# Supplementary material for: Identifying metabolic enzymes with multiple types of association evidence
Source: BMC Bioinformatics. 2006 Mar 29;7:177. doi: 10.1186/1471-2105-7-177 (PMC1450304; doi:10.1186/1471-2105-7-177)
Supplement: Additional File 17 — predictions.zip. Sample predictions of E. coli orphans. Additional datasets, including pair-wise functional association matrices for different types of evidence and BLAST-based orthology datasets, are available on the authors' web site[63]. [file 1471-2105-7-177-S17.zip]

Archive with 20 entries (17 files):
- predictions/
- predictions/Readme.pdf
- predictions/recently identified/
- predictions/recently identified/EC_1.2.1.19_candidates
- predictions/recently identified/EC_3.1.1.31_candidates
- predictions/recently identified/EC_3.1.3.45_candidates
- predictions/recently identified/EC_3.6.1.22_candidates
- predictions/recently identified/EC_3.6.1.27_candidates
- predictions/recently identified/EC_4.1.1.36_candidates
- predictions/recently identified/EC_5.3.1.13_candidates
- predictions/unidentified/
- predictions/unidentified/EC_2.7.1.100_candidates
- predictions/unidentified/EC_2.7.8.1_candidates
- predictions/unidentified/EC_3.2.1.26_candidates
- predictions/unidentified/EC_3.2.2.10_candidates
- predictions/unidentified/EC_3.2.2.14_candidates
- predictions/unidentified/EC_3.3.1.1_candidates
- predictions/unidentified/EC_3.5.1.42_candidates
- predictions/unidentified/EC_5.1.99.1_candidates
- predictions/unidentified/EC_5.3.1.23_candidates
