# Supplementary material for: Identifying metabolic enzymes with multiple types of association evidence
Source: BMC Bioinformatics. 2006 Mar 29;7:177. doi: 10.1186/1471-2105-7-177 (PMC1450304; doi:10.1186/1471-2105-7-177)
Supplement: Additional File 17 — predictions.zip. Sample predictions of E. coli orphans. Additional datasets, including pair-wise functional association matrices for different types of evidence and BLAST-based orthology datasets, are available on the authors' web site[63]. [file 1471-2105-7-177-S17.zip › predictions/recently identified/EC_1.2.1.19_candidates]

Description of the missing enzyme:
name:           Aminobutyraldehyde dehydrogenase (ABUTD)
reaction:       [c]4abutn + h2o + nad --> 4abut + (2) h + nadh
process:        Arginine and Proline Metabolism
EC number:      1.2.1.19

Identification: has been identified as b1444 (ydcW) (Reed JL, Vo TD, Schilling CH, Palsson BO (2003). "An expanded genome-scale model of Escherichia coli K-12 (iJR904 GSM/GPR)." Genome Biol 4(9);R54. PMID: 12952533).

Prediction: b1444 is predicted as a top candidate.

=====================================================
top 500 candidates:
-----------------------------------------------------

candidate #1:	b1444
likelihood ratios: Total 1.1e+11; Clust 19.1,257.8,; BLAST 28.8,4.5,; KEGG 7.2,35.3,; ExprEco 75.7,36.6,; ExprSce ,,; FusE2 1.0,0.9,; FusE5 1.0,0.9,0.7; FusE10 ,0.8,0.6;
gene name: b1444	 (NP_415961)	gi: 16129403	length: 474aa
description: putative aldehyde dehydrogenase [Escherichia coli K12].
coverage: Archaea[1e-100] Bacteria[0.0] Eukaryota[0.0]
conserved domains: (Evalue, description)
	1e-136	COG1012, PutA, NAD-dependent aldehyde dehydrogenases [Energy production and conversion].
	1e-136	pfam00171, Aldedh, Aldehyde dehydrogenase family. This family of dehydrogenases act on aldehyde substrates. Members use NADP as a cofactor. The family includes the following members: The prototypical members are the aldehyde dehydrogenases EC:1.2.1.3. Succinate-semialdehyde dehydrogenase EC:1.2.1.16. Lactaldehyde dehydrogenase EC:1.2.1.22. Benzaldehyde dehydrogenase EC:1.2.1.28. Methylmalonate-semialdehyde dehydrogenase EC:1.2.1.27. Glyceraldehyde-3-phosphate dehydrogenase EC:1.2.1.9. Delta-1-pyrroline-5-carboxylate dehydrogenase EC: 1.5.1.12. Acetaldehyde dehydrogenase EC:1.2.1.10. Glutamate-5-semialdehyde dehydrogenase EC:1.2.1.41. This family also includes omega crystallin, an eye lens protein from squid and octopus that has little aldehyde dehydrogenase activity..
	3e-59	COG4230, COG4230, Delta 1-pyrroline-5-carboxylate dehydrogenase [Energy production and conversion].
----------------------------------------------------
candidate #2:	b2977
likelihood ratios: Total 9.6e+08; Clust 1.4,2.6,; BLAST 3.0,18.7,; KEGG 1.8,1.1,; ExprEco 13.3,1.8,; ExprSce ,,; FusE2 2.5,26.4,; FusE5 39.4,39.4,1.0; FusE10 ,1.0,1.0;
gene name: b2977	 (NP_417451)	gi: 16130877	length: 134aa
description: conserved hypothetical protein, GlcG [Escherichia coli K12].
coverage: Archaea[2e-11] Bacteria[2e-67]
conserved domains: (Evalue, description)
	1e-31	COG3193, GlcG, Uncharacterized protein, possibly involved in utilization of glycolate and propanediol [General function prediction only].
	1e-27	pfam03928, DUF336, Domain of unknown function (DUF336). This family contains uncharacterised sequences, including several GlcG proteins. The alignment contains many conserved motifs that are suggestive of cofactor binding and enzymatic activity..
----------------------------------------------------
candidate #3:	b2810
likelihood ratios: Total 6.7e+08; Clust 2.0,2.2,; BLAST 10.0,2.3,; KEGG 1.2,9.8,; ExprEco 2.5,3.7,; ExprSce ,,; FusE2 4.2,4.9,; FusE5 54.8,54.8,1.0; FusE10 ,1.0,1.0;
gene name: b2810	 (NP_417290)	gi: 16130717	length: 401aa
description: cysteine sulfinate desulfinase [Escherichia coli K12].
coverage: Archaea[3e-77] Bacteria[0.0] Eukaryota[6e-94]
conserved domains: (Evalue, description)
	1e-123	COG0520, CsdB, Selenocysteine lyase [Amino acid transport and metabolism].
	9e-47	COG1104, NifS, Cysteine sulfinate desulfinase/cysteine desulfurase and related enzymes [Amino acid transport and metabolism].
	7e-28	pfam00266, Aminotran_5, Aminotransferase class-V..
	2e-14	COG3844, COG3844, Kynureninase [Amino acid transport and metabolism].
	4e-12	COG0436, COG0436, Aspartate/tyrosine/aromatic aminotransferase [Amino acid transport and metabolism].
----------------------------------------------------
candidate #4:	b1301
likelihood ratios: Total 1.4e+08; Clust 463.3,436.0,; BLAST 1.1,30.4,; KEGG 1.9,13.2,; ExprEco 1.1,1.2,; ExprSce ,,; FusE2 1.0,0.9,; FusE5 1.0,0.7,1.0; FusE10 ,1.0,1.0;
gene name: b1301	 (NP_415817)	gi: 16129262	length: 426aa
description: probable oxidoreductase [Escherichia coli K12].
coverage: Archaea[2e-14] Bacteria[0.0] Eukaryota[1e-15]
conserved domains: (Evalue, description)
	2e-61	COG0665, DadA, Glycine/D-amino acid oxidases (deaminating) [Amino acid transport and metabolism].
	3e-12	COG0579, COG0579, Predicted dehydrogenase [General function prediction only].
----------------------------------------------------
candidate #5:	b0764
likelihood ratios: Total 5.3e+07; Clust 3.1,43.7,; BLAST 1.5,6.6,; KEGG 85.8,3.0,; ExprEco 1.2,6.5,; ExprSce ,,; FusE2 1.0,1.0,; FusE5 9.9,2.0,1.0; FusE10 ,1.0,1.0;
gene name: b0764	 (NP_415285)	gi: 16128732	length: 229aa
description: molybdate transport permease protein [Escherichia coli K12].
coverage: Archaea[9e-41] Bacteria[1e-124] Eukaryota[5e-34]
conserved domains: (Evalue, description)
	7e-71	COG4149, ModC, ABC-type molybdate transport system, permease component [Inorganic ion transport and metabolism].
	5e-38	COG0555, CysU, ABC-type sulfate transport system, permease component [Posttranslational modification, protein turnover, chaperones].
	5e-30	COG4208, CysW, ABC-type sulfate transport system, permease component [Inorganic ion transport and metabolism].
	2e-26	COG1178, ThiP, ABC-type Fe3+ transport system, permease component [Inorganic ion transport and metabolism].
	6e-25	COG1177, PotC, ABC-type spermidine/putrescine transport system, permease component II [Amino acid transport and metabolism].
	5e-17	COG1176, PotB, ABC-type spermidine/putrescine transport system, permease component I [Amino acid transport and metabolism].
	7e-16	COG4662, TupA, ABC-type tungstate transport system, periplasmic component [Coenzyme metabolism].
	5e-14	COG1175, UgpA, ABC-type sugar transport systems, permease components [Carbohydrate transport and metabolism].
	2e-13	COG0573, PstC, ABC-type phosphate transport system, permease component [Inorganic ion transport and metabolism].
	4e-11	COG0395, UgpE, ABC-type sugar transport system, permease component [Carbohydrate transport and metabolism].
----------------------------------------------------
candidate #6:	b1923
likelihood ratios: Total 4.9e+07; Clust 1.3,2.3,; BLAST 2.5,3.0,; KEGG 2.0,4.8,; ExprEco 8.0,1.2,; ExprSce ,,; FusE2 115.4,0.9,; FusE5 14.5,14.5,1.0; FusE10 ,1.0,1.0;
gene name: b1923	 (NP_416433)	gi: 16129870	length: 498aa
description: flagellar biosynthesis; flagellin, filament structural protein [Escherichia coli K12].
coverage: Archaea[6e-07] Bacteria[0.0] Eukaryota[1e-10]
conserved domains: (Evalue, description)
	3e-33	pfam00669, Flagellin_N, Bacterial flagellin N-terminus. Flagellins polymerise to form bacterial flagella. This family includes flagellins and hook associated protein 3..
	8e-31	COG1344, FlgL, Flagellin and related hook-associated proteins [Cell motility and secretion].
	1e-14	pfam00700, Flagellin_C, Bacterial flagellin C-terminus. Flagellins polymerise to form bacterial flagella. There is some similarity between this family and pfam00669, particularly the motif NRFXSXIXXL. It has been suggested that these two regions associate..
----------------------------------------------------
candidate #7:	b4324
likelihood ratios: Total 4.7e+07; Clust 1.1,1.7,; BLAST 153.0,3.4,; KEGG 4.3,1.5,; ExprEco 2.5,1.4,; ExprSce ,,; FusE2 30.2,0.7,; FusE5 10.4,10.4,1.0; FusE10 ,1.0,1.0;
gene name: b4324	 (NP_418744)	gi: 16132145	length: 257aa
description: regulator for uxu operon [Escherichia coli K12].
coverage: Archaea[5e-10] Bacteria[1e-144]
conserved domains: (Evalue, description)
	9e-50	COG2186, FadR, Transcriptional regulators [Transcription].
	9e-27	COG1802, GntR, Transcriptional regulators [Transcription].
	3e-16	pfam00392, GntR, Bacterial regulatory proteins, gntR family. This domain comprises the N-terminal HTH-containing region of GntR-like bacterial transcription factors. At the C terminus there is usually an effector-binding/oligomerisation domain. The GntR-like proteins can be divided into six sub-families: MocR, YtrR, FadR, AraR, HutC and PlmA..
	1e-15	smart00345, HTH_GNTR, helix_turn_helix gluconate operon transcriptional repressor; .
	1e-13	COG2188, PhnF, Transcriptional regulators [Transcription].
	9e-11	COG1725, COG1725, Predicted transcriptional regulators [Transcription].
----------------------------------------------------
candidate #8:	b2219
likelihood ratios: Total 4.4e+07; Clust 1.8,14.9,; BLAST 1.5,3.1,; KEGG 2.3,9.7,; ExprEco 3.5,2.1,; ExprSce ,,; FusE2 1.0,0.7,; FusE5 54.8,54.8,1.0; FusE10 ,1.0,1.0;
gene name: b2219	 (NP_416723)	gi: 16130156	length: 608aa
description: sensor protein AtoS for response regulator AtoC [Escherichia coli K12].
coverage: Archaea[9e-34] Bacteria[0.0] Eukaryota[1e-23]
conserved domains: (Evalue, description)
	4e-44	COG3852, NtrB, Signal transduction histidine kinase, nitrogen specific [Signal transduction mechanisms].
	3e-39	COG5002, VicK, Signal transduction histidine kinase [Signal transduction mechanisms].
	1e-37	COG5000, NtrY, Signal transduction histidine kinase involved in nitrogen fixation and metabolism regulation [Signal transduction mechanisms].
	8e-36	COG4191, COG4191, Signal transduction histidine kinase regulating C4-dicarboxylate transport system [Signal transduction mechanisms].
	2e-35	COG0642, BaeS, Signal transduction histidine kinase [Signal transduction mechanisms].
	1e-33	COG2205, KdpD, Osmosensitive K+ channel histidine kinase [Signal transduction mechanisms].
	2e-24	COG4192, COG4192, Signal transduction histidine kinase regulating phosphoglycerate transport system [Signal transduction mechanisms].
	2e-22	smart00387, HATPase_c, Histidine kinase-like ATPases; Histidine kinase-, DNA gyrase B-, phytochrome-like ATPases. .
	2e-22	COG3290, CitA, Signal transduction histidine kinase regulating citrate/malate metabolism [Signal transduction mechanisms].
	3e-20	COG4251, COG4251, Bacteriophytochrome (light-regulated signal transduction histidine kinase) [Signal transduction mechanisms].
	3e-20	pfam02518, HATPase_c, Histidine kinase-, DNA gyrase B-, and HSP90-like ATPase. This family represents the structurally related ATPase domains of histidine kinase, DNA gyrase B and HSP90..
	8e-18	cd00075, HATPase_c, Histidine kinase-like ATPases; This family includes several ATP-binding proteins for example: histidine kinase, DNA gyrase B, topoisomerases, heat shock protein HSP90, phytochrome-like ATPases and DNA mismatch repair proteins.
	4e-11	smart00388, HisKA, His Kinase A (phosphoacceptor) domain; Dimerisation and phosphoacceptor domain of histidine kinases. .
----------------------------------------------------
candidate #9:	b1594
likelihood ratios: Total 4.0e+07; Clust 8.7,1.8,; BLAST 2.1,2.7,; KEGG 2.7,305.1,; ExprEco 15.0,1.3,; ExprSce ,,; FusE2 1.0,1.0,; FusE5 5.4,5.4,1.0; FusE10 ,1.0,1.0;
gene name: b1594	 (NP_416111)	gi: 16129552	length: 406aa
description: putative NAGC-like transcriptional regulator [Escherichia coli K12].
coverage: Archaea[6e-23] Bacteria[0.0] Eukaryota[2e-19]
conserved domains: (Evalue, description)
	6e-50	COG1940, NagC, Transcriptional regulator/sugar kinase [Transcription / Carbohydrate transport and metabolism].
	2e-30	pfam00480, ROK, ROK family..
----------------------------------------------------
candidate #10:	b2172
likelihood ratios: Total 2.8e+07; Clust 2.5,1.8,; BLAST 24.5,3.5,; KEGG 1.3,2.9,; ExprEco 3.4,6.0,; ExprSce ,,; FusE2 1.1,1.4,; FusE5 39.4,39.4,0.8; FusE10 ,0.8,0.6;
gene name: b2172	 (NP_416677)	gi: 16130110	length: 488aa
description: putative mannitol dehydrogenase [Escherichia coli K12].
coverage: Archaea[1e-15] Bacteria[0.0] Eukaryota[3e-94]
conserved domains: (Evalue, description)
	1e-132	pfam01232, Mannitol_dh, Mannitol dehydrogenase..
----------------------------------------------------
candidate #11:	b1649
likelihood ratios: Total 2.6e+07; Clust 7.4,2.5,; BLAST 1.6,9.7,; KEGG 1.7,1.2,; ExprEco 2.3,1.2,; ExprSce ,,; FusE2 18.5,0.8,; FusE5 31.7,31.7,1.0; FusE10 ,1.0,1.0;
gene name: b1649	 (NP_416166)	gi: 16129607	length: 199aa
description: hypothetical transcriptional regulator [Escherichia coli K12].
coverage: Bacteria[1e-112]
conserved domains: (Evalue, description)
	4e-14	COG1309, AcrR, Transcriptional regulator [Transcription].
----------------------------------------------------
candidate #12:	b3131
likelihood ratios: Total 1.9e+07; Clust 100.3,2.3,; BLAST 1.7,3.9,; KEGG 12.8,4.0,; ExprEco 5.1,2.1,; ExprSce ,,; FusE2 4.0,2.7,; FusE5 1.5,1.5,1.0; FusE10 ,1.0,1.0;
gene name: b3131	 (NP_417600)	gi: 16131023	length: 269aa
description: putative DEOR-type transcriptional regulator of aga operon [Escherichia coli K12].
coverage: Archaea[3e-33] Bacteria[1e-145] Eukaryota[3e-18]
conserved domains: (Evalue, description)
	5e-74	pfam00455, DeoR, Bacterial regulatory proteins, deoR family..
	5e-66	COG1349, GlpR, Transcriptional regulators of sugar metabolism [Transcription / Carbohydrate transport and metabolism].
	2e-11	smart00420, HTH_DEOR, helix_turn_helix, Deoxyribose operon repressor; .
----------------------------------------------------
candidate #13:	b0763
likelihood ratios: Total 1.6e+07; Clust 2.2,15.8,; BLAST 1.3,9.3,; KEGG 42.2,4.1,; ExprEco 1.3,9.9,; ExprSce ,,; FusE2 3.2,0.8,; FusE5 3.8,1.5,1.0; FusE10 ,1.0,1.0;
gene name: b0763	 (NP_415284)	gi: 16128731	length: 257aa
description: molybdate transport protein (ABC superfamily, peri_bind) [Escherichia coli K12].
coverage: Archaea[7e-37] Bacteria[1e-141]
conserved domains: (Evalue, description)
	3e-63	COG0725, ModA, ABC-type molybdate transport system, periplasmic component [Inorganic ion transport and metabolism].
----------------------------------------------------
candidate #14:	b0644
likelihood ratios: Total 1.5e+07; Clust 1.3,18.7,; BLAST 25.2,1.4,; KEGG 1.4,7.9,; ExprEco 3.9,1.1,; ExprSce ,,; FusE2 1.0,1.0,; FusE5 11.5,2.0,2.9; FusE10 ,7.3,0.9;
gene name: b0644	 (NP_415177)	gi: 49176040	length: 327aa
description: hypothetical protein b0644 [Escherichia coli K12].
coverage: Bacteria[0.0] Eukaryota[6e-33]
conserved domains: (Evalue, description)
	3e-38	COG0790, COG0790, FOG: TPR repeat, SEL1 subfamily [General function prediction only].
----------------------------------------------------
candidate #15:	b3085
likelihood ratios: Total 1.4e+07; Clust 22.0,171.6,; BLAST 2.1,3.1,; KEGG 5.9,2.4,; ExprEco 2.1,4.5,; ExprSce ,,; FusE2 1.9,2.5,; FusE5 0.9,0.9,1.0; FusE10 ,1.0,1.0;
gene name: b3085	 (NP_417556)	gi: 16130980	length: 179aa
description: hypothetical protein b3085 [Escherichia coli K12].
coverage: Bacteria[1e-101]
conserved domains: (Evalue, description)
	4e-33	COG1451, COG1451, Predicted metal-dependent hydrolase [General function prediction only].
----------------------------------------------------
candidate #16:	b2668
likelihood ratios: Total 1.4e+07; Clust 361.7,12.7,; BLAST 1.2,1.2,; KEGG 3.7,1.2,; ExprEco 1.5,2.5,; ExprSce ,,; FusE2 1.7,158.6,; FusE5 0.7,0.7,1.0; FusE10 ,1.0,1.0;
gene name: b2668	 (NP_417154)	gi: 16130582	length: 174aa
description: putative phosphatase [Escherichia coli K12].
coverage: Archaea[7e-06] Bacteria[3e-94]
conserved domains: (Evalue, description)
	2e-37	cd01527, RHOD_YgaP, Member of the Rhodanese Homology Domain superfamily. This CD includes Escherichia coli YgaP, and similar uncharacterized putative rhodanese-related sulfurtransferases..
	6e-11	cd00158, RHOD, Rhodanese Homology Domain (RHOD); an alpha beta fold domain found duplicated in the rhodanese protein. The cysteine containing enzymatically active version of the domain is also found in the Cdc25 class of protein phosphatases and a variety of proteins such as sulfide dehydrogenases and certain stress proteins such as senesence specific protein 1 in plants, PspE and GlpE in bacteria and cyanide and arsenate resistance proteins. Inactive versions (no active site cysteine) are also seen in dual specificity phosphatases, ubiquitin hydrolases from yeast and in sulfuryltransferases, where they are believed to play a regulatory role in multidomain proteins..
----------------------------------------------------
candidate #17:	b1299
likelihood ratios: Total 1.2e+07; Clust 36.5,146.5,; BLAST 1.1,22.5,; KEGG 2.5,16.1,; ExprEco 2.7,1.2,; ExprSce ,,; FusE2 1.3,0.8,; FusE5 1.0,0.7,1.0; FusE10 ,1.0,1.0;
gene name: b1299	 (NP_415815)	gi: 16129260	length: 185aa
description: putative oxidoreductase/putative regulator [Escherichia coli K12].
coverage: Archaea[4e-09] Bacteria[1e-100]
conserved domains: (Evalue, description)
	3e-11	cd00093, HTH_XRE, Helix-turn-helix XRE-family like proteins. Prokaryotic DNA binding proteins belonging to the xenobiotic response element family of transcriptional regulators..
	1e-10	smart00530, HTH_XRE, Helix-turn-helix XRE-family like proteins ; .
----------------------------------------------------
candidate #18:	b1298
likelihood ratios: Total 1.0e+07; Clust 83.8,30.5,; BLAST 3.0,5.1,; KEGG 13.6,6.4,; ExprEco 1.2,1.2,; ExprSce ,,; FusE2 3.4,0.7,; FusE5 1.0,0.9,1.0; FusE10 ,1.0,1.0;
gene name: b1298	 (NP_415814)	gi: 49176096	length: 258aa
description: probable amidotransferase subunit [Escherichia coli K12].
coverage: Archaea[5e-20] Bacteria[1e-148] Eukaryota[2e-20]
conserved domains: (Evalue, description)
	1e-72	COG2071, COG2071, Predicted glutamine amidotransferases [General function prediction only].
	7e-12	COG0504, PyrG, CTP synthase (UTP-ammonia lyase) [Nucleotide transport and metabolism].
----------------------------------------------------
candidate #19:	b3095
likelihood ratios: Total 9.3e+06; Clust 3.9,11.0,; BLAST 54.5,1.2,; KEGG 1.7,2.0,; ExprEco 3.2,3.3,; ExprSce ,,; FusE2 1.3,5.6,; FusE5 3.5,3.5,1.0; FusE10 ,1.0,1.0;
gene name: b3095	 (NP_417566)	gi: 16130990	length: 220aa
description: putative integral membrane protein [Escherichia coli K12].
coverage: Archaea[2e-07] Bacteria[1e-124]
conserved domains: (Evalue, description)
	3e-34	COG0586, DedA, Uncharacterized membrane-associated protein [Function unknown].
	2e-33	pfam00597, DedA, DedA family. This family combines the DedA related proteins and YIAN/YGIK family. Members of this family are not functionally characterised. These proteins contain multiple predicted transmembrane regions..
----------------------------------------------------
candidate #20:	b2371
likelihood ratios: Total 8.4e+06; Clust 47.2,117.5,; BLAST 1.8,45.8,; KEGG 6.0,2.0,; ExprEco 2.7,1.0,; ExprSce ,,; FusE2 1.0,0.9,; FusE5 0.8,0.8,1.0; FusE10 ,1.0,1.0;
gene name: b2371	 (NP_416872)	gi: 16130303	length: 394aa
description: putative enzyme [Escherichia coli K12].
coverage: Archaea[1e-70] Bacteria[0.0] Eukaryota[3e-68]
conserved domains: (Evalue, description)
	1e-129	COG1804, CaiB, Predicted acyl-CoA transferases/carnitine dehydratase [Energy production and conversion].
	2e-66	pfam02515, CoA_transf_3, CoA-transferase family III. CoA-transferases are found in organisms from all lines of descent. Most of these enzymes belong to two well-known enzyme families, but recent work on unusual biochemical pathways of anaerobic bacteria has revealed the existence of a third family of CoA-transferases. The members of this enzyme family differ in sequence and reaction mechanism from CoA-transferases of the other families. Currently known enzymes of the new family are a formyl-CoA: oxalate CoA-transferase, a succinyl-CoA: (R)-benzylsuccinate CoA-transferase, an (E)-cinnamoyl-CoA: (R)-phenyllactate CoA-transferase, and a butyrobetainyl-CoA: (R)-carnitine CoA-transferase. In addition, a large number of proteins of unknown or differently annotated function from Bacteria, Archaea and Eukarya apparently belong to this enzyme family. Properties and reaction mechanisms of the CoA-transferases of family III are described and compared to those of the previously known CoA-transferases..
----------------------------------------------------
candidate #21:	b1311
likelihood ratios: Total 8.0e+06; Clust 6.9,6.6,; BLAST 1.0,4.4,; KEGG 1.1,4.1,; ExprEco 1.5,4.1,; ExprSce ,,; FusE2 1.3,1.7,; FusE5 25.4,25.4,1.0; FusE10 ,1.0,1.0;
gene name: b1311	 (NP_415827)	gi: 16129272	length: 293aa
description: putative binding-protein dependent transport protein [Escherichia coli K12].
coverage: Archaea[2e-34] Bacteria[1e-165] Eukaryota[8e-10]
conserved domains: (Evalue, description)
	2e-51	COG1175, UgpA, ABC-type sugar transport systems, permease components [Carbohydrate transport and metabolism].
	4e-23	COG4209, LplB, ABC-type polysaccharide transport system, permease component [Carbohydrate transport and metabolism].
	2e-22	COG1178, ThiP, ABC-type Fe3+ transport system, permease component [Inorganic ion transport and metabolism].
	6e-22	COG1176, PotB, ABC-type spermidine/putrescine transport system, permease component I [Amino acid transport and metabolism].
	1e-11	COG1177, PotC, ABC-type spermidine/putrescine transport system, permease component II [Amino acid transport and metabolism].
	2e-11	COG0555, CysU, ABC-type sulfate transport system, permease component [Posttranslational modification, protein turnover, chaperones].
	1e-10	COG0395, UgpE, ABC-type sugar transport system, permease component [Carbohydrate transport and metabolism].
----------------------------------------------------
candidate #22:	b0123
likelihood ratios: Total 6.4e+06; Clust 1.4,89.7,; BLAST 1.3,3.9,; KEGG 6.9,1.3,; ExprEco 8.3,3.0,; ExprSce ,,; FusE2 1.0,0.9,; FusE5 162.9,0.9,0.7; FusE10 ,0.8,0.6;
gene name: b0123	 (NP_414665)	gi: 16128116	length: 516aa
description: Probable periplasmic copper oxidase [Escherichia coli K12].
coverage: Archaea[1e-38] Bacteria[0.0] Eukaryota[6e-34]
conserved domains: (Evalue, description)
	2e-88	COG2132, SufI, Putative multicopper oxidases [Secondary metabolites biosynthesis, transport, and catabolism].
----------------------------------------------------
candidate #23:	b0789
likelihood ratios: Total 6.2e+06; Clust 1.5,6.7,; BLAST 2.0,3.6,; KEGG 1.6,36.2,; ExprEco 3.9,4.2,; ExprSce ,,; FusE2 1.0,15.6,; FusE5 3.8,1.5,1.0; FusE10 ,1.0,1.0;
gene name: b0789	 (NP_415310)	gi: 16128757	length: 413aa
description: cardiolipin (CL) synthase 2 [Escherichia coli K12].
coverage: Bacteria[0.0] Eukaryota[3e-19]
conserved domains: (Evalue, description)
	8e-68	COG1502, Cls, Phosphatidylserine/phosphatidylglycerophosphate/cardioli pin synthases and related enzymes [Lipid metabolism].
	6e-17	cd00138, PLDc, Phospholipase D. Active site motifs; The PLD superfamily includes enzymes involved in signal transduction, lipid biosynthesis, endonucleases and open reading frames in pathogenic viruses and bacteria. PLD hydrolyzes the terminal phosphodiester bond of phospholipids to phosphatidic acid and a hydrophilic constituent. Phosphatidic acid is a compound that is heavily involved in signal transduction. The common features of the family members are that they can bind to a phosphodiester moiety, and that most of these enzymes are active as bi-lobed monomers or dimers..
----------------------------------------------------
candidate #24:	b2660
likelihood ratios: Total 6.0e+06; Clust 146.7,29.9,; BLAST 1.8,8.0,; KEGG 1.7,1.5,; ExprEco 4.1,2.1,; ExprSce ,,; FusE2 1.1,4.5,; FusE5 0.9,0.9,1.0; FusE10 ,1.0,1.0;
gene name: b2660	 (NP_417146)	gi: 16130574	length: 444aa
description: putative enzyme [Escherichia coli K12].
coverage: Archaea[1e-39] Bacteria[0.0] Eukaryota[4e-91]
conserved domains: (Evalue, description)
	1e-130	COG0579, COG0579, Predicted dehydrogenase [General function prediction only].
	2e-20	COG0665, DadA, Glycine/D-amino acid oxidases (deaminating) [Amino acid transport and metabolism].
----------------------------------------------------
candidate #25:	b0286
likelihood ratios: Total 5.6e+06; Clust 2.0,1.6,; BLAST 3.8,55.2,; KEGG 3.1,1.9,; ExprEco 7.4,1.8,; ExprSce ,,; FusE2 1.0,0.8,; FusE5 24.0,5.7,1.0; FusE10 ,1.0,1.0;
gene name: b0286	 (NP_414820)	gi: 16128271	length: 229aa
description: putative oxidoreductase, Fe-S subunit [Escherichia coli K12].
coverage: Archaea[8e-32] Bacteria[1e-129] Eukaryota[5e-25]
conserved domains: (Evalue, description)
	6e-58	COG2080, CoxS, Aerobic-type carbon monoxide dehydrogenase, small subunit CoxS/CutS homologs [Energy production and conversion].
	7e-25	COG4630, XdhA, Xanthine dehydrogenase, iron-sulfur cluster and FAD-binding subunit A [Nucleotide transport and metabolism].
	1e-22	pfam01799, Fer2_2, [2Fe-2S] binding domain..
----------------------------------------------------
candidate #26:	b2614
likelihood ratios: Total 5.0e+06; Clust 2.5,1.9,; BLAST 2.9,1.3,; KEGG 4.9,3.3,; ExprEco 2.4,2.1,; ExprSce ,,; FusE2 1.1,1.1,; FusE5 83.8,83.8,0.8; FusE10 ,0.8,0.6;
gene name: b2614	 (NP_417104)	gi: 16130533	length: 197aa
description: Hsp 24 nucleotide exchange factor [Escherichia coli K12].
coverage: Archaea[9e-22] Bacteria[1e-104] Eukaryota[1e-20]
conserved domains: (Evalue, description)
	5e-39	COG0576, GrpE, Molecular chaperone GrpE (heat shock protein) [Posttranslational modification, protein turnover, chaperones].
	1e-38	pfam01025, GrpE, GrpE..
----------------------------------------------------
candidate #27:	b4102
likelihood ratios: Total 4.9e+06; Clust 1.1,1.2,; BLAST 4.0,4.8,; KEGG 1.5,4.3,; ExprEco 21.6,2.7,; ExprSce ,,; FusE2 1.5,1.3,; FusE5 17.2,17.2,1.0; FusE10 ,1.0,1.0;
gene name: b4102	 (NP_418526)	gi: 16131928	length: 241aa
description: putative transcriptional regulator [Escherichia coli K12].
coverage: Bacteria[1e-136]
conserved domains: (Evalue, description)
	5e-50	COG2188, PhnF, Transcriptional regulators [Transcription].
	6e-13	pfam00392, GntR, Bacterial regulatory proteins, gntR family. This domain comprises the N-terminal HTH-containing region of GntR-like bacterial transcription factors. At the C terminus there is usually an effector-binding/oligomerisation domain. The GntR-like proteins can be divided into six sub-families: MocR, YtrR, FadR, AraR, HutC and PlmA..
	9e-13	smart00345, HTH_GNTR, helix_turn_helix gluconate operon transcriptional repressor; .
----------------------------------------------------
candidate #28:	b0307
likelihood ratios: Total 4.9e+06; Clust 5.7,6.2,; BLAST 1.5,1.4,; KEGG 2.0,1.6,; ExprEco 20.7,3.9,; ExprSce ,,; FusE2 11.6,0.9,; FusE5 11.5,2.0,1.0; FusE10 ,1.0,1.0;
gene name: b0307	 (NP_414841)	gi: 16128292	length: 475aa
description: putative dehydrogenase [Escherichia coli K12].
coverage: Archaea[6e-69] Bacteria[0.0]
conserved domains: (Evalue, description)
	0.0	COG1139, COG1139, Uncharacterized conserved protein containing a ferredoxin-like domain [Energy production and conversion].
----------------------------------------------------
candidate #29:	b1657
likelihood ratios: Total 4.8e+06; Clust 7.4,4.1,; BLAST 1.4,31.8,; KEGG 23.9,8.6,; ExprEco 1.2,5.7,; ExprSce ,,; FusE2 1.6,2.5,; FusE5 0.8,0.8,1.0; FusE10 ,1.0,1.0;
gene name: b1657	 (NP_416174)	gi: 16129615	length: 389aa
description: putative transport protein [Escherichia coli K12].
coverage: Archaea[3e-25] Bacteria[0.0] Eukaryota[3e-10]
conserved domains: (Evalue, description)
	1e-67	COG2814, AraJ, Arabinose efflux permease [Carbohydrate transport and metabolism].
----------------------------------------------------
candidate #30:	b3834
likelihood ratios: Total 4.6e+06; Clust 1.3,1.2,; BLAST 3.6,1.4,; KEGG 7.4,2.0,; ExprEco 3.8,1.4,; ExprSce ,,; FusE2 1.1,4.0,; FusE5 39.4,39.4,1.0; FusE10 ,1.0,1.0;
gene name: b3834	 (NP_418278)	gi: 16131683	length: 201aa
description: hypothetical protein b3834 [Escherichia coli K12].
coverage: Bacteria[1e-107]
conserved domains: (Evalue, description)
	1e-55	pfam06843, DUF1243, Protein of unknown function (DUF1243). This family consists of a number of hypothetical bacterial proteins of around 200 residues in length. The function of this family is unknown..
----------------------------------------------------
candidate #31:	b0790
likelihood ratios: Total 4.2e+06; Clust 2.4,3.5,; BLAST 3.7,11.8,; KEGG 4.9,1.4,; ExprEco 3.1,4.5,; ExprSce ,,; FusE2 28.3,20.1,; FusE5 1.0,0.9,0.5; FusE10 ,0.8,0.6;
gene name: b0790	 (NP_415311)	gi: 16128758	length: 253aa
description: putative DNase [Escherichia coli K12].
coverage: Bacteria[1e-149]
conserved domains: (Evalue, description)
	9e-70	COG3568, ElsH, Metal-dependent hydrolase [General function prediction only].
	7e-19	pfam03372, Exo_endo_phos, Endonuclease/Exonuclease/phosphatase family. This large family of proteins includes magnesium dependent endonucleases and a large number of phosphatases involved in intracellular signalling. This family includes: AP endonuclease proteins EC:4.2.99.18, DNase I proteins EC:3.1.21.1, Synaptojanin an inositol-1,4,5-trisphosphate phosphatase EC:3.1.3.56, Sphingomyelinase EC:3.1.4.12 and Nocturnin..
----------------------------------------------------
candidate #32:	b3547
likelihood ratios: Total 4.1e+06; Clust 17.5,47.3,; BLAST 3.3,7.8,; KEGG 3.0,1.3,; ExprEco 6.3,7.0,; ExprSce ,,; FusE2 3.1,1.0,; FusE5 0.9,0.9,0.8; FusE10 ,0.8,0.6;
gene name: b3547	 (NP_418003)	gi: 16131418	length: 402aa
description: putative oxalate:formate antiporter (MFS family) [Escherichia coli K12].
coverage: Archaea[4e-51] Bacteria[0.0] Eukaryota[3e-20]
----------------------------------------------------
candidate #33:	b2842
likelihood ratios: Total 3.6e+06; Clust 42.1,1.9,; BLAST 2.3,158.6,; KEGG 1.7,4.6,; ExprEco 1.4,1.2,; ExprSce ,,; FusE2 2.6,7.9,; FusE5 0.7,0.7,1.0; FusE10 ,1.0,1.0;
gene name: b2842	 (NP_417319)	gi: 16130746	length: 253aa
description: 2-deoxy-D-gluconate 3-dehydrogenase [Escherichia coli K12].
coverage: Archaea[3e-46] Bacteria[1e-140] Eukaryota[3e-58]
conserved domains: (Evalue, description)
	4e-54	pfam00106, adh_short, short chain dehydrogenase. This family contains a wide variety of dehydrogenases..
	5e-46	COG1028, FabG, Dehydrogenases with different specificities (related to short-chain alcohol dehydrogenases) [Secondary metabolites biosynthesis, transport, and catabolism / General function prediction only].
	6e-28	COG4221, COG4221, Short-chain alcohol dehydrogenase of unknown specificity [General function prediction only].
	5e-27	COG0300, DltE, Short-chain dehydrogenases of various substrate specificities [General function prediction only].
	4e-18	COG3967, DltE, Short-chain dehydrogenase involved in D-alanine esterification of lipoteichoic acid and wall teichoic acid (D-alanine transfer protein) [Cell envelope biogenesis, outer membrane].
	4e-14	COG0623, FabI, Enoyl-[acyl-carrier-protein].
----------------------------------------------------
candidate #34:	b2063
likelihood ratios: Total 3.3e+06; Clust 2.8,2.5,; BLAST 4.8,3.4,; KEGG 1.8,11.4,; ExprEco 1.1,38.1,; ExprSce ,,; FusE2 47.3,0.7,; FusE5 1.0,1.0,1.0; FusE10 ,1.0,1.0;
gene name: b2063	 (NP_416567)	gi: 49176184	length: 549aa
description: putative transmembrane protein [Escherichia coli K12].
coverage: Archaea[4e-35] Bacteria[0.0] Eukaryota[9e-35]
conserved domains: (Evalue, description)
	4e-73	COG0861, TerC, Membrane protein TerC, possibly involved in tellurium resistance [Inorganic ion transport and metabolism].
	7e-68	COG1253, TlyC, Hemolysins and related proteins containing CBS domains [General function prediction only].
	2e-46	pfam03741, TerC, Integral membrane protein TerC family. This family contains a number of integral membrane proteins that also contains the TerC protein. TerC has been implicated in resistance to tellurium. This protein may be involved in efflux of tellurium ions. The tellurite-resistant Escherichia coli strain KL53 was found during testing of the group of clinical isolates for antibiotics and heavy metal ion resistance. Determinant of the tellurite resistance of the strain was located on a large conjugative plasmid. Analyses showed, the genes terB, terC, terD and terE are essential for conservation of the resistance. The members of the family contain a number of conserved aspartates that could be involved in binding to metal ions..
	3e-40	COG4536, CorB, Putative Mg2+ and Co2+ transporter CorB [Inorganic ion transport and metabolism].
	9e-32	COG4535, CorC, Putative Mg2+ and Co2+ transporter CorC [Inorganic ion transport and metabolism].
	1e-16	pfam03471, CorC_HlyC, Transporter associated domain. This small domain is found in a family of proteins with the pfam01595 domain and two CBS domains with this domain found at the C-terminus of the proteins, the domain is also found at the C terminus of some Na+/H+ antiporters. This domain is also found in CorC that is involved in Magnesium and cobalt efflux. The function of this domain is uncertain but might be involved in modulating transport of ion substrates..
----------------------------------------------------
candidate #35:	b1180
likelihood ratios: Total 3.2e+06; Clust 12.1,35.0,; BLAST 2.3,478.7,; KEGG 1.1,1.0,; ExprEco 7.6,1.0,; ExprSce ,,; FusE2 1.0,1.3,; FusE5 2.1,1.2,0.5; FusE10 ,0.8,0.6;
gene name: b1180	 (NP_415698)	gi: 16129143	length: 219aa
description: putative isomerase [Escherichia coli K12].
coverage: Archaea[2e-39] Bacteria[1e-124] Eukaryota[2e-46]
conserved domains: (Evalue, description)
	2e-69	COG0179, MhpD, 2-keto-4-pentenoate hydratase/2-oxohepta-3-ene-1,7-dioic acid hydratase (catechol pathway) [Secondary metabolites biosynthesis, transport, and catabolism].
	3e-56	pfam01557, FAA_hydrolase, Fumarylacetoacetate (FAA) hydrolase family. This family consists of fumarylacetoacetate (FAA) hydrolase, or fumarylacetoacetate hydrolase (FAH) and it also includes HHDD isomerase/OPET decarboxylase from E. coli strain W. FAA is the last enzyme in the tyrosine catabolic pathway, it hydrolyses fumarylacetoacetate into fumarate and acetoacetate which then join the citric acid cycle. Mutations in FAA cause type I tyrosinemia in humans this is an inherited disorder mainly affecting the liver leading to liver cirrhosis, hetpatocellular carcinoma, renal tubular damages and neurologic crises amongst other symptoms. The enzymatic defect causes the toxic accumulation of phenylalanine/tyrosine catabolites. The E. coli W enzyme HHDD isomerase/OPET decarboxylase contains two copies of this domain and functions in fourth and fifth steps of the homoprotocatechuate pathway; here it decarboxylates OPET to HHDD and isomerises this to OHED. The final products of this pathway are pyruvic acid and succinic semialdehyde..
----------------------------------------------------
candidate #36:	b2566
likelihood ratios: Total 3.0e+06; Clust 2.0,2.3,; BLAST 4.5,1.8,; KEGG 92.2,1.8,; ExprEco 2.6,2.1,; ExprSce ,,; FusE2 1.0,1.7,; FusE5 7.3,7.3,1.0; FusE10 ,1.0,1.0;
gene name: b2566	 (NP_417061)	gi: 16130491	length: 301aa
description: GTP-binding protein [Escherichia coli K12].
coverage: Archaea[3e-08] Bacteria[1e-168] Eukaryota[4e-44]
conserved domains: (Evalue, description)
	1e-118	COG1159, Era, GTPase [General function prediction only].
	3e-30	COG1160, COG1160, Predicted GTPases [General function prediction only].
	5e-18	COG0486, ThdF, Predicted GTPase [General function prediction only].
	3e-13	COG0370, FeoB, Fe2+ transport system protein B [Inorganic ion transport and metabolism].
----------------------------------------------------
candidate #37:	b2236
likelihood ratios: Total 3.0e+06; Clust 15.9,1.8,; BLAST 85.5,1.4,; KEGG 1.2,2.7,; ExprEco 14.3,2.8,; ExprSce ,,; FusE2 5.3,1.3,; FusE5 1.0,1.0,1.0; FusE10 ,1.0,1.0;
gene name: b2236	 (NP_416739)	gi: 16130171	length: 84aa
description: conserved hypothetical protein, 2Fe-2S ferredoxin-related [Escherichia coli K12].
coverage: Bacteria[3e-44]
conserved domains: (Evalue, description)
	5e-12	COG0633, Fdx, Ferredoxin [Energy production and conversion].
----------------------------------------------------
candidate #38:	b2902
likelihood ratios: Total 2.9e+06; Clust 1.5,1.7,; BLAST 1.2,20.9,; KEGG 1.2,1.5,; ExprEco 2.3,1.5,; ExprSce ,,; FusE2 3.3,23.1,; FusE5 10.0,10.0,1.0; FusE10 ,1.0,1.0;
gene name: b2902	 (NP_417378)	gi: 16130804	length: 247aa
description: putative oxidoreductase [Escherichia coli K12].
coverage: Archaea[2e-34] Bacteria[1e-135] Eukaryota[5e-36]
conserved domains: (Evalue, description)
	4e-45	pfam00106, adh_short, short chain dehydrogenase. This family contains a wide variety of dehydrogenases..
	9e-43	COG1028, FabG, Dehydrogenases with different specificities (related to short-chain alcohol dehydrogenases) [Secondary metabolites biosynthesis, transport, and catabolism / General function prediction only].
	4e-30	COG0300, DltE, Short-chain dehydrogenases of various substrate specificities [General function prediction only].
	1e-23	COG4221, COG4221, Short-chain alcohol dehydrogenase of unknown specificity [General function prediction only].
	1e-12	COG0623, FabI, Enoyl-[acyl-carrier-protein].
----------------------------------------------------
candidate #39:	b1918
likelihood ratios: Total 2.9e+06; Clust 5.6,3.4,; BLAST 1.7,51.6,; KEGG 25.8,4.0,; ExprEco 18.7,1.3,; ExprSce ,,; FusE2 1.3,0.9,; FusE5 0.8,0.8,1.0; FusE10 ,1.0,1.0;
gene name: b1918	 (NP_416428)	gi: 16129865	length: 222aa
description: putative amino acid transport protein (ABC superfamily, membrane) [Escherichia coli K12].
coverage: Archaea[2e-40] Bacteria[1e-120] Eukaryota[5e-46]
conserved domains: (Evalue, description)
	1e-65	COG0765, HisM, ABC-type amino acid transport system, permease component [Amino acid transport and metabolism].
	3e-47	COG4160, ArtM, ABC-type arginine/histidine transport system, permease component [Amino acid transport and metabolism].
	2e-43	COG4215, ArtQ, ABC-type arginine transport system, permease component [Amino acid transport and metabolism].
	1e-19	COG4597, BatB, ABC-type amino acid transport system, permease component [Amino acid transport and metabolism].
----------------------------------------------------
candidate #40:	b0296
likelihood ratios: Total 2.4e+06; Clust 1.9,5.7,; BLAST 2.4,2.8,; KEGG 8.7,3.7,; ExprEco 2.8,1.9,; ExprSce ,,; FusE2 3.4,0.7,; FusE5 24.0,3.4,1.0; FusE10 ,1.0,1.0;
gene name: b0296	 (NP_414830)	gi: 16128281	length: 87aa
description: putative ribosomal protein [Escherichia coli K12].
coverage: Bacteria[1e-44]
conserved domains: (Evalue, description)
	2e-19	COG0254, RpmE, Ribosomal protein L31 [Translation, ribosomal structure and biogenesis].
----------------------------------------------------
candidate #41:	b2345
likelihood ratios: Total 2.4e+06; Clust 1.8,1.2,; BLAST 110.8,1.1,; KEGG 17.1,7.4,; ExprEco 5.7,5.0,; ExprSce ,,; FusE2 2.8,1.0,; FusE5 1.0,1.0,1.0; FusE10 ,1.0,1.0;
gene name: b2345	 (NP_416847)	gi: 16130278	length: 352aa
description: putative DNA modification enzyme [Escherichia coli K12].
coverage: Bacteria[0.0]
----------------------------------------------------
candidate #42:	b2233
likelihood ratios: Total 2.3e+06; Clust 1.5,1.3,; BLAST 127.6,2.0,; KEGG 1.1,2.5,; ExprEco 12.7,2.6,; ExprSce ,,; FusE2 3.3,1.2,; FusE5 3.7,3.7,1.0; FusE10 ,1.0,1.0;
gene name: b2233	 (NP_416736)	gi: 16130168	length: 1250aa
description: putative ATP-binding component of a transport system [Escherichia coli K12].
coverage: Archaea[8e-06] Bacteria[0.0] Eukaryota[1e-11]
conserved domains: (Evalue, description)
	5e-43	COG3468, AidA, Type V secretory pathway, adhesin AidA [Cell envelope biogenesis, outer membrane / Intracellular trafficking and secretion].
	3e-30	pfam03797, Autotransporter, Autotransporter beta-domain. Secretion of protein products occurs by a number of different pathways in bacteria. One of these pathways known as the type V pathway was first described for the IgA1 protease. The protein component that mediates secretion through the outer membrane is contained within the secreted protein itself, hence the proteins secreted in this way are called autotransporters. This family corresponds to the presumed integral membrane beta-barrel domain that transports the protein. This domain is found at the C terminus of the proteins it occurs in. The N terminus contains the variable passenger domain that is translocated across the membrane. Once the passenger domain is exported it is cleaved auto-catalytically in some proteins, in others a different protease is used and in some cases no cleavage occurs..
	7e-24	cd01344, PL2_Passenger_AT, Pertactin-like passenger domains (virulence factors), C-terminal, subgroup 2, of autotransporter proteins of the type V secretion system of Gram-negative bacteria. This subgroup includes the passenger domains of the nonprotease autotransporters, Ag43, AIDA-1 and IcsA, as well as, the less characterized ShdA, MisL, and BapA autotransporters..
	7e-21	cd00253, PL_Passenger_AT, Pertactin-like passenger domains (virulence factors) of autotransporter proteins of the type V secretion system. Autotransporters are proteins used by Gram-negative bacteria to transport proteins across their outer membranes. The C-terminal (beta) domain of autotransporters forms a pore in the outer membrane through which the N-terminal passenger domain is transported. Following transport, the passenger domain is generally cleaved by an outer membrane protease with the passenger domain either remaining in contact with the surface via a noncovalent interaction with the beta domain or cleaved to release a soluble protein. These proteins are highly diverse and perform a variety of functions that promote virulence, including catalyzing proteolysis, serving as an adhesin, mediating actin-promoted motility, or serving as a cytotoxin. Proteins in this family share similarity in the C-terminal region of the passenger domain as seen in the pertactin structure P.69, a Bordetella pertussis agglutinogen responsible for human pertussis. The P.69 protein consists of a 16-stranded parallel beta-helix with a V-shaped cross-section, and is one of the largest beta-helix known to date..
----------------------------------------------------
candidate #43:	b1431
likelihood ratios: Total 2.2e+06; Clust 9.3,3.8,; BLAST 1.9,2.4,; KEGG 1.0,1.0,; ExprEco 1.6,2.9,; ExprSce ,,; FusE2 1.1,58.2,; FusE5 6.8,6.8,1.0; FusE10 ,1.0,1.0;
gene name: b1431	 (NP_415948)	gi: 16129390	length: 222aa
description: hypothetical protein b1431 [Escherichia coli K12].
coverage: Bacteria[1e-124]
----------------------------------------------------
candidate #44:	b1627
likelihood ratios: Total 2.2e+06; Clust 12.4,2.4,; BLAST 23.4,2.0,; KEGG 1.0,1.0,; ExprEco 9.9,3.3,; ExprSce ,,; FusE2 1.0,0.7,; FusE5 8.1,8.1,1.0; FusE10 ,1.0,1.0;
gene name: b1627	 (NP_416144)	gi: 16129585	length: 193aa
description: electron transport complex protein [Escherichia coli K12].
coverage: Archaea[6e-46] Bacteria[1e-102]
conserved domains: (Evalue, description)
	1e-72	COG4657, RnfA, Predicted NADH:ubiquinone oxidoreductase, subunit RnfA [Energy production and conversion].
	3e-54	pfam02508, Rnf-Nqr, Rnf-Nqr subunit, membrane protein. This is a family of integral membrane proteins including Rhodobacter-specific nitrogen fixation (rnf) proteins RnfA and RnfE and Na+-translocating NADH:ubiquinone oxidoreductase (Na+-NQR) subunits NqrD and NqrE..
	3e-36	COG2209, NqrE, Na+-transporting NADH:ubiquinone oxidoreductase, subunit NqrE [Energy production and conversion].
	7e-19	COG4660, RnfE, Predicted NADH:ubiquinone oxidoreductase, subunit RnfE [Energy production and conversion].
----------------------------------------------------
candidate #45:	b1464
likelihood ratios: Total 2.1e+06; Clust 7.8,7.2,; BLAST 7.1,27.1,; KEGG 4.3,1.9,; ExprEco 1.3,2.7,; ExprSce ,,; FusE2 2.3,0.7,; FusE5 1.0,1.0,3.5; FusE10 ,1.4,0.8;
gene name: b1464	 (NP_415981)	gi: 16129423	length: 297aa
description: hypothetical protein b1464 [Escherichia coli K12].
coverage: Archaea[6e-31] Bacteria[1e-172] Eukaryota[6e-21]
conserved domains: (Evalue, description)
	5e-82	COG0384, COG0384, Predicted epimerase, PhzC/PhzF homolog [General function prediction only].
	3e-77	pfam02567, PhzC-PhzF, Phenazine biosynthesis-like protein. PhzC/PhzF is involved in dimerisation of two 2,3-dihydro-3-oxo-anthranilic acid molecules to create PCA by P. fluorescens. This family appears to be distantly related to pfam01678, including containing a weak internal duplication. However members of this family do not contain the conserved cysteines that are hypothesised to be active site residues (Bateman A pers obs)..
----------------------------------------------------
candidate #46:	b0784
likelihood ratios: Total 2.0e+06; Clust 1.7,6.0,; BLAST 10.1,5.3,; KEGG 1.2,1.5,; ExprEco 5.0,2.6,; ExprSce ,,; FusE2 4.3,0.9,; FusE5 1.0,39.4,1.0; FusE10 ,1.0,1.0;
gene name: b0784	 (NP_415305)	gi: 16128752	length: 81aa
description: molybdopterin biosynthesis [Escherichia coli K12].
coverage: Bacteria[2e-39]
conserved domains: (Evalue, description)
	2e-19	COG1977, MoaD, Molybdopterin converting factor, small subunit [Coenzyme metabolism].
----------------------------------------------------
candidate #47:	b1243
likelihood ratios: Total 1.9e+06; Clust 40.4,3.3,; BLAST 15.2,12.0,; KEGG 7.6,8.7,; ExprEco 1.1,1.5,; ExprSce ,,; FusE2 1.0,0.8,; FusE5 1.0,0.9,1.0; FusE10 ,1.0,1.0;
gene name: b1243	 (NP_415759)	gi: 16129204	length: 543aa
description: oligopeptide transport protein (ABC superfamily, peri_bind) [Escherichia coli K12].
coverage: Archaea[6e-34] Bacteria[0.0] Eukaryota[4e-72]
conserved domains: (Evalue, description)
	1e-135	pfam00496, SBP_bac_5, Bacterial extracellular solute-binding proteins, family 5..
	1e-134	COG4166, OppA, ABC-type oligopeptide transport system, periplasmic component [Amino acid transport and metabolism].
	6e-68	COG0747, DdpA, ABC-type dipeptide transport system, periplasmic component [Amino acid transport and metabolism].
	5e-11	COG4533, COG4533, ABC-type uncharacterized transport system, periplasmic component [General function prediction only].
----------------------------------------------------
candidate #48:	b0419
likelihood ratios: Total 1.9e+06; Clust 2.9,3.3,; BLAST 1.8,24.6,; KEGG 6.5,1.2,; ExprEco 1.2,23.2,; ExprSce ,,; FusE2 1.0,1.1,; FusE5 1.0,0.9,0.7; FusE10 ,13.7,2.2;
gene name: b0419	 (NP_414953)	gi: 16128404	length: 348aa
description: putative NAD(P)H-dependent xylose reductase [Escherichia coli K12].
coverage: Archaea[2e-80] Bacteria[0.0] Eukaryota[5e-70]
conserved domains: (Evalue, description)
	8e-93	COG0667, Tas, Predicted oxidoreductases (related to aryl-alcohol dehydrogenases) [Energy production and conversion].
	1e-50	pfam00248, Aldo_ket_red, Aldo/keto reductase family. This family includes a number of K+ ion channel beta chain regulatory domains - these are reported to have oxidoreductase activity..
	5e-42	COG0656, ARA1, Aldo/keto reductases, related to diketogulonate reductase [General function prediction only].
	9e-35	COG4989, COG4989, Predicted oxidoreductase [General function prediction only].
	1e-26	COG1453, COG1453, Predicted oxidoreductases of the aldo/keto reductase family [General function prediction only].
----------------------------------------------------
candidate #49:	b0813
likelihood ratios: Total 1.9e+06; Clust 4.3,12.7,; BLAST 95.7,3.8,; KEGG 11.8,2.8,; ExprEco 1.4,2.5,; ExprSce ,,; FusE2 1.0,1.0,; FusE5 1.0,0.9,1.0; FusE10 ,1.0,1.0;
gene name: b0813	 (NP_415334)	gi: 16128781	length: 295aa
description: putative membrane protein [Escherichia coli K12].
coverage: Archaea[1e-09] Bacteria[1e-162]
conserved domains: (Evalue, description)
	5e-90	COG5006, COG5006, Predicted permease, DMT superfamily [General function prediction only].
----------------------------------------------------
candidate #50:	b2581
likelihood ratios: Total 1.8e+06; Clust 16.2,1.5,; BLAST 1.4,1.2,; KEGG 248.1,1.4,; ExprEco 18.0,3.1,; ExprSce ,,; FusE2 7.0,2.2,; FusE5 0.8,0.8,0.5; FusE10 ,0.8,0.6;
gene name: b2581	 (NP_417076)	gi: 16130506	length: 345aa
description: putative tRNA/rRNA methyltransferase [Escherichia coli K12].
coverage: Archaea[5e-09] Bacteria[0.0] Eukaryota[6e-17]
conserved domains: (Evalue, description)
	3e-61	COG0566, SpoU, rRNA methylases [Translation, ribosomal structure and biogenesis].
	3e-37	pfam00588, SpoU_methylase, SpoU rRNA Methylase family. This family of proteins probably use S-AdoMet. .
----------------------------------------------------
candidate #51:	b1868
likelihood ratios: Total 1.7e+06; Clust 13.3,11.9,; BLAST 1.5,4.3,; KEGG 1.8,7.6,; ExprEco 1.8,1.1,; ExprSce ,,; FusE2 1.0,31.0,; FusE5 1.4,1.4,1.0; FusE10 ,1.0,1.0;
gene name: b1868	 (NP_416382)	gi: 16129821	length: 272aa
description: hypothetical protein b1868 [Escherichia coli K12].
coverage: Archaea[2e-14] Bacteria[1e-162]
conserved domains: (Evalue, description)
	1e-48	pfam01904, DUF72, Protein of unknown function DUF72. The function of this family is unknown..
----------------------------------------------------
candidate #52:	b1495
likelihood ratios: Total 1.6e+06; Clust 55.0,2.5,; BLAST 1.1,1.6,; KEGG 148.3,1.6,; ExprEco 5.8,14.4,; ExprSce ,,; FusE2 1.0,1.0,; FusE5 1.0,1.0,0.7; FusE10 ,0.8,0.6;
gene name: b1495	 (NP_416012)	gi: 16129454	length: 790aa
description: hypothetical protein b1495 [Escherichia coli K12].
coverage: Bacteria[0.0]
conserved domains: (Evalue, description)
	3e-17	cd01347, ligand_gated_channel, TonB dependent/Ligand-Gated channels are created by a monomeric 22 strand (22,24) anti-parallel beta-barrel. Ligands apparently bind to the large extracellular loops. The N-terminal 150-200 residues form a plug from the periplasmic end of barrel. Energy (proton-motive force) and TonB-dependent conformational alteration of channel (parts of plug, and loops 7 and 8) allow passage of ligand. FepA residues 12-18 form the TonB box, which mediates the interaction with the TonB-containing inner membrane complex. TonB preferentially interacts with ligand-bound receptors. Transport thru the channel may resemble passage thru an air lock. In this model, ligand binding leads to closure of the extracellular end of pore, then a TonB-mediated signal facillitates opening of the interior side of pore, deforming the N-terminal plug and allowing passage of the ligand to the periplasm. Such a mechanism would prevent the free diffusion of small molecules thru the pore..
	2e-11	pfam00593, TonB_dep_Rec, TonB dependent receptor..
----------------------------------------------------
candidate #53:	b0172
likelihood ratios: Total 1.4e+06; Clust 2.7,2.6,; BLAST 8.2,1.4,; KEGG 1.2,3.4,; ExprEco 1.0,28.6,; ExprSce ,,; FusE2 1.1,0.9,; FusE5 65.2,2.0,1.8; FusE10 ,1.1,0.6;
gene name: b0172	 (NP_414714)	gi: 16128165	length: 185aa
description: ribosome releasing factor [Escherichia coli K12].
coverage: Bacteria[7e-97] Eukaryota[2e-42]
conserved domains: (Evalue, description)
	3e-57	cd00520, RRF, Ribosome recycling factor (RRF). Ribosome recycling factor dissociates the posttermination complex, composed of the ribosome, deacylated tRNA, and mRNA, after termination of translation. Thus ribosomes are "recycled" and ready for another round of protein synthesis. RRF is believed to bind the ribosome at the A-site in a manner that mimics tRNA, but the specific mechanisms remain unclear. RRF is essential for bacterial growth. It is not necessary for cell growth in archaea or eukaryotes, but is found in mitochondria or chloroplasts of some eukaryotic species..
	1e-52	pfam01765, RRF, Ribosome recycling factor. The ribosome recycling factor (RRF / ribosome release factor) dissociates the ribosome from the mRNA after termination of translation, and is essential bacterial growth. Thus ribosomes are "recycled" and ready for another round of protein synthesis..
----------------------------------------------------
candidate #54:	b3848
likelihood ratios: Total 1.4e+06; Clust 1.7,2.8,; BLAST 1.6,6.9,; KEGG 4.6,1.6,; ExprEco 2.6,2.6,; ExprSce ,,; FusE2 7.0,5.7,; FusE5 1.0,1.0,0.8; FusE10 ,2.5,6.8;
gene name: b3848	 (NP_418290)	gi: 49176431	length: 205aa
description: putative elongation factor [Escherichia coli K12].
coverage: Archaea[6e-19] Bacteria[1e-113] Eukaryota[5e-21]
conserved domains: (Evalue, description)
	1e-56	COG1739, COG1739, Uncharacterized conserved protein [Function unknown].
	5e-39	pfam01205, UPF0029, Uncharacterized protein family UPF0029..
----------------------------------------------------
candidate #55:	b0605
likelihood ratios: Total 1.4e+06; Clust 4.8,32.8,; BLAST 1.6,9.2,; KEGG 2.2,8.4,; ExprEco 2.8,1.2,; ExprSce ,,; FusE2 7.7,0.9,; FusE5 2.9,1.1,0.8; FusE10 ,0.8,0.6;
gene name: b0605	 (NP_415138)	gi: 16128588	length: 187aa
description: alkyl hydroperoxide reductase, C22 subunit, thioredoxin-like, detoxification of hydroperoxides [Escherichia coli K12].
coverage: Archaea[3e-45] Bacteria[1e-105] Eukaryota[4e-34]
conserved domains: (Evalue, description)
	4e-64	COG0450, AhpC, Peroxiredoxin [Posttranslational modification, protein turnover, chaperones].
	2e-41	pfam00578, AhpC-TSA, AhpC/TSA family. This family contains proteins related to alkyl hydroperoxide reductase (AhpC) and thiol specific antioxidant (TSA). .
	2e-17	COG1225, Bcp, Peroxiredoxin [Posttranslational modification, protein turnover, chaperones].
----------------------------------------------------
candidate #56:	b1532
likelihood ratios: Total 1.4e+06; Clust 4.1,1.6,; BLAST 1.1,1.1,; KEGG 2.3,2.5,; ExprEco 1.2,2.7,; ExprSce ,,; FusE2 1.5,0.9,; FusE5 83.8,83.8,1.0; FusE10 ,1.0,1.0;
gene name: b1532	 (NP_416049)	gi: 16129491	length: 72aa
description: multiple antibiotic resistance protein [Escherichia coli K12].
coverage: Bacteria[6e-35]
----------------------------------------------------
candidate #57:	b0402
likelihood ratios: Total 1.4e+06; Clust 2.4,4.7,; BLAST 4.0,2.6,; KEGG 9.0,2.7,; ExprEco 9.7,2.1,; ExprSce ,,; FusE2 1.0,0.8,; FusE5 1.3,21.8,1.0; FusE10 ,1.0,1.0;
gene name: b0402	 (NP_414936)	gi: 16128387	length: 457aa
description: proline permease transport protein [Escherichia coli K12].
coverage: Archaea[6e-32] Bacteria[0.0] Eukaryota[2e-63]
conserved domains: (Evalue, description)
	1e-154	COG1113, AnsP, Gamma-aminobutyrate permease and related permeases [Amino acid transport and metabolism].
	1e-100	COG0833, LysP, Amino acid transporters [Amino acid transport and metabolism].
	7e-66	pfam00324, AA_permease, Amino acid permease..
	2e-25	COG0531, PotE, Amino acid transporters [Amino acid transport and metabolism].
----------------------------------------------------
candidate #58:	b1245
likelihood ratios: Total 1.3e+06; Clust 48.4,10.6,; BLAST 3.6,97.4,; KEGG 1.7,2.4,; ExprEco 1.4,1.5,; ExprSce ,,; FusE2 1.0,0.9,; FusE5 1.1,0.7,1.0; FusE10 ,1.0,1.0;
gene name: b1245	 (NP_415761)	gi: 16129206	length: 302aa
description: homolog of Salmonella oligopeptide transport permease protein [Escherichia coli K12].
coverage: Archaea[3e-53] Bacteria[1e-165]
conserved domains: (Evalue, description)
	9e-70	COG1173, DppC, ABC-type dipeptide/oligopeptide/nickel transport systems, permease components [Amino acid transport and metabolism / Inorganic ion transport and metabolism].
	1e-35	COG4239, COG4239, ABC-type uncharacterized transport system, permease component [General function prediction only].
	3e-28	COG4171, SapC, ABC-type antimicrobial peptide transport system, permease component [Defense mechanisms].
	2e-17	pfam00528, BPD_transp_1, Binding-protein-dependent transport system inner membrane component. The alignments cover the most conserved region of the proteins, which is thought to be located in a cytoplasmic loop between two transmembrane domains. The members of this family have a variable number of transmembrane helices..
	5e-12	COG0601, DppB, ABC-type dipeptide/oligopeptide/nickel transport systems, permease components [Amino acid transport and metabolism / Inorganic ion transport and metabolism].
----------------------------------------------------
candidate #59:	b3153
likelihood ratios: Total 1.3e+06; Clust 4.6,4.4,; BLAST 1.5,39.2,; KEGG 1.1,4.3,; ExprEco 22.9,5.6,; ExprSce ,,; FusE2 1.5,2.4,; FusE5 0.7,0.7,1.0; FusE10 ,1.0,1.0;
gene name: b3153	 (NP_417622)	gi: 16131045	length: 186aa
description: putative intracellular proteinase with catalase domain [Escherichia coli K12].
coverage: Archaea[7e-34] Bacteria[1e-102] Eukaryota[4e-16]
conserved domains: (Evalue, description)
	7e-36	COG0693, ThiJ, Putative intracellular protease/amidase [General function prediction only].
	3e-33	pfam01965, DJ-1_PfpI, DJ-1/PfpI family. The family includes the protease PfpI. This domain is also found in transcriptional regulators. This family appears to be distantly related to Glutamine amidotransferases pfam00117..
----------------------------------------------------
candidate #60:	b3541
likelihood ratios: Total 1.2e+06; Clust 1.8,7.1,; BLAST 1.8,27.7,; KEGG 1.3,3.1,; ExprEco 1.3,1.0,; ExprSce ,,; FusE2 1.5,4.5,; FusE5 7.3,7.3,1.0; FusE10 ,1.0,1.0;
gene name: b3541	 (NP_417998)	gi: 16131413	length: 327aa
description: dipeptide transport protein (ABC superfamily, atp_bind) [Escherichia coli K12].
coverage: Archaea[1e-82] Bacteria[0.0] Eukaryota[2e-25]
conserved domains: (Evalue, description)
	1e-126	COG0444, DppD, ABC-type dipeptide/oligopeptide/nickel transport system, ATPase component [Amino acid transport and metabolism / Inorganic ion transport and metabolism].
	3e-98	COG1123, COG1123, ATPase components of various ABC-type transport systems, contain duplicated ATPase [General function prediction only].
	3e-92	COG4172, COG4172, ABC-type uncharacterized transport system, duplicated ATPase component [General function prediction only].
	2e-85	COG4608, AppF, ABC-type oligopeptide transport system, ATPase component [Amino acid transport and metabolism].
	7e-80	COG4170, SapD, ABC-type antimicrobial peptide transport system, ATPase component [Defense mechanisms].
	6e-65	COG1124, DppF, ABC-type dipeptide/oligopeptide/nickel transport system, ATPase component [Amino acid transport and metabolism / Inorganic ion transport and metabolism].
	2e-48	COG1135, AbcC, ABC-type metal ion transport system, ATPase component [Inorganic ion transport and metabolism].
	1e-44	cd00267, ABC_ATPase, ABC (ATP-binding cassette) transporter nucleotide-binding domain; ABC transporters are a large family of proteins involved in the transport of a wide variety of different compounds, like sugars, ions, peptides and more complex organic molecules. The nucleotide binding domain shows the highest similarity between all members of the family. ABC transporters are a subset of nucleotide hydrolases that contain a signature motif, Q-loop, and H-loop/switch region in addition to the Walker A motif/P-loop andWalker B motif commonly found in a number of ATP- and GTP-binding and hydrolyzing proteins..
	1e-43	COG1126, GlnQ, ABC-type polar amino acid transport system, ATPase component [Amino acid transport and metabolism].
	4e-43	COG1136, SalX, ABC-type antimicrobial peptide transport system, ATPase component [Defense mechanisms].
	2e-42	COG4167, SapF, ABC-type antimicrobial peptide transport system, ATPase component [Defense mechanisms].
	1e-40	COG4107, PhnK, ABC-type phosphonate transport system, ATPase component [Inorganic ion transport and metabolism].
	2e-37	pfam00005, ABC_tran, ABC transporter. ABC transporters for a large family of proteins responsible for translocation of a variety of compounds across biological membranes. ABC transporters are the largest family of proteins in many completely sequenced bacteria. ABC transporters are composed of two copies of this domain and two copies of a transmembrane domain pfam00664. These four domains may belong to a single polypeptide, or belong in different polypeptide chains..
	2e-37	COG1131, CcmA, ABC-type multidrug transport system, ATPase component [Defense mechanisms].
	5e-36	COG4175, ProV, ABC-type proline/glycine betaine transport system, ATPase component [Amino acid transport and metabolism].
	1e-35	COG1122, CbiO, ABC-type cobalt transport system, ATPase component [Inorganic ion transport and metabolism].
	1e-35	COG3842, PotA, ABC-type spermidine/putrescine transport systems, ATPase components [Amino acid transport and metabolism].
	2e-35	COG1116, TauB, ABC-type nitrate/sulfonate/bicarbonate transport system, ATPase component [Inorganic ion transport and metabolism].
	9e-35	COG4181, COG4181, Predicted ABC-type transport system involved in lysophospholipase L1 biosynthesis, ATPase component [Secondary metabolites biosynthesis, transport, and catabolism].
	2e-34	COG1127, Ttg2A, ABC-type transport system involved in resistance to organic solvents, ATPase component [Secondary metabolites biosynthesis, transport, and catabolism].
	6e-34	COG1120, FepC, ABC-type cobalamin/Fe3+-siderophores transport systems, ATPase components [Inorganic ion transport and metabolism / Coenzyme metabolism].
	9e-34	COG1118, CysA, ABC-type sulfate/molybdate transport systems, ATPase component [Inorganic ion transport and metabolism].
	2e-32	COG1125, OpuBA, ABC-type proline/glycine betaine transport systems, ATPase components [Amino acid transport and metabolism].
	1e-31	COG3638, COG3638, ABC-type phosphate/phosphonate transport system, ATPase component [Inorganic ion transport and metabolism].
	1e-31	COG1117, PstB, ABC-type phosphate transport system, ATPase component [Inorganic ion transport and metabolism].
	4e-31	COG3839, MalK, ABC-type sugar transport systems, ATPase components [Carbohydrate transport and metabolism].
	3e-30	COG4598, HisP, ABC-type histidine transport system, ATPase component [Amino acid transport and metabolism].
	2e-29	COG1121, ZnuC, ABC-type Mn/Zn transport systems, ATPase component [Inorganic ion transport and metabolism].
	4e-29	COG0411, LivG, ABC-type branched-chain amino acid transport systems, ATPase component [Amino acid transport and metabolism].
	1e-28	COG2274, SunT, ABC-type bacteriocin/lantibiotic exporters, contain an N-terminal double-glycine peptidase domain [Defense mechanisms].
	1e-28	COG2884, FtsE, Predicted ATPase involved in cell division [Cell division and chromosome partitioning].
	2e-28	COG4525, TauB, ABC-type taurine transport system, ATPase component [Inorganic ion transport and metabolism].
	8e-27	COG1129, MglA, ABC-type sugar transport system, ATPase component [Carbohydrate transport and metabolism].
	3e-26	COG4161, ArtP, ABC-type arginine transport system, ATPase component [Amino acid transport and metabolism].
	2e-24	COG0410, LivF, ABC-type branched-chain amino acid transport systems, ATPase component [Amino acid transport and metabolism].
	2e-22	COG3845, COG3845, ABC-type uncharacterized transport systems, ATPase components [General function prediction only].
	2e-21	COG4555, NatA, ABC-type Na+ transport system, ATPase component [Energy production and conversion / Inorganic ion transport and metabolism].
	2e-21	COG1132, MdlB, ABC-type multidrug transport system, ATPase and permease components [Defense mechanisms].
	5e-21	COG4674, COG4674, Uncharacterized ABC-type transport system, ATPase component [General function prediction only].
	1e-20	COG3840, ThiQ, ABC-type thiamine transport system, ATPase component [Coenzyme metabolism].
	2e-20	COG4987, CydC, ABC-type transport system involved in cytochrome bd biosynthesis, fused ATPase and permease components [Energy production and conversion / Posttranslational modification, protein turnover, chaperones].
	2e-20	COG0396, SufC, ABC-type transport system involved in Fe-S cluster assembly, ATPase component [Posttranslational modification, protein turnover, chaperones].
	4e-20	COG4988, CydD, ABC-type transport system involved in cytochrome bd biosynthesis, ATPase and permease components [Energy production and conversion / Posttranslational modification, protein turnover, chaperones].
	6e-20	COG1101, PhnK, ABC-type uncharacterized transport system, ATPase component [General function prediction only].
	1e-19	COG1119, ModF, ABC-type molybdenum transport system, ATPase component/photorepair protein PhrA [Inorganic ion transport and metabolism].
	2e-19	COG1137, YhbG, ABC-type (unclassified) transport system, ATPase component [General function prediction only].
	2e-19	COG0488, Uup, ATPase components of ABC transporters with duplicated ATPase domains [General function prediction only].
	8e-19	COG4152, COG4152, ABC-type uncharacterized transport system, ATPase component [General function prediction only].
	9e-19	COG4148, ModC, ABC-type molybdate transport system, ATPase component [Inorganic ion transport and metabolism].
	1e-18	COG4586, COG4586, ABC-type uncharacterized transport system, ATPase component [General function prediction only].
	2e-18	COG4136, COG4136, ABC-type uncharacterized transport system, ATPase component [General function prediction only].
	4e-18	COG4619, COG4619, ABC-type uncharacterized transport system, ATPase component [General function prediction only].
	2e-16	COG4559, COG4559, ABC-type hemin transport system, ATPase component [Inorganic ion transport and metabolism].
	4e-15	COG5265, ATM1, ABC-type transport system involved in Fe-S cluster assembly, permease and ATPase components [Posttranslational modification, protein turnover, chaperones].
	5e-15	COG4604, CeuD, ABC-type enterochelin transport system, ATPase component [Inorganic ion transport and metabolism].
	7e-14	COG1134, TagH, ABC-type polysaccharide/polyol phosphate transport system, ATPase component [Carbohydrate transport and metabolism / Cell envelope biogenesis, outer membrane].
	1e-12	COG4778, PhnL, ABC-type phosphonate transport system, ATPase component [Inorganic ion transport and metabolism].
	2e-12	COG4618, ArpD, ABC-type protease/lipase transport system, ATPase and permease components [General function prediction only].
	2e-12	COG4178, COG4178, ABC-type uncharacterized transport system, permease and ATPase components [General function prediction only].
	8e-12	COG4138, BtuD, ABC-type cobalamin transport system, ATPase component [Coenzyme metabolism].
	3e-11	COG4133, CcmA, ABC-type transport system involved in cytochrome c biogenesis, ATPase component [Posttranslational modification, protein turnover, chaperones].
----------------------------------------------------
candidate #61:	b0155
likelihood ratios: Total 1.2e+06; Clust 2.1,6.2,; BLAST 17.4,2.1,; KEGG 1.1,3.6,; ExprEco 3.5,1.9,; ExprSce ,,; FusE2 1.0,1.0,; FusE5 24.0,10.4,0.8; FusE10 ,0.8,0.6;
gene name: b0155	 (NP_414697)	gi: 16128148	length: 473aa
description: putative channel transporter [Escherichia coli K12].
coverage: Archaea[6e-41] Bacteria[0.0] Eukaryota[3e-29]
conserved domains: (Evalue, description)
	4e-80	COG0038, EriC, Chloride channel protein EriC [Inorganic ion transport and metabolism].
	6e-75	pfam00654, Voltage_CLC, Voltage gated chloride channel. This family of ion channels contains 10 or 12 transmembrane helices. Each protein forms a single pore. It has been shown that some members of this family form homodimers. These proteins contain two pfam00571 domains. .
----------------------------------------------------
candidate #62:	b4312
likelihood ratios: Total 1.2e+06; Clust 1.1,1.3,; BLAST 32.6,1.4,; KEGG 1.1,1.5,; ExprEco 1.2,24.9,; ExprSce ,,; FusE2 0.2,2.2,; FusE5 31.7,31.7,1.0; FusE10 ,1.0,1.0;
gene name: b4312	 (NP_418732)	gi: 16132133	length: 200aa
description: recombinase involved in phase variation; regulator for fimA [Escherichia coli K12].
coverage: Archaea[3e-14] Bacteria[1e-116]
conserved domains: (Evalue, description)
	2e-83	cd01197, INT_FimBE_C, FimB and FimE and related proteins, DNA breaking-rejoining enzymes, integrase/recombinases, catalytic domain. This CD includes those proteins similar to E.coli FimE and FimB regulatory proteins and Proteus mirabilis MrpI..
	2e-31	cd00397, DNA_BRE_C, DNA breaking-rejoining enzymes, C-terminal catalytic domain. The DNA breaking-rejoining enzyme superfamily includes type IB topoisomerases and tyrosine recombinases that share the same fold in their catalytic domain containing six conserved active site residues. The best-studied members of this diverse superfamily include human topoisomerase I, the bacteriophage lambda integrase, the bacteriophage P1 Cre recombinase, the yeast Flp recombinase and the bacterial XerD/C recombinases. Their overall reaction mechanism is essentially identical and involves cleavage of a single strand of a DNA duplex by nucleophilic attack of a conserved tyrosine to give a 3' phosphotyrosyl protein-DNA adduct. In the second rejoining step, a terminal 5' hydroxyl attacks the covalent adduct to release the enzyme and generate duplex DNA. The enzymes differ in that topoisomerases cleave and then rejoin the same 5' and 3' termini, whereas a site-specific recombinase transfers a 5' hydroxyl generated by recombinase cleavage to a new 3' phosphate partner located in a different duplex region. Many DNA breaking-rejoining enzymes also have N-terminal domains, which show little sequence or structure similarity..
	6e-31	pfam00589, Phage_integrase, Phage integrase family. Members of this family cleave DNA substrates by a series of staggered cuts, during which the protein becomes covalently linked to the DNA through a catalytic tyrosine residue at the carboxy end of the alignment. The catalytic site residues in CRE recombinase are Arg-173, His-289, Arg-292 and Tyr-324..
	8e-25	cd00798, INT_XerDC, XerD and XerC integrases, DNA breaking-rejoining enzymes, N- and C-terminal domains. XerD-like integrases are involved in the site-specific integration and excision of lysogenic bacteriophage genomes, transposition of conjugative transposons, termination of chromosomal replication, and stable plasmid inheritance. They share the same fold in their catalytic domain containing six conserved active site residues and the overall reaction mechanism with the DNA breaking-rejoining enzyme superfamily. In Escherichia coli, the Xer site-specific recombination system acts to convert dimeric chromosomes, which are formed by homologous recombination to monomers. Two related recombinases, XerC and XerD, bind cooperatively to a recombination site present in the E. coli chromosome. Each recombinase catalyzes the exchange of one pair of DNA strand in a reaction that proceeds through a Holliday junction intermediate. These enzymes can bridge two different and well-separated DNA sequences called arm- and core-sites. The C-terminal domain binds, cleaves and re-ligates DNA strands at the core-sites, while the N-terminal domain is largely responsible for high-affinity binding to the arm-type sites..
	6e-24	COG4974, XerD, Site-specific recombinase XerD [DNA replication, recombination, and repair].
	8e-23	cd01182, INT_REC_C, DNA breaking-rejoining enzymes, intergrase/recombinases, C-terminal catalytic domain. The tyrosine recombinase/integrase family share the same catalytic domain containing six conserved active site residues. The best-studied members of this diverse family include the bacteriophage lambda integrase, the bacteriophage P1 Cre recombinase, the yeast Flp recombinase and the bacterial XerD/C recombinases. Their overall reaction mechanism is essentially identical and involves cleavage of a single strand of a DNA duplex by nucleophilic attack of a conserved tyrosine to give a 3' phosphotyrosyl protein-DNA adduct. In the second rejoining step, a terminal 5' hydroxyl attacks the covalent adduct to release the enzyme and generate duplex DNA. Many intergrase/recombinases also have N-terminal domains, which show little sequence or structure similarity..
	1e-20	cd01190, INT_SG5, INT_SG5, DNA breaking-rejoining enzymes, integrase/recombinases subgroup 5, N- and C-terminal domains. The CD contains mainly predicted bacterial integrase/recombinases..
	1e-19	COG4973, XerC, Site-specific recombinase XerC [DNA replication, recombination, and repair].
	1e-18	cd01193, INT_IntI, IntI (E2) integrases, site-specific tyrosine recombinases, DNA breaking-rejoining enzymes, N- and C-terminal domains. This CD includes integrases which are components of multiresistant integrons and mediate recombination between a proximal attI site and a secondary target called the attC (or 59-base element) present on various mobile gene cassettes. Integron-integrases are present in many natural occurring mobile elements, including transposons and conjugative plasmids. Vibrio, Shewanella, Xanthomonas and Pseudomonas species harbor chromosomal super-integrons. All integron-integrases carry large inserts unlike the TnpF ermF-like proteins also seen in this group..
	1e-16	cd01188, INT_pAE1, pAE1 and related integrases, DNA breaking-rejoining enzymes, integrase/recombinases, C-terminal domain. This CD includes various bacterial integrases, including the predicted integrase of the deletion-prone region of plasmid pAE1 of Alcaligenes eutrophus H1..
	1e-15	cd01189, INT_phiLC3_C, phiLC3 phage and phage-related integrases, site-specific recombinases, DNA breaking-rejoining enzymes, C-terminal catalytic domain. This CD includes various bacterial (mainly gram positive) and phage integrases, including those similar to Lactococcus phage phiLC3, TPW22, Tuc2009, BK5-T, A2, bIL285, bIL286, bIL311, ul36 and phi g1e; Staphylococcus aureus phage phi13 and phi42; Oenococcus oeni phage fOg44; Streptococcus thermophilus phage O1205 and Sfi21; and Streptococcus pyogenes phage T12 and T270..
	2e-14	cd01199, INT_Tn1545_C, Tn1545-related conjugative transposon integrases, site-specific recombinases, DNA breaking-rejoining enzymes, C-terminal catalytic domain. This CD includes bacterial (gram positive) and phage integrases, including those similar to Tn1545, Tn5252, and Tn5276 conjugative transposon integrases and Lactobacillus phage phi adh integrase..
	7e-13	cd01187, INT_SG4, INT_SG4, DNA breaking-rejoining enzymes, integrase/recombinases subgroup 4, N- and C-terminal domains. The CD contains mainly predicted bacterial integrase/recombinases for which not much biochemical characterization is available..
----------------------------------------------------
candidate #63:	b3591
likelihood ratios: Total 1.1e+06; Clust 7.1,1.8,; BLAST 5.0,2.7,; KEGG 4.5,2.9,; ExprEco 7.9,15.0,; ExprSce ,,; FusE2 1.3,7.0,; FusE5 0.7,0.7,1.0; FusE10 ,1.0,1.0;
gene name: b3591	 (NP_418048)	gi: 16131462	length: 463aa
description: selenocysteine synthase (with SelD) [Escherichia coli K12].
coverage: Bacteria[0.0]
conserved domains: (Evalue, description)
	1e-148	pfam03841, SelA, L-seryl-tRNA selenium transferase..
	1e-127	COG1921, SelA, Selenocysteine synthase [seryl-tRNASer selenium transferase] [Amino acid transport and metabolism].
----------------------------------------------------
candidate #64:	b1256
likelihood ratios: Total 1.1e+06; Clust 7.0,5.0,; BLAST 72.1,5.7,; KEGG 5.1,1.5,; ExprEco 5.5,1.7,; ExprSce ,,; FusE2 1.1,1.2,; FusE5 1.1,0.7,1.0; FusE10 ,1.0,1.0;
gene name: b1256	 (NP_415772)	gi: 16129217	length: 212aa
description: outer membrane protein W; colicin S4 receptor; putative transport protein [Escherichia coli K12].
coverage: Bacteria[1e-121]
conserved domains: (Evalue, description)
	2e-71	COG3047, OmpW, Outer membrane protein W [Cell envelope biogenesis, outer membrane].
	2e-62	pfam03922, OmpW, OmpW family. This family includes outer membrane protein W (OmpW) proteins from a variety of bacterial species. This protein may form the receptor for S4 colicins in E. coli..
----------------------------------------------------
candidate #65:	b1130
likelihood ratios: Total 1.1e+06; Clust 2.6,5.7,; BLAST 1.2,3.6,; KEGG 7.6,3.3,; ExprEco 1.4,3.6,; ExprSce ,,; FusE2 1.0,0.9,; FusE5 162.9,0.9,1.0; FusE10 ,1.0,1.0;
gene name: b1130	 (NP_415648)	gi: 16129093	length: 223aa
description: response regulator in two-component regulatory system with PhoQ, regulates gene expression at low [Mg+] (OmpR family) [Escherichia coli K12].
coverage: Archaea[6e-15] Bacteria[1e-121] Eukaryota[1e-49]
conserved domains: (Evalue, description)
	3e-52	COG0745, OmpR, Response regulators consisting of a CheY-like receiver domain and a winged-helix DNA-binding domain [Signal transduction mechanisms / Transcription].
	6e-25	cd00156, REC, Signal receiver domain; originally thought to be unique to bacteria (CheY, OmpR, NtrC, and PhoB), now recently identified in eukaroytes ETR1 Arabidopsis thaliana; this domain receives the signal from the sensor partner in a two-component systems; contains a phosphoacceptor site that is phosphorylated by histidine kinase homologs; usually found N-terminal to a DNA binding effector domain; forms homodimers.
	3e-19	cd00383, trans_reg_C, Effector domain of response regulator. Bacteria and certain eukaryotes like protozoa and higher plants use two-component signal transduction systems to detect and respond to changes in the environment. The system consists of a sensor histidine kinase and a response regulator. The former autophosphorylates in a histidine residue on detecting an external stimulus. The phosphate is then transferred to an invariant aspartate residue in a highly conserved receiver domain of the response regulator. Phosphorylation activates a variable effector domain of the response regulator, which triggers the cellular response. The C-terminal effector domain contains DNA and RNA polymerase binding sites. Several dimers or monomers bind head to tail to small tandem repeats upstream of the genes. The RNA polymerase binding sites interact with the alpha or sigma subunite of RNA polymerase..
	6e-19	COG2204, AtoC, Response regulator containing CheY-like receiver, AAA-type ATPase, and DNA-binding domains [Signal transduction mechanisms].
	5e-17	COG3706, PleD, Response regulator containing a CheY-like receiver domain and a GGDEF domain [Signal transduction mechanisms].
	7e-17	COG2197, CitB, Response regulator containing a CheY-like receiver domain and an HTH DNA-binding domain [Signal transduction mechanisms / Transcription].
	9e-14	pfam00486, Trans_reg_C, Transcriptional regulatory protein, C terminal..
	8e-13	COG3947, COG3947, Response regulator containing CheY-like receiver and SARP domains [Signal transduction mechanisms].
	2e-12	COG3437, COG3437, Response regulator containing a CheY-like receiver domain and an HD-GYP domain [Transcription / Signal transduction mechanisms].
	4e-12	COG4567, COG4567, Response regulator consisting of a CheY-like receiver domain and a Fis-type HTH domain [Signal transduction mechanisms / Transcription].
	8e-12	COG4753, COG4753, Response regulator containing CheY-like receiver domain and AraC-type DNA-binding domain [Signal transduction mechanisms].
	8e-12	COG4565, CitB, Response regulator of citrate/malate metabolism [Transcription / Signal transduction mechanisms].
----------------------------------------------------
candidate #66:	b1706
likelihood ratios: Total 1.1e+06; Clust 2.2,4.0,; BLAST 13.9,12.6,; KEGG 1.7,8.2,; ExprEco 57.6,1.1,; ExprSce ,,; FusE2 1.0,0.8,; FusE5 1.8,1.8,0.6; FusE10 ,0.8,0.6;
gene name: b1706	 (NP_416221)	gi: 16129662	length: 478aa
description: hypothetical protein b1706 [Escherichia coli K12].
coverage: Bacteria[0.0] Eukaryota[2e-95]
conserved domains: (Evalue, description)
	0.0	pfam02696, UPF0061, Uncharacterized ACR, YdiU/UPF0061 family..
----------------------------------------------------
candidate #67:	b1917
likelihood ratios: Total 1.0e+06; Clust 20.3,2.2,; BLAST 1.3,66.0,; KEGG 29.6,3.4,; ExprEco 3.2,2.0,; ExprSce ,,; FusE2 1.0,0.9,; FusE5 0.7,0.7,1.0; FusE10 ,1.0,1.0;
gene name: b1917	 (NP_416427)	gi: 16129864	length: 250aa
description: putative ATP-binding component of a transport system [Escherichia coli K12].
coverage: Archaea[2e-68] Bacteria[1e-134] Eukaryota[9e-64]
conserved domains: (Evalue, description)
	1e-106	COG1126, GlnQ, ABC-type polar amino acid transport system, ATPase component [Amino acid transport and metabolism].
	4e-81	COG4598, HisP, ABC-type histidine transport system, ATPase component [Amino acid transport and metabolism].
	5e-66	COG1135, AbcC, ABC-type metal ion transport system, ATPase component [Inorganic ion transport and metabolism].
	2e-64	COG4161, ArtP, ABC-type arginine transport system, ATPase component [Amino acid transport and metabolism].
	5e-58	COG3842, PotA, ABC-type spermidine/putrescine transport systems, ATPase components [Amino acid transport and metabolism].
	7e-58	COG1136, SalX, ABC-type antimicrobial peptide transport system, ATPase component [Defense mechanisms].
	3e-55	cd00267, ABC_ATPase, ABC (ATP-binding cassette) transporter nucleotide-binding domain; ABC transporters are a large family of proteins involved in the transport of a wide variety of different compounds, like sugars, ions, peptides and more complex organic molecules. The nucleotide binding domain shows the highest similarity between all members of the family. ABC transporters are a subset of nucleotide hydrolases that contain a signature motif, Q-loop, and H-loop/switch region in addition to the Walker A motif/P-loop andWalker B motif commonly found in a number of ATP- and GTP-binding and hydrolyzing proteins..
	7e-55	COG1123, COG1123, ATPase components of various ABC-type transport systems, contain duplicated ATPase [General function prediction only].
	5e-54	COG1122, CbiO, ABC-type cobalt transport system, ATPase component [Inorganic ion transport and metabolism].
	7e-54	COG1125, OpuBA, ABC-type proline/glycine betaine transport systems, ATPase components [Amino acid transport and metabolism].
	7e-54	COG1117, PstB, ABC-type phosphate transport system, ATPase component [Inorganic ion transport and metabolism].
	9e-54	COG1116, TauB, ABC-type nitrate/sulfonate/bicarbonate transport system, ATPase component [Inorganic ion transport and metabolism].
	9e-53	COG3839, MalK, ABC-type sugar transport systems, ATPase components [Carbohydrate transport and metabolism].
	2e-52	COG3638, COG3638, ABC-type phosphate/phosphonate transport system, ATPase component [Inorganic ion transport and metabolism].
	2e-52	COG4608, AppF, ABC-type oligopeptide transport system, ATPase component [Amino acid transport and metabolism].
	2e-51	COG1118, CysA, ABC-type sulfate/molybdate transport systems, ATPase component [Inorganic ion transport and metabolism].
	2e-50	COG1131, CcmA, ABC-type multidrug transport system, ATPase component [Defense mechanisms].
	7e-50	COG0444, DppD, ABC-type dipeptide/oligopeptide/nickel transport system, ATPase component [Amino acid transport and metabolism / Inorganic ion transport and metabolism].
	3e-49	COG4175, ProV, ABC-type proline/glycine betaine transport system, ATPase component [Amino acid transport and metabolism].
	5e-49	COG1127, Ttg2A, ABC-type transport system involved in resistance to organic solvents, ATPase component [Secondary metabolites biosynthesis, transport, and catabolism].
	6e-48	COG1124, DppF, ABC-type dipeptide/oligopeptide/nickel transport system, ATPase component [Amino acid transport and metabolism / Inorganic ion transport and metabolism].
	1e-47	COG2884, FtsE, Predicted ATPase involved in cell division [Cell division and chromosome partitioning].
	4e-46	pfam00005, ABC_tran, ABC transporter. ABC transporters for a large family of proteins responsible for translocation of a variety of compounds across biological membranes. ABC transporters are the largest family of proteins in many completely sequenced bacteria. ABC transporters are composed of two copies of this domain and two copies of a transmembrane domain pfam00664. These four domains may belong to a single polypeptide, or belong in different polypeptide chains..
	3e-45	COG0411, LivG, ABC-type branched-chain amino acid transport systems, ATPase component [Amino acid transport and metabolism].
	6e-44	COG1120, FepC, ABC-type cobalamin/Fe3+-siderophores transport systems, ATPase components [Inorganic ion transport and metabolism / Coenzyme metabolism].
	4e-43	COG4172, COG4172, ABC-type uncharacterized transport system, duplicated ATPase component [General function prediction only].
	3e-42	COG0410, LivF, ABC-type branched-chain amino acid transport systems, ATPase component [Amino acid transport and metabolism].
	4e-42	COG4181, COG4181, Predicted ABC-type transport system involved in lysophospholipase L1 biosynthesis, ATPase component [Secondary metabolites biosynthesis, transport, and catabolism].
	2e-41	COG1129, MglA, ABC-type sugar transport system, ATPase component [Carbohydrate transport and metabolism].
	3e-41	COG2274, SunT, ABC-type bacteriocin/lantibiotic exporters, contain an N-terminal double-glycine peptidase domain [Defense mechanisms].
	6e-41	COG1121, ZnuC, ABC-type Mn/Zn transport systems, ATPase component [Inorganic ion transport and metabolism].
	2e-39	COG3840, ThiQ, ABC-type thiamine transport system, ATPase component [Coenzyme metabolism].
	1e-37	COG3845, COG3845, ABC-type uncharacterized transport systems, ATPase components [General function prediction only].
	7e-37	COG4988, CydD, ABC-type transport system involved in cytochrome bd biosynthesis, ATPase and permease components [Energy production and conversion / Posttranslational modification, protein turnover, chaperones].
	1e-34	COG1137, YhbG, ABC-type (unclassified) transport system, ATPase component [General function prediction only].
	1e-34	COG4525, TauB, ABC-type taurine transport system, ATPase component [Inorganic ion transport and metabolism].
	2e-34	COG1132, MdlB, ABC-type multidrug transport system, ATPase and permease components [Defense mechanisms].
	1e-33	COG4559, COG4559, ABC-type hemin transport system, ATPase component [Inorganic ion transport and metabolism].
	8e-33	COG4987, CydC, ABC-type transport system involved in cytochrome bd biosynthesis, fused ATPase and permease components [Energy production and conversion / Posttranslational modification, protein turnover, chaperones].
	1e-32	COG4148, ModC, ABC-type molybdate transport system, ATPase component [Inorganic ion transport and metabolism].
	9e-31	COG4107, PhnK, ABC-type phosphonate transport system, ATPase component [Inorganic ion transport and metabolism].
	5e-30	COG4152, COG4152, ABC-type uncharacterized transport system, ATPase component [General function prediction only].
	6e-30	COG4604, CeuD, ABC-type enterochelin transport system, ATPase component [Inorganic ion transport and metabolism].
	1e-29	COG1119, ModF, ABC-type molybdenum transport system, ATPase component/photorepair protein PhrA [Inorganic ion transport and metabolism].
	2e-28	COG4555, NatA, ABC-type Na+ transport system, ATPase component [Energy production and conversion / Inorganic ion transport and metabolism].
	3e-28	COG4167, SapF, ABC-type antimicrobial peptide transport system, ATPase component [Defense mechanisms].
	8e-28	COG4778, PhnL, ABC-type phosphonate transport system, ATPase component [Inorganic ion transport and metabolism].
	3e-27	COG5265, ATM1, ABC-type transport system involved in Fe-S cluster assembly, permease and ATPase components [Posttranslational modification, protein turnover, chaperones].
	3e-27	COG0488, Uup, ATPase components of ABC transporters with duplicated ATPase domains [General function prediction only].
	7e-27	COG4618, ArpD, ABC-type protease/lipase transport system, ATPase and permease components [General function prediction only].
	2e-26	COG4619, COG4619, ABC-type uncharacterized transport system, ATPase component [General function prediction only].
	2e-25	COG1134, TagH, ABC-type polysaccharide/polyol phosphate transport system, ATPase component [Carbohydrate transport and metabolism / Cell envelope biogenesis, outer membrane].
	3e-25	COG0396, SufC, ABC-type transport system involved in Fe-S cluster assembly, ATPase component [Posttranslational modification, protein turnover, chaperones].
	4e-25	COG4674, COG4674, Uncharacterized ABC-type transport system, ATPase component [General function prediction only].
	7e-24	COG4136, COG4136, ABC-type uncharacterized transport system, ATPase component [General function prediction only].
	5e-23	COG4133, CcmA, ABC-type transport system involved in cytochrome c biogenesis, ATPase component [Posttranslational modification, protein turnover, chaperones].
	4e-22	COG1101, PhnK, ABC-type uncharacterized transport system, ATPase component [General function prediction only].
	6e-19	COG4586, COG4586, ABC-type uncharacterized transport system, ATPase component [General function prediction only].
	1e-18	COG4178, COG4178, ABC-type uncharacterized transport system, permease and ATPase components [General function prediction only].
	9e-18	COG4615, PvdE, ABC-type siderophore export system, fused ATPase and permease components [Secondary metabolites biosynthesis, transport, and catabolism / Inorganic ion transport and metabolism].
	2e-17	COG4170, SapD, ABC-type antimicrobial peptide transport system, ATPase component [Defense mechanisms].
	1e-15	COG2401, COG2401, ABC-type ATPase fused to a predicted acetyltransferase domain [General function prediction only].
	1e-14	COG1245, COG1245, Predicted ATPase, RNase L inhibitor (RLI) homolog [General function prediction only].
	1e-12	COG4138, BtuD, ABC-type cobalamin transport system, ATPase component [Coenzyme metabolism].
----------------------------------------------------
candidate #68:	b4020
likelihood ratios: Total 1.0e+06; Clust 2.4,106.9,; BLAST 2.5,3.7,; KEGG 1.3,2.1,; ExprEco 1.8,2.3,; ExprSce ,,; FusE2 1.9,1.7,; FusE5 3.5,3.5,1.0; FusE10 ,1.0,1.0;
gene name: b4020	 (NP_418444)	gi: 16131846	length: 543aa
description: putative alpha helix protein [Escherichia coli K12].
coverage: Archaea[2e-44] Bacteria[0.0]
conserved domains: (Evalue, description)
	1e-157	COG1283, NptA, Na+/phosphate symporter [Inorganic ion transport and metabolism].
	8e-38	pfam02690, Na_Pi_cotrans, Na+/Pi-cotransporter. This is a family of mainly mammalian type II renal Na+/Pi-cotransporters with other related sequences from lower eukaryotes and bacteria some of which are also Na+/Pi-cotransporters. In the kidney the type II renal Na+/Pi-cotransporters protein allows reabsorption of filtered Pi in the proximal tubule..
----------------------------------------------------
candidate #69:	b2980
likelihood ratios: Total 1.0e+06; Clust 1.9,2.1,; BLAST 14.5,4.9,; KEGG 1.1,1.1,; ExprEco 6.6,1.4,; ExprSce ,,; FusE2 16.0,39.2,; FusE5 0.7,0.7,1.0; FusE10 ,1.0,1.0;
gene name: b2980	 (NP_417454)	gi: 16130880	length: 254aa
description: transcriptional activator for glc operon [Escherichia coli K12].
coverage: Archaea[4e-10] Bacteria[1e-139]
conserved domains: (Evalue, description)
	9e-41	COG2186, FadR, Transcriptional regulators [Transcription].
	6e-21	COG1802, GntR, Transcriptional regulators [Transcription].
	1e-10	COG2188, PhnF, Transcriptional regulators [Transcription].
----------------------------------------------------
candidate #70:	b2269
likelihood ratios: Total 1.0e+06; Clust 3.7,1.4,; BLAST 1.4,1.1,; KEGG 3.9,11.6,; ExprEco 6.7,1.4,; ExprSce ,,; FusE2 29.9,0.9,; FusE5 5.4,5.4,0.7; FusE10 ,0.8,0.6;
gene name: b2269	 (NP_416772)	gi: 16130204	length: 403aa
description: putative sulfatase / phosphatase [Escherichia coli K12].
coverage: Bacteria[0.0]
conserved domains: (Evalue, description)
	6e-17	pfam02902, Peptidase_C48, Ulp1 protease family, C-terminal catalytic domain. This domain contains the catalytic triad Cys-His-Asn..
----------------------------------------------------
candidate #71:	b2271
likelihood ratios: Total 9.7e+05; Clust 1.4,1.9,; BLAST 31.2,1.2,; KEGG 3.7,1.8,; ExprEco 1.4,1.2,; ExprSce ,,; FusE2 115.4,2.5,; FusE5 3.1,3.1,0.7; FusE10 ,0.8,0.6;
gene name: b2271	 (NP_416774)	gi: 16130206	length: 325aa
description: putative aminopeptidase [Escherichia coli K12].
coverage: Archaea[2e-10] Bacteria[0.0] Eukaryota[1e-12]
conserved domains: (Evalue, description)
	6e-33	COG2234, Iap, Predicted aminopeptidases [General function prediction only].
	4e-13	pfam04389, Peptidase_M28, Peptidase family M28..
----------------------------------------------------
candidate #72:	b2755
likelihood ratios: Total 9.5e+05; Clust 6.3,2.2,; BLAST 9.0,1.2,; KEGG 1.1,1.1,; ExprEco 1.7,4.8,; ExprSce ,,; FusE2 3.2,2.1,; FusE5 10.0,10.0,1.0; FusE10 ,1.0,1.0;
gene name: b2755	 (NP_417235)	gi: 16130662	length: 305aa
description: hypothetical protein b2755 [Escherichia coli K12].
coverage: Archaea[1e-110] Bacteria[1e-173]
conserved domains: (Evalue, description)
	1e-53	COG1518, COG1518, Uncharacterized protein predicted to be involved in DNA repair [DNA replication, recombination, and repair].
----------------------------------------------------
candidate #73:	b3504
likelihood ratios: Total 9.4e+05; Clust 177.4,1.0,; BLAST 1.4,1.1,; KEGG 2.0,1.5,; ExprEco 27.2,5.2,; ExprSce ,,; FusE2 2.6,2.5,; FusE5 1.1,1.1,1.0; FusE10 ,1.0,1.0;
gene name: b3504	 (NP_417961)	gi: 16131376	length: 260aa
description: hypothetical protein b3504 [Escherichia coli K12].
coverage: Bacteria[1e-148]
----------------------------------------------------
candidate #74:	b3152
likelihood ratios: Total 9.3e+05; Clust 2.2,1.8,; BLAST 4.8,26.4,; KEGG 1.5,2.5,; ExprEco 17.3,17.7,; ExprSce ,,; FusE2 1.2,1.1,; FusE5 2.0,2.0,0.7; FusE10 ,0.8,0.6;
gene name: b3152	 (NP_417621)	gi: 16131044	length: 226aa
description: putative NADH dehydrogenase [Escherichia coli K12].
coverage: Archaea[5e-06] Bacteria[1e-126] Eukaryota[3e-21]
conserved domains: (Evalue, description)
	4e-25	COG0702, COG0702, Predicted nucleoside-diphosphate-sugar epimerases [Cell envelope biogenesis, outer membrane / Carbohydrate transport and metabolism].
----------------------------------------------------
candidate #75:	b2180
likelihood ratios: Total 9.2e+05; Clust 14.4,7.7,; BLAST 8.5,19.5,; KEGG 2.0,1.9,; ExprEco 14.1,1.6,; ExprSce ,,; FusE2 1.0,0.9,; FusE5 0.8,0.8,1.0; FusE10 ,1.0,1.0;
gene name: b2180	 (NP_416685)	gi: 16130118	length: 529aa
description: putative ATP-binding component of a transport system [Escherichia coli K12].
coverage: Archaea[2e-92] Bacteria[0.0] Eukaryota[3e-28]
conserved domains: (Evalue, description)
	0.0	COG4172, COG4172, ABC-type uncharacterized transport system, duplicated ATPase component [General function prediction only].
	1e-172	COG1123, COG1123, ATPase components of various ABC-type transport systems, contain duplicated ATPase [General function prediction only].
	6e-96	COG0444, DppD, ABC-type dipeptide/oligopeptide/nickel transport system, ATPase component [Amino acid transport and metabolism / Inorganic ion transport and metabolism].
	3e-84	COG4608, AppF, ABC-type oligopeptide transport system, ATPase component [Amino acid transport and metabolism].
	7e-69	COG1124, DppF, ABC-type dipeptide/oligopeptide/nickel transport system, ATPase component [Amino acid transport and metabolism / Inorganic ion transport and metabolism].
	2e-55	COG1129, MglA, ABC-type sugar transport system, ATPase component [Carbohydrate transport and metabolism].
	1e-51	COG4167, SapF, ABC-type antimicrobial peptide transport system, ATPase component [Defense mechanisms].
	1e-51	cd00267, ABC_ATPase, ABC (ATP-binding cassette) transporter nucleotide-binding domain; ABC transporters are a large family of proteins involved in the transport of a wide variety of different compounds, like sugars, ions, peptides and more complex organic molecules. The nucleotide binding domain shows the highest similarity between all members of the family. ABC transporters are a subset of nucleotide hydrolases that contain a signature motif, Q-loop, and H-loop/switch region in addition to the Walker A motif/P-loop andWalker B motif commonly found in a number of ATP- and GTP-binding and hydrolyzing proteins..
	8e-51	COG1135, AbcC, ABC-type metal ion transport system, ATPase component [Inorganic ion transport and metabolism].
	3e-43	COG3845, COG3845, ABC-type uncharacterized transport systems, ATPase components [General function prediction only].
	3e-43	COG1126, GlnQ, ABC-type polar amino acid transport system, ATPase component [Amino acid transport and metabolism].
	6e-43	COG4170, SapD, ABC-type antimicrobial peptide transport system, ATPase component [Defense mechanisms].
	2e-41	COG1127, Ttg2A, ABC-type transport system involved in resistance to organic solvents, ATPase component [Secondary metabolites biosynthesis, transport, and catabolism].
	7e-40	COG1131, CcmA, ABC-type multidrug transport system, ATPase component [Defense mechanisms].
	1e-39	COG1136, SalX, ABC-type antimicrobial peptide transport system, ATPase component [Defense mechanisms].
	1e-38	COG0488, Uup, ATPase components of ABC transporters with duplicated ATPase domains [General function prediction only].
	6e-38	COG3638, COG3638, ABC-type phosphate/phosphonate transport system, ATPase component [Inorganic ion transport and metabolism].
	8e-38	COG1118, CysA, ABC-type sulfate/molybdate transport systems, ATPase component [Inorganic ion transport and metabolism].
	2e-37	COG3842, PotA, ABC-type spermidine/putrescine transport systems, ATPase components [Amino acid transport and metabolism].
	2e-37	COG4175, ProV, ABC-type proline/glycine betaine transport system, ATPase component [Amino acid transport and metabolism].
	4e-37	COG1120, FepC, ABC-type cobalamin/Fe3+-siderophores transport systems, ATPase components [Inorganic ion transport and metabolism / Coenzyme metabolism].
	7e-37	COG1125, OpuBA, ABC-type proline/glycine betaine transport systems, ATPase components [Amino acid transport and metabolism].
	2e-36	COG1122, CbiO, ABC-type cobalt transport system, ATPase component [Inorganic ion transport and metabolism].
	3e-36	pfam00005, ABC_tran, ABC transporter. ABC transporters for a large family of proteins responsible for translocation of a variety of compounds across biological membranes. ABC transporters are the largest family of proteins in many completely sequenced bacteria. ABC transporters are composed of two copies of this domain and two copies of a transmembrane domain pfam00664. These four domains may belong to a single polypeptide, or belong in different polypeptide chains..
	9e-35	COG4107, PhnK, ABC-type phosphonate transport system, ATPase component [Inorganic ion transport and metabolism].
	2e-34	COG1116, TauB, ABC-type nitrate/sulfonate/bicarbonate transport system, ATPase component [Inorganic ion transport and metabolism].
	2e-34	COG3839, MalK, ABC-type sugar transport systems, ATPase components [Carbohydrate transport and metabolism].
	3e-34	COG2274, SunT, ABC-type bacteriocin/lantibiotic exporters, contain an N-terminal double-glycine peptidase domain [Defense mechanisms].
	4e-34	COG4598, HisP, ABC-type histidine transport system, ATPase component [Amino acid transport and metabolism].
	2e-32	COG1121, ZnuC, ABC-type Mn/Zn transport systems, ATPase component [Inorganic ion transport and metabolism].
	2e-31	COG1117, PstB, ABC-type phosphate transport system, ATPase component [Inorganic ion transport and metabolism].
	4e-31	COG2884, FtsE, Predicted ATPase involved in cell division [Cell division and chromosome partitioning].
	6e-31	COG4161, ArtP, ABC-type arginine transport system, ATPase component [Amino acid transport and metabolism].
	6e-31	COG4181, COG4181, Predicted ABC-type transport system involved in lysophospholipase L1 biosynthesis, ATPase component [Secondary metabolites biosynthesis, transport, and catabolism].
	2e-29	COG4555, NatA, ABC-type Na+ transport system, ATPase component [Energy production and conversion / Inorganic ion transport and metabolism].
	5e-29	COG0411, LivG, ABC-type branched-chain amino acid transport systems, ATPase component [Amino acid transport and metabolism].
	7e-29	COG4988, CydD, ABC-type transport system involved in cytochrome bd biosynthesis, ATPase and permease components [Energy production and conversion / Posttranslational modification, protein turnover, chaperones].
	2e-28	COG1132, MdlB, ABC-type multidrug transport system, ATPase and permease components [Defense mechanisms].
	5e-27	COG3840, ThiQ, ABC-type thiamine transport system, ATPase component [Coenzyme metabolism].
	2e-26	COG4148, ModC, ABC-type molybdate transport system, ATPase component [Inorganic ion transport and metabolism].
	3e-26	COG4987, CydC, ABC-type transport system involved in cytochrome bd biosynthesis, fused ATPase and permease components [Energy production and conversion / Posttranslational modification, protein turnover, chaperones].
	1e-25	COG0410, LivF, ABC-type branched-chain amino acid transport systems, ATPase component [Amino acid transport and metabolism].
	1e-25	COG4525, TauB, ABC-type taurine transport system, ATPase component [Inorganic ion transport and metabolism].
	5e-25	COG1137, YhbG, ABC-type (unclassified) transport system, ATPase component [General function prediction only].
	1e-23	COG1245, COG1245, Predicted ATPase, RNase L inhibitor (RLI) homolog [General function prediction only].
	5e-23	COG4618, ArpD, ABC-type protease/lipase transport system, ATPase and permease components [General function prediction only].
	1e-22	COG5265, ATM1, ABC-type transport system involved in Fe-S cluster assembly, permease and ATPase components [Posttranslational modification, protein turnover, chaperones].
	8e-22	COG1101, PhnK, ABC-type uncharacterized transport system, ATPase component [General function prediction only].
	1e-21	COG4136, COG4136, ABC-type uncharacterized transport system, ATPase component [General function prediction only].
	4e-21	COG0396, SufC, ABC-type transport system involved in Fe-S cluster assembly, ATPase component [Posttranslational modification, protein turnover, chaperones].
	3e-20	COG4674, COG4674, Uncharacterized ABC-type transport system, ATPase component [General function prediction only].
	4e-20	COG4559, COG4559, ABC-type hemin transport system, ATPase component [Inorganic ion transport and metabolism].
	7e-20	COG4586, COG4586, ABC-type uncharacterized transport system, ATPase component [General function prediction only].
	9e-20	COG4152, COG4152, ABC-type uncharacterized transport system, ATPase component [General function prediction only].
	1e-19	COG4604, CeuD, ABC-type enterochelin transport system, ATPase component [Inorganic ion transport and metabolism].
	1e-19	COG1119, ModF, ABC-type molybdenum transport system, ATPase component/photorepair protein PhrA [Inorganic ion transport and metabolism].
	4e-19	COG1134, TagH, ABC-type polysaccharide/polyol phosphate transport system, ATPase component [Carbohydrate transport and metabolism / Cell envelope biogenesis, outer membrane].
	3e-18	COG4619, COG4619, ABC-type uncharacterized transport system, ATPase component [General function prediction only].
	5e-18	COG4178, COG4178, ABC-type uncharacterized transport system, permease and ATPase components [General function prediction only].
	2e-17	COG4778, PhnL, ABC-type phosphonate transport system, ATPase component [Inorganic ion transport and metabolism].
	2e-15	COG4138, BtuD, ABC-type cobalamin transport system, ATPase component [Coenzyme metabolism].
	5e-14	COG4133, CcmA, ABC-type transport system involved in cytochrome c biogenesis, ATPase component [Posttranslational modification, protein turnover, chaperones].
	7e-12	COG2401, COG2401, ABC-type ATPase fused to a predicted acetyltransferase domain [General function prediction only].
	1e-11	COG4615, PvdE, ABC-type siderophore export system, fused ATPase and permease components [Secondary metabolites biosynthesis, transport, and catabolism / Inorganic ion transport and metabolism].
----------------------------------------------------
candidate #76:	b2086
likelihood ratios: Total 9.0e+05; Clust 160.6,33.6,; BLAST 3.7,4.0,; KEGG 5.7,1.1,; ExprEco 3.0,1.1,; ExprSce ,,; FusE2 1.0,1.1,; FusE5 0.7,0.7,1.0; FusE10 ,1.0,1.0;
gene name: b2086	 (NP_416590)	gi: 16130026	length: 299aa
description: hypothetical protein b2086 [Escherichia coli K12].
coverage: Archaea[4e-14] Bacteria[1e-171] Eukaryota[5e-09]
conserved domains: (Evalue, description)
	1e-71	COG1597, LCB5, Sphingosine kinase and enzymes related to eukaryotic diacylglycerol kinase [Lipid metabolism / General function prediction only].
	1e-21	pfam00781, DAGK_cat, Diacylglycerol kinase catalytic domain (presumed). Diacylglycerol (DAG) is a second messenger that acts as a protein kinase C activator. The catalytic domain is assumed from the finding of bacterial homologues..
	3e-19	smart00046, DAGKc, Diacylglycerol kinase catalytic domain (presumed); Diacylglycerol (DAG) is a second messenger that acts as a protein kinase C activator. DAG can be produced from the hydrolysis of phosphatidylinositol 4,5-bisphosphate (PIP2) by a phosphoinositide-specific phospholipase C and by the degradation of phosphatidylcholine (PC) by a phospholipase C or the concerted actions of phospholipase D and phosphatidate phosphohydrolase. This domain is presumed to be the catalytic domain. Bacterial homologues areknown. .
----------------------------------------------------
candidate #77:	b0608
likelihood ratios: Total 9.0e+05; Clust 4.1,11.4,; BLAST 1.4,10.9,; KEGG 2.6,3.3,; ExprEco 3.1,1.3,; ExprSce ,,; FusE2 1.0,0.9,; FusE5 13.9,2.9,1.0; FusE10 ,1.0,1.0;
gene name: b0608	 (NP_415141)	gi: 16128591	length: 412aa
description: putative dehydrogenase, NAD(P)-binding [Escherichia coli K12].
coverage: Archaea[4e-62] Bacteria[0.0] Eukaryota[4e-73]
conserved domains: (Evalue, description)
	3e-77	COG1063, Tdh, Threonine dehydrogenase and related Zn-dependent dehydrogenases [Amino acid transport and metabolism / General function prediction only].
	2e-55	pfam00107, ADH_zinc_N, Zinc-binding dehydrogenase..
	7e-39	COG1064, AdhP, Zn-dependent alcohol dehydrogenases [General function prediction only].
	2e-34	COG1062, AdhC, Zn-dependent alcohol dehydrogenases, class III [Energy production and conversion].
	3e-25	COG0604, Qor, NADPH:quinone reductase and related Zn-dependent oxidoreductases [Energy production and conversion / General function prediction only].
----------------------------------------------------
candidate #78:	b2792
likelihood ratios: Total 8.9e+05; Clust 3.2,1.8,; BLAST 1.2,1.8,; KEGG 1.3,8.4,; ExprEco 1.9,1.4,; ExprSce ,,; FusE2 20.9,3.3,; FusE5 5.9,5.9,1.0; FusE10 ,1.0,1.0;
gene name: b2792	 (NP_417272)	gi: 16130699	length: 109aa
description: hypothetical protein b2792 [Escherichia coli K12].
coverage: Bacteria[1e-59]
----------------------------------------------------
candidate #79:	b4259
likelihood ratios: Total 8.2e+05; Clust 1.2,1.6,; BLAST 1.9,1.7,; KEGG 480.1,2.6,; ExprEco 1.0,6.5,; ExprSce ,,; FusE2 1.1,30.2,; FusE5 0.7,0.7,1.0; FusE10 ,1.0,1.0;
gene name: b4259	 (NP_418680)	gi: 16132081	length: 147aa
description: DNA polymerase III, chi subunit [Escherichia coli K12].
coverage: Bacteria[2e-80] Eukaryota[2e-08]
conserved domains: (Evalue, description)
	2e-48	pfam04364, DNA_pol3_chi, DNA polymerase III chi subunit, HolC. The DNA polymerase III holoenzyme (EC:2.7.7.7) is the polymerase responsible for the replication of the Escherichia coli chromosome. The holoenzyme is composed of the DNA polymerase III core, the sliding clamp, and the DnaX clamp loading complex. The DnaX complex contains either either the tau or gamma product of gene dnax, complexed to delta.delta' and to chi psi. Chi forms a 1:1 heterodimer with psi. The chi psi complex functions by increasing the affinity of tau and gamma for delta.delta' allowing a functional clamp-loading complex to form at physiological subunit concentrations. Psi is responsible for the interaction with DnaX (gamma/tau), but psi is insoluble unless it is in a complex with chi..
----------------------------------------------------
candidate #80:	b3544
likelihood ratios: Total 8.2e+05; Clust 5.3,6.0,; BLAST 1.0,15.4,; KEGG 1.9,1.9,; ExprEco 7.5,1.6,; ExprSce ,,; FusE2 3.9,1.7,; FusE5 2.5,2.5,1.0; FusE10 ,1.0,1.0;
gene name: b3544	 (NP_418001)	gi: 16131416	length: 535aa
description: dipeptide transport protein [Escherichia coli K12].
coverage: Archaea[2e-63] Bacteria[0.0] Eukaryota[7e-11]
conserved domains: (Evalue, description)
	1e-166	pfam00496, SBP_bac_5, Bacterial extracellular solute-binding proteins, family 5..
	1e-106	COG0747, DdpA, ABC-type dipeptide transport system, periplasmic component [Amino acid transport and metabolism].
	2e-66	COG4166, OppA, ABC-type oligopeptide transport system, periplasmic component [Amino acid transport and metabolism].
	1e-24	COG4533, COG4533, ABC-type uncharacterized transport system, periplasmic component [General function prediction only].
----------------------------------------------------
candidate #81:	b2176
likelihood ratios: Total 7.8e+05; Clust 2.4,1.7,; BLAST 1.2,1.6,; KEGG 6.5,2.1,; ExprEco 9.7,6.0,; ExprSce ,,; FusE2 23.4,0.9,; FusE5 2.4,2.4,1.0; FusE10 ,1.0,1.0;
gene name: b2176	 (NP_416681)	gi: 16130114	length: 518aa
description: putative membrane protein involved in resistance to lambda and N4 phages [Escherichia coli K12].
coverage: Bacteria[0.0] Eukaryota[2e-08]
conserved domains: (Evalue, description)
	1e-71	smart00052, DUF2, Domain of Unknown Function 2; Domain apparently occurring exclusively in eubacteria. Unknown function. .
	5e-66	cd01948, EAL, EAL domain. This domain is found in diverse bacterial signaling proteins. It is called EAL after its conserved residues and is also known as domain of unknown function 2 (DUF2). The EAL domain has been shown to stimulate degradation of a second messenger, cyclic di-GMP, and is a good candidate for a diguanylate phosphodiesterase function. Together with the GGDEF domain, EAL might be involved in regulating cell surface adhesiveness in bacteria..
	6e-58	COG4943, COG4943, Predicted signal transduction protein containing sensor and EAL domains [Signal transduction mechanisms].
	2e-38	COG5001, COG5001, Predicted signal transduction protein containing a membrane domain, an EAL and a GGDEF domain [Signal transduction mechanisms].
----------------------------------------------------
candidate #82:	b0444
likelihood ratios: Total 7.7e+05; Clust 2.9,19.8,; BLAST 7.8,2.1,; KEGG 6.9,2.7,; ExprEco 1.5,7.4,; ExprSce ,,; FusE2 1.0,5.8,; FusE5 1.0,0.7,1.0; FusE10 ,1.0,1.0;
gene name: b0444	 (NP_414978)	gi: 16128429	length: 231aa
description: putative (aluminum) resistance protein [Escherichia coli K12].
coverage: Archaea[3e-31] Bacteria[1e-132]
conserved domains: (Evalue, description)
	1e-78	COG0603, COG0603, Predicted PP-loop superfamily ATPase [General function prediction only].
	2e-29	pfam06508, ExsB, ExsB. This family includes putative transcriptional regulators from Bacteria and Archaea..
----------------------------------------------------
candidate #83:	b0897
likelihood ratios: Total 7.5e+05; Clust 2.5,8.4,; BLAST 1.1,7.2,; KEGG 1.2,1.3,; ExprEco 1.5,2.8,; ExprSce ,,; FusE2 14.8,0.7,; FusE5 79.8,0.8,1.0; FusE10 ,1.0,1.0;
gene name: b0897	 (NP_415417)	gi: 16128864	length: 208aa
description: putative cysteine hydrolase [Escherichia coli K12].
coverage: Archaea[7e-07] Bacteria[1e-118] Eukaryota[3e-42]
conserved domains: (Evalue, description)
	2e-50	cd01012, YcaC_related, YcaC related amidohydrolases; E.coli YcaC is an homooctameric hydrolase with unknown specificity. Despite its weak sequence similarity, it is structurally related to other amidohydrolases and shares conserved active site residues with them. Multimerisation interface seems not to be conserved in all members..
	3e-35	pfam00857, Isochorismatase, Isochorismatase family. This family are hydrolase enzymes..
	2e-20	cd00431, cysteine_hydrolases, Cysteine hydrolases; This family contains amidohydrolases, like CSHase (N-carbamoylsarcosine amidohydrolase), involved in creatine metabolism and nicotinamidase, converting nicotinamide to nicotinic acid and ammonia in the pyridine nucleotide cycle. It also contains isochorismatase, an enzyme that catalyzes the conversion of isochorismate to 2,3-dihydroxybenzoate and pyruvate, via the hydrolysis of the vinyl ether bond, and other related enzymes with unknown function..
	7e-19	COG1335, PncA, Amidases related to nicotinamidase [Secondary metabolites biosynthesis, transport, and catabolism].
----------------------------------------------------
candidate #84:	b1831
likelihood ratios: Total 7.3e+05; Clust 6.5,8.9,; BLAST 1.4,1.6,; KEGG 6.5,1.2,; ExprEco 1.8,2.5,; ExprSce ,,; FusE2 47.3,0.9,; FusE5 1.9,1.9,1.0; FusE10 ,1.0,1.0;
gene name: b1831	 (YP_026161)	gi: 49176156	length: 232aa
description: putative structural element which influences activation of ProP [Escherichia coli K12].
coverage: Bacteria[1e-127]
conserved domains: (Evalue, description)
	3e-70	COG3109, ProQ, Activator of osmoprotectant transporter ProP [Signal transduction mechanisms].
	2e-47	pfam04352, ProQ, ProQ activator of osmoprotectant transporter ProP. This family includes ProQ, which is required for full activation of the osmoprotectant transporter, ProQ, in Escherichia coli..
----------------------------------------------------
candidate #85:	b0461
likelihood ratios: Total 7.1e+05; Clust 1.1,1.9,; BLAST 3.9,1.4,; KEGG 10.2,1.2,; ExprEco 29.3,5.1,; ExprSce ,,; FusE2 1.0,0.9,; FusE5 11.5,3.1,1.0; FusE10 ,1.0,1.0;
gene name: b0461	 (NP_414994)	gi: 16128445	length: 124aa
description: hypothetical protein b0461 [Escherichia coli K12].
coverage: Bacteria[3e-69]
----------------------------------------------------
candidate #86:	b3371
likelihood ratios: Total 6.7e+05; Clust 2.7,1.2,; BLAST 66.3,1.1,; KEGG 1.2,2.2,; ExprEco 10.0,3.5,; ExprSce ,,; FusE2 1.2,13.6,; FusE5 1.4,1.4,1.0; FusE10 ,1.0,1.0;
gene name: b3371	 (NP_417830)	gi: 16131249	length: 347aa
description: putative enzyme [Escherichia coli K12].
coverage: Archaea[1e-19] Bacteria[0.0] Eukaryota[7e-13]
conserved domains: (Evalue, description)
	4e-83	COG2222, AgaS, Predicted phosphosugar isomerases [Cell envelope biogenesis, outer membrane].
	3e-33	COG0449, GlmS, Glucosamine 6-phosphate synthetase, contains amidotransferase and phosphosugar isomerase domains [Cell envelope biogenesis, outer membrane].
----------------------------------------------------
candidate #87:	b0859
likelihood ratios: Total 6.7e+05; Clust 2.6,59.6,; BLAST 6.4,2.3,; KEGG 15.1,3.9,; ExprEco 4.5,1.4,; ExprSce ,,; FusE2 1.0,1.0,; FusE5 1.1,0.7,1.0; FusE10 ,1.0,1.0;
gene name: b0859	 (NP_415380)	gi: 16128827	length: 375aa
description: putative enzyme [Escherichia coli K12].
coverage: Archaea[2e-27] Bacteria[0.0] Eukaryota[3e-24]
conserved domains: (Evalue, description)
	2e-98	COG2265, TrmA, SAM-dependent methyltransferases related to tRNA (uracil-5-)-methyltransferase [Translation, ribosomal structure and biogenesis].
	1e-16	pfam05958, tRNA_U5-meth_tr, tRNA (Uracil-5-)-methyltransferase. This family consists of (Uracil-5-)-methyltransferases EC:2.1.1.35 from bacteria, archaea and eukaryotes. A 5-methyluridine (m(5)U) residue at position 54 is a conserved feature of bacterial and eukaryotic tRNAs. The methylation of U54 is catalysed by the tRNA(m5U54)methyltransferase, which in Saccharomyces cerevisiae is encoded by the nonessential TRM2 gene. It is thought that tRNA modification enzymes might have a role in tRNA maturation not necessarily linked to their known catalytic activity..
----------------------------------------------------
candidate #88:	b1203
likelihood ratios: Total 6.5e+05; Clust 1.9,4.9,; BLAST 2.0,1.2,; KEGG 2.0,2.0,; ExprEco 1.7,2.6,; ExprSce ,,; FusE2 2.6,0.9,; FusE5 24.0,10.4,0.5; FusE10 ,4.9,1.1;
gene name: b1203	 (NP_415721)	gi: 16129166	length: 363aa
description: putative GTP-binding protein [Escherichia coli K12].
coverage: Archaea[6e-21] Bacteria[0.0] Eukaryota[1e-105]
conserved domains: (Evalue, description)
	1e-152	COG0012, COG0012, Predicted GTPase, probable translation factor [Translation, ribosomal structure and biogenesis].
	1e-110	pfam06071, DUF933, Protein of unknown function (DUF933). This family consists of several GTP binding proteins and represents the C terminal domain of the constituent proteins. The family contains both prokaryotic and eukaryotic sequences which are highly conserved. The N terminal region of this family contains pfam01018..
	2e-20	COG0536, Obg, Predicted GTPase [General function prediction only].
	1e-15	COG1163, DRG, Predicted GTPase [General function prediction only].
----------------------------------------------------
candidate #89:	b1412
likelihood ratios: Total 6.5e+05; Clust 1.4,18.8,; BLAST 7.3,21.9,; KEGG 1.2,2.5,; ExprEco 1.0,1.8,; ExprSce ,,; FusE2 1.0,0.9,; FusE5 5.4,5.4,1.0; FusE10 ,1.0,1.0;
gene name: b1412	 (NP_415930)	gi: 16129373	length: 201aa
description: NADH-azoreductase, FMN-dependent [Escherichia coli K12].
coverage: Bacteria[1e-108]
conserved domains: (Evalue, description)
	2e-74	COG1182, AcpD, Acyl carrier protein phosphodiesterase [Lipid metabolism].
	1e-34	pfam02525, Flavodoxin_2, Flavodoxin-like fold. This family consists of a domain with a flavodoxin-like fold. The family includes bacterial and eukaryotic NAD(P)H dehydrogenase (quinone) EC:1.6.99.2. These enzymes catalyse the NAD(P)H-dependent two-electron reductions of quinones and protect cells against damage by free radicals and reactive oxygen species. This enzyme uses a FAD co-factor. The equation for this reaction is:- NAD(P)H + acceptor <=> NAD(P)(+) + reduced acceptor. This enzyme is also involved in the bioactivation of prodrugs used in chemotherapy. The family also includes acyl carrier protein phosphodiesterase EC:3.1.4.14. This enzyme converts holo-ACP to apo-ACP by hydrolytic cleavage of the phosphopantetheine residue from ACP. This family is related to pfam03358 and pfam00258..
----------------------------------------------------
candidate #90:	b2809
likelihood ratios: Total 6.3e+05; Clust 5.2,1.3,; BLAST 2.8,1.3,; KEGG 3.1,2.0,; ExprEco 2.0,2.1,; ExprSce ,,; FusE2 1.5,18.7,; FusE5 5.9,5.9,1.0; FusE10 ,1.0,1.0;
gene name: b2809	 (NP_417289)	gi: 16130716	length: 76aa
description: unknown CDS [Escherichia coli K12].
coverage: Bacteria[3e-37]
conserved domains: (Evalue, description)
	3e-22	pfam06004, DUF903, Bacterial protein of unknown function (DUF903). This family consists of several small bacterial proteins several of which are classified as putative lipoproteins. The function of this family is unknown..
----------------------------------------------------
candidate #91:	b1244
likelihood ratios: Total 6.3e+05; Clust 80.4,11.8,; BLAST 1.3,61.8,; KEGG 1.2,2.5,; ExprEco 1.9,2.1,; ExprSce ,,; FusE2 1.0,1.0,; FusE5 1.0,0.7,1.0; FusE10 ,1.0,1.0;
gene name: b1244	 (NP_415760)	gi: 16129205	length: 306aa
description: oligopeptide transport permease protein [Escherichia coli K12].
coverage: Archaea[2e-52] Bacteria[1e-170]
conserved domains: (Evalue, description)
	4e-84	COG0601, DppB, ABC-type dipeptide/oligopeptide/nickel transport systems, permease components [Amino acid transport and metabolism / Inorganic ion transport and metabolism].
	4e-45	COG4174, COG4174, ABC-type uncharacterized transport system, permease component [General function prediction only].
	4e-36	COG4168, SapB, ABC-type antimicrobial peptide transport system, permease component [Defense mechanisms].
	4e-15	pfam00528, BPD_transp_1, Binding-protein-dependent transport system inner membrane component. The alignments cover the most conserved region of the proteins, which is thought to be located in a cytoplasmic loop between two transmembrane domains. The members of this family have a variable number of transmembrane helices..
----------------------------------------------------
candidate #92:	b0847
likelihood ratios: Total 6.2e+05; Clust 77.0,21.6,; BLAST 1.6,1.4,; KEGG 2.2,1.1,; ExprEco 1.3,65.6,; ExprSce ,,; FusE2 1.2,0.9,; FusE5 1.0,0.7,1.0; FusE10 ,1.0,1.0;
gene name: b0847	 (NP_415368)	gi: 16128815	length: 561aa
description: putative transport protein [Escherichia coli K12].
coverage: Archaea[9e-09] Bacteria[0.0]
conserved domains: (Evalue, description)
	1e-172	COG2985, COG2985, Predicted permease [General function prediction only].
	9e-32	pfam06826, Asp-Al_Ex, Predicted Permease Membrane Region. This family represents five transmembrane helices that are normally found flanking (five either side) a pair of pfam02080 domains. This suggests that the paired regions form a ten helical structure, probably forming the pore, whereas pfam02080 binds a ligand for export or regulation of the pore. One member is described as a aspartate-alanine antiporter. In conjunction with another component it forms a 'proton motive metabolic cycle catalysed by an aspartate-alanine exchange'. The general conservation of domain architecture in this family suggests that they are functional orthologues..
----------------------------------------------------
candidate #93:	b3570
likelihood ratios: Total 6.1e+05; Clust 2.9,34.2,; BLAST 17.0,1.8,; KEGG 4.4,1.3,; ExprEco 11.4,3.3,; ExprSce ,,; FusE2 1.1,1.8,; FusE5 0.7,0.7,1.0; FusE10 ,1.0,1.0;
gene name: b3570	 (YP_026230)	gi: 49176373	length: 274aa
description: putative ATP-binding protein [Escherichia coli K12].
coverage: Bacteria[1e-154]
conserved domains: (Evalue, description)
	1e-102	COG2992, Bax, Uncharacterized FlgJ-related protein [General function prediction only].
	2e-26	pfam01832, Amidase_4, Mannosyl-glycoprotein endo-beta-N-acetylglucosamidase. This family includes Mannosyl-glycoprotein endo-beta-N-acetylglucosamidase EC:3.2.1.96, as well as the flageller protein J, which has been shown to hydrolyse peptidoglycan..
	2e-21	smart00047, LYZ2, Lysozyme subfamily 2; Eubacterial enzymes distantly related to eukaryotic lysozymes. .
----------------------------------------------------
candidate #94:	b1163
likelihood ratios: Total 6.0e+05; Clust 1.4,8.4,; BLAST 21.9,1.5,; KEGG 1.1,7.2,; ExprEco 5.6,1.5,; ExprSce ,,; FusE2 32.0,0.9,; FusE5 1.0,0.9,1.0; FusE10 ,1.0,1.0;
gene name: b1163	 (NP_415681)	gi: 16129126	length: 403aa
description: hypothetical protein b1163 [Escherichia coli K12].
coverage: Bacteria[0.0] Eukaryota[1e-05]
conserved domains: (Evalue, description)
	3e-49	smart00052, DUF2, Domain of Unknown Function 2; Domain apparently occurring exclusively in eubacteria. Unknown function. .
	3e-38	cd01948, EAL, EAL domain. This domain is found in diverse bacterial signaling proteins. It is called EAL after its conserved residues and is also known as domain of unknown function 2 (DUF2). The EAL domain has been shown to stimulate degradation of a second messenger, cyclic di-GMP, and is a good candidate for a diguanylate phosphodiesterase function. Together with the GGDEF domain, EAL might be involved in regulating cell surface adhesiveness in bacteria..
	8e-38	pfam04940, BLUF, Sensors of blue-light using FAD. The BLUF domain has been shown to bind FAD in the AppA protein. AppA is involved in the repression of photosynthesis genes in response to blue-light..
	1e-17	COG5001, COG5001, Predicted signal transduction protein containing a membrane domain, an EAL and a GGDEF domain [Signal transduction mechanisms].
	2e-16	COG4943, COG4943, Predicted signal transduction protein containing sensor and EAL domains [Signal transduction mechanisms].
----------------------------------------------------
candidate #95:	b3563
likelihood ratios: Total 6.0e+05; Clust 22.6,1.0,; BLAST 1.5,1.3,; KEGG 3.6,2.1,; ExprEco 166.8,1.7,; ExprSce ,,; FusE2 9.0,1.4,; FusE5 0.7,0.7,1.0; FusE10 ,1.0,1.0;
gene name: b3563	 (NP_418020)	gi: 16131434	length: 117aa
description: putative membrane protein [Escherichia coli K12].
coverage: Bacteria[5e-61]
conserved domains: (Evalue, description)
	1e-31	COG4682, COG4682, Predicted membrane protein [Function unknown].
----------------------------------------------------
candidate #96:	b1251
likelihood ratios: Total 5.7e+05; Clust 9.7,3.3,; BLAST 4.2,2.4,; KEGG 2.8,2.6,; ExprEco 1.1,1.7,; ExprSce ,,; FusE2 1.0,1.0,; FusE5 24.0,5.7,1.0; FusE10 ,1.0,1.0;
gene name: b1251	 (NP_415767)	gi: 16129212	length: 130aa
description: hypothetical protein b1251 [Escherichia coli K12].
coverage: Bacteria[3e-69]
conserved domains: (Evalue, description)
	4e-24	pfam03795, YCII, YCII-related domain. The majority of proteins in this family consist of a single copy of this domain, though it is also found as a repeat. A strongly conserved histidine and a aspartate suggest that the domain has an enzymatic function..
----------------------------------------------------
candidate #97:	b2715
likelihood ratios: Total 5.5e+05; Clust 2.6,1.1,; BLAST 1.4,1.1,; KEGG 7.1,2.9,; ExprEco 16.7,199.5,; ExprSce ,,; FusE2 1.4,1.5,; FusE5 0.9,0.9,1.0; FusE10 ,1.0,1.0;
gene name: b2715	 (YP_026182)	gi: 49176263	length: 485aa
description: PTS family enzyme IIBC component, cellobiose/salicin/arbutin-specific [Escherichia coli K12].
coverage: Bacteria[0.0]
conserved domains: (Evalue, description)
	1e-56	COG1263, PtsG, Phosphotransferase system IIC components, glucose/maltose/N-acetylglucosamine-specific [Carbohydrate transport and metabolism].
	2e-23	pfam02378, PTS_EIIC, Phosphotransferase system, EIIC. The bacterial phosphoenolpyruvate: sugar phosphotransferase system (PTS) is a multi-protein system involved in the regulation of a variety of metabolic and transcriptional processes. The sugar-specific permease of the PTS consists of three domains (IIA, IIB and IIC). The IIC domain catalyses the transfer of a phosphoryl group from IIB to the sugar substrate..
	1e-21	cd00212, PTS_IIB_glc, PTS_IIB, PTS system, glucose/sucrose specific IIB subunit. The bacterial phosphoenolpyruvate: sugar phosphotransferase system (PTS) is a multi-protein system involved in the regulation of a variety of metabolic and transcriptional processes. This family is one of four structurally and functionally distinct group IIB PTS system cytoplasmic enzymes, necessary for the uptake of carbohydrates across the cytoplasmic membrane and their phosphorylation.
----------------------------------------------------
candidate #98:	b2754
likelihood ratios: Total 5.5e+05; Clust 2.5,1.2,; BLAST 21.0,1.1,; KEGG 1.0,1.0,; ExprEco 7.2,1.2,; ExprSce ,,; FusE2 12.4,13.8,; FusE5 2.3,2.3,1.0; FusE10 ,1.0,1.0;
gene name: b2754	 (NP_417234)	gi: 16130661	length: 116aa
description: hypothetical protein b2754 [Escherichia coli K12].
coverage: Archaea[3e-27] Bacteria[3e-61]
----------------------------------------------------
candidate #99:	b1695
likelihood ratios: Total 5.2e+05; Clust 1.4,2.4,; BLAST 16.2,34.4,; KEGG 1.2,73.8,; ExprEco 4.2,1.4,; ExprSce ,,; FusE2 1.0,0.9,; FusE5 0.8,0.8,1.0; FusE10 ,1.0,1.0;
gene name: b1695	 (NP_416210)	gi: 49176135	length: 401aa
description: putative acyl-CoA dehydrogenase [Escherichia coli K12].
coverage: Archaea[5e-51] Bacteria[0.0] Eukaryota[2e-50]
conserved domains: (Evalue, description)
	6e-84	cd00567, ACAD, Acyl-CoA dehydrogenase (ACAD). Both mitochondrial acyl-CoA dehydrogenases (ACAD) and peroxisomal acyl-CoA oxidases (AXO) catalyze the alpha,beta dehydrogenation of the corresponding trans-enoyl-CoA by FAD, which becomes reduced. The reduced form of ACAD is reoxidized in the oxidative half-reaction by electron-transferring flavoprotein (ETF), from which the electrons are transferred to the mitochondrial respiratory chain coupled with ATP synthesis. In contrast, AXO catalyzes a different oxidative half-reaction, in which the reduced FAD is reoxidized by molecular oxygen. The ACAD family includes the eukaryotic beta-oxidation enzymes, short (SCAD), medium (MCAD), long (LCAD) and very-long (VLCAD) chain acyl-CoA dehydrogenases. These enzymes all share high sequence similarity, but differ in their substrate specificities. The ACAD family also includes amino acid catabolism enzymes such as Isovaleryl-CoA dehydrogenase (IVD), short/branched chain acyl-CoA dehydrogenases(SBCAD), Isobutyryl-CoA dehydrogenase (IBDH), glutaryl-CoA deydrogenase (GCD) and Crotonobetainyl-CoA dehydrogenase. The mitochondrial ACAD's are generally homotetramers, except for VLCAD, which is a homodimer. Related enzymes include the SOS adaptive reponse proten aidB, Naphthocyclinone hydroxylase (NcnH), and and Dibenzothiophene (DBT) desulfurization enzyme C (DszC).
	2e-81	COG1960, CaiA, Acyl-CoA dehydrogenases [Lipid metabolism].
	6e-72	cd01158, SCAD/SBCAD, Short chain acyl-CoA dehydrogenase (SCAD). SCAD is a mitochondrial beta-oxidation enzyme. It catalyzes the alpha,beta dehydrogenation of the corresponding trans-enoyl-CoA by FAD, which becomes reduced. The reduced form of SCAD is reoxidized in the oxidative half-reaction by electron-transferring flavoprotein (ETF), from which the electrons are transferred to the mitochondrial respiratory chain coupled with ATP synthesis. This subgroup also contains the eukaryotic short/branched chain acyl-CoA dehydrogenase(SBCAD), the bacterial butyryl-CoA dehydorgenase(BCAD) and 2-methylbutyryl-CoA dehydrogenase, which is involved in isoleucine catabolism. These enzymes are homotetramers..
	5e-63	cd01160, LCAD, Long chain acyl-CoA dehydrogenase (LCAD) is acyl-CoA dehydrogenases (ACAD), which is found in the mitochondria of eukaryotes and in some prokaryotes. It catalyzes the alpha, beta dehydrogenation of the corresponding trans-enoyl-CoA by FAD, which becomes reduced. The reduced form of LCAD is reoxidized in the oxidative half-reaction by electron-transferring flavoprotein (ETF), from which the electrons are transferred to the mitochondrial respiratory chain coupled with ATP synthesis. LCAD is a homodimer..
	7e-60	cd01156, IVD, Isovaleryl-CoA dehydrogenase (IVD) is an is an acyl-CoA dehydrogenase, which catalyzes the third step in leucine catabolism, the conversion of isovaleryl-CoA (3-methylbutyryl-CoA) into 3-methylcrotonyl-CoA. IVD is a homotetramer and has the greatest affinity for small branched chain substrates..
	1e-46	cd01162, IBD, Isobutyryl-CoA dehydrogenase (IBD) catalyzes the alpha, beta- dehydrogenation of short branched chain acyl-CoA intermediates in valine catabolism. It is predicted to be a homotetramer..
	4e-44	cd01161, VLCAD, Very long chain acyl-CoA dehydrogenase (VLCAD). VLCAD acyl-CoA dehydrogenases (ACAD), which is found in the mitochondria of eukaryotes and in some bacteria. It catalyzes the alpha,beta dehydrogenation of the corresponding trans-enoyl-CoA by FAD, which becomes reduced. The reduced form of ACAD is reoxidized in the oxidative half-reaction by electron-transferring flavoprotein (ETF), from which the electrons are transferred to the mitochondrial respiratory chain coupled with ATP synthesis. VLCAD, which is a homodimer..
	1e-43	cd01157, MCAD, Medium chain acyl-CoA dehydrogenase (MCAD). MCADs are mitochondrial beta-oxidation enzymes, which catalyze the alpha,beta dehydrogenation of the corresponding medium chain acyl-CoA by FAD, which becomes reduced. The reduced form of MCAD is reoxidized in the oxidative half-reaction by electron-transferring flavoprotein (ETF), from which the electrons are transferred to the mitochondrial respiratory chain coupled with ATP synthesis. MCAD is a homotetramer..
	2e-42	pfam00441, Acyl-CoA_dh, Acyl-CoA dehydrogenase, C-terminal domain. C-terminal domain of Acyl-CoA dehydrogenase is an all-alpha, four helical up-and-down bundle..
	1e-41	cd01152, ACAD_fadE6_17_26, Putative acyl-CoA dehydrogenase (ACAD). Mitochondrial acyl-CoA dehydrogenases (ACAD) catalyze the alpha, beta dehydrogenation of the corresponding trans-enoyl-CoA by FAD, which becomes reduced. The reduced form of ACAD is reoxidized in the oxidative half-reaction by electron-transferring flavoprotein (ETF), from which the electrons are transferred to the mitochondrial respiratory chain coupled with ATP synthesis. The ACD family includes the eukaryotic beta-oxidation, as well as amino acid catabolism enzymes. These enzymes share high sequence similarity, but differ in their substrate specificities. The mitochondrial ACD's are generally homotetramers and have an active site glutamate at a conserved position..
	1e-39	cd01153, ACAD_fadE5, Putative acyl-CoA dehydrogenase (ACAD). Mitochondrial acyl-CoA dehydrogenases (ACAD) catalyze the alpha,beta dehydrogenation of the corresponding trans-enoyl-CoA by FAD, which becomes reduced. The reduced form of ACAD is reoxidized in the oxidative half-reaction by electron-transferring flavoprotein (ETF), from which the electrons are transferred to the mitochondrial respiratory chain coupled with ATP synthesis. The ACD family includes the eukaryotic beta-oxidation, as well as amino acid catabolism enzymes. These enzymes share high sequence similarity, but differ in their substrate specificities. The mitochondrial ACD's are generally homotetramers and have an active site glutamate at a conserved position..
	7e-37	cd01155, ACAD_FadE2, FadE2-like Acyl-CoA dehydrogenase (ACAD). Acyl-CoA dehydrogenases (ACAD) catalyze the alpha,beta dehydrogenation of the corresponding trans-enoyl-CoA by FAD, which becomes reduced. The reduced form of ACAD is reoxidized in the oxidative half-reaction by electron-transferring flavoprotein (ETF), from which the electrons are transferred to the mitochondrial respiratory chain coupled with ATP synthesis. The ACAD family includes the eukaryotic beta-oxidation, as well as amino acid catabolism enzymes. These enzymes share high sequence similarity, but differ in their substrate specificities. ACAD's are generally homotetramers and have an active site glutamate at a conserved position..
	3e-34	cd01151, GCD, Glutaryl-CoA dehydrogenase (GCD). GCD is an acyl-CoA dehydrogenase, which catalyzes the oxidative decarboxylation of glutaryl-CoA to crotonyl-CoA and carbon dioxide in the catabolism of lysine, hydroxylysine, and tryptophan. It uses electron transfer flavoprotein (ETF) as an electron acceptor. GCD is a homotetramer. GCD deficiency leads to a severe neurological disorder in humans..
	2e-31	cd01154, AidB, AidB. AidB is one of several genes involved in the SOS adaptive response to DNA alkylation damage, whose expression is activated by the Ada protein. Its function has not been entirely elucidated; however, it is similar in sequence and function to acyl-CoA dehyrdogenases. It has been proposed that aidB directly destroys DNA alkylating agents such as nitrosoguanidines (nitrosated amides) or their reaction intermediates..
	2e-21	pfam02770, Acyl-CoA_dh_M, Acyl-CoA dehydrogenase, middle domain. Central domain of Acyl-CoA dehydrogenase has a beta-barrel fold..
	2e-18	cd01163, DszC, Dibenzothiophene (DBT) desulfurization enzyme C (DszC). DszC is a flavin reductase dependent enzyme, which catalyzes the first two steps of DBT desulfurization in mesophilic bacteria. DszC converts DBT to DBT-sulfoxide, which is then converted to DBT-sulfone. Bacteria with this enzyme are candidates for the removal of organic sulfur compounds from fossil fuels, which pollute the environment. An equivalent enzyme tdsC, is found in thermophilic bacteria. This alignment also contains a closely related uncharacterized subgroup..
	2e-15	pfam02771, Acyl-CoA_dh_N, Acyl-CoA dehydrogenase, N-terminal domain. The N-terminal domain of Acyl-CoA dehydrogenase is an all-alpha domain..
	7e-12	cd01159, NcnH, Naphthocyclinone hydroxylase (NcnH). Naphthocyclinone is an aromatic polyketide and an antibiotic, which is active against Gram-positive bacteria. Polyketides are secondary metabolites, which have important biological functions such as antitumor, immunosupressive or antibiotic activities. NcnH is a hydroxylase involved in the biosynthesis of naphthocyclinone and possibly other polyketides..
----------------------------------------------------
candidate #100:	b4216
likelihood ratios: Total 4.8e+05; Clust 1.0,1.0,; BLAST 12.8,1.6,; KEGG 168.2,3.3,; ExprEco 4.9,2.1,; ExprSce ,,; FusE2 1.9,2.3,; FusE5 1.0,1.0,1.0; FusE10 ,1.0,1.0;
gene name: b4216	 (NP_418637)	gi: 16132038	length: 184aa
description: hypothetical protein b4216 [Escherichia coli K12].
coverage: Bacteria[1e-100]
----------------------------------------------------
candidate #101:	b0849
likelihood ratios: Total 4.2e+05; Clust 6.1,13.1,; BLAST 1.7,2.0,; KEGG 5.3,4.1,; ExprEco 5.1,9.0,; ExprSce ,,; FusE2 1.3,1.0,; FusE5 1.5,0.8,1.0; FusE10 ,1.0,1.0;
gene name: b0849	 (NP_415370)	gi: 16128817	length: 85aa
description: glutaredoxin 1 redox coenzyme for glutathione-dependent ribonucleotide reductase [Escherichia coli K12].
coverage: Bacteria[4e-44] Eukaryota[1e-05]
conserved domains: (Evalue, description)
	9e-17	COG0695, GrxC, Glutaredoxin and related proteins [Posttranslational modification, protein turnover, chaperones].
	1e-13	pfam00462, Glutaredoxin, Glutaredoxin..
----------------------------------------------------
candidate #102:	b2595
likelihood ratios: Total 4.0e+05; Clust 2.0,3.7,; BLAST 2.2,2.0,; KEGG 1.2,1.1,; ExprEco 1.9,3.7,; ExprSce ,,; FusE2 1.3,1.9,; FusE5 23.5,23.5,1.0; FusE10 ,1.0,1.0;
gene name: b2595	 (NP_417086)	gi: 16130516	length: 245aa
description: putative lipoprotein [Escherichia coli K12].
coverage: Bacteria[1e-138]
conserved domains: (Evalue, description)
	3e-80	pfam03696, UPF0169, Uncharacterized protein family (UPF0169). Members of this family are predicted to be lipoproteins. The function of these proteins is unknown..
	6e-72	COG4105, ComL, DNA uptake lipoprotein [General function prediction only].
----------------------------------------------------
candidate #103:	b1449
likelihood ratios: Total 4.0e+05; Clust 13.0,6.2,; BLAST 1.2,17.7,; KEGG 1.4,1.1,; ExprEco 1.3,3.8,; ExprSce ,,; FusE2 1.0,2.4,; FusE5 7.2,7.2,0.5; FusE10 ,0.8,0.6;
gene name: b1449	 (NP_415966)	gi: 49176111	length: 376aa
description: putative dehydrogenase, NAD(P)-binding [Escherichia coli K12].
coverage: Archaea[6e-80] Bacteria[0.0] Eukaryota[4e-66]
conserved domains: (Evalue, description)
	1e-158	COG2130, COG2130, Putative NADP-dependent oxidoreductases [General function prediction only].
	9e-31	COG0604, Qor, NADPH:quinone reductase and related Zn-dependent oxidoreductases [Energy production and conversion / General function prediction only].
	6e-29	pfam00107, ADH_zinc_N, Zinc-binding dehydrogenase..
	4e-14	COG1064, AdhP, Zn-dependent alcohol dehydrogenases [General function prediction only].
	8e-11	COG1063, Tdh, Threonine dehydrogenase and related Zn-dependent dehydrogenases [Amino acid transport and metabolism / General function prediction only].
----------------------------------------------------
candidate #104:	b0785
likelihood ratios: Total 4.0e+05; Clust 3.0,4.8,; BLAST 2.4,250.0,; KEGG 1.9,1.4,; ExprEco 2.3,1.9,; ExprSce ,,; FusE2 6.5,1.0,; FusE5 1.0,0.7,1.0; FusE10 ,1.0,1.0;
gene name: b0785	 (NP_415306)	gi: 16128753	length: 150aa
description: molybdopterin converting factor, subunit 2 [Escherichia coli K12].
coverage: Archaea[8e-22] Bacteria[1e-84] Eukaryota[5e-16]
conserved domains: (Evalue, description)
	3e-37	pfam02391, MoaE, MoaE protein. This family contains the MoaE protein that is involved in biosynthesis of molybdopterin. Molybdopterin, the universal component of the pterin molybdenum cofactors, contains a dithiolene group serving to bind Mo. Addition of the dithiolene sulfurs to a molybdopterin precursor requires the activity of the converting factor. Converting factor contains the MoaE and MoaD proteins..
----------------------------------------------------
candidate #105:	b1334
likelihood ratios: Total 4.0e+05; Clust 5.2,57.3,; BLAST 5.3,4.5,; KEGG 1.1,1.1,; ExprEco 1.1,1.0,; ExprSce ,,; FusE2 1.0,1.4,; FusE5 5.4,5.4,1.0; FusE10 ,1.0,1.0;
gene name: b1334	 (NP_415850)	gi: 16129295	length: 250aa
description: transcriptional regulation of aerobic, anaerobic respiration, osmotic balance [Escherichia coli K12].
coverage: Bacteria[1e-139]
conserved domains: (Evalue, description)
	5e-40	COG0664, Crp, cAMP-binding proteins - catabolite gene activator and regulatory subunit of cAMP-dependent protein kinases [Signal transduction mechanisms].
	2e-16	cd00038, CAP_ED, effector domain of the CAP family of transcription factors; members include CAP (or cAMP receptor protein (CRP)), which binds cAMP, FNR (fumarate and nitrate reduction), which uses an iron-sulfur cluster to sense oxygen) and CooA, a heme containing CO sensor. In all cases binding of the effector leads to conformational changes and the ability to activate transcription. Cyclic nucleotide-binding domain similar to CAP are also present in cAMP- and cGMP-dependent protein kinases (cAPK and cGPK) and vertebrate cyclic nucleotide-gated ion-channels. Cyclic nucleotide-monophosphate binding domain; proteins that bind cyclic nucleotides (cAMP or cGMP) share a structural domain of about 120 residues; the best studied is the prokaryotic catabolite gene activator, CAP, where such a domain is known to be composed of three alpha-helices and a distinctive eight-stranded, antiparallel beta-barrel structure; three conserved glycine residues are thought to be essential for maintenance of the structural integrity of the beta-barrel; CooA is a homodimeric transcription factor that belongs to CAP family; cAMP- and cGMP-dependent protein kinases (cAPK and cGPK) contain two tandem copies of the cyclic nucleotide-binding domain; cAPK's are composed of two different subunits, a catalytic chain and a regulatory chain, which contains both copies of the domain; cGPK's are single chain enzymes that include the two copies of the domain in their N-terminal section; also found in vertebrate cyclic nucleotide-gated ion-channels.
----------------------------------------------------
candidate #106:	b3699
likelihood ratios: Total 4.0e+05; Clust 1.1,10.5,; BLAST 2.4,3.1,; KEGG 2.1,9.0,; ExprEco 1.4,2.3,; ExprSce ,,; FusE2 1.2,1.2,; FusE5 7.3,7.3,1.0; FusE10 ,1.0,1.0;
gene name: b3699	 (YP_026241)	gi: 49176395	length: 804aa
description: DNA gyrase subunit B, type II topoisomerase, ATPase activity [Escherichia coli K12].
coverage: Archaea[1e-179] Bacteria[0.0] Eukaryota[1e-149]
conserved domains: (Evalue, description)
	0.0	COG0187, GyrB, Type IIA topoisomerase (DNA gyrase/topo II, topoisomerase IV), B subunit [DNA replication, recombination, and repair].
	0.0	smart00433, TOP2c, TopoisomeraseII; Eukaryotic DNA topoisomerase II, GyrB, ParE .
	3e-56	pfam00204, DNA_gyraseB, DNA gyrase B. This family represents the second domain of DNA gyrase B which has a ribosomal S5 domain 2-like fold. This family is structurally related to PF01119..
	5e-28	pfam00986, DNA_gyraseB_C, DNA gyrase B subunit, carboxyl terminus. The amino terminus of eukaryotic and prokaryotic DNA topoisomerase II are similar, but they have a different carboxyl terminus. The amino-terminal portion of the DNA gyrase B protein is thought to catalyse the ATP-dependent super-coiling of DNA. See pfam00204. The carboxyl-terminal end supports the complexation with the DNA gyrase A protein and the ATP-independent relaxation. This family also contains Topoisomerase IV. This is a bacterial enzyme that is closely related to DNA gyrase..
	3e-12	pfam02518, HATPase_c, Histidine kinase-, DNA gyrase B-, and HSP90-like ATPase. This family represents the structurally related ATPase domains of histidine kinase, DNA gyrase B and HSP90..
	5e-12	smart00387, HATPase_c, Histidine kinase-like ATPases; Histidine kinase-, DNA gyrase B-, phytochrome-like ATPases. .
----------------------------------------------------
candidate #107:	b3003
likelihood ratios: Total 3.9e+05; Clust 9.1,5.0,; BLAST 3.0,25.0,; KEGG 2.1,1.1,; ExprEco 1.2,8.2,; ExprSce ,,; FusE2 3.9,1.4,; FusE5 1.0,1.0,1.0; FusE10 ,1.0,1.0;
gene name: b3003	 (NP_417476)	gi: 16130901	length: 294aa
description: putative oxidoreductase [Escherichia coli K12].
coverage: Archaea[1e-24] Bacteria[1e-166] Eukaryota[2e-85]
conserved domains: (Evalue, description)
	6e-50	COG1028, FabG, Dehydrogenases with different specificities (related to short-chain alcohol dehydrogenases) [Secondary metabolites biosynthesis, transport, and catabolism / General function prediction only].
	3e-44	pfam00106, adh_short, short chain dehydrogenase. This family contains a wide variety of dehydrogenases..
	4e-26	COG0300, DltE, Short-chain dehydrogenases of various substrate specificities [General function prediction only].
	1e-24	COG0623, FabI, Enoyl-[acyl-carrier-protein].
	2e-23	COG4221, COG4221, Short-chain alcohol dehydrogenase of unknown specificity [General function prediction only].
	1e-12	COG3967, DltE, Short-chain dehydrogenase involved in D-alanine esterification of lipoteichoic acid and wall teichoic acid (D-alanine transfer protein) [Cell envelope biogenesis, outer membrane].
----------------------------------------------------
candidate #108:	b2896
likelihood ratios: Total 3.9e+05; Clust 8.0,1.7,; BLAST 1.6,1.4,; KEGG 1.1,1.6,; ExprEco 2.3,2.1,; ExprSce ,,; FusE2 5.4,1.4,; FusE5 14.5,14.5,1.0; FusE10 ,1.0,1.0;
gene name: b2896	 (NP_417372)	gi: 16130798	length: 135aa
description: hypothetical protein b2896 [Escherichia coli K12].
coverage: Bacteria[1e-74]
conserved domains: (Evalue, description)
	5e-51	pfam07254, DUF1434, Protein of unknown function (DUF1434). This family consists of several hypothetical bacterial proteins of around 135 residues in length. Members of this family all appear to be Enterobacterial proteins. The function of this family is unknown..
----------------------------------------------------
candidate #109:	b4171
likelihood ratios: Total 3.8e+05; Clust 1.9,2.3,; BLAST 4.2,2.3,; KEGG 1.3,2.9,; ExprEco 19.7,2.9,; ExprSce ,,; FusE2 53.3,2.0,; FusE5 1.4,1.4,0.4; FusE10 ,0.8,0.6;
gene name: b4171	 (NP_418592)	gi: 16131993	length: 316aa
description: delta(2)-isopentenylpyrophosphate tRNA-adenosine transferase [Escherichia coli K12].
coverage: Bacteria[1e-177] Eukaryota[9e-36]
conserved domains: (Evalue, description)
	1e-109	COG0324, MiaA, tRNA delta(2)-isopentenylpyrophosphate transferase [Translation, ribosomal structure and biogenesis].
	1e-101	pfam01715, IPPT, IPP transferase. This is a family of IPP transferases EC:2.5.1.8 also known as tRNA delta(2)-isopentenylpyrophosphate transferase. These enzymes modify both cytoplasmic and mitochondrial tRNAs at A(37) to give isopentenyl A(37)..
----------------------------------------------------
candidate #110:	b3575
likelihood ratios: Total 3.7e+05; Clust 10.0,1.1,; BLAST 11.7,1.6,; KEGG 2.4,3.1,; ExprEco 7.3,5.7,; ExprSce ,,; FusE2 6.7,1.6,; FusE5 0.7,0.7,1.0; FusE10 ,1.0,1.0;
gene name: b3575	 (NP_418032)	gi: 16131446	length: 332aa
description: 2,3-diketo-L-gulonate dehydrogenase, NADH-dependent [Escherichia coli K12].
coverage: Archaea[4e-32] Bacteria[0.0] Eukaryota[4e-35]
conserved domains: (Evalue, description)
	1e-132	pfam02615, Ldh_2, Malate/L-lactate dehydrogenase. This family consists of bacterial and archaeal Malate/L-lactate dehydrogenase. L-lactate dehydrogenase, EC:1.1.1.27, catalyses the reaction (S)-lactate + NAD(+) <=> pyruvate + NADH. Malate dehydrogenase, EC:1.1.1.37 and EC:1.1.1.82, catalyses the reactions: (S)-malate + NAD(+) <=> oxaloacetate + NADH, and (S)-malate + NADP(+) <=> oxaloacetate + NADPH respectively..
----------------------------------------------------
candidate #111:	b0659
likelihood ratios: Total 3.7e+05; Clust 2.5,6.9,; BLAST 49.0,2.4,; KEGG 2.3,1.6,; ExprEco 4.4,3.3,; ExprSce ,,; FusE2 1.0,0.9,; FusE5 3.1,1.2,1.0; FusE10 ,1.0,1.0;
gene name: b0659	 (NP_415192)	gi: 16128642	length: 155aa
description: hypothetical protein b0659 [Escherichia coli K12].
coverage: Bacteria[3e-85] Eukaryota[2e-10]
conserved domains: (Evalue, description)
	3e-43	COG0319, COG0319, Predicted metal-dependent hydrolase [General function prediction only].
	9e-27	pfam02130, UPF0054, Uncharacterized protein family UPF0054..
----------------------------------------------------
candidate #112:	b4003
likelihood ratios: Total 3.7e+05; Clust 1.1,2.0,; BLAST 2.2,4.3,; KEGG 3.8,1.2,; ExprEco 31.6,1.6,; ExprSce ,,; FusE2 1.5,2.5,; FusE5 4.6,4.6,1.0; FusE10 ,1.0,1.0;
gene name: b4003	 (NP_418431)	gi: 16131833	length: 465aa
description: sensor kinase of Zn/Pb responsive two-component regulatory system [Escherichia coli K12].
coverage: Archaea[4e-26] Bacteria[0.0] Eukaryota[2e-18]
conserved domains: (Evalue, description)
	7e-39	COG0642, BaeS, Signal transduction histidine kinase [Signal transduction mechanisms].
	4e-38	COG4191, COG4191, Signal transduction histidine kinase regulating C4-dicarboxylate transport system [Signal transduction mechanisms].
	2e-35	COG3852, NtrB, Signal transduction histidine kinase, nitrogen specific [Signal transduction mechanisms].
	1e-31	COG5002, VicK, Signal transduction histidine kinase [Signal transduction mechanisms].
	2e-31	COG2205, KdpD, Osmosensitive K+ channel histidine kinase [Signal transduction mechanisms].
	4e-27	smart00387, HATPase_c, Histidine kinase-like ATPases; Histidine kinase-, DNA gyrase B-, phytochrome-like ATPases. .
	1e-26	COG5000, NtrY, Signal transduction histidine kinase involved in nitrogen fixation and metabolism regulation [Signal transduction mechanisms].
	1e-24	pfam02518, HATPase_c, Histidine kinase-, DNA gyrase B-, and HSP90-like ATPase. This family represents the structurally related ATPase domains of histidine kinase, DNA gyrase B and HSP90..
	4e-24	COG4251, COG4251, Bacteriophytochrome (light-regulated signal transduction histidine kinase) [Signal transduction mechanisms].
	6e-23	COG4192, COG4192, Signal transduction histidine kinase regulating phosphoglycerate transport system [Signal transduction mechanisms].
	1e-21	cd00075, HATPase_c, Histidine kinase-like ATPases; This family includes several ATP-binding proteins for example: histidine kinase, DNA gyrase B, topoisomerases, heat shock protein HSP90, phytochrome-like ATPases and DNA mismatch repair proteins.
	6e-16	COG3290, CitA, Signal transduction histidine kinase regulating citrate/malate metabolism [Signal transduction mechanisms].
	2e-11	COG0643, CheA, Chemotaxis protein histidine kinase and related kinases [Cell motility and secretion / Signal transduction mechanisms].
----------------------------------------------------
candidate #113:	b3019
likelihood ratios: Total 3.7e+05; Clust 1.2,2.4,; BLAST 5.3,2.9,; KEGG 5.7,9.9,; ExprEco 1.3,23.5,; ExprSce ,,; FusE2 3.1,1.8,; FusE5 0.9,0.9,1.0; FusE10 ,1.0,1.0;
gene name: b3019	 (NP_417491)	gi: 16130915	length: 752aa
description: DNA topoisomerase IV subunit A [Escherichia coli K12].
coverage: Archaea[1e-121] Bacteria[0.0] Eukaryota[1e-108]
conserved domains: (Evalue, description)
	0.0	COG0188, GyrA, Type IIA topoisomerase (DNA gyrase/topo II, topoisomerase IV), A subunit [DNA replication, recombination, and repair].
	1e-162	pfam00521, DNA_topoisoIV, DNA gyrase/topoisomerase IV, subunit A..
	1e-156	cd00187, TOP4c, DNA Topoisomerase, subtype IIA; domain A'; bacterial DNA topoisomerase IV (C subunit, ParC), bacterial DNA gyrases (A subunit, GyrA),mammalian DNA toposiomerases II. DNA topoisomerases are essential enzymes that regulate the conformational changes in DNA topology by catalysing the concerted breakage and rejoining of DNA strands during normal cellular growth..
	1e-154	smart00434, TOP4c, DNA Topoisomerase IV; Bacterial DNA topoisomerase IV, GyrA, ParC .
----------------------------------------------------
candidate #114:	b2245
likelihood ratios: Total 3.7e+05; Clust 1.5,14.5,; BLAST 8.8,8.7,; KEGG 18.5,1.4,; ExprEco 7.6,2.6,; ExprSce ,,; FusE2 1.0,0.9,; FusE5 0.7,0.7,1.0; FusE10 ,1.0,1.0;
gene name: b2245	 (NP_416748)	gi: 16130180	length: 267aa
description: putative 2,4-dihydroxyhept-2-ene-1,7-dioic acid aldolase [Escherichia coli K12].
coverage: Archaea[8e-31] Bacteria[1e-149] Eukaryota[3e-35]
conserved domains: (Evalue, description)
	1e-108	COG3836, HpcH, 2,4-dihydroxyhept-2-ene-1,7-dioic acid aldolase [Carbohydrate transport and metabolism].
	1e-97	pfam03328, HpcH_HpaI, HpcH/HpaI aldolase family. This family includes 2,4-dihydroxyhept-2-ene-1,7-dioic acid aldolase and 4-hydroxy-2-oxovalerate aldolase..
----------------------------------------------------
candidate #115:	b1718
likelihood ratios: Total 3.7e+05; Clust 3.2,2.4,; BLAST 6.9,7.4,; KEGG 39.5,18.6,; ExprEco 1.7,1.4,; ExprSce ,,; FusE2 1.0,0.9,; FusE5 0.8,0.8,1.0; FusE10 ,1.0,1.0;
gene name: b1718	 (NP_416233)	gi: 16129674	length: 180aa
description: protein chain initiation factor IF-3 [Escherichia coli K12].
coverage: Bacteria[7e-96] Eukaryota[1e-35]
conserved domains: (Evalue, description)
	3e-65	COG0290, InfC, Translation initiation factor 3 (IF-3) [Translation, ribosomal structure and biogenesis].
	7e-28	pfam00707, IF3_C, Translation initiation factor IF-3, C-terminal domain..
	9e-24	pfam05198, IF3_N, Translation initiation factor IF-3, N-terminal domain..
----------------------------------------------------
candidate #116:	b2673
likelihood ratios: Total 3.7e+05; Clust 20.1,8.8,; BLAST 1.7,8.2,; KEGG 2.9,1.2,; ExprEco 2.4,2.8,; ExprSce ,,; FusE2 1.4,1.2,; FusE5 2.0,2.0,1.0; FusE10 ,1.0,1.0;
gene name: b2673	 (NP_417159)	gi: 16130587	length: 81aa
description: glutaredoxin-like protein; hydrogen donor [Escherichia coli K12].
coverage: Bacteria[1e-41]
conserved domains: (Evalue, description)
	5e-14	COG0695, GrxC, Glutaredoxin and related proteins [Posttranslational modification, protein turnover, chaperones].
----------------------------------------------------
candidate #117:	b3881
likelihood ratios: Total 3.7e+05; Clust 1.1,1.2,; BLAST 3.3,2.7,; KEGG 8.0,1.9,; ExprEco 3.0,51.3,; ExprSce ,,; FusE2 2.1,2.1,; FusE5 1.0,1.0,0.5; FusE10 ,3.9,1.9;
gene name: b3881	 (NP_418317)	gi: 16131721	length: 292aa
description: putative aldolase [Escherichia coli K12].
coverage: Bacteria[1e-163]
conserved domains: (Evalue, description)
	1e-111	COG3684, LacD, Tagatose-1,6-bisphosphate aldolase [Carbohydrate transport and metabolism].
	6e-73	pfam04274, LacD, Tagatose 1,6-diphosphate aldolase, (LacD). Tagatose 1,6-diphosphate aldolase (EC:4.1.2.40) is part of the tagatose-6-phosphate pathway of galactose-6-phosphate degradation..
----------------------------------------------------
candidate #118:	b1914
likelihood ratios: Total 3.7e+05; Clust 34.6,2.0,; BLAST 1.3,5.0,; KEGG 6.0,19.9,; ExprEco 1.3,3.5,; ExprSce ,,; FusE2 1.0,0.9,; FusE5 1.3,1.3,1.0; FusE10 ,1.0,1.0;
gene name: b1914	 (NP_416424)	gi: 16129861	length: 218aa
description: putative 2-component transcriptional regulator [Escherichia coli K12].
coverage: Archaea[2e-11] Bacteria[1e-117] Eukaryota[1e-22]
conserved domains: (Evalue, description)
	1e-54	COG2197, CitB, Response regulator containing a CheY-like receiver domain and an HTH DNA-binding domain [Signal transduction mechanisms / Transcription].
	2e-23	cd00156, REC, Signal receiver domain; originally thought to be unique to bacteria (CheY, OmpR, NtrC, and PhoB), now recently identified in eukaroytes ETR1 Arabidopsis thaliana; this domain receives the signal from the sensor partner in a two-component systems; contains a phosphoacceptor site that is phosphorylated by histidine kinase homologs; usually found N-terminal to a DNA binding effector domain; forms homodimers.
	3e-23	COG4566, TtrR, Response regulator [Signal transduction mechanisms].
	5e-20	COG4753, COG4753, Response regulator containing CheY-like receiver domain and AraC-type DNA-binding domain [Signal transduction mechanisms].
	4e-15	COG2204, AtoC, Response regulator containing CheY-like receiver, AAA-type ATPase, and DNA-binding domains [Signal transduction mechanisms].
	1e-13	COG0745, OmpR, Response regulators consisting of a CheY-like receiver domain and a winged-helix DNA-binding domain [Signal transduction mechanisms / Transcription].
	1e-13	pfam00196, GerE, Bacterial regulatory proteins, luxR family..
	2e-13	COG3437, COG3437, Response regulator containing a CheY-like receiver domain and an HD-GYP domain [Transcription / Signal transduction mechanisms].
	1e-12	COG4565, CitB, Response regulator of citrate/malate metabolism [Transcription / Signal transduction mechanisms].
	2e-12	COG2201, CheB, Chemotaxis response regulator containing a CheY-like receiver domain and a methylesterase domain [Cell motility and secretion / Signal transduction mechanisms].
	1e-11	smart00421, HTH_LUXR, helix_turn_helix, Lux Regulon; lux regulon (activates the bioluminescence operon .
	3e-11	COG3279, LytT, Response regulator of the LytR/AlgR family [Transcription / Signal transduction mechanisms].
----------------------------------------------------
candidate #119:	b3542
likelihood ratios: Total 3.6e+05; Clust 1.6,4.0,; BLAST 1.4,8.5,; KEGG 1.1,1.9,; ExprEco 22.4,2.0,; ExprSce ,,; FusE2 1.1,4.1,; FusE5 3.3,3.3,1.0; FusE10 ,1.0,1.0;
gene name: b3542	 (NP_417999)	gi: 16131414	length: 300aa
description: dipeptide transport protein 2 (ABC superfamily, membrane) [Escherichia coli K12].
coverage: Archaea[7e-64] Bacteria[1e-167]
conserved domains: (Evalue, description)
	9e-80	COG1173, DppC, ABC-type dipeptide/oligopeptide/nickel transport systems, permease components [Amino acid transport and metabolism / Inorganic ion transport and metabolism].
	4e-62	COG4171, SapC, ABC-type antimicrobial peptide transport system, permease component [Defense mechanisms].
	1e-34	COG4239, COG4239, ABC-type uncharacterized transport system, permease component [General function prediction only].
	3e-18	pfam00528, BPD_transp_1, Binding-protein-dependent transport system inner membrane component. The alignments cover the most conserved region of the proteins, which is thought to be located in a cytoplasmic loop between two transmembrane domains. The members of this family have a variable number of transmembrane helices..
	2e-12	COG0601, DppB, ABC-type dipeptide/oligopeptide/nickel transport systems, permease components [Amino acid transport and metabolism / Inorganic ion transport and metabolism].
----------------------------------------------------
candidate #120:	b0853
likelihood ratios: Total 3.6e+05; Clust 1.1,72.1,; BLAST 221.8,1.6,; KEGG 2.5,2.2,; ExprEco 1.9,1.5,; ExprSce ,,; FusE2 1.0,1.0,; FusE5 1.0,0.9,1.0; FusE10 ,1.0,1.0;
gene name: b0853	 (NP_415374)	gi: 16128821	length: 158aa
description: putative sensory transduction regulator [Escherichia coli K12].
coverage: Bacteria[4e-86]
----------------------------------------------------
candidate #121:	b4403
likelihood ratios: Total 3.6e+05; Clust 1.0,1.0,; BLAST 1.0,1.3,; KEGG 4.7,1.6,; ExprEco 1.5,3.5,; ExprSce ,,; FusE2 1.0,1.3,; FusE5 72.0,72.0,1.0; FusE10 ,1.0,1.0;
gene name: b4403	 (NP_418820)	gi: 16132220	length: 228aa
description: putative tRNA/rRNA methyltransferase [Escherichia coli K12].
coverage: Archaea[1e-20] Bacteria[1e-124] Eukaryota[2e-09]
conserved domains: (Evalue, description)
	2e-64	COG0565, LasT, rRNA methylase [Translation, ribosomal structure and biogenesis].
	8e-30	pfam00588, SpoU_methylase, SpoU rRNA Methylase family. This family of proteins probably use S-AdoMet. .
----------------------------------------------------
candidate #122:	b2701
likelihood ratios: Total 3.5e+05; Clust 4.4,3.8,; BLAST 10.7,3.9,; KEGG 5.9,3.6,; ExprEco 1.2,1.5,; ExprSce ,,; FusE2 1.5,11.1,; FusE5 0.9,0.9,1.0; FusE10 ,1.0,1.0;
gene name: b2701	 (NP_417181)	gi: 16130608	length: 361aa
description: membrane-bound lytic murein transglycosylase B [Escherichia coli K12].
coverage: Bacteria[0.0]
conserved domains: (Evalue, description)
	1e-90	COG2951, MltB, Membrane-bound lytic murein transglycosylase B [Cell envelope biogenesis, outer membrane].
----------------------------------------------------
candidate #123:	b0651
likelihood ratios: Total 3.5e+05; Clust 11.3,20.7,; BLAST 16.4,6.1,; KEGG 4.3,1.7,; ExprEco 1.3,4.3,; ExprSce ,,; FusE2 1.0,1.0,; FusE5 1.6,0.9,0.5; FusE10 ,0.8,0.6;
gene name: b0651	 (NP_415184)	gi: 16128634	length: 311aa
description: pyrimidine specific nucleoside hydrolase [Escherichia coli K12].
coverage: Archaea[2e-37] Bacteria[1e-178] Eukaryota[8e-64]
conserved domains: (Evalue, description)
	1e-118	pfam01156, IU_nuc_hydro, Inosine-uridine preferring nucleoside hydrolase..
	1e-111	COG1957, URH1, Inosine-uridine nucleoside N-ribohydrolase [Nucleotide transport and metabolism].
----------------------------------------------------
candidate #124:	b3033
likelihood ratios: Total 3.5e+05; Clust 1.4,1.3,; BLAST 5.9,1.7,; KEGG 1.7,2.3,; ExprEco 4.3,11.8,; ExprSce ,,; FusE2 12.4,1.5,; FusE5 2.3,2.3,1.0; FusE10 ,1.0,1.0;
gene name: b3033	 (NP_417505)	gi: 16130929	length: 140aa
description: putative enzyme [Escherichia coli K12].
coverage: Bacteria[4e-78]
conserved domains: (Evalue, description)
	1e-55	pfam06853, DUF1249, Protein of unknown function (DUF1249). This family consists of several hypothetical bacterial proteins of around 150 residues in length. The function of this family is unknown..
----------------------------------------------------
candidate #125:	b1335
likelihood ratios: Total 3.4e+05; Clust 6.7,19.6,; BLAST 4.1,2.6,; KEGG 1.3,1.4,; ExprEco 10.9,1.1,; ExprSce ,,; FusE2 9.3,1.3,; FusE5 1.0,1.0,1.0; FusE10 ,1.0,1.0;
gene name: b1335	 (NP_415851)	gi: 16129296	length: 171aa
description: O-6-alkylguanine-DNA/cysteine-protein methyltransferase [Escherichia coli K12].
coverage: Archaea[4e-26] Bacteria[6e-97] Eukaryota[1e-17]
conserved domains: (Evalue, description)
	2e-45	COG0350, Ada, Methylated DNA-protein cysteine methyltransferase [DNA replication, recombination, and repair].
	4e-34	pfam01035, Methyltransf_1, 6-O-methylguanine DNA methyltransferase, DNA binding domain. This domain is a 3 helical bundle..
	4e-13	COG3695, COG3695, Predicted methylated DNA-protein cysteine methyltransferase [DNA replication, recombination, and repair].
----------------------------------------------------
candidate #126:	b3243
likelihood ratios: Total 3.3e+05; Clust 1.8,1.4,; BLAST 1.2,9.3,; KEGG 19.8,1.9,; ExprEco 4.4,3.3,; ExprSce ,,; FusE2 2.1,3.0,; FusE5 1.9,1.9,1.0; FusE10 ,1.0,1.0;
gene name: b3243	 (NP_417710)	gi: 16131133	length: 309aa
description: putative transcriptional regulator (LysR family) [Escherichia coli K12].
coverage: Archaea[7e-09] Bacteria[1e-173] Eukaryota[1e-36]
conserved domains: (Evalue, description)
	1e-39	COG0583, LysR, Transcriptional regulator [Transcription].
	3e-26	pfam03466, LysR_substrate, LysR substrate binding domain. The structure of this domain is known and is similar to the periplasmic binding proteins..
	1e-13	pfam00126, HTH_1, Bacterial regulatory helix-turn-helix protein, lysR family..
----------------------------------------------------
candidate #127:	b2955
likelihood ratios: Total 3.3e+05; Clust 1.9,3.4,; BLAST 263.5,2.3,; KEGG 1.1,1.3,; ExprEco 1.2,1.1,; ExprSce ,,; FusE2 1.3,1.2,; FusE5 5.2,5.2,1.0; FusE10 ,1.0,1.0;
gene name: b2955	 (NP_417430)	gi: 16130856	length: 378aa
description: putative oxidase [Escherichia coli K12].
coverage: Bacteria[0.0] Eukaryota[1e-44]
conserved domains: (Evalue, description)
	1e-118	COG0635, HemN, Coproporphyrinogen III oxidase and related Fe-S oxidoreductases [Coenzyme metabolism].
	2e-42	smart00729, Elp3, Elongator protein 3, MiaB family, Radical SAM; This superfamily contains MoaA, NifB, PqqE, coproporphyrinogen III oxidase, biotin synthase and MiaB families, and includes a representative in the eukaryotic elongator subunit, Elp-3. Some members of the family are methyltransferases. .
	6e-20	pfam04055, Radical_SAM, Radical SAM superfamily..
	9e-14	pfam06969, HemN_C, HemN C-terminal region. Members of this family are all oxygen-independent coproporphyrinogen-III oxidases (HemN). This enzyme catalyses the oxygen-independent conversion of coproporphyrinogen-III to protoporphyrinogen-IX, one of the last steps in haem biosynthesis. The function of this domain is unclear, but comparison to other proteins containing a radical SAM domain (pfam04055) suggest it may be a substrate binding domain..
----------------------------------------------------
candidate #128:	b0812
likelihood ratios: Total 3.2e+05; Clust 1.9,16.1,; BLAST 69.2,1.7,; KEGG 20.7,2.9,; ExprEco 1.2,1.3,; ExprSce ,,; FusE2 1.5,1.0,; FusE5 1.0,0.7,1.0; FusE10 ,1.0,1.0;
gene name: b0812	 (NP_415333)	gi: 16128780	length: 167aa
description: global regulator, starvation conditions [Escherichia coli K12].
coverage: Bacteria[6e-89]
conserved domains: (Evalue, description)
	5e-38	COG0783, Dps, DNA-binding ferritin-like protein (oxidative damage protectant) [Inorganic ion transport and metabolism].
	1e-32	cd01043, DPS, DPS (DNA Protecting protein under Starved conditions) domain is a member of a broad superfamily of ferritin-like diiron-carboxylate proteins. Some DPS proteins nonspecifically bind DNA, protecting it from cleavage caused by reactive oxygen species such as the hydroxyl radicals produced during oxidation of Fe(II) by hydrogen peroxide. These proteins assemble into dodecameric structures, some form DPS-DNA co-crystalline complexes, and possess iron and H2O2 detoxification capabilities. Expression of DPS is induced by oxidative or nutritional stress, including metal ion starvation. Members of the DPS family are homopolymers formed by 12 four-helix bundle subunits that assemble with 23 symmetry into a hollow shell. The DPS ferroxidase site is unusual in that it is not located in a four-helix bundle as is in ferritin, but is shared by 2-fold symmetry-related subunits providing the iron ligands. Many DPS sequences (e.g., E. coli) display an N-terminal extension of variable length that contains two or three positively charged lysine residues that extends into the solvent and is thought to play an important role in the stabilization of the complex with DNA. DPS Listeria Flp, Bacillus anthracis Dlp-1 and Dlp-2, and Helicobacter pylori HP-NAP which lack the N-terminal extension, do not bind DNA. DPS proteins from Helicobacter pylori, Treponema pallidum, and Borrelia burgdorferi are highly immunogenic..
	4e-13	pfam00210, Ferritin, Ferritin-like domain. This family contains ferritins and other ferritin-like proteins such as members of the DPS family and bacterioferritins..
----------------------------------------------------
candidate #129:	b0801
likelihood ratios: Total 3.1e+05; Clust 1.1,2.6,; BLAST 4.7,14.2,; KEGG 10.7,1.5,; ExprEco 16.8,7.6,; ExprSce ,,; FusE2 1.1,1.0,; FusE5 1.0,0.7,1.0; FusE10 ,1.0,1.0;
gene name: b0801	 (NP_415322)	gi: 16128769	length: 361aa
description: putative dehydrogenase [Escherichia coli K12].
coverage: Archaea[1e-43] Bacteria[0.0] Eukaryota[2e-29]
conserved domains: (Evalue, description)
	1e-127	pfam02615, Ldh_2, Malate/L-lactate dehydrogenase. This family consists of bacterial and archaeal Malate/L-lactate dehydrogenase. L-lactate dehydrogenase, EC:1.1.1.27, catalyses the reaction (S)-lactate + NAD(+) <=> pyruvate + NADH. Malate dehydrogenase, EC:1.1.1.37 and EC:1.1.1.82, catalyses the reactions: (S)-malate + NAD(+) <=> oxaloacetate + NADH, and (S)-malate + NADP(+) <=> oxaloacetate + NADPH respectively..
----------------------------------------------------
candidate #130:	b0487
likelihood ratios: Total 3.0e+05; Clust 5.8,3.4,; BLAST 5.0,19.1,; KEGG 2.8,16.2,; ExprEco 2.9,1.5,; ExprSce ,,; FusE2 1.0,0.9,; FusE5 1.0,0.9,1.0; FusE10 ,1.0,1.0;
gene name: b0487	 (NP_415020)	gi: 16128471	length: 135aa
description: copper responsive transcription regulator [Escherichia coli K12].
coverage: Archaea[5e-08] Bacteria[3e-73]
conserved domains: (Evalue, description)
	1e-43	cd01108, HTH_CueR, Helix-turn-helix transcription regulator CueR. The CueR-like proteins have been shown to activate metal ion efflux and resistance regulons in many eubacterial species. Besides transcriptional regulator of the copper efflux operon, CueR from Escherichia coli, the family includes Pseudomonas aeruginosa CadR, E. coli MerR, Ralstonia metallidurans PbrR, Rhizobium leguminosarum ActP and E. coli ZntR that regulate expression of the cadmium, mercury, lead, copper and zinc resistance operons, respectively. These proteins are comprised of two distinct domains that harbor the regulatory (effector-binding) site and the active (DNA-binding) site. Their conserved N-terminal domains contain predicted HTH (helix-turn-helix) motives that mediate DNA binding, while the dissimilar C-terminal domains bind specific metal ions. These proteins share the N-terminal DNA binding domain with other transcription regulators of the MERR superfamily that promote transcription by reconfiguring the spacer between the -35 and -10 promoter elements..
	6e-22	COG0789, SoxR, Predicted transcriptional regulators [Transcription].
	1e-19	cd00592, HTH_MERR, Helix-turn-helix transcription regulator MERR, N-terminal domain. The MERR family transcription regulators have been shown to mediate responses to stress including exposure to heavy metals, drugs, or oxygen radicals in eubacterial and some archaeal species. They regulate transcription of multidrug/metal ion transporters genes and oxidative stress regulons by reconfiguring the spacer between the -35 and -10 promoter elements. A typical MERR regulator is comprised of two distinct domains that harbor the regulatory (effector-binding) site and the active (DNA-binding) site. Their N-terminal domains are homologous and contain a DNA-binding winged HTH (helix-turn-helix) motif, while the C-terminal domains are often dissimilar and bind specific coactivator molecules such as metal ions, drugs, and organic substrates..
	2e-19	smart00422, HTH_MERR, helix_turn_helix, mercury resistance; .
	7e-13	cd01109, HTH_YyaN, Helix-turn-helix transcription regulator YyaN. Based on sequence similarity, these proteins were predicted to function as transcription regulators that mediate responses to stress in eubacteria. They belong to the MERR suoerfamily of transcription regulators that promote transcription of various stress regulons by reconfiguring the operator sequence located between the -35 and -10 promoter elements. A typical MERR regulator is comprised of two distinct domains that harbor the regulatory (effector-binding) site and the active (DNA-binding) site. Their N-terminal domains are homologous and contain a DNA-binding winged HTH (helix-turn-helix) motif, while the C-terminal domains are often dissimilar and bind specific coactivator molecules such as metal ions, drugs, and organic substrates..
	1e-12	cd01282, HTH_MERR_3, Helix-turn-helix MERR transcription regulator, subgroup 3. Based on sequence similarity, these proteins were predicted to function as transcription regulators that mediate responses to stress in eubacteria. They belong to the MERR suoerfamily of transcription regulators that promote transcription of various stress regulons by reconfiguring the operator sequence located between the -35 and -10 promoter elements. A typical MERR regulator is comprised of two distinct domains that harbor the regulatory (effector-binding) site and the active (DNA-binding) site. Their N-terminal domains are homologous and contain a DNA-binding winged HTH (helix-turn-helix) motif, while the C-terminal domains are often dissimilar and bind specific coactivator molecules such as metal ions, drugs, and organic substrates..
	5e-12	cd01106, HTH_TipA, Helix-turn-helix transcription regulator TipA. The Mta, SkgA and TipA proteins have been shown to regulate expression of specific regulons in response to various antibiotics or oxygen radicals in Streptomyces, Bacillus subtilis, and Caulobacter crescentus. Also, the NolA protein has been shown to regulate nodulation in Bradyrhizobium. They are comprised of two distinct domains that harbor the regulatory (effector-binding) site and the active (DNA-binding) site. Their conserved N-terminal domains contain predicted HTH (helix-turn-helix) motives that mediate DNA binding, while the C-terminal domains are often unrelated and bind specific coactivator molecules. These proteins share the N-terminal DNA binding domain with other transcription regulators of the MERR superfamily that promote transcription by reconfiguring the spacer between the -35 and -10 promoter elements..
	7e-11	cd01107, HTH_BmrR, Helix-turn-helix tanscription regulator BmrR. The Bacillus subtilis BmrR and BltR proteins have been shown to promote gene expression of their cognate drug transporters, Bmr and Blt, respectively, by directly sensing the presence of the drug. These proteins are comprised of two distinct domains that harbor the regulatory (effector-binding) site and the active (DNA-binding) site. Their conserved N-terminal domains contain predicted HTH (helix-turn-helix) motives that mediate DNA binding, while the C-terminal domains are often unrelated and bind specific coactivator molecules. They share the N-terminal DNA binding domain with other transcription regulators of the MERR superfamily that promote transcription by reconfiguring the spacer between the -35 and -10 promoter elements..
----------------------------------------------------
candidate #131:	b3558
likelihood ratios: Total 3.0e+05; Clust 1.4,2.3,; BLAST 1.3,13.6,; KEGG 6.4,3.3,; ExprEco 130.9,1.6,; ExprSce ,,; FusE2 1.3,1.0,; FusE5 0.9,0.9,1.0; FusE10 ,1.0,1.0;
gene name: b3558	 (NP_418015)	gi: 16131429	length: 283aa
description: IS150 putative transposase [Escherichia coli K12].
coverage: Archaea[1e-16] Bacteria[1e-163]
conserved domains: (Evalue, description)
	2e-28	pfam00665, rve, Integrase core domain. Integrase mediates integration of a DNA copy of the viral genome into the host chromosome. Integrase is composed of three domains. The amino-terminal domain is a zinc binding domain pfam02022. This domain is the central catalytic domain. The carboxyl terminal domain that is a non-specific DNA binding domain pfam00552. The catalytic domain acts as an endonuclease when two nucleotides are removed from the 3' ends of the blunt-ended viral DNA made by reverse transcription. This domain also catalyses the DNA strand transfer reaction of the 3' ends of the viral DNA to the 5' ends of the integration site..
	4e-21	COG2801, Tra5, Transposase and inactivated derivatives [DNA replication, recombination, and repair].
----------------------------------------------------
candidate #132:	b1065
likelihood ratios: Total 2.8e+05; Clust 2.2,3.9,; BLAST 1.3,3.4,; KEGG 3.4,3.3,; ExprEco 1.3,1.0,; ExprSce ,,; FusE2 1.3,8.9,; FusE5 5.5,7.5,1.0; FusE10 ,1.0,1.0;
gene name: b1065	 (NP_415583)	gi: 49176075	length: 412aa
description: multidrug transport protein (MFS family) [Escherichia coli K12].
coverage: Archaea[5e-12] Bacteria[0.0] Eukaryota[5e-06]
----------------------------------------------------
candidate #133:	b2888
likelihood ratios: Total 2.8e+05; Clust 11.6,5.5,; BLAST 5.4,4.1,; KEGG 2.2,2.1,; ExprEco 2.0,2.0,; ExprSce ,,; FusE2 2.9,7.7,; FusE5 0.7,0.7,1.0; FusE10 ,1.0,1.0;
gene name: b2888	 (NP_417364)	gi: 16130790	length: 505aa
description: putative permease [Escherichia coli K12].
coverage: Archaea[6e-71] Bacteria[0.0] Eukaryota[4e-84]
conserved domains: (Evalue, description)
	1e-112	COG2233, UraA, Xanthine/uracil permeases [Nucleotide transport and metabolism].
	4e-80	pfam00860, Xan_ur_permease, Permease family. This family includes permeases for diverse substrates such as xanthine, uracil and vitamin C. However many members of this family are functionally uncharacterised and may transport other substrates. Members of this family have ten predicted transmembrane helices..
----------------------------------------------------
candidate #134:	b0470
likelihood ratios: Total 2.7e+05; Clust 1.9,3.1,; BLAST 1.6,1.6,; KEGG 6.2,5.9,; ExprEco 2.3,9.3,; ExprSce ,,; FusE2 1.0,0.7,; FusE5 55.3,2.7,0.5; FusE10 ,0.8,0.6;
gene name: b0470	 (NP_415003)	gi: 16128454	length: 643aa
description: DNA polymerase III, tau and gamma subunits; DNA elongation factor III [Escherichia coli K12].
coverage: Archaea[3e-17] Bacteria[0.0] Eukaryota[5e-40]
conserved domains: (Evalue, description)
	1e-143	COG2812, DnaX, DNA polymerase III, gamma/tau subunits [DNA replication, recombination, and repair].
	8e-31	COG0470, HolB, ATPase involved in DNA replication [DNA replication, recombination, and repair].
	8e-22	COG2256, MGS1, ATPase related to the helicase subunit of the Holliday junction resolvase [DNA replication, recombination, and repair].
----------------------------------------------------
candidate #135:	b1066
likelihood ratios: Total 2.7e+05; Clust 2.1,3.1,; BLAST 1.4,6.1,; KEGG 1.4,1.5,; ExprEco 1.2,1.7,; ExprSce ,,; FusE2 1.0,6.6,; FusE5 9.9,17.2,1.0; FusE10 ,1.0,1.0;
gene name: b1066	 (NP_415584)	gi: 16129029	length: 194aa
description: acetylation of N-terminal alanine of 30S ribosomal subunit protein S5 [Escherichia coli K12].
coverage: Archaea[6e-07] Bacteria[1e-115] Eukaryota[6e-10]
conserved domains: (Evalue, description)
	2e-27	COG1670, RimL, Acetyltransferases, including N-acetylases of ribosomal proteins [Translation, ribosomal structure and biogenesis].
----------------------------------------------------
candidate #136:	b3407
likelihood ratios: Total 2.7e+05; Clust 1.8,20.4,; BLAST 1.2,3.0,; KEGG 2.5,2.6,; ExprEco 2.2,1.9,; ExprSce ,,; FusE2 4.1,1.2,; FusE5 0.9,0.9,0.8; FusE10 ,2.2,9.7;
gene name: b3407	 (NP_417866)	gi: 49176349	length: 740aa
description: hypothetical protein b3407 [Escherichia coli K12].
coverage: Archaea[1e-155] Bacteria[0.0] Eukaryota[1e-105]
conserved domains: (Evalue, description)
	0.0	COG2183, Tex, Transcriptional accessory protein [Transcription].
	1e-20	COG0539, RpsA, Ribosomal protein S1 [Translation, ribosomal structure and biogenesis].
	2e-18	smart00316, S1, Ribosomal protein S1-like RNA-binding domain; .
	4e-18	pfam00575, S1, S1 RNA binding domain. The S1 domain occurs in a wide range of RNA associated proteins. It is structurally similar to cold shock protein which binds nucleic acids. The S1 domain has an OB-fold structure..
	2e-17	cd00164, S1, Ribosomal protein S1-like RNA-binding domain. Found in a wide variety of RNA-associated proteins. Originally identified in S1 ribosomal protein. Multiple copies of S1 are arranged in tandem. S1 is structurally similar to Cold Shock Domains (CSD), both are members of the Oligonucleotide/oligosaccharide Binding (OB) superfamily..
	3e-17	smart00732, YqgFc, Likely ribonuclease with RNase H fold. YqgF proteins are likely to function as an alternative to RuvC in most bacteria, and could be the principal holliday junction resolvases in low-GC Gram-positive bacteria. In Spt6p orthologues, the catalytic residues are substituted indicating that they lack enzymatic functions. .
	7e-16	COG1098, VacB, Predicted RNA binding protein (contains ribosomal protein S1 domain) [Translation, ribosomal structure and biogenesis].
	4e-14	COG1185, Pnp, Polyribonucleotide nucleotidyltransferase (polynucleotide phosphorylase) [Translation, ribosomal structure and biogenesis].
----------------------------------------------------
candidate #137:	b2501
likelihood ratios: Total 2.7e+05; Clust 2.2,2.2,; BLAST 4.4,3.0,; KEGG 2.0,31.5,; ExprEco 3.7,2.1,; ExprSce ,,; FusE2 1.0,12.9,; FusE5 1.9,1.9,0.4; FusE10 ,0.8,0.6;
gene name: b2501	 (NP_416996)	gi: 16130426	length: 688aa
description: polyphosphate kinase [Escherichia coli K12].
coverage: Archaea[1e-103] Bacteria[0.0] Eukaryota[2e-86]
conserved domains: (Evalue, description)
	0.0	pfam02503, PP_kinase, Polyphosphate kinase. Polyphosphate kinase (Ppk) catalyses the formation of polyphosphate from ATP, with chain lengths of up to a thousand or more orthophosphate molecules..
----------------------------------------------------
candidate #138:	b1742
likelihood ratios: Total 2.6e+05; Clust 3.7,1.9,; BLAST 169.8,88.7,; KEGG 1.1,1.2,; ExprEco 1.5,3.3,; ExprSce ,,; FusE2 1.0,0.7,; FusE5 0.7,0.7,1.0; FusE10 ,1.0,1.0;
gene name: b1742	 (NP_416256)	gi: 16129696	length: 212aa
description: hypothetical protein b1742 [Escherichia coli K12].
coverage: Bacteria[1e-122]
conserved domains: (Evalue, description)
	7e-55	COG3758, COG3758, Uncharacterized protein conserved in bacteria [Function unknown].
	6e-51	pfam05962, DUF886, Bacterial protein of unknown function (DUF886). This family consists of several hypothetical bacterial proteins of unknown function..
----------------------------------------------------
candidate #139:	b1530
likelihood ratios: Total 2.5e+05; Clust 198.7,207.2,; BLAST 1.1,7.4,; KEGG 1.0,1.0,; ExprEco 1.5,1.1,; ExprSce ,,; FusE2 1.0,1.0,; FusE5 0.7,0.7,1.0; FusE10 ,1.0,1.0;
gene name: b1530	 (NP_416047)	gi: 49176120	length: 125aa
description: multiple antibiotic resistance protein; repressor of mar operon [Escherichia coli K12].
coverage: Bacteria[2e-66]
conserved domains: (Evalue, description)
	1e-21	smart00347, HTH_MARR, helix_turn_helix multiple antibiotic resistance protein; .
	7e-21	pfam01047, MarR, MarR family. The Mar proteins are involved in the multiple antibiotic resistance, a non-specific resistance system. The expression of the mar operon is controlled by a repressor, MarR. A large number of compounds induce transcription of the mar operon. This is thought to be due to the compound binding to MarR, and the resulting complex stops MarR binding to the DNA. With the MarR repression lost, transcription of the operon proceeds. The structure of MarR is known and shows MarR as a dimer with each subunit containing a winged-helix DNA binding motif..
	4e-15	COG1846, MarR, Transcriptional regulators [Transcription].
----------------------------------------------------
candidate #140:	b3578
likelihood ratios: Total 2.5e+05; Clust 1.7,9.9,; BLAST 1.2,23.3,; KEGG 1.1,1.0,; ExprEco 16.4,4.4,; ExprSce ,,; FusE2 3.6,3.4,; FusE5 0.7,0.7,1.0; FusE10 ,1.0,1.0;
gene name: b3578	 (YP_026232)	gi: 49176375	length: 425aa
description: putative component of transport system [Escherichia coli K12].
coverage: Archaea[2e-16] Bacteria[0.0]
conserved domains: (Evalue, description)
	1e-104	COG1593, DctQ, TRAP-type C4-dicarboxylate transport system, large permease component [Carbohydrate transport and metabolism].
	3e-35	COG4664, FcbT3, TRAP-type mannitol/chloroaromatic compound transport system, large permease component [Secondary metabolites biosynthesis, transport, and catabolism].
	2e-26	pfam00597, DedA, DedA family. This family combines the DedA related proteins and YIAN/YGIK family. Members of this family are not functionally characterised. These proteins contain multiple predicted transmembrane regions..
	4e-19	COG4666, COG4666, TRAP-type uncharacterized transport system, fused permease components [General function prediction only].
	3e-15	pfam06808, DctM, TRAP C4-dicarboxylate transport (Dct) system permease DctM subunit. This family represents a conserved region located towards the N-terminus of the DctM subunit of the bacterial and archaeal TRAP C4-dicarboxylate transport (Dct) system permease. In general, C4-dicarboxylate transport systems allow C4-dicarboxylates like succinate, fumarate, and malate to be taken up. TRAP C4-dicarboxylate carriers are secondary carriers that use an electrochemical H+ gradient as the driving force for transport. DctM is an integral membrane protein that is one of the constituents of TRAP carriers. Note that many family members are hypothetical proteins..
----------------------------------------------------
candidate #141:	b0392
likelihood ratios: Total 2.5e+05; Clust 1.0,1.3,; BLAST 18.2,1.4,; KEGG 1.0,1.0,; ExprEco 15.9,4.5,; ExprSce ,,; FusE2 5.8,0.9,; FusE5 7.9,2.5,1.0; FusE10 ,1.0,1.0;
gene name: b0392	 (NP_414926)	gi: 16128377	length: 93aa
description: unknown CDS [Escherichia coli K12].
coverage: Bacteria[1e-45]
----------------------------------------------------
candidate #142:	b4288
likelihood ratios: Total 2.5e+05; Clust 6.1,3.0,; BLAST 3.6,6.2,; KEGG 1.9,1.5,; ExprEco 1.7,2.6,; ExprSce ,,; FusE2 3.8,1.2,; FusE5 3.2,3.2,1.0; FusE10 ,1.0,1.0;
gene name: b4288	 (NP_418708)	gi: 16132109	length: 318aa
description: KpLE2 phage-like element; citrate-dependent iron (III) transport protein (ABC superfamily, membrane) [Escherichia coli K12].
coverage: Archaea[2e-50] Bacteria[1e-178]
conserved domains: (Evalue, description)
	3e-68	pfam01032, FecCD, FecCD transport family. This is a sub-family of bacterial binding protein-dependent transport systems family. This Pfam entry contains the inner components of this multicomponent transport system..
	2e-55	COG0609, FepD, ABC-type Fe3+-siderophore transport system, permease component [Inorganic ion transport and metabolism].
	7e-42	COG4779, FepG, ABC-type enterobactin transport system, permease component [Inorganic ion transport and metabolism].
	2e-35	COG4139, BtuC, ABC-type cobalamin transport system, permease component [Coenzyme metabolism].
	5e-29	COG4606, CeuB, ABC-type enterochelin transport system, permease component [Inorganic ion transport and metabolism].
	5e-16	COG4605, CeuC, ABC-type enterochelin transport system, permease component [Inorganic ion transport and metabolism].
----------------------------------------------------
candidate #143:	b1285
likelihood ratios: Total 2.4e+05; Clust 1.7,10.5,; BLAST 1.8,3.8,; KEGG 20.4,2.4,; ExprEco 24.3,1.8,; ExprSce ,,; FusE2 1.0,0.9,; FusE5 1.3,0.8,1.0; FusE10 ,1.0,1.0;
gene name: b1285	 (NP_415801)	gi: 16129246	length: 661aa
description: RNase II modulator [Escherichia coli K12].
coverage: Bacteria[0.0] Eukaryota[8e-13]
conserved domains: (Evalue, description)
	1e-84	COG5001, COG5001, Predicted signal transduction protein containing a membrane domain, an EAL and a GGDEF domain [Signal transduction mechanisms].
	6e-78	smart00052, DUF2, Domain of Unknown Function 2; Domain apparently occurring exclusively in eubacteria. Unknown function. .
	8e-75	cd01948, EAL, EAL domain. This domain is found in diverse bacterial signaling proteins. It is called EAL after its conserved residues and is also known as domain of unknown function 2 (DUF2). The EAL domain has been shown to stimulate degradation of a second messenger, cyclic di-GMP, and is a good candidate for a diguanylate phosphodiesterase function. Together with the GGDEF domain, EAL might be involved in regulating cell surface adhesiveness in bacteria..
	1e-48	COG4943, COG4943, Predicted signal transduction protein containing sensor and EAL domains [Signal transduction mechanisms].
	8e-45	smart00267, DUF1, Domain of Unknown Function with GGDEF motif; Domain apparently occurring exclusively in eubacteria. Likely to participate in prokaryotic signalling processes. Unknown function. .
	9e-42	cd01949, GGDEF, Diguanylate-cyclase (DGC) or GGDEF domain: Originally named after a conserved residue pattern, and initially described as domain of unknown function 1 (DUF1). It is widely present in bacteria and often links to a wide range of non-homologous domains in a variety of cell signaling proteins. The domain has been suggested to be homologous to the adenylyl cyclase catalytic domain. This prediction correlates with the functional information available on two GGDEF-containing proteins, namely diguanylate cyclase and phosphodiesterase A of Acetobacter xylinum, both of which regulate the turnover of cyclic diguanosine monophosphate. Together with the EAL domain, GGDEF might be involved in regulating cell surface adhesiveness in bacteria..
	2e-30	COG3706, PleD, Response regulator containing a CheY-like receiver domain and a GGDEF domain [Signal transduction mechanisms].
----------------------------------------------------
candidate #144:	b2807
likelihood ratios: Total 2.3e+05; Clust 2.8,8.1,; BLAST 1.6,4.4,; KEGG 3.5,26.6,; ExprEco 1.4,9.5,; ExprSce ,,; FusE2 2.1,1.0,; FusE5 0.7,0.7,1.0; FusE10 ,1.0,1.0;
gene name: b2807	 (NP_417287)	gi: 16130714	length: 131aa
description: hypothetical protein b2807 [Escherichia coli K12].
coverage: Bacteria[2e-69] Eukaryota[1e-10]
conserved domains: (Evalue, description)
	7e-27	COG2363, COG2363, Uncharacterized small membrane protein [Function unknown].
	5e-23	pfam04241, DUF423, Protein of unknown function (DUF423). Potential integral membrane protein..
----------------------------------------------------
candidate #145:	b4290
likelihood ratios: Total 2.3e+05; Clust 1.6,2.0,; BLAST 2.8,3.2,; KEGG 14.9,2.2,; ExprEco 43.5,1.6,; ExprSce ,,; FusE2 1.6,0.6,; FusE5 2.0,2.0,1.0; FusE10 ,1.0,1.0;
gene name: b4290	 (NP_418710)	gi: 16132111	length: 302aa
description: KpLE2 phage-like element; citrate-dependent iron (III) transport protein (ABC superfamily, peri_bind) [Escherichia coli K12].
coverage: Archaea[3e-06] Bacteria[1e-167]
conserved domains: (Evalue, description)
	1e-121	COG4594, FecB, ABC-type Fe3+-citrate transport system, periplasmic component [Inorganic ion transport and metabolism].
	2e-56	cd01146, FhuD, Fe3+-siderophore binding domain FhuD. These proteins have been shown to function as initial receptors in ABC transport of Fe3+-siderophores in many eubacterial species. They belong to the TroA-like superfamily of helical backbone metal receptor proteins that share a distinct fold and ligand binding mechanism. A typical TroA-like protein is comprised of two globular subdomains connected by a long alpha helix and binds its specific ligands in the cleft between these domains..
	2e-44	pfam01497, Peripla_BP_2, Periplasmic binding protein. This family includes bacterial periplasmic binding proteins. Several of which are involved in iron transport..
	2e-33	COG0614, FepB, ABC-type Fe3+-hydroxamate transport system, periplasmic component [Inorganic ion transport and metabolism].
	2e-22	cd01140, FatB, Siderophore binding protein FatB. These proteins have been shown to function as ABC-type initial receptors in the siderophore-mediated iron uptake in some eubacterial species. They belong to the TroA superfamily of periplasmic metal binding proteins that share a distinct fold and ligand binding mechanism. A typical TroA protein is comprised of two globular subdomains connected by a single helix and can bind their ligands in the cleft between these domains..
	2e-21	cd01138, FeuA, Periplasmic binding protein FeuA. These proteins have predicted to function as initial receptors in ABC transport of metal ions in some eubacterial species. They belong to the TroA superfamily of periplasmic metal binding proteins that share a distinct fold and ligand binding mechanism. A typical TroA protein is comprised of two globular subdomains connected by a single helix and can bind their ligands in the cleft between these domains..
	2e-20	COG4607, CeuA, ABC-type enterochelin transport system, periplasmic component [Inorganic ion transport and metabolism].
	2e-18	cd01142, TroA_e, Periplasmic binding protein TroA_e. These proteins are predicted to function as initial receptors in the ABC metal ion uptake in eubacteria and archaea. They belong to the TroA superfamily of helical backbone metal receptor proteins that share a distinct fold and ligand binding mechanism. A typical TroA protein is comprised of two globular subdomains connected by a single helix and can bind their ligands in the cleft between these domains..
	6e-14	cd00636, TroA-like, Helical backbone metal receptor (TroA-like domain). These proteins have been shown to function in the ABC transport of ferric siderophores and metal ions such as Mn2+, Fe3+, Cu2+ and/or Zn2+. Their ligand binding site is formed in the interface between two globular domains linked by a single helix. Many of these proteins also possess a low complexity region containing a metal-binding histidine-rich motif (repetitive HDH sequence). The TroA-like proteins differ in their fold and ligand-binding mechanism from the PBPI and PBPII proteins, but are structurally similar, however, to the beta-subunit of the nitrogenase molybdenum-iron protein MoFe. Most TroA-like proteins are encoded by ABC-type operons and appear to function as periplasmic components of ABC transporters in metal ion uptake..
	1e-13	COG4592, FepB, ABC-type Fe2+-enterobactin transport system, periplasmic component [Inorganic ion transport and metabolism].
	1e-10	cd01144, BtuF, Cobalamin binding protein BtuF. These proteins have been shown to function as initial receptors in ABC transport of vitamin B12 (cobalamin) in eubacterial and some archaeal species. They belong to the TroA superfamily of helical backbone metal receptor proteins that share a distinct fold and ligand binding mechanism. A typical TroA protein is comprised of two globular subdomains connected by a single helix and can bind the metal ion in the cleft between these domains. In addition, these proteins sometimes have a low complexity region containing a metal-binding histidine-rich motif (repetitive HDH sequence)..
	1e-10	cd01147, HemV-2, Metal binding protein HemV-2. These proteins are predicted to function as initial receptors in ABC transport of metal ions. They belong to the TroA superfamily of helical backbone metal receptor proteins that share a distinct fold and ligand binding mechanism. A typical TroA protein is comprised of two globular subdomains connected by a single helix and can bind the metal ion in the cleft between these domains. In addition, these proteins sometimes have a low complexity region containing a metal-binding histidine-rich motif (repetitive HDH sequence)..
----------------------------------------------------
candidate #146:	b3193
likelihood ratios: Total 2.3e+05; Clust 2.1,1.7,; BLAST 1.7,1.8,; KEGG 4.0,3.2,; ExprEco 1.1,1.9,; ExprSce ,,; FusE2 1.6,1.8,; FusE5 17.2,17.2,1.0; FusE10 ,1.0,1.0;
gene name: b3193	 (NP_417660)	gi: 16131083	length: 183aa
description: putative transport protein (ABC superfamily, peri_bind) [Escherichia coli K12].
coverage: Bacteria[2e-99]
conserved domains: (Evalue, description)
	3e-35	COG1463, Ttg2C, ABC-type transport system involved in resistance to organic solvents, periplasmic component [Secondary metabolites biosynthesis, transport, and catabolism].
	4e-27	pfam02470, MCE, mce related protein. This family of proteins contains the mce (mycobacterial cell entry) proteins from Mycobacterium tuberculosis. The archetype (Rv0169), was isolated as being necessary for colonisation of, and survival within, the macrophage. This family contains proteins of unknown function from other bacteria..
----------------------------------------------------
candidate #147:	b3562
likelihood ratios: Total 2.2e+05; Clust 32.5,1.1,; BLAST 2.8,1.8,; KEGG 3.1,1.3,; ExprEco 30.6,1.7,; ExprSce ,,; FusE2 6.3,1.4,; FusE5 0.8,0.8,1.0; FusE10 ,1.0,1.0;
gene name: b3562	 (NP_418019)	gi: 49176372	length: 146aa
description: putative membrane protein [Escherichia coli K12].
coverage: Bacteria[3e-78]
conserved domains: (Evalue, description)
	2e-47	COG4682, COG4682, Predicted membrane protein [Function unknown].
	1e-13	pfam05360, YiaAB, yiaA/B two helix domain. This domain consists of two transmembrane helices and a conserved linking section..
----------------------------------------------------
candidate #148:	b0765
likelihood ratios: Total 2.2e+05; Clust 1.0,6.5,; BLAST 1.9,2.4,; KEGG 15.4,7.7,; ExprEco 1.2,4.3,; ExprSce ,,; FusE2 1.0,0.9,; FusE5 6.9,1.9,1.0; FusE10 ,1.0,1.0;
gene name: b0765	 (NP_415286)	gi: 16128733	length: 352aa
description: ATP-binding component of molybdate transport [Escherichia coli K12].
coverage: Archaea[3e-41] Bacteria[0.0] Eukaryota[5e-31]
conserved domains: (Evalue, description)
	1e-161	COG4148, ModC, ABC-type molybdate transport system, ATPase component [Inorganic ion transport and metabolism].
	4e-47	COG3839, MalK, ABC-type sugar transport systems, ATPase components [Carbohydrate transport and metabolism].
	4e-47	COG3842, PotA, ABC-type spermidine/putrescine transport systems, ATPase components [Amino acid transport and metabolism].
	6e-46	COG1118, CysA, ABC-type sulfate/molybdate transport systems, ATPase component [Inorganic ion transport and metabolism].
	2e-42	COG1131, CcmA, ABC-type multidrug transport system, ATPase component [Defense mechanisms].
	3e-40	pfam00005, ABC_tran, ABC transporter. ABC transporters for a large family of proteins responsible for translocation of a variety of compounds across biological membranes. ABC transporters are the largest family of proteins in many completely sequenced bacteria. ABC transporters are composed of two copies of this domain and two copies of a transmembrane domain pfam00664. These four domains may belong to a single polypeptide, or belong in different polypeptide chains..
	3e-40	cd00267, ABC_ATPase, ABC (ATP-binding cassette) transporter nucleotide-binding domain; ABC transporters are a large family of proteins involved in the transport of a wide variety of different compounds, like sugars, ions, peptides and more complex organic molecules. The nucleotide binding domain shows the highest similarity between all members of the family. ABC transporters are a subset of nucleotide hydrolases that contain a signature motif, Q-loop, and H-loop/switch region in addition to the Walker A motif/P-loop andWalker B motif commonly found in a number of ATP- and GTP-binding and hydrolyzing proteins..
	1e-39	COG1116, TauB, ABC-type nitrate/sulfonate/bicarbonate transport system, ATPase component [Inorganic ion transport and metabolism].
	6e-38	COG1135, AbcC, ABC-type metal ion transport system, ATPase component [Inorganic ion transport and metabolism].
	1e-37	COG3840, ThiQ, ABC-type thiamine transport system, ATPase component [Coenzyme metabolism].
	4e-37	COG1136, SalX, ABC-type antimicrobial peptide transport system, ATPase component [Defense mechanisms].
	2e-36	COG1123, COG1123, ATPase components of various ABC-type transport systems, contain duplicated ATPase [General function prediction only].
	3e-36	COG1122, CbiO, ABC-type cobalt transport system, ATPase component [Inorganic ion transport and metabolism].
	6e-35	COG1120, FepC, ABC-type cobalamin/Fe3+-siderophores transport systems, ATPase components [Inorganic ion transport and metabolism / Coenzyme metabolism].
	2e-34	COG1126, GlnQ, ABC-type polar amino acid transport system, ATPase component [Amino acid transport and metabolism].
	3e-34	COG1125, OpuBA, ABC-type proline/glycine betaine transport systems, ATPase components [Amino acid transport and metabolism].
	7e-34	COG1124, DppF, ABC-type dipeptide/oligopeptide/nickel transport system, ATPase component [Amino acid transport and metabolism / Inorganic ion transport and metabolism].
	1e-33	COG4175, ProV, ABC-type proline/glycine betaine transport system, ATPase component [Amino acid transport and metabolism].
	3e-33	COG1121, ZnuC, ABC-type Mn/Zn transport systems, ATPase component [Inorganic ion transport and metabolism].
	2e-32	COG1127, Ttg2A, ABC-type transport system involved in resistance to organic solvents, ATPase component [Secondary metabolites biosynthesis, transport, and catabolism].
	3e-32	COG0410, LivF, ABC-type branched-chain amino acid transport systems, ATPase component [Amino acid transport and metabolism].
	1e-31	COG4608, AppF, ABC-type oligopeptide transport system, ATPase component [Amino acid transport and metabolism].
	1e-31	COG0411, LivG, ABC-type branched-chain amino acid transport systems, ATPase component [Amino acid transport and metabolism].
	3e-30	COG2274, SunT, ABC-type bacteriocin/lantibiotic exporters, contain an N-terminal double-glycine peptidase domain [Defense mechanisms].
	3e-29	COG4988, CydD, ABC-type transport system involved in cytochrome bd biosynthesis, ATPase and permease components [Energy production and conversion / Posttranslational modification, protein turnover, chaperones].
	8e-29	COG1129, MglA, ABC-type sugar transport system, ATPase component [Carbohydrate transport and metabolism].
	1e-28	COG3638, COG3638, ABC-type phosphate/phosphonate transport system, ATPase component [Inorganic ion transport and metabolism].
	5e-28	COG4525, TauB, ABC-type taurine transport system, ATPase component [Inorganic ion transport and metabolism].
	1e-27	COG0444, DppD, ABC-type dipeptide/oligopeptide/nickel transport system, ATPase component [Amino acid transport and metabolism / Inorganic ion transport and metabolism].
	2e-27	COG3845, COG3845, ABC-type uncharacterized transport systems, ATPase components [General function prediction only].
	4e-27	COG1132, MdlB, ABC-type multidrug transport system, ATPase and permease components [Defense mechanisms].
	6e-27	COG4555, NatA, ABC-type Na+ transport system, ATPase component [Energy production and conversion / Inorganic ion transport and metabolism].
	1e-26	COG2884, FtsE, Predicted ATPase involved in cell division [Cell division and chromosome partitioning].
	4e-26	COG1137, YhbG, ABC-type (unclassified) transport system, ATPase component [General function prediction only].
	5e-26	COG4674, COG4674, Uncharacterized ABC-type transport system, ATPase component [General function prediction only].
	1e-25	COG4172, COG4172, ABC-type uncharacterized transport system, duplicated ATPase component [General function prediction only].
	4e-25	COG4136, COG4136, ABC-type uncharacterized transport system, ATPase component [General function prediction only].
	6e-25	COG4598, HisP, ABC-type histidine transport system, ATPase component [Amino acid transport and metabolism].
	1e-24	COG4161, ArtP, ABC-type arginine transport system, ATPase component [Amino acid transport and metabolism].
	4e-24	COG1119, ModF, ABC-type molybdenum transport system, ATPase component/photorepair protein PhrA [Inorganic ion transport and metabolism].
	1e-23	COG4181, COG4181, Predicted ABC-type transport system involved in lysophospholipase L1 biosynthesis, ATPase component [Secondary metabolites biosynthesis, transport, and catabolism].
	2e-22	COG4618, ArpD, ABC-type protease/lipase transport system, ATPase and permease components [General function prediction only].
	2e-22	COG1101, PhnK, ABC-type uncharacterized transport system, ATPase component [General function prediction only].
	3e-22	COG4604, CeuD, ABC-type enterochelin transport system, ATPase component [Inorganic ion transport and metabolism].
	4e-22	COG1117, PstB, ABC-type phosphate transport system, ATPase component [Inorganic ion transport and metabolism].
	3e-21	COG1134, TagH, ABC-type polysaccharide/polyol phosphate transport system, ATPase component [Carbohydrate transport and metabolism / Cell envelope biogenesis, outer membrane].
	5e-21	COG4619, COG4619, ABC-type uncharacterized transport system, ATPase component [General function prediction only].
	3e-20	COG4586, COG4586, ABC-type uncharacterized transport system, ATPase component [General function prediction only].
	9e-20	COG5265, ATM1, ABC-type transport system involved in Fe-S cluster assembly, permease and ATPase components [Posttranslational modification, protein turnover, chaperones].
	2e-19	COG4167, SapF, ABC-type antimicrobial peptide transport system, ATPase component [Defense mechanisms].
	2e-19	COG4107, PhnK, ABC-type phosphonate transport system, ATPase component [Inorganic ion transport and metabolism].
	8e-19	COG4987, CydC, ABC-type transport system involved in cytochrome bd biosynthesis, fused ATPase and permease components [Energy production and conversion / Posttranslational modification, protein turnover, chaperones].
	1e-18	COG4559, COG4559, ABC-type hemin transport system, ATPase component [Inorganic ion transport and metabolism].
	1e-18	COG4152, COG4152, ABC-type uncharacterized transport system, ATPase component [General function prediction only].
	3e-17	COG0488, Uup, ATPase components of ABC transporters with duplicated ATPase domains [General function prediction only].
	2e-16	COG1245, COG1245, Predicted ATPase, RNase L inhibitor (RLI) homolog [General function prediction only].
	3e-16	COG0396, SufC, ABC-type transport system involved in Fe-S cluster assembly, ATPase component [Posttranslational modification, protein turnover, chaperones].
	4e-15	COG4138, BtuD, ABC-type cobalamin transport system, ATPase component [Coenzyme metabolism].
	1e-14	COG4615, PvdE, ABC-type siderophore export system, fused ATPase and permease components [Secondary metabolites biosynthesis, transport, and catabolism / Inorganic ion transport and metabolism].
	2e-13	COG4178, COG4178, ABC-type uncharacterized transport system, permease and ATPase components [General function prediction only].
	3e-13	COG4133, CcmA, ABC-type transport system involved in cytochrome c biogenesis, ATPase component [Posttranslational modification, protein turnover, chaperones].
	1e-12	COG4170, SapD, ABC-type antimicrobial peptide transport system, ATPase component [Defense mechanisms].
	8e-12	COG4778, PhnL, ABC-type phosphonate transport system, ATPase component [Inorganic ion transport and metabolism].
----------------------------------------------------
candidate #149:	b4192
likelihood ratios: Total 2.2e+05; Clust 1.0,8.4,; BLAST 1.9,2.6,; KEGG 1.1,6.1,; ExprEco 2.7,1.3,; ExprSce ,,; FusE2 1.4,1.3,; FusE5 11.2,11.2,1.0; FusE10 ,1.0,1.0;
gene name: b4192	 (NP_418613)	gi: 16132014	length: 356aa
description: putative enzyme with metallo-hydrolase domain [Escherichia coli K12].
coverage: Archaea[7e-19] Bacteria[0.0]
conserved domains: (Evalue, description)
	2e-39	COG2220, COG2220, Predicted Zn-dependent hydrolases of the beta-lactamase fold [General function prediction only].
----------------------------------------------------
candidate #150:	b3261
likelihood ratios: Total 2.2e+05; Clust 1.8,1.2,; BLAST 6.8,1.6,; KEGG 1.1,1.3,; ExprEco 1.6,1.4,; ExprSce ,,; FusE2 1.6,1.7,; FusE5 31.7,31.7,1.0; FusE10 ,1.0,1.0;
gene name: b3261	 (NP_417727)	gi: 16131149	length: 98aa
description: DNA-binding protein for site-specific recombination and inversion, transcription of rRNA and tRNA operons, and DNA replication [Escherichia coli K12].
coverage: Bacteria[1e-48]
conserved domains: (Evalue, description)
	1e-37	COG2901, Fis, Factor for inversion stimulation Fis, transcriptional activator [Transcription / DNA replication, recombination, and repair].
----------------------------------------------------
candidate #151:	b4212
likelihood ratios: Total 2.2e+05; Clust 1.3,42.3,; BLAST 1.6,3.3,; KEGG 1.2,1.6,; ExprEco 2.4,2.4,; ExprSce ,,; FusE2 1.2,5.6,; FusE5 3.2,3.2,1.0; FusE10 ,1.0,1.0;
gene name: b4212	 (NP_418633)	gi: 49176473	length: 156aa
description: putative transcriptional regulator [Escherichia coli K12].
coverage: Archaea[3e-14] Bacteria[2e-83]
conserved domains: (Evalue, description)
	1e-28	pfam01638, DUF24, Transcriptional regulator. Members of this family are predicted to be transcriptional regulators that are related to the pfam01047 family..
	3e-28	COG1733, COG1733, Predicted transcriptional regulators [Transcription].
----------------------------------------------------
candidate #152:	b4211
likelihood ratios: Total 2.1e+05; Clust 1.5,2.2,; BLAST 14.4,1.3,; KEGG 1.4,3.6,; ExprEco 3.4,2.5,; ExprSce ,,; FusE2 1.1,1.9,; FusE5 6.1,6.1,1.0; FusE10 ,1.0,1.0;
gene name: b4211	 (NP_418632)	gi: 16132033	length: 286aa
description: putative oxidoreductase [Escherichia coli K12].
coverage: Archaea[2e-11] Bacteria[1e-155] Eukaryota[2e-28]
conserved domains: (Evalue, description)
	2e-35	COG0702, COG0702, Predicted nucleoside-diphosphate-sugar epimerases [Cell envelope biogenesis, outer membrane / Carbohydrate transport and metabolism].
----------------------------------------------------
candidate #153:	b1471
likelihood ratios: Total 2.1e+05; Clust 8.2,5.5,; BLAST 7.3,1.3,; KEGG 1.2,2.6,; ExprEco 19.4,20.2,; ExprSce ,,; FusE2 4.8,0.7,; FusE5 1.0,1.0,0.4; FusE10 ,0.9,0.4;
gene name: b1471	 (NP_415988)	gi: 16129430	length: 318aa
description: putative glycoportein [Escherichia coli K12].
coverage: Archaea[4e-10] Bacteria[0.0] Eukaryota[2e-14]
----------------------------------------------------
candidate #154:	b3543
likelihood ratios: Total 2.0e+05; Clust 2.6,5.8,; BLAST 3.2,4.1,; KEGG 1.5,6.7,; ExprEco 2.3,1.8,; ExprSce ,,; FusE2 1.2,3.3,; FusE5 2.5,2.5,1.0; FusE10 ,1.0,1.0;
gene name: b3543	 (NP_418000)	gi: 16131415	length: 339aa
description: dipeptide transport protein 1 (ABC superfamily, membrane) [Escherichia coli K12].
coverage: Archaea[2e-76] Bacteria[0.0] Eukaryota[3e-07]
conserved domains: (Evalue, description)
	5e-98	COG0601, DppB, ABC-type dipeptide/oligopeptide/nickel transport systems, permease components [Amino acid transport and metabolism / Inorganic ion transport and metabolism].
	6e-56	COG4168, SapB, ABC-type antimicrobial peptide transport system, permease component [Defense mechanisms].
	5e-48	COG4174, COG4174, ABC-type uncharacterized transport system, permease component [General function prediction only].
	1e-14	pfam00528, BPD_transp_1, Binding-protein-dependent transport system inner membrane component. The alignments cover the most conserved region of the proteins, which is thought to be located in a cytoplasmic loop between two transmembrane domains. The members of this family have a variable number of transmembrane helices..
----------------------------------------------------
candidate #155:	b0590
likelihood ratios: Total 1.9e+05; Clust 4.2,4.7,; BLAST 16.5,4.3,; KEGG 4.0,1.3,; ExprEco 1.2,1.7,; ExprSce ,,; FusE2 1.0,1.4,; FusE5 2.4,3.8,1.0; FusE10 ,1.0,1.0;
gene name: b0590	 (NP_415122)	gi: 16128573	length: 334aa
description: ferric enterobactin (enterochelin) transport [Escherichia coli K12].
coverage: Archaea[8e-43] Bacteria[1e-178]
conserved domains: (Evalue, description)
	6e-63	pfam01032, FecCD, FecCD transport family. This is a sub-family of bacterial binding protein-dependent transport systems family. This Pfam entry contains the inner components of this multicomponent transport system..
	4e-52	COG0609, FepD, ABC-type Fe3+-siderophore transport system, permease component [Inorganic ion transport and metabolism].
	1e-32	COG4779, FepG, ABC-type enterobactin transport system, permease component [Inorganic ion transport and metabolism].
	8e-29	COG4139, BtuC, ABC-type cobalamin transport system, permease component [Coenzyme metabolism].
	8e-28	COG4606, CeuB, ABC-type enterochelin transport system, permease component [Inorganic ion transport and metabolism].
	5e-19	COG4605, CeuC, ABC-type enterochelin transport system, permease component [Inorganic ion transport and metabolism].
----------------------------------------------------
candidate #156:	b1055
likelihood ratios: Total 1.9e+05; Clust 1.5,5.6,; BLAST 10.3,6.4,; KEGG 1.5,2.5,; ExprEco 3.5,47.0,; ExprSce ,,; FusE2 1.0,0.8,; FusE5 1.0,0.7,1.0; FusE10 ,1.0,1.0;
gene name: b1055	 (NP_415573)	gi: 16129018	length: 350aa
description: hypothetical protein b1055 [Escherichia coli K12].
coverage: Archaea[1e-08] Bacteria[0.0] Eukaryota[1e-145]
conserved domains: (Evalue, description)
	1e-112	COG1054, COG1054, Predicted sulfurtransferase [General function prediction only].
	7e-41	cd01518, RHOD_YceA, Member of the Rhodanese Homology Domain superfamily. This CD includes Escherichia coli YceA, Bacillus subtilis YbfQ, and similar uncharacterized proteins..
	3e-17	cd00158, RHOD, Rhodanese Homology Domain (RHOD); an alpha beta fold domain found duplicated in the rhodanese protein. The cysteine containing enzymatically active version of the domain is also found in the Cdc25 class of protein phosphatases and a variety of proteins such as sulfide dehydrogenases and certain stress proteins such as senesence specific protein 1 in plants, PspE and GlpE in bacteria and cyanide and arsenate resistance proteins. Inactive versions (no active site cysteine) are also seen in dual specificity phosphatases, ubiquitin hydrolases from yeast and in sulfuryltransferases, where they are believed to play a regulatory role in multidomain proteins..
	1e-16	smart00450, RHOD, Rhodanese Homology Domain; An alpha beta fold found duplicated in the Rhodanese protein. The the Cysteine containing enzymatically active version of the domain is also found in the CDC25 class of protein phosphatases and a variety of proteins such as sulfide dehydrogenases and stress proteins such as Senesence specific protein 1 in plants, PspE and GlpE in bacteria and cyanide and arsenate resistance proteins. Inactive versions with a loss of the cysteine are also seen in Dual specificity phosphatases, ubiquitin hydrolases from yeast and in sulfuryltransferases. These are likely to play a role in protein interactions. .
	5e-15	pfam00581, Rhodanese, Rhodanese-like domain. Rhodanese has an internal duplication. This Pfam represents a single copy of this duplicated domain. The domain is found as a single copy in other proteins, including phosphatases and ubiquitin C-terminal hydrolases..
	1e-11	cd01528, RHOD_2, Member of the Rhodanese Homology Domain superfamily, subgroup 2. Subgroup 2 includes uncharacterized putative rhodanese-related domains..
	1e-10	COG0607, PspE, Rhodanese-related sulfurtransferase [Inorganic ion transport and metabolism].
----------------------------------------------------
candidate #157:	b2732
likelihood ratios: Total 1.9e+05; Clust 14.1,2.1,; BLAST 1.6,1.5,; KEGG 1.1,1.4,; ExprEco 7.3,1.1,; ExprSce ,,; FusE2 1.2,5.2,; FusE5 5.9,5.9,1.0; FusE10 ,1.0,1.0;
gene name: b2732	 (NP_417212)	gi: 16130639	length: 117aa
description: hypothetical protein b2732 [Escherichia coli K12].
coverage: Bacteria[1e-66]
----------------------------------------------------
candidate #158:	b2351
likelihood ratios: Total 1.9e+05; Clust 1.2,5.5,; BLAST 9.8,2.1,; KEGG 8.3,1.3,; ExprEco 1.1,18.6,; ExprSce ,,; FusE2 7.1,0.9,; FusE5 1.0,1.0,1.0; FusE10 ,1.0,1.0;
gene name: b2351	 (NP_416852)	gi: 16130283	length: 306aa
description: CPS-53 (KpLE1) prophage; putative bactoprenol glucosyl transferase [Escherichia coli K12].
coverage: Archaea[4e-32] Bacteria[1e-173] Eukaryota[6e-11]
conserved domains: (Evalue, description)
	3e-20	COG0463, WcaA, Glycosyltransferases involved in cell wall biogenesis [Cell envelope biogenesis, outer membrane].
	3e-18	pfam00535, Glycos_transf_2, Glycosyl transferase. Diverse family, transferring sugar from UDP-glucose, UDP-N-acetyl- galactosamine, GDP-mannose or CDP-abequose, to a range of substrates including cellulose, dolichol phosphate and teichoic acids..
----------------------------------------------------
candidate #159:	b1483
likelihood ratios: Total 1.8e+05; Clust 50.7,4.5,; BLAST 3.0,1.4,; KEGG 2.6,1.4,; ExprEco 11.5,1.1,; ExprSce ,,; FusE2 2.8,3.2,; FusE5 0.7,0.7,1.0; FusE10 ,1.0,1.0;
gene name: b1483	 (NP_416000)	gi: 16129442	length: 308aa
description: putative ABC transport system ATP-binding protein [Escherichia coli K12].
coverage: Archaea[3e-66] Bacteria[1e-175] Eukaryota[3e-25]
conserved domains: (Evalue, description)
	5e-97	COG4608, AppF, ABC-type oligopeptide transport system, ATPase component [Amino acid transport and metabolism].
	8e-85	COG1124, DppF, ABC-type dipeptide/oligopeptide/nickel transport system, ATPase component [Amino acid transport and metabolism / Inorganic ion transport and metabolism].
	5e-84	COG1123, COG1123, ATPase components of various ABC-type transport systems, contain duplicated ATPase [General function prediction only].
	9e-81	COG0444, DppD, ABC-type dipeptide/oligopeptide/nickel transport system, ATPase component [Amino acid transport and metabolism / Inorganic ion transport and metabolism].
	1e-73	COG4172, COG4172, ABC-type uncharacterized transport system, duplicated ATPase component [General function prediction only].
	2e-54	COG4167, SapF, ABC-type antimicrobial peptide transport system, ATPase component [Defense mechanisms].
	6e-51	cd00267, ABC_ATPase, ABC (ATP-binding cassette) transporter nucleotide-binding domain; ABC transporters are a large family of proteins involved in the transport of a wide variety of different compounds, like sugars, ions, peptides and more complex organic molecules. The nucleotide binding domain shows the highest similarity between all members of the family. ABC transporters are a subset of nucleotide hydrolases that contain a signature motif, Q-loop, and H-loop/switch region in addition to the Walker A motif/P-loop andWalker B motif commonly found in a number of ATP- and GTP-binding and hydrolyzing proteins..
	7e-47	COG1135, AbcC, ABC-type metal ion transport system, ATPase component [Inorganic ion transport and metabolism].
	2e-43	COG1126, GlnQ, ABC-type polar amino acid transport system, ATPase component [Amino acid transport and metabolism].
	7e-42	COG3842, PotA, ABC-type spermidine/putrescine transport systems, ATPase components [Amino acid transport and metabolism].
	7e-40	COG3839, MalK, ABC-type sugar transport systems, ATPase components [Carbohydrate transport and metabolism].
	6e-39	COG4170, SapD, ABC-type antimicrobial peptide transport system, ATPase component [Defense mechanisms].
	2e-38	COG1127, Ttg2A, ABC-type transport system involved in resistance to organic solvents, ATPase component [Secondary metabolites biosynthesis, transport, and catabolism].
	2e-38	pfam00005, ABC_tran, ABC transporter. ABC transporters for a large family of proteins responsible for translocation of a variety of compounds across biological membranes. ABC transporters are the largest family of proteins in many completely sequenced bacteria. ABC transporters are composed of two copies of this domain and two copies of a transmembrane domain pfam00664. These four domains may belong to a single polypeptide, or belong in different polypeptide chains..
	2e-38	COG1136, SalX, ABC-type antimicrobial peptide transport system, ATPase component [Defense mechanisms].
	1e-37	COG1131, CcmA, ABC-type multidrug transport system, ATPase component [Defense mechanisms].
	1e-37	COG1116, TauB, ABC-type nitrate/sulfonate/bicarbonate transport system, ATPase component [Inorganic ion transport and metabolism].
	5e-37	COG4107, PhnK, ABC-type phosphonate transport system, ATPase component [Inorganic ion transport and metabolism].
	7e-37	COG1125, OpuBA, ABC-type proline/glycine betaine transport systems, ATPase components [Amino acid transport and metabolism].
	1e-35	COG4175, ProV, ABC-type proline/glycine betaine transport system, ATPase component [Amino acid transport and metabolism].
	2e-35	COG1129, MglA, ABC-type sugar transport system, ATPase component [Carbohydrate transport and metabolism].
	3e-34	COG1122, CbiO, ABC-type cobalt transport system, ATPase component [Inorganic ion transport and metabolism].
	4e-34	COG1118, CysA, ABC-type sulfate/molybdate transport systems, ATPase component [Inorganic ion transport and metabolism].
	5e-34	COG1121, ZnuC, ABC-type Mn/Zn transport systems, ATPase component [Inorganic ion transport and metabolism].
	5e-33	COG2274, SunT, ABC-type bacteriocin/lantibiotic exporters, contain an N-terminal double-glycine peptidase domain [Defense mechanisms].
	8e-33	COG1120, FepC, ABC-type cobalamin/Fe3+-siderophores transport systems, ATPase components [Inorganic ion transport and metabolism / Coenzyme metabolism].
	8e-33	COG1117, PstB, ABC-type phosphate transport system, ATPase component [Inorganic ion transport and metabolism].
	7e-32	COG3840, ThiQ, ABC-type thiamine transport system, ATPase component [Coenzyme metabolism].
	9e-31	COG0411, LivG, ABC-type branched-chain amino acid transport systems, ATPase component [Amino acid transport and metabolism].
	3e-30	COG4181, COG4181, Predicted ABC-type transport system involved in lysophospholipase L1 biosynthesis, ATPase component [Secondary metabolites biosynthesis, transport, and catabolism].
	2e-29	COG3638, COG3638, ABC-type phosphate/phosphonate transport system, ATPase component [Inorganic ion transport and metabolism].
	3e-28	COG4161, ArtP, ABC-type arginine transport system, ATPase component [Amino acid transport and metabolism].
	3e-28	COG3845, COG3845, ABC-type uncharacterized transport systems, ATPase components [General function prediction only].
	7e-28	COG4598, HisP, ABC-type histidine transport system, ATPase component [Amino acid transport and metabolism].
	2e-27	COG0410, LivF, ABC-type branched-chain amino acid transport systems, ATPase component [Amino acid transport and metabolism].
	2e-27	COG2884, FtsE, Predicted ATPase involved in cell division [Cell division and chromosome partitioning].
	4e-27	COG4987, CydC, ABC-type transport system involved in cytochrome bd biosynthesis, fused ATPase and permease components [Energy production and conversion / Posttranslational modification, protein turnover, chaperones].
	5e-27	COG1132, MdlB, ABC-type multidrug transport system, ATPase and permease components [Defense mechanisms].
	2e-26	COG4525, TauB, ABC-type taurine transport system, ATPase component [Inorganic ion transport and metabolism].
	3e-26	COG4988, CydD, ABC-type transport system involved in cytochrome bd biosynthesis, ATPase and permease components [Energy production and conversion / Posttranslational modification, protein turnover, chaperones].
	2e-25	COG1134, TagH, ABC-type polysaccharide/polyol phosphate transport system, ATPase component [Carbohydrate transport and metabolism / Cell envelope biogenesis, outer membrane].
	7e-24	COG4148, ModC, ABC-type molybdate transport system, ATPase component [Inorganic ion transport and metabolism].
	2e-23	COG1101, PhnK, ABC-type uncharacterized transport system, ATPase component [General function prediction only].
	2e-23	COG4555, NatA, ABC-type Na+ transport system, ATPase component [Energy production and conversion / Inorganic ion transport and metabolism].
	1e-22	COG0396, SufC, ABC-type transport system involved in Fe-S cluster assembly, ATPase component [Posttranslational modification, protein turnover, chaperones].
	4e-22	COG0488, Uup, ATPase components of ABC transporters with duplicated ATPase domains [General function prediction only].
	1e-21	COG4586, COG4586, ABC-type uncharacterized transport system, ATPase component [General function prediction only].
	1e-21	COG1137, YhbG, ABC-type (unclassified) transport system, ATPase component [General function prediction only].
	3e-21	COG5265, ATM1, ABC-type transport system involved in Fe-S cluster assembly, permease and ATPase components [Posttranslational modification, protein turnover, chaperones].
	7e-21	COG4559, COG4559, ABC-type hemin transport system, ATPase component [Inorganic ion transport and metabolism].
	3e-20	COG1245, COG1245, Predicted ATPase, RNase L inhibitor (RLI) homolog [General function prediction only].
	4e-20	COG4136, COG4136, ABC-type uncharacterized transport system, ATPase component [General function prediction only].
	8e-20	COG4618, ArpD, ABC-type protease/lipase transport system, ATPase and permease components [General function prediction only].
	2e-18	COG4178, COG4178, ABC-type uncharacterized transport system, permease and ATPase components [General function prediction only].
	5e-18	COG4674, COG4674, Uncharacterized ABC-type transport system, ATPase component [General function prediction only].
	1e-17	COG4152, COG4152, ABC-type uncharacterized transport system, ATPase component [General function prediction only].
	2e-17	COG4778, PhnL, ABC-type phosphonate transport system, ATPase component [Inorganic ion transport and metabolism].
	7e-17	COG4604, CeuD, ABC-type enterochelin transport system, ATPase component [Inorganic ion transport and metabolism].
	2e-16	COG4619, COG4619, ABC-type uncharacterized transport system, ATPase component [General function prediction only].
	5e-16	COG1119, ModF, ABC-type molybdenum transport system, ATPase component/photorepair protein PhrA [Inorganic ion transport and metabolism].
	1e-15	COG4133, CcmA, ABC-type transport system involved in cytochrome c biogenesis, ATPase component [Posttranslational modification, protein turnover, chaperones].
	3e-15	COG4615, PvdE, ABC-type siderophore export system, fused ATPase and permease components [Secondary metabolites biosynthesis, transport, and catabolism / Inorganic ion transport and metabolism].
	3e-13	COG4138, BtuD, ABC-type cobalamin transport system, ATPase component [Coenzyme metabolism].
	2e-12	cd00009, AAA, AAA-superfamily of ATPases associated with a wide variety of cellular activities, including membrane fusion, proteolysis, and DNA replication..
	6e-11	smart00382, AAA, ATPases associated with a variety of cellular activities; AAA - ATPases associated with a variety of cellular activities. This profile/alignment only detects a fraction of this vast family. The poorly conserved N-terminal helix is missing from the alignment. .
	1e-10	COG2401, COG2401, ABC-type ATPase fused to a predicted acetyltransferase domain [General function prediction only].
----------------------------------------------------
candidate #160:	b3895
likelihood ratios: Total 1.8e+05; Clust 5.3,4.0,; BLAST 10.1,4.2,; KEGG 2.4,1.1,; ExprEco 1.5,1.2,; ExprSce ,,; FusE2 4.0,1.3,; FusE5 2.8,2.8,1.0; FusE10 ,1.0,1.0;
gene name: b3895	 (NP_418331)	gi: 16131735	length: 277aa
description: affects formate dehydrogenase-N [Escherichia coli K12].
coverage: Archaea[1e-23] Bacteria[1e-157]
conserved domains: (Evalue, description)
	1e-96	pfam02634, FdhD-NarQ, FdhD/NarQ family. Nitrate assimilation protein, NarQ, and FdhD are required for formate dehydrogenase activity..
----------------------------------------------------
candidate #161:	b0454
likelihood ratios: Total 1.7e+05; Clust 3.3,9.1,; BLAST 6.0,1.7,; KEGG 1.8,1.7,; ExprEco 1.8,2.9,; ExprSce ,,; FusE2 2.9,0.8,; FusE5 2.3,6.1,1.0; FusE10 ,1.0,1.0;
gene name: b0454	 (NP_414988)	gi: 16128439	length: 129aa
description: putative methyltransferase [Escherichia coli K12].
coverage: Archaea[9e-09] Bacteria[3e-70] Eukaryota[4e-13]
conserved domains: (Evalue, description)
	2e-38	COG3695, COG3695, Predicted methylated DNA-protein cysteine methyltransferase [DNA replication, recombination, and repair].
	1e-26	pfam01035, Methyltransf_1, 6-O-methylguanine DNA methyltransferase, DNA binding domain. This domain is a 3 helical bundle..
	4e-14	COG0350, Ada, Methylated DNA-protein cysteine methyltransferase [DNA replication, recombination, and repair].
----------------------------------------------------
candidate #162:	b0872
likelihood ratios: Total 1.7e+05; Clust 13.1,28.0,; BLAST 2.7,5.7,; KEGG 1.8,6.9,; ExprEco 1.2,2.7,; ExprSce ,,; FusE2 1.0,0.9,; FusE5 1.1,0.7,1.0; FusE10 ,1.0,1.0;
gene name: b0872	 (NP_415393)	gi: 16128840	length: 322aa
description: NADH oxidoreductase for HCP [Escherichia coli K12].
coverage: Archaea[9e-12] Bacteria[0.0] Eukaryota[3e-12]
conserved domains: (Evalue, description)
	7e-60	COG1018, Hmp, Flavodoxin reductases (ferredoxin-NADPH reductases) family 1 [Energy production and conversion].
	3e-22	COG0543, UbiB, 2-polyprenylphenol hydroxylase and related flavodoxin oxidoreductases [Coenzyme metabolism / Energy production and conversion].
	3e-16	COG4097, COG4097, Predicted ferric reductase [Inorganic ion transport and metabolism].
	1e-15	cd00207, fer2, 2Fe-2S iron-sulfur cluster binding domain. Iron-sulfur proteins play an important role in electron transfer processes and in various enzymatic reactions. The family includes plant and algal ferredoxins, which act as electron carriers in photosynthesis and ferredoxins, which participate in redox chains (from bacteria to mammals). Fold is ismilar to thioredoxin..
	2e-12	COG0633, Fdx, Ferredoxin [Energy production and conversion].
	3e-12	pfam00111, Fer2, 2Fe-2S iron-sulfur cluster binding domain..
----------------------------------------------------
candidate #163:	b0911
likelihood ratios: Total 1.7e+05; Clust 2.4,5.5,; BLAST 46.5,1.3,; KEGG 3.0,2.3,; ExprEco 2.0,8.8,; ExprSce ,,; FusE2 1.2,0.9,; FusE5 1.0,0.9,0.4; FusE10 ,2.0,2.3;
gene name: b0911	 (NP_415431)	gi: 16128878	length: 557aa
description: 30S ribosomal subunit protein S1 [Escherichia coli K12].
coverage: Archaea[5e-13] Bacteria[0.0] Eukaryota[5e-57]
conserved domains: (Evalue, description)
	1e-179	COG0539, RpsA, Ribosomal protein S1 [Translation, ribosomal structure and biogenesis].
	2e-16	COG2183, Tex, Transcriptional accessory protein [Transcription].
	1e-13	smart00316, S1, Ribosomal protein S1-like RNA-binding domain; .
	3e-13	pfam00575, S1, S1 RNA binding domain. The S1 domain occurs in a wide range of RNA associated proteins. It is structurally similar to cold shock protein which binds nucleic acids. The S1 domain has an OB-fold structure..
	8e-13	COG1098, VacB, Predicted RNA binding protein (contains ribosomal protein S1 domain) [Translation, ribosomal structure and biogenesis].
	1e-12	cd00164, S1, Ribosomal protein S1-like RNA-binding domain. Found in a wide variety of RNA-associated proteins. Originally identified in S1 ribosomal protein. Multiple copies of S1 are arranged in tandem. S1 is structurally similar to Cold Shock Domains (CSD), both are members of the Oligonucleotide/oligosaccharide Binding (OB) superfamily..
	2e-12	COG1185, Pnp, Polyribonucleotide nucleotidyltransferase (polynucleotide phosphorylase) [Translation, ribosomal structure and biogenesis].
----------------------------------------------------
candidate #164:	b0838
likelihood ratios: Total 1.7e+05; Clust 1.1,21.9,; BLAST 2.2,76.4,; KEGG 16.7,2.7,; ExprEco 1.0,1.2,; ExprSce ,,; FusE2 1.0,0.9,; FusE5 1.0,0.9,1.0; FusE10 ,1.0,1.0;
gene name: b0838	 (NP_415359)	gi: 49176051	length: 210aa
description: putative glutathione S-transferase [Escherichia coli K12].
coverage: Bacteria[1e-120] Eukaryota[3e-18]
conserved domains: (Evalue, description)
	1e-36	COG0625, Gst, Glutathione S-transferase [Posttranslational modification, protein turnover, chaperones].
----------------------------------------------------
candidate #165:	b3204
likelihood ratios: Total 1.7e+05; Clust 1.5,1.9,; BLAST 1.3,4.3,; KEGG 8.2,1.8,; ExprEco 69.0,2.8,; ExprSce ,,; FusE2 2.4,1.3,; FusE5 1.1,1.1,1.0; FusE10 ,1.0,1.0;
gene name: b3204	 (NP_417671)	gi: 16131094	length: 163aa
description: PTS family enzyme IIA, sugar-specific, regulates N metabolism [Escherichia coli K12].
coverage: Archaea[2e-08] Bacteria[3e-86]
conserved domains: (Evalue, description)
	2e-35	pfam00359, PTS_EIIA_2, Phosphoenolpyruvate-dependent sugar phosphotransferase system, EIIA 2..
	3e-30	COG1762, PtsN, Phosphotransferase system mannitol/fructose-specific IIA domain (Ntr-type) [Carbohydrate transport and metabolism / Signal transduction mechanisms].
	6e-29	cd00211, PTS_IIA_fru, PTS_IIA, PTS system, fructose/mannitol specific IIA subunit. The bacterial phosphoenolpyruvate: sugar phosphotransferase system (PTS) is a multi-protein system involved in the regulation of a variety of metabolic and transcriptional processes. This family is one of four structurally and functionally distinct group IIA PTS system cytoplasmic enzymes, necessary for the uptake of carbohydrates across the cytoplasmic membrane and their phosphorylation..
	9e-12	COG4668, MtlA, Mannitol/fructose-specific phosphotransferase system, IIA domain [Carbohydrate transport and metabolism].
----------------------------------------------------
candidate #166:	b3421
likelihood ratios: Total 1.7e+05; Clust 7.4,3.0,; BLAST 1.4,5.6,; KEGG 1.6,1.6,; ExprEco 5.8,9.0,; ExprSce ,,; FusE2 2.0,6.5,; FusE5 0.7,0.7,1.0; FusE10 ,1.0,1.0;
gene name: b3421	 (NP_417879)	gi: 16131295	length: 408aa
description: hypothetical protein b3421 [Escherichia coli K12].
coverage: Archaea[1e-41] Bacteria[0.0] Eukaryota[4e-36]
conserved domains: (Evalue, description)
	1e-129	pfam01139, UPF0027, Uncharacterized protein family UPF0027..
----------------------------------------------------
candidate #167:	b1045
likelihood ratios: Total 1.7e+05; Clust 3.3,2.4,; BLAST 39.1,5.6,; KEGG 27.3,2.0,; ExprEco 1.3,1.1,; ExprSce ,,; FusE2 1.8,1.0,; FusE5 1.0,0.7,1.0; FusE10 ,1.0,1.0;
gene name: b1045	 (NP_415563)	gi: 16129008	length: 177aa
description: putative polyprotein [Escherichia coli K12].
coverage: Archaea[3e-45] Bacteria[2e-97] Eukaryota[4e-36]
conserved domains: (Evalue, description)
	3e-35	smart00506, A1pp, Appr-1"-p processing enzyme; Function determined by Martzen et al. Extended family detected by reciprocal PSI-BLAST searches (unpublished results, and Pehrson & Fuji). .
----------------------------------------------------
candidate #168:	b2895
likelihood ratios: Total 1.6e+05; Clust 2.3,1.5,; BLAST 1.1,1.3,; KEGG 1.0,1.1,; ExprEco 3.3,1.7,; ExprSce ,,; FusE2 3.9,2.0,; FusE5 26.9,26.9,1.0; FusE10 ,1.0,1.0;
gene name: b2895	 (NP_417371)	gi: 16130797	length: 173aa
description: flavodoxin 2 [Escherichia coli K12].
coverage: Archaea[4e-09] Bacteria[1e-100] Eukaryota[3e-18]
conserved domains: (Evalue, description)
	3e-29	COG0716, FldA, Flavodoxins [Energy production and conversion].
	2e-13	pfam00258, Flavodoxin_1, Flavodoxin..
----------------------------------------------------
candidate #169:	b2642
likelihood ratios: Total 1.6e+05; Clust 6.8,1.1,; BLAST 1.0,1.0,; KEGG 9.8,1.8,; ExprEco 1.3,8.3,; ExprSce ,,; FusE2 1.1,1.8,; FusE5 10.0,10.0,0.8; FusE10 ,1.1,0.6;
gene name: b2642	 (NP_417129)	gi: 16130557	length: 567aa
description: CP4-57 prophage [Escherichia coli K12].
coverage: Bacteria[0.0]
----------------------------------------------------
candidate #170:	b4063
likelihood ratios: Total 1.6e+05; Clust 1.2,3.0,; BLAST 6.3,3.5,; KEGG 1.9,1.6,; ExprEco 1.4,9.0,; ExprSce ,,; FusE2 1.3,1.1,; FusE5 6.1,6.1,1.0; FusE10 ,1.0,1.0;
gene name: b4063	 (NP_418487)	gi: 16131889	length: 154aa
description: redox-sensing activator of soxS [Escherichia coli K12].
coverage: Bacteria[5e-84]
conserved domains: (Evalue, description)
	8e-60	cd01110, HTH_SoxR, Helix-turn-helix transcriptional regulator SoxR. The global regulator SoxR that has been shown to up-regulate gene expression of another transcription activator, SoxS, which directly stimulates the oxidative stress regulon genes in E. coli. The soxRS response renders the bacterial cell resistant to superoxide-generating agents, macrophage-generated nitric oxide, organic solvents, and antibiotics. The SoxR proteins share the N-terminal DNA binding domain with other transcription regulators of the MERR superfamily that promote transcription by reconfiguring the unusually long spacer between the -35 and -10 promoter elements. They also harbor a regulatory C-terminal domain containing an iron-sulfur center..
	2e-16	COG0789, SoxR, Predicted transcriptional regulators [Transcription].
	8e-15	cd00592, HTH_MERR, Helix-turn-helix transcription regulator MERR, N-terminal domain. The MERR family transcription regulators have been shown to mediate responses to stress including exposure to heavy metals, drugs, or oxygen radicals in eubacterial and some archaeal species. They regulate transcription of multidrug/metal ion transporters genes and oxidative stress regulons by reconfiguring the spacer between the -35 and -10 promoter elements. A typical MERR regulator is comprised of two distinct domains that harbor the regulatory (effector-binding) site and the active (DNA-binding) site. Their N-terminal domains are homologous and contain a DNA-binding winged HTH (helix-turn-helix) motif, while the C-terminal domains are often dissimilar and bind specific coactivator molecules such as metal ions, drugs, and organic substrates..
	2e-13	smart00422, HTH_MERR, helix_turn_helix, mercury resistance; .
	2e-13	cd01108, HTH_CueR, Helix-turn-helix transcription regulator CueR. The CueR-like proteins have been shown to activate metal ion efflux and resistance regulons in many eubacterial species. Besides transcriptional regulator of the copper efflux operon, CueR from Escherichia coli, the family includes Pseudomonas aeruginosa CadR, E. coli MerR, Ralstonia metallidurans PbrR, Rhizobium leguminosarum ActP and E. coli ZntR that regulate expression of the cadmium, mercury, lead, copper and zinc resistance operons, respectively. These proteins are comprised of two distinct domains that harbor the regulatory (effector-binding) site and the active (DNA-binding) site. Their conserved N-terminal domains contain predicted HTH (helix-turn-helix) motives that mediate DNA binding, while the dissimilar C-terminal domains bind specific metal ions. These proteins share the N-terminal DNA binding domain with other transcription regulators of the MERR superfamily that promote transcription by reconfiguring the spacer between the -35 and -10 promoter elements..
	2e-11	cd01109, HTH_YyaN, Helix-turn-helix transcription regulator YyaN. Based on sequence similarity, these proteins were predicted to function as transcription regulators that mediate responses to stress in eubacteria. They belong to the MERR suoerfamily of transcription regulators that promote transcription of various stress regulons by reconfiguring the operator sequence located between the -35 and -10 promoter elements. A typical MERR regulator is comprised of two distinct domains that harbor the regulatory (effector-binding) site and the active (DNA-binding) site. Their N-terminal domains are homologous and contain a DNA-binding winged HTH (helix-turn-helix) motif, while the C-terminal domains are often dissimilar and bind specific coactivator molecules such as metal ions, drugs, and organic substrates..
----------------------------------------------------
candidate #171:	b1246
likelihood ratios: Total 1.6e+05; Clust 11.4,13.4,; BLAST 1.2,81.5,; KEGG 1.5,1.2,; ExprEco 6.7,1.0,; ExprSce ,,; FusE2 1.0,1.2,; FusE5 1.0,0.7,1.0; FusE10 ,1.0,1.0;
gene name: b1246	 (YP_025300)	gi: 49176090	length: 337aa
description: homolog of Salmonella ATP-binding protein of oligopeptide ABC transport system [Escherichia coli K12].
coverage: Archaea[4e-83] Bacteria[0.0] Eukaryota[5e-25]
conserved domains: (Evalue, description)
	1e-128	COG0444, DppD, ABC-type dipeptide/oligopeptide/nickel transport system, ATPase component [Amino acid transport and metabolism / Inorganic ion transport and metabolism].
	2e-96	COG1123, COG1123, ATPase components of various ABC-type transport systems, contain duplicated ATPase [General function prediction only].
	8e-93	COG4172, COG4172, ABC-type uncharacterized transport system, duplicated ATPase component [General function prediction only].
	2e-87	COG4608, AppF, ABC-type oligopeptide transport system, ATPase component [Amino acid transport and metabolism].
	2e-66	COG1124, DppF, ABC-type dipeptide/oligopeptide/nickel transport system, ATPase component [Amino acid transport and metabolism / Inorganic ion transport and metabolism].
	5e-59	COG4170, SapD, ABC-type antimicrobial peptide transport system, ATPase component [Defense mechanisms].
	9e-48	cd00267, ABC_ATPase, ABC (ATP-binding cassette) transporter nucleotide-binding domain; ABC transporters are a large family of proteins involved in the transport of a wide variety of different compounds, like sugars, ions, peptides and more complex organic molecules. The nucleotide binding domain shows the highest similarity between all members of the family. ABC transporters are a subset of nucleotide hydrolases that contain a signature motif, Q-loop, and H-loop/switch region in addition to the Walker A motif/P-loop andWalker B motif commonly found in a number of ATP- and GTP-binding and hydrolyzing proteins..
	1e-46	COG1135, AbcC, ABC-type metal ion transport system, ATPase component [Inorganic ion transport and metabolism].
	4e-45	COG1136, SalX, ABC-type antimicrobial peptide transport system, ATPase component [Defense mechanisms].
	1e-41	COG1131, CcmA, ABC-type multidrug transport system, ATPase component [Defense mechanisms].
	6e-41	COG4167, SapF, ABC-type antimicrobial peptide transport system, ATPase component [Defense mechanisms].
	3e-40	COG1126, GlnQ, ABC-type polar amino acid transport system, ATPase component [Amino acid transport and metabolism].
	3e-39	COG3842, PotA, ABC-type spermidine/putrescine transport systems, ATPase components [Amino acid transport and metabolism].
	2e-38	pfam00005, ABC_tran, ABC transporter. ABC transporters for a large family of proteins responsible for translocation of a variety of compounds across biological membranes. ABC transporters are the largest family of proteins in many completely sequenced bacteria. ABC transporters are composed of two copies of this domain and two copies of a transmembrane domain pfam00664. These four domains may belong to a single polypeptide, or belong in different polypeptide chains..
	5e-36	COG4107, PhnK, ABC-type phosphonate transport system, ATPase component [Inorganic ion transport and metabolism].
	8e-36	COG4181, COG4181, Predicted ABC-type transport system involved in lysophospholipase L1 biosynthesis, ATPase component [Secondary metabolites biosynthesis, transport, and catabolism].
	4e-35	COG1120, FepC, ABC-type cobalamin/Fe3+-siderophores transport systems, ATPase components [Inorganic ion transport and metabolism / Coenzyme metabolism].
	6e-35	COG1116, TauB, ABC-type nitrate/sulfonate/bicarbonate transport system, ATPase component [Inorganic ion transport and metabolism].
	1e-34	COG1127, Ttg2A, ABC-type transport system involved in resistance to organic solvents, ATPase component [Secondary metabolites biosynthesis, transport, and catabolism].
	1e-33	COG1118, CysA, ABC-type sulfate/molybdate transport systems, ATPase component [Inorganic ion transport and metabolism].
	3e-33	COG1122, CbiO, ABC-type cobalt transport system, ATPase component [Inorganic ion transport and metabolism].
	6e-33	COG1121, ZnuC, ABC-type Mn/Zn transport systems, ATPase component [Inorganic ion transport and metabolism].
	9e-33	COG3839, MalK, ABC-type sugar transport systems, ATPase components [Carbohydrate transport and metabolism].
	1e-32	COG0411, LivG, ABC-type branched-chain amino acid transport systems, ATPase component [Amino acid transport and metabolism].
	1e-32	COG1117, PstB, ABC-type phosphate transport system, ATPase component [Inorganic ion transport and metabolism].
	2e-32	COG1125, OpuBA, ABC-type proline/glycine betaine transport systems, ATPase components [Amino acid transport and metabolism].
	3e-32	COG4175, ProV, ABC-type proline/glycine betaine transport system, ATPase component [Amino acid transport and metabolism].
	4e-32	COG3638, COG3638, ABC-type phosphate/phosphonate transport system, ATPase component [Inorganic ion transport and metabolism].
	2e-29	COG4988, CydD, ABC-type transport system involved in cytochrome bd biosynthesis, ATPase and permease components [Energy production and conversion / Posttranslational modification, protein turnover, chaperones].
	3e-29	COG1129, MglA, ABC-type sugar transport system, ATPase component [Carbohydrate transport and metabolism].
	8e-29	COG2884, FtsE, Predicted ATPase involved in cell division [Cell division and chromosome partitioning].
	1e-27	COG2274, SunT, ABC-type bacteriocin/lantibiotic exporters, contain an N-terminal double-glycine peptidase domain [Defense mechanisms].
	1e-26	COG4555, NatA, ABC-type Na+ transport system, ATPase component [Energy production and conversion / Inorganic ion transport and metabolism].
	1e-25	COG0410, LivF, ABC-type branched-chain amino acid transport systems, ATPase component [Amino acid transport and metabolism].
	4e-25	COG4987, CydC, ABC-type transport system involved in cytochrome bd biosynthesis, fused ATPase and permease components [Energy production and conversion / Posttranslational modification, protein turnover, chaperones].
	6e-25	COG4161, ArtP, ABC-type arginine transport system, ATPase component [Amino acid transport and metabolism].
	8e-25	COG4148, ModC, ABC-type molybdate transport system, ATPase component [Inorganic ion transport and metabolism].
	2e-24	COG3845, COG3845, ABC-type uncharacterized transport systems, ATPase components [General function prediction only].
	2e-24	COG4598, HisP, ABC-type histidine transport system, ATPase component [Amino acid transport and metabolism].
	1e-23	COG1137, YhbG, ABC-type (unclassified) transport system, ATPase component [General function prediction only].
	1e-23	COG4152, COG4152, ABC-type uncharacterized transport system, ATPase component [General function prediction only].
	2e-23	COG4586, COG4586, ABC-type uncharacterized transport system, ATPase component [General function prediction only].
	2e-23	COG1132, MdlB, ABC-type multidrug transport system, ATPase and permease components [Defense mechanisms].
	3e-23	COG0396, SufC, ABC-type transport system involved in Fe-S cluster assembly, ATPase component [Posttranslational modification, protein turnover, chaperones].
	1e-22	COG1101, PhnK, ABC-type uncharacterized transport system, ATPase component [General function prediction only].
	2e-22	COG4525, TauB, ABC-type taurine transport system, ATPase component [Inorganic ion transport and metabolism].
	3e-22	COG0488, Uup, ATPase components of ABC transporters with duplicated ATPase domains [General function prediction only].
	1e-20	COG5265, ATM1, ABC-type transport system involved in Fe-S cluster assembly, permease and ATPase components [Posttranslational modification, protein turnover, chaperones].
	1e-19	COG4618, ArpD, ABC-type protease/lipase transport system, ATPase and permease components [General function prediction only].
	2e-19	COG4178, COG4178, ABC-type uncharacterized transport system, permease and ATPase components [General function prediction only].
	1e-18	COG1134, TagH, ABC-type polysaccharide/polyol phosphate transport system, ATPase component [Carbohydrate transport and metabolism / Cell envelope biogenesis, outer membrane].
	1e-18	COG3840, ThiQ, ABC-type thiamine transport system, ATPase component [Coenzyme metabolism].
	1e-18	COG4136, COG4136, ABC-type uncharacterized transport system, ATPase component [General function prediction only].
	1e-18	COG4778, PhnL, ABC-type phosphonate transport system, ATPase component [Inorganic ion transport and metabolism].
	6e-18	COG4604, CeuD, ABC-type enterochelin transport system, ATPase component [Inorganic ion transport and metabolism].
	6e-18	COG4559, COG4559, ABC-type hemin transport system, ATPase component [Inorganic ion transport and metabolism].
	1e-17	COG4674, COG4674, Uncharacterized ABC-type transport system, ATPase component [General function prediction only].
	4e-15	COG1119, ModF, ABC-type molybdenum transport system, ATPase component/photorepair protein PhrA [Inorganic ion transport and metabolism].
	6e-15	COG4138, BtuD, ABC-type cobalamin transport system, ATPase component [Coenzyme metabolism].
	4e-14	COG4619, COG4619, ABC-type uncharacterized transport system, ATPase component [General function prediction only].
	2e-11	COG1245, COG1245, Predicted ATPase, RNase L inhibitor (RLI) homolog [General function prediction only].
----------------------------------------------------
candidate #172:	b0598
likelihood ratios: Total 1.6e+05; Clust 2.7,3.7,; BLAST 2.2,1.3,; KEGG 1.4,3.9,; ExprEco 37.7,4.9,; ExprSce ,,; FusE2 2.3,0.9,; FusE5 2.6,0.9,1.0; FusE10 ,1.0,1.0;
gene name: b0598	 (NP_415130)	gi: 16128581	length: 701aa
description: carbon starvation protein [Escherichia coli K12].
coverage: Archaea[1e-66] Bacteria[0.0]
conserved domains: (Evalue, description)
	1e-179	COG1966, CstA, Carbon starvation protein, predicted membrane protein [Signal transduction mechanisms].
	1e-153	pfam02554, CstA, Carbon starvation protein CstA. This family consists of Carbon starvation protein CstA a predicted membrane protein. It has been suggested that CstA is involved in peptide utilisation..
----------------------------------------------------
candidate #173:	b3411
likelihood ratios: Total 1.5e+05; Clust 2.7,1.2,; BLAST 7.7,1.2,; KEGG 6.3,1.8,; ExprEco 3.2,1.7,; ExprSce ,,; FusE2 7.8,9.1,; FusE5 1.1,1.1,1.0; FusE10 ,1.0,1.0;
gene name: b3411	 (NP_417870)	gi: 16131287	length: 292aa
description: putative transposase [Escherichia coli K12].
coverage: Bacteria[1e-166]
conserved domains: (Evalue, description)
	1e-129	pfam04754, Transposase_31, Putative transposase, YhgA-like. This family of putative transposases includes the YhgA sequence from Escherichia coli and several prokaryotic homologues..
	1e-90	COG5464, COG5464, Uncharacterized conserved protein [Function unknown].
----------------------------------------------------
candidate #174:	b2681
likelihood ratios: Total 1.5e+05; Clust 17.8,4.3,; BLAST 1.1,12.7,; KEGG 10.6,4.0,; ExprEco 2.2,2.0,; ExprSce ,,; FusE2 1.6,1.0,; FusE5 0.7,0.7,1.0; FusE10 ,1.0,1.0;
gene name: b2681	 (YP_026179)	gi: 49176259	length: 305aa
description: putative integral membrane protein [Escherichia coli K12].
coverage: Archaea[3e-48] Bacteria[1e-171] Eukaryota[2e-43]
conserved domains: (Evalue, description)
	2e-13	COG2814, AraJ, Arabinose efflux permease [Carbohydrate transport and metabolism].
----------------------------------------------------
candidate #175:	b3702
likelihood ratios: Total 1.5e+05; Clust 1.6,4.3,; BLAST 2.6,5.6,; KEGG 2.1,82.8,; ExprEco 1.5,4.5,; ExprSce ,,; FusE2 1.1,1.3,; FusE5 0.9,0.9,1.0; FusE10 ,1.0,1.0;
gene name: b3702	 (NP_418157)	gi: 16131570	length: 467aa
description: DNA biosynthesis; initiation of chromosome replication; can be transcription regulator [Escherichia coli K12].
coverage: Bacteria[0.0] Eukaryota[1e-94]
conserved domains: (Evalue, description)
	1e-147	COG0593, DnaA, ATPase involved in DNA replication initiation [DNA replication, recombination, and repair].
	1e-141	pfam00308, Bac_DnaA, Bacterial dnaA protein..
	1e-11	COG1484, DnaC, DNA replication protein [DNA replication, recombination, and repair].
----------------------------------------------------
candidate #176:	b0606
likelihood ratios: Total 1.5e+05; Clust 17.8,9.8,; BLAST 1.5,1.6,; KEGG 2.9,5.7,; ExprEco 3.1,1.9,; ExprSce ,,; FusE2 1.0,0.7,; FusE5 3.3,1.4,1.0; FusE10 ,1.0,1.0;
gene name: b0606	 (NP_415139)	gi: 16128589	length: 531aa
description: alkyl hydroperoxide reductase subunit, FAD/NAD(P)-binding, detoxification of hydroperoxides [Escherichia coli K12].
coverage: Archaea[2e-53] Bacteria[0.0] Eukaryota[7e-40]
conserved domains: (Evalue, description)
	0.0	COG3634, AhpF, Alkyl hydroperoxide reductase, large subunit [Posttranslational modification, protein turnover, chaperones].
	1e-62	COG0492, TrxB, Thioredoxin reductase [Posttranslational modification, protein turnover, chaperones].
	1e-46	pfam00070, Pyr_redox, Pyridine nucleotide-disulphide oxidoreductase. This family includes both class I and class II oxidoreductases and also NADH oxidases and peroxidases. This domain is actually a small NADH binding domain within a larger FAD binding domain..
	5e-23	COG1249, Lpd, Pyruvate/2-oxoglutarate dehydrogenase complex, dihydrolipoamide dehydrogenase (E3) component, and related enzymes [Energy production and conversion].
	2e-12	COG2072, TrkA, Predicted flavoprotein involved in K+ transport [Inorganic ion transport and metabolism].
	5e-11	COG1251, NirB, NAD(P)H-nitrite reductase [Energy production and conversion].
	5e-11	COG0446, HcaD, Uncharacterized NAD(FAD)-dependent dehydrogenases [General function prediction only].
----------------------------------------------------
candidate #177:	b0076
likelihood ratios: Total 1.4e+05; Clust 1.6,1.5,; BLAST 4.5,5.1,; KEGG 1.4,7.0,; ExprEco 6.5,1.5,; ExprSce ,,; FusE2 10.4,2.9,; FusE5 1.0,0.9,1.0; FusE10 ,1.0,1.0;
gene name: b0076	 (NP_414618)	gi: 49175996	length: 373aa
description: probable transcriptional activator for leuABCD operon [Escherichia coli K12].
coverage: Archaea[2e-06] Bacteria[0.0]
conserved domains: (Evalue, description)
	4e-30	COG0583, LysR, Transcriptional regulator [Transcription].
	2e-14	pfam00126, HTH_1, Bacterial regulatory helix-turn-helix protein, lysR family..
	2e-13	pfam03466, LysR_substrate, LysR substrate binding domain. The structure of this domain is known and is similar to the periplasmic binding proteins..
----------------------------------------------------
candidate #178:	b0981
likelihood ratios: Total 1.4e+05; Clust 3.7,4.5,; BLAST 1.3,2.3,; KEGG 2.6,1.1,; ExprEco 9.3,2.8,; ExprSce ,,; FusE2 1.0,0.9,; FusE5 5.5,7.5,1.0; FusE10 ,1.0,1.0;
gene name: b0981	 (NP_415501)	gi: 16128947	length: 726aa
description: tyrosine-protein kinase ETK, autophosphorylates [Escherichia coli K12].
coverage: Bacteria[0.0]
conserved domains: (Evalue, description)
	8e-73	COG3206, GumC, Uncharacterized protein involved in exopolysaccharide biosynthesis [Cell envelope biogenesis, outer membrane].
	1e-44	COG0489, Mrp, ATPases involved in chromosome partitioning [Cell division and chromosome partitioning].
	2e-22	pfam02706, Wzz, Chain length determinant protein. This family includes proteins involved in lipopolysaccharide (lps) biosynthesis. This family comprises the whole length of chain length determinant protein (or wzz protein) that confers a modal distribution of chain length on the O-antigen component of lps. This region is also found as part of bacterial tyrosine kinases..
----------------------------------------------------
candidate #179:	b1450
likelihood ratios: Total 1.4e+05; Clust 6.7,8.0,; BLAST 1.3,29.0,; KEGG 10.4,3.4,; ExprEco 1.6,1.5,; ExprSce ,,; FusE2 1.0,0.9,; FusE5 1.0,1.0,1.0; FusE10 ,1.0,1.0;
gene name: b1450	 (NP_415967)	gi: 16129409	length: 240aa
description: hypothetical transcriptional regulator [Escherichia coli K12].
coverage: Archaea[1e-07] Bacteria[1e-132]
conserved domains: (Evalue, description)
	6e-35	COG1802, GntR, Transcriptional regulators [Transcription].
	4e-17	COG2186, FadR, Transcriptional regulators [Transcription].
----------------------------------------------------
candidate #180:	b0984
likelihood ratios: Total 1.4e+05; Clust 844.2,3.2,; BLAST 1.4,1.4,; KEGG 1.1,3.5,; ExprEco 1.8,3.4,; ExprSce ,,; FusE2 1.2,0.9,; FusE5 1.3,0.8,1.0; FusE10 ,1.0,1.0;
gene name: b0984	 (NP_415504)	gi: 16128950	length: 698aa
description: hypothetical protein b0984 [Escherichia coli K12].
coverage: Bacteria[0.0]
conserved domains: (Evalue, description)
	0.0	pfam06082, DUF940, Bacterial putative lipoprotein (DUF940). This family consists of hypothetical bacterial proteins several of which are described as putative lipoproteins..
----------------------------------------------------
candidate #181:	b3524
likelihood ratios: Total 1.4e+05; Clust 5.1,1.5,; BLAST 7.8,9.6,; KEGG 1.3,1.7,; ExprEco 5.4,1.2,; ExprSce ,,; FusE2 1.2,1.3,; FusE5 3.4,3.4,1.0; FusE10 ,1.0,1.0;
gene name: b3524	 (NP_417981)	gi: 16131396	length: 691aa
description: hypothetical protein b3524 [Escherichia coli K12].
coverage: Bacteria[0.0]
conserved domains: (Evalue, description)
	0.0	pfam05170, AsmA, AsmA family. The AsmA gene, whose product is involved in the assembly of outer membrane proteins in Escherichia coli. AsmA mutations were isolated as extragenic suppressors of an OmpF assembly mutant. AsmA may have a role in LPS biogenesis..
	1e-159	COG2982, AsmA, Uncharacterized protein involved in outer membrane biogenesis [Cell envelope biogenesis, outer membrane].
----------------------------------------------------
candidate #182:	b0891
likelihood ratios: Total 1.3e+05; Clust 2.5,10.9,; BLAST 40.0,1.9,; KEGG 5.6,2.0,; ExprEco 1.5,4.9,; ExprSce ,,; FusE2 1.2,1.0,; FusE5 1.0,0.7,1.0; FusE10 ,1.0,1.0;
gene name: b0891	 (NP_415411)	gi: 16128858	length: 204aa
description: periplasmic chaperone effects translocation of lipoproteins from inner membrane to outer membrane [Escherichia coli K12].
coverage: Bacteria[1e-115]
conserved domains: (Evalue, description)
	2e-65	pfam03548, LolA, Outer membrane lipoprotein carrier protein LolA..
	2e-46	COG2834, LolA, Outer membrane lipoprotein-sorting protein [Cell envelope biogenesis, outer membrane].
----------------------------------------------------
candidate #183:	b3188
likelihood ratios: Total 1.3e+05; Clust 2.2,1.2,; BLAST 1.6,1.4,; KEGG 1.8,4.0,; ExprEco 3.7,5.0,; ExprSce ,,; FusE2 2.7,2.9,; FusE5 4.6,4.6,1.0; FusE10 ,1.0,1.0;
gene name: b3188	 (NP_417655)	gi: 16131078	length: 92aa
description: regulatory factor of maltose metabolism; similar to Ner repressor protein of phage Mu [Escherichia coli K12].
coverage: Bacteria[3e-49]
conserved domains: (Evalue, description)
	1e-29	COG3423, Nlp, Predicted transcriptional regulator [Transcription].
----------------------------------------------------
candidate #184:	b0391
likelihood ratios: Total 1.3e+05; Clust 1.0,7.5,; BLAST 2.4,1.9,; KEGG 2.1,2.1,; ExprEco 1.2,1.1,; ExprSce ,,; FusE2 2.7,1.0,; FusE5 24.0,10.4,1.0; FusE10 ,1.0,1.0;
gene name: b0391	 (NP_414925)	gi: 16128376	length: 94aa
description: hypothetical protein b0391 [Escherichia coli K12].
coverage: Bacteria[6e-48]
conserved domains: (Evalue, description)
	2e-36	pfam06865, DUF1255, Protein of unknown function (DUF1255). This family consists of several conserved hypothetical bacterial proteins of around 95 residues in length. The function of this family is unknown.
----------------------------------------------------
candidate #185:	b0231
likelihood ratios: Total 1.3e+05; Clust 1.6,3.9,; BLAST 18.5,8.1,; KEGG 4.1,11.1,; ExprEco 3.5,2.8,; ExprSce ,,; FusE2 1.0,0.9,; FusE5 1.0,0.9,0.8; FusE10 ,0.8,0.6;
gene name: b0231	 (NP_414766)	gi: 16128217	length: 351aa
description: DNA polymerase IV [Escherichia coli K12].
coverage: Archaea[1e-53] Bacteria[0.0] Eukaryota[1e-167]
conserved domains: (Evalue, description)
	3e-95	COG0389, DinP, Nucleotidyltransferase/DNA polymerase involved in DNA repair [DNA replication, recombination, and repair].
	1e-91	pfam00817, IMS, impB/mucB/samB family. These proteins are involved in UV protection..
----------------------------------------------------
candidate #186:	b1255
likelihood ratios: Total 1.3e+05; Clust 3.4,2.1,; BLAST 81.6,1.6,; KEGG 1.8,32.3,; ExprEco 1.7,1.7,; ExprSce ,,; FusE2 1.0,0.9,; FusE5 1.0,0.9,1.0; FusE10 ,1.0,1.0;
gene name: b1255	 (NP_415771)	gi: 16129216	length: 247aa
description: putative membrane protein, transport [Escherichia coli K12].
coverage: Bacteria[1e-128]
----------------------------------------------------
candidate #187:	b1510
likelihood ratios: Total 1.3e+05; Clust 2.5,2.1,; BLAST 1.1,1.3,; KEGG 1.8,3.5,; ExprEco 3.2,26.2,; ExprSce ,,; FusE2 3.4,0.9,; FusE5 3.1,3.1,1.0; FusE10 ,1.0,1.0;
gene name: b1510	 (NP_416027)	gi: 16129469	length: 1325aa
description: hypothetical protein b1510 [Escherichia coli K12].
coverage: Archaea[7e-06] Bacteria[0.0] Eukaryota[5e-16]
----------------------------------------------------
candidate #188:	b1289
likelihood ratios: Total 1.2e+05; Clust 7.2,2.1,; BLAST 10.6,1.4,; KEGG 1.5,3.1,; ExprEco 2.2,4.9,; ExprSce ,,; FusE2 1.0,1.0,; FusE5 2.7,3.8,1.0; FusE10 ,1.0,1.0;
gene name: b1289	 (NP_415805)	gi: 16129250	length: 117aa
description: hypothetical protein b1289 [Escherichia coli K12].
coverage: Bacteria[5e-64]
conserved domains: (Evalue, description)
	5e-42	pfam04480, DUF559, Protein of unknown function (DUF559)..
	6e-41	COG2852, COG2852, Uncharacterized protein conserved in bacteria [Function unknown].
	2e-37	cd01038, Endonuclease_DUF559, Domain of unknown function, appears to be related to a diverse group of endonucleases..
	9e-12	cd01037, Restriction_endonuclease_like, Superfamily of nucleases including Short Patch Repair (Vsr) Endonucleases, archaeal Holliday junction resolvases, MutH methy-directed DNA mismatch-repair endonucleases, and catalytic domains of many restriction endonucleases, such as EcoRI, BamHI, and FokI.
----------------------------------------------------
candidate #189:	b4113
likelihood ratios: Total 1.2e+05; Clust 1.1,1.1,; BLAST 2.0,2.3,; KEGG 1.3,1.3,; ExprEco 3.7,10.0,; ExprSce ,,; FusE2 1.1,8.5,; FusE5 6.1,6.1,1.0; FusE10 ,1.0,1.0;
gene name: b4113	 (NP_418537)	gi: 16131939	length: 222aa
description: response regulator in two-component regulatory system with BasS (OmpR family) [Escherichia coli K12].
coverage: Archaea[7e-17] Bacteria[1e-122] Eukaryota[4e-28]
conserved domains: (Evalue, description)
	8e-56	COG0745, OmpR, Response regulators consisting of a CheY-like receiver domain and a winged-helix DNA-binding domain [Signal transduction mechanisms / Transcription].
	1e-23	cd00156, REC, Signal receiver domain; originally thought to be unique to bacteria (CheY, OmpR, NtrC, and PhoB), now recently identified in eukaroytes ETR1 Arabidopsis thaliana; this domain receives the signal from the sensor partner in a two-component systems; contains a phosphoacceptor site that is phosphorylated by histidine kinase homologs; usually found N-terminal to a DNA binding effector domain; forms homodimers.
	6e-21	cd00383, trans_reg_C, Effector domain of response regulator. Bacteria and certain eukaryotes like protozoa and higher plants use two-component signal transduction systems to detect and respond to changes in the environment. The system consists of a sensor histidine kinase and a response regulator. The former autophosphorylates in a histidine residue on detecting an external stimulus. The phosphate is then transferred to an invariant aspartate residue in a highly conserved receiver domain of the response regulator. Phosphorylation activates a variable effector domain of the response regulator, which triggers the cellular response. The C-terminal effector domain contains DNA and RNA polymerase binding sites. Several dimers or monomers bind head to tail to small tandem repeats upstream of the genes. The RNA polymerase binding sites interact with the alpha or sigma subunite of RNA polymerase..
	4e-19	COG2204, AtoC, Response regulator containing CheY-like receiver, AAA-type ATPase, and DNA-binding domains [Signal transduction mechanisms].
	5e-17	COG2197, CitB, Response regulator containing a CheY-like receiver domain and an HTH DNA-binding domain [Signal transduction mechanisms / Transcription].
	1e-16	COG3706, PleD, Response regulator containing a CheY-like receiver domain and a GGDEF domain [Signal transduction mechanisms].
	4e-16	pfam00486, Trans_reg_C, Transcriptional regulatory protein, C terminal..
	2e-12	COG3947, COG3947, Response regulator containing CheY-like receiver and SARP domains [Signal transduction mechanisms].
	5e-12	COG4565, CitB, Response regulator of citrate/malate metabolism [Transcription / Signal transduction mechanisms].
	6e-12	COG4566, TtrR, Response regulator [Signal transduction mechanisms].
	8e-12	COG3437, COG3437, Response regulator containing a CheY-like receiver domain and an HD-GYP domain [Transcription / Signal transduction mechanisms].
	2e-11	COG3279, LytT, Response regulator of the LytR/AlgR family [Transcription / Signal transduction mechanisms].
	5e-11	COG4567, COG4567, Response regulator consisting of a CheY-like receiver domain and a Fis-type HTH domain [Signal transduction mechanisms / Transcription].
	7e-11	COG4753, COG4753, Response regulator containing CheY-like receiver domain and AraC-type DNA-binding domain [Signal transduction mechanisms].
----------------------------------------------------
candidate #190:	b1596
likelihood ratios: Total 1.2e+05; Clust 5.2,2.8,; BLAST 1.1,22.2,; KEGG 2.4,1.5,; ExprEco 1.4,1.1,; ExprSce ,,; FusE2 1.0,0.8,; FusE5 9.1,9.1,1.0; FusE10 ,1.0,1.0;
gene name: b1596	 (NP_416113)	gi: 16129554	length: 417aa
description: putative transport protein [Escherichia coli K12].
coverage: Archaea[3e-18] Bacteria[0.0] Eukaryota[8e-22]
conserved domains: (Evalue, description)
	6e-27	COG2814, AraJ, Arabinose efflux permease [Carbohydrate transport and metabolism].
----------------------------------------------------
candidate #191:	b3306
likelihood ratios: Total 1.2e+05; Clust 3.4,3.5,; BLAST 1.1,2.8,; KEGG 8.6,2.9,; ExprEco 11.7,1.2,; ExprSce ,,; FusE2 1.8,1.1,; FusE5 0.9,0.9,0.5; FusE10 ,8.4,1.6;
gene name: b3306	 (NP_417765)	gi: 16131185	length: 130aa
description: 30S ribosomal subunit protein S8, and regulator [Escherichia coli K12].
coverage: Archaea[1e-09] Bacteria[4e-66] Eukaryota[1e-29]
conserved domains: (Evalue, description)
	4e-42	pfam00410, Ribosomal_S8, Ribosomal protein S8..
----------------------------------------------------
candidate #192:	b2716
likelihood ratios: Total 1.2e+05; Clust 18.0,1.5,; BLAST 1.1,1.7,; KEGG 3.8,1.1,; ExprEco 16.6,22.4,; ExprSce ,,; FusE2 4.5,1.1,; FusE5 1.0,1.0,0.7; FusE10 ,0.8,0.6;
gene name: b2716	 (NP_417196)	gi: 16130623	length: 474aa
description: 6-phospho-beta-glucosidase; cryptic [Escherichia coli K12].
coverage: Archaea[5e-29] Bacteria[0.0] Eukaryota[1e-153]
conserved domains: (Evalue, description)
	1e-116	pfam00232, Glyco_hydro_1, Glycosyl hydrolase family 1..
----------------------------------------------------
candidate #193:	b2247
likelihood ratios: Total 1.2e+05; Clust 1.5,1.1,; BLAST 74.9,13.0,; KEGG 2.0,1.5,; ExprEco 1.2,1.7,; ExprSce ,,; FusE2 2.2,1.0,; FusE5 2.4,2.4,1.0; FusE10 ,1.0,1.0;
gene name: b2247	 (NP_416750)	gi: 16130182	length: 405aa
description: putative dehydratase [Escherichia coli K12].
coverage: Archaea[9e-42] Bacteria[0.0] Eukaryota[1e-96]
conserved domains: (Evalue, description)
	1e-63	COG4948, COG4948, L-alanine-DL-glutamate epimerase and related enzymes of enolase superfamily [Cell envelope biogenesis, outer membrane / General function prediction only].
	3e-13	pfam01188, MR_MLE, Mandelate racemase / muconate lactonizing enzyme, C-terminal domain. C-terminal domain is TIM barrel fold, dehydratase-like domain. Manganese is associated with this domain..
----------------------------------------------------
candidate #194:	b4071
likelihood ratios: Total 1.2e+05; Clust 9.9,15.9,; BLAST 5.0,2.8,; KEGG 3.3,1.1,; ExprEco 4.6,1.3,; ExprSce ,,; FusE2 2.1,3.2,; FusE5 1.0,1.0,0.8; FusE10 ,0.8,0.6;
gene name: b4071	 (NP_418495)	gi: 16131897	length: 190aa
description: formate-dependent nitrite reductase; a penta-haeme cytochrome c [Escherichia coli K12].
coverage: Bacteria[1e-112]
----------------------------------------------------
candidate #195:	b3051
likelihood ratios: Total 1.2e+05; Clust 6.7,2.1,; BLAST 2.2,2.4,; KEGG 4.9,1.7,; ExprEco 1.7,2.6,; ExprSce ,,; FusE2 3.3,1.8,; FusE5 4.3,4.3,0.8; FusE10 ,0.8,0.6;
gene name: b3051	 (NP_417523)	gi: 16130947	length: 553aa
description: putative membrane protein [Escherichia coli K12].
coverage: Archaea[2e-06] Bacteria[0.0] Eukaryota[9e-15]
conserved domains: (Evalue, description)
	1e-108	COG2268, COG2268, Uncharacterized protein conserved in bacteria [Function unknown].
	2e-15	pfam01145, Band_7, SPFH domain / Band 7 family. This family also includes proteins with high blast scores to known Band 7 protein: HflC from E. coli, HflK from E. coli, Prohibitin family members..
----------------------------------------------------
candidate #196:	b3733
likelihood ratios: Total 1.1e+05; Clust 1.6,2.8,; BLAST 4.9,1.6,; KEGG 1.1,5.6,; ExprEco 2.9,100.9,; ExprSce ,,; FusE2 1.6,2.3,; FusE5 0.9,0.9,0.7; FusE10 ,1.2,0.7;
gene name: b3733	 (NP_418189)	gi: 16131601	length: 287aa
description: membrane-bound ATP synthase, F1 sector, gamma-subunit [Escherichia coli K12].
coverage: Archaea[1e-13] Bacteria[1e-159] Eukaryota[5e-50]
conserved domains: (Evalue, description)
	1e-111	pfam00231, ATP-synt, ATP synthase..
	1e-108	COG0224, AtpG, F0F1-type ATP synthase, gamma subunit [Energy production and conversion].
----------------------------------------------------
candidate #197:	b0831
likelihood ratios: Total 1.1e+05; Clust 1.7,10.3,; BLAST 27.9,12.8,; KEGG 1.7,2.1,; ExprEco 2.3,1.4,; ExprSce ,,; FusE2 2.5,1.0,; FusE5 1.0,0.7,1.0; FusE10 ,1.0,1.0;
gene name: b0831	 (NP_415352)	gi: 16128799	length: 306aa
description: putative dipeptide transport protein (ABC superfamily, membrane) [Escherichia coli K12].
coverage: Archaea[2e-76] Bacteria[1e-171]
conserved domains: (Evalue, description)
	1e-96	COG0601, DppB, ABC-type dipeptide/oligopeptide/nickel transport systems, permease components [Amino acid transport and metabolism / Inorganic ion transport and metabolism].
	2e-41	COG4168, SapB, ABC-type antimicrobial peptide transport system, permease component [Defense mechanisms].
	3e-35	COG4174, COG4174, ABC-type uncharacterized transport system, permease component [General function prediction only].
	2e-17	pfam00528, BPD_transp_1, Binding-protein-dependent transport system inner membrane component. The alignments cover the most conserved region of the proteins, which is thought to be located in a cytoplasmic loop between two transmembrane domains. The members of this family have a variable number of transmembrane helices..
----------------------------------------------------
candidate #198:	b2665
likelihood ratios: Total 1.1e+05; Clust 45.6,4.3,; BLAST 1.8,8.6,; KEGG 2.1,1.7,; ExprEco 3.1,1.8,; ExprSce ,,; FusE2 2.5,1.6,; FusE5 0.7,0.7,1.0; FusE10 ,1.0,1.0;
gene name: b2665	 (NP_417151)	gi: 16130579	length: 149aa
description: hypothetical protein b2665 [Escherichia coli K12].
coverage: Bacteria[6e-80]
conserved domains: (Evalue, description)
	1e-12	COG1652, XkdP, Uncharacterized protein containing LysM domain [Function unknown].
----------------------------------------------------
candidate #199:	b0845
likelihood ratios: Total 1.1e+05; Clust 1.0,17.1,; BLAST 2.6,6.6,; KEGG 1.0,1.0,; ExprEco 1.7,1.3,; ExprSce ,,; FusE2 262.5,0.8,; FusE5 1.0,0.7,1.0; FusE10 ,1.0,1.0;
gene name: b0845	 (NP_415366)	gi: 16128813	length: 402aa
description: putative DEOR-type transcriptional regulator [Escherichia coli K12].
coverage: Archaea[4e-07] Bacteria[0.0] Eukaryota[1e-31]
conserved domains: (Evalue, description)
	2e-18	COG0738, FucP, Fucose permease [Carbohydrate transport and metabolism].
	2e-12	COG2814, AraJ, Arabinose efflux permease [Carbohydrate transport and metabolism].
----------------------------------------------------
candidate #200:	b0660
likelihood ratios: Total 1.1e+05; Clust 2.6,6.9,; BLAST 56.0,1.7,; KEGG 1.3,3.0,; ExprEco 3.5,1.1,; ExprSce ,,; FusE2 1.0,1.0,; FusE5 3.2,1.4,1.0; FusE10 ,1.0,1.0;
gene name: b0660	 (NP_415193)	gi: 16128643	length: 359aa
description: putative ATP-binding protein in pho regulon [Escherichia coli K12].
coverage: Archaea[3e-19] Bacteria[0.0]
conserved domains: (Evalue, description)
	1e-139	pfam02562, PhoH, PhoH-like protein. PhoH is a cytoplasmic protein and predicted ATPase that is induced by phosphate starvation..
	1e-124	COG1702, PhoH, Phosphate starvation-inducible protein PhoH, predicted ATPase [Signal transduction mechanisms].
	4e-37	COG1875, COG1875, Predicted ATPase related to phosphate starvation-inducible protein PhoH [Signal transduction mechanisms].
----------------------------------------------------
candidate #201:	b3503
likelihood ratios: Total 1.1e+05; Clust 7.2,1.6,; BLAST 1.4,2.6,; KEGG 1.9,1.5,; ExprEco 39.3,4.1,; ExprSce ,,; FusE2 2.4,2.9,; FusE5 0.9,0.9,1.0; FusE10 ,1.0,1.0;
gene name: b3503	 (NP_417960)	gi: 16131375	length: 141aa
description: arsenate reductase [Escherichia coli K12].
coverage: Bacteria[9e-76] Eukaryota[1e-12]
conserved domains: (Evalue, description)
	9e-34	COG1393, ArsC, Arsenate reductase and related proteins, glutaredoxin family [Inorganic ion transport and metabolism].
	3e-31	pfam03960, ArsC, ArsC family. This family is related to glutaredoxins pfam00462..
----------------------------------------------------
candidate #202:	b1007
likelihood ratios: Total 1.1e+05; Clust 2.4,26.3,; BLAST 2.6,7.4,; KEGG 17.6,3.5,; ExprEco 1.5,1.2,; ExprSce ,,; FusE2 1.0,0.9,; FusE5 1.0,0.9,1.0; FusE10 ,1.0,1.0;
gene name: b1007	 (NP_415527)	gi: 49176070	length: 152aa
description: putative flavin:NADH reductase [Escherichia coli K12].
coverage: Archaea[7e-06] Bacteria[7e-87]
conserved domains: (Evalue, description)
	9e-43	pfam01613, Flavin_Reduct, Flavin reductase like domain. This is a flavin reductase family consisting of enzymes known to be flavin reductases as well as various oxidoreductase and monooxygenase components. VlmR is a flavin reductase that functions in a two-component enzyme system to provide isobutylamine N-hydroxylase with reduced flavin and may be involved in the synthesis of valanimycin. SnaC is a flavin reductase that provides reduced flavin for the oxidation of pristinamycin IIB to pristinamycin IIA as catalysed by SnaA, SnaB heterodimer. This flavin reductase region characterised by enzymes of the family is present in the C-terminus of potential FMN proteins from Synechocystis sp. suggesting it is a flavin reductase domain..
	1e-33	COG1853, COG1853, Conserved protein/domain typically associated with flavoprotein oxygenases, DIM6/NTAB family [General function prediction only].
----------------------------------------------------
candidate #203:	b1919
likelihood ratios: Total 1.1e+05; Clust 9.1,1.8,; BLAST 1.0,32.2,; KEGG 2.5,12.7,; ExprEco 1.9,3.0,; ExprSce ,,; FusE2 1.4,1.3,; FusE5 0.8,0.8,1.0; FusE10 ,1.0,1.0;
gene name: b1919	 (NP_416429)	gi: 49176169	length: 360aa
description: D-cysteine desulfhydrase, PLP-dependent enzyme [Escherichia coli K12].
coverage: Archaea[2e-53] Bacteria[0.0] Eukaryota[3e-46]
conserved domains: (Evalue, description)
	1e-133	COG2515, Acd, 1-aminocyclopropane-1-carboxylate deaminase [Amino acid transport and metabolism].
	5e-17	pfam00291, PALP, Pyridoxal-phosphate dependent enzyme. Members of this family are all pyridoxal-phosphate dependent enzymes. This family includes: serine dehydratase EC:4.2.1.13 P20132, threonine dehydratase EC:4.2.1.16, tryptophan synthase beta chain EC:4.2.1.20, threonine synthase EC:4.2.99.2, cysteine synthase EC:4.2.99.8 P11096, cystathionine beta-synthase EC:4.2.1.22, 1-aminocyclopropane-1-carboxylate deaminase EC:4.1.99.4..
----------------------------------------------------
candidate #204:	b1591
likelihood ratios: Total 1.0e+05; Clust 14.9,3.9,; BLAST 3.6,1.7,; KEGG 3.6,1.2,; ExprEco 1.4,2.9,; ExprSce ,,; FusE2 1.1,0.9,; FusE5 4.1,4.1,1.0; FusE10 ,1.0,1.0;
gene name: b1591	 (NP_416108)	gi: 16129549	length: 207aa
description: putative dimethyl sulfoxide reductase component [Escherichia coli K12].
coverage: Archaea[2e-12] Bacteria[1e-120]
conserved domains: (Evalue, description)
	4e-53	COG3381, TorD, Uncharacterized component of anaerobic dehydrogenases [General function prediction only].
	3e-33	pfam06192, TorD, Cytoplasmic chaperone TorD. This family consists of several bacterial TorD proteins. As many prokaryotic molybdoenzymes, the TMAO reductase (TorA) of Escherichia coli requires the insertion of a bis(molybdopterin guanine dinucleotide) molybdenum (bis(MGD)Mo) cofactor in its catalytic site to be active and translocated to the periplasm. The TorD chaperone increases apoTorA activation up to four-fold, allowing maturation of most of the apoprotein. Therefore TorD is involved in the first step of TorA maturation to make it competent to receive the cofactor..
----------------------------------------------------
candidate #205:	b0788
likelihood ratios: Total 1.0e+05; Clust 1.1,5.3,; BLAST 5.1,11.8,; KEGG 1.1,4.1,; ExprEco 1.2,10.5,; ExprSce ,,; FusE2 1.0,0.9,; FusE5 3.6,1.5,1.0; FusE10 ,1.0,1.0;
gene name: b0788	 (NP_415309)	gi: 16128756	length: 318aa
description: putative negative regulator [Escherichia coli K12].
coverage: Archaea[1e-29] Bacteria[1e-180]
conserved domains: (Evalue, description)
	2e-32	COG0392, COG0392, Predicted integral membrane protein [Function unknown].
----------------------------------------------------
candidate #206:	b4046
likelihood ratios: Total 1.0e+05; Clust 1.9,1.8,; BLAST 6.5,7.0,; KEGG 4.1,7.6,; ExprEco 2.5,3.6,; ExprSce ,,; FusE2 2.6,1.6,; FusE5 0.7,0.7,1.0; FusE10 ,1.0,1.0;
gene name: b4046	 (NP_418470)	gi: 49176454	length: 191aa
description: transcriptional repressor of Zn transport system [Escherichia coli K12].
coverage: Bacteria[1e-108]
conserved domains: (Evalue, description)
	5e-34	COG0735, Fur, Fe2+/Zn2+ uptake regulation proteins [Inorganic ion transport and metabolism].
	9e-11	pfam01475, FUR, Ferric uptake regulator family. This family includes metal ion uptake regulator proteins, that bind to the operator DNA and controls transcription of metal ion-responsive genes. This family is also known as the FUR family..
----------------------------------------------------
candidate #207:	b2685
likelihood ratios: Total 1.0e+05; Clust 9.3,3.1,; BLAST 1.3,7.0,; KEGG 1.3,1.2,; ExprEco 1.9,1.5,; ExprSce ,,; FusE2 2.3,1.5,; FusE5 5.2,5.2,1.0; FusE10 ,1.0,1.0;
gene name: b2685	 (NP_417170)	gi: 16130597	length: 390aa
description: multidrug resistance secretion protein [Escherichia coli K12].
coverage: Bacteria[0.0]
conserved domains: (Evalue, description)
	6e-97	COG1566, EmrA, Multidrug resistance efflux pump [Defense mechanisms].
	1e-33	pfam00529, HlyD, HlyD family secretion protein..
----------------------------------------------------
candidate #208:	b0567
likelihood ratios: Total 1.0e+05; Clust 1.0,1.6,; BLAST 828.7,1.6,; KEGG 1.3,1.5,; ExprEco 1.5,7.3,; ExprSce ,,; FusE2 1.0,3.3,; FusE5 1.0,0.7,1.0; FusE10 ,1.0,1.0;
gene name: b0567	 (NP_415099)	gi: 16128550	length: 296aa
description: hypothetical protein b0567 [Escherichia coli K12].
coverage: Bacteria[1e-168]
----------------------------------------------------
candidate #209:	b2561
likelihood ratios: Total 1.0e+05; Clust 11.1,1.2,; BLAST 57.6,2.3,; KEGG 4.0,1.6,; ExprEco 1.2,7.9,; ExprSce ,,; FusE2 1.0,1.2,; FusE5 0.9,0.9,1.0; FusE10 ,1.0,1.0;
gene name: b2561	 (NP_417056)	gi: 16130486	length: 306aa
description: putative transport protein (ABC superfamily, membrane) [Escherichia coli K12].
coverage: Archaea[1e-06] Bacteria[1e-168] Eukaryota[4e-16]
conserved domains: (Evalue, description)
	3e-61	COG1737, RpiR, Transcriptional regulators [Transcription].
	6e-29	pfam01418, HTH_6, Helix-turn-helix domain, rpiR family. This domain contains a helix-turn-helix motif. The best characterised member of this family is RpiR, a regulator of the expression of rpiB gene..
	5e-22	pfam01380, SIS, SIS domain. SIS (Sugar ISomerase) domains are found in many phosphosugar isomerases and phosphosugar binding proteins. SIS domains are also found in proteins that regulate the expression of genes involved in synthesis of phosphosugars. Presumably the SIS domains bind to the end-product of the pathway..
	1e-15	COG0794, GutQ, Predicted sugar phosphate isomerase involved in capsule formation [Cell envelope biogenesis, outer membrane].
----------------------------------------------------
candidate #210:	b2866
likelihood ratios: Total 1.0e+05; Clust 2.8,1.5,; BLAST 1.4,11.1,; KEGG 133.3,1.4,; ExprEco 2.7,1.2,; ExprSce ,,; FusE2 1.2,1.5,; FusE5 1.2,1.2,1.0; FusE10 ,1.0,1.0;
gene name: b2866	 (NP_417342)	gi: 16130768	length: 752aa
description: putative xanthine dehydrogenase subunit, molybdemum cofactor-binding domain [Escherichia coli K12].
coverage: Archaea[1e-114] Bacteria[0.0] Eukaryota[5e-54]
conserved domains: (Evalue, description)
	0.0	COG1529, CoxL, Aerobic-type carbon monoxide dehydrogenase, large subunit CoxL/CutL homologs [Energy production and conversion].
	1e-157	pfam02738, Ald_Xan_dh_C2, Aldehyde oxidase and xanthine dehydrogenase, molybdopterin binding domain..
	4e-75	COG4631, XdhB, Xanthine dehydrogenase, molybdopterin-binding subunit B [Nucleotide transport and metabolism].
	3e-30	pfam01315, Ald_Xan_dh_C, Aldehyde oxidase and xanthine dehydrogenase, a/b hammerhead domain..
----------------------------------------------------
candidate #211:	b3509
likelihood ratios: Total 1.0e+05; Clust 58.6,1.2,; BLAST 4.9,1.2,; KEGG 10.8,1.3,; ExprEco 2.3,1.3,; ExprSce ,,; FusE2 3.4,4.0,; FusE5 0.7,0.7,1.0; FusE10 ,1.0,1.0;
gene name: b3509	 (NP_417966)	gi: 16131381	length: 112aa
description: hypothetical protein b3509 [Escherichia coli K12].
coverage: Bacteria[1e-59]
----------------------------------------------------
candidate #212:	b2793
likelihood ratios: Total 9.6e+04; Clust 5.0,1.7,; BLAST 2.9,1.4,; KEGG 1.2,1.3,; ExprEco 1.1,1.3,; ExprSce ,,; FusE2 2.9,1.6,; FusE5 15.8,15.8,1.0; FusE10 ,1.0,1.0;
gene name: b2793	 (NP_417273)	gi: 16130700	length: 181aa
description: interacts with secY [Escherichia coli K12].
coverage: Bacteria[1e-103]
conserved domains: (Evalue, description)
	5e-78	pfam07348, Syd, Syd protein. This family contains a number of bacterial Syd proteins approximately 180 residues long. It has been suggested that Syd is loosely associated with the cytoplasmic surface of the cytoplasmic membrane, and that interaction with SecY may be involved in this membrane association..
----------------------------------------------------
candidate #213:	b1781
likelihood ratios: Total 9.6e+04; Clust 24.0,2.8,; BLAST 1.3,5.6,; KEGG 5.3,3.0,; ExprEco 12.0,1.5,; ExprSce ,,; FusE2 1.0,0.9,; FusE5 0.9,0.9,1.0; FusE10 ,1.0,1.0;
gene name: b1781	 (NP_416295)	gi: 16129735	length: 284aa
description: putative an aldehyde reductase [Escherichia coli K12].
coverage: Archaea[1e-38] Bacteria[1e-160] Eukaryota[2e-31]
conserved domains: (Evalue, description)
	2e-74	COG0656, ARA1, Aldo/keto reductases, related to diketogulonate reductase [General function prediction only].
	1e-51	pfam00248, Aldo_ket_red, Aldo/keto reductase family. This family includes a number of K+ ion channel beta chain regulatory domains - these are reported to have oxidoreductase activity..
	3e-50	COG0667, Tas, Predicted oxidoreductases (related to aryl-alcohol dehydrogenases) [Energy production and conversion].
	6e-30	COG4989, COG4989, Predicted oxidoreductase [General function prediction only].
	4e-22	COG1453, COG1453, Predicted oxidoreductases of the aldo/keto reductase family [General function prediction only].
----------------------------------------------------
candidate #214:	b0704
likelihood ratios: Total 9.5e+04; Clust 1.1,1.5,; BLAST 8.4,1.0,; KEGG 6.0,2.6,; ExprEco 1.3,1.5,; ExprSce ,,; FusE2 1.0,0.9,; FusE5 24.0,10.4,1.0; FusE10 ,1.0,1.0;
gene name: b0704	 (NP_415232)	gi: 16128679	length: 189aa
description: unknown CDS [Escherichia coli K12].
coverage: Bacteria[1e-106]
----------------------------------------------------
candidate #215:	b0715
likelihood ratios: Total 9.5e+04; Clust 1.1,7.7,; BLAST 3.9,12.1,; KEGG 3.4,2.5,; ExprEco 1.8,12.6,; ExprSce ,,; FusE2 1.1,1.3,; FusE5 1.0,0.9,1.0; FusE10 ,1.0,1.0;
gene name: b0715	 (NP_415243)	gi: 49176043	length: 363aa
description: putative transport protein [Escherichia coli K12].
coverage: Bacteria[0.0]
conserved domains: (Evalue, description)
	7e-81	COG3180, AbrB, Putative ammonia monooxygenase [General function prediction only].
	3e-75	pfam05145, AmoA, Putative ammonia monooxygenase. This family are annotated by COGS as putative ammonia monooxygenase enzymes..
----------------------------------------------------
candidate #216:	b3561
likelihood ratios: Total 9.5e+04; Clust 3.0,1.7,; BLAST 1.2,1.4,; KEGG 14.3,1.2,; ExprEco 94.2,2.7,; ExprSce ,,; FusE2 4.0,1.2,; FusE5 0.7,0.7,1.0; FusE10 ,1.0,1.0;
gene name: b3561	 (NP_418018)	gi: 16131432	length: 331aa
description: putative membrane protein [Escherichia coli K12].
coverage: Bacteria[0.0]
conserved domains: (Evalue, description)
	1e-105	COG3274, COG3274, Uncharacterized protein conserved in bacteria [Function unknown].
----------------------------------------------------
candidate #217:	b3119
likelihood ratios: Total 9.4e+04; Clust 2.0,1.1,; BLAST 20.4,1.3,; KEGG 1.9,1.6,; ExprEco 1.2,21.6,; ExprSce ,,; FusE2 9.3,2.7,; FusE5 0.9,0.9,1.0; FusE10 ,1.0,1.0;
gene name: b3119	 (NP_417589)	gi: 16131012	length: 114aa
description: threonine dehydratase operon activator protein [Escherichia coli K12].
coverage: Bacteria[4e-63]
----------------------------------------------------
candidate #218:	b2698
likelihood ratios: Total 9.2e+04; Clust 5.3,5.9,; BLAST 1.4,2.1,; KEGG 330.1,2.0,; ExprEco 1.0,1.2,; ExprSce ,,; FusE2 5.6,1.0,; FusE5 0.7,0.7,0.8; FusE10 ,0.8,0.6;
gene name: b2698	 (NP_417178)	gi: 16130605	length: 166aa
description: regulator, OraA protein [Escherichia coli K12].
coverage: Bacteria[3e-92] Eukaryota[1e-06]
conserved domains: (Evalue, description)
	4e-34	COG2137, OraA, Uncharacterized protein conserved in bacteria [General function prediction only].
	1e-29	pfam02631, RecX, RecX family. RecX is a putative bacterial regulatory protein. The gene encoding RecX is found downstream of recA, and is thought to interact with the RecA protein..
----------------------------------------------------
candidate #219:	b3813
likelihood ratios: Total 9.2e+04; Clust 3.1,6.2,; BLAST 1.9,3.4,; KEGG 1.7,4.1,; ExprEco 1.2,1.3,; ExprSce ,,; FusE2 8.4,9.9,; FusE5 0.9,0.9,1.0; FusE10 ,1.0,1.0;
gene name: b3813	 (NP_418258)	gi: 16131665	length: 720aa
description: DNA-dependent ATPase I and helicase II [Escherichia coli K12].
coverage: Archaea[7e-54] Bacteria[0.0] Eukaryota[4e-82]
conserved domains: (Evalue, description)
	0.0	COG0210, UvrD, Superfamily I DNA and RNA helicases [DNA replication, recombination, and repair].
	1e-147	pfam00580, UvrD-helicase, UvrD/REP helicase. The Rep family helicases are composed of four structural domains. The Rep family function as dimers. REP helicases catalyse ATP dependent unwinding of double stranded DNA to single stranded DNA. Some members have large insertions near to the carboxy-terminus relative to other members of the family..
	2e-42	COG1074, RecB, ATP-dependent exoDNAse (exonuclease V) beta subunit (contains helicase and exonuclease domains) [DNA replication, recombination, and repair].
----------------------------------------------------
candidate #220:	b2544
likelihood ratios: Total 9.1e+04; Clust 5.7,1.8,; BLAST 1.0,7.1,; KEGG 33.9,1.5,; ExprEco 2.4,2.6,; ExprSce ,,; FusE2 2.8,2.7,; FusE5 0.7,0.7,1.0; FusE10 ,1.0,1.0;
gene name: b2544	 (NP_417039)	gi: 16130469	length: 290aa
description: hypothetical protein b2544 [Escherichia coli K12].
coverage: Archaea[6e-09] Bacteria[1e-178]
conserved domains: (Evalue, description)
	9e-52	COG2017, GalM, Galactose mutarotase and related enzymes [Carbohydrate transport and metabolism].
	4e-40	pfam01263, Aldose_epim, Aldose 1-epimerase..
----------------------------------------------------
candidate #221:	b3649
likelihood ratios: Total 9.1e+04; Clust 1.6,4.1,; BLAST 1.2,2.4,; KEGG 6.3,1.5,; ExprEco 4.6,25.6,; ExprSce ,,; FusE2 3.4,2.7,; FusE5 0.7,0.7,1.0; FusE10 ,1.0,1.0;
gene name: b3649	 (NP_418106)	gi: 16131520	length: 91aa
description: RNA polymerase, omega subunit [Escherichia coli K12].
coverage: Bacteria[5e-42] Eukaryota[2e-32]
conserved domains: (Evalue, description)
	3e-12	COG1758, RpoZ, DNA-directed RNA polymerase, subunit K/omega [Transcription].
----------------------------------------------------
candidate #222:	b0374
likelihood ratios: Total 8.9e+04; Clust 2.5,1.8,; BLAST 6.6,1.4,; KEGG 1.5,7.5,; ExprEco 2.2,34.9,; ExprSce ,,; FusE2 1.0,0.8,; FusE5 2.9,1.1,1.0; FusE10 ,1.0,1.0;
gene name: b0374	 (NP_414908)	gi: 16128359	length: 467aa
description: flagellar protein [Escherichia coli K12].
coverage: Bacteria[0.0] Eukaryota[1e-05]
conserved domains: (Evalue, description)
	2e-31	COG3468, AidA, Type V secretory pathway, adhesin AidA [Cell envelope biogenesis, outer membrane / Intracellular trafficking and secretion].
	1e-25	pfam03797, Autotransporter, Autotransporter beta-domain. Secretion of protein products occurs by a number of different pathways in bacteria. One of these pathways known as the type V pathway was first described for the IgA1 protease. The protein component that mediates secretion through the outer membrane is contained within the secreted protein itself, hence the proteins secreted in this way are called autotransporters. This family corresponds to the presumed integral membrane beta-barrel domain that transports the protein. This domain is found at the C terminus of the proteins it occurs in. The N terminus contains the variable passenger domain that is translocated across the membrane. Once the passenger domain is exported it is cleaved auto-catalytically in some proteins, in others a different protease is used and in some cases no cleavage occurs..
----------------------------------------------------
candidate #223:	b0879
likelihood ratios: Total 8.8e+04; Clust 1.1,41.2,; BLAST 1.2,7.5,; KEGG 1.5,6.8,; ExprEco 5.3,4.8,; ExprSce ,,; FusE2 1.0,0.9,; FusE5 1.0,0.9,1.0; FusE10 ,1.0,1.0;
gene name: b0879	 (NP_415400)	gi: 16128847	length: 648aa
description: macrolide transport protein (ABC superfamily, atp_bind (N-terminal), membrane (C-terminal)) [Escherichia coli K12].
coverage: Archaea[5e-54] Bacteria[0.0] Eukaryota[2e-47]
conserved domains: (Evalue, description)
	6e-84	COG1136, SalX, ABC-type antimicrobial peptide transport system, ATPase component [Defense mechanisms].
	2e-62	COG4181, COG4181, Predicted ABC-type transport system involved in lysophospholipase L1 biosynthesis, ATPase component [Secondary metabolites biosynthesis, transport, and catabolism].
	2e-54	COG1126, GlnQ, ABC-type polar amino acid transport system, ATPase component [Amino acid transport and metabolism].
	4e-52	COG1135, AbcC, ABC-type metal ion transport system, ATPase component [Inorganic ion transport and metabolism].
	8e-50	cd00267, ABC_ATPase, ABC (ATP-binding cassette) transporter nucleotide-binding domain; ABC transporters are a large family of proteins involved in the transport of a wide variety of different compounds, like sugars, ions, peptides and more complex organic molecules. The nucleotide binding domain shows the highest similarity between all members of the family. ABC transporters are a subset of nucleotide hydrolases that contain a signature motif, Q-loop, and H-loop/switch region in addition to the Walker A motif/P-loop andWalker B motif commonly found in a number of ATP- and GTP-binding and hydrolyzing proteins..
	7e-49	COG2884, FtsE, Predicted ATPase involved in cell division [Cell division and chromosome partitioning].
	9e-48	COG1116, TauB, ABC-type nitrate/sulfonate/bicarbonate transport system, ATPase component [Inorganic ion transport and metabolism].
	1e-46	COG0577, SalY, ABC-type antimicrobial peptide transport system, permease component [Defense mechanisms].
	6e-46	COG1123, COG1123, ATPase components of various ABC-type transport systems, contain duplicated ATPase [General function prediction only].
	1e-45	COG3842, PotA, ABC-type spermidine/putrescine transport systems, ATPase components [Amino acid transport and metabolism].
	6e-45	COG1131, CcmA, ABC-type multidrug transport system, ATPase component [Defense mechanisms].
	1e-44	COG3638, COG3638, ABC-type phosphate/phosphonate transport system, ATPase component [Inorganic ion transport and metabolism].
	2e-44	COG0444, DppD, ABC-type dipeptide/oligopeptide/nickel transport system, ATPase component [Amino acid transport and metabolism / Inorganic ion transport and metabolism].
	8e-43	COG4598, HisP, ABC-type histidine transport system, ATPase component [Amino acid transport and metabolism].
	1e-41	COG4161, ArtP, ABC-type arginine transport system, ATPase component [Amino acid transport and metabolism].
	2e-40	COG3839, MalK, ABC-type sugar transport systems, ATPase components [Carbohydrate transport and metabolism].
	4e-40	COG1129, MglA, ABC-type sugar transport system, ATPase component [Carbohydrate transport and metabolism].
	4e-40	COG4175, ProV, ABC-type proline/glycine betaine transport system, ATPase component [Amino acid transport and metabolism].
	6e-39	COG1127, Ttg2A, ABC-type transport system involved in resistance to organic solvents, ATPase component [Secondary metabolites biosynthesis, transport, and catabolism].
	1e-38	COG4608, AppF, ABC-type oligopeptide transport system, ATPase component [Amino acid transport and metabolism].
	2e-38	COG1125, OpuBA, ABC-type proline/glycine betaine transport systems, ATPase components [Amino acid transport and metabolism].
	2e-38	pfam00005, ABC_tran, ABC transporter. ABC transporters for a large family of proteins responsible for translocation of a variety of compounds across biological membranes. ABC transporters are the largest family of proteins in many completely sequenced bacteria. ABC transporters are composed of two copies of this domain and two copies of a transmembrane domain pfam00664. These four domains may belong to a single polypeptide, or belong in different polypeptide chains..
	3e-38	COG1118, CysA, ABC-type sulfate/molybdate transport systems, ATPase component [Inorganic ion transport and metabolism].
	3e-38	COG1124, DppF, ABC-type dipeptide/oligopeptide/nickel transport system, ATPase component [Amino acid transport and metabolism / Inorganic ion transport and metabolism].
	6e-38	COG1122, CbiO, ABC-type cobalt transport system, ATPase component [Inorganic ion transport and metabolism].
	5e-37	COG4172, COG4172, ABC-type uncharacterized transport system, duplicated ATPase component [General function prediction only].
	3e-36	COG1120, FepC, ABC-type cobalamin/Fe3+-siderophores transport systems, ATPase components [Inorganic ion transport and metabolism / Coenzyme metabolism].
	2e-35	COG1121, ZnuC, ABC-type Mn/Zn transport systems, ATPase component [Inorganic ion transport and metabolism].
	8e-35	COG2274, SunT, ABC-type bacteriocin/lantibiotic exporters, contain an N-terminal double-glycine peptidase domain [Defense mechanisms].
	5e-34	COG3845, COG3845, ABC-type uncharacterized transport systems, ATPase components [General function prediction only].
	2e-33	COG4988, CydD, ABC-type transport system involved in cytochrome bd biosynthesis, ATPase and permease components [Energy production and conversion / Posttranslational modification, protein turnover, chaperones].
	3e-32	COG3840, ThiQ, ABC-type thiamine transport system, ATPase component [Coenzyme metabolism].
	2e-31	COG0411, LivG, ABC-type branched-chain amino acid transport systems, ATPase component [Amino acid transport and metabolism].
	3e-31	COG4987, CydC, ABC-type transport system involved in cytochrome bd biosynthesis, fused ATPase and permease components [Energy production and conversion / Posttranslational modification, protein turnover, chaperones].
	3e-30	COG1117, PstB, ABC-type phosphate transport system, ATPase component [Inorganic ion transport and metabolism].
	9e-30	COG4525, TauB, ABC-type taurine transport system, ATPase component [Inorganic ion transport and metabolism].
	2e-29	COG0410, LivF, ABC-type branched-chain amino acid transport systems, ATPase component [Amino acid transport and metabolism].
	2e-29	COG4619, COG4619, ABC-type uncharacterized transport system, ATPase component [General function prediction only].
	4e-29	pfam02687, FtsX, Predicted permease. This is a family of predicted permeases and hypothetical transmembrane proteins. One member has been shown to transport lipids targeted to the outer membrane across the inner membrane. Two members have been shown to require ATP..
	2e-28	COG4555, NatA, ABC-type Na+ transport system, ATPase component [Energy production and conversion / Inorganic ion transport and metabolism].
	1e-26	COG1132, MdlB, ABC-type multidrug transport system, ATPase and permease components [Defense mechanisms].
	7e-26	COG4604, CeuD, ABC-type enterochelin transport system, ATPase component [Inorganic ion transport and metabolism].
	9e-26	COG4778, PhnL, ABC-type phosphonate transport system, ATPase component [Inorganic ion transport and metabolism].
	3e-25	COG4618, ArpD, ABC-type protease/lipase transport system, ATPase and permease components [General function prediction only].
	5e-25	COG4148, ModC, ABC-type molybdate transport system, ATPase component [Inorganic ion transport and metabolism].
	2e-24	COG4559, COG4559, ABC-type hemin transport system, ATPase component [Inorganic ion transport and metabolism].
	2e-24	COG1119, ModF, ABC-type molybdenum transport system, ATPase component/photorepair protein PhrA [Inorganic ion transport and metabolism].
	3e-24	COG1137, YhbG, ABC-type (unclassified) transport system, ATPase component [General function prediction only].
	1e-22	COG4107, PhnK, ABC-type phosphonate transport system, ATPase component [Inorganic ion transport and metabolism].
	1e-22	COG0488, Uup, ATPase components of ABC transporters with duplicated ATPase domains [General function prediction only].
	2e-22	COG4167, SapF, ABC-type antimicrobial peptide transport system, ATPase component [Defense mechanisms].
	7e-22	COG4136, COG4136, ABC-type uncharacterized transport system, ATPase component [General function prediction only].
	1e-21	COG1134, TagH, ABC-type polysaccharide/polyol phosphate transport system, ATPase component [Carbohydrate transport and metabolism / Cell envelope biogenesis, outer membrane].
	4e-21	COG1101, PhnK, ABC-type uncharacterized transport system, ATPase component [General function prediction only].
	1e-20	COG5265, ATM1, ABC-type transport system involved in Fe-S cluster assembly, permease and ATPase components [Posttranslational modification, protein turnover, chaperones].
	2e-20	COG4591, LolE, ABC-type transport system, involved in lipoprotein release, permease component [Cell envelope biogenesis, outer membrane].
	4e-20	COG0396, SufC, ABC-type transport system involved in Fe-S cluster assembly, ATPase component [Posttranslational modification, protein turnover, chaperones].
	1e-19	COG4615, PvdE, ABC-type siderophore export system, fused ATPase and permease components [Secondary metabolites biosynthesis, transport, and catabolism / Inorganic ion transport and metabolism].
	4e-19	COG4152, COG4152, ABC-type uncharacterized transport system, ATPase component [General function prediction only].
	5e-19	COG4674, COG4674, Uncharacterized ABC-type transport system, ATPase component [General function prediction only].
	3e-18	COG4586, COG4586, ABC-type uncharacterized transport system, ATPase component [General function prediction only].
	7e-18	COG2401, COG2401, ABC-type ATPase fused to a predicted acetyltransferase domain [General function prediction only].
	1e-17	COG4133, CcmA, ABC-type transport system involved in cytochrome c biogenesis, ATPase component [Posttranslational modification, protein turnover, chaperones].
	1e-17	COG4170, SapD, ABC-type antimicrobial peptide transport system, ATPase component [Defense mechanisms].
	3e-13	COG4178, COG4178, ABC-type uncharacterized transport system, permease and ATPase components [General function prediction only].
	3e-13	COG4138, BtuD, ABC-type cobalamin transport system, ATPase component [Coenzyme metabolism].
	1e-12	COG1245, COG1245, Predicted ATPase, RNase L inhibitor (RLI) homolog [General function prediction only].
	1e-11	COG0178, UvrA, Excinuclease ATPase subunit [DNA replication, recombination, and repair].
----------------------------------------------------
candidate #224:	b1295
likelihood ratios: Total 8.8e+04; Clust 3.2,1.4,; BLAST 6.7,1.1,; KEGG 3.2,1.5,; ExprEco 1.5,2.6,; ExprSce ,,; FusE2 1.0,0.9,; FusE5 55.3,2.7,1.0; FusE10 ,1.0,1.0;
gene name: b1295	 (NP_415811)	gi: 16129256	length: 81aa
description: unknown CDS [Escherichia coli K12].
coverage: Bacteria[3e-41]
----------------------------------------------------
candidate #225:	b1159
likelihood ratios: Total 8.8e+04; Clust 3.1,2.3,; BLAST 1.5,1.1,; KEGG 3.0,4.0,; ExprEco 1.2,1.1,; ExprSce ,,; FusE2 7.7,11.5,; FusE5 4.4,1.3,1.0; FusE10 ,1.0,1.0;
gene name: b1159	 (NP_415677)	gi: 16129122	length: 277aa
description: e14 prophage; restriction of DNA at 5-methylcytosine residues [Escherichia coli K12].
coverage: Archaea[3e-06] Bacteria[1e-161]
----------------------------------------------------
candidate #226:	b3540
likelihood ratios: Total 8.7e+04; Clust 3.8,4.1,; BLAST 5.8,8.5,; KEGG 1.1,4.1,; ExprEco 4.6,3.2,; ExprSce ,,; FusE2 1.5,2.3,; FusE5 0.7,0.7,1.0; FusE10 ,1.0,1.0;
gene name: b3540	 (NP_417997)	gi: 16131412	length: 334aa
description: dipeptide transport protein (ABC superfamily, atp_bind) [Escherichia coli K12].
coverage: Archaea[2e-80] Bacteria[0.0] Eukaryota[2e-29]
conserved domains: (Evalue, description)
	1e-126	COG4608, AppF, ABC-type oligopeptide transport system, ATPase component [Amino acid transport and metabolism].
	1e-94	COG1123, COG1123, ATPase components of various ABC-type transport systems, contain duplicated ATPase [General function prediction only].
	5e-91	COG0444, DppD, ABC-type dipeptide/oligopeptide/nickel transport system, ATPase component [Amino acid transport and metabolism / Inorganic ion transport and metabolism].
	7e-82	COG4172, COG4172, ABC-type uncharacterized transport system, duplicated ATPase component [General function prediction only].
	7e-77	COG1124, DppF, ABC-type dipeptide/oligopeptide/nickel transport system, ATPase component [Amino acid transport and metabolism / Inorganic ion transport and metabolism].
	2e-66	COG4167, SapF, ABC-type antimicrobial peptide transport system, ATPase component [Defense mechanisms].
	3e-55	COG1135, AbcC, ABC-type metal ion transport system, ATPase component [Inorganic ion transport and metabolism].
	9e-52	COG1126, GlnQ, ABC-type polar amino acid transport system, ATPase component [Amino acid transport and metabolism].
	1e-50	cd00267, ABC_ATPase, ABC (ATP-binding cassette) transporter nucleotide-binding domain; ABC transporters are a large family of proteins involved in the transport of a wide variety of different compounds, like sugars, ions, peptides and more complex organic molecules. The nucleotide binding domain shows the highest similarity between all members of the family. ABC transporters are a subset of nucleotide hydrolases that contain a signature motif, Q-loop, and H-loop/switch region in addition to the Walker A motif/P-loop andWalker B motif commonly found in a number of ATP- and GTP-binding and hydrolyzing proteins..
	5e-45	COG3842, PotA, ABC-type spermidine/putrescine transport systems, ATPase components [Amino acid transport and metabolism].
	9e-45	COG1136, SalX, ABC-type antimicrobial peptide transport system, ATPase component [Defense mechanisms].
	9e-43	COG4175, ProV, ABC-type proline/glycine betaine transport system, ATPase component [Amino acid transport and metabolism].
	1e-42	COG4107, PhnK, ABC-type phosphonate transport system, ATPase component [Inorganic ion transport and metabolism].
	9e-42	COG1127, Ttg2A, ABC-type transport system involved in resistance to organic solvents, ATPase component [Secondary metabolites biosynthesis, transport, and catabolism].
	2e-41	COG1125, OpuBA, ABC-type proline/glycine betaine transport systems, ATPase components [Amino acid transport and metabolism].
	8e-41	COG1131, CcmA, ABC-type multidrug transport system, ATPase component [Defense mechanisms].
	1e-40	COG1116, TauB, ABC-type nitrate/sulfonate/bicarbonate transport system, ATPase component [Inorganic ion transport and metabolism].
	4e-40	pfam00005, ABC_tran, ABC transporter. ABC transporters for a large family of proteins responsible for translocation of a variety of compounds across biological membranes. ABC transporters are the largest family of proteins in many completely sequenced bacteria. ABC transporters are composed of two copies of this domain and two copies of a transmembrane domain pfam00664. These four domains may belong to a single polypeptide, or belong in different polypeptide chains..
	2e-39	COG1118, CysA, ABC-type sulfate/molybdate transport systems, ATPase component [Inorganic ion transport and metabolism].
	3e-39	COG1122, CbiO, ABC-type cobalt transport system, ATPase component [Inorganic ion transport and metabolism].
	2e-38	COG3839, MalK, ABC-type sugar transport systems, ATPase components [Carbohydrate transport and metabolism].
	2e-38	COG4170, SapD, ABC-type antimicrobial peptide transport system, ATPase component [Defense mechanisms].
	3e-38	COG1129, MglA, ABC-type sugar transport system, ATPase component [Carbohydrate transport and metabolism].
	4e-37	COG4598, HisP, ABC-type histidine transport system, ATPase component [Amino acid transport and metabolism].
	2e-34	COG1117, PstB, ABC-type phosphate transport system, ATPase component [Inorganic ion transport and metabolism].
	3e-34	COG4161, ArtP, ABC-type arginine transport system, ATPase component [Amino acid transport and metabolism].
	5e-34	COG0411, LivG, ABC-type branched-chain amino acid transport systems, ATPase component [Amino acid transport and metabolism].
	7e-34	COG2274, SunT, ABC-type bacteriocin/lantibiotic exporters, contain an N-terminal double-glycine peptidase domain [Defense mechanisms].
	2e-31	COG1120, FepC, ABC-type cobalamin/Fe3+-siderophores transport systems, ATPase components [Inorganic ion transport and metabolism / Coenzyme metabolism].
	3e-31	COG4181, COG4181, Predicted ABC-type transport system involved in lysophospholipase L1 biosynthesis, ATPase component [Secondary metabolites biosynthesis, transport, and catabolism].
	5e-31	COG2884, FtsE, Predicted ATPase involved in cell division [Cell division and chromosome partitioning].
	3e-30	COG3845, COG3845, ABC-type uncharacterized transport systems, ATPase components [General function prediction only].
	4e-30	COG3638, COG3638, ABC-type phosphate/phosphonate transport system, ATPase component [Inorganic ion transport and metabolism].
	3e-29	COG1132, MdlB, ABC-type multidrug transport system, ATPase and permease components [Defense mechanisms].
	8e-29	COG4555, NatA, ABC-type Na+ transport system, ATPase component [Energy production and conversion / Inorganic ion transport and metabolism].
	2e-28	COG3840, ThiQ, ABC-type thiamine transport system, ATPase component [Coenzyme metabolism].
	5e-28	COG4525, TauB, ABC-type taurine transport system, ATPase component [Inorganic ion transport and metabolism].
	3e-27	COG1121, ZnuC, ABC-type Mn/Zn transport systems, ATPase component [Inorganic ion transport and metabolism].
	9e-27	COG4987, CydC, ABC-type transport system involved in cytochrome bd biosynthesis, fused ATPase and permease components [Energy production and conversion / Posttranslational modification, protein turnover, chaperones].
	1e-26	COG4988, CydD, ABC-type transport system involved in cytochrome bd biosynthesis, ATPase and permease components [Energy production and conversion / Posttranslational modification, protein turnover, chaperones].
	3e-24	COG5265, ATM1, ABC-type transport system involved in Fe-S cluster assembly, permease and ATPase components [Posttranslational modification, protein turnover, chaperones].
	3e-24	COG4619, COG4619, ABC-type uncharacterized transport system, ATPase component [General function prediction only].
	2e-23	COG4778, PhnL, ABC-type phosphonate transport system, ATPase component [Inorganic ion transport and metabolism].
	4e-23	COG0410, LivF, ABC-type branched-chain amino acid transport systems, ATPase component [Amino acid transport and metabolism].
	7e-23	COG4148, ModC, ABC-type molybdate transport system, ATPase component [Inorganic ion transport and metabolism].
	1e-22	COG0396, SufC, ABC-type transport system involved in Fe-S cluster assembly, ATPase component [Posttranslational modification, protein turnover, chaperones].
	2e-22	COG4136, COG4136, ABC-type uncharacterized transport system, ATPase component [General function prediction only].
	1e-21	COG4604, CeuD, ABC-type enterochelin transport system, ATPase component [Inorganic ion transport and metabolism].
	3e-21	COG4559, COG4559, ABC-type hemin transport system, ATPase component [Inorganic ion transport and metabolism].
	3e-20	COG4586, COG4586, ABC-type uncharacterized transport system, ATPase component [General function prediction only].
	6e-20	COG4674, COG4674, Uncharacterized ABC-type transport system, ATPase component [General function prediction only].
	3e-18	COG1137, YhbG, ABC-type (unclassified) transport system, ATPase component [General function prediction only].
	7e-18	COG0488, Uup, ATPase components of ABC transporters with duplicated ATPase domains [General function prediction only].
	1e-17	COG1119, ModF, ABC-type molybdenum transport system, ATPase component/photorepair protein PhrA [Inorganic ion transport and metabolism].
	1e-17	COG1101, PhnK, ABC-type uncharacterized transport system, ATPase component [General function prediction only].
	3e-17	COG1245, COG1245, Predicted ATPase, RNase L inhibitor (RLI) homolog [General function prediction only].
	7e-17	COG1134, TagH, ABC-type polysaccharide/polyol phosphate transport system, ATPase component [Carbohydrate transport and metabolism / Cell envelope biogenesis, outer membrane].
	1e-16	COG4615, PvdE, ABC-type siderophore export system, fused ATPase and permease components [Secondary metabolites biosynthesis, transport, and catabolism / Inorganic ion transport and metabolism].
	1e-16	COG4152, COG4152, ABC-type uncharacterized transport system, ATPase component [General function prediction only].
	1e-14	COG4178, COG4178, ABC-type uncharacterized transport system, permease and ATPase components [General function prediction only].
	1e-13	COG4133, CcmA, ABC-type transport system involved in cytochrome c biogenesis, ATPase component [Posttranslational modification, protein turnover, chaperones].
	1e-13	COG4618, ArpD, ABC-type protease/lipase transport system, ATPase and permease components [General function prediction only].
	1e-10	COG4138, BtuD, ABC-type cobalamin transport system, ATPase component [Coenzyme metabolism].
----------------------------------------------------
candidate #227:	b2971
likelihood ratios: Total 8.7e+04; Clust 3.9,1.8,; BLAST 2.8,1.0,; KEGG 13.8,1.7,; ExprEco 1.3,2.4,; ExprSce ,,; FusE2 1.3,2.1,; FusE5 4.6,4.6,1.0; FusE10 ,1.0,1.0;
gene name: b2971	 (NP_417445)	gi: 16130871	length: 136aa
description: unknown CDS [Escherichia coli K12].
coverage: Bacteria[2e-70]
----------------------------------------------------
candidate #228:	b2713
likelihood ratios: Total 8.7e+04; Clust 56.7,1.6,; BLAST 2.1,1.2,; KEGG 2.4,5.9,; ExprEco 1.3,1.9,; ExprSce ,,; FusE2 2.3,9.6,; FusE5 0.7,0.7,1.0; FusE10 ,1.0,1.0;
gene name: b2713	 (NP_417193)	gi: 16130620	length: 175aa
description: electron transport protein (formate to hydrogen), Fe-S center [Escherichia coli K12].
coverage: Archaea[4e-22] Bacteria[1e-101] Eukaryota[1e-09]
conserved domains: (Evalue, description)
	1e-44	COG1142, HycB, Fe-S-cluster-containing hydrogenase components 2 [Energy production and conversion].
	1e-21	COG0437, HybA, Fe-S-cluster-containing hydrogenase components 1 [Energy production and conversion].
----------------------------------------------------
candidate #229:	b3039
likelihood ratios: Total 8.6e+04; Clust 3.6,4.2,; BLAST 1.2,47.6,; KEGG 14.0,2.2,; ExprEco 1.3,1.3,; ExprSce ,,; FusE2 3.9,1.0,; FusE5 0.7,0.7,1.0; FusE10 ,1.0,1.0;
gene name: b3039	 (NP_417511)	gi: 16130935	length: 271aa
description: putative enzyme with dioxygenase domain [Escherichia coli K12].
coverage: Archaea[5e-55] Bacteria[1e-161] Eukaryota[1e-39]
conserved domains: (Evalue, description)
	2e-94	COG3384, COG3384, Uncharacterized conserved protein [Function unknown].
	8e-55	pfam02900, LigB, Catalytic LigB subunit of aromatic ring-opening dioxygenase..
----------------------------------------------------
candidate #230:	b0807
likelihood ratios: Total 8.6e+04; Clust 2.4,6.4,; BLAST 3.4,2.7,; KEGG 1.9,6.7,; ExprEco 3.0,1.1,; ExprSce ,,; FusE2 6.5,0.9,; FusE5 2.6,0.9,1.0; FusE10 ,1.0,1.0;
gene name: b0807	 (NP_415328)	gi: 16128775	length: 335aa
description: putative methyltransferase [Escherichia coli K12].
coverage: Bacteria[0.0] Eukaryota[4e-44]
conserved domains: (Evalue, description)
	1e-138	pfam05971, DUF890, Protein of unknown function (DUF890). This family consists of several conserved hypothetical proteins from both eukaryotes and prokaryotes. The function of this family is unknown..
	1e-137	COG3129, COG3129, Predicted SAM-dependent methyltransferase [General function prediction only].
----------------------------------------------------
candidate #231:	b3573
likelihood ratios: Total 8.5e+04; Clust 11.5,1.0,; BLAST 23.2,1.3,; KEGG 2.0,1.8,; ExprEco 27.7,1.5,; ExprSce ,,; FusE2 1.2,2.8,; FusE5 0.7,0.7,1.0; FusE10 ,1.0,1.0;
gene name: b3573	 (NP_418030)	gi: 16131444	length: 157aa
description: putative oxidoreductase, Fe-S protein [Escherichia coli K12].
coverage: Archaea[6e-22] Bacteria[1e-93] Eukaryota[8e-12]
conserved domains: (Evalue, description)
	3e-41	COG1142, HycB, Fe-S-cluster-containing hydrogenase components 2 [Energy production and conversion].
	5e-21	COG0437, HybA, Fe-S-cluster-containing hydrogenase components 1 [Energy production and conversion].
----------------------------------------------------
candidate #232:	b4000
likelihood ratios: Total 8.5e+04; Clust 1.7,1.7,; BLAST 191.0,4.2,; KEGG 2.5,1.2,; ExprEco 2.0,2.5,; ExprSce ,,; FusE2 1.5,1.2,; FusE5 1.2,1.2,1.0; FusE10 ,1.0,1.0;
gene name: b4000	 (NP_418428)	gi: 16131830	length: 90aa
description: DNA-binding protein HU-alpha (HU-2) [Escherichia coli K12].
coverage: Archaea[6e-06] Bacteria[3e-42] Eukaryota[2e-13]
conserved domains: (Evalue, description)
	3e-25	pfam00216, Bac_DNA_binding, Bacterial DNA-binding protein..
	2e-23	smart00411, BHL, bacterial (prokaryotic) histone like domain; .
----------------------------------------------------
candidate #233:	b0042
likelihood ratios: Total 8.3e+04; Clust 1.3,1.9,; BLAST 19.5,2.0,; KEGG 2.7,1.9,; ExprEco 1.1,1.5,; ExprSce ,,; FusE2 1.0,0.7,; FusE5 24.0,5.7,1.0; FusE10 ,1.0,1.0;
gene name: b0042	 (NP_414584)	gi: 16128036	length: 313aa
description: probable flavoprotein subunit, carnitine metabolism [Escherichia coli K12].
coverage: Archaea[6e-40] Bacteria[1e-175] Eukaryota[8e-26]
conserved domains: (Evalue, description)
	2e-78	COG2025, FixB, Electron transfer flavoprotein, alpha subunit [Energy production and conversion].
	6e-72	pfam00766, ETF_alpha, Electron transfer flavoprotein alpha subunit. This protein is distantly related to and forms a heterodimer with pfam01012..
----------------------------------------------------
candidate #234:	b2876
likelihood ratios: Total 8.3e+04; Clust 1.4,1.2,; BLAST 1.6,1.2,; KEGG 4.7,3.6,; ExprEco 3.8,1.3,; ExprSce ,,; FusE2 25.0,1.5,; FusE5 2.9,2.9,1.0; FusE10 ,1.0,1.0;
gene name: b2876	 (NP_417352)	gi: 16130778	length: 235aa
description: hypothetical protein b2876 [Escherichia coli K12].
coverage: Archaea[1e-13] Bacteria[1e-137]
----------------------------------------------------
candidate #235:	b1494
likelihood ratios: Total 8.1e+04; Clust 7.5,9.2,; BLAST 1.0,1.2,; KEGG 1.4,7.7,; ExprEco 41.1,5.4,; ExprSce ,,; FusE2 1.0,0.8,; FusE5 1.0,1.0,1.0; FusE10 ,0.8,0.6;
gene name: b1494	 (NP_416011)	gi: 16129453	length: 931aa
description: putative zinc protease [Escherichia coli K12].
coverage: Archaea[6e-06] Bacteria[0.0] Eukaryota[7e-52]
conserved domains: (Evalue, description)
	1e-59	COG0612, PqqL, Predicted Zn-dependent peptidases [General function prediction only].
	2e-31	pfam00675, Peptidase_M16, Insulinase (Peptidase family M16)..
	8e-19	pfam05193, Peptidase_M16_C, Peptidase M16 inactive domain. Peptidase M16 consists of two structurally related domains. One is the active peptidase, whereas the other is inactive. The two domains hold the substrate like a clamp..
	2e-17	COG1025, Ptr, Secreted/periplasmic Zn-dependent peptidases, insulinase-like [Posttranslational modification, protein turnover, chaperones].
----------------------------------------------------
candidate #236:	b1010
likelihood ratios: Total 7.9e+04; Clust 11.2,2.7,; BLAST 3.0,2.9,; KEGG 120.3,2.6,; ExprEco 1.0,1.1,; ExprSce ,,; FusE2 1.0,1.0,; FusE5 1.0,0.9,1.0; FusE10 ,1.0,1.0;
gene name: b1010	 (NP_415530)	gi: 16128976	length: 128aa
description: hypothetical protein b1010 [Escherichia coli K12].
coverage: Archaea[7e-17] Bacteria[8e-69] Eukaryota[3e-16]
conserved domains: (Evalue, description)
	5e-28	pfam01042, Ribonuc_L-PSP, Endoribonuclease L-PSP. Endoribonuclease active on single-stranded mRNA. Inhibits protein synthesis by cleavage of mRNA. Previously thought to inhibit protein synthesis initiation. This protein may also be involved in the regulation of purine biosynthesis..
	7e-27	COG0251, TdcF, Putative translation initiation inhibitor, yjgF family [Translation, ribosomal structure and biogenesis].
----------------------------------------------------
candidate #237:	b1477
likelihood ratios: Total 7.8e+04; Clust 35.0,10.7,; BLAST 1.2,1.4,; KEGG 13.7,2.0,; ExprEco 1.9,2.7,; ExprSce ,,; FusE2 1.0,0.9,; FusE5 1.0,1.0,1.0; FusE10 ,1.0,1.0;
gene name: b1477	 (NP_415994)	gi: 49176114	length: 120aa
description: putative transcriptional regulator (OmpR family) [Escherichia coli K12].
coverage: Bacteria[7e-62]
conserved domains: (Evalue, description)
	3e-21	COG3093, VapI, Plasmid maintenance system antidote protein [General function prediction only].
----------------------------------------------------
candidate #238:	b1581
likelihood ratios: Total 7.7e+04; Clust 10.8,2.0,; BLAST 3.8,5.3,; KEGG 9.3,1.3,; ExprEco 1.1,1.0,; ExprSce ,,; FusE2 2.9,2.4,; FusE5 1.3,1.3,1.0; FusE10 ,1.0,1.0;
gene name: b1581	 (NP_416098)	gi: 16129539	length: 404aa
description: putative dehydratase, starvation-sensing protein [Escherichia coli K12].
coverage: Archaea[1e-45] Bacteria[0.0] Eukaryota[3e-46]
conserved domains: (Evalue, description)
	9e-83	pfam01188, MR_MLE, Mandelate racemase / muconate lactonizing enzyme, C-terminal domain. C-terminal domain is TIM barrel fold, dehydratase-like domain. Manganese is associated with this domain..
	3e-81	COG4948, COG4948, L-alanine-DL-glutamate epimerase and related enzymes of enolase superfamily [Cell envelope biogenesis, outer membrane / General function prediction only].
	4e-33	pfam02746, MR_MLE_N, Mandelate racemase / muconate lactonizing enzyme, N-terminal domain. SCOP reports fold similarity with enolase N-terminal domain..
----------------------------------------------------
candidate #239:	b1983
likelihood ratios: Total 7.7e+04; Clust 1.6,4.8,; BLAST 3.0,1.8,; KEGG 3.1,12.0,; ExprEco 5.0,1.6,; ExprSce ,,; FusE2 1.7,1.9,; FusE5 1.4,1.4,1.0; FusE10 ,1.0,1.0;
gene name: b1983	 (NP_416490)	gi: 16129927	length: 238aa
description: hypothetical protein b1983 [Escherichia coli K12].
coverage: Bacteria[1e-131] Eukaryota[2e-28]
conserved domains: (Evalue, description)
	1e-73	pfam01709, DUF28, Domain of unknown function DUF28. This domain is found in bacterial and yeast proteins it compromises the entire length or central region of most of the proteins in the family, all of which are hypothetical with no known function. The average length of this domain is approximately 230 amino acids long..
----------------------------------------------------
candidate #240:	b0768
likelihood ratios: Total 7.6e+04; Clust 15.7,3.3,; BLAST 1.8,8.4,; KEGG 2.2,2.5,; ExprEco 1.1,3.2,; ExprSce ,,; FusE2 1.0,7.1,; FusE5 1.0,0.7,1.0; FusE10 ,1.0,1.0;
gene name: b0768	 (NP_415289)	gi: 49176046	length: 338aa
description: putative transcriptional regulator (LysR family) [Escherichia coli K12].
coverage: Archaea[4e-17] Bacteria[0.0] Eukaryota[1e-21]
conserved domains: (Evalue, description)
	4e-42	COG0583, LysR, Transcriptional regulator [Transcription].
	2e-35	pfam03466, LysR_substrate, LysR substrate binding domain. The structure of this domain is known and is similar to the periplasmic binding proteins..
	4e-14	pfam00126, HTH_1, Bacterial regulatory helix-turn-helix protein, lysR family..
----------------------------------------------------
candidate #241:	b1525
likelihood ratios: Total 7.5e+04; Clust 3.4,2.3,; BLAST 1.3,11.3,; KEGG 2.1,4.9,; ExprEco 1.8,3.5,; ExprSce ,,; FusE2 1.2,3.7,; FusE5 1.4,1.4,1.0; FusE10 ,1.0,1.0;
gene name: b1525	 (NP_416042)	gi: 16129484	length: 470aa
description: putative aldehyde dehydrogenase [Escherichia coli K12].
coverage: Archaea[1e-107] Bacteria[0.0] Eukaryota[6e-69]
conserved domains: (Evalue, description)
	1e-121	COG1012, PutA, NAD-dependent aldehyde dehydrogenases [Energy production and conversion].
	1e-112	pfam00171, Aldedh, Aldehyde dehydrogenase family. This family of dehydrogenases act on aldehyde substrates. Members use NADP as a cofactor. The family includes the following members: The prototypical members are the aldehyde dehydrogenases EC:1.2.1.3. Succinate-semialdehyde dehydrogenase EC:1.2.1.16. Lactaldehyde dehydrogenase EC:1.2.1.22. Benzaldehyde dehydrogenase EC:1.2.1.28. Methylmalonate-semialdehyde dehydrogenase EC:1.2.1.27. Glyceraldehyde-3-phosphate dehydrogenase EC:1.2.1.9. Delta-1-pyrroline-5-carboxylate dehydrogenase EC: 1.5.1.12. Acetaldehyde dehydrogenase EC:1.2.1.10. Glutamate-5-semialdehyde dehydrogenase EC:1.2.1.41. This family also includes omega crystallin, an eye lens protein from squid and octopus that has little aldehyde dehydrogenase activity..
	3e-35	COG4230, COG4230, Delta 1-pyrroline-5-carboxylate dehydrogenase [Energy production and conversion].
----------------------------------------------------
candidate #242:	b0568
likelihood ratios: Total 7.5e+04; Clust 1.3,2.2,; BLAST 471.6,2.1,; KEGG 2.2,1.1,; ExprEco 1.1,1.2,; ExprSce ,,; FusE2 5.6,0.7,; FusE5 1.9,1.1,1.0; FusE10 ,1.0,1.0;
gene name: b0568	 (NP_415100)	gi: 16128551	length: 990aa
description: bacteriophage N4 receptor, outer membrane protein [Escherichia coli K12].
coverage: Bacteria[0.0]
----------------------------------------------------
candidate #243:	b3064
likelihood ratios: Total 7.4e+04; Clust 4.9,11.3,; BLAST 1.4,2.1,; KEGG 3.1,1.6,; ExprEco 1.1,3.3,; ExprSce ,,; FusE2 1.9,1.3,; FusE5 0.8,0.8,0.4; FusE10 ,0.8,51.8;
gene name: b3064	 (NP_417536)	gi: 16130960	length: 337aa
description: putative O-sialoglycoprotein endopeptidase [Escherichia coli K12].
coverage: Archaea[2e-44] Bacteria[0.0] Eukaryota[3e-62]
conserved domains: (Evalue, description)
	1e-134	COG0533, QRI7, Metal-dependent proteases with possible chaperone activity [Posttranslational modification, protein turnover, chaperones].
	6e-73	pfam00814, Peptidase_M22, Glycoprotease family..
	3e-12	COG1214, COG1214, Inactive homolog of metal-dependent proteases, putative molecular chaperone [Posttranslational modification, protein turnover, chaperones].
----------------------------------------------------
candidate #244:	b1473
likelihood ratios: Total 7.4e+04; Clust 14.2,2.4,; BLAST 1.5,2.3,; KEGG 1.3,3.5,; ExprEco 2.6,1.9,; ExprSce ,,; FusE2 1.0,0.9,; FusE5 5.4,5.4,1.0; FusE10 ,1.0,1.0;
gene name: b1473	 (NP_415990)	gi: 49176113	length: 293aa
description: putative transmembrane protein [Escherichia coli K12].
coverage: Archaea[5e-06] Bacteria[1e-167]
----------------------------------------------------
candidate #245:	b1162
likelihood ratios: Total 7.3e+04; Clust 1.7,7.3,; BLAST 1.1,3.6,; KEGG 2.5,6.1,; ExprEco 4.3,2.0,; ExprSce ,,; FusE2 17.3,0.7,; FusE5 1.3,0.8,1.0; FusE10 ,1.0,1.0;
gene name: b1162	 (NP_415680)	gi: 16129125	length: 243aa
description: putative transcriptional regulator [Escherichia coli K12].
coverage: Bacteria[1e-139]
conserved domains: (Evalue, description)
	4e-23	cd01104, HTH_MlrA, Helix-turn-helix transcription regulator MlrA (merR-like regulator A). The MlrA protein, also known as YehV, has been shown to control cell-cell aggregation by co-regulating the expression of curli and extracellular matrix production in Escherichia coli and Salmonella typhimurium. Its close homolog, CarA from Myxococcus xanthus, is involved in activation of the carotenoid biosynthesis genes by light. These proteins belong to the MERR superfamily of transcription regulators that promote expression of several stress regulon genes by reconfiguring the spacer between the -35 and -10 promoter elements. Their conserved N-terminal domains contain predicted HTH (helix-turn-helix) motives that mediate DNA binding, while the dissimilar C-terminal domains bind specific coactivator molecules..
	1e-16	cd00592, HTH_MERR, Helix-turn-helix transcription regulator MERR, N-terminal domain. The MERR family transcription regulators have been shown to mediate responses to stress including exposure to heavy metals, drugs, or oxygen radicals in eubacterial and some archaeal species. They regulate transcription of multidrug/metal ion transporters genes and oxidative stress regulons by reconfiguring the spacer between the -35 and -10 promoter elements. A typical MERR regulator is comprised of two distinct domains that harbor the regulatory (effector-binding) site and the active (DNA-binding) site. Their N-terminal domains are homologous and contain a DNA-binding winged HTH (helix-turn-helix) motif, while the C-terminal domains are often dissimilar and bind specific coactivator molecules such as metal ions, drugs, and organic substrates..
	5e-16	smart00422, HTH_MERR, helix_turn_helix, mercury resistance; .
	2e-14	COG0789, SoxR, Predicted transcriptional regulators [Transcription].
	5e-11	cd01279, HTH_HspR, Helix-turn-helix transcription regulator HspR. Heat shock protein regulators (HspR) have been shown to regulate expression of specific regulons in response to high temperature or high osmolarity in Streptomyces and Helicobacter, respectively. These proteins share the N-terminal DNA binding domain with other transcription regulators of the MERR superfamily that promote transcription by reconfiguring the spacer between the -35 and -10 promoter elements. A typical MERR regulator is comprised of two distinct domains that harbor the regulatory (effector-binding) site and the active (DNA-binding) site. Their conserved N-terminal domains contain predicted HTH (helix-turn-helix) motives that mediate DNA binding, while the dissimilar C-terminal domains bind specific coactivator molecules.
----------------------------------------------------
candidate #246:	b3592
likelihood ratios: Total 7.3e+04; Clust 2.5,1.8,; BLAST 1.3,49.7,; KEGG 1.3,1.6,; ExprEco 21.1,1.8,; ExprSce ,,; FusE2 4.3,1.5,; FusE5 0.7,0.7,1.0; FusE10 ,1.0,1.0;
gene name: b3592	 (NP_418049)	gi: 16131463	length: 202aa
description: putative S-transferase [Escherichia coli K12].
coverage: Bacteria[1e-111] Eukaryota[8e-10]
conserved domains: (Evalue, description)
	7e-25	COG0625, Gst, Glutathione S-transferase [Posttranslational modification, protein turnover, chaperones].
----------------------------------------------------
candidate #247:	b1119
likelihood ratios: Total 7.2e+04; Clust 1.9,97.2,; BLAST 2.0,3.4,; KEGG 3.4,1.1,; ExprEco 2.0,10.9,; ExprSce ,,; FusE2 1.1,0.9,; FusE5 1.0,0.7,1.0; FusE10 ,1.0,1.0;
gene name: b1119	 (NP_415637)	gi: 16129082	length: 303aa
description: putative NAGC-like transcriptional regulator [Escherichia coli K12].
coverage: Archaea[2e-19] Bacteria[1e-179] Eukaryota[4e-15]
conserved domains: (Evalue, description)
	5e-58	COG1940, NagC, Transcriptional regulator/sugar kinase [Transcription / Carbohydrate transport and metabolism].
	1e-40	pfam00480, ROK, ROK family..
----------------------------------------------------
candidate #248:	b2725
likelihood ratios: Total 7.1e+04; Clust 19.8,1.5,; BLAST 1.3,1.2,; KEGG 2.0,2.0,; ExprEco 4.9,2.4,; ExprSce ,,; FusE2 16.8,2.4,; FusE5 0.9,0.9,1.0; FusE10 ,1.0,1.0;
gene name: b2725	 (NP_417205)	gi: 16130632	length: 153aa
description: regulatory protein for HycE (part of the FHL complex) [Escherichia coli K12].
coverage: Bacteria[8e-85]
----------------------------------------------------
candidate #249:	b1020
likelihood ratios: Total 7.1e+04; Clust 1.4,2.2,; BLAST 24.0,2.0,; KEGG 8.4,1.5,; ExprEco 3.3,9.3,; ExprSce ,,; FusE2 1.5,0.7,; FusE5 1.4,0.8,1.0; FusE10 ,1.0,1.0;
gene name: b1020	 (NP_415539)	gi: 16128984	length: 354aa
description: PhoB-dependent, ATP-binding pho regulon component [Escherichia coli K12].
coverage: Archaea[2e-17] Bacteria[0.0]
conserved domains: (Evalue, description)
	1e-127	pfam02562, PhoH, PhoH-like protein. PhoH is a cytoplasmic protein and predicted ATPase that is induced by phosphate starvation..
	5e-95	COG1702, PhoH, Phosphate starvation-inducible protein PhoH, predicted ATPase [Signal transduction mechanisms].
	1e-31	COG1875, COG1875, Predicted ATPase related to phosphate starvation-inducible protein PhoH [Signal transduction mechanisms].
----------------------------------------------------
candidate #250:	b3660
likelihood ratios: Total 7.1e+04; Clust 16.4,2.8,; BLAST 2.4,1.7,; KEGG 2.9,1.9,; ExprEco 2.1,2.0,; ExprSce ,,; FusE2 29.7,1.1,; FusE5 0.7,0.7,1.0; FusE10 ,1.0,1.0;
gene name: b3660	 (NP_418116)	gi: 16131530	length: 307aa
description: putative membrane protein, transport [Escherichia coli K12].
coverage: Archaea[5e-31] Bacteria[1e-167] Eukaryota[6e-40]
----------------------------------------------------
candidate #251:	b1430
likelihood ratios: Total 7.0e+04; Clust 13.9,2.4,; BLAST 9.7,1.4,; KEGG 1.1,1.1,; ExprEco 16.0,12.2,; ExprSce ,,; FusE2 1.1,0.9,; FusE5 0.8,0.8,1.0; FusE10 ,1.0,1.0;
gene name: b1430	 (NP_415947)	gi: 16129389	length: 197aa
description: putative methyltransferase; tellurite resistance [Escherichia coli K12].
coverage: Archaea[7e-06] Bacteria[1e-111]
conserved domains: (Evalue, description)
	3e-91	pfam03848, TehB, Tellurite resistance protein TehB..
----------------------------------------------------
candidate #252:	b4037
likelihood ratios: Total 6.9e+04; Clust 1.0,26.8,; BLAST 3.6,2.2,; KEGG 1.7,2.2,; ExprEco 3.7,1.7,; ExprSce ,,; FusE2 13.7,1.0,; FusE5 1.0,1.0,1.0; FusE10 ,1.0,1.0;
gene name: b4037	 (NP_418461)	gi: 16131863	length: 306aa
description: periplasmic protein of mal regulon [Escherichia coli K12].
coverage: Bacteria[1e-168]
----------------------------------------------------
candidate #253:	b2790
likelihood ratios: Total 6.7e+04; Clust 8.2,1.6,; BLAST 1.0,2.1,; KEGG 2.6,1.8,; ExprEco 6.5,1.1,; ExprSce ,,; FusE2 3.2,1.4,; FusE5 3.9,3.9,1.0; FusE10 ,1.0,1.0;
gene name: b2790	 (NP_417270)	gi: 16130697	length: 149aa
description: putative flavoprotein enzyme [Escherichia coli K12].
coverage: Bacteria[1e-81] Eukaryota[2e-12]
conserved domains: (Evalue, description)
	2e-27	COG0716, FldA, Flavodoxins [Energy production and conversion].
	4e-19	pfam00258, Flavodoxin_1, Flavodoxin..
	2e-16	COG0369, CysJ, Sulfite reductase, alpha subunit (flavoprotein) [Inorganic ion transport and metabolism].
----------------------------------------------------
candidate #254:	b1056
likelihood ratios: Total 6.6e+04; Clust 2.4,12.6,; BLAST 2.5,3.0,; KEGG 1.5,2.2,; ExprEco 2.1,57.2,; ExprSce ,,; FusE2 1.0,0.9,; FusE5 1.0,0.9,1.0; FusE10 ,1.0,1.0;
gene name: b1056	 (NP_415574)	gi: 16129019	length: 191aa
description: putative secreted protein [Escherichia coli K12].
coverage: Archaea[1e-22] Bacteria[1e-106]
conserved domains: (Evalue, description)
	1e-48	pfam04264, YceI, YceI like family. E. coli YceI is a base-induced periplasmic protein. Its function has not yet been characterised..
----------------------------------------------------
candidate #255:	b2727
likelihood ratios: Total 6.5e+04; Clust 5.8,4.4,; BLAST 2.3,2.3,; KEGG 1.2,1.6,; ExprEco 2.2,1.1,; ExprSce ,,; FusE2 158.6,1.2,; FusE5 0.7,0.7,1.0; FusE10 ,1.0,1.0;
gene name: b2727	 (NP_417207)	gi: 16130634	length: 290aa
description: guanine-nucleotide binding protein, functions as nickel donor for large subunit of hydrogenase 3 [Escherichia coli K12].
coverage: Archaea[1e-40] Bacteria[1e-167]
conserved domains: (Evalue, description)
	2e-64	COG0378, HypB, Ni2+-binding GTPase involved in regulation of expression and maturation of urease and hydrogenase [Posttranslational modification, protein turnover, chaperones / Transcription].
	5e-48	pfam01495, HypB_UreG, HypB/UreG nucleotide-binding domain. This domain is found in HypB, a hydrogenase expression / formation protein, and UreG a urease accessory protein. Both these proteins contain a P-loop nucleotide binding motif. HypB has GTPase activity and is a guanine nucleotide binding protein. It is not known whether UreG binds GTP or some other nucleotide. Both enzymes are involved in nickel binding. HypB can store nickel and is required for nickel dependent hydrogenase expression. UreG is required for functional incorporation of the urease nickel metallocenter. GTP hydrolysis may required by these proteins for nickel incorporation into other nickel proteins..
----------------------------------------------------
candidate #256:	b4306
likelihood ratios: Total 6.5e+04; Clust 1.2,1.0,; BLAST 4.2,1.1,; KEGG 1.9,1.3,; ExprEco 1.5,2.5,; ExprSce ,,; FusE2 1.1,5.1,; FusE5 15.3,15.3,1.0; FusE10 ,1.0,1.0;
gene name: b4306	 (NP_418726)	gi: 16132127	length: 248aa
description: KpLE2 phage-like element; putative methyltransferase [Escherichia coli K12].
coverage: Bacteria[1e-143]
----------------------------------------------------
candidate #257:	b2521
likelihood ratios: Total 6.4e+04; Clust 1.9,342.7,; BLAST 1.0,119.6,; KEGG 1.2,1.3,; ExprEco 1.7,1.8,; ExprSce ,,; FusE2 1.3,0.9,; FusE5 1.2,1.2,0.7; FusE10 ,0.5,0.3;
gene name: b2521	 (NP_417016)	gi: 49176232	length: 334aa
description: 3-mercaptopyruvate sulfurtransferase [Escherichia coli K12].
coverage: Archaea[7e-28] Bacteria[0.0] Eukaryota[6e-57]
conserved domains: (Evalue, description)
	3e-90	COG2897, SseA, Rhodanese-related sulfurtransferase [Inorganic ion transport and metabolism].
	1e-40	cd01448, TST_Repeat_1, Thiosulfate sulfurtransferase (TST), N-terminal, inactive domain. TST contains 2 copies of the Rhodanese Homology Domain; this is the 1st repeat, which does not contain the catalytically active Cys residue. The role of the 1st repeat is uncertain, but it is believed to be involved in protein interaction..
	2e-36	cd01449, TST_Repeat_2, Thiosulfate sulfurtransferase (TST), C-terminal, catalytic domain. TST contains 2 copies of the Rhodanese Homology Domain; this is the second repeat. Only the second repeat contains the catalytically active Cys residue..
	8e-21	pfam00581, Rhodanese, Rhodanese-like domain. Rhodanese has an internal duplication. This Pfam represents a single copy of this duplicated domain. The domain is found as a single copy in other proteins, including phosphatases and ubiquitin C-terminal hydrolases..
	3e-18	cd01445, TST_Repeats, Thiosulfate sulfurtransferases (TST) contain 2 copies of the Rhodanese Homology Domain. Only the second repeat contains the catalytically active Cys residue. The role of the 1st repeat is uncertain, but believed to be involved in protein interaction. This CD aligns the 1st and 2nd repeats..
	2e-17	smart00450, RHOD, Rhodanese Homology Domain; An alpha beta fold found duplicated in the Rhodanese protein. The the Cysteine containing enzymatically active version of the domain is also found in the CDC25 class of protein phosphatases and a variety of proteins such as sulfide dehydrogenases and stress proteins such as Senesence specific protein 1 in plants, PspE and GlpE in bacteria and cyanide and arsenate resistance proteins. Inactive versions with a loss of the cysteine are also seen in Dual specificity phosphatases, ubiquitin hydrolases from yeast and in sulfuryltransferases. These are likely to play a role in protein interactions. .
----------------------------------------------------
candidate #258:	b1811
likelihood ratios: Total 6.3e+04; Clust 2.1,1.7,; BLAST 3.0,1.9,; KEGG 51.8,4.8,; ExprEco 4.6,1.0,; ExprSce ,,; FusE2 1.0,0.9,; FusE5 1.8,1.8,1.0; FusE10 ,1.0,1.0;
gene name: b1811	 (NP_416325)	gi: 16129765	length: 59aa
description: hypothetical protein b1811 [Escherichia coli K12].
coverage: Bacteria[2e-25]
----------------------------------------------------
candidate #259:	b0426
likelihood ratios: Total 6.3e+04; Clust 2.7,12.7,; BLAST 8.0,1.5,; KEGG 1.9,1.5,; ExprEco 1.2,10.6,; ExprSce ,,; FusE2 1.0,1.0,; FusE5 1.0,0.9,0.7; FusE10 ,1.7,4.6;
gene name: b0426	 (NP_414960)	gi: 16128411	length: 169aa
description: hypothetical protein b0426 [Escherichia coli K12].
coverage: Bacteria[1e-88]
conserved domains: (Evalue, description)
	7e-56	pfam04461, DUF520, Protein of unknown function (DUF520). Family of uncharacterised proteins..
----------------------------------------------------
candidate #260:	b0877
likelihood ratios: Total 6.2e+04; Clust 1.3,8.7,; BLAST 1.6,38.2,; KEGG 1.3,2.2,; ExprEco 1.2,3.4,; ExprSce ,,; FusE2 13.1,0.7,; FusE5 1.0,0.9,1.0; FusE10 ,1.0,1.0;
gene name: b0877	 (NP_415398)	gi: 16128845	length: 330aa
description: putative enzyme [Escherichia coli K12].
coverage: Bacteria[0.0]
conserved domains: (Evalue, description)
	2e-85	pfam04393, DUF535, Protein of unknown function (DUF535). Family member Shigella flexneri VirK is a virulence protein required for the expression, or correct membrane localisation of IcsA (VirG) on the bacterial cell surface. This family also includes Pasteurella haemolytica lapB, which is thought to be membrane-associated..
----------------------------------------------------
candidate #261:	b3449
likelihood ratios: Total 6.2e+04; Clust 2.7,68.7,; BLAST 10.3,5.9,; KEGG 1.3,1.0,; ExprEco 3.0,1.9,; ExprSce ,,; FusE2 1.2,1.2,; FusE5 0.7,0.7,1.0; FusE10 ,1.0,1.0;
gene name: b3449	 (NP_417906)	gi: 16131321	length: 247aa
description: glycerophosphodiester phosphodiesterase, cytosolic [Escherichia coli K12].
coverage: Archaea[5e-13] Bacteria[1e-143] Eukaryota[1e-15]
conserved domains: (Evalue, description)
	1e-47	pfam03009, GDPD, Glycerophosphoryl diester phosphodiesterase family. E. coli has two sequence related isozymes of glycerophosphoryl diester phosphodiesterase (GDPD) - periplasmic and cytosolic. This family also includes agrocinopine synthase, the similarity to GDPD has been noted. This family appears to have weak but not significant matches to mammalian phospholipase C pfam00388, which suggests that this family may adopt a TIM barrel fold..
	3e-47	COG0584, UgpQ, Glycerophosphoryl diester phosphodiesterase [Energy production and conversion].
----------------------------------------------------
candidate #262:	b0287
likelihood ratios: Total 6.2e+04; Clust 1.0,1.3,; BLAST 2.1,1.7,; KEGG 1.1,1.1,; ExprEco 51.0,6.6,; ExprSce ,,; FusE2 1.0,0.7,; FusE5 3.1,14.5,1.0; FusE10 ,1.0,1.0;
gene name: b0287	 (NP_414821)	gi: 16128272	length: 204aa
description: hypothetical protein b0287 [Escherichia coli K12].
coverage: Bacteria[1e-119]
conserved domains: (Evalue, description)
	2e-45	pfam07274, DUF1440, Protein of unknown function (DUF1440). This family contains a number of bacterial proteins of unknown function approximately 180 residues long. These are possibly integral membrane proteins..
----------------------------------------------------
candidate #263:	b1373
likelihood ratios: Total 6.2e+04; Clust 1.2,1.8,; BLAST 9.4,1.1,; KEGG 1.9,1.9,; ExprEco 2.3,1.1,; ExprSce ,,; FusE2 1.0,0.9,; FusE5 18.3,18.3,1.0; FusE10 ,1.0,1.0;
gene name: b1373	 (NP_415891)	gi: 16129334	length: 191aa
description: Rac prophage; putative tail fiber assembly [Escherichia coli K12].
coverage: Bacteria[1e-108]
conserved domains: (Evalue, description)
	4e-36	pfam02413, Caudo_TAP, Caudovirales tail fibre assembly protein. This family contains bacterial and phage tail fibre assembly proteins. E.coli contains several members of this family although the function of these proteins is uncertain..
	2e-22	COG5525, COG5525, Bacteriophage tail assembly protein [General function prediction only].
----------------------------------------------------
candidate #264:	b1490
likelihood ratios: Total 6.2e+04; Clust 49.6,2.4,; BLAST 1.7,1.7,; KEGG 1.9,5.5,; ExprEco 1.4,1.2,; ExprSce ,,; FusE2 39.1,0.8,; FusE5 1.0,1.0,0.7; FusE10 ,0.8,0.6;
gene name: b1490	 (NP_416007)	gi: 16129449	length: 460aa
description: hypothetical protein b1490 [Escherichia coli K12].
coverage: Archaea[3e-10] Bacteria[0.0] Eukaryota[5e-17]
conserved domains: (Evalue, description)
	8e-43	cd01949, GGDEF, Diguanylate-cyclase (DGC) or GGDEF domain: Originally named after a conserved residue pattern, and initially described as domain of unknown function 1 (DUF1). It is widely present in bacteria and often links to a wide range of non-homologous domains in a variety of cell signaling proteins. The domain has been suggested to be homologous to the adenylyl cyclase catalytic domain. This prediction correlates with the functional information available on two GGDEF-containing proteins, namely diguanylate cyclase and phosphodiesterase A of Acetobacter xylinum, both of which regulate the turnover of cyclic diguanosine monophosphate. Together with the EAL domain, GGDEF might be involved in regulating cell surface adhesiveness in bacteria..
	2e-42	smart00267, DUF1, Domain of Unknown Function with GGDEF motif; Domain apparently occurring exclusively in eubacteria. Likely to participate in prokaryotic signalling processes. Unknown function. .
	4e-32	COG3706, PleD, Response regulator containing a CheY-like receiver domain and a GGDEF domain [Signal transduction mechanisms].
	5e-29	cd01068, sensor_globin, Globin domain present in Globin-Coupled-Sensors (GCS). These domains detect changes in intracellular concentrations of oxygen, carbon monoxyde, or nitrous oxide, which result in aerotaxis and/or gene regulation. One subgroup, the HemATs, are aerotactic heme sensors combining a globin with an MCP signaling domain, others function as gene regulators, by direct combination with DNA-binding domains, with domains modulating 2nd messengers, or with domains interacting with transcription factors or regulators..
	6e-20	COG5001, COG5001, Predicted signal transduction protein containing a membrane domain, an EAL and a GGDEF domain [Signal transduction mechanisms].
----------------------------------------------------
candidate #265:	b1312
likelihood ratios: Total 6.2e+04; Clust 4.1,2.4,; BLAST 2.1,24.1,; KEGG 6.3,2.2,; ExprEco 2.3,1.4,; ExprSce ,,; FusE2 1.5,3.5,; FusE5 0.7,0.7,1.0; FusE10 ,1.0,1.0;
gene name: b1312	 (NP_415828)	gi: 16129273	length: 280aa
description: putative transport protein (ABC superfamily, membrane) [Escherichia coli K12].
coverage: Archaea[3e-44] Bacteria[1e-154] Eukaryota[1e-32]
conserved domains: (Evalue, description)
	1e-56	COG0395, UgpE, ABC-type sugar transport system, permease component [Carbohydrate transport and metabolism].
	4e-49	COG3833, MalG, ABC-type maltose transport systems, permease component [Carbohydrate transport and metabolism].
	4e-23	COG1177, PotC, ABC-type spermidine/putrescine transport system, permease component II [Amino acid transport and metabolism].
	6e-14	COG1178, ThiP, ABC-type Fe3+ transport system, permease component [Inorganic ion transport and metabolism].
	5e-12	COG1176, PotB, ABC-type spermidine/putrescine transport system, permease component I [Amino acid transport and metabolism].
	5e-11	COG4149, ModC, ABC-type molybdate transport system, permease component [Inorganic ion transport and metabolism].
----------------------------------------------------
candidate #266:	b3081
likelihood ratios: Total 6.1e+04; Clust 2.8,2.3,; BLAST 4.9,23.1,; KEGG 6.8,1.5,; ExprEco 1.8,1.2,; ExprSce ,,; FusE2 1.7,1.6,; FusE5 1.2,1.2,1.0; FusE10 ,1.0,1.0;
gene name: b3081	 (NP_417552)	gi: 16130976	length: 672aa
description: 2,4-dieonyl-CoA reductase, FMN-linked [Escherichia coli K12].
coverage: Archaea[1e-106] Bacteria[0.0] Eukaryota[1e-28]
conserved domains: (Evalue, description)
	1e-110	COG1902, NemA, NADH:flavin oxidoreductases, Old Yellow Enzyme family [Energy production and conversion].
	1e-102	pfam00724, Oxidored_FMN, NADH:flavin oxidoreductase / NADH oxidase family..
	2e-24	COG0446, HcaD, Uncharacterized NAD(FAD)-dependent dehydrogenases [General function prediction only].
	1e-15	pfam00070, Pyr_redox, Pyridine nucleotide-disulphide oxidoreductase. This family includes both class I and class II oxidoreductases and also NADH oxidases and peroxidases. This domain is actually a small NADH binding domain within a larger FAD binding domain..
	2e-14	COG0493, GltD, NADPH-dependent glutamate synthase beta chain and related oxidoreductases [Amino acid transport and metabolism / General function prediction only].
----------------------------------------------------
candidate #267:	b3844
likelihood ratios: Total 6.1e+04; Clust 2.5,2.0,; BLAST 6.3,4.5,; KEGG 3.2,1.5,; ExprEco 2.1,4.2,; ExprSce ,,; FusE2 2.2,7.1,; FusE5 0.8,0.8,1.0; FusE10 ,1.0,1.0;
gene name: b3844	 (NP_418286)	gi: 16131690	length: 233aa
description: ferrisiderophore reductase; flavin reductase (NADPH:flavin oxidoreductase) [Escherichia coli K12].
coverage: Archaea[3e-10] Bacteria[1e-131] Eukaryota[1e-07]
conserved domains: (Evalue, description)
	2e-46	COG0543, UbiB, 2-polyprenylphenol hydroxylase and related flavodoxin oxidoreductases [Coenzyme metabolism / Energy production and conversion].
	2e-23	pfam00175, NAD_binding_1, Oxidoreductase NAD-binding domain. Xanthine dehydrogenases, that also bind FAD/NAD, have essentially no similarity..
	1e-14	COG1018, Hmp, Flavodoxin reductases (ferredoxin-NADPH reductases) family 1 [Energy production and conversion].
	2e-13	COG2871, NqrF, Na+-transporting NADH:ubiquinone oxidoreductase, subunit NqrF [Energy production and conversion].
----------------------------------------------------
candidate #268:	b1070
likelihood ratios: Total 5.9e+04; Clust 1.3,2.4,; BLAST 2.8,2.2,; KEGG 7.2,2.8,; ExprEco 12.6,13.6,; ExprSce ,,; FusE2 1.0,1.0,; FusE5 1.0,0.9,1.0; FusE10 ,1.0,1.0;
gene name: b1070	 (NP_415588)	gi: 16129033	length: 138aa
description: flagellar biosynthesis; believed to be export chaperone for FlgK and FlgL [Escherichia coli K12].
coverage: Bacteria[9e-74]
conserved domains: (Evalue, description)
	2e-37	COG3418, COG3418, Flagellar biosynthesis/type III secretory pathway chaperone [Cell motility and secretion / Intracellular trafficking and secretion / Posttranslational modification, protein turnover, chaperones].
	2e-36	pfam05130, FlgN, FlgN protein. This family includes the FlgN protein and export chaperone involved in flagellar synthesis..
----------------------------------------------------
candidate #269:	b0028
likelihood ratios: Total 5.8e+04; Clust 1.3,2.9,; BLAST 31.6,5.8,; KEGG 7.0,3.7,; ExprEco 1.8,1.5,; ExprSce ,,; FusE2 1.0,0.9,; FusE5 1.6,0.9,1.0; FusE10 ,1.0,1.0;
gene name: b0028	 (NP_414569)	gi: 16128022	length: 149aa
description: FKBP-type peptidyl-prolyl cis-trans isomerase (rotamase) [Escherichia coli K12].
coverage: Archaea[4e-16] Bacteria[1e-79] Eukaryota[7e-07]
conserved domains: (Evalue, description)
	3e-44	COG1047, SlpA, FKBP-type peptidyl-prolyl cis-trans isomerases 2 [Posttranslational modification, protein turnover, chaperones].
----------------------------------------------------
candidate #270:	b3747
likelihood ratios: Total 5.8e+04; Clust 1.7,2.6,; BLAST 5.7,2.3,; KEGG 2.6,4.8,; ExprEco 3.1,1.8,; ExprSce ,,; FusE2 4.8,3.6,; FusE5 0.9,0.9,1.0; FusE10 ,1.0,1.0;
gene name: b3747	 (YP_026244)	gi: 49176400	length: 622aa
description: low affinity potassium transport system [Escherichia coli K12].
coverage: Archaea[4e-82] Bacteria[0.0] Eukaryota[1e-107]
conserved domains: (Evalue, description)
	0.0	pfam02705, K_trans, K+ potassium transporter. This is a family of K+ potassium transporters that are conserved across phyla, having both bacterial (KUP), yeast (HAK), and plant (AtKT) sequences as members..
	0.0	COG3158, Kup, K+ transporter [Inorganic ion transport and metabolism].
----------------------------------------------------
candidate #271:	b2753
likelihood ratios: Total 5.8e+04; Clust 11.1,1.6,; BLAST 1.8,1.3,; KEGG 1.4,1.1,; ExprEco 3.8,12.1,; ExprSce ,,; FusE2 11.1,1.0,; FusE5 2.3,2.3,0.7; FusE10 ,0.8,0.6;
gene name: b2753	 (NP_417233)	gi: 16130660	length: 345aa
description: alkaline phosphatase isozyme conversion protein; aminopeptidase [Escherichia coli K12].
coverage: Archaea[3e-07] Bacteria[0.0]
conserved domains: (Evalue, description)
	8e-41	COG2234, Iap, Predicted aminopeptidases [General function prediction only].
	6e-11	pfam04389, Peptidase_M28, Peptidase family M28..
----------------------------------------------------
candidate #272:	b0851
likelihood ratios: Total 5.7e+04; Clust 1.2,18.9,; BLAST 5.3,2.6,; KEGG 3.7,18.9,; ExprEco 2.2,3.3,; ExprSce ,,; FusE2 1.0,0.9,; FusE5 1.0,0.7,0.5; FusE10 ,1.4,0.9;
gene name: b0851	 (NP_415372)	gi: 16128819	length: 240aa
description: oxygen insensitive NADPH nitroreductase (nitrofuran reductase I activity B) [Escherichia coli K12].
coverage: Archaea[2e-30] Bacteria[1e-136] Eukaryota[5e-29]
conserved domains: (Evalue, description)
	3e-26	pfam00881, Nitroreductase, Nitroreductase family. Members of this family utilise FMN as a cofactor..
	3e-23	COG0778, NfnB, Nitroreductase [Energy production and conversion].
----------------------------------------------------
candidate #273:	b0408
likelihood ratios: Total 5.7e+04; Clust 1.9,4.0,; BLAST 1.5,1.4,; KEGG 2.7,5.5,; ExprEco 1.3,1.5,; ExprSce ,,; FusE2 1.0,1.0,; FusE5 24.0,3.6,3.1; FusE10 ,0.8,0.6;
gene name: b0408	 (NP_414942)	gi: 16128393	length: 615aa
description: preprotein translocase, auxillary membrane component (General Secretory Pathway) [Escherichia coli K12].
coverage: Archaea[1e-17] Bacteria[0.0] Eukaryota[2e-78]
conserved domains: (Evalue, description)
	1e-138	COG0342, SecD, Preprotein translocase subunit SecD [Intracellular trafficking and secretion].
	7e-15	COG0341, SecF, Preprotein translocase subunit SecF [Intracellular trafficking and secretion].
	2e-13	pfam02355, SecD_SecF, Protein export membrane protein. This family consists of various prokaryotic SecD and SecF protein export membrane proteins. This SecD and SecF proteins are part of the multimeric protein export complex comprising SecA, D, E, F, G, Y, and YajC. SecD and SecF are required to maintain a proton motive force..
----------------------------------------------------
candidate #274:	b4359
likelihood ratios: Total 5.6e+04; Clust 1.3,5.4,; BLAST 3.1,3.1,; KEGG 2.7,1.2,; ExprEco 28.7,2.8,; ExprSce ,,; FusE2 0.7,0.6,; FusE5 2.8,2.8,1.0; FusE10 ,1.0,1.0;
gene name: b4359	 (NP_418779)	gi: 16132180	length: 750aa
description: phosphoglycerol transferase I [Escherichia coli K12].
coverage: Bacteria[0.0]
conserved domains: (Evalue, description)
	6e-89	COG1368, MdoB, Phosphoglycerol transferase and related proteins, alkaline phosphatase superfamily [Cell envelope biogenesis, outer membrane].
	2e-18	pfam00884, Sulfatase, Sulfatase..
----------------------------------------------------
candidate #275:	b0397
likelihood ratios: Total 5.6e+04; Clust 5.7,4.0,; BLAST 7.9,1.7,; KEGG 2.2,1.3,; ExprEco 12.1,1.5,; ExprSce ,,; FusE2 1.0,0.9,; FusE5 3.0,1.3,1.0; FusE10 ,1.0,1.0;
gene name: b0397	 (NP_414931)	gi: 16128382	length: 1048aa
description: ATP-dependent dsDNA exonuclease [Escherichia coli K12].
coverage: Archaea[4e-19] Bacteria[0.0] Eukaryota[1e-29]
conserved domains: (Evalue, description)
	1e-111	COG0419, SbcC, ATPase involved in DNA repair [DNA replication, recombination, and repair].
	2e-14	COG1196, Smc, Chromosome segregation ATPases [Cell division and chromosome partitioning].
----------------------------------------------------
candidate #276:	b1067
likelihood ratios: Total 5.5e+04; Clust 2.8,3.2,; BLAST 1.2,2.9,; KEGG 1.9,2.4,; ExprEco 2.3,8.9,; ExprSce ,,; FusE2 1.0,0.9,; FusE5 7.9,2.5,1.0; FusE10 ,1.0,1.0;
gene name: b1067	 (NP_415585)	gi: 16129030	length: 215aa
description: hypothetical protein b1067 [Escherichia coli K12].
coverage: Bacteria[1e-117]
conserved domains: (Evalue, description)
	6e-66	pfam04337, DUF480, Protein of unknown function, DUF480. This family consists of several proteins of uncharacterised function..
----------------------------------------------------
candidate #277:	b0889
likelihood ratios: Total 5.5e+04; Clust 3.4,18.0,; BLAST 3.2,16.2,; KEGG 1.5,1.8,; ExprEco 3.2,1.5,; ExprSce ,,; FusE2 1.0,2.1,; FusE5 1.0,0.7,1.0; FusE10 ,1.0,1.0;
gene name: b0889	 (NP_415409)	gi: 16128856	length: 164aa
description: regulator for leucine (or lrp) regulon and high-affinity branched-chain amino acid transport system [Escherichia coli K12].
coverage: Archaea[8e-18] Bacteria[3e-88] Eukaryota[2e-86]
conserved domains: (Evalue, description)
	5e-38	COG1522, Lrp, Transcriptional regulators [Transcription].
	5e-34	pfam01037, AsnC_trans_reg, AsnC family. The AsnC family is a family of similar bacterial transcription regulatory proteins..
	1e-31	smart00344, HTH_ASNC, helix_turn_helix ASNC type; AsnC: an autogenously regulated activator of asparagine synthetase A transcription in Escherichia coli) .
----------------------------------------------------
candidate #278:	b4260
likelihood ratios: Total 5.5e+04; Clust 1.2,2.3,; BLAST 1.8,1.9,; KEGG 16.1,7.8,; ExprEco 1.8,8.7,; ExprSce ,,; FusE2 1.1,1.0,; FusE5 1.7,1.7,1.0; FusE10 ,1.0,1.0;
gene name: b4260	 (NP_418681)	gi: 16132082	length: 503aa
description: aminopeptidase A, a cyteinylglycinase [Escherichia coli K12].
coverage: Archaea[4e-56] Bacteria[0.0] Eukaryota[2e-77]
conserved domains: (Evalue, description)
	1e-129	pfam00883, Peptidase_M17, Cytosol aminopeptidase family, catalytic domain. The two associated zinc ions and the active site are entirely enclosed within the C-terminal catalytic domain in leucine aminopeptidase..
	1e-124	cd00433, Peptidase_M17, Cytosol aminopeptidase family, catalytic domain. Family M17 contains zinc- and manganese-dependent exopeptidases ( EC 3.4.11.1), including leucine aminopeptidase. They catalyze removal of amino acids from the N-terminus of a protein and play a key role in protein degradation and in the metabolism of biologically active peptides. They do not contain HEXXH motif (which is used as one of the signature patterns to group the peptidase families) in the metal-binding site. The two associated zinc ions and the active site are entirely enclosed within the C-terminal catalytic domain in leucine aminopeptidase. The enzyme is a hexamer, with the catalytic domains clustered around the three-fold axis, and the two trimers related to one another by a two-fold rotation. This family includes proteins from bacteria, archaea, animals and plants..
	6e-32	pfam02789, Peptidase_M17_N, Cytosol aminopeptidase family, N-terminal domain..
----------------------------------------------------
candidate #279:	b1682
likelihood ratios: Total 5.5e+04; Clust 9.6,2.2,; BLAST 1.3,2.0,; KEGG 3.5,2.4,; ExprEco 1.8,4.2,; ExprSce ,,; FusE2 1.0,0.9,; FusE5 4.1,4.1,1.0; FusE10 ,1.0,1.0;
gene name: b1682	 (NP_416197)	gi: 16129638	length: 248aa
description: putative ATP-binding component of a transport system [Escherichia coli K12].
coverage: Archaea[2e-60] Bacteria[1e-138] Eukaryota[3e-87]
conserved domains: (Evalue, description)
	1e-104	COG0396, SufC, ABC-type transport system involved in Fe-S cluster assembly, ATPase component [Posttranslational modification, protein turnover, chaperones].
	8e-30	cd00267, ABC_ATPase, ABC (ATP-binding cassette) transporter nucleotide-binding domain; ABC transporters are a large family of proteins involved in the transport of a wide variety of different compounds, like sugars, ions, peptides and more complex organic molecules. The nucleotide binding domain shows the highest similarity between all members of the family. ABC transporters are a subset of nucleotide hydrolases that contain a signature motif, Q-loop, and H-loop/switch region in addition to the Walker A motif/P-loop andWalker B motif commonly found in a number of ATP- and GTP-binding and hydrolyzing proteins..
	3e-27	COG0444, DppD, ABC-type dipeptide/oligopeptide/nickel transport system, ATPase component [Amino acid transport and metabolism / Inorganic ion transport and metabolism].
	5e-27	COG1123, COG1123, ATPase components of various ABC-type transport systems, contain duplicated ATPase [General function prediction only].
	4e-26	pfam00005, ABC_tran, ABC transporter. ABC transporters for a large family of proteins responsible for translocation of a variety of compounds across biological membranes. ABC transporters are the largest family of proteins in many completely sequenced bacteria. ABC transporters are composed of two copies of this domain and two copies of a transmembrane domain pfam00664. These four domains may belong to a single polypeptide, or belong in different polypeptide chains..
	4e-25	COG1131, CcmA, ABC-type multidrug transport system, ATPase component [Defense mechanisms].
	3e-24	COG1127, Ttg2A, ABC-type transport system involved in resistance to organic solvents, ATPase component [Secondary metabolites biosynthesis, transport, and catabolism].
	8e-24	COG0411, LivG, ABC-type branched-chain amino acid transport systems, ATPase component [Amino acid transport and metabolism].
	9e-24	COG1124, DppF, ABC-type dipeptide/oligopeptide/nickel transport system, ATPase component [Amino acid transport and metabolism / Inorganic ion transport and metabolism].
	3e-23	COG1122, CbiO, ABC-type cobalt transport system, ATPase component [Inorganic ion transport and metabolism].
	5e-23	COG1120, FepC, ABC-type cobalamin/Fe3+-siderophores transport systems, ATPase components [Inorganic ion transport and metabolism / Coenzyme metabolism].
	3e-22	COG1129, MglA, ABC-type sugar transport system, ATPase component [Carbohydrate transport and metabolism].
	4e-22	COG3839, MalK, ABC-type sugar transport systems, ATPase components [Carbohydrate transport and metabolism].
	1e-21	COG1126, GlnQ, ABC-type polar amino acid transport system, ATPase component [Amino acid transport and metabolism].
	4e-20	COG2274, SunT, ABC-type bacteriocin/lantibiotic exporters, contain an N-terminal double-glycine peptidase domain [Defense mechanisms].
	9e-20	COG1136, SalX, ABC-type antimicrobial peptide transport system, ATPase component [Defense mechanisms].
	1e-19	COG3842, PotA, ABC-type spermidine/putrescine transport systems, ATPase components [Amino acid transport and metabolism].
	4e-19	COG4987, CydC, ABC-type transport system involved in cytochrome bd biosynthesis, fused ATPase and permease components [Energy production and conversion / Posttranslational modification, protein turnover, chaperones].
	7e-19	COG0410, LivF, ABC-type branched-chain amino acid transport systems, ATPase component [Amino acid transport and metabolism].
	1e-18	COG4608, AppF, ABC-type oligopeptide transport system, ATPase component [Amino acid transport and metabolism].
	3e-18	COG1117, PstB, ABC-type phosphate transport system, ATPase component [Inorganic ion transport and metabolism].
	3e-18	COG4172, COG4172, ABC-type uncharacterized transport system, duplicated ATPase component [General function prediction only].
	7e-18	COG1121, ZnuC, ABC-type Mn/Zn transport systems, ATPase component [Inorganic ion transport and metabolism].
	9e-18	COG4988, CydD, ABC-type transport system involved in cytochrome bd biosynthesis, ATPase and permease components [Energy production and conversion / Posttranslational modification, protein turnover, chaperones].
	9e-18	COG4674, COG4674, Uncharacterized ABC-type transport system, ATPase component [General function prediction only].
	1e-17	COG3845, COG3845, ABC-type uncharacterized transport systems, ATPase components [General function prediction only].
	1e-17	COG0488, Uup, ATPase components of ABC transporters with duplicated ATPase domains [General function prediction only].
	2e-17	COG4559, COG4559, ABC-type hemin transport system, ATPase component [Inorganic ion transport and metabolism].
	7e-17	COG1132, MdlB, ABC-type multidrug transport system, ATPase and permease components [Defense mechanisms].
	7e-16	COG1116, TauB, ABC-type nitrate/sulfonate/bicarbonate transport system, ATPase component [Inorganic ion transport and metabolism].
	1e-15	COG1119, ModF, ABC-type molybdenum transport system, ATPase component/photorepair protein PhrA [Inorganic ion transport and metabolism].
	1e-15	COG4181, COG4181, Predicted ABC-type transport system involved in lysophospholipase L1 biosynthesis, ATPase component [Secondary metabolites biosynthesis, transport, and catabolism].
	2e-15	COG1137, YhbG, ABC-type (unclassified) transport system, ATPase component [General function prediction only].
	2e-15	COG4619, COG4619, ABC-type uncharacterized transport system, ATPase component [General function prediction only].
	4e-15	COG4555, NatA, ABC-type Na+ transport system, ATPase component [Energy production and conversion / Inorganic ion transport and metabolism].
	1e-14	COG3638, COG3638, ABC-type phosphate/phosphonate transport system, ATPase component [Inorganic ion transport and metabolism].
	1e-14	COG1118, CysA, ABC-type sulfate/molybdate transport systems, ATPase component [Inorganic ion transport and metabolism].
	8e-14	COG1101, PhnK, ABC-type uncharacterized transport system, ATPase component [General function prediction only].
	1e-13	COG1135, AbcC, ABC-type metal ion transport system, ATPase component [Inorganic ion transport and metabolism].
	1e-13	COG4618, ArpD, ABC-type protease/lipase transport system, ATPase and permease components [General function prediction only].
	7e-13	COG4136, COG4136, ABC-type uncharacterized transport system, ATPase component [General function prediction only].
	2e-12	COG1134, TagH, ABC-type polysaccharide/polyol phosphate transport system, ATPase component [Carbohydrate transport and metabolism / Cell envelope biogenesis, outer membrane].
	6e-12	COG5265, ATM1, ABC-type transport system involved in Fe-S cluster assembly, permease and ATPase components [Posttranslational modification, protein turnover, chaperones].
	1e-11	COG1245, COG1245, Predicted ATPase, RNase L inhibitor (RLI) homolog [General function prediction only].
	2e-11	COG4107, PhnK, ABC-type phosphonate transport system, ATPase component [Inorganic ion transport and metabolism].
	3e-11	COG3840, ThiQ, ABC-type thiamine transport system, ATPase component [Coenzyme metabolism].
	3e-11	COG4152, COG4152, ABC-type uncharacterized transport system, ATPase component [General function prediction only].
	1e-10	COG2884, FtsE, Predicted ATPase involved in cell division [Cell division and chromosome partitioning].
----------------------------------------------------
candidate #280:	b4067
likelihood ratios: Total 5.4e+04; Clust 1.1,36.0,; BLAST 5.7,9.9,; KEGG 2.2,1.3,; ExprEco 3.1,1.5,; ExprSce ,,; FusE2 1.0,9.2,; FusE5 0.7,0.7,0.8; FusE10 ,0.8,0.6;
gene name: b4067	 (NP_418491)	gi: 16131893	length: 549aa
description: acetate permease [Escherichia coli K12].
coverage: Archaea[2e-42] Bacteria[0.0] Eukaryota[8e-18]
conserved domains: (Evalue, description)
	1e-168	COG4147, DhlC, Predicted symporter [General function prediction only].
	1e-107	pfam00474, SSF, Sodium:solute symporter family. Membership of this family is supported by a significant blast score..
	7e-45	COG0591, PutP, Na+/proline symporter [Amino acid transport and metabolism / General function prediction only].
	1e-32	COG4145, PanF, Na+/panthothenate symporter [Coenzyme metabolism].
	9e-15	COG4146, COG4146, Predicted symporter [General function prediction only].
----------------------------------------------------
candidate #281:	b1533
likelihood ratios: Total 5.3e+04; Clust 20.6,5.8,; BLAST 2.7,7.6,; KEGG 2.9,3.4,; ExprEco 1.2,1.2,; ExprSce ,,; FusE2 3.8,0.8,; FusE5 1.3,1.3,0.5; FusE10 ,1.1,0.6;
gene name: b1533	 (NP_416050)	gi: 49176121	length: 266aa
description: amino acid metabolite efflux pump [Escherichia coli K12].
coverage: Archaea[3e-13] Bacteria[1e-145] Eukaryota[2e-09]
----------------------------------------------------
candidate #282:	b4056
likelihood ratios: Total 5.3e+04; Clust 1.6,2.8,; BLAST 5.8,3.7,; KEGG 5.1,1.9,; ExprEco 1.0,7.7,; ExprSce ,,; FusE2 3.4,2.3,; FusE5 1.0,1.0,1.0; FusE10 ,1.0,1.0;
gene name: b4056	 (NP_418480)	gi: 16131882	length: 138aa
description: hypothetical protein b4056 [Escherichia coli K12].
coverage: Archaea[8e-14] Bacteria[2e-77] Eukaryota[6e-37]
conserved domains: (Evalue, description)
	1e-38	pfam01894, UPF0047, Uncharacterised protein family UPF0047. This family has no known function. The alignment contains a conserved aspartate and histidine that may be functionally important..
----------------------------------------------------
candidate #283:	b3404
likelihood ratios: Total 5.3e+04; Clust 1.8,2.7,; BLAST 1.8,4.8,; KEGG 6.8,1.9,; ExprEco 2.7,8.2,; ExprSce ,,; FusE2 8.5,1.1,; FusE5 0.7,0.7,1.0; FusE10 ,1.0,1.0;
gene name: b3404	 (NP_417863)	gi: 16131281	length: 450aa
description: protein histidine kinase/phosphatase sensor for OmpR, modulates expression of ompF and ompC [Escherichia coli K12].
coverage: Archaea[5e-12] Bacteria[0.0] Eukaryota[3e-13]
conserved domains: (Evalue, description)
	1e-36	COG0642, BaeS, Signal transduction histidine kinase [Signal transduction mechanisms].
	7e-29	COG2205, KdpD, Osmosensitive K+ channel histidine kinase [Signal transduction mechanisms].
	3e-22	smart00387, HATPase_c, Histidine kinase-like ATPases; Histidine kinase-, DNA gyrase B-, phytochrome-like ATPases. .
	5e-21	cd00075, HATPase_c, Histidine kinase-like ATPases; This family includes several ATP-binding proteins for example: histidine kinase, DNA gyrase B, topoisomerases, heat shock protein HSP90, phytochrome-like ATPases and DNA mismatch repair proteins.
	7e-21	pfam02518, HATPase_c, Histidine kinase-, DNA gyrase B-, and HSP90-like ATPase. This family represents the structurally related ATPase domains of histidine kinase, DNA gyrase B and HSP90..
	8e-18	COG4251, COG4251, Bacteriophytochrome (light-regulated signal transduction histidine kinase) [Signal transduction mechanisms].
	1e-17	COG5002, VicK, Signal transduction histidine kinase [Signal transduction mechanisms].
	3e-17	COG3852, NtrB, Signal transduction histidine kinase, nitrogen specific [Signal transduction mechanisms].
	2e-16	COG5000, NtrY, Signal transduction histidine kinase involved in nitrogen fixation and metabolism regulation [Signal transduction mechanisms].
	4e-13	COG4191, COG4191, Signal transduction histidine kinase regulating C4-dicarboxylate transport system [Signal transduction mechanisms].
----------------------------------------------------
candidate #284:	b1537
likelihood ratios: Total 5.3e+04; Clust 5.7,1.6,; BLAST 7.9,1.1,; KEGG 3.8,1.7,; ExprEco 2.0,2.3,; ExprSce ,,; FusE2 1.0,0.7,; FusE5 5.4,5.4,1.0; FusE10 ,1.0,1.0;
gene name: b1537	 (NP_416055)	gi: 16129496	length: 172aa
description: hypothetical protein b1537 [Escherichia coli K12].
coverage: Archaea[4e-17] Bacteria[6e-92] Eukaryota[9e-13]
conserved domains: (Evalue, description)
	6e-50	pfam02464, CinA, Competence-damaged protein. CinA is the first gene in the competence-inducible (cin) operon, and is thought to be specifically required at some stage in the process of transformation. This Pfam family consists of putative competence-damaged proteins from the cin operon..
	3e-46	COG1546, CinA, Uncharacterized protein (competence- and mitomycin-induced) [General function prediction only].
----------------------------------------------------
candidate #285:	b2643
likelihood ratios: Total 5.3e+04; Clust 8.1,1.7,; BLAST 1.1,1.4,; KEGG 1.0,1.4,; ExprEco 1.6,11.2,; ExprSce ,,; FusE2 2.2,3.4,; FusE5 3.7,3.7,1.0; FusE10 ,1.0,1.0;
gene name: b2643	 (NP_417130)	gi: 16130558	length: 152aa
description: CP4-57 prophage [Escherichia coli K12].
coverage: Bacteria[5e-90]
conserved domains: (Evalue, description)
	2e-36	pfam03230, Antirestrict, Antirestriction protein. This family includes various protein that are involved in antirestriction. The ArdB protein efficiently inhibits restriction by members of the three known families of type I systems of E. coli..
----------------------------------------------------
candidate #286:	b0950
likelihood ratios: Total 5.3e+04; Clust 2.1,6.4,; BLAST 1.5,5.3,; KEGG 1.1,3.2,; ExprEco 1.0,33.5,; ExprSce ,,; FusE2 1.9,0.9,; FusE5 2.1,1.2,1.0; FusE10 ,1.0,1.0;
gene name: b0950	 (NP_415470)	gi: 16128917	length: 417aa
description: paraquat-inducible protein A [Escherichia coli K12].
coverage: Bacteria[0.0]
conserved domains: (Evalue, description)
	1e-147	COG2995, PqiA, Uncharacterized paraquat-inducible protein A [Function unknown].
	2e-59	pfam04403, PqiA, Paraquat-inducible protein A. Paraquat is a superoxide radical-generating agent. The promoter for the pqiA gene is also inducible by other known superoxide generators. This is predicted to be a family of integral membrane proteins, possibly located in the inner membrane. This family is related to NADH dehydrogenase subunit 2 (pfam00361)..
----------------------------------------------------
candidate #287:	b3308
likelihood ratios: Total 5.2e+04; Clust 3.5,3.2,; BLAST 1.8,1.8,; KEGG 4.8,1.5,; ExprEco 1.3,2.8,; ExprSce ,,; FusE2 3.7,3.5,; FusE5 0.7,0.7,0.7; FusE10 ,26.1,0.5;
gene name: b3308	 (NP_417767)	gi: 16131187	length: 179aa
description: 50S ribosomal subunit protein L5 [Escherichia coli K12].
coverage: Archaea[2e-19] Bacteria[3e-97] Eukaryota[1e-54]
conserved domains: (Evalue, description)
	8e-80	COG0094, RplE, Ribosomal protein L5 [Translation, ribosomal structure and biogenesis].
	7e-29	pfam00673, Ribosomal_L5_C, ribosomal L5P family C-terminus. This region is found associated with pfam00281..
	1e-15	pfam00281, Ribosomal_L5, Ribosomal protein L5..
----------------------------------------------------
candidate #288:	b4287
likelihood ratios: Total 5.2e+04; Clust 3.8,1.4,; BLAST 1.6,9.2,; KEGG 2.4,1.5,; ExprEco 9.3,1.4,; ExprSce ,,; FusE2 1.6,0.7,; FusE5 3.5,3.5,1.0; FusE10 ,1.0,1.0;
gene name: b4287	 (NP_418707)	gi: 16132108	length: 255aa
description: ATP-binding component of citrate-dependent iron(III) transport protein [Escherichia coli K12].
coverage: Archaea[1e-52] Bacteria[1e-143] Eukaryota[4e-25]
conserved domains: (Evalue, description)
	4e-91	COG1120, FepC, ABC-type cobalamin/Fe3+-siderophores transport systems, ATPase components [Inorganic ion transport and metabolism / Coenzyme metabolism].
	1e-64	COG4604, CeuD, ABC-type enterochelin transport system, ATPase component [Inorganic ion transport and metabolism].
	3e-56	COG1121, ZnuC, ABC-type Mn/Zn transport systems, ATPase component [Inorganic ion transport and metabolism].
	1e-55	cd00267, ABC_ATPase, ABC (ATP-binding cassette) transporter nucleotide-binding domain; ABC transporters are a large family of proteins involved in the transport of a wide variety of different compounds, like sugars, ions, peptides and more complex organic molecules. The nucleotide binding domain shows the highest similarity between all members of the family. ABC transporters are a subset of nucleotide hydrolases that contain a signature motif, Q-loop, and H-loop/switch region in addition to the Walker A motif/P-loop andWalker B motif commonly found in a number of ATP- and GTP-binding and hydrolyzing proteins..
	2e-54	COG4559, COG4559, ABC-type hemin transport system, ATPase component [Inorganic ion transport and metabolism].
	3e-44	COG1131, CcmA, ABC-type multidrug transport system, ATPase component [Defense mechanisms].
	4e-42	COG1122, CbiO, ABC-type cobalt transport system, ATPase component [Inorganic ion transport and metabolism].
	6e-41	pfam00005, ABC_tran, ABC transporter. ABC transporters for a large family of proteins responsible for translocation of a variety of compounds across biological membranes. ABC transporters are the largest family of proteins in many completely sequenced bacteria. ABC transporters are composed of two copies of this domain and two copies of a transmembrane domain pfam00664. These four domains may belong to a single polypeptide, or belong in different polypeptide chains..
	8e-40	COG3842, PotA, ABC-type spermidine/putrescine transport systems, ATPase components [Amino acid transport and metabolism].
	2e-39	COG3638, COG3638, ABC-type phosphate/phosphonate transport system, ATPase component [Inorganic ion transport and metabolism].
	4e-39	COG3839, MalK, ABC-type sugar transport systems, ATPase components [Carbohydrate transport and metabolism].
	8e-37	COG0411, LivG, ABC-type branched-chain amino acid transport systems, ATPase component [Amino acid transport and metabolism].
	1e-36	COG1118, CysA, ABC-type sulfate/molybdate transport systems, ATPase component [Inorganic ion transport and metabolism].
	9e-36	COG1136, SalX, ABC-type antimicrobial peptide transport system, ATPase component [Defense mechanisms].
	2e-35	COG1125, OpuBA, ABC-type proline/glycine betaine transport systems, ATPase components [Amino acid transport and metabolism].
	4e-35	COG1126, GlnQ, ABC-type polar amino acid transport system, ATPase component [Amino acid transport and metabolism].
	1e-34	COG1116, TauB, ABC-type nitrate/sulfonate/bicarbonate transport system, ATPase component [Inorganic ion transport and metabolism].
	2e-34	COG4988, CydD, ABC-type transport system involved in cytochrome bd biosynthesis, ATPase and permease components [Energy production and conversion / Posttranslational modification, protein turnover, chaperones].
	3e-34	COG2274, SunT, ABC-type bacteriocin/lantibiotic exporters, contain an N-terminal double-glycine peptidase domain [Defense mechanisms].
	9e-34	COG1135, AbcC, ABC-type metal ion transport system, ATPase component [Inorganic ion transport and metabolism].
	2e-33	COG1123, COG1123, ATPase components of various ABC-type transport systems, contain duplicated ATPase [General function prediction only].
	3e-33	COG0444, DppD, ABC-type dipeptide/oligopeptide/nickel transport system, ATPase component [Amino acid transport and metabolism / Inorganic ion transport and metabolism].
	6e-33	COG1117, PstB, ABC-type phosphate transport system, ATPase component [Inorganic ion transport and metabolism].
	2e-32	COG1127, Ttg2A, ABC-type transport system involved in resistance to organic solvents, ATPase component [Secondary metabolites biosynthesis, transport, and catabolism].
	1e-31	COG1129, MglA, ABC-type sugar transport system, ATPase component [Carbohydrate transport and metabolism].
	1e-31	COG1137, YhbG, ABC-type (unclassified) transport system, ATPase component [General function prediction only].
	1e-31	COG4175, ProV, ABC-type proline/glycine betaine transport system, ATPase component [Amino acid transport and metabolism].
	2e-31	COG3845, COG3845, ABC-type uncharacterized transport systems, ATPase components [General function prediction only].
	3e-31	COG3840, ThiQ, ABC-type thiamine transport system, ATPase component [Coenzyme metabolism].
	3e-31	COG1124, DppF, ABC-type dipeptide/oligopeptide/nickel transport system, ATPase component [Amino acid transport and metabolism / Inorganic ion transport and metabolism].
	1e-30	COG4608, AppF, ABC-type oligopeptide transport system, ATPase component [Amino acid transport and metabolism].
	4e-29	COG1132, MdlB, ABC-type multidrug transport system, ATPase and permease components [Defense mechanisms].
	1e-28	COG4674, COG4674, Uncharacterized ABC-type transport system, ATPase component [General function prediction only].
	4e-28	COG4555, NatA, ABC-type Na+ transport system, ATPase component [Energy production and conversion / Inorganic ion transport and metabolism].
	1e-27	COG4987, CydC, ABC-type transport system involved in cytochrome bd biosynthesis, fused ATPase and permease components [Energy production and conversion / Posttranslational modification, protein turnover, chaperones].
	1e-27	COG0410, LivF, ABC-type branched-chain amino acid transport systems, ATPase component [Amino acid transport and metabolism].
	2e-27	COG4138, BtuD, ABC-type cobalamin transport system, ATPase component [Coenzyme metabolism].
	4e-27	COG0488, Uup, ATPase components of ABC transporters with duplicated ATPase domains [General function prediction only].
	2e-26	COG4161, ArtP, ABC-type arginine transport system, ATPase component [Amino acid transport and metabolism].
	9e-26	COG4598, HisP, ABC-type histidine transport system, ATPase component [Amino acid transport and metabolism].
	2e-25	COG4152, COG4152, ABC-type uncharacterized transport system, ATPase component [General function prediction only].
	3e-25	COG2884, FtsE, Predicted ATPase involved in cell division [Cell division and chromosome partitioning].
	6e-23	COG4172, COG4172, ABC-type uncharacterized transport system, duplicated ATPase component [General function prediction only].
	2e-22	COG4618, ArpD, ABC-type protease/lipase transport system, ATPase and permease components [General function prediction only].
	2e-22	COG1101, PhnK, ABC-type uncharacterized transport system, ATPase component [General function prediction only].
	5e-22	COG1134, TagH, ABC-type polysaccharide/polyol phosphate transport system, ATPase component [Carbohydrate transport and metabolism / Cell envelope biogenesis, outer membrane].
	5e-22	COG4525, TauB, ABC-type taurine transport system, ATPase component [Inorganic ion transport and metabolism].
	7e-22	COG1119, ModF, ABC-type molybdenum transport system, ATPase component/photorepair protein PhrA [Inorganic ion transport and metabolism].
	2e-21	COG4586, COG4586, ABC-type uncharacterized transport system, ATPase component [General function prediction only].
	3e-21	COG4148, ModC, ABC-type molybdate transport system, ATPase component [Inorganic ion transport and metabolism].
	6e-21	COG4619, COG4619, ABC-type uncharacterized transport system, ATPase component [General function prediction only].
	1e-20	COG4107, PhnK, ABC-type phosphonate transport system, ATPase component [Inorganic ion transport and metabolism].
	3e-20	COG0396, SufC, ABC-type transport system involved in Fe-S cluster assembly, ATPase component [Posttranslational modification, protein turnover, chaperones].
	1e-19	COG5265, ATM1, ABC-type transport system involved in Fe-S cluster assembly, permease and ATPase components [Posttranslational modification, protein turnover, chaperones].
	2e-18	COG4133, CcmA, ABC-type transport system involved in cytochrome c biogenesis, ATPase component [Posttranslational modification, protein turnover, chaperones].
	1e-17	COG4181, COG4181, Predicted ABC-type transport system involved in lysophospholipase L1 biosynthesis, ATPase component [Secondary metabolites biosynthesis, transport, and catabolism].
	2e-17	COG1245, COG1245, Predicted ATPase, RNase L inhibitor (RLI) homolog [General function prediction only].
	6e-17	COG4136, COG4136, ABC-type uncharacterized transport system, ATPase component [General function prediction only].
	2e-15	COG4615, PvdE, ABC-type siderophore export system, fused ATPase and permease components [Secondary metabolites biosynthesis, transport, and catabolism / Inorganic ion transport and metabolism].
	3e-14	COG4778, PhnL, ABC-type phosphonate transport system, ATPase component [Inorganic ion transport and metabolism].
	1e-12	COG4167, SapF, ABC-type antimicrobial peptide transport system, ATPase component [Defense mechanisms].
	8e-12	COG4178, COG4178, ABC-type uncharacterized transport system, permease and ATPase components [General function prediction only].
	9e-12	COG0178, UvrA, Excinuclease ATPase subunit [DNA replication, recombination, and repair].
	5e-11	COG4170, SapD, ABC-type antimicrobial peptide transport system, ATPase component [Defense mechanisms].
----------------------------------------------------
candidate #289:	b1333
likelihood ratios: Total 5.1e+04; Clust 18.6,51.1,; BLAST 3.0,1.8,; KEGG 1.7,7.1,; ExprEco 1.0,1.0,; ExprSce ,,; FusE2 1.0,1.3,; FusE5 0.8,0.8,1.0; FusE10 ,1.0,1.0;
gene name: b1333	 (NP_415849)	gi: 16129294	length: 316aa
description: conserved protein, adenine nucleotide-binding domain [Escherichia coli K12].
coverage: Archaea[2e-06] Bacteria[0.0]
conserved domains: (Evalue, description)
	1e-13	COG0589, UspA, Universal stress protein UspA and related nucleotide-binding proteins [Signal transduction mechanisms].
	1e-11	pfam00582, Usp, Universal stress protein family. The universal stress protein UspA is a small cytoplasmic bacterial protein whose expression is enhanced when the cell is exposed to stress agents. UspA enhances the rate of cell survival during prolonged exposure to such conditions, and may provide a general "stress endurance" activity. The crystal structure of Haemophilus influenzae UspA reveals an alpha/beta fold similar to that of the Methanococcus jannaschii MJ0577 protein, which binds ATP, though UspA lacks ATP-binding activity..
----------------------------------------------------
candidate #290:	b1344
likelihood ratios: Total 5.1e+04; Clust 5.5,55.6,; BLAST 11.4,2.1,; KEGG 2.2,2.4,; ExprEco 1.6,1.4,; ExprSce ,,; FusE2 3.1,0.9,; FusE5 0.8,0.8,0.7; FusE10 ,0.8,0.6;
gene name: b1344	 (NP_415860)	gi: 16129305	length: 311aa
description: hypothetical protein b1344 [Escherichia coli K12].
coverage: Archaea[5e-23] Bacteria[0.0] Eukaryota[8e-40]
conserved domains: (Evalue, description)
	2e-53	COG0037, MesJ, Predicted ATPase of the PP-loop superfamily implicated in cell cycle control [Cell division and chromosome partitioning].
	8e-14	pfam01171, ATP_bind_3, PP-loop family. This family of proteins belongs to the PP-loop superfamily..
----------------------------------------------------
candidate #291:	b0194
likelihood ratios: Total 5.1e+04; Clust 1.1,3.2,; BLAST 322.2,1.4,; KEGG 1.3,3.0,; ExprEco 4.7,2.9,; ExprSce ,,; FusE2 1.0,0.9,; FusE5 1.0,0.7,1.8; FusE10 ,0.8,0.6;
gene name: b0194	 (NP_414736)	gi: 16128187	length: 572aa
description: proline tRNA synthetase [Escherichia coli K12].
coverage: Archaea[4e-16] Bacteria[0.0] Eukaryota[3e-75]
conserved domains: (Evalue, description)
	1e-179	cd00779, ProRS_core_prok, Prolyl-tRNA synthetase (ProRS) class II core catalytic domain. ProRS is a homodimer. It is responsible for the attachment of proline to the 3' OH group of ribose of the appropriate tRNA. This domain is primarily responsible for ATP-dependent formation of the enzyme bound aminoacyl-adenylate. Class II assignment is based upon its structure and the presence of three characteristic sequence motifs in the core domain. This subfamily contains the core domain of ProRS from prokaryotes and from the mitochondria of eukaryotes..
	1e-176	COG0442, ProS, Prolyl-tRNA synthetase [Translation, ribosomal structure and biogenesis].
	3e-67	cd00772, ProRS_core, Prolyl-tRNA synthetase (ProRS) class II core catalytic domain. ProRS is a homodimer. It is responsible for the attachment of proline to the 3' OH group of ribose of the appropriate tRNA. This domain is primarily responsible for ATP-dependent formation of the enzyme bound aminoacyl-adenylate. Class II assignment is based upon its structure and the presence of three characteristic sequence motifs in the core domain..
	4e-41	pfam00587, tRNA-synt_2b, tRNA synthetase class II core domain (G, H, P, S and T). Other tRNA synthetase sub-families are too dissimilar to be included. This domain is the core catalytic domain of tRNA synthetases and includes glycyl, histidyl, prolyl, seryl and threonyl tRNA synthetases..
	1e-25	cd00670, Gly_His_Pro_Ser_Thr_tRS_core, Gly_His_Pro_Ser_Thr_tRNA synthetase class II core domain. This domain is the core catalytic domain of tRNA synthetases of the subgroup containing glycyl, histidyl, prolyl, seryl and threonyl tRNA synthetases. It is primarily responsible for ATP-dependent formation of the enzyme bound aminoacyl-adenylate. These enzymes belong to class II aminoacyl-tRNA synthetases (aaRS) based upon their structure and the presence of three characteristic sequence motifs in the core domain. This domain is also found at the C-terminus of eukaryotic GCN2 protein kinase and at the N-terminus of the ATP phosphoribosyltransferase accessory subunit, HisZ and the accessory subunit of mitochondrial polymerase gamma (Pol gamma b) . Most class II tRNA synthetases are dimers, with this subgroup consisting of mostly homodimers. These enzymes attach a specific amino acid to the 3' OH group of ribose of the appropriate tRNA..
	1e-23	cd00002, YbaK, protein family related to YbaK Protein From H. Influenzae (HI1434); prokaryotic domain; function unknown; alignment contains insertion domains of prokaryotic prolyl-tRNA synthetases..
	2e-17	cd00778, ProRS_core_arch_euk, Prolyl-tRNA synthetase (ProRS) class II core catalytic domain. ProRS is a homodimer. It is responsible for the attachment of proline to the 3' OH group of ribose of the appropriate tRNA. This domain is primarily responsible for ATP-dependent formation of the enzyme bound aminoacyl-adenylate. Class II assignment is based upon its structure and the presence of three characteristic sequence motifs in the core domain. This subfamily contains the core domain of ProRS from archaea, the cytoplasm of eukaryotes and some bacteria..
	2e-17	pfam03129, HGTP_anticodon, Anticodon binding domain. This domain is found in histidyl, glycyl, threonyl and prolyl tRNA synthetases; it is probably the anticodon binding domain..
	3e-15	cd00771, ThrRS_core, Threonyl-tRNA synthetase (ThrRS) class II core catalytic domain. ThrRS is a homodimer. It is responsible for the attachment of threonine to the 3' OH group of ribose of the appropriate tRNA. This domain is primarily responsible for ATP-dependent formation of the enzyme bound aminoacyl-adenylate. Class II assignment is based upon its structure and the presence of three characteristic sequence motifs in the core domain..
	2e-14	cd00768, class_II_aaRS-like_core, Class II tRNA amino-acyl synthetase-like catalytic core domain. Class II amino acyl-tRNA synthetases (aaRS) share a common fold and generally attach an amino acid to the 3' OH of ribose of the appropriate tRNA. PheRS is an exception in that it attaches the amino acid at the 2'-OH group, like class I aaRSs. These enzymes are usually homodimers. This domain is primarily responsible for ATP-dependent formation of the enzyme bound aminoacyl-adenylate. The substrate specificity of this reaction is further determined by additional domains. Intererestingly, this domain is also found is asparagine synthase A (AsnA), in the accessory subunit of mitochondrial polymerase gamma and in the bacterial ATP phosphoribosyltransferase regulatory subunit HisZ..
	6e-13	COG0441, ThrS, Threonyl-tRNA synthetase [Translation, ribosomal structure and biogenesis].
----------------------------------------------------
candidate #292:	b4068
likelihood ratios: Total 5.1e+04; Clust 1.1,84.8,; BLAST 1.9,12.1,; KEGG 1.7,1.1,; ExprEco 1.4,2.1,; ExprSce ,,; FusE2 1.6,6.2,; FusE5 0.7,0.7,1.0; FusE10 ,1.0,1.0;
gene name: b4068	 (NP_418492)	gi: 16131894	length: 104aa
description: hypothetical protein b4068 [Escherichia coli K12].
coverage: Bacteria[2e-53]
conserved domains: (Evalue, description)
	7e-34	pfam04341, DUF485, Protein of unknown function, DUF485. This family includes several putative integral membrane proteins..
----------------------------------------------------
candidate #293:	b2520
likelihood ratios: Total 5.0e+04; Clust 4.9,2.7,; BLAST 1.1,4.8,; KEGG 4.9,40.5,; ExprEco 2.2,1.7,; ExprSce ,,; FusE2 1.1,0.9,; FusE5 1.0,1.0,1.0; FusE10 ,1.0,1.0;
gene name: b2520	 (NP_417015)	gi: 16130445	length: 1653aa
description: hypothetical protein b2520 [Escherichia coli K12].
coverage: Bacteria[0.0] Eukaryota[4e-07]
conserved domains: (Evalue, description)
	0.0	COG2373, COG2373, Large extracellular alpha-helical protein [General function prediction only].
----------------------------------------------------
candidate #294:	b2873
likelihood ratios: Total 5.0e+04; Clust 1.6,2.1,; BLAST 1.0,10.3,; KEGG 1.7,1.1,; ExprEco 1.6,1.7,; ExprSce ,,; FusE2 2.5,1.1,; FusE5 10.0,10.0,1.0; FusE10 ,1.0,1.0;
gene name: b2873	 (NP_417349)	gi: 49176277	length: 465aa
description: phenylhydantoinase [Escherichia coli K12].
coverage: Archaea[5e-81] Bacteria[0.0] Eukaryota[2e-88]
conserved domains: (Evalue, description)
	1e-176	cd01314, D-HYD, D-hydantoinases (D-HYD) also called dihydropyrimidases (DHPase) and related proteins; DHPases are a family of enzymes that catalyze the reversible hydrolytic ring opening of the amide bond in five- or six-membered cyclic diamides, like dihydropyrimidine or hydantoin. The hydrolysis of dihydropyrimidines is the second step of reductive catabolism of pyrimidines in human. The hydrolysis of 5-substituted hydantoins in microorganisms leads to enantiomerically pure N-carbamyl amino acids, which are used for the production of antibiotics, peptide hormones, pyrethroids, and pesticides. HYDs are classified depending on their stereoselectivity. This family also includes collapsin response regulators (CRMPs), cytosolic proteins involved in neuronal differentiation and axonal guidance which have strong homology to DHPases, but lack most of the active site residues..
	1e-108	COG0044, PyrC, Dihydroorotase and related cyclic amidohydrolases [Nucleotide transport and metabolism].
	4e-75	cd01315, L-HYD_ALN, L-Hydantoinases (L-HYDs) and Allantoinase (ALN); L-Hydantoinases are a member of the dihydropyrimidinase family, which catalyzes the reversible hydrolytic ring opening of dihydropyrimidines and hydantoins (five-membered cyclic diamides used in biotechnology). But L-HYDs differ by having an L-enantio specificity and by lacking activity on possible natural substrates such as dihydropyrimidines. Allantoinase catalyzes the hydrolytic cleavage of the five-member ring of allantoin (5-ureidohydantoin) to form allantoic acid..
	6e-75	cd01302, Cyclic_amidohydrolases, Cyclic amidohydrolases, including hydantoinase, dihydropyrimidinase, allantoinase, and dihydroorotase, are involved in the metabolism of pyrimidines and purines, sharing the property of hydrolyzing the cyclic amide bond of each substrate to the corresponding N-carbamyl amino acids. Allantoinases catalyze the degradation of purines, while dihydropyrimidinases and hydantoinases, a microbial counterpart of dihydropyrimidinase, are involved in pyrimidine degradation. Dihydroorotase participates in the de novo synthesis of pyrimidines..
	1e-52	cd01318, DHOase_IIb, Dihydroorotase (DHOase), subgroup IIb; DHOases catalyze the reversible interconversion of carbamoyl aspartate to dihydroorotate, a key reaction in pyrimidine biosynthesis. This group contains the archeal members of the DHOase family..
	9e-45	cd01317, DHOase_IIa, Dihydroorotase (DHOase), subgroup IIa; DHOases catalyze the reversible interconversion of carbamoyl aspartate to dihydroorotate, a key reaction in pyrimidine biosynthesis. This subgroup also contains proteins that lack the active site, like unc-33, a C.elegans protein involved in axon growth..
	3e-22	cd01316, CAD_DHOase, The eukaryotic CAD protein is a trifunctional enzyme of carbamoylphosphate synthetase-aspartate transcarbamoylase-dihydroorotase, which catalyzes the first three steps of de novo pyrimidine nucleotide biosynthesis. Dihydroorotase (DHOase) catalyzes the third step, the reversible interconversion of carbamoyl aspartate to dihydroorotate..
	2e-14	cd01297, D-aminoacylase, D-aminoacylases (N-acyl-D-Amino acid amidohydrolases) catalyze the hydrolysis of N-acyl-D-amino acids to produce the corresponding D-amino acids, which are used as intermediates in the synthesis of pesticides, bioactive peptides, and antibiotics..
	5e-11	cd00854, NagA, N-acetylglucosamine-6-phosphate deacetylase, NagA, catalyzes the hydrolysis of the N-acetyl group of N-acetyl-glucosamine-6-phosphate (GlcNAc-6-P) to glucosamine 6-phosphate and acetate. This is the first committed step in the biosynthetic pathway to amino-sugar-nucleotides, which is needed for cell wall peptidoglycan and teichoic acid biosynthesis. Deacetylation of N-acetylglucosamine is also important in lipopolysaccharide synthesis and cell wall recycling..
----------------------------------------------------
candidate #295:	b0453
likelihood ratios: Total 5.0e+04; Clust 6.0,2.4,; BLAST 7.5,3.1,; KEGG 5.2,4.0,; ExprEco 4.2,1.6,; ExprSce ,,; FusE2 1.0,0.9,; FusE5 1.5,0.8,1.0; FusE10 ,1.0,1.0;
gene name: b0453	 (NP_414987)	gi: 49176025	length: 190aa
description: glycoprotein/polysaccharide metabolism [Escherichia coli K12].
coverage: Bacteria[1e-100]
conserved domains: (Evalue, description)
	2e-41	COG3126, COG3126, Uncharacterized protein conserved in bacteria [Function unknown].
----------------------------------------------------
candidate #296:	b2475
likelihood ratios: Total 4.9e+04; Clust 25.6,3.7,; BLAST 4.4,8.3,; KEGG 7.1,1.5,; ExprEco 1.5,1.3,; ExprSce ,,; FusE2 1.0,0.9,; FusE5 0.8,0.8,1.0; FusE10 ,1.0,1.0;
gene name: b2475	 (NP_416970)	gi: 16130400	length: 287aa
description: hypothetical protein b2475 [Escherichia coli K12].
coverage: Bacteria[1e-167]
conserved domains: (Evalue, description)
	1e-114	pfam04228, Zn_peptidase, Putative neutral zinc metallopeptidase. Members of this family have a predicted zinc binding motif characteristic of neutral zinc metallopeptidases..
----------------------------------------------------
candidate #297:	b2480
likelihood ratios: Total 4.9e+04; Clust 4.1,6.7,; BLAST 1.1,1.5,; KEGG 1.5,1.1,; ExprEco 2.0,1.5,; ExprSce ,,; FusE2 1.0,0.9,; FusE5 5.4,5.4,0.7; FusE10 ,26.1,0.5;
gene name: b2480	 (NP_416975)	gi: 16130405	length: 156aa
description: bacterioferritin comigratory protein [Escherichia coli K12].
coverage: Archaea[2e-34] Bacteria[8e-89] Eukaryota[1e-26]
conserved domains: (Evalue, description)
	8e-60	COG1225, Bcp, Peroxiredoxin [Posttranslational modification, protein turnover, chaperones].
	1e-35	pfam00578, AhpC-TSA, AhpC/TSA family. This family contains proteins related to alkyl hydroperoxide reductase (AhpC) and thiol specific antioxidant (TSA). .
	4e-16	COG0450, AhpC, Peroxiredoxin [Posttranslational modification, protein turnover, chaperones].
	3e-13	COG2077, Tpx, Peroxiredoxin [Posttranslational modification, protein turnover, chaperones].
----------------------------------------------------
candidate #298:	b4200
likelihood ratios: Total 4.9e+04; Clust 1.1,2.0,; BLAST 3.3,3.3,; KEGG 2.3,2.0,; ExprEco 1.0,4.6,; ExprSce ,,; FusE2 2.4,1.1,; FusE5 6.1,6.1,1.0; FusE10 ,1.0,1.0;
gene name: b4200	 (NP_418621)	gi: 16132022	length: 131aa
description: 30S ribosomal subunit protein S6 [Escherichia coli K12].
coverage: Bacteria[1e-70] Eukaryota[2e-18]
conserved domains: (Evalue, description)
	2e-35	COG0360, RpsF, Ribosomal protein S6 [Translation, ribosomal structure and biogenesis].
	2e-28	pfam01250, Ribosomal_S6, Ribosomal protein S6..
----------------------------------------------------
candidate #299:	b3353
likelihood ratios: Total 4.7e+04; Clust 1.5,2.1,; BLAST 2.6,2.9,; KEGG 3.4,2.6,; ExprEco 2.5,4.7,; ExprSce ,,; FusE2 1.2,4.1,; FusE5 0.7,0.7,0.5; FusE10 ,9.8,1.9;
gene name: b3353	 (NP_417812)	gi: 16131232	length: 340aa
description: putative enzyme with alpha/beta-hydrolase domain [Escherichia coli K12].
coverage: Bacteria[0.0] Eukaryota[1e-30]
conserved domains: (Evalue, description)
	1e-131	COG0429, COG0429, Predicted hydrolase of the alpha/beta-hydrolase fold [General function prediction only].
	1e-19	pfam00561, Abhydrolase_1, alpha/beta hydrolase fold. This catalytic domain is found in a very wide range of enzymes..
----------------------------------------------------
candidate #300:	b2195
likelihood ratios: Total 4.7e+04; Clust 1.9,4.7,; BLAST 1.6,2.2,; KEGG 11.4,6.0,; ExprEco 1.2,1.3,; ExprSce ,,; FusE2 1.0,0.9,; FusE5 4.1,4.1,1.0; FusE10 ,1.0,1.0;
gene name: b2195	 (NP_416699)	gi: 16130132	length: 185aa
description: heme lyase/disulfide oxidoreductase (thiol:disulfide interchange protein) [Escherichia coli K12].
coverage: Bacteria[1e-105]
conserved domains: (Evalue, description)
	5e-12	COG0526, TrxA, Thiol-disulfide isomerase and thioredoxins [Posttranslational modification, protein turnover, chaperones / Energy production and conversion].
----------------------------------------------------
candidate #301:	b2777
likelihood ratios: Total 4.6e+04; Clust 4.2,27.3,; BLAST 11.8,2.0,; KEGG 1.1,1.1,; ExprEco 1.8,1.2,; ExprSce ,,; FusE2 5.2,2.5,; FusE5 0.7,0.7,1.0; FusE10 ,1.0,1.0;
gene name: b2777	 (NP_417257)	gi: 16130684	length: 223aa
description: putative coenzyme PQQ synthesis protein, nitrogenase iron-molybdenum domain [Escherichia coli K12].
coverage: Archaea[3e-18] Bacteria[1e-129]
conserved domains: (Evalue, description)
	2e-50	COG0602, NrdG, Organic radical activating enzymes [Posttranslational modification, protein turnover, chaperones].
----------------------------------------------------
candidate #302:	b0699
likelihood ratios: Total 4.5e+04; Clust 1.1,23.4,; BLAST 3.0,2.3,; KEGG 5.7,1.8,; ExprEco 1.9,3.8,; ExprSce ,,; FusE2 1.0,0.9,; FusE5 1.7,2.2,1.0; FusE10 ,1.0,1.0;
gene name: b0699	 (NP_415228)	gi: 16128675	length: 68aa
description: unknown CDS [Escherichia coli K12].
coverage: Bacteria[5e-35] Eukaryota[3e-14]
----------------------------------------------------
candidate #303:	b3890
likelihood ratios: Total 4.5e+04; Clust 1.2,1.1,; BLAST 5.7,1.1,; KEGG 1.1,3.7,; ExprEco 18.9,8.3,; ExprSce ,,; FusE2 1.2,1.5,; FusE5 2.1,2.1,1.0; FusE10 ,1.0,1.0;
gene name: b3890	 (NP_418326)	gi: 16131730	length: 80aa
description: unknown CDS [Escherichia coli K12].
coverage: Bacteria[2e-39]
----------------------------------------------------
candidate #304:	b2075
likelihood ratios: Total 4.5e+04; Clust 18.3,1.9,; BLAST 34.3,2.6,; KEGG 2.2,8.8,; ExprEco 1.5,2.9,; ExprSce ,,; FusE2 1.0,0.7,; FusE5 0.8,0.8,0.7; FusE10 ,1.0,0.5;
gene name: b2075	 (NP_416579)	gi: 16130015	length: 1040aa
description: multidrug transport protein (RND family) [Escherichia coli K12].
coverage: Archaea[4e-07] Bacteria[0.0]
conserved domains: (Evalue, description)
	0.0	COG0841, AcrB, Cation/multidrug efflux pump [Defense mechanisms].
	0.0	pfam00873, ACR_tran, AcrB/AcrD/AcrF family. Members of this family are integral membrane proteins. Some are involved in drug resistance. AcrB cooperates with a membrane fusion protein, AcrA, and an outer membrane channel TolC. The structure shows the AcrB forms a homotrimer. .
	8e-14	COG1033, COG1033, Predicted exporters of the RND superfamily [General function prediction only].
----------------------------------------------------
candidate #305:	b1710
likelihood ratios: Total 4.4e+04; Clust 2.6,6.7,; BLAST 2.9,4.8,; KEGG 8.9,5.1,; ExprEco 8.7,1.7,; ExprSce ,,; FusE2 1.0,1.0,; FusE5 0.9,0.9,0.7; FusE10 ,0.8,0.6;
gene name: b1710	 (NP_416225)	gi: 16129666	length: 183aa
description: vitamin B12 transport [Escherichia coli K12].
coverage: Bacteria[1e-103] Eukaryota[2e-33]
conserved domains: (Evalue, description)
	6e-65	COG0386, BtuE, Glutathione peroxidase [Posttranslational modification, protein turnover, chaperones].
	8e-46	pfam00255, GSHPx, Glutathione peroxidase..
----------------------------------------------------
candidate #306:	b1658
likelihood ratios: Total 4.4e+04; Clust 4.3,2.7,; BLAST 3.2,7.7,; KEGG 1.5,2.8,; ExprEco 4.4,3.9,; ExprSce ,,; FusE2 1.0,2.2,; FusE5 1.0,1.0,1.0; FusE10 ,1.0,1.0;
gene name: b1658	 (NP_416175)	gi: 16129616	length: 341aa
description: transcriptional repressor for de novo purine nucleotide synthesis (GalR/LacI family) [Escherichia coli K12].
coverage: Bacteria[0.0] Eukaryota[1e-22]
conserved domains: (Evalue, description)
	2e-96	COG1609, PurR, Transcriptional regulators [Transcription].
	3e-32	pfam00532, Peripla_BP_1, Periplasmic binding proteins and sugar binding domain of the LacI family. This family includes the periplasmic binding proteins, and the LacI family transcriptional regulators. The periplasmic binding proteins are the primary receptors for chemotaxis and transport of many sugar based solutes. The LacI family of proteins consist of transcriptional regulators related to the lac repressor. In this case, generally the sugar binding domain binds a sugar which changes the DNA binding activity of the repressor domain (pfam00356)..
	3e-22	smart00354, HTH_LACI, helix_turn _helix lactose operon repressor; .
	8e-17	COG1879, RbsB, ABC-type sugar transport system, periplasmic component [Carbohydrate transport and metabolism].
----------------------------------------------------
candidate #307:	b0447
likelihood ratios: Total 4.4e+04; Clust 3.9,3.8,; BLAST 1.6,15.1,; KEGG 1.4,2.1,; ExprEco 1.0,2.5,; ExprSce ,,; FusE2 1.0,18.4,; FusE5 1.0,0.9,1.0; FusE10 ,1.0,1.0;
gene name: b0447	 (NP_414981)	gi: 49176024	length: 181aa
description: putative LRP-like transcriptional regulator [Escherichia coli K12].
coverage: Archaea[2e-15] Bacteria[1e-100] Eukaryota[5e-18]
conserved domains: (Evalue, description)
	5e-36	COG1522, Lrp, Transcriptional regulators [Transcription].
	1e-33	pfam01037, AsnC_trans_reg, AsnC family. The AsnC family is a family of similar bacterial transcription regulatory proteins..
	1e-24	smart00344, HTH_ASNC, helix_turn_helix ASNC type; AsnC: an autogenously regulated activator of asparagine synthetase A transcription in Escherichia coli) .
----------------------------------------------------
candidate #308:	b2729
likelihood ratios: Total 4.3e+04; Clust 21.3,1.5,; BLAST 1.9,1.6,; KEGG 14.5,1.2,; ExprEco 1.6,1.6,; ExprSce ,,; FusE2 5.2,4.1,; FusE5 0.7,0.7,1.0; FusE10 ,1.0,1.0;
gene name: b2729	 (NP_417209)	gi: 16130636	length: 373aa
description: hydrogenase expression/formation protein [Escherichia coli K12].
coverage: Archaea[3e-71] Bacteria[0.0]
conserved domains: (Evalue, description)
	1e-165	pfam01924, HypD, Hydrogenase formation hypA family. HypD is involved in hydrogenase formation. It contains many possible metal binding residues, which may bind to nickel. Transposon Tn5 insertions into hypD resulted in R. leguminosarum mutants that lacked any hydrogenase activity in symbiosis with peas..
----------------------------------------------------
candidate #309:	b0629
likelihood ratios: Total 4.3e+04; Clust 1.1,8.5,; BLAST 2.1,1.8,; KEGG 5.3,1.1,; ExprEco 26.6,10.5,; ExprSce ,,; FusE2 1.0,0.9,; FusE5 1.0,0.9,1.0; FusE10 ,1.0,1.0;
gene name: b0629	 (NP_415162)	gi: 49176038	length: 266aa
description: putative transcriptional regulator (LysR family) or putative periplasmic binding protein [Escherichia coli K12].
coverage: Bacteria[1e-150]
conserved domains: (Evalue, description)
	3e-23	COG0583, LysR, Transcriptional regulator [Transcription].
	2e-16	pfam03466, LysR_substrate, LysR substrate binding domain. The structure of this domain is known and is similar to the periplasmic binding proteins..
----------------------------------------------------
candidate #310:	b2785
likelihood ratios: Total 4.3e+04; Clust 5.5,13.0,; BLAST 7.2,2.5,; KEGG 1.3,2.5,; ExprEco 9.2,1.3,; ExprSce ,,; FusE2 1.8,2.3,; FusE5 0.9,0.9,0.5; FusE10 ,0.8,0.6;
gene name: b2785	 (NP_417265)	gi: 16130692	length: 433aa
description: 23S rRNA (uracil-5-)-methyltransferase [Escherichia coli K12].
coverage: Archaea[2e-35] Bacteria[0.0] Eukaryota[1e-25]
conserved domains: (Evalue, description)
	1e-121	COG2265, TrmA, SAM-dependent methyltransferases related to tRNA (uracil-5-)-methyltransferase [Translation, ribosomal structure and biogenesis].
	3e-28	pfam05958, tRNA_U5-meth_tr, tRNA (Uracil-5-)-methyltransferase. This family consists of (Uracil-5-)-methyltransferases EC:2.1.1.35 from bacteria, archaea and eukaryotes. A 5-methyluridine (m(5)U) residue at position 54 is a conserved feature of bacterial and eukaryotic tRNAs. The methylation of U54 is catalysed by the tRNA(m5U54)methyltransferase, which in Saccharomyces cerevisiae is encoded by the nonessential TRM2 gene. It is thought that tRNA modification enzymes might have a role in tRNA maturation not necessarily linked to their known catalytic activity..
----------------------------------------------------
candidate #311:	b1626
likelihood ratios: Total 4.3e+04; Clust 4.7,1.8,; BLAST 2.5,1.9,; KEGG 8.3,1.1,; ExprEco 2.2,1.8,; ExprSce ,,; FusE2 1.0,1.0,; FusE5 5.4,5.4,1.0; FusE10 ,1.0,1.0;
gene name: b1626	 (NP_416143)	gi: 16129584	length: 154aa
description: putative oxidoreductase [Escherichia coli K12].
coverage: Bacteria[3e-83]
----------------------------------------------------
candidate #312:	b4327
likelihood ratios: Total 4.2e+04; Clust 1.2,1.5,; BLAST 19.9,53.3,; KEGG 5.2,1.3,; ExprEco 2.8,1.8,; ExprSce ,,; FusE2 0.7,1.0,; FusE5 1.0,1.0,1.0; FusE10 ,1.0,1.0;
gene name: b4327	 (NP_418747)	gi: 16132148	length: 303aa
description: putative transcriptional regulator (LysR family) [Escherichia coli K12].
coverage: Archaea[5e-06] Bacteria[1e-171] Eukaryota[5e-06]
conserved domains: (Evalue, description)
	1e-28	COG0583, LysR, Transcriptional regulator [Transcription].
	9e-18	pfam03466, LysR_substrate, LysR substrate binding domain. The structure of this domain is known and is similar to the periplasmic binding proteins..
----------------------------------------------------
candidate #313:	b3559
[truncated: 288,543 more chars]
