# Supplementary material for: Identifying metabolic enzymes with multiple types of association evidence
Source: BMC Bioinformatics. 2006 Mar 29;7:177. doi: 10.1186/1471-2105-7-177 (PMC1450304; doi:10.1186/1471-2105-7-177)
Supplement: Additional File 17 — predictions.zip. Sample predictions of E. coli orphans. Additional datasets, including pair-wise functional association matrices for different types of evidence and BLAST-based orthology datasets, are available on the authors' web site[63]. [file 1471-2105-7-177-S17.zip › predictions/recently identified/EC_3.1.1.31_candidates]

Description of the missing enzyme:
name:           6-phosphogluconolactonase
reaction:       [c]6pgl + h2o --> 6pgc + h
process:        Pentose Phosphate Cycle
EC number:      3.1.1.31

Identification: has been identified to be b0767 (ybhE) (Thomason LC, Court DL, Datta AR, Khanna R, Rosner JL (2004). "Identification of the Escherichia coli K-12 ybhE gene as pgl, encoding 6-phosphogluconolactonase." J Bacteriol 186(24);8248-53. PMID: 15576773)

Prediction: b0767 is predicted as a candidate number 16.

=====================================================
top 500 candidates:
-----------------------------------------------------

candidate #1:	b1180
likelihood ratios: Total 5.4e+12; Clust 50.7,6.0,3.3; BLAST 4.1,356.3,7.5; KEGG 2.8,65.2,2.8; ExprEco 8.3,1.3,42.3; ExprSce 1.1,1.1,1.9; FusE2 ,,; FusE5 ,,; FusE10 ,,;
gene name: b1180	 (NP_415698)	gi: 16129143	length: 219aa
description: putative isomerase [Escherichia coli K12].
coverage: Archaea[2e-39] Bacteria[1e-124] Eukaryota[2e-46]
conserved domains: (Evalue, description)
	2e-69	COG0179, MhpD, 2-keto-4-pentenoate hydratase/2-oxohepta-3-ene-1,7-dioic acid hydratase (catechol pathway) [Secondary metabolites biosynthesis, transport, and catabolism].
	3e-56	pfam01557, FAA_hydrolase, Fumarylacetoacetate (FAA) hydrolase family. This family consists of fumarylacetoacetate (FAA) hydrolase, or fumarylacetoacetate hydrolase (FAH) and it also includes HHDD isomerase/OPET decarboxylase from E. coli strain W. FAA is the last enzyme in the tyrosine catabolic pathway, it hydrolyses fumarylacetoacetate into fumarate and acetoacetate which then join the citric acid cycle. Mutations in FAA cause type I tyrosinemia in humans this is an inherited disorder mainly affecting the liver leading to liver cirrhosis, hetpatocellular carcinoma, renal tubular damages and neurologic crises amongst other symptoms. The enzymatic defect causes the toxic accumulation of phenylalanine/tyrosine catabolites. The E. coli W enzyme HHDD isomerase/OPET decarboxylase contains two copies of this domain and functions in fourth and fifth steps of the homoprotocatechuate pathway; here it decarboxylates OPET to HHDD and isomerises this to OHED. The final products of this pathway are pyruvic acid and succinic semialdehyde..
----------------------------------------------------
candidate #2:	b1853
likelihood ratios: Total 1.3e+12; Clust 636.0,436.0,10.5; BLAST 3.4,70.2,7.1; KEGG 2.2,3.3,6.8; ExprEco 2.2,1.6,1.5; ExprSce 1.0,1.0,1.0; FusE2 ,,; FusE5 ,,; FusE10 ,,;
gene name: b1853	 (NP_416367)	gi: 16129806	length: 289aa
description: putative transcriptional regulator (N-terminal); putative sugar-binding domain of regulator protein (C-terminal) [Escherichia coli K12].
coverage: Bacteria[1e-158] Eukaryota[1e-112]
conserved domains: (Evalue, description)
	6e-72	COG1737, RpiR, Transcriptional regulators [Transcription].
	1e-34	pfam01418, HTH_6, Helix-turn-helix domain, rpiR family. This domain contains a helix-turn-helix motif. The best characterised member of this family is RpiR, a regulator of the expression of rpiB gene..
	9e-22	pfam01380, SIS, SIS domain. SIS (Sugar ISomerase) domains are found in many phosphosugar isomerases and phosphosugar binding proteins. SIS domains are also found in proteins that regulate the expression of genes involved in synthesis of phosphosugars. Presumably the SIS domains bind to the end-product of the pathway..
----------------------------------------------------
candidate #3:	b4051
likelihood ratios: Total 1.2e+12; Clust 35.4,3.3,3.8; BLAST 9.3,12.4,6.9; KEGG 2.7,228.9,5.4; ExprEco 2.7,6.3,4.0; ExprSce 3.5,2.4,1.9; FusE2 ,,; FusE5 ,,; FusE10 ,,;
gene name: b4051	 (NP_418475)	gi: 16131877	length: 327aa
description: quinone oxidoreductase [Escherichia coli K12].
coverage: Archaea[2e-33] Bacteria[0.0] Eukaryota[2e-82]
conserved domains: (Evalue, description)
	1e-76	COG0604, Qor, NADPH:quinone reductase and related Zn-dependent oxidoreductases [Energy production and conversion / General function prediction only].
	1e-45	pfam00107, ADH_zinc_N, Zinc-binding dehydrogenase..
	3e-36	COG1064, AdhP, Zn-dependent alcohol dehydrogenases [General function prediction only].
	1e-22	COG2130, COG2130, Putative NADP-dependent oxidoreductases [General function prediction only].
	1e-20	COG1062, AdhC, Zn-dependent alcohol dehydrogenases, class III [Energy production and conversion].
	1e-18	COG1063, Tdh, Threonine dehydrogenase and related Zn-dependent dehydrogenases [Amino acid transport and metabolism / General function prediction only].
----------------------------------------------------
candidate #4:	b3432
likelihood ratios: Total 2.6e+11; Clust 38.3,55.6,16.4; BLAST 74.9,5.6,4.5; KEGG 9.8,1.5,2.7; ExprEco 1.7,1.4,1.8; ExprSce 1.1,14.1,1.5; FusE2 ,,; FusE5 ,,; FusE10 ,,;
gene name: b3432	 (NP_417890)	gi: 16131306	length: 728aa
description: 1,4-alpha-glucan branching enzyme [Escherichia coli K12].
coverage: Archaea[1e-162] Bacteria[0.0] Eukaryota[1e-157]
conserved domains: (Evalue, description)
	0.0	COG0296, GlgB, 1,4-alpha-glucan branching enzyme [Carbohydrate transport and metabolism].
	2e-21	pfam02922, Isoamylase_N, Isoamylase N-terminal domain. This domain is found in a range of enzymes that act on branched substrates - isoamylase, pullulanase and branching enzyme. This family also contains the beta subunit of 5' AMP activated kinase..
	3e-19	COG1523, PulA, Type II secretory pathway, pullulanase PulA and related glycosidases [Carbohydrate transport and metabolism].
	7e-16	smart00642, Aamy, Alpha-amylase domain; .
	3e-14	pfam00128, Alpha-amylase, Alpha amylase, catalytic domain. Alpha amylase is classified as family 13 of the glycosyl hydrolases. The structure is an 8 stranded alpha/beta barrel containing the active site, interrupted by a ~70 a.a. calcium-binding domain protruding between beta strand 3 and alpha helix 3, and a carboxyl-terminal Greek key beta-barrel domain..
----------------------------------------------------
candidate #5:	b0756
likelihood ratios: Total 2.2e+11; Clust 2.1,16.9,7.9; BLAST 14.0,39.9,23.1; KEGG 75.3,11.7,8.9; ExprEco 3.7,1.4,1.5; ExprSce 1.0,1.0,1.0; FusE2 ,,; FusE5 ,,; FusE10 ,,;
gene name: b0756	 (NP_415277)	gi: 16128724	length: 346aa
description: galactose-1-epimerase (mutarotase) [Escherichia coli K12].
coverage: Bacteria[0.0] Eukaryota[2e-53]
conserved domains: (Evalue, description)
	6e-73	pfam01263, Aldose_epim, Aldose 1-epimerase..
	9e-69	COG2017, GalM, Galactose mutarotase and related enzymes [Carbohydrate transport and metabolism].
----------------------------------------------------
candidate #6:	b3087
likelihood ratios: Total 1.9e+11; Clust 3.4,3.7,9.3; BLAST 2.9,106.7,9.3; KEGG 1.2,67.9,9.2; ExprEco 1.9,146.2,2.9; ExprSce 1.0,1.0,1.0; FusE2 ,,; FusE5 ,,; FusE10 ,,;
gene name: b3087	 (NP_417558)	gi: 16130982	length: 334aa
description: putative NAD(P)-binding dehydrogenase [Escherichia coli K12].
coverage: Archaea[8e-17] Bacteria[0.0] Eukaryota[4e-38]
conserved domains: (Evalue, description)
	9e-46	COG0673, MviM, Predicted dehydrogenases and related proteins [General function prediction only].
	1e-29	pfam01408, GFO_IDH_MocA, Oxidoreductase family, NAD-binding Rossmann fold. This family of enzymes utilise NADP or NAD. This family is called the GFO/IDH/MOCA family..
----------------------------------------------------
candidate #7:	b3552
likelihood ratios: Total 1.7e+11; Clust 3.5,171.6,4.6; BLAST 20.2,5.0,2.4; KEGG 54.1,1.1,1.7; ExprEco 2.0,20.6,2.9; ExprSce 9.5,1.7,1.3; FusE2 ,,; FusE5 ,,; FusE10 ,,;
gene name: b3552	 (YP_026228)	gi: 49176370	length: 219aa
description: putative outer membrane protein [Escherichia coli K12].
coverage: Bacteria[1e-117]
conserved domains: (Evalue, description)
	2e-41	COG2885, OmpA, Outer membrane protein and related peptidoglycan-associated (lipo)proteins [Cell envelope biogenesis, outer membrane].
	4e-26	pfam00691, OmpA, OmpA family. The Pfam entry also includes MotB and related proteins..
	6e-21	COG1360, MotB, Flagellar motor protein [Cell motility and secretion].
----------------------------------------------------
candidate #8:	b4193
likelihood ratios: Total 1.0e+11; Clust 2.9,3.8,23.9; BLAST 1.3,18.2,138.4; KEGG 1.1,24.4,88.7; ExprEco 3.6,2.2,6.7; ExprSce 1.0,1.0,1.0; FusE2 ,,; FusE5 ,,; FusE10 ,,;
gene name: b4193	 (NP_418614)	gi: 49176471	length: 484aa
description: putative PTS family enzyme II component, possibly ascorbate-specific [Escherichia coli K12].
coverage: Bacteria[0.0]
conserved domains: (Evalue, description)
	1e-149	pfam04215, SgaT_UlaA, Putative sugar-specific permease, SgaT/UlaA. This family consists of bacterial transmembrane proteins with a putative sugar-specific permease function, analogous to the IIC component of the PTS system (pfam02378). It has been suggested that this permease may form part of an L-ascorbate utilisation pathway, with proposed specificity for 3-keto-L-gulonate (formed by hydrolysis of L-ascorbate)..
----------------------------------------------------
candidate #9:	b0162
likelihood ratios: Total 9.3e+10; Clust 3.6,5.8,67.5; BLAST 3.6,30.4,17.1; KEGG 1.7,26.6,10.2; ExprEco 4.7,7.0,2.4; ExprSce 1.0,1.0,1.0; FusE2 ,,; FusE5 ,,; FusE10 ,,;
gene name: b0162	 (NP_414704)	gi: 49176002	length: 391aa
description: regulator of D-galactarate, D-glucarate and D-glycerate metabolism [Escherichia coli K12].
coverage: Bacteria[0.0]
conserved domains: (Evalue, description)
	1e-138	COG3835, CdaR, Sugar diacid utilization regulator [Transcription / Signal transduction mechanisms].
	1e-108	pfam05651, Diacid_rec, Putative sugar diacid recognition. This region is found in several proteins characterised as carbohydrate diacid regulators. An HTH DNA-binding motif is found at the C-terminus of these proteins suggesting that this region includes the sugar recognition region..
	3e-13	COG2508, COG2508, Regulator of polyketide synthase expression [Signal transduction mechanisms / Secondary metabolites biosynthesis, transport, and catabolism].
----------------------------------------------------
candidate #10:	b0911
likelihood ratios: Total 9.2e+10; Clust 29.7,2.4,5.9; BLAST 30.1,3.4,1.6; KEGG 133.3,3.1,1.2; ExprEco 9.3,10.7,2.6; ExprSce 1.4,5.2,1.4; FusE2 ,,; FusE5 ,,; FusE10 ,,;
gene name: b0911	 (NP_415431)	gi: 16128878	length: 557aa
description: 30S ribosomal subunit protein S1 [Escherichia coli K12].
coverage: Archaea[5e-13] Bacteria[0.0] Eukaryota[5e-57]
conserved domains: (Evalue, description)
	1e-179	COG0539, RpsA, Ribosomal protein S1 [Translation, ribosomal structure and biogenesis].
	2e-16	COG2183, Tex, Transcriptional accessory protein [Transcription].
	1e-13	smart00316, S1, Ribosomal protein S1-like RNA-binding domain; .
	3e-13	pfam00575, S1, S1 RNA binding domain. The S1 domain occurs in a wide range of RNA associated proteins. It is structurally similar to cold shock protein which binds nucleic acids. The S1 domain has an OB-fold structure..
	8e-13	COG1098, VacB, Predicted RNA binding protein (contains ribosomal protein S1 domain) [Translation, ribosomal structure and biogenesis].
	1e-12	cd00164, S1, Ribosomal protein S1-like RNA-binding domain. Found in a wide variety of RNA-associated proteins. Originally identified in S1 ribosomal protein. Multiple copies of S1 are arranged in tandem. S1 is structurally similar to Cold Shock Domains (CSD), both are members of the Oligonucleotide/oligosaccharide Binding (OB) superfamily..
	2e-12	COG1185, Pnp, Polyribonucleotide nucleotidyltransferase (polynucleotide phosphorylase) [Translation, ribosomal structure and biogenesis].
----------------------------------------------------
candidate #11:	b3347
likelihood ratios: Total 6.9e+10; Clust 7.3,4.6,2.8; BLAST 169.8,2.4,4.5; KEGG 51.8,2.5,1.5; ExprEco 3.6,10.5,3.1; ExprSce 2.3,4.6,1.7; FusE2 ,,; FusE5 ,,; FusE10 ,,;
gene name: b3347	 (NP_417806)	gi: 16131226	length: 270aa
description: FKBP-type peptidyl-prolyl cis-trans isomerase (rotamase) [Escherichia coli K12].
coverage: Bacteria[1e-148] Eukaryota[8e-21]
conserved domains: (Evalue, description)
	2e-58	COG0545, FkpA, FKBP-type peptidyl-prolyl cis-trans isomerases 1 [Posttranslational modification, protein turnover, chaperones].
	1e-27	pfam01346, FKBP_N, Domain amino terminal to FKBP-type peptidyl-prolyl isomerase. This family is only found at the amino terminus of pfam00254. This domain is of unknown function..
	4e-26	pfam00254, FKBP_C, FKBP-type peptidyl-prolyl cis-trans isomerase..
----------------------------------------------------
candidate #12:	b3547
likelihood ratios: Total 3.4e+10; Clust 2.9,19.6,7.7; BLAST 8.2,14.2,19.5; KEGG 2.1,305.1,1.9; ExprEco 1.1,1.1,1.1; ExprSce 2.3,2.6,3.4; FusE2 ,,; FusE5 ,,; FusE10 ,,;
gene name: b3547	 (NP_418003)	gi: 16131418	length: 402aa
description: putative oxalate:formate antiporter (MFS family) [Escherichia coli K12].
coverage: Archaea[4e-51] Bacteria[0.0] Eukaryota[3e-20]
----------------------------------------------------
candidate #13:	b0780
likelihood ratios: Total 3.3e+10; Clust 36.9,12.8,5.8; BLAST 6.9,14.4,24.2; KEGG 3.6,3.1,16.2; ExprEco 1.8,1.7,1.4; ExprSce 1.6,2.3,1.8; FusE2 ,,; FusE5 ,,; FusE10 ,,;
gene name: b0780	 (NP_415301)	gi: 16128748	length: 302aa
description: putative phosphatase/sulfatase [Escherichia coli K12].
coverage: Bacteria[1e-167] Eukaryota[7e-88]
conserved domains: (Evalue, description)
	3e-81	pfam01933, UPF0052, Uncharacterized protein family UPF0052..
----------------------------------------------------
candidate #14:	b1647
likelihood ratios: Total 3.3e+10; Clust 3.6,5.7,3.5; BLAST 1.3,49.7,38.0; KEGG 1.6,10.4,108.6; ExprEco 28.0,1.8,2.2; ExprSce 1.0,1.0,1.0; FusE2 ,,; FusE5 ,,; FusE10 ,,;
gene name: b1647	 (YP_025305)	gi: 49176131	length: 298aa
description: putative oxidoreductase, NAD(P)-linked [Escherichia coli K12].
coverage: Archaea[8e-15] Bacteria[1e-171] Eukaryota[2e-16]
conserved domains: (Evalue, description)
	1e-148	COG4989, COG4989, Predicted oxidoreductase [General function prediction only].
	3e-46	pfam00248, Aldo_ket_red, Aldo/keto reductase family. This family includes a number of K+ ion channel beta chain regulatory domains - these are reported to have oxidoreductase activity..
	5e-37	COG0667, Tas, Predicted oxidoreductases (related to aryl-alcohol dehydrogenases) [Energy production and conversion].
	4e-31	COG0656, ARA1, Aldo/keto reductases, related to diketogulonate reductase [General function prediction only].
----------------------------------------------------
candidate #15:	b1864
likelihood ratios: Total 2.0e+10; Clust 95.1,8.4,1.9; BLAST 2.5,5.9,2.5; KEGG 3.0,7.4,7.7; ExprEco 166.8,3.5,2.1; ExprSce 1.1,1.3,1.3; FusE2 ,,; FusE5 ,,; FusE10 ,,;
gene name: b1864	 (NP_416378)	gi: 16129817	length: 246aa
description: hypothetical protein b1864 [Escherichia coli K12].
coverage: Bacteria[1e-137] Eukaryota[8e-38]
conserved domains: (Evalue, description)
	5e-92	pfam01709, DUF28, Domain of unknown function DUF28. This domain is found in bacterial and yeast proteins it compromises the entire length or central region of most of the proteins in the family, all of which are hypothetical with no known function. The average length of this domain is approximately 230 amino acids long..
----------------------------------------------------
candidate #16:	b0767
likelihood ratios: Total 1.7e+10; Clust 5.7,2.0,3.2; BLAST 31.6,44.3,16.5; KEGG 17.1,7.7,5.5; ExprEco 3.7,1.5,1.4; ExprSce 1.1,2.5,1.4; FusE2 ,,; FusE5 ,,; FusE10 ,,;
gene name: b0767	 (NP_415288)	gi: 16128735	length: 331aa
description: putative isomerase [Escherichia coli K12].
coverage: Archaea[3e-07] Bacteria[0.0] Eukaryota[1e-29]
conserved domains: (Evalue, description)
	1e-115	COG2706, COG2706, 3-carboxymuconate cyclase [Carbohydrate transport and metabolism].
----------------------------------------------------
candidate #17:	b3881
likelihood ratios: Total 1.1e+10; Clust 1.6,2.7,11.7; BLAST 1.2,16.8,42.6; KEGG 1.6,10.8,68.7; ExprEco 6.7,6.5,4.2; ExprSce 1.1,1.0,1.0; FusE2 ,,; FusE5 ,,; FusE10 ,,;
gene name: b3881	 (NP_418317)	gi: 16131721	length: 292aa
description: putative aldolase [Escherichia coli K12].
coverage: Bacteria[1e-163]
conserved domains: (Evalue, description)
	1e-111	COG3684, LacD, Tagatose-1,6-bisphosphate aldolase [Carbohydrate transport and metabolism].
	6e-73	pfam04274, LacD, Tagatose 1,6-diphosphate aldolase, (LacD). Tagatose 1,6-diphosphate aldolase (EC:4.1.2.40) is part of the tagatose-6-phosphate pathway of galactose-6-phosphate degradation..
----------------------------------------------------
candidate #18:	b1464
likelihood ratios: Total 1.0e+10; Clust 15.8,12.6,3.5; BLAST 16.8,22.8,7.3; KEGG 3.4,4.2,3.8; ExprEco 1.4,1.8,1.9; ExprSce 1.7,2.2,5.4; FusE2 ,,; FusE5 ,,; FusE10 ,,;
gene name: b1464	 (NP_415981)	gi: 16129423	length: 297aa
description: hypothetical protein b1464 [Escherichia coli K12].
coverage: Archaea[6e-31] Bacteria[1e-172] Eukaryota[6e-21]
conserved domains: (Evalue, description)
	5e-82	COG0384, COG0384, Predicted epimerase, PhzC/PhzF homolog [General function prediction only].
	3e-77	pfam02567, PhzC-PhzF, Phenazine biosynthesis-like protein. PhzC/PhzF is involved in dimerisation of two 2,3-dihydro-3-oxo-anthranilic acid molecules to create PCA by P. fluorescens. This family appears to be distantly related to pfam01678, including containing a weak internal duplication. However members of this family do not contain the conserved cysteines that are hypothesised to be active site residues (Bateman A pers obs)..
----------------------------------------------------
candidate #19:	b4195
likelihood ratios: Total 1.0e+10; Clust 4.7,4.2,15.2; BLAST 1.3,12.8,33.3; KEGG 1.3,14.3,21.0; ExprEco 4.4,2.9,12.2; ExprSce 1.0,1.0,1.0; FusE2 ,,; FusE5 ,,; FusE10 ,,;
gene name: b4195	 (NP_418616)	gi: 16132017	length: 154aa
description: putative PTS family enzyme IIA component, possibly ascorbate-specific [Escherichia coli K12].
coverage: Bacteria[6e-83]
conserved domains: (Evalue, description)
	1e-39	pfam00359, PTS_EIIA_2, Phosphoenolpyruvate-dependent sugar phosphotransferase system, EIIA 2..
	4e-28	cd00211, PTS_IIA_fru, PTS_IIA, PTS system, fructose/mannitol specific IIA subunit. The bacterial phosphoenolpyruvate: sugar phosphotransferase system (PTS) is a multi-protein system involved in the regulation of a variety of metabolic and transcriptional processes. This family is one of four structurally and functionally distinct group IIA PTS system cytoplasmic enzymes, necessary for the uptake of carbohydrates across the cytoplasmic membrane and their phosphorylation..
	2e-26	COG1762, PtsN, Phosphotransferase system mannitol/fructose-specific IIA domain (Ntr-type) [Carbohydrate transport and metabolism / Signal transduction mechanisms].
	6e-13	COG4668, MtlA, Mannitol/fructose-specific phosphotransferase system, IIA domain [Carbohydrate transport and metabolism].
----------------------------------------------------
candidate #20:	b3438
likelihood ratios: Total 9.6e+09; Clust 463.3,45.5,3.5; BLAST 7.0,7.2,2.8; KEGG 7.1,1.5,5.8; ExprEco 1.9,3.7,1.6; ExprSce 1.3,1.0,1.0; FusE2 ,,; FusE5 ,,; FusE10 ,,;
gene name: b3438	 (YP_026222)	gi: 49176356	length: 331aa
description: regulator of gluconate (gnt) operon [Escherichia coli K12].
coverage: Bacteria[0.0] Eukaryota[3e-54]
conserved domains: (Evalue, description)
	5e-77	COG1609, PurR, Transcriptional regulators [Transcription].
	4e-30	pfam00532, Peripla_BP_1, Periplasmic binding proteins and sugar binding domain of the LacI family. This family includes the periplasmic binding proteins, and the LacI family transcriptional regulators. The periplasmic binding proteins are the primary receptors for chemotaxis and transport of many sugar based solutes. The LacI family of proteins consist of transcriptional regulators related to the lac repressor. In this case, generally the sugar binding domain binds a sugar which changes the DNA binding activity of the repressor domain (pfam00356)..
	8e-18	smart00354, HTH_LACI, helix_turn _helix lactose operon repressor; .
	5e-15	COG1879, RbsB, ABC-type sugar transport system, periplasmic component [Carbohydrate transport and metabolism].
----------------------------------------------------
candidate #21:	b3439
likelihood ratios: Total 7.5e+09; Clust 16.4,43.7,8.0; BLAST 9.4,7.2,6.2; KEGG 2.3,2.0,3.1; ExprEco 30.6,3.6,2.0; ExprSce 1.0,1.0,1.0; FusE2 ,,; FusE5 ,,; FusE10 ,,;
gene name: b3439	 (NP_417896)	gi: 16131311	length: 231aa
description: hypothetical protein b3439 [Escherichia coli K12].
coverage: Archaea[1e-39] Bacteria[1e-134] Eukaryota[3e-37]
conserved domains: (Evalue, description)
	8e-61	COG1741, COG1741, Pirin-related protein [General function prediction only].
	3e-32	pfam02678, Pirin, Pirin. This family consists of Pirin proteins from both eukaryotes and prokaryotes. The function of Pirin is unknown but the gene coding for this protein is known to be expressed in all tissues in the human body although it is expressed most strongly in the liver and heart. Pirin is known to be a nuclear protein, exclusively localised within the nucleoplasma and predominantly concentrated within dot-like subnuclear structures. A tomato homologue of human Pirin has been found to be induced during programmed cell death. Human Pirin interacts with Bcl-3 and NFI and hence is probably involved in the regulation of DNA transcription and replication. It appears to be an Fe(II)-containing member of the Cupin superfamily..
----------------------------------------------------
candidate #22:	b0208
likelihood ratios: Total 7.4e+09; Clust 2.3,2.7,180.1; BLAST 828.7,3.4,1.3; KEGG 43.6,2.5,3.4; ExprEco 1.3,2.2,1.6; ExprSce 1.0,1.0,1.0; FusE2 ,,; FusE5 ,,; FusE10 ,,;
gene name: b0208	 (NP_414744)	gi: 16128195	length: 304aa
description: putative transcriptional regulator (LysR family) [Escherichia coli K12].
coverage: Archaea[7e-14] Bacteria[1e-166] Eukaryota[2e-44]
conserved domains: (Evalue, description)
	8e-44	COG0583, LysR, Transcriptional regulator [Transcription].
	3e-31	pfam03466, LysR_substrate, LysR substrate binding domain. The structure of this domain is known and is similar to the periplasmic binding proteins..
	4e-14	pfam00126, HTH_1, Bacterial regulatory helix-turn-helix protein, lysR family..
----------------------------------------------------
candidate #23:	b1449
likelihood ratios: Total 6.9e+09; Clust 3.3,3.1,4.3; BLAST 16.3,7.6,7.3; KEGG 27.3,6.5,2.9; ExprEco 2.3,15.7,4.9; ExprSce 1.1,1.1,1.7; FusE2 ,,; FusE5 ,,; FusE10 ,,;
gene name: b1449	 (NP_415966)	gi: 49176111	length: 376aa
description: putative dehydrogenase, NAD(P)-binding [Escherichia coli K12].
coverage: Archaea[6e-80] Bacteria[0.0] Eukaryota[4e-66]
conserved domains: (Evalue, description)
	1e-158	COG2130, COG2130, Putative NADP-dependent oxidoreductases [General function prediction only].
	9e-31	COG0604, Qor, NADPH:quinone reductase and related Zn-dependent oxidoreductases [Energy production and conversion / General function prediction only].
	6e-29	pfam00107, ADH_zinc_N, Zinc-binding dehydrogenase..
	4e-14	COG1064, AdhP, Zn-dependent alcohol dehydrogenases [General function prediction only].
	8e-11	COG1063, Tdh, Threonine dehydrogenase and related Zn-dependent dehydrogenases [Amino acid transport and metabolism / General function prediction only].
----------------------------------------------------
candidate #24:	b0439
likelihood ratios: Total 6.7e+09; Clust 5.3,3.7,3.3; BLAST 1.5,2.7,3.3; KEGG 3.0,9.2,150.6; ExprEco 9.3,3.4,13.1; ExprSce 2.0,1.9,1.2; FusE2 ,,; FusE5 ,,; FusE10 ,,;
gene name: b0439	 (NP_414973)	gi: 16128424	length: 784aa
description: DNA-binding ATP-dependent protease La; heat shock K-protein [Escherichia coli K12].
coverage: Archaea[1e-176] Bacteria[0.0] Eukaryota[1e-162]
conserved domains: (Evalue, description)
	0.0	COG0466, Lon, ATP-dependent Lon protease, bacterial type [Posttranslational modification, protein turnover, chaperones].
	6e-95	pfam05362, Lon_C, Lon protease (S16) C-terminal proteolytic domain. The Lon serine proteases must hydrolyse ATP to degrade protein substrates. In Escherichia coli, these proteases are involved in turnover of intracellular proteins, including abnormal proteins following heat-shock. The active site for protease activity resides in a C-terminal domain. The Lon proteases are classified as family S16 in Merops..
	1e-47	pfam02190, LON, ATP-dependent protease La (LON) domain..
	2e-25	COG1067, LonB, Predicted ATP-dependent protease [Posttranslational modification, protein turnover, chaperones].
	3e-19	pfam00004, AAA, ATPase family associated with various cellular activities (AAA). AAA family proteins often perform chaperone-like functions that assist in the assembly, operation, or disassembly of protein complexes..
	3e-12	COG2802, COG2802, Uncharacterized protein, similar to the N-terminal domain of Lon protease [General function prediction only].
	3e-11	COG0714, COG0714, MoxR-like ATPases [General function prediction only].
	3e-11	COG1750, COG1750, Archaeal serine proteases [General function prediction only].
----------------------------------------------------
candidate #25:	b3440
likelihood ratios: Total 5.6e+09; Clust 135.6,7.5,2.9; BLAST 2.0,3.1,9.7; KEGG 1.3,2.1,4.2; ExprEco 4.4,3.0,2.6; ExprSce 1.4,17.5,3.0; FusE2 ,,; FusE5 ,,; FusE10 ,,;
gene name: b3440	 (NP_417897)	gi: 16131312	length: 345aa
description: putative NAD(P)-binding dehydrogenase [Escherichia coli K12].
coverage: Archaea[1e-11] Bacteria[0.0] Eukaryota[1e-51]
conserved domains: (Evalue, description)
	3e-49	COG0673, MviM, Predicted dehydrogenases and related proteins [General function prediction only].
	7e-27	pfam01408, GFO_IDH_MocA, Oxidoreductase family, NAD-binding Rossmann fold. This family of enzymes utilise NADP or NAD. This family is called the GFO/IDH/MOCA family..
	3e-12	pfam02894, GFO_IDH_MocA_C, Oxidoreductase family, C-terminal alpha/beta domain. This family of enzymes utilise NADP or NAD. This family is called the GFO/IDH/MOCA family..
----------------------------------------------------
candidate #26:	b4194
likelihood ratios: Total 4.8e+09; Clust 1.6,2.4,9.7; BLAST 1.3,3.5,12.6; KEGG 2.0,50.2,24.4; ExprEco 22.1,3.4,11.7; ExprSce 1.0,1.0,1.0; FusE2 ,,; FusE5 ,,; FusE10 ,,;
gene name: b4194	 (NP_418615)	gi: 16132016	length: 101aa
description: putative PTS family enzyme II component, possibly ascorbate-specific [Escherichia coli K12].
coverage: Bacteria[2e-51]
conserved domains: (Evalue, description)
	2e-22	COG3414, SgaB, Phosphotransferase system, galactitol-specific IIB component [Carbohydrate transport and metabolism].
	3e-16	pfam02302, PTS_IIB, PTS system, Lactose/Cellobiose specific IIB subunit. The bacterial phosphoenolpyruvate: sugar phosphotransferase system (PTS) is a multi-protein system involved in the regulation of a variety of metabolic and transcriptional processes. The lactose/cellobiose-specific family are one of four structurally and functionally distinct group IIB PTS system cytoplasmic enzymes. The fold of IIB cellobiose shows similar structure to mammalian tyrosine phosphatases. .
----------------------------------------------------
candidate #27:	b3407
likelihood ratios: Total 4.4e+09; Clust 10.9,7.2,3.8; BLAST 10.4,21.9,4.6; KEGG 2.8,7.2,4.4; ExprEco 1.8,3.3,6.6; ExprSce 2.3,1.5,1.1; FusE2 ,,; FusE5 ,,; FusE10 ,,;
gene name: b3407	 (NP_417866)	gi: 49176349	length: 740aa
description: hypothetical protein b3407 [Escherichia coli K12].
coverage: Archaea[1e-155] Bacteria[0.0] Eukaryota[1e-105]
conserved domains: (Evalue, description)
	0.0	COG2183, Tex, Transcriptional accessory protein [Transcription].
	1e-20	COG0539, RpsA, Ribosomal protein S1 [Translation, ribosomal structure and biogenesis].
	2e-18	smart00316, S1, Ribosomal protein S1-like RNA-binding domain; .
	4e-18	pfam00575, S1, S1 RNA binding domain. The S1 domain occurs in a wide range of RNA associated proteins. It is structurally similar to cold shock protein which binds nucleic acids. The S1 domain has an OB-fold structure..
	2e-17	cd00164, S1, Ribosomal protein S1-like RNA-binding domain. Found in a wide variety of RNA-associated proteins. Originally identified in S1 ribosomal protein. Multiple copies of S1 are arranged in tandem. S1 is structurally similar to Cold Shock Domains (CSD), both are members of the Oligonucleotide/oligosaccharide Binding (OB) superfamily..
	3e-17	smart00732, YqgFc, Likely ribonuclease with RNase H fold. YqgF proteins are likely to function as an alternative to RuvC in most bacteria, and could be the principal holliday junction resolvases in low-GC Gram-positive bacteria. In Spt6p orthologues, the catalytic residues are substituted indicating that they lack enzymatic functions. .
	7e-16	COG1098, VacB, Predicted RNA binding protein (contains ribosomal protein S1 domain) [Translation, ribosomal structure and biogenesis].
	4e-14	COG1185, Pnp, Polyribonucleotide nucleotidyltransferase (polynucleotide phosphorylase) [Translation, ribosomal structure and biogenesis].
----------------------------------------------------
candidate #28:	b2428
likelihood ratios: Total 4.2e+09; Clust 4.4,4.4,48.8; BLAST 6.2,5.2,26.8; KEGG 7.7,4.6,35.0; ExprEco 1.3,1.5,2.3; ExprSce 1.0,1.0,1.0; FusE2 ,,; FusE5 ,,; FusE10 ,,;
gene name: b2428	 (NP_416923)	gi: 16130353	length: 298aa
description: putative regulator [Escherichia coli K12].
coverage: Archaea[2e-44] Bacteria[1e-164] Eukaryota[3e-45]
conserved domains: (Evalue, description)
	1e-120	COG2103, COG2103, Predicted sugar phosphate isomerase [General function prediction only].
----------------------------------------------------
candidate #29:	b2744
likelihood ratios: Total 4.2e+09; Clust 9.6,7.0,3.1; BLAST 3.2,24.6,241.4; KEGG 3.2,7.6,13.8; ExprEco 1.6,1.3,1.3; ExprSce 1.1,1.1,1.0; FusE2 ,,; FusE5 ,,; FusE10 ,,;
gene name: b2744	 (NP_417224)	gi: 16130651	length: 253aa
description: survival protein [Escherichia coli K12].
coverage: Archaea[9e-32] Bacteria[1e-146] Eukaryota[8e-18]
conserved domains: (Evalue, description)
	1e-94	COG0496, SurE, Predicted acid phosphatase [General function prediction only].
	9e-68	pfam01975, SurE, Survival protein SurE. E. coli cells with the surE gene disrupted are found to survive poorly in stationary phase. It is suggested that SurE may be involved in stress response. Yeast also contains a member of the family, the member from Yarrowia lipolytica can complement a mutation in acid phosphatase, suggesting that members of this family could be phosphatases..
----------------------------------------------------
candidate #30:	b0231
likelihood ratios: Total 3.8e+09; Clust 15.4,1.9,3.0; BLAST 5.2,97.4,7.8; KEGG 2.4,31.5,11.3; ExprEco 2.5,2.2,1.6; ExprSce 1.4,1.0,1.0; FusE2 ,,; FusE5 ,,; FusE10 ,,;
gene name: b0231	 (NP_414766)	gi: 16128217	length: 351aa
description: DNA polymerase IV [Escherichia coli K12].
coverage: Archaea[1e-53] Bacteria[0.0] Eukaryota[1e-167]
conserved domains: (Evalue, description)
	3e-95	COG0389, DinP, Nucleotidyltransferase/DNA polymerase involved in DNA repair [DNA replication, recombination, and repair].
	1e-91	pfam00817, IMS, impB/mucB/samB family. These proteins are involved in UV protection..
----------------------------------------------------
candidate #31:	b3887
likelihood ratios: Total 3.8e+09; Clust 8.2,3.4,3.0; BLAST 19.0,5.5,2.8; KEGG 2.6,9.9,20.5; ExprEco 1.3,6.3,8.3; ExprSce 1.7,1.9,1.4; FusE2 ,,; FusE5 ,,; FusE10 ,,;
gene name: b3887	 (NP_418323)	gi: 16131727	length: 145aa
description: D-Tyr-tRNA(Tyr) deacylase [Escherichia coli K12].
coverage: Bacteria[2e-76] Eukaryota[2e-24]
conserved domains: (Evalue, description)
	7e-59	cd00563, Dtyr_deacylase, D-Tyrosyl-tRNAtyr deacylases; a class of tRNA-dependent hydrolases which are capable of hydrolyzing the ester bond of D-Tyrosyl-tRNA reducing the level of cellular D-Tyrosine while recycling the peptidyl-tRNA; found in bacteria and in eukaryotes but not in archea; beta barrel-like fold structure; forms homodimers in which two surface cavities serve as the active site for tRNA binding.
----------------------------------------------------
candidate #32:	b3102
likelihood ratios: Total 3.6e+09; Clust 2.5,3.3,12.7; BLAST 40.0,5.8,3.3; KEGG 14.9,2.6,2.4; ExprEco 2.1,1.5,7.9; ExprSce 1.7,3.1,3.4; FusE2 ,,; FusE5 ,,; FusE10 ,,;
gene name: b3102	 (NP_417573)	gi: 16130997	length: 328aa
description: putative enzyme with S-transferase domain [Escherichia coli K12].
coverage: Archaea[3e-87] Bacteria[0.0] Eukaryota[4e-85]
conserved domains: (Evalue, description)
	1e-163	COG0435, ECM4, Predicted glutathione S-transferase [Posttranslational modification, protein turnover, chaperones].
----------------------------------------------------
candidate #33:	b1832
likelihood ratios: Total 3.4e+09; Clust 80.4,6.8,1.8; BLAST 5.2,9.5,8.5; KEGG 1.1,7.7,17.2; ExprEco 5.0,1.5,2.3; ExprSce 1.1,1.0,3.0; FusE2 ,,; FusE5 ,,; FusE10 ,,;
gene name: b1832	 (NP_416346)	gi: 49176157	length: 183aa
description: hypothetical protein b1832 [Escherichia coli K12].
coverage: Archaea[2e-10] Bacteria[1e-100] Eukaryota[2e-30]
conserved domains: (Evalue, description)
	5e-65	COG1956, COG1956, GAF domain-containing protein [Signal transduction mechanisms].
----------------------------------------------------
candidate #34:	b3753
likelihood ratios: Total 3.2e+09; Clust 4.0,3.5,15.0; BLAST 1.7,14.7,14.9; KEGG 1.1,7.4,16.5; ExprEco 16.0,6.6,2.9; ExprSce 1.0,1.0,1.0; FusE2 ,,; FusE5 ,,; FusE10 ,,;
gene name: b3753	 (NP_418209)	gi: 16131621	length: 330aa
description: regulator for rbs operon [Escherichia coli K12].
coverage: Bacteria[0.0] Eukaryota[1e-24]
conserved domains: (Evalue, description)
	1e-97	COG1609, PurR, Transcriptional regulators [Transcription].
	4e-31	pfam00532, Peripla_BP_1, Periplasmic binding proteins and sugar binding domain of the LacI family. This family includes the periplasmic binding proteins, and the LacI family transcriptional regulators. The periplasmic binding proteins are the primary receptors for chemotaxis and transport of many sugar based solutes. The LacI family of proteins consist of transcriptional regulators related to the lac repressor. In this case, generally the sugar binding domain binds a sugar which changes the DNA binding activity of the repressor domain (pfam00356)..
	2e-23	smart00354, HTH_LACI, helix_turn _helix lactose operon repressor; .
	9e-18	COG1879, RbsB, ABC-type sugar transport system, periplasmic component [Carbohydrate transport and metabolism].
----------------------------------------------------
candidate #35:	b0628
likelihood ratios: Total 2.5e+09; Clust 2.9,6.2,4.5; BLAST 27.6,3.7,2.5; KEGG 100.4,7.6,2.5; ExprEco 2.0,1.7,1.7; ExprSce 1.0,1.2,9.4; FusE2 ,,; FusE5 ,,; FusE10 ,,;
gene name: b0628	 (NP_415161)	gi: 16128611	length: 321aa
description: lipoate synthase, an iron-sulfur enzyme [Escherichia coli K12].
coverage: Archaea[9e-63] Bacteria[0.0] Eukaryota[1e-66]
conserved domains: (Evalue, description)
	1e-145	COG0320, LipA, Lipoate synthase [Coenzyme metabolism].
	3e-14	smart00729, Elp3, Elongator protein 3, MiaB family, Radical SAM; This superfamily contains MoaA, NifB, PqqE, coproporphyrinogen III oxidase, biotin synthase and MiaB families, and includes a representative in the eukaryotic elongator subunit, Elp-3. Some members of the family are methyltransferases. .
	5e-12	pfam04055, Radical_SAM, Radical SAM superfamily..
----------------------------------------------------
candidate #36:	b3848
likelihood ratios: Total 2.4e+09; Clust 8.5,6.4,5.4; BLAST 2.3,3.5,7.0; KEGG 1.5,4.7,19.9; ExprEco 3.7,2.4,3.1; ExprSce 6.8,4.3,1.3; FusE2 ,,; FusE5 ,,; FusE10 ,,;
gene name: b3848	 (NP_418290)	gi: 49176431	length: 205aa
description: putative elongation factor [Escherichia coli K12].
coverage: Archaea[6e-19] Bacteria[1e-113] Eukaryota[5e-21]
conserved domains: (Evalue, description)
	1e-56	COG1739, COG1739, Uncharacterized conserved protein [Function unknown].
	5e-39	pfam01205, UPF0029, Uncharacterized protein family UPF0029..
----------------------------------------------------
candidate #37:	b0651
likelihood ratios: Total 2.4e+09; Clust 2.2,1.8,6.6; BLAST 85.5,66.0,8.4; KEGG 14.4,6.7,7.9; ExprEco 1.3,1.2,1.4; ExprSce 1.1,1.0,1.0; FusE2 ,,; FusE5 ,,; FusE10 ,,;
gene name: b0651	 (NP_415184)	gi: 16128634	length: 311aa
description: pyrimidine specific nucleoside hydrolase [Escherichia coli K12].
coverage: Archaea[2e-37] Bacteria[1e-178] Eukaryota[8e-64]
conserved domains: (Evalue, description)
	1e-118	pfam01156, IU_nuc_hydro, Inosine-uridine preferring nucleoside hydrolase..
	1e-111	COG1957, URH1, Inosine-uridine nucleoside N-ribohydrolase [Nucleotide transport and metabolism].
----------------------------------------------------
candidate #38:	b1650
likelihood ratios: Total 1.9e+09; Clust 5.3,3.0,6.6; BLAST 5.6,88.7,8.4; KEGG 14.2,6.0,5.8; ExprEco 3.3,1.5,1.6; ExprSce 1.1,1.0,1.1; FusE2 ,,; FusE5 ,,; FusE10 ,,;
gene name: b1650	 (NP_416167)	gi: 16129608	length: 365aa
description: N-ethylmaleimide reductase [Escherichia coli K12].
coverage: Archaea[2e-79] Bacteria[0.0] Eukaryota[5e-74]
conserved domains: (Evalue, description)
	1e-94	COG1902, NemA, NADH:flavin oxidoreductases, Old Yellow Enzyme family [Energy production and conversion].
	3e-74	pfam00724, Oxidored_FMN, NADH:flavin oxidoreductase / NADH oxidase family..
----------------------------------------------------
candidate #39:	b1738
likelihood ratios: Total 1.9e+09; Clust 3.1,24.6,2.3; BLAST 1.6,28.3,49.2; KEGG 1.1,33.2,57.8; ExprEco 1.5,1.3,1.2; ExprSce 1.0,1.0,1.0; FusE2 ,,; FusE5 ,,; FusE10 ,,;
gene name: b1738	 (NP_416252)	gi: 16129692	length: 106aa
description: PEP-dependent phosphotransferase enzyme IV for cellobiose, arbutin, and salicin [Escherichia coli K12].
coverage: Bacteria[2e-52]
conserved domains: (Evalue, description)
	1e-30	cd00133, PTS_IIB_lac, PTS system, lactose/cellobiose specific IIB subunit. The bacterial phosphoenolpyruvate: sugar phosphotransferase system (PTS) is a multi-protein system involved in the regulation of a variety of metabolic and transcriptional processes. This family is one of four structurally and functionally distinct group IIB PTS system cytoplasmic enzymes, necessary for the uptake of carbohydrates across the cytoplasmic membrane and their phosphorylation.
	1e-27	COG1440, CelA, Phosphotransferase system cellobiose-specific component IIB [Carbohydrate transport and metabolism].
	6e-11	pfam02302, PTS_IIB, PTS system, Lactose/Cellobiose specific IIB subunit. The bacterial phosphoenolpyruvate: sugar phosphotransferase system (PTS) is a multi-protein system involved in the regulation of a variety of metabolic and transcriptional processes. The lactose/cellobiose-specific family are one of four structurally and functionally distinct group IIB PTS system cytoplasmic enzymes. The fold of IIB cellobiose shows similar structure to mammalian tyrosine phosphatases. .
----------------------------------------------------
candidate #40:	b0932
likelihood ratios: Total 1.6e+09; Clust 48.4,4.7,2.3; BLAST 23.5,4.2,3.6; KEGG 1.5,4.7,1.6; ExprEco 21.1,2.6,4.0; ExprSce 1.2,1.4,2.1; FusE2 ,,; FusE5 ,,; FusE10 ,,;
gene name: b0932	 (NP_415452)	gi: 16128899	length: 870aa
description: aminopeptidase N [Escherichia coli K12].
coverage: Archaea[3e-50] Bacteria[0.0] Eukaryota[0.0]
conserved domains: (Evalue, description)
	0.0	COG0308, PepN, Aminopeptidase N [Amino acid transport and metabolism].
	5e-57	pfam01433, Peptidase_M1, Peptidase family M1. Members of this family are aminopeptidases. The members differ widely in specificity, hydrolysing acidic, basic or neutral N-terminal residues. This family includes leukotriene-A4 hydrolase, this enzyme also has an aminopeptidase activity. .
----------------------------------------------------
candidate #41:	b1512
likelihood ratios: Total 1.4e+09; Clust 10.2,5.1,6.2; BLAST 1.9,19.8,41.0; KEGG 1.4,19.6,32.9; ExprEco 1.3,1.5,1.7; ExprSce 1.0,1.0,1.0; FusE2 ,,; FusE5 ,,; FusE10 ,,;
gene name: b1512	 (NP_416029)	gi: 16129471	length: 317aa
description: putative transcriptional regulator, sorC family [Escherichia coli K12].
coverage: Bacteria[1e-174]
conserved domains: (Evalue, description)
	3e-83	COG2390, DeoR, Transcriptional regulator, contains sigma factor-related N-terminal domain [Transcription].
	8e-60	pfam04198, Sugar-bind, Putative sugar-binding domain. This probable domain is found in bacterial transcriptional regulators such as DeoR and SorC. These proteins have an amino-terminal helix-turn-helix pfam00325 that binds to DNA. This domain is probably the ligand regulator binding region. SorC is regulated by sorbose and other members of this family are likely to be regulated by other sugar substrates..
----------------------------------------------------
candidate #42:	b1640
likelihood ratios: Total 1.4e+09; Clust 6.4,6.6,1.9; BLAST 59.4,55.2,1.3; KEGG 7.0,27.2,2.0; ExprEco 2.4,2.0,2.3; ExprSce 1.0,1.0,1.0; FusE2 ,,; FusE5 ,,; FusE10 ,,;
gene name: b1640	 (NP_416157)	gi: 16129598	length: 369aa
description: hypothetical protein b1640 [Escherichia coli K12].
coverage: Bacteria[0.0] Eukaryota[4e-85]
conserved domains: (Evalue, description)
	1e-159	pfam03702, UPF0075, Uncharacterised protein family (UPF0075). The proteins is this family are about 370 amino acids long and have no known function..
	1e-141	COG2377, COG2377, Predicted molecular chaperone distantly related to HSP70-fold metalloproteases [Posttranslational modification, protein turnover, chaperones].
----------------------------------------------------
candidate #43:	b3035
likelihood ratios: Total 1.2e+09; Clust 2.0,4.1,2.8; BLAST 33.1,6.9,10.2; KEGG 29.6,1.7,1.8; ExprEco 7.2,13.6,2.8; ExprSce 1.0,1.0,1.0; FusE2 ,,; FusE5 ,,; FusE10 ,,;
gene name: b3035	 (NP_417507)	gi: 16130931	length: 495aa
description: outer membrane channel; specific tolerance to colicin E1; segregation of daughter chromosomes [Escherichia coli K12].
coverage: Bacteria[0.0]
conserved domains: (Evalue, description)
	4e-54	COG1538, TolC, Outer membrane protein [Cell envelope biogenesis, outer membrane / Intracellular trafficking and secretion].
	2e-25	pfam02321, OEP, Outer membrane efflux protein. The OEP family (Outer membrane efflux protein) form trimeric channels that allow export of a variety of substrates in Gram negative bacteria. Each member of this family is composed of two repeats. The trimeric channel is composed of a 12 stranded all beta sheet barrel that spans the outer membrane, and a long all helical barrel that spans the periplasm..
----------------------------------------------------
candidate #44:	b1780
likelihood ratios: Total 1.1e+09; Clust 4.3,2.2,1.8; BLAST 95.7,3.2,2.0; KEGG 48.2,1.7,1.2; ExprEco 8.0,25.6,3.0; ExprSce 1.0,1.2,1.6; FusE2 ,,; FusE5 ,,; FusE10 ,,;
gene name: b1780	 (NP_416294)	gi: 49176149	length: 301aa
description: hypothetical protein b1780 [Escherichia coli K12].
coverage: Bacteria[1e-177] Eukaryota[1e-38]
conserved domains: (Evalue, description)
	1e-114	COG0676, COG0676, Uncharacterized enzymes related to aldose 1-epimerase [Carbohydrate transport and metabolism].
	3e-27	pfam01263, Aldose_epim, Aldose 1-epimerase..
----------------------------------------------------
candidate #45:	b1846
likelihood ratios: Total 1.1e+09; Clust 51.9,207.2,1.5; BLAST 5.1,1.4,1.9; KEGG 4.4,1.4,4.2; ExprEco 2.0,1.3,1.1; ExprSce 4.7,9.8,1.5; FusE2 ,,; FusE5 ,,; FusE10 ,,;
gene name: b1846	 (NP_416360)	gi: 16129799	length: 219aa
description: hypothetical protein b1846 [Escherichia coli K12].
coverage: Bacteria[1e-118]
conserved domains: (Evalue, description)
	2e-57	pfam04391, DUF533, Protein of unknown function (DUF533). Some family members may be secreted or integral membrane proteins..
----------------------------------------------------
candidate #46:	b2086
likelihood ratios: Total 1.1e+09; Clust 13.7,2.1,3.5; BLAST 1.5,6.7,20.8; KEGG 2.0,22.6,13.1; ExprEco 1.5,31.2,1.9; ExprSce 1.0,1.0,1.0; FusE2 ,,; FusE5 ,,; FusE10 ,,;
gene name: b2086	 (NP_416590)	gi: 16130026	length: 299aa
description: hypothetical protein b2086 [Escherichia coli K12].
coverage: Archaea[4e-14] Bacteria[1e-171] Eukaryota[5e-09]
conserved domains: (Evalue, description)
	1e-71	COG1597, LCB5, Sphingosine kinase and enzymes related to eukaryotic diacylglycerol kinase [Lipid metabolism / General function prediction only].
	1e-21	pfam00781, DAGK_cat, Diacylglycerol kinase catalytic domain (presumed). Diacylglycerol (DAG) is a second messenger that acts as a protein kinase C activator. The catalytic domain is assumed from the finding of bacterial homologues..
	3e-19	smart00046, DAGKc, Diacylglycerol kinase catalytic domain (presumed); Diacylglycerol (DAG) is a second messenger that acts as a protein kinase C activator. DAG can be produced from the hydrolysis of phosphatidylinositol 4,5-bisphosphate (PIP2) by a phosphoinositide-specific phospholipase C and by the degradation of phosphatidylcholine (PC) by a phospholipase C or the concerted actions of phospholipase D and phosphatidate phosphohydrolase. This domain is presumed to be the catalytic domain. Bacterial homologues areknown. .
----------------------------------------------------
candidate #47:	b3578
likelihood ratios: Total 1.1e+09; Clust 2.8,117.5,42.6; BLAST 2.5,1.9,4.2; KEGG 5.4,4.2,3.0; ExprEco 3.4,5.2,3.1; ExprSce 1.0,1.0,1.0; FusE2 ,,; FusE5 ,,; FusE10 ,,;
gene name: b3578	 (YP_026232)	gi: 49176375	length: 425aa
description: putative component of transport system [Escherichia coli K12].
coverage: Archaea[2e-16] Bacteria[0.0]
conserved domains: (Evalue, description)
	1e-104	COG1593, DctQ, TRAP-type C4-dicarboxylate transport system, large permease component [Carbohydrate transport and metabolism].
	3e-35	COG4664, FcbT3, TRAP-type mannitol/chloroaromatic compound transport system, large permease component [Secondary metabolites biosynthesis, transport, and catabolism].
	2e-26	pfam00597, DedA, DedA family. This family combines the DedA related proteins and YIAN/YGIK family. Members of this family are not functionally characterised. These proteins contain multiple predicted transmembrane regions..
	4e-19	COG4666, COG4666, TRAP-type uncharacterized transport system, fused permease components [General function prediction only].
	3e-15	pfam06808, DctM, TRAP C4-dicarboxylate transport (Dct) system permease DctM subunit. This family represents a conserved region located towards the N-terminus of the DctM subunit of the bacterial and archaeal TRAP C4-dicarboxylate transport (Dct) system permease. In general, C4-dicarboxylate transport systems allow C4-dicarboxylates like succinate, fumarate, and malate to be taken up. TRAP C4-dicarboxylate carriers are secondary carriers that use an electrochemical H+ gradient as the driving force for transport. DctM is an integral membrane protein that is one of the constituents of TRAP carriers. Note that many family members are hypothetical proteins..
----------------------------------------------------
candidate #48:	b2193
likelihood ratios: Total 1.1e+09; Clust 2.4,3.7,8.2; BLAST 2.3,6.0,2.2; KEGG 13.2,13.8,7.0; ExprEco 5.4,40.6,1.7; ExprSce 1.0,1.0,1.0; FusE2 ,,; FusE5 ,,; FusE10 ,,;
gene name: b2193	 (NP_416697)	gi: 16130130	length: 215aa
description: nitrate/nitrite response regulator (sensor NarQ) [Escherichia coli K12].
coverage: Archaea[4e-10] Bacteria[1e-113] Eukaryota[2e-20]
conserved domains: (Evalue, description)
	7e-53	COG2197, CitB, Response regulator containing a CheY-like receiver domain and an HTH DNA-binding domain [Signal transduction mechanisms / Transcription].
	9e-22	cd00156, REC, Signal receiver domain; originally thought to be unique to bacteria (CheY, OmpR, NtrC, and PhoB), now recently identified in eukaroytes ETR1 Arabidopsis thaliana; this domain receives the signal from the sensor partner in a two-component systems; contains a phosphoacceptor site that is phosphorylated by histidine kinase homologs; usually found N-terminal to a DNA binding effector domain; forms homodimers.
	3e-20	COG4566, TtrR, Response regulator [Signal transduction mechanisms].
	1e-19	COG4753, COG4753, Response regulator containing CheY-like receiver domain and AraC-type DNA-binding domain [Signal transduction mechanisms].
	2e-17	COG0745, OmpR, Response regulators consisting of a CheY-like receiver domain and a winged-helix DNA-binding domain [Signal transduction mechanisms / Transcription].
	4e-16	pfam00196, GerE, Bacterial regulatory proteins, luxR family..
	1e-14	smart00421, HTH_LUXR, helix_turn_helix, Lux Regulon; lux regulon (activates the bioluminescence operon .
	9e-14	COG3437, COG3437, Response regulator containing a CheY-like receiver domain and an HD-GYP domain [Transcription / Signal transduction mechanisms].
	9e-14	COG2204, AtoC, Response regulator containing CheY-like receiver, AAA-type ATPase, and DNA-binding domains [Signal transduction mechanisms].
	5e-12	COG2201, CheB, Chemotaxis response regulator containing a CheY-like receiver domain and a methylesterase domain [Cell motility and secretion / Signal transduction mechanisms].
	7e-12	COG2909, MalT, ATP-dependent transcriptional regulator [Transcription].
	7e-12	COG2771, CsgD, DNA-binding HTH domain-containing proteins [Transcription].
	8e-11	COG4565, CitB, Response regulator of citrate/malate metabolism [Transcription / Signal transduction mechanisms].
----------------------------------------------------
candidate #49:	b1174
likelihood ratios: Total 9.9e+08; Clust 16.8,6.7,2.1; BLAST 5.6,8.5,1.4; KEGG 13.4,7.0,8.6; ExprEco 14.0,2.0,2.8; ExprSce 1.0,1.0,1.0; FusE2 ,,; FusE5 ,,; FusE10 ,,;
gene name: b1174	 (NP_415692)	gi: 16129137	length: 88aa
description: cell division topological specificity factor, reverses MinC inhibition of ftsZ ring formation [Escherichia coli K12].
coverage: Bacteria[2e-42]
conserved domains: (Evalue, description)
	5e-26	pfam03776, MinE, Septum formation topological specificity factor MinE. The E. coli minicell locus was shown to code for three gene products (MinC, MinD, and MinE) whose coordinate action is required for proper placement of the division septum. The minE gene codes for a topological specificity factor that, in wild-type cells, prevents the division inhibitor from acting at internal division sites while permitting it to block septation at polar sites..
	2e-25	COG0851, MinE, Septum formation topological specificity factor [Cell division and chromosome partitioning].
----------------------------------------------------
candidate #50:	b2843
likelihood ratios: Total 8.9e+08; Clust 1.5,7.3,8.3; BLAST 1.2,20.6,110.2; KEGG 1.5,12.8,27.1; ExprEco 2.2,1.6,1.9; ExprSce 1.0,1.0,1.0; FusE2 ,,; FusE5 ,,; FusE10 ,,;
gene name: b2843	 (NP_417320)	gi: 16130747	length: 278aa
description: homolog of pectin degrading enzyme 5-keto 4-deoxyuronate isomerase [Escherichia coli K12].
coverage: Bacteria[1e-163]
conserved domains: (Evalue, description)
	1e-143	COG3717, KduI, 5-keto 4-deoxyuronate isomerase [Carbohydrate transport and metabolism].
	1e-138	pfam04962, KduI, 5-keto 4-deoxyuronate isomerase. This enzyme EC:5.3.1.17 is involved in pectin degradation..
----------------------------------------------------
candidate #51:	b1120
likelihood ratios: Total 8.8e+08; Clust 9.4,2.4,2.8; BLAST 2.7,12.9,2.9; KEGG 1.4,6.1,2.9; ExprEco 4.4,4.5,2.8; ExprSce 13.6,4.0,1.7; FusE2 ,,; FusE5 ,,; FusE10 ,,;
gene name: b1120	 (NP_415638)	gi: 16129083	length: 279aa
description: putative nicotinic acid mononucleotide:5,6-dimethylbenzimidazole (DMB) phosphoribosyltransferase [Escherichia coli K12].
coverage: Archaea[3e-41] Bacteria[1e-161] Eukaryota[4e-39]
conserved domains: (Evalue, description)
	1e-84	cd01412, SIRT5_Af1_CobB, SIRT5_Af1_CobB: Eukaryotic, archaeal and prokaryotic group (class3) which includes human sirtuin SIRT5, Archaeoglobus fulgidus Sir2-Af1, and E. coli CobB; and are members of the SIR2 family of proteins, silent information regulator 2 (Sir2) enzymes which catalyze NAD+-dependent protein/histone deacetylation. Sir2 proteins have been shown to regulate gene silencing, DNA repair, metabolic enzymes, and life span. CobB is a bacterial sirtuin that deacetylates acetyl-CoA synthetase at an active site lysine to stimulate its enzymatic activity. .
	3e-77	COG0846, SIR2, NAD-dependent protein deacetylases, SIR2 family [Transcription].
	3e-64	cd01407, SIR2-fam, SIR2 family of proteins includes silent information regulator 2 (Sir2) enzymes which catalyze NAD+-dependent protein/histone deacetylation, where the acetyl group from the lysine epsilon-amino group is transferred to the ADP-ribose moiety of NAD+, producing nicotinamide and the novel metabolite O-acetyl-ADP-ribose. Sir2 proteins, also known as sirtuins, are found in all eukaryotes and many archaea and prokaryotes and have been shown to regulate gene silencing, DNA repair, metabolic enzymes, and life span. The most-studied function, gene silencing, involves the inactivation of chromosome domains containing key regulatory genes by packaging them into a specialized chromatin structure that is inaccessible to DNA-binding proteins. The oligomerization state of Sir2 appears to be organism-dependent, sometimes occurring as a monomer and sometimes as a multimer..
	3e-55	cd00296, SIR2, SIR2 superfamily of proteins includes silent information regulator 2 (Sir2) enzymes which catalyze NAD+-dependent protein/histone deacetylation, where the acetyl group from the lysine epsilon-amino group is transferred to the ADP-ribose moiety of NAD+, producing nicotinamide and the novel metabolite O-acetyl-ADP-ribose. Sir2 proteins, also known as sirtuins, are found in all eukaryotes and many archaea and prokaryotes and have been shown to regulate gene silencing, DNA repair, metabolic enzymes, and life span. The most-studied function, gene silencing, involves the inactivation of chromosome domains containing key regulatory genes by packaging them into a specialized chromatin structure that is inaccessible to DNA-binding proteins. The oligomerization state of Sir2 appears to be organism-dependent, sometimes occurring as a monomer and sometimes as a multimer. Also included in this superfamily is a group of uncharacterized Sir2-like proteins which lack certain key catalytic residues and conserved zinc binding cysteines..
	1e-54	pfam02146, SIR2, Sir2 family..
	2e-41	cd01413, SIR2_Af2, SIR2_Af2: Archaeal and prokaryotic group which includes Archaeoglobus fulgidus Sir2-Af2, Sulfolobus solfataricus ssSir2, and several bacterial homologs; and are members of the SIR2 family of proteins, silent information regulator 2 (Sir2) enzymes which catalyze NAD+-dependent protein/histone deacetylation. Sir2 proteins have been shown to regulate gene silencing, DNA repair, metabolic enzymes, and life span. The Sir2 homolog from the archaea Sulfolobus solftaricus deacetylates the non-specific DNA protein Alba to mediate transcription repression..
	8e-34	cd01411, SIR2H, SIR2H: Uncharacterized prokaryotic Sir2 homologs from several gram positive bacterial species and Fusobacteria; and are members of the SIR2 family of proteins, silent information regulator 2 (Sir2) enzymes which catalyze NAD+-dependent protein/histone deacetylation. Sir2 proteins have been shown to regulate gene silencing, DNA repair, metabolic enzymes, and life span..
	1e-27	cd01410, SIRT7, SIRT7: Eukaryotic and prokaryotic group (class4) which includes human sirtuin SIRT6, SIRT7, and several bacterial homologs; and are members of the SIR2 family of proteins, silent information regulator 2 (Sir2) enzymes which catalyze NAD+-dependent protein/histone deacetylation. Sir2 proteins have been shown to regulate gene silencing, DNA repair, metabolic enzymes, and life span..
	6e-26	cd01409, SIRT4, SIRT4: Eukaryotic and prokaryotic group (class2) which includes human sirtuin SIRT4 and several bacterial homologs; and are members of the SIR2 family of proteins, silent information regulator 2 (Sir2) enzymes which catalyze NAD+-dependent protein/histone deacetylation. Sir2 proteins have been shown to regulate gene silencing, DNA repair, metabolic enzymes, and life span..
	2e-17	cd01408, SIRT1, SIRT1: Eukaryotic group (class1) which includes human sirtuins SIRT1-3 and yeast Hst1-4; and are members of the SIR2 family of proteins, silent information regulator 2 (Sir2) enzymes which catalyze NAD+-dependent protein/histone deacetylation. Sir2 proteins have been shown to regulate gene silencing, DNA repair, and life span. The most-studied function, gene silencing, involves the inactivation of chromosome domains containing key regulatory genes by packaging them into a specialized chromatin structure that is inaccessible to DNA-binding proteins. The nuclear SIRT1 has been shown to target the p53 tumor suppressor protein for deacetylation to suppress DNA damage, and the cytoplasmic SIRT2 homolog has been shown to target alpha-tubulin for deacetylation for the maintenance of cell integrity..
----------------------------------------------------
candidate #52:	b2304
likelihood ratios: Total 8.3e+08; Clust 7.0,7.3,3.2; BLAST 72.1,8.5,2.5; KEGG 40.4,6.5,2.1; ExprEco 1.8,1.5,2.3; ExprSce 1.0,1.0,1.0; FusE2 ,,; FusE5 ,,; FusE10 ,,;
gene name: b2304	 (NP_416807)	gi: 16130239	length: 297aa
description: putative cell division inhibitor, NAD(P)-binding [Escherichia coli K12].
coverage: Archaea[1e-40] Bacteria[1e-172] Eukaryota[7e-56]
conserved domains: (Evalue, description)
	1e-129	COG1090, COG1090, Predicted nucleoside-diphosphate sugar epimerase [General function prediction only].
	9e-23	COG0451, WcaG, Nucleoside-diphosphate-sugar epimerases [Cell envelope biogenesis, outer membrane / Carbohydrate transport and metabolism].
	2e-12	pfam01370, Epimerase, NAD dependent epimerase/dehydratase family. This family of proteins utilise NAD as a cofactor. The proteins in this family use nucleotide-sugar substrates for a variety of chemical reactions..
----------------------------------------------------
candidate #53:	b4235
likelihood ratios: Total 8.0e+08; Clust 2.6,4.7,2.5; BLAST 7.3,12.4,34.7; KEGG 4.5,3.2,1.9; ExprEco 1.6,6.9,3.1; ExprSce 1.3,3.8,2.0; FusE2 ,,; FusE5 ,,; FusE10 ,,;
gene name: b4235	 (NP_418656)	gi: 16132057	length: 450aa
description: maturation of antibiotic MccB17, see tld genes [Escherichia coli K12].
coverage: Archaea[4e-28] Bacteria[0.0]
conserved domains: (Evalue, description)
	1e-100	COG0312, TldD, Predicted Zn-dependent proteases and their inactivated homologs [General function prediction only].
	9e-71	pfam01523, PmbA_TldD, Putative modulator of DNA gyrase. tldD and pmbA were found to suppress mutations in letD and inhibitor of DNA gyrase. Therefore it has been hypothesised that the TldD and PmbA proteins modulate the activity of DNA gyrase. It has also been suggested that PmbA may be involved in secretion..
----------------------------------------------------
candidate #54:	b2960
likelihood ratios: Total 7.9e+08; Clust 4.4,9.9,2.9; BLAST 2.2,11.8,2.5; KEGG 19.8,16.1,1.3; ExprEco 2.9,2.8,2.0; ExprSce 1.5,6.0,1.5; FusE2 ,,; FusE5 ,,; FusE10 ,,;
gene name: b2960	 (NP_417435)	gi: 16130861	length: 239aa
description: putative methyltransferase [Escherichia coli K12].
coverage: Bacteria[1e-139] Eukaryota[2e-21]
conserved domains: (Evalue, description)
	1e-74	COG0220, COG0220, Predicted S-adenosylmethionine-dependent methyltransferase [General function prediction only].
	9e-61	pfam02390, Methyltransf_4, Putative methyltransferase. This is a family of putative methyltransferases. The aligned region contains the GXGXG S-AdoMet binding site suggesting a putative methyltransferase activity..
----------------------------------------------------
candidate #55:	b3724
likelihood ratios: Total 7.6e+08; Clust 3.2,7.9,23.2; BLAST 2.1,1.7,7.1; KEGG 20.4,4.1,5.6; ExprEco 7.4,2.0,7.3; ExprSce 1.0,1.0,1.0; FusE2 ,,; FusE5 ,,; FusE10 ,,;
gene name: b3724	 (NP_418180)	gi: 16131592	length: 241aa
description: negative regulator for pho regulon and putative enzyme in phosphate metabolism [Escherichia coli K12].
coverage: Archaea[1e-25] Bacteria[1e-132]
conserved domains: (Evalue, description)
	5e-46	COG0704, PhoU, Phosphate uptake regulator [Inorganic ion transport and metabolism].
	7e-14	pfam01895, PhoU, PhoU family. This family contains phosphate regulatory proteins including PhoU. The exact nature of this regulation is is not well understood..
----------------------------------------------------
candidate #56:	b3723
likelihood ratios: Total 7.2e+08; Clust 1.8,1.7,4.7; BLAST 2.6,23.3,92.9; KEGG 1.8,6.0,39.8; ExprEco 2.3,1.2,1.3; ExprSce 3.0,1.6,1.2; FusE2 ,,; FusE5 ,,; FusE10 ,,;
gene name: b3723	 (NP_418179)	gi: 16131591	length: 278aa
description: positive regulation of bgl operon [Escherichia coli K12].
coverage: Bacteria[1e-154]
conserved domains: (Evalue, description)
	2e-42	COG3711, BglG, Transcriptional antiterminator [Transcription].
	6e-20	pfam00874, PRD, PRD domain. The PRD domain (for PTS Regulation Domain), is the phosphorylatable regulatory domain found in bacterial transcriptional antiterminator of the BglG family as well as in activators such as MtlR and LevR. The PRD domain is phosphorylated on a conserved histidine residue. PRD-containing proteins are involved in the regulation of catabolic operons in Gram+ and Gram- bacteria and are often characterised by a short N-terminal effector domain that binds to either RNA (CAT-RBD for antiterminators (pfam03123, see also comments for this family)) or DNA (for activators), and a duplicated PRD module which is phosphorylated on conserved histidines by the sugar phosphotransferase system (PTS) in response to the availability of carbon source. The phosphorylations are thought to modify the stability of the dimeric proteins and thereby the RNA- or DNA-binding activity of the effector domain..
	2e-17	pfam03123, CAT_RBD, CAT RNA binding domain. This RNA binding domain is found at the amino terminus of a family of transcriptional antiterminator proteins. This domain has been called the CAT (Co-AntiTerminator) domain. This domain forms a dimer in the known structure. Transcriptional antiterminators of the BglG/SacY family are regulatory proteins that mediate the induction of sugar metabolising operons in Gram-positive and Gram-negative bacteria. Upon activation, these proteins bind to specific targets in nascent mRNAs, thereby preventing abortive dissociation of the RNA polymerase from the DNA template..
----------------------------------------------------
candidate #57:	b3697
likelihood ratios: Total 6.8e+08; Clust 39.7,16.1,5.1; BLAST 2.2,5.1,29.4; KEGG 1.7,3.5,14.7; ExprEco 2.2,1.8,1.9; ExprSce 1.0,1.0,1.0; FusE2 ,,; FusE5 ,,; FusE10 ,,;
gene name: b3697	 (NP_418152)	gi: 16131565	length: 270aa
description: conserved protein, phophatase-like domain [Escherichia coli K12].
coverage: Archaea[4e-15] Bacteria[1e-150] Eukaryota[4e-22]
conserved domains: (Evalue, description)
	3e-55	COG0561, Cof, Predicted hydrolases of the HAD superfamily [General function prediction only].
----------------------------------------------------
candidate #58:	b4213
likelihood ratios: Total 6.3e+08; Clust 3.7,2.9,7.0; BLAST 1.5,13.4,13.2; KEGG 1.3,7.3,14.4; ExprEco 3.4,7.2,4.3; ExprSce 1.6,1.2,1.3; FusE2 ,,; FusE5 ,,; FusE10 ,,;
gene name: b4213	 (NP_418634)	gi: 16132035	length: 647aa
description: 2':3'-cyclic-nucleotide 2'-phosphodiesterase [Escherichia coli K12].
coverage: Archaea[5e-15] Bacteria[0.0] Eukaryota[6e-17]
conserved domains: (Evalue, description)
	1e-123	COG0737, UshA, 5'-nucleotidase/2',3'-cyclic phosphodiesterase and related esterases [Nucleotide transport and metabolism].
	8e-25	pfam02872, 5_nucleotid_C, 5'-nucleotidase, C-terminal domain..
----------------------------------------------------
candidate #59:	b0419
likelihood ratios: Total 5.7e+08; Clust 3.0,1.9,2.0; BLAST 8.2,193.4,7.9; KEGG 4.1,2.5,4.5; ExprEco 3.1,1.3,1.8; ExprSce 1.4,1.9,4.4; FusE2 ,,; FusE5 ,,; FusE10 ,,;
gene name: b0419	 (NP_414953)	gi: 16128404	length: 348aa
description: putative NAD(P)H-dependent xylose reductase [Escherichia coli K12].
coverage: Archaea[2e-80] Bacteria[0.0] Eukaryota[5e-70]
conserved domains: (Evalue, description)
	8e-93	COG0667, Tas, Predicted oxidoreductases (related to aryl-alcohol dehydrogenases) [Energy production and conversion].
	1e-50	pfam00248, Aldo_ket_red, Aldo/keto reductase family. This family includes a number of K+ ion channel beta chain regulatory domains - these are reported to have oxidoreductase activity..
	5e-42	COG0656, ARA1, Aldo/keto reductases, related to diketogulonate reductase [General function prediction only].
	9e-35	COG4989, COG4989, Predicted oxidoreductase [General function prediction only].
	1e-26	COG1453, COG1453, Predicted oxidoreductases of the aldo/keto reductase family [General function prediction only].
----------------------------------------------------
candidate #60:	b1736
likelihood ratios: Total 5.2e+08; Clust 3.4,15.9,1.9; BLAST 1.6,34.4,40.0; KEGG 1.1,15.7,75.9; ExprEco 1.1,1.2,1.4; ExprSce 1.0,1.0,1.0; FusE2 ,,; FusE5 ,,; FusE10 ,,;
gene name: b1736	 (NP_416250)	gi: 16129690	length: 116aa
description: PEP-dependent phosphotransferase enzyme III for cellobiose, arbutin, and salicin [Escherichia coli K12].
coverage: Bacteria[3e-57]
conserved domains: (Evalue, description)
	1e-24	cd00215, PTS_IIA_lac, PTS_IIA, PTS system, lactose/cellobiose specific IIA subunit. The bacterial phosphoenolpyruvate: sugar phosphotransferase system (PTS) is a multi-protein system involved in the regulation of a variety of metabolic and transcriptional processes. This family is one of four structurally and functionally distinct group IIA PTS system cytoplasmic enzymes, necessary for the uptake of carbohydrates across the cytoplasmic membrane and their phosphorylation. This family of proteins normally function as a homotrimer, stabilized by a centrally located metal ion. Separation into subunits is thought to occur after phosphorylation..
----------------------------------------------------
candidate #61:	b4237
likelihood ratios: Total 5.0e+08; Clust 4.2,3.2,5.8; BLAST 1.2,8.6,20.0; KEGG 1.1,7.5,19.3; ExprEco 9.1,8.1,2.6; ExprSce 1.0,1.0,1.0; FusE2 ,,; FusE5 ,,; FusE10 ,,;
gene name: b4237	 (NP_418658)	gi: 16132059	length: 154aa
description: anaerobic ribonucleotide reductase activating protein [Escherichia coli K12].
coverage: Bacteria[1e-89]
conserved domains: (Evalue, description)
	1e-35	COG0602, NrdG, Organic radical activating enzymes [Posttranslational modification, protein turnover, chaperones].
----------------------------------------------------
candidate #62:	b1127
likelihood ratios: Total 4.5e+08; Clust 2.1,2.1,9.1; BLAST 1.9,17.1,34.2; KEGG 1.3,18.4,37.1; ExprEco 6.2,1.3,1.4; ExprSce 1.0,1.0,1.0; FusE2 ,,; FusE5 ,,; FusE10 ,,;
gene name: b1127	 (NP_415645)	gi: 16129090	length: 408aa
description: putative peptidase T [Escherichia coli K12].
coverage: Bacteria[0.0] Eukaryota[7e-56]
conserved domains: (Evalue, description)
	1e-132	COG2195, PepD, Di- and tripeptidases [Amino acid transport and metabolism].
	3e-36	pfam01546, Peptidase_M20, Peptidase family M20/M25/M40. This family includes a range of zinc metallopeptidases belonging to several families in the peptidase classification. Family M20 are Glutamate carboxypeptidases. Peptidase family M25 contains X-His dipeptidases..
	3e-12	COG0624, ArgE, Acetylornithine deacetylase/Succinyl-diaminopimelate desuccinylase and related deacylases [Amino acid transport and metabolism].
----------------------------------------------------
candidate #63:	b1539
likelihood ratios: Total 4.1e+08; Clust 2.5,16.7,2.7; BLAST 14.5,4.4,2.3; KEGG 2.9,4.1,1.5; ExprEco 32.8,2.5,2.8; ExprSce 1.2,1.6,3.1; FusE2 ,,; FusE5 ,,; FusE10 ,,;
gene name: b1539	 (NP_416057)	gi: 16129498	length: 248aa
description: putative oxidoreductase [Escherichia coli K12].
coverage: Archaea[1e-29] Bacteria[1e-141] Eukaryota[9e-51]
conserved domains: (Evalue, description)
	1e-91	COG4221, COG4221, Short-chain alcohol dehydrogenase of unknown specificity [General function prediction only].
	9e-47	pfam00106, adh_short, short chain dehydrogenase. This family contains a wide variety of dehydrogenases..
	8e-46	COG0300, DltE, Short-chain dehydrogenases of various substrate specificities [General function prediction only].
	2e-31	COG1028, FabG, Dehydrogenases with different specificities (related to short-chain alcohol dehydrogenases) [Secondary metabolites biosynthesis, transport, and catabolism / General function prediction only].
	5e-28	COG3967, DltE, Short-chain dehydrogenase involved in D-alanine esterification of lipoteichoic acid and wall teichoic acid (D-alanine transfer protein) [Cell envelope biogenesis, outer membrane].
----------------------------------------------------
candidate #64:	b3722
likelihood ratios: Total 4.0e+08; Clust 1.5,2.0,3.0; BLAST 1.9,33.5,23.7; KEGG 1.5,37.8,23.9; ExprEco 2.4,4.0,2.2; ExprSce 1.0,1.0,1.0; FusE2 ,,; FusE5 ,,; FusE10 ,,;
gene name: b3722	 (NP_418178)	gi: 16131590	length: 625aa
description: PTS family enzyme IIBC (N-terminal); enzyme IIA (C-terminal), beta-glucoside-specific, cryptic [Escherichia coli K12].
coverage: Bacteria[0.0] Eukaryota[1e-23]
conserved domains: (Evalue, description)
	1e-66	COG1263, PtsG, Phosphotransferase system IIC components, glucose/maltose/N-acetylglucosamine-specific [Carbohydrate transport and metabolism].
	1e-47	cd00210, PTS_IIA_glc, PTS_IIA, PTS system, glucose/sucrose specific IIA subunit. The bacterial phosphoenolpyruvate: sugar phosphotransferase system (PTS) is a multi-protein system involved in the regulation of a variety of metabolic and transcriptional processes. This family is one of four structurally and functionally distinct group IIA PTS system cytoplasmic enzymes, necessary for the uptake of carbohydrates across the cytoplasmic membrane and their phosphorylation..
	1e-23	cd00212, PTS_IIB_glc, PTS_IIB, PTS system, glucose/sucrose specific IIB subunit. The bacterial phosphoenolpyruvate: sugar phosphotransferase system (PTS) is a multi-protein system involved in the regulation of a variety of metabolic and transcriptional processes. This family is one of four structurally and functionally distinct group IIB PTS system cytoplasmic enzymes, necessary for the uptake of carbohydrates across the cytoplasmic membrane and their phosphorylation.
	6e-21	pfam02378, PTS_EIIC, Phosphotransferase system, EIIC. The bacterial phosphoenolpyruvate: sugar phosphotransferase system (PTS) is a multi-protein system involved in the regulation of a variety of metabolic and transcriptional processes. The sugar-specific permease of the PTS consists of three domains (IIA, IIB and IIC). The IIC domain catalyses the transfer of a phosphoryl group from IIB to the sugar substrate..
----------------------------------------------------
candidate #65:	b4374
likelihood ratios: Total 4.0e+08; Clust 9.6,4.8,6.3; BLAST 2.3,10.0,10.1; KEGG 1.3,5.6,12.4; ExprEco 1.6,2.2,3.0; ExprSce 1.1,2.0,2.9; FusE2 ,,; FusE5 ,,; FusE10 ,,;
gene name: b4374	 (NP_418791)	gi: 16132192	length: 225aa
description: putative enzyme with a phophatase-like domain [Escherichia coli K12].
coverage: Archaea[2e-13] Bacteria[1e-129] Eukaryota[2e-11]
conserved domains: (Evalue, description)
	1e-38	COG1011, COG1011, Predicted hydrolase (HAD superfamily) [General function prediction only].
	4e-19	pfam00702, Hydrolase, haloacid dehalogenase-like hydrolase. This family are structurally different from the alpha/ beta hydrolase family (pfam00561). This family includes L-2-haloacid dehalogenase, epoxide hydrolases and phosphatases. The structure of the family consists of two domains. One is an inserted four helix bundle, which is the least well conserved region of the alignment. The rest of the fold is composed of the core alpha/beta domain..
	3e-16	COG0546, Gph, Predicted phosphatases [General function prediction only].
	9e-14	COG0637, COG0637, Predicted phosphatase/phosphohexomutase [General function prediction only].
----------------------------------------------------
candidate #66:	b1983
likelihood ratios: Total 4.0e+08; Clust 1.4,2.5,9.6; BLAST 1.3,22.2,29.0; KEGG 1.1,7.1,38.1; ExprEco 10.4,2.3,1.9; ExprSce 1.0,1.0,1.0; FusE2 ,,; FusE5 ,,; FusE10 ,,;
gene name: b1983	 (NP_416490)	gi: 16129927	length: 238aa
description: hypothetical protein b1983 [Escherichia coli K12].
coverage: Bacteria[1e-131] Eukaryota[2e-28]
conserved domains: (Evalue, description)
	1e-73	pfam01709, DUF28, Domain of unknown function DUF28. This domain is found in bacterial and yeast proteins it compromises the entire length or central region of most of the proteins in the family, all of which are hypothetical with no known function. The average length of this domain is approximately 230 amino acids long..
----------------------------------------------------
candidate #67:	b0493
likelihood ratios: Total 3.6e+08; Clust 2.6,2.8,2.6; BLAST 28.8,27.7,3.6; KEGG 3.7,4.5,3.1; ExprEco 1.3,1.8,1.5; ExprSce 1.6,3.9,6.1; FusE2 ,,; FusE5 ,,; FusE10 ,,;
gene name: b0493	 (NP_415026)	gi: 16128477	length: 269aa
description: putative oxidoreductase [Escherichia coli K12].
coverage: Archaea[2e-34] Bacteria[1e-151] Eukaryota[5e-28]
conserved domains: (Evalue, description)
	6e-41	COG0300, DltE, Short-chain dehydrogenases of various substrate specificities [General function prediction only].
	3e-33	pfam00106, adh_short, short chain dehydrogenase. This family contains a wide variety of dehydrogenases..
	2e-30	COG1028, FabG, Dehydrogenases with different specificities (related to short-chain alcohol dehydrogenases) [Secondary metabolites biosynthesis, transport, and catabolism / General function prediction only].
	1e-27	COG4221, COG4221, Short-chain alcohol dehydrogenase of unknown specificity [General function prediction only].
	6e-12	COG3967, DltE, Short-chain dehydrogenase involved in D-alanine esterification of lipoteichoic acid and wall teichoic acid (D-alanine transfer protein) [Cell envelope biogenesis, outer membrane].
----------------------------------------------------
candidate #68:	b0525
likelihood ratios: Total 3.6e+08; Clust 1.8,2.1,2.0; BLAST 90.2,2.9,3.1; KEGG 10.2,3.0,2.9; ExprEco 12.0,4.1,4.1; ExprSce 2.8,1.1,1.2; FusE2 ,,; FusE5 ,,; FusE10 ,,;
gene name: b0525	 (NP_415058)	gi: 16128509	length: 164aa
description: peptidyl-prolyl cis-trans isomerase B (rotamase B) [Escherichia coli K12].
coverage: Archaea[6e-46] Bacteria[2e-92] Eukaryota[2e-19]
conserved domains: (Evalue, description)
	3e-66	cd01920, cyclophilin_EcCYP_like, cyclophilin_EcCYP_like: cyclophilin-type A-like peptidylprolyl cis- trans isomerase (PPIase) domain similar to the cytosolic E. coli cyclophilin A and Streptomyces antibioticus SanCyp18. Compared to the archetypal cyclophilin Human cyclophilin A, these have reduced affinity for cyclosporin A. E. coli cyclophilin A has a similar peptidylprolyl cis- trans isomerase activity to the human cyclophilin A. Most members of this subfamily contain a phenylalanine residue at the position equivalent to Human cyclophilin W121, where a tyrptophan has been shown to be important for cyclophilin binding..
	6e-54	COG0652, PpiB, Peptidyl-prolyl cis-trans isomerase (rotamase) - cyclophilin family [Posttranslational modification, protein turnover, chaperones].
	7e-35	cd00317, cyclophilin, cyclophilin: cyclophilin-type peptidylprolyl cis- trans isomerases. This family contains eukaryotic, bacterial and archeal proteins which exhibit a peptidylprolyl cis- trans isomerases activity (PPIase, Rotamase) and in addition bind the immunosuppressive drug cyclosporin (CsA). Immunosuppression in vertebrates is believed to be the result of the cyclophilin A-cyclosporin protein drug complex binding to and inhibiting the protein-phosphatase calcineurin. PPIase is an enzyme which accelerates protein folding by catalyzing the cis-trans isomerization of the peptide bonds preceding proline residues. Cyclophilins are a diverse family in terms of function and have been implicated in protein folding processes which depend on catalytic /chaperone-like activities. This group contains human cyclophilin 40, a co-chaperone of the hsp90 chaperone system; human cyclophilin A, a chaperone in the HIV-1 infectious process and; human cyclophilin H, a component of the U4/U6 snRNP, whose isomerization or chaperoning activities may play a role in RNA splicing. .
	2e-33	pfam00160, Pro_isomerase, Cyclophilin type peptidyl-prolyl cis-trans isomerase..
	2e-24	cd01923, cyclophilin_RING, cyclophilin_RING: cyclophilin-type peptidylprolyl cis- trans isomerases (cyclophilins) having a modified RING finger domain. This group includes the nuclear proteins, Human hCyP-60 and Caenorhabditis elegans MOG-6 which, compared to the archetypal cyclophilin Human cyclophilin A exhibit reduced peptidylprolyl cis- trans isomerase activity and lack a residue important for cyclophilin binding. Human hCyP-60 has been shown to physically interact with the proteinase inhibitor peptide eglin c and; C. elegans MOG-6 to physically interact with MEP-1, a nuclear zinc finger protein. MOG-6 has been shown to function in germline sex determination..
	3e-24	cd01927, cyclophilin_WD40, cyclophilin_WD40: cyclophilin-type peptidylprolyl cis- trans isomerases (cyclophilins) having a WD40 domain. This group consists of several hypothetical and putative eukaryotic and bacterial proteins which have a cyclophilin domain and a WD40 domain. Function of the protein is not known..
	2e-22	cd01928, Cyclophilin_PPIL3_like, Cyclophilin_PPIL3_like. Proteins similar to Human cyclophilin-like peptidylprolyl cis- trans isomerase (PPIL3). Members of this family lack a key residue important for cyclosporin binding: the tryptophan residue corresponding to W121 in human hCyP-18a; most members have a histidine at this position. The exact function of the protein is not known..
	8e-20	cd01925, cyclophilin_CeCYP16-like, cyclophilin_CeCYP16-like: cyclophilin-type peptidylprolyl cis- trans isomerase) (PPIase) domain similar to Caenorhabditis elegans cyclophilin 16. C. elegans CeCYP-16, compared to the archetypal cyclophilin Human cyclophilin A has, a reduced peptidylprolyl cis- trans isomerase activity, is cyclosporin insensitive and shows an altered substrate preference favoring, hydrophobic, acidic or amide amino acids. Most members of this subfamily have a glutamate residue in the active site at the position equivalent to a tryptophan (W121 in Human cyclophilin A), which has been shown to be important for cyclophilin binding..
	3e-18	cd01926, cyclophilin_ABH_like, cyclophilin_ABH_like: Cyclophilin A, B and H-like cyclophilin-type peptidylprolyl cis- trans isomerase (PPIase) domain. This family represents the archetypal cystolic cyclophilin similar to human cyclophilins A, B and H. PPIase is an enzyme which accelerates protein folding by catalyzing the cis-trans isomerization of the peptide bonds preceding proline residues. These enzymes have been implicated in protein folding processes which depend on catalytic /chaperone-like activities. As cyclophilins, Human hCyP-A, human cyclophilin-B (hCyP-19), S. cerevisiae Cpr1 and C. elegans Cyp-3, are inhibited by the immunosuppressive drug cyclopsporin A (CsA). CsA binds to the PPIase active site. Cyp-3. S. cerevisiae Cpr1 interacts with the Rpd3 - Sin3 complex and in addition is a component of the Set3 complex. S. cerevisiae Cpr1 has also been shown to have a role in Zpr1p nuclear transport. Human cyclophilin H associates with the [U4/U6.U5] tri-snRNP particles of the splicesome..
	3e-16	cd01924, cyclophilin_TLP40_like, cyclophilin_TLP40_like: cyclophilin-type peptidylprolyl cis- trans isomerases (cyclophilins) similar ot the Spinach thylakoid lumen protein TLP40. Compared to the archetypal cyclophilin Human cyclophilin A, these proteins have similar peptidylprolyl cis- trans isomerase activity and reduced affinity for cyclosporin A. Spinach TLP40 has been shown to have a dual function as a folding catalyst and regulator of dephosphorylation..
	4e-16	cd01922, cyclophilin_SpCYP2_like, cyclophilin_SpCYP2_like: cyclophilin 2-like peptidylprolyl cis- trans isomerase (PPIase) domain similar to Schizosaccharomyces pombe cyp-2. These proteins bind their respective SNW chromatin binding protein in autologous systems, in a CsA independent manner indicating interaction with a surface outside the PPIase active site. SNW proteins play a basic and broad range role in signaling..
	2e-13	cd01921, cyclophilin_RRM, cyclophilin_RRM: cyclophilin-type peptidylprolyl cis- trans isomerase domain occuring with a C-terminal RNA recognition motif domain (RRM). This subfamily of the cyclophilin domain family contains a number of eukaryotic cyclophilins having the RRM domain including the nuclear proteins: human hCyP-57, Arabidopsis thaliana AtCYP59, Caenorhabditis elegans CeCyP-44 and Paramecium tetrurelia Kin241. The Kin241 protein has been shown to have a role in cell morphogenesis..
----------------------------------------------------
candidate #69:	b2521
likelihood ratios: Total 3.4e+08; Clust 13.2,2.7,5.2; BLAST 12.9,10.1,16.0; KEGG 2.6,3.9,6.4; ExprEco 3.3,1.3,1.3; ExprSce 1.5,1.6,1.0; FusE2 ,,; FusE5 ,,; FusE10 ,,;
gene name: b2521	 (NP_417016)	gi: 49176232	length: 334aa
description: 3-mercaptopyruvate sulfurtransferase [Escherichia coli K12].
coverage: Archaea[7e-28] Bacteria[0.0] Eukaryota[6e-57]
conserved domains: (Evalue, description)
	3e-90	COG2897, SseA, Rhodanese-related sulfurtransferase [Inorganic ion transport and metabolism].
	1e-40	cd01448, TST_Repeat_1, Thiosulfate sulfurtransferase (TST), N-terminal, inactive domain. TST contains 2 copies of the Rhodanese Homology Domain; this is the 1st repeat, which does not contain the catalytically active Cys residue. The role of the 1st repeat is uncertain, but it is believed to be involved in protein interaction..
	2e-36	cd01449, TST_Repeat_2, Thiosulfate sulfurtransferase (TST), C-terminal, catalytic domain. TST contains 2 copies of the Rhodanese Homology Domain; this is the second repeat. Only the second repeat contains the catalytically active Cys residue..
	8e-21	pfam00581, Rhodanese, Rhodanese-like domain. Rhodanese has an internal duplication. This Pfam represents a single copy of this duplicated domain. The domain is found as a single copy in other proteins, including phosphatases and ubiquitin C-terminal hydrolases..
	3e-18	cd01445, TST_Repeats, Thiosulfate sulfurtransferases (TST) contain 2 copies of the Rhodanese Homology Domain. Only the second repeat contains the catalytically active Cys residue. The role of the 1st repeat is uncertain, but believed to be involved in protein interaction. This CD aligns the 1st and 2nd repeats..
	2e-17	smart00450, RHOD, Rhodanese Homology Domain; An alpha beta fold found duplicated in the Rhodanese protein. The the Cysteine containing enzymatically active version of the domain is also found in the CDC25 class of protein phosphatases and a variety of proteins such as sulfide dehydrogenases and stress proteins such as Senesence specific protein 1 in plants, PspE and GlpE in bacteria and cyanide and arsenate resistance proteins. Inactive versions with a loss of the cysteine are also seen in Dual specificity phosphatases, ubiquitin hydrolases from yeast and in sulfuryltransferases. These are likely to play a role in protein interactions. .
----------------------------------------------------
candidate #70:	b0123
likelihood ratios: Total 3.3e+08; Clust 2.1,1.7,19.5; BLAST 7.3,4.2,6.4; KEGG 3.2,43.5,2.0; ExprEco 3.5,2.3,7.8; ExprSce 1.1,1.1,1.1; FusE2 ,,; FusE5 ,,; FusE10 ,,;
gene name: b0123	 (NP_414665)	gi: 16128116	length: 516aa
description: Probable periplasmic copper oxidase [Escherichia coli K12].
coverage: Archaea[1e-38] Bacteria[0.0] Eukaryota[6e-34]
conserved domains: (Evalue, description)
	2e-88	COG2132, SufI, Putative multicopper oxidases [Secondary metabolites biosynthesis, transport, and catabolism].
----------------------------------------------------
candidate #71:	b0413
likelihood ratios: Total 3.2e+08; Clust 2.9,4.4,11.9; BLAST 6.0,3.8,2.4; KEGG 25.8,10.0,2.7; ExprEco 2.5,1.8,3.1; ExprSce 3.0,1.1,1.2; FusE2 ,,; FusE5 ,,; FusE10 ,,;
gene name: b0413	 (NP_414947)	gi: 16128398	length: 149aa
description: hypothetical protein b0413 [Escherichia coli K12].
coverage: Bacteria[2e-79]
conserved domains: (Evalue, description)
	5e-16	pfam03477, ATP-cone, ATP cone domain..
----------------------------------------------------
candidate #72:	b1243
likelihood ratios: Total 3.1e+08; Clust 9.7,2.5,2.0; BLAST 2.5,15.5,17.2; KEGG 66.7,4.7,9.1; ExprEco 3.3,1.0,1.0; ExprSce 1.0,1.0,1.0; FusE2 ,,; FusE5 ,,; FusE10 ,,;
gene name: b1243	 (NP_415759)	gi: 16129204	length: 543aa
description: oligopeptide transport protein (ABC superfamily, peri_bind) [Escherichia coli K12].
coverage: Archaea[6e-34] Bacteria[0.0] Eukaryota[4e-72]
conserved domains: (Evalue, description)
	1e-135	pfam00496, SBP_bac_5, Bacterial extracellular solute-binding proteins, family 5..
	1e-134	COG4166, OppA, ABC-type oligopeptide transport system, periplasmic component [Amino acid transport and metabolism].
	6e-68	COG0747, DdpA, ABC-type dipeptide transport system, periplasmic component [Amino acid transport and metabolism].
	5e-11	COG4533, COG4533, ABC-type uncharacterized transport system, periplasmic component [General function prediction only].
----------------------------------------------------
candidate #73:	b1863
likelihood ratios: Total 3.0e+08; Clust 256.2,18.8,1.9; BLAST 2.7,4.6,2.6; KEGG 4.8,2.3,4.7; ExprEco 4.1,4.2,1.1; ExprSce 1.0,1.0,1.0; FusE2 ,,; FusE5 ,,; FusE10 ,,;
gene name: b1863	 (NP_416377)	gi: 16129816	length: 173aa
description: Holliday junction nuclease [Escherichia coli K12].
coverage: Bacteria[7e-91]
conserved domains: (Evalue, description)
	2e-59	COG0817, RuvC, Holliday junction resolvasome, endonuclease subunit [DNA replication, recombination, and repair].
	2e-58	cd00529, RuvC_resolvase, Holliday junction resolvases (HJRs) are endonucleases that specifically resolve Holliday junction DNA intermediates during homologous recombination. HJR's occur in archaea, bacteria, and in the mitochondria of certain fungi, however this CD includes only the bacterial and mitochondrial HJR's. These are referred to as the RuvC family of Holliday junction resolvases, RuvC being the E.coli HJR. RuvC and its orthologs are homodimers and are structurely similar to RNase H and Hsp70..
	3e-53	pfam02075, RuvC, Crossover junction endodeoxyribonuclease RuvC..
----------------------------------------------------
candidate #74:	b1059
likelihood ratios: Total 3.0e+08; Clust 5.6,1.8,1.5; BLAST 7.8,2.9,12.7; KEGG 2.3,2.5,8.2; ExprEco 9.4,1.7,90.9; ExprSce 1.0,1.0,1.0; FusE2 ,,; FusE5 ,,; FusE10 ,,;
gene name: b1059	 (NP_415577)	gi: 16129022	length: 372aa
description: N-methyltryptophan oxidase, FAD-binding [Escherichia coli K12].
coverage: Archaea[3e-10] Bacteria[0.0] Eukaryota[1e-38]
conserved domains: (Evalue, description)
	2e-42	COG0665, DadA, Glycine/D-amino acid oxidases (deaminating) [Amino acid transport and metabolism].
----------------------------------------------------
candidate #75:	b2480
likelihood ratios: Total 2.9e+08; Clust 6.5,2.6,2.5; BLAST 2.0,26.4,5.9; KEGG 1.4,3.5,2.0; ExprEco 12.7,2.1,4.2; ExprSce 4.5,3.6,1.3; FusE2 ,,; FusE5 ,,; FusE10 ,,;
gene name: b2480	 (NP_416975)	gi: 16130405	length: 156aa
description: bacterioferritin comigratory protein [Escherichia coli K12].
coverage: Archaea[2e-34] Bacteria[8e-89] Eukaryota[1e-26]
conserved domains: (Evalue, description)
	8e-60	COG1225, Bcp, Peroxiredoxin [Posttranslational modification, protein turnover, chaperones].
	1e-35	pfam00578, AhpC-TSA, AhpC/TSA family. This family contains proteins related to alkyl hydroperoxide reductase (AhpC) and thiol specific antioxidant (TSA). .
	4e-16	COG0450, AhpC, Peroxiredoxin [Posttranslational modification, protein turnover, chaperones].
	3e-13	COG2077, Tpx, Peroxiredoxin [Posttranslational modification, protein turnover, chaperones].
----------------------------------------------------
candidate #76:	b3244
likelihood ratios: Total 2.9e+08; Clust 3.2,13.3,3.2; BLAST 5.9,12.6,61.7; KEGG 2.3,4.2,4.5; ExprEco 2.3,2.6,1.8; ExprSce 1.0,1.0,1.0; FusE2 ,,; FusE5 ,,; FusE10 ,,;
gene name: b3244	 (NP_417711)	gi: 16131134	length: 481aa
description: suppresses inhibitory activity of CsrA [Escherichia coli K12].
coverage: Archaea[1e-58] Bacteria[0.0]
conserved domains: (Evalue, description)
	1e-123	COG0312, TldD, Predicted Zn-dependent proteases and their inactivated homologs [General function prediction only].
	2e-76	pfam01523, PmbA_TldD, Putative modulator of DNA gyrase. tldD and pmbA were found to suppress mutations in letD and inhibitor of DNA gyrase. Therefore it has been hypothesised that the TldD and PmbA proteins modulate the activity of DNA gyrase. It has also been suggested that PmbA may be involved in secretion..
----------------------------------------------------
candidate #77:	b3765
likelihood ratios: Total 2.8e+08; Clust 4.5,5.9,2.6; BLAST 4.7,11.4,8.0; KEGG 2.1,8.7,9.4; ExprEco 1.6,2.8,1.6; ExprSce 3.8,1.5,1.3; FusE2 ,,; FusE5 ,,; FusE10 ,,;
gene name: b3765	 (NP_418214)	gi: 16131625	length: 516aa
description: putative 2-component regulator [Escherichia coli K12].
coverage: Archaea[2e-07] Bacteria[0.0] Eukaryota[1e-06]
conserved domains: (Evalue, description)
	0.0	COG0606, COG0606, Predicted ATPase with chaperone activity [Posttranslational modification, protein turnover, chaperones].
	1e-78	pfam01078, Mg_chelatase, Magnesium chelatase, subunit ChlI. Magnesium-chelatase is a three-component enzyme that catalyses the insertion of Mg2+ into protoporphyrin IX. This is the first unique step in the synthesis of (bacterio)chlorophyll. Due to this, it is thought that Mg-chelatase has an important role in channelling inter- mediates into the (bacterio)chlorophyll branch in response to conditions suitable for photosynthetic growth. ChlI and BchD have molecular weight between 38-42 kDa..
	3e-14	COG0714, COG0714, MoxR-like ATPases [General function prediction only].
----------------------------------------------------
candidate #78:	b1094
likelihood ratios: Total 2.7e+08; Clust 12.8,9.1,2.4; BLAST 5.3,2.1,1.6; KEGG 16.8,3.8,1.2; ExprEco 8.3,14.5,2.3; ExprSce 1.3,1.9,1.0; FusE2 ,,; FusE5 ,,; FusE10 ,,;
gene name: b1094	 (NP_415612)	gi: 16129057	length: 78aa
description: acyl carrier protein [Escherichia coli K12].
coverage: Bacteria[3e-36] Eukaryota[9e-20]
conserved domains: (Evalue, description)
	4e-13	COG0236, AcpP, Acyl carrier protein [Lipid metabolism / Secondary metabolites biosynthesis, transport, and catabolism].
	7e-11	pfam00550, PP-binding, Phosphopantetheine attachment site. A 4'-phosphopantetheine prosthetic group is attached through a serine. This prosthetic group acts as a a 'swinging arm' for the attachment of activated fatty acid and amino-acid groups. This domain forms a four helix bundle. The attachment serine is replaced by an alanine in some members..
----------------------------------------------------
candidate #79:	b2183
likelihood ratios: Total 2.6e+08; Clust 20.3,3.7,12.0; BLAST 2.2,15.8,10.8; KEGG 1.2,13.7,13.7; ExprEco 1.3,1.7,1.6; ExprSce 1.0,1.0,1.0; FusE2 ,,; FusE5 ,,; FusE10 ,,;
gene name: b2183	 (NP_416688)	gi: 16130121	length: 231aa
description: 16S pseudouridylate 516 synthase [Escherichia coli K12].
coverage: Bacteria[1e-132] Eukaryota[6e-29]
conserved domains: (Evalue, description)
	6e-70	COG1187, RsuA, 16S rRNA uridine-516 pseudouridylate synthase and related pseudouridylate synthases [Translation, ribosomal structure and biogenesis].
	9e-21	pfam00849, PseudoU_synth_2, RNA pseudouridylate synthase. Members of this family are involved in modifying bases in RNA molecules. They carry out the conversion of uracil bases to pseudouridine. This family includes RluD, a pseudouridylate synthase that converts specific uracils to pseudouridine in 23S rRNA. RluA from E. coli converts bases in both rRNA and tRNA..
----------------------------------------------------
candidate #80:	b4065
likelihood ratios: Total 2.5e+08; Clust 1.6,8.2,3.6; BLAST 31.2,4.8,6.4; KEGG 6.7,3.3,2.2; ExprEco 3.7,7.7,3.6; ExprSce 1.0,1.0,1.1; FusE2 ,,; FusE5 ,,; FusE10 ,,;
gene name: b4065	 (NP_418489)	gi: 16131891	length: 549aa
description: putative sodium:hydrogen antiporter (CPA1 family) [Escherichia coli K12].
coverage: Archaea[1e-31] Bacteria[0.0] Eukaryota[9e-22]
conserved domains: (Evalue, description)
	2e-75	COG0025, NhaP, NhaP-type Na+/H+ and K+/H+ antiporters [Inorganic ion transport and metabolism].
	3e-57	pfam00999, Na_H_Exchanger, Sodium/hydrogen exchanger family. Na/H antiporters are key transporters in maintaining the pH of actively metabolising cells. The molecular mechanisms of antiport are unclear. These antiporters contain 10-12 transmembrane regions (M) at the amino-terminus and a large cytoplasmic region at the carboxyl terminus. The transmembrane regions M3-M12 share identity with other members of the family. The M6 and M7 regions are highly conserved. Thus, this is thought to be the region that is involved in the transport of sodium and hydrogen ions. The cytoplasmic region has little similarity throughout the family..
----------------------------------------------------
candidate #81:	b2069
likelihood ratios: Total 2.5e+08; Clust 2.7,2.2,2.7; BLAST 221.8,3.7,1.8; KEGG 480.1,4.1,5.0; ExprEco 1.0,1.0,1.0; ExprSce 1.0,1.0,1.0; FusE2 ,,; FusE5 ,,; FusE10 ,,;
gene name: b2069	 (NP_416573)	gi: 49176185	length: 471aa
description: putative heat shock protein [Escherichia coli K12].
coverage: Archaea[2e-12] Bacteria[0.0] Eukaryota[5e-16]
conserved domains: (Evalue, description)
	7e-70	COG0443, DnaK, Molecular chaperone [Posttranslational modification, protein turnover, chaperones].
	1e-19	pfam00012, HSP70, Hsp70 protein. Hsp70 chaperones help to fold many proteins. Hsp70 assisted folding involves repeated cycles of substrate binding and release. Hsp70 activity is ATP dependent. Hsp70 proteins are made up of two regions: the amino terminus is the ATPase domain and the carboxyl terminus is the substrate binding region..
----------------------------------------------------
candidate #82:	b3518
likelihood ratios: Total 2.4e+08; Clust 5.7,16.5,3.9; BLAST 11.6,2.3,2.2; KEGG 2.9,1.7,1.3; ExprEco 11.3,26.7,3.0; ExprSce 1.2,1.5,1.0; FusE2 ,,; FusE5 ,,; FusE10 ,,;
gene name: b3518	 (NP_417975)	gi: 16131390	length: 465aa
description: putative cytochrome C peroxidase [Escherichia coli K12].
coverage: Archaea[3e-52] Bacteria[0.0]
conserved domains: (Evalue, description)
	1e-112	COG1858, MauG, Cytochrome c peroxidase [Inorganic ion transport and metabolism].
	5e-66	pfam03150, CCP_MauG, Di-haem cytochrome c peroxidase. This is a family of distinct cytochrome c peroxidases (CCPs) that contain two haem groups. Similar to other cytochrome c peroxidases, they reduce hydrogen peroxide to water using c-type haem as an oxidisable substrate. However, since they possess two, instead of one, haem prosthetic groups, bacterial CCPs reduce hydrogen peroxide without the need to generate semi-stable free radicals. The two haem groups have significantly different redox potentials. The high potential (+320 mV) haem feeds electrons from electron shuttle proteins to the low potential (-330 mV) haem, where peroxide is reduced (indeed, the low potential site is known as the peroxidatic site). The CCP protein itself is structured into two domains, each containing one c-type haem group, with a calcium-binding site at the domain interface. This family also includes MauG proteins, whose similarity to di-haem CCP was previously recognised..
----------------------------------------------------
candidate #83:	b3141
likelihood ratios: Total 2.4e+08; Clust 844.2,14.9,2.0; BLAST 1.1,1.9,3.8; KEGG 21.1,1.2,1.2; ExprEco 3.2,4.9,2.5; ExprSce 1.0,1.0,1.0; FusE2 ,,; FusE5 ,,; FusE10 ,,;
gene name: b3141	 (NP_417610)	gi: 16131033	length: 251aa
description: putative galactosamine-6-phosphate isomerase [Escherichia coli K12].
coverage: Bacteria[1e-141] Eukaryota[2e-25]
conserved domains: (Evalue, description)
	5e-44	COG0363, NagB, 6-phosphogluconolactonase/Glucosamine-6-phosphate isomerase/deaminase [Carbohydrate transport and metabolism].
	2e-20	pfam01182, Glucosamine_iso, Glucosamine-6-phosphate isomerases/6-phosphogluconolactonase..
----------------------------------------------------
candidate #84:	b1866
likelihood ratios: Total 2.4e+08; Clust 105.9,5.7,2.0; BLAST 2.5,11.2,1.6; KEGG 3.2,3.8,1.2; ExprEco 26.6,2.0,2.6; ExprSce 1.1,1.6,1.3; FusE2 ,,; FusE5 ,,; FusE10 ,,;
gene name: b1866	 (NP_416380)	gi: 16129819	length: 590aa
description: aspartate tRNA synthetase [Escherichia coli K12].
coverage: Archaea[5e-37] Bacteria[0.0] Eukaryota[1e-141]
conserved domains: (Evalue, description)
	0.0	COG0173, AspS, Aspartyl-tRNA synthetase [Translation, ribosomal structure and biogenesis].
	1e-176	cd00777, AspRS_core, Asp tRNA synthetase (aspRS) class II core domain. Class II assignment is based upon its structure and the presence of three characteristic sequence motifs. AspRS is a homodimer, which attaches a specific amino acid to the 3' OH group of ribose of the appropriate tRNA. The catalytic core domain is primarily responsible for the ATP-dependent formation of the enzyme bound aminoacyl-adenylate. AspRS in this family differ from those found in the AsxRS family by a GAD insert in the core domain..
	6e-62	cd00669, Asp_Lys_Asn_RS_core, Asp_Lys_Asn_tRNA synthetase class II core domain. This domain is the core catalytic domain of class II aminoacyl-tRNA synthetases of the subgroup containing aspartyl, lysyl, and asparaginyl tRNA synthetases. It is primarily responsible for ATP-dependent formation of the enzyme bound aminoacyl-adenylate. Class II assignment is based upon its structure and the presence of three characteristic sequence motifs. Nearly all class II tRNA synthetases are dimers and enzymes in this subgroup are homodimers. These enzymes attach a specific amino acid to the 3' OH group of ribose of the appropriate tRNA..
	1e-43	COG0017, AsnS, Aspartyl/asparaginyl-tRNA synthetases [Translation, ribosomal structure and biogenesis].
	4e-29	COG1190, LysU, Lysyl-tRNA synthetase (class II) [Translation, ribosomal structure and biogenesis].
	1e-26	pfam02938, GAD, GAD domain. This domain is found in some members of the GatB and aspartyl tRNA synthetases..
	4e-24	pfam00152, tRNA-synt_2, tRNA synthetases class II (D, K and N). Other tRNA synthetase sub-families are too dissimilar to be included..
	4e-20	cd00768, class_II_aaRS-like_core, Class II tRNA amino-acyl synthetase-like catalytic core domain. Class II amino acyl-tRNA synthetases (aaRS) share a common fold and generally attach an amino acid to the 3' OH of ribose of the appropriate tRNA. PheRS is an exception in that it attaches the amino acid at the 2'-OH group, like class I aaRSs. These enzymes are usually homodimers. This domain is primarily responsible for ATP-dependent formation of the enzyme bound aminoacyl-adenylate. The substrate specificity of this reaction is further determined by additional domains. Intererestingly, this domain is also found is asparagine synthase A (AsnA), in the accessory subunit of mitochondrial polymerase gamma and in the bacterial ATP phosphoribosyltransferase regulatory subunit HisZ..
	4e-20	cd00776, AsxRS_core, Asx tRNA synthetase (AspRS/AsnRS) class II core domain. Assignment to class II aminoacyl-tRNA synthetases (aaRS) based upon its structure and the presence of three characteristic sequence motifs in the core domain. This family includes AsnRS as well as a subgroup of AspRS. AsnRS and AspRS are homodimers, which attach either asparagine or aspartate to the 3'OH group of ribose of the appropriate tRNA. While archaea lack asnRS, they possess a non-discriminating aspRS, which can mischarge Asp-tRNA with Asn. Subsequently, a tRNA-dependent aspartate amidotransferase converts the bound aspartate to asparagine. The catalytic core domain is primarily responsible for the ATP-dependent formation of the enzyme bound aminoacyl-adenylate..
	1e-17	cd00775, LysRS_core, Lys_tRNA synthetase (LysRS) class II core domain. Class II LysRS is a dimer which attaches a lysine to the 3' OH group of ribose of the appropriate tRNA. Its assignment to class II aaRS is based upon its structure and the presence of three characteristic sequence motifs in the core domain. It is found in eukaryotes as well as some prokaryotes and archaea. However, LysRS belongs to class I aaRS's in some prokaryotes and archaea. The catalytic core domain is primarily responsible for the ATP-dependent formation of the enzyme bound aminoacyl-adenylate..
	6e-12	COG2269, COG2269, Truncated, possibly inactive, lysyl-tRNA synthetase (class II) [Translation, ribosomal structure and biogenesis].
	4e-11	pfam01336, tRNA_anti, OB-fold nucleic acid binding domain. This family contains OB-fold domains that bind to nucleic acids. The family includes the anti-codon binding domain of lysyl, aspartyl, and asparaginyl -tRNA synthetases (See pfam00152). Aminoacyl-tRNA synthetases catalyse the addition of an amino acid to the appropriate tRNA molecule EC:6.1.1.-. This family also includes part of RecG helicase involved in DNA repair. Replication factor A is a heterotrimeric complex, that contains a subunit in this family. This domain is also found at the C-terminus of bacterial DNA polymerase III alpha chain..
----------------------------------------------------
candidate #85:	b1325
likelihood ratios: Total 2.4e+08; Clust 4.8,2.0,2.7; BLAST 2.2,9.3,3.7; KEGG 2.4,82.8,28.7; ExprEco 2.0,1.4,1.1; ExprSce 1.0,1.1,5.8; FusE2 ,,; FusE5 ,,; FusE10 ,,;
gene name: b1325	 (NP_415841)	gi: 49176099	length: 335aa
description: L-Ala-D/L-Glu epimerase, a muconate lactonizing enzyme [Escherichia coli K12].
coverage: Archaea[4e-45] Bacteria[0.0] Eukaryota[2e-18]
conserved domains: (Evalue, description)
	2e-55	pfam01188, MR_MLE, Mandelate racemase / muconate lactonizing enzyme, C-terminal domain. C-terminal domain is TIM barrel fold, dehydratase-like domain. Manganese is associated with this domain..
	1e-49	COG4948, COG4948, L-alanine-DL-glutamate epimerase and related enzymes of enolase superfamily [Cell envelope biogenesis, outer membrane / General function prediction only].
	7e-28	pfam02746, MR_MLE_N, Mandelate racemase / muconate lactonizing enzyme, N-terminal domain. SCOP reports fold similarity with enolase N-terminal domain..
----------------------------------------------------
candidate #86:	b2580
likelihood ratios: Total 2.4e+08; Clust 3.1,6.6,2.1; BLAST 3.9,2.9,3.0; KEGG 1.9,3.6,5.6; ExprEco 2.9,3.3,33.1; ExprSce 5.4,1.8,1.4; FusE2 ,,; FusE5 ,,; FusE10 ,,;
gene name: b2580	 (NP_417075)	gi: 16130505	length: 229aa
description: uracil-DNA-glycosylase [Escherichia coli K12].
coverage: Bacteria[1e-134] Eukaryota[2e-70]
conserved domains: (Evalue, description)
	1e-105	COG0692, Ung, Uracil DNA glycosylase [DNA replication, recombination, and repair].
	7e-37	pfam03167, UDG, Uracil DNA glycosylase superfamily..
----------------------------------------------------
candidate #87:	b1066
likelihood ratios: Total 2.3e+08; Clust 28.7,2.3,3.9; BLAST 2.7,81.5,3.4; KEGG 1.4,4.4,3.7; ExprEco 5.2,1.6,6.2; ExprSce 1.0,1.0,1.0; FusE2 ,,; FusE5 ,,; FusE10 ,,;
gene name: b1066	 (NP_415584)	gi: 16129029	length: 194aa
description: acetylation of N-terminal alanine of 30S ribosomal subunit protein S5 [Escherichia coli K12].
coverage: Archaea[6e-07] Bacteria[1e-115] Eukaryota[6e-10]
conserved domains: (Evalue, description)
	2e-27	COG1670, RimL, Acetyltransferases, including N-acetylases of ribosomal proteins [Translation, ribosomal structure and biogenesis].
----------------------------------------------------
candidate #88:	b3447
likelihood ratios: Total 2.3e+08; Clust 5.7,11.2,3.0; BLAST 8.3,10.9,17.6; KEGG 3.6,3.2,1.8; ExprEco 1.0,1.0,1.1; ExprSce 4.1,5.5,1.4; FusE2 ,,; FusE5 ,,; FusE10 ,,;
gene name: b3447	 (NP_417904)	gi: 16131319	length: 580aa
description: gamma-glutamyltranspeptidase [Escherichia coli K12].
coverage: Archaea[6e-45] Bacteria[0.0] Eukaryota[4e-87]
conserved domains: (Evalue, description)
	1e-170	pfam01019, G_glu_transpept, Gamma-glutamyltranspeptidase..
----------------------------------------------------
candidate #89:	b4226
likelihood ratios: Total 2.2e+08; Clust 2.1,6.4,4.6; BLAST 4.4,6.6,6.2; KEGG 1.8,5.5,8.9; ExprEco 3.4,15.7,2.9; ExprSce 1.1,1.2,1.2; FusE2 ,,; FusE5 ,,; FusE10 ,,;
gene name: b4226	 (NP_418647)	gi: 16132048	length: 176aa
description: inorganic pyrophosphatase [Escherichia coli K12].
coverage: Archaea[1e-45] Bacteria[3e-99] Eukaryota[1e-79]
conserved domains: (Evalue, description)
	2e-59	COG0221, Ppa, Inorganic pyrophosphatase [Energy production and conversion].
	4e-43	pfam00719, Pyrophosphatase, Inorganic pyrophosphatase..
----------------------------------------------------
candidate #90:	b3423
likelihood ratios: Total 2.2e+08; Clust 7.7,6.6,11.4; BLAST 2.2,9.6,3.9; KEGG 1.5,4.9,8.0; ExprEco 1.2,2.5,7.2; ExprSce 1.5,1.2,1.9; FusE2 ,,; FusE5 ,,; FusE10 ,,;
gene name: b3423	 (NP_417881)	gi: 16131297	length: 252aa
description: repressor of the glp operon [Escherichia coli K12].
coverage: Archaea[2e-28] Bacteria[1e-140] Eukaryota[9e-91]
conserved domains: (Evalue, description)
	1e-80	pfam00455, DeoR, Bacterial regulatory proteins, deoR family..
	5e-76	COG1349, GlpR, Transcriptional regulators of sugar metabolism [Transcription / Carbohydrate transport and metabolism].
	2e-15	smart00420, HTH_DEOR, helix_turn_helix, Deoxyribose operon repressor; .
----------------------------------------------------
candidate #91:	b3441
likelihood ratios: Total 2.1e+08; Clust 73.9,6.3,8.2; BLAST 1.5,2.4,4.5; KEGG 2.6,2.9,3.5; ExprEco 3.0,4.9,1.8; ExprSce 1.3,2.0,2.0; FusE2 ,,; FusE5 ,,; FusE10 ,,;
gene name: b3441	 (NP_417898)	gi: 16131313	length: 162aa
description: putative acyltransferase [Escherichia coli K12].
coverage: Archaea[1e-19] Bacteria[5e-92]
conserved domains: (Evalue, description)
	2e-15	COG1670, RimL, Acetyltransferases, including N-acetylases of ribosomal proteins [Translation, ribosomal structure and biogenesis].
	2e-11	pfam00583, Acetyltransf_1, Acetyltransferase (GNAT) family. This family contains proteins with N-acetyltransferase functions..
----------------------------------------------------
candidate #92:	b2113
likelihood ratios: Total 2.0e+08; Clust 146.7,2.9,2.4; BLAST 4.5,3.1,3.4; KEGG 1.4,3.2,1.9; ExprEco 11.5,2.5,3.1; ExprSce 1.1,2.1,2.5; FusE2 ,,; FusE5 ,,; FusE10 ,,;
gene name: b2113	 (NP_416616)	gi: 49176189	length: 379aa
description: putative ATP-binding protein [Escherichia coli K12].
coverage: Archaea[7e-65] Bacteria[0.0] Eukaryota[1e-70]
conserved domains: (Evalue, description)
	3e-65	COG0489, Mrp, ATPases involved in chromosome partitioning [Cell division and chromosome partitioning].
	4e-19	COG0455, COG0455, ATPases involved in chromosome partitioning [Cell division and chromosome partitioning].
	5e-14	COG1192, Soj, ATPases involved in chromosome partitioning [Cell division and chromosome partitioning].
----------------------------------------------------
candidate #93:	b0676
likelihood ratios: Total 1.9e+08; Clust 2.0,12.6,40.0; BLAST 1.7,7.2,9.9; KEGG 1.7,28.8,12.0; ExprEco 1.8,1.2,1.2; ExprSce 1.0,1.0,1.0; FusE2 ,,; FusE5 ,,; FusE10 ,,;
gene name: b0676	 (NP_415202)	gi: 16128652	length: 406aa
description: transcriptional repressor of genes for catabolic enzymes (NagC/XylR (ROK) family) [Escherichia coli K12].
coverage: Archaea[2e-25] Bacteria[0.0] Eukaryota[9e-16]
conserved domains: (Evalue, description)
	3e-55	pfam00480, ROK, ROK family..
	1e-53	COG1940, NagC, Transcriptional regulator/sugar kinase [Transcription / Carbohydrate transport and metabolism].
----------------------------------------------------
candidate #94:	b3140
likelihood ratios: Total 1.8e+08; Clust 2.0,2.0,6.6; BLAST 1.2,17.3,7.4; KEGG 1.1,12.4,5.6; ExprEco 6.4,20.2,4.5; ExprSce 1.0,1.0,1.0; FusE2 ,,; FusE5 ,,; FusE10 ,,;
gene name: b3140	 (NP_417609)	gi: 16131032	length: 263aa
description: PTS family enzyme IID, N-acetylglucosamine-specific [Escherichia coli K12].
coverage: Bacteria[1e-146]
conserved domains: (Evalue, description)
	6e-81	pfam03613, EIID-AGA, PTS system mannose/fructose/sorbose family IID component..
----------------------------------------------------
candidate #95:	b1206
likelihood ratios: Total 1.8e+08; Clust 3.5,3.9,3.6; BLAST 41.9,2.9,2.8; KEGG 652.5,1.9,1.9; ExprEco 1.6,1.5,1.1; ExprSce 1.3,1.2,1.1; FusE2 ,,; FusE5 ,,; FusE10 ,,;
gene name: b1206	 (NP_415724)	gi: 16129169	length: 550aa
description: putative sulfate transporter [Escherichia coli K12].
coverage: Archaea[1e-95] Bacteria[0.0] Eukaryota[2e-40]
conserved domains: (Evalue, description)
	1e-112	COG0659, SUL1, Sulfate permease and related transporters (MFS superfamily) [Inorganic ion transport and metabolism].
	6e-55	pfam00916, Sulfate_transp, Sulfate transporter family. Mutations in the human diastrophic dysplasia protein lead to several diseases..
----------------------------------------------------
candidate #96:	b1211
likelihood ratios: Total 1.7e+08; Clust 24.8,10.9,11.1; BLAST 13.9,8.7,1.7; KEGG 10.1,4.3,1.3; ExprEco 1.3,1.2,1.1; ExprSce 1.6,1.7,1.1; FusE2 ,,; FusE5 ,,; FusE10 ,,;
gene name: b1211	 (NP_415729)	gi: 16129174	length: 360aa
description: peptide chain release factor RF-1 [Escherichia coli K12].
coverage: Bacteria[0.0] Eukaryota[2e-86]
conserved domains: (Evalue, description)
	1e-163	COG0216, PrfA, Protein chain release factor A [Translation, ribosomal structure and biogenesis].
	2e-55	COG1186, PrfB, Protein chain release factor B [Translation, ribosomal structure and biogenesis].
	9e-44	pfam03462, PCRF, PCRF domain. This domain is found in peptide chain release factors..
	3e-39	pfam00472, RF-1, Peptidyl-tRNA hydrolase domain. This domain is found in peptide chain release factors such as RF-1 and RF-2, and a number of smaller proteins of unknown function. This domain contains the peptidyl-tRNA hydrolase activity. The domain contains a highly conserved motif GGQ, where the glutamine is thought to coordinate the water that mediates the hydrolysis..
----------------------------------------------------
candidate #97:	b1737
likelihood ratios: Total 1.7e+08; Clust 3.3,5.4,2.1; BLAST 1.7,31.8,45.6; KEGG 1.2,11.1,62.6; ExprEco 2.2,1.1,1.0; ExprSce 1.0,1.0,1.0; FusE2 ,,; FusE5 ,,; FusE10 ,,;
gene name: b1737	 (NP_416251)	gi: 16129691	length: 452aa
description: PEP-dependent phosphotransferase enzyme II for cellobiose, arbutin, and salicin [Escherichia coli K12].
coverage: Bacteria[0.0]
conserved domains: (Evalue, description)
	1e-112	COG1455, CelB, Phosphotransferase system cellobiose-specific component IIC [Carbohydrate transport and metabolism].
	5e-26	pfam02378, PTS_EIIC, Phosphotransferase system, EIIC. The bacterial phosphoenolpyruvate: sugar phosphotransferase system (PTS) is a multi-protein system involved in the regulation of a variety of metabolic and transcriptional processes. The sugar-specific permease of the PTS consists of three domains (IIA, IIB and IIC). The IIC domain catalyses the transfer of a phosphoryl group from IIB to the sugar substrate..
----------------------------------------------------
candidate #98:	b1412
likelihood ratios: Total 1.7e+08; Clust 3.1,3.4,2.0; BLAST 1.6,59.1,6.7; KEGG 1.2,9.7,9.6; ExprEco 23.1,1.9,2.7; ExprSce 1.0,1.0,1.0; FusE2 ,,; FusE5 ,,; FusE10 ,,;
gene name: b1412	 (NP_415930)	gi: 16129373	length: 201aa
description: NADH-azoreductase, FMN-dependent [Escherichia coli K12].
coverage: Bacteria[1e-108]
conserved domains: (Evalue, description)
	2e-74	COG1182, AcpD, Acyl carrier protein phosphodiesterase [Lipid metabolism].
	1e-34	pfam02525, Flavodoxin_2, Flavodoxin-like fold. This family consists of a domain with a flavodoxin-like fold. The family includes bacterial and eukaryotic NAD(P)H dehydrogenase (quinone) EC:1.6.99.2. These enzymes catalyse the NAD(P)H-dependent two-electron reductions of quinones and protect cells against damage by free radicals and reactive oxygen species. This enzyme uses a FAD co-factor. The equation for this reaction is:- NAD(P)H + acceptor <=> NAD(P)(+) + reduced acceptor. This enzyme is also involved in the bioactivation of prodrugs used in chemotherapy. The family also includes acyl carrier protein phosphodiesterase EC:3.1.4.14. This enzyme converts holo-ACP to apo-ACP by hydrolytic cleavage of the phosphopantetheine residue from ACP. This family is related to pfam03358 and pfam00258..
----------------------------------------------------
candidate #99:	b2263
likelihood ratios: Total 1.6e+08; Clust 3.9,6.3,1.7; BLAST 4.4,10.1,12.0; KEGG 2.0,20.8,8.7; ExprEco 1.7,3.2,3.9; ExprSce 1.0,1.0,1.0; FusE2 ,,; FusE5 ,,; FusE10 ,,;
gene name: b2263	 (NP_416766)	gi: 16130198	length: 252aa
description: putative enzyme [Escherichia coli K12].
coverage: Bacteria[1e-145] Eukaryota[1e-14]
conserved domains: (Evalue, description)
	3e-15	COG0596, MhpC, Predicted hydrolases or acyltransferases (alpha/beta hydrolase superfamily) [General function prediction only].
----------------------------------------------------
candidate #100:	b3656
likelihood ratios: Total 1.6e+08; Clust 1.8,10.2,3.4; BLAST 6.1,22.5,13.5; KEGG 1.1,5.8,5.7; ExprEco 2.6,1.8,2.9; ExprSce 1.6,1.7,1.1; FusE2 ,,; FusE5 ,,; FusE10 ,,;
gene name: b3656	 (NP_418113)	gi: 16131527	length: 772aa
description: putative alpha-xylosidase [Escherichia coli K12].
coverage: Archaea[5e-50] Bacteria[0.0] Eukaryota[0.0]
conserved domains: (Evalue, description)
	0.0	COG1501, COG1501, Alpha-glucosidases, family 31 of glycosyl hydrolases [Carbohydrate transport and metabolism].
	3e-70	pfam01055, Glyco_hydro_31, Glycosyl hydrolases family 31. Glycosyl hydrolases are key enzymes of carbohydrate metabolism. Family 31 comprises of enzymes that are, or similar to, alpha- galactosidases..
----------------------------------------------------
candidate #101:	b2231
likelihood ratios: Total 1.6e+08; Clust 21.1,3.9,3.6; BLAST 8.9,5.3,3.2; KEGG 1.2,3.7,1.2; ExprEco 21.6,6.6,4.7; ExprSce 1.0,1.0,1.0; FusE2 ,,; FusE5 ,,; FusE10 ,,;
gene name: b2231	 (NP_416734)	gi: 16130166	length: 875aa
description: DNA gyrase, subunit A, type II topoisomerase [Escherichia coli K12].
coverage: Archaea[0.0] Bacteria[0.0] Eukaryota[0.0]
conserved domains: (Evalue, description)
	0.0	cd00187, TOP4c, DNA Topoisomerase, subtype IIA; domain A'; bacterial DNA topoisomerase IV (C subunit, ParC), bacterial DNA gyrases (A subunit, GyrA),mammalian DNA toposiomerases II. DNA topoisomerases are essential enzymes that regulate the conformational changes in DNA topology by catalysing the concerted breakage and rejoining of DNA strands during normal cellular growth..
	0.0	pfam00521, DNA_topoisoIV, DNA gyrase/topoisomerase IV, subunit A..
	0.0	COG0188, GyrA, Type IIA topoisomerase (DNA gyrase/topo II, topoisomerase IV), A subunit [DNA replication, recombination, and repair].
	1e-173	smart00434, TOP4c, DNA Topoisomerase IV; Bacterial DNA topoisomerase IV, GyrA, ParC .
----------------------------------------------------
candidate #102:	b2532
likelihood ratios: Total 1.6e+08; Clust 11.3,6.2,2.2; BLAST 7.1,9.1,25.0; KEGG 7.1,6.1,6.5; ExprEco 1.1,1.7,1.2; ExprSce 1.0,1.0,1.0; FusE2 ,,; FusE5 ,,; FusE10 ,,;
gene name: b2532	 (NP_417027)	gi: 16130457	length: 246aa
description: hypothetical tRNA/rRNA methyltransferase [Escherichia coli K12].
coverage: Archaea[3e-25] Bacteria[1e-137] Eukaryota[1e-10]
conserved domains: (Evalue, description)
	4e-89	COG0565, LasT, rRNA methylase [Translation, ribosomal structure and biogenesis].
	2e-21	pfam00588, SpoU_methylase, SpoU rRNA Methylase family. This family of proteins probably use S-AdoMet. .
----------------------------------------------------
candidate #103:	b2268
likelihood ratios: Total 1.6e+08; Clust 28.9,3.6,3.3; BLAST 42.9,3.9,1.5; KEGG 16.9,2.6,1.4; ExprEco 2.7,1.8,1.8; ExprSce 1.3,2.5,1.0; FusE2 ,,; FusE5 ,,; FusE10 ,,;
gene name: b2268	 (NP_416771)	gi: 49176205	length: 311aa
description: putative metallo-hydrolase [Escherichia coli K12].
coverage: Archaea[1e-54] Bacteria[1e-180] Eukaryota[2e-51]
conserved domains: (Evalue, description)
	2e-84	COG1234, ElaC, Metal-dependent hydrolases of the beta-lactamase superfamily III [General function prediction only].
----------------------------------------------------
candidate #104:	b1714
likelihood ratios: Total 1.5e+08; Clust 18.7,5.8,4.0; BLAST 4.4,4.6,1.8; KEGG 1.1,1.0,1.0; ExprEco 22.4,2.8,2.0; ExprSce 3.4,5.6,3.3; FusE2 ,,; FusE5 ,,; FusE10 ,,;
gene name: b1714	 (NP_416229)	gi: 16129670	length: 327aa
description: phenylalanine tRNA synthetase, alpha-subunit [Escherichia coli K12].
coverage: Archaea[1e-39] Bacteria[0.0] Eukaryota[2e-32]
conserved domains: (Evalue, description)
	1e-133	COG0016, PheS, Phenylalanyl-tRNA synthetase alpha subunit [Translation, ribosomal structure and biogenesis].
	6e-92	cd00496, PheRS_alpha_core, Phenylalanyl-tRNA synthetase (PheRS) alpha chain catalytic core domain. PheRS belongs to class II aminoacyl-tRNA synthetases (aaRS) based upon its structure and the presence of three characteristic sequence motifs. This domain is primarily responsible for ATP-dependent formation of the enzyme bound aminoacyl-adenylate. While class II aaRSs generally aminoacylate the 3'-OH ribose of the appropriate tRNA, PheRS is an exception in that it attaches the amino acid at the 2'-OH group, like class I aaRSs. PheRS is an alpha-2/ beta-2 tetramer..
	2e-84	pfam01409, tRNA-synt_2d, tRNA synthetases class II core domain (F). Other tRNA synthetase sub-families are too dissimilar to be included. This family includes only phenylalanyl-tRNA synthetases. This is the core catalytic domain..
	5e-24	pfam02912, Phe_tRNA-synt_N, Aminoacyl tRNA synthetase class II, N-terminal domain..
	3e-12	cd00768, class_II_aaRS-like_core, Class II tRNA amino-acyl synthetase-like catalytic core domain. Class II amino acyl-tRNA synthetases (aaRS) share a common fold and generally attach an amino acid to the 3' OH of ribose of the appropriate tRNA. PheRS is an exception in that it attaches the amino acid at the 2'-OH group, like class I aaRSs. These enzymes are usually homodimers. This domain is primarily responsible for ATP-dependent formation of the enzyme bound aminoacyl-adenylate. The substrate specificity of this reaction is further determined by additional domains. Intererestingly, this domain is also found is asparagine synthase A (AsnA), in the accessory subunit of mitochondrial polymerase gamma and in the bacterial ATP phosphoribosyltransferase regulatory subunit HisZ..
----------------------------------------------------
candidate #105:	b3747
likelihood ratios: Total 1.5e+08; Clust 3.3,2.9,2.4; BLAST 9.8,2.7,1.7; KEGG 4.3,8.1,3.4; ExprEco 3.0,57.2,7.2; ExprSce 1.0,1.0,1.0; FusE2 ,,; FusE5 ,,; FusE10 ,,;
gene name: b3747	 (YP_026244)	gi: 49176400	length: 622aa
description: low affinity potassium transport system [Escherichia coli K12].
coverage: Archaea[4e-82] Bacteria[0.0] Eukaryota[1e-107]
conserved domains: (Evalue, description)
	0.0	pfam02705, K_trans, K+ potassium transporter. This is a family of K+ potassium transporters that are conserved across phyla, having both bacterial (KUP), yeast (HAK), and plant (AtKT) sequences as members..
	0.0	COG3158, Kup, K+ transporter [Inorganic ion transport and metabolism].
----------------------------------------------------
candidate #106:	b2159
likelihood ratios: Total 1.4e+08; Clust 5.3,3.0,3.0; BLAST 5.1,12.5,4.6; KEGG 5.7,18.0,2.6; ExprEco 7.5,1.8,1.9; ExprSce 1.0,1.3,1.0; FusE2 ,,; FusE5 ,,; FusE10 ,,;
gene name: b2159	 (NP_416664)	gi: 16130097	length: 285aa
description: endonuclease IV [Escherichia coli K12].
coverage: Archaea[4e-43] Bacteria[1e-164] Eukaryota[6e-70]
conserved domains: (Evalue, description)
	3e-98	COG0648, Nfo, Endonuclease IV [DNA replication, recombination, and repair].
	3e-91	smart00518, AP2Ec, AP endonuclease family 2; These endonucleases play a role in DNA repair. Cleave phosphodiester bonds at apurinic or apyrimidinic sites .
	9e-82	cd00019, AP2Ec, AP endonuclease family 2; These endonucleases play a role in DNA repair. Cleave phosphodiester bonds at apurinic or apyrimidinic sites; the alignment also contains hexulose-6-phosphate isomerases, enzymes that catalyze the epimerization of D-arabino-6-hexulose 3-phosphate to D-fructose 6-phosphate, via cleaving the phosphoesterbond with the sugar. .
	2e-59	pfam01261, AP_endonuc_2, AP endonuclease family 2..
----------------------------------------------------
candidate #107:	b4212
likelihood ratios: Total 1.4e+08; Clust 46.4,4.0,3.1; BLAST 16.2,3.9,2.1; KEGG 4.0,1.5,4.9; ExprEco 1.8,18.9,1.7; ExprSce 1.0,1.0,1.0; FusE2 ,,; FusE5 ,,; FusE10 ,,;
gene name: b4212	 (NP_418633)	gi: 49176473	length: 156aa
description: putative transcriptional regulator [Escherichia coli K12].
coverage: Archaea[3e-14] Bacteria[2e-83]
conserved domains: (Evalue, description)
	1e-28	pfam01638, DUF24, Transcriptional regulator. Members of this family are predicted to be transcriptional regulators that are related to the pfam01047 family..
	3e-28	COG1733, COG1733, Predicted transcriptional regulators [Transcription].
----------------------------------------------------
candidate #108:	b2392
likelihood ratios: Total 1.3e+08; Clust 5.2,18.7,4.0; BLAST 14.6,2.9,5.2; KEGG 6.7,13.3,5.0; ExprEco 2.0,1.2,1.0; ExprSce 1.1,1.0,1.3; FusE2 ,,; FusE5 ,,; FusE10 ,,;
gene name: b2392	 (NP_416893)	gi: 16130324	length: 412aa
description: high-affinity manganese transporter. [Escherichia coli K12].
coverage: Archaea[2e-35] Bacteria[0.0] Eukaryota[9e-74]
conserved domains: (Evalue, description)
	1e-111	pfam01566, Nramp, Natural resistance-associated macrophage protein. The natural resistance-associated macrophage protein (NRAMP) family consists of Nramp1, Nramp2, and yeast proteins Smf1 and Smf2. The NRAMP family is a novel family of functional related proteins defined by a conserved hydrophobic core of ten transmembrane domains. This family of membrane proteins are divalent cation transporters. Nramp1 is an integral membrane protein expressed exclusively in cells of the immune system and is recruited to the membrane of a phagosome upon phagocytosis. By controlling divalent cation concentrations Nramp1 may regulate the interphagosomal replication of bacteria. Mutations in Nramp1 may genetically predispose an individual to susceptibility to diseases including leprosy and tuberculosis conversely this might however provide protection form rheumatoid arthritis. Nramp2 is a multiple divalent cation transporter for Fe2+, Mn2+ and Zn2+ amongst others it is expressed at high levels in the intestine; and is major transferrin-independent iron uptake system in mammals. The yeast proteins Smf1 and Smf2 may also transport divalent cations..
	5e-91	COG1914, MntH, Mn2+ and Fe2+ transporters of the NRAMP family [Inorganic ion transport and metabolism].
----------------------------------------------------
candidate #109:	b1271
likelihood ratios: Total 1.3e+08; Clust 6.8,2.5,1.6; BLAST 24.0,3.3,2.5; KEGG 120.3,2.5,1.5; ExprEco 5.0,2.5,4.2; ExprSce 1.0,1.0,1.0; FusE2 ,,; FusE5 ,,; FusE10 ,,;
gene name: b1271	 (NP_415787)	gi: 16129232	length: 252aa
description: putative oxidoreductase [Escherichia coli K12].
coverage: Archaea[1e-17] Bacteria[1e-143] Eukaryota[3e-19]
conserved domains: (Evalue, description)
	3e-47	pfam00106, adh_short, short chain dehydrogenase. This family contains a wide variety of dehydrogenases..
	8e-40	COG1028, FabG, Dehydrogenases with different specificities (related to short-chain alcohol dehydrogenases) [Secondary metabolites biosynthesis, transport, and catabolism / General function prediction only].
	2e-33	COG0300, DltE, Short-chain dehydrogenases of various substrate specificities [General function prediction only].
	1e-29	COG4221, COG4221, Short-chain alcohol dehydrogenase of unknown specificity [General function prediction only].
	2e-15	COG3967, DltE, Short-chain dehydrogenase involved in D-alanine esterification of lipoteichoic acid and wall teichoic acid (D-alanine transfer protein) [Cell envelope biogenesis, outer membrane].
----------------------------------------------------
candidate #110:	b2486
likelihood ratios: Total 1.2e+08; Clust 1.2,1.2,5.1; BLAST 263.5,5.5,2.5; KEGG 8.7,14.0,1.4; ExprEco 1.2,1.5,2.9; ExprSce 1.0,1.1,5.0; FusE2 ,,; FusE5 ,,; FusE10 ,,;
gene name: b2486	 (NP_416981)	gi: 16130411	length: 526aa
description: hydrogenase 4 membrane subunit [Escherichia coli K12].
coverage: Archaea[3e-56] Bacteria[0.0] Eukaryota[6e-34]
conserved domains: (Evalue, description)
	2e-62	COG0651, HyfB, Formate hydrogenlyase subunit 3/Multisubunit Na+/H+ antiporter, MnhD subunit [Energy production and conversion / Inorganic ion transport and metabolism].
	5e-51	COG1009, NuoL, NADH:ubiquinone oxidoreductase subunit 5 (chain L)/Multisubunit Na+/H+ antiporter, MnhA subunit [Energy production and conversion / Inorganic ion transport and metabolism].
	1e-37	COG1008, NuoM, NADH:ubiquinone oxidoreductase subunit 4 (chain M) [Energy production and conversion].
	2e-32	pfam00361, Oxidored_q1, NADH-Ubiquinone/plastoquinone (complex I), various chains. This family is part of complex I which catalyses the transfer of two electrons from NADH to ubiquinone in a reaction that is associated with proton translocation across the membrane..
	7e-32	COG1007, NuoN, NADH:ubiquinone oxidoreductase subunit 2 (chain N) [Energy production and conversion].
----------------------------------------------------
candidate #111:	b3418
likelihood ratios: Total 1.2e+08; Clust 6.3,6.7,12.5; BLAST 4.4,1.9,2.7; KEGG 200.3,1.4,1.3; ExprEco 1.3,3.3,7.0; ExprSce 1.0,1.0,1.0; FusE2 ,,; FusE5 ,,; FusE10 ,,;
gene name: b3418	 (NP_417877)	gi: 16131294	length: 901aa
description: positive regulator of mal regulon [Escherichia coli K12].
coverage: Bacteria[0.0]
conserved domains: (Evalue, description)
	0.0	COG2909, MalT, ATP-dependent transcriptional regulator [Transcription].
	4e-12	pfam00196, GerE, Bacterial regulatory proteins, luxR family..
	6e-12	COG2197, CitB, Response regulator containing a CheY-like receiver domain and an HTH DNA-binding domain [Signal transduction mechanisms / Transcription].
	9e-12	smart00421, HTH_LUXR, helix_turn_helix, Lux Regulon; lux regulon (activates the bioluminescence operon .
----------------------------------------------------
candidate #112:	b0680
likelihood ratios: Total 1.2e+08; Clust 3.3,11.7,30.5; BLAST 1.6,4.0,3.0; KEGG 2.9,6.4,2.7; ExprEco 5.4,2.6,2.7; ExprSce 1.2,2.0,1.2; FusE2 ,,; FusE5 ,,; FusE10 ,,;
gene name: b0680	 (NP_415206)	gi: 16128656	length: 554aa
description: glutamine tRNA synthetase [Escherichia coli K12].
coverage: Archaea[3e-52] Bacteria[0.0] Eukaryota[1e-145]
conserved domains: (Evalue, description)
	1e-149	cd00418, GlxRS_core, Glutamyl-tRNA synthetase(GluRS)/Glutaminyl-tRNA synthetase (GlnRS) cataytic core domain. These enzymes attach Glu or Gln, respectively, to the appropriate tRNA. Like other class I tRNA synthetases, they aminoacylate the 2'-OH of the nucleotide at the 3' end of the tRNA. The core domain is based on the Rossman fold and is responsible for the ATP-dependent formation of the enzyme bound aminoacyl-adenylate. It contains the characteristic class I HIGH and KMSKS motifs, which are involved in ATP binding. These enzymes function as monomers. Archaea, cellular organelles, and some bacteria lack GlnRS. In these cases, the "non-descriminating" form of GluRS aminoacylates both tRNA(Glu) and tRNA(Gln) with Glu, which is converted to Gln when appropriate by a transamidation enzyme. The descriminating form of GluRS differs from GlnRS and the non-descriminating form of GluRS in their C-terminal anti-codon binding domains..
	1e-133	cd00807, Gln_GluRS_non_core, Glutaminyl-tRNA synthetase (GlnRS) and non-descriminating Glutamyl-tRNA synthetase (GluRS) cataytic core domain. These enzymes attach Gln or Glu, respectively, to the appropriate tRNA. Like other class I tRNA synthetases, they aminoacylate the 2'-OH of the nucleotide at the 3' end of the tRNA. The core domain is based on the Rossman fold and is responsible for the ATP-dependent formation of the enzyme bound aminoacyl-adenylate. It contains the characteristic class I HIGH and KMSKS motifs, which are involved in ATP binding. These enzymes function as monomers. Archaea and most bacteria lack GlnRS. In these organisms, the "non-descriminating" form of GluRS aminoacylates both tRNA(Glu) and tRNA(Gln) with Glu, which is converted to Gln when appropriate by a transamidation enzyme..
	1e-120	COG0008, GlnS, Glutamyl- and glutaminyl-tRNA synthetases [Translation, ribosomal structure and biogenesis].
	1e-113	pfam00749, tRNA-synt_1c, tRNA synthetases class I (E and Q), catalytic domain. Other tRNA synthetase sub-families are too dissimilar to be included. This family includes only glutamyl and glutaminyl tRNA synthetases. In some organisms, a single glutamyl-tRNA synthetase aminoacylates both tRNA(Glu) and tRNA(Gln)..
	5e-59	pfam03950, tRNA-synt_1c_C, tRNA synthetases class I (E and Q), anti-codon binding domain. Other tRNA synthetase sub-families are too dissimilar to be included. This family includes only glutamyl and glutaminyl tRNA synthetases. In some organisms, a single glutamyl-tRNA synthetase aminoacylates both tRNA(Glu) and tRNA(Gln)..
	1e-29	cd00802, class_I_aaRS_core, Class I amino acyl-tRNA synthetase (aaRS) catalytic core domain. These enzymes are mostly monomers, which aminoacylate the 2'-OH of the nucleotide at the 3' of the appropriate tRNA. The core domain is based on the Rossman fold and is responsible for the ATP-dependent formation of the enzyme bound aminoacyl-adenylate. It contains the characteristic class I HIGH and KMSKS motifs, which are involved in ATP binding..
	1e-23	cd00808, GluRS_core, Descriminating Glutamyl-tRNA synthetase (GluRS) catalytic core domain . The descriminating form of GluRS is only found in bacteria and cellular organelles. GluRS is a monomer, that attaches Glu to the appropriate tRNA. Like other class I tRNA synthetases, GluRS aminoacylates the 2'-OH of the nucleotide at the 3' end of the tRNA. The core domain is based on the Rossman fold and is responsible for the ATP-dependent formation of the enzyme bound aminoacyl-adenylate. It contains the characteristic class I HIGH and KMSKS motifs, which are involved in ATP binding..
----------------------------------------------------
candidate #113:	b1734
likelihood ratios: Total 1.2e+08; Clust 1.9,3.2,2.5; BLAST 1.4,38.2,36.2; KEGG 3.4,12.5,27.9; ExprEco 2.3,1.2,1.3; ExprSce 1.0,1.0,1.0; FusE2 ,,; FusE5 ,,; FusE10 ,,;
gene name: b1734	 (NP_416248)	gi: 16129688	length: 450aa
description: phospho-beta-glucosidase, NAD(P)-binding (cellobiose-6-phosphate hydrolase) [Escherichia coli K12].
coverage: Bacteria[0.0]
conserved domains: (Evalue, description)
	1e-153	COG1486, CelF, Alpha-galactosidases/6-phospho-beta-glucosidases, family 4 of glycosyl hydrolases [Carbohydrate transport and metabolism].
	1e-146	pfam02056, Glyco_hydro_4, Family 4 glycosyl hydrolase..
----------------------------------------------------
candidate #114:	b1809
likelihood ratios: Total 1.2e+08; Clust 10.3,4.7,1.6; BLAST 11.0,6.0,1.4; KEGG 16.2,2.5,2.0; ExprEco 14.4,2.6,5.7; ExprSce 1.0,1.0,1.0; FusE2 ,,; FusE5 ,,; FusE10 ,,;
gene name: b1809	 (NP_416323)	gi: 49176152	length: 130aa
description: hypothetical protein b1809 [Escherichia coli K12].
coverage: Bacteria[1e-69] Eukaryota[2e-07]
conserved domains: (Evalue, description)
	3e-24	pfam01042, Ribonuc_L-PSP, Endoribonuclease L-PSP. Endoribonuclease active on single-stranded mRNA. Inhibits protein synthesis by cleavage of mRNA. Previously thought to inhibit protein synthesis initiation. This protein may also be involved in the regulation of purine biosynthesis..
	3e-24	COG0251, TdcF, Putative translation initiation inhibitor, yjgF family [Translation, ribosomal structure and biogenesis].
----------------------------------------------------
candidate #115:	b3424
likelihood ratios: Total 1.1e+08; Clust 11.1,6.3,3.5; BLAST 1.3,4.7,3.1; KEGG 5.9,2.9,3.3; ExprEco 1.3,4.6,3.0; ExprSce 1.8,6.0,2.3; FusE2 ,,; FusE5 ,,; FusE10 ,,;
gene name: b3424	 (YP_026220)	gi: 49176353	length: 276aa
description: protein of glp regulon [Escherichia coli K12].
coverage: Archaea[3e-09] Bacteria[1e-161] Eukaryota[3e-06]
conserved domains: (Evalue, description)
	2e-21	COG0705, GlpG, Uncharacterized membrane protein (homolog of Drosophila rhomboid) [General function prediction only].
	5e-19	pfam01694, Rhomboid, Rhomboid family. This family contains integral membrane proteins that are related to Drosophila rhomboid protein. Members of this family are found in bacteria and eukaryotes. Rhomboid promotes the cleavage of the membrane-anchored TGF-alpha-like growth factor Spitz, allowing it to activate the Drosophila EGF receptor. Analysis suggests that Rhomboid-1 is a novel intramembrane serine protease that directly cleaves Spitz. These proteins contain three strongly conserved histidines in the putative transmembrane regions that may be involved in the peptidase function..
----------------------------------------------------
candidate #116:	b3431
likelihood ratios: Total 1.1e+08; Clust 23.7,25.6,22.5; BLAST 1.3,7.0,6.8; KEGG 1.3,7.8,3.0; ExprEco 1.9,1.2,2.0; ExprSce 1.0,1.0,1.0; FusE2 ,,; FusE5 ,,; FusE10 ,,;
gene name: b3431	 (NP_417889)	gi: 16131305	length: 657aa
description: glycosyl hydrolase [Escherichia coli K12].
coverage: Archaea[1e-143] Bacteria[0.0] Eukaryota[1e-109]
conserved domains: (Evalue, description)
	0.0	COG1523, PulA, Type II secretory pathway, pullulanase PulA and related glycosidases [Carbohydrate transport and metabolism].
	4e-36	COG0296, GlgB, 1,4-alpha-glucan branching enzyme [Carbohydrate transport and metabolism].
	4e-17	pfam00128, Alpha-amylase, Alpha amylase, catalytic domain. Alpha amylase is classified as family 13 of the glycosyl hydrolases. The structure is an 8 stranded alpha/beta barrel containing the active site, interrupted by a ~70 a.a. calcium-binding domain protruding between beta strand 3 and alpha helix 3, and a carboxyl-terminal Greek key beta-barrel domain..
	1e-15	smart00642, Aamy, Alpha-amylase domain; .
	6e-13	pfam02922, Isoamylase_N, Isoamylase N-terminal domain. This domain is found in a range of enzymes that act on branched substrates - isoamylase, pullulanase and branching enzyme. This family also contains the beta subunit of 5' AMP activated kinase..
----------------------------------------------------
candidate #117:	b0845
likelihood ratios: Total 1.1e+08; Clust 3.6,1.4,1.9; BLAST 139.1,4.5,4.2; KEGG 4.9,3.1,3.4; ExprEco 1.3,19.6,3.2; ExprSce 1.0,1.0,1.0; FusE2 ,,; FusE5 ,,; FusE10 ,,;
gene name: b0845	 (NP_415366)	gi: 16128813	length: 402aa
description: putative DEOR-type transcriptional regulator [Escherichia coli K12].
coverage: Archaea[4e-07] Bacteria[0.0] Eukaryota[1e-31]
conserved domains: (Evalue, description)
	2e-18	COG0738, FucP, Fucose permease [Carbohydrate transport and metabolism].
	2e-12	COG2814, AraJ, Arabinose efflux permease [Carbohydrate transport and metabolism].
----------------------------------------------------
candidate #118:	b4114
likelihood ratios: Total 1.0e+08; Clust 2.7,3.2,10.9; BLAST 6.1,1.4,1.2; KEGG 330.1,1.2,1.3; ExprEco 10.3,8.4,2.3; ExprSce 1.0,1.0,1.0; FusE2 ,,; FusE5 ,,; FusE10 ,,;
gene name: b4114	 (NP_418538)	gi: 16131940	length: 557aa
description: putative transmembrane protein [Escherichia coli K12].
coverage: Archaea[7e-07] Bacteria[0.0]
conserved domains: (Evalue, description)
	1e-164	COG2194, COG2194, Predicted membrane-associated, metal-dependent hydrolase [General function prediction only].
	2e-57	pfam00884, Sulfatase, Sulfatase..
----------------------------------------------------
candidate #119:	b1244
likelihood ratios: Total 1.0e+08; Clust 13.2,2.8,2.1; BLAST 2.2,12.7,12.7; KEGG 5.5,3.7,10.4; ExprEco 8.6,1.3,1.5; ExprSce 1.0,1.0,1.0; FusE2 ,,; FusE5 ,,; FusE10 ,,;
gene name: b1244	 (NP_415760)	gi: 16129205	length: 306aa
description: oligopeptide transport permease protein [Escherichia coli K12].
coverage: Archaea[2e-52] Bacteria[1e-170]
conserved domains: (Evalue, description)
	4e-84	COG0601, DppB, ABC-type dipeptide/oligopeptide/nickel transport systems, permease components [Amino acid transport and metabolism / Inorganic ion transport and metabolism].
	4e-45	COG4174, COG4174, ABC-type uncharacterized transport system, permease component [General function prediction only].
	4e-36	COG4168, SapB, ABC-type antimicrobial peptide transport system, permease component [Defense mechanisms].
	4e-15	pfam00528, BPD_transp_1, Binding-protein-dependent transport system inner membrane component. The alignments cover the most conserved region of the proteins, which is thought to be located in a cytoplasmic loop between two transmembrane domains. The members of this family have a variable number of transmembrane helices..
----------------------------------------------------
candidate #120:	b4211
likelihood ratios: Total 9.9e+07; Clust 5.2,7.1,2.7; BLAST 9.9,3.6,5.3; KEGG 12.4,2.0,3.1; ExprEco 4.1,3.2,5.1; ExprSce 1.0,1.0,1.0; FusE2 ,,; FusE5 ,,; FusE10 ,,;
gene name: b4211	 (NP_418632)	gi: 16132033	length: 286aa
description: putative oxidoreductase [Escherichia coli K12].
coverage: Archaea[2e-11] Bacteria[1e-155] Eukaryota[2e-28]
conserved domains: (Evalue, description)
	2e-35	COG0702, COG0702, Predicted nucleoside-diphosphate-sugar epimerases [Cell envelope biogenesis, outer membrane / Carbohydrate transport and metabolism].
----------------------------------------------------
candidate #121:	b1324
likelihood ratios: Total 9.7e+07; Clust 12.6,4.0,2.0; BLAST 1.6,4.4,3.4; KEGG 1.2,20.4,8.4; ExprEco 18.7,6.0,1.9; ExprSce 1.0,1.0,1.0; FusE2 ,,; FusE5 ,,; FusE10 ,,;
gene name: b1324	 (NP_415840)	gi: 16129285	length: 168aa
description: thiol peroxidase [Escherichia coli K12].
coverage: Archaea[8e-11] Bacteria[1e-88]
conserved domains: (Evalue, description)
	5e-66	COG2077, Tpx, Peroxiredoxin [Posttranslational modification, protein turnover, chaperones].
	1e-28	pfam00578, AhpC-TSA, AhpC/TSA family. This family contains proteins related to alkyl hydroperoxide reductase (AhpC) and thiol specific antioxidant (TSA). .
	9e-17	COG1225, Bcp, Peroxiredoxin [Posttranslational modification, protein turnover, chaperones].
----------------------------------------------------
candidate #122:	b2706
likelihood ratios: Total 9.1e+07; Clust 1.3,1.5,78.7; BLAST 1.2,3.7,183.7; KEGG 2.0,1.8,47.4; ExprEco 2.2,1.5,1.3; ExprSce 1.0,1.0,1.0; FusE2 ,,; FusE5 ,,; FusE10 ,,;
gene name: b2706	 (NP_417186)	gi: 16130613	length: 119aa
description: glucitol operon activator [Escherichia coli K12].
coverage: Bacteria[3e-62]
conserved domains: (Evalue, description)
	5e-40	COG4578, GutM, Glucitol operon activator [Transcription].
	3e-38	pfam06923, GutM, Glucitol operon activator protein (GutM). This family consists of several glucitol operon activator (GutM) proteins. Expression of the glucitol (gut) operon in Escherichia coli is regulated by an unusual, complex system which consists of an activator (encoded by the gutM gene) and a repressor (encoded by the gutR gene) in addition to the cAMP-CRP complex (CRP, cAMP receptor protein). Synthesis of the mRNA, which initiates at the promoter specific to the gutR gene, occurs within the gutM gene. Expressional control of the gut operon appears to occur as a consequence of the antagonistic action of the products of the autogenously regulated gutM and gutR genes..
----------------------------------------------------
candidate #123:	b1594
likelihood ratios: Total 9.1e+07; Clust 6.5,2.9,1.6; BLAST 18.0,7.8,6.3; KEGG 13.4,5.2,8.4; ExprEco 2.3,1.6,1.5; ExprSce 1.0,1.0,1.0; FusE2 ,,; FusE5 ,,; FusE10 ,,;
gene name: b1594	 (NP_416111)	gi: 16129552	length: 406aa
description: putative NAGC-like transcriptional regulator [Escherichia coli K12].
coverage: Archaea[6e-23] Bacteria[0.0] Eukaryota[2e-19]
conserved domains: (Evalue, description)
	6e-50	COG1940, NagC, Transcriptional regulator/sugar kinase [Transcription / Carbohydrate transport and metabolism].
	2e-30	pfam00480, ROK, ROK family..
----------------------------------------------------
candidate #124:	b3481
likelihood ratios: Total 8.9e+07; Clust 3.1,4.0,2.0; BLAST 25.6,1.3,1.9; KEGG 9.6,3.5,2.3; ExprEco 1.2,199.5,3.2; ExprSce 1.0,1.0,1.0; FusE2 ,,; FusE5 ,,; FusE10 ,,;
gene name: b3481	 (NP_417938)	gi: 16131353	length: 133aa
description: nickel-responsive transcriptional regulator [Escherichia coli K12].
coverage: Archaea[2e-20] Bacteria[4e-72]
conserved domains: (Evalue, description)
	4e-34	COG0864, NikR, Predicted transcriptional regulators containing the CopG/Arc/MetJ DNA-binding domain and a metal-binding domain [Transcription].
----------------------------------------------------
candidate #125:	b0686
likelihood ratios: Total 8.9e+07; Clust 2.1,34.2,5.9; BLAST 22.7,2.6,3.8; KEGG 10.6,7.1,2.0; ExprEco 1.4,1.5,1.9; ExprSce 1.2,1.4,1.0; FusE2 ,,; FusE5 ,,; FusE10 ,,;
gene name: b0686	 (NP_415212)	gi: 16128662	length: 254aa
description: putative enzyme [Escherichia coli K12].
coverage: Bacteria[1e-146] Eukaryota[2e-33]
conserved domains: (Evalue, description)
	1e-17	COG0596, MhpC, Predicted hydrolases or acyltransferases (alpha/beta hydrolase superfamily) [General function prediction only].
	5e-17	pfam00561, Abhydrolase_1, alpha/beta hydrolase fold. This catalytic domain is found in a very wide range of enzymes..
----------------------------------------------------
candidate #126:	b3775
likelihood ratios: Total 8.5e+07; Clust 1.8,3.2,10.7; BLAST 7.0,3.1,2.3; KEGG 1.4,1.5,1.2; ExprEco 2.0,9.0,3.6; ExprSce 36.6,4.1,1.1; FusE2 ,,; FusE5 ,,; FusE10 ,,;
gene name: b3775	 (NP_418223)	gi: 16131633	length: 93aa
description: peptidyl-prolyl cis-trans isomerase C (rotamase C) [Escherichia coli K12].
coverage: Archaea[7e-12] Bacteria[4e-48] Eukaryota[2e-14]
conserved domains: (Evalue, description)
	3e-26	pfam00639, Rotamase, PPIC-type PPIASE domain. Rotamases increase the rate of protein folding by catalysing the interconversion of cis-proline and trans-proline..
	5e-17	COG0760, SurA, Parvulin-like peptidyl-prolyl isomerase [Posttranslational modification, protein turnover, chaperones].
----------------------------------------------------
candidate #127:	b4242
likelihood ratios: Total 8.4e+07; Clust 6.9,8.0,5.8; BLAST 3.2,7.1,4.5; KEGG 2.1,8.5,5.9; ExprEco 1.2,5.4,3.1; ExprSce 1.0,1.1,1.1; FusE2 ,,; FusE5 ,,; FusE10 ,,;
gene name: b4242	 (NP_418663)	gi: 16132064	length: 898aa
description: Mg2+ transport ATPase, P-type 1 [Escherichia coli K12].
coverage: Archaea[1e-159] Bacteria[0.0] Eukaryota[0.0]
conserved domains: (Evalue, description)
	0.0	COG0474, MgtA, Cation transport ATPase [Inorganic ion transport and metabolism].
	1e-59	COG2217, ZntA, Cation transport ATPase [Inorganic ion transport and metabolism].
	2e-57	pfam00122, E1-E2_ATPase, E1-E2 ATPase..
	5e-29	COG2216, KdpB, High-affinity K+ transport system, ATPase chain B [Inorganic ion transport and metabolism].
	1e-11	pfam00690, Cation_ATPase_N, Cation transporter/ATPase, N-terminus. Members of this families are involved in Na+/K+, H+/K+, Ca++ and Mg++ transport..
----------------------------------------------------
candidate #128:	b3610
likelihood ratios: Total 8.4e+07; Clust 2.4,5.4,5.7; BLAST 6.6,5.4,3.9; KEGG 3.2,2.2,1.3; ExprEco 2.7,7.0,2.8; ExprSce 1.5,7.6,1.4; FusE2 ,,; FusE5 ,,; FusE10 ,,;
gene name: b3610	 (NP_418067)	gi: 16131481	length: 83aa
description: glutaredoxin 3 [Escherichia coli K12].
coverage: Bacteria[3e-42] Eukaryota[7e-13]
conserved domains: (Evalue, description)
	2e-23	pfam00462, Glutaredoxin, Glutaredoxin..
	4e-23	COG0695, GrxC, Glutaredoxin and related proteins [Posttranslational modification, protein turnover, chaperones].
----------------------------------------------------
candidate #129:	b4192
likelihood ratios: Total 8.3e+07; Clust 3.3,8.4,10.5; BLAST 1.3,1.8,2.5; KEGG 38.7,3.9,2.3; ExprEco 4.2,4.5,7.1; ExprSce 1.0,1.0,1.0; FusE2 ,,; FusE5 ,,; FusE10 ,,;
gene name: b4192	 (NP_418613)	gi: 16132014	length: 356aa
description: putative enzyme with metallo-hydrolase domain [Escherichia coli K12].
coverage: Archaea[7e-19] Bacteria[0.0]
conserved domains: (Evalue, description)
	2e-39	COG2220, COG2220, Predicted Zn-dependent hydrolases of the beta-lactamase fold [General function prediction only].
----------------------------------------------------
candidate #130:	b3449
likelihood ratios: Total 8.2e+07; Clust 4.6,5.1,2.9; BLAST 2.0,13.8,3.5; KEGG 1.2,35.3,3.7; ExprEco 3.2,2.8,8.3; ExprSce 1.0,1.0,1.0; FusE2 ,,; FusE5 ,,; FusE10 ,,;
gene name: b3449	 (NP_417906)	gi: 16131321	length: 247aa
description: glycerophosphodiester phosphodiesterase, cytosolic [Escherichia coli K12].
coverage: Archaea[5e-13] Bacteria[1e-143] Eukaryota[1e-15]
conserved domains: (Evalue, description)
	1e-47	pfam03009, GDPD, Glycerophosphoryl diester phosphodiesterase family. E. coli has two sequence related isozymes of glycerophosphoryl diester phosphodiesterase (GDPD) - periplasmic and cytosolic. This family also includes agrocinopine synthase, the similarity to GDPD has been noted. This family appears to have weak but not significant matches to mammalian phospholipase C pfam00388, which suggests that this family may adopt a TIM barrel fold..
	3e-47	COG0584, UgpQ, Glycerophosphoryl diester phosphodiesterase [Energy production and conversion].
----------------------------------------------------
candidate #131:	b3401
likelihood ratios: Total 8.1e+07; Clust 9.2,7.6,4.4; BLAST 3.7,10.2,2.4; KEGG 1.2,13.1,6.1; ExprEco 2.5,3.7,3.2; ExprSce 1.0,1.0,1.0; FusE2 ,,; FusE5 ,,; FusE10 ,,;
gene name: b3401	 (NP_417860)	gi: 16131278	length: 294aa
description: Hsp33; redox regulated chaperone [Escherichia coli K12].
coverage: Bacteria[1e-169] Eukaryota[1e-08]
conserved domains: (Evalue, description)
	4e-88	cd00498, Hsp33, Heat shock protein 33 (Hsp33): Cytosolic protein that acts as a molecular chaperone under oxidative conditions. In normal (reducing) cytosolic conditions, four conserved Cys residues are coordinated by a Zn ion. Under oxidative stress (such as heat shock), the Cys are reversibly oxidized to disulfide bonds, which causes the chaperone activity to be turned on. Hsp33 is homodimeric in its functional form..
----------------------------------------------------
candidate #132:	b2743
likelihood ratios: Total 7.7e+07; Clust 3.7,5.9,2.5; BLAST 5.7,6.2,10.0; KEGG 6.9,1.9,7.3; ExprEco 1.9,1.3,1.2; ExprSce 1.5,7.3,1.3; FusE2 ,,; FusE5 ,,; FusE10 ,,;
gene name: b2743	 (NP_417223)	gi: 16130650	length: 208aa
description: L-isoaspartate protein carboxylmethyltransferase type II [Escherichia coli K12].
coverage: Archaea[2e-35] Bacteria[1e-114] Eukaryota[2e-22]
conserved domains: (Evalue, description)
	8e-75	pfam01135, PCMT, Protein-L-isoaspartate(D-aspartate) O-methyltransferase (PCMT)..
	2e-69	COG2518, Pcm, Protein-L-isoaspartate carboxylmethyltransferase [Posttranslational modification, protein turnover, chaperones].
----------------------------------------------------
candidate #133:	b0887
likelihood ratios: Total 7.7e+07; Clust 9.1,1.6,2.1; BLAST 3.0,7.6,33.7; KEGG 3.3,25.1,12.2; ExprEco 1.3,1.4,1.7; ExprSce 1.0,1.0,1.0; FusE2 ,,; FusE5 ,,; FusE10 ,,;
gene name: b0887	 (NP_415407)	gi: 16128854	length: 588aa
description: ATP-binding component of cytochrome-related transport, Zn sensitive [Escherichia coli K12].
coverage: Archaea[2e-59] Bacteria[0.0] Eukaryota[1e-41]
conserved domains: (Evalue, description)
	0.0	COG4988, CydD, ABC-type transport system involved in cytochrome bd biosynthesis, ATPase and permease components [Energy production and conversion / Posttranslational modification, protein turnover, chaperones].
	1e-80	COG1132, MdlB, ABC-type multidrug transport system, ATPase and permease components [Defense mechanisms].
	1e-64	COG2274, SunT, ABC-type bacteriocin/lantibiotic exporters, contain an N-terminal double-glycine peptidase domain [Defense mechanisms].
	2e-64	COG4987, CydC, ABC-type transport system involved in cytochrome bd biosynthesis, fused ATPase and permease components [Energy production and conversion / Posttranslational modification, protein turnover, chaperones].
	4e-42	COG5265, ATM1, ABC-type transport system involved in Fe-S cluster assembly, permease and ATPase components [Posttranslational modification, protein turnover, chaperones].
	6e-42	cd00267, ABC_ATPase, ABC (ATP-binding cassette) transporter nucleotide-binding domain; ABC transporters are a large family of proteins involved in the transport of a wide variety of different compounds, like sugars, ions, peptides and more complex organic molecules. The nucleotide binding domain shows the highest similarity between all members of the family. ABC transporters are a subset of nucleotide hydrolases that contain a signature motif, Q-loop, and H-loop/switch region in addition to the Walker A motif/P-loop andWalker B motif commonly found in a number of ATP- and GTP-binding and hydrolyzing proteins..
	4e-34	pfam00005, ABC_tran, ABC transporter. ABC transporters for a large family of proteins responsible for translocation of a variety of compounds across biological membranes. ABC transporters are the largest family of proteins in many completely sequenced bacteria. ABC transporters are composed of two copies of this domain and two copies of a transmembrane domain pfam00664. These four domains may belong to a single polypeptide, or belong in different polypeptide chains..
	3e-33	COG4618, ArpD, ABC-type protease/lipase transport system, ATPase and permease components [General function prediction only].
	6e-31	pfam00664, ABC_membrane, ABC transporter transmembrane region. This family represents a unit of six transmembrane helices. Many members of the ABC transporter family (pfam00005) have two such regions..
	2e-30	COG1136, SalX, ABC-type antimicrobial peptide transport system, ATPase component [Defense mechanisms].
	5e-30	COG1131, CcmA, ABC-type multidrug transport system, ATPase component [Defense mechanisms].
	1e-29	COG1120, FepC, ABC-type cobalamin/Fe3+-siderophores transport systems, ATPase components [Inorganic ion transport and metabolism / Coenzyme metabolism].
	3e-27	COG1122, CbiO, ABC-type cobalt transport system, ATPase component [Inorganic ion transport and metabolism].
	2e-26	COG3839, MalK, ABC-type sugar transport systems, ATPase components [Carbohydrate transport and metabolism].
	7e-26	COG3842, PotA, ABC-type spermidine/putrescine transport systems, ATPase components [Amino acid transport and metabolism].
	3e-25	COG3638, COG3638, ABC-type phosphate/phosphonate transport system, ATPase component [Inorganic ion transport and metabolism].
	9e-25	COG1116, TauB, ABC-type nitrate/sulfonate/bicarbonate transport system, ATPase component [Inorganic ion transport and metabolism].
	5e-24	COG1101, PhnK, ABC-type uncharacterized transport system, ATPase component [General function prediction only].
	7e-23	COG1135, AbcC, ABC-type metal ion transport system, ATPase component [Inorganic ion transport and metabolism].
	1e-22	COG1123, COG1123, ATPase components of various ABC-type transport systems, contain duplicated ATPase [General function prediction only].
	2e-22	COG4178, COG4178, ABC-type uncharacterized transport system, permease and ATPase components [General function prediction only].
	1e-21	COG1126, GlnQ, ABC-type polar amino acid transport system, ATPase component [Amino acid transport and metabolism].
	1e-21	COG1121, ZnuC, ABC-type Mn/Zn transport systems, ATPase component [Inorganic ion transport and metabolism].
	6e-21	COG3840, ThiQ, ABC-type thiamine transport system, ATPase component [Coenzyme metabolism].
	9e-21	COG1124, DppF, ABC-type dipeptide/oligopeptide/nickel transport system, ATPase component [Amino acid transport and metabolism / Inorganic ion transport and metabolism].
	9e-21	COG4172, COG4172, ABC-type uncharacterized transport system, duplicated ATPase component [General function prediction only].
	1e-20	COG1125, OpuBA, ABC-type proline/glycine betaine transport systems, ATPase components [Amino acid transport and metabolism].
	3e-20	COG4586, COG4586, ABC-type uncharacterized transport system, ATPase component [General function prediction only].
	4e-20	COG1129, MglA, ABC-type sugar transport system, ATPase component [Carbohydrate transport and metabolism].
	6e-20	COG0444, DppD, ABC-type dipeptide/oligopeptide/nickel transport system, ATPase component [Amino acid transport and metabolism / Inorganic ion transport and metabolism].
	2e-19	COG0410, LivF, ABC-type branched-chain amino acid transport systems, ATPase component [Amino acid transport and metabolism].
	2e-19	COG1119, ModF, ABC-type molybdenum transport system, ATPase component/photorepair protein PhrA [Inorganic ion transport and metabolism].
	5e-19	COG1127, Ttg2A, ABC-type transport system involved in resistance to organic solvents, ATPase component [Secondary metabolites biosynthesis, transport, and catabolism].
	1e-18	COG4148, ModC, ABC-type molybdate transport system, ATPase component [Inorganic ion transport and metabolism].
	1e-18	COG1118, CysA, ABC-type sulfate/molybdate transport systems, ATPase component [Inorganic ion transport and metabolism].
	1e-18	COG0411, LivG, ABC-type branched-chain amino acid transport systems, ATPase component [Amino acid transport and metabolism].
	1e-18	COG1117, PstB, ABC-type phosphate transport system, ATPase component [Inorganic ion transport and metabolism].
	2e-18	COG2884, FtsE, Predicted ATPase involved in cell division [Cell division and chromosome partitioning].
	5e-18	COG4133, CcmA, ABC-type transport system involved in cytochrome c biogenesis, ATPase component [Posttranslational modification, protein turnover, chaperones].
	3e-17	COG4559, COG4559, ABC-type hemin transport system, ATPase component [Inorganic ion transport and metabolism].
	3e-17	COG3845, COG3845, ABC-type uncharacterized transport systems, ATPase components [General function prediction only].
	3e-17	COG0488, Uup, ATPase components of ABC transporters with duplicated ATPase domains [General function prediction only].
	6e-17	COG4608, AppF, ABC-type oligopeptide transport system, ATPase component [Amino acid transport and metabolism].
	2e-16	COG4619, COG4619, ABC-type uncharacterized transport system, ATPase component [General function prediction only].
	3e-16	COG4175, ProV, ABC-type proline/glycine betaine transport system, ATPase component [Amino acid transport and metabolism].
	5e-16	COG0396, SufC, ABC-type transport system involved in Fe-S cluster assembly, ATPase component [Posttranslational modification, protein turnover, chaperones].
	6e-16	COG4136, COG4136, ABC-type uncharacterized transport system, ATPase component [General function prediction only].
	6e-16	COG4525, TauB, ABC-type taurine transport system, ATPase component [Inorganic ion transport and metabolism].
	3e-14	COG4555, NatA, ABC-type Na+ transport system, ATPase component [Energy production and conversion / Inorganic ion transport and metabolism].
	4e-14	COG4181, COG4181, Predicted ABC-type transport system involved in lysophospholipase L1 biosynthesis, ATPase component [Secondary metabolites biosynthesis, transport, and catabolism].
	5e-14	COG4604, CeuD, ABC-type enterochelin transport system, ATPase component [Inorganic ion transport and metabolism].
	1e-13	COG4138, BtuD, ABC-type cobalamin transport system, ATPase component [Coenzyme metabolism].
	4e-13	COG4615, PvdE, ABC-type siderophore export system, fused ATPase and permease components [Secondary metabolites biosynthesis, transport, and catabolism / Inorganic ion transport and metabolism].
	5e-13	COG4778, PhnL, ABC-type phosphonate transport system, ATPase component [Inorganic ion transport and metabolism].
	3e-12	COG4167, SapF, ABC-type antimicrobial peptide transport system, ATPase component [Defense mechanisms].
	4e-12	COG4161, ArtP, ABC-type arginine transport system, ATPase component [Amino acid transport and metabolism].
	6e-12	COG4598, HisP, ABC-type histidine transport system, ATPase component [Amino acid transport and metabolism].
	1e-11	COG1134, TagH, ABC-type polysaccharide/polyol phosphate transport system, ATPase component [Carbohydrate transport and metabolism / Cell envelope biogenesis, outer membrane].
	1e-10	COG1137, YhbG, ABC-type (unclassified) transport system, ATPase component [General function prediction only].
----------------------------------------------------
candidate #134:	b1830
likelihood ratios: Total 7.6e+07; Clust 87.2,4.7,2.4; BLAST 3.4,2.9,3.2; KEGG 19.9,1.3,4.3; ExprEco 6.0,1.4,2.0; ExprSce 1.2,1.1,1.0; FusE2 ,,; FusE5 ,,; FusE10 ,,;
gene name: b1830	 (NP_416344)	gi: 16129784	length: 682aa
description: carboxy-terminal protease for penicillin-binding protein 3 [Escherichia coli K12].
coverage: Bacteria[0.0] Eukaryota[5e-30]
conserved domains: (Evalue, description)
	2e-97	COG0793, Prc, Periplasmic protease [Cell envelope biogenesis, outer membrane].
	2e-51	smart00245, TSPc, tail specific protease; tail specific protease .
	9e-37	pfam03572, Peptidase_S41, Peptidase family S41B..
	2e-13	cd00988, PDZ_CTP_protease, PDZ domain of C-terminal processing-, tail-specific-, and tricorn proteases, which function in posttranslational protein processing, maturation, and disassembly or degradation, in Bacteria, Archaea, and plant chloroplasts. May be responsible for substrate recognition and/or binding, as most PDZ domains bind C-terminal polypeptides, and binding to internal (non-C-terminal) polypeptides and even to lipids has been demonstrated. In this subfamily of protease-associated PDZ domains a C-terminal beta-strand forms the peptide-binding groove base, a circular permutation with respect to PDZ domains found in Eumetazoan signaling proteins..
----------------------------------------------------
candidate #135:	b1176
likelihood ratios: Total 7.5e+07; Clust 40.4,4.7,2.2; BLAST 6.1,10.0,1.4; KEGG 9.0,14.1,1.9; ExprEco 3.0,1.5,1.9; ExprSce 1.0,1.0,1.0; FusE2 ,,; FusE5 ,,; FusE10 ,,;
gene name: b1176	 (NP_415694)	gi: 16129139	length: 231aa
description: cell division inhibitor, inhibits ftsZ ring formation [Escherichia coli K12].
coverage: Bacteria[1e-128]
conserved domains: (Evalue, description)
	7e-36	pfam03775, MinC_C, Septum formation inhibitor MinC, C-terminal domain. In Escherichia coli ftsZ assembles into a Z ring at midcell while assembly at polar sites is prevented by the min system. MinC, a component of this system, is an inhibitor of FtsZ assembly that is positioned within the cell by interaction with MinDE. MinC is an oligomer, probably a dimer. The C terminal half of MinC is the most conserved and interacts with MinD. The N terminal half is thought interact with FtsZ..
	2e-29	pfam05209, MinC_N, Septum formation inhibitor MinC, N-terminal domain. In Escherichia coli ftsZ assembles into a Z ring at midcell while assembly at polar sites is prevented by the min system. MinC, a component of this system, is an inhibitor of FtsZ assembly that is positioned within the cell by interaction with MinDE. MinC is an oligomer, probably a dimer. The C terminal half of MinC is the most conserved and interacts with MinD. The N terminal half is thought to interact with FtsZ..
----------------------------------------------------
candidate #136:	b0149
likelihood ratios: Total 7.5e+07; Clust 5.1,2.8,2.1; BLAST 3.5,5.9,12.5; KEGG 26.8,8.8,4.1; ExprEco 1.4,2.4,2.9; ExprSce 1.0,1.0,1.0; FusE2 ,,; FusE5 ,,; FusE10 ,,;
gene name: b0149	 (NP_414691)	gi: 16128142	length: 844aa
description: bifunctional penicilling-binding protein 1b: glycosyl transferase (N-terminal); transpeptidase (C-terminal) [Escherichia coli K12].
coverage: Bacteria[0.0] Eukaryota[4e-06]
conserved domains: (Evalue, description)
	1e-160	COG0744, MrcB, Membrane carboxypeptidase (penicillin-binding protein) [Cell envelope biogenesis, outer membrane].
	3e-65	COG4953, PbpC, Membrane carboxypeptidase/penicillin-binding protein PbpC [Cell envelope biogenesis, outer membrane].
	7e-64	COG5009, MrcA, Membrane carboxypeptidase/penicillin-binding protein [Cell envelope biogenesis, outer membrane].
	2e-58	pfam00912, Transgly, Transglycosylase. The penicillin-binding proteins are bifunctional proteins consisting of transglycosylase and transpeptidase in the N- and C-terminus respectively. The transglycosylase domain catalyses the polymerisation of murein glycan chains..
	2e-19	pfam00905, Transpeptidase, Penicillin binding protein transpeptidase domain. The active site serine is conserved in all members of this family..
	4e-19	COG0768, FtsI, Cell division protein FtsI/penicillin-binding protein 2 [Cell envelope biogenesis, outer membrane].
----------------------------------------------------
candidate #137:	b2842
likelihood ratios: Total 7.1e+07; Clust 1.6,76.1,6.5; BLAST 2.2,11.9,11.7; KEGG 2.1,2.2,3.4; ExprEco 2.4,1.7,4.5; ExprSce 1.0,1.0,1.0; FusE2 ,,; FusE5 ,,; FusE10 ,,;
gene name: b2842	 (NP_417319)	gi: 16130746	length: 253aa
description: 2-deoxy-D-gluconate 3-dehydrogenase [Escherichia coli K12].
coverage: Archaea[3e-46] Bacteria[1e-140] Eukaryota[3e-58]
conserved domains: (Evalue, description)
	4e-54	pfam00106, adh_short, short chain dehydrogenase. This family contains a wide variety of dehydrogenases..
	5e-46	COG1028, FabG, Dehydrogenases with different specificities (related to short-chain alcohol dehydrogenases) [Secondary metabolites biosynthesis, transport, and catabolism / General function prediction only].
	6e-28	COG4221, COG4221, Short-chain alcohol dehydrogenase of unknown specificity [General function prediction only].
	5e-27	COG0300, DltE, Short-chain dehydrogenases of various substrate specificities [General function prediction only].
	4e-18	COG3967, DltE, Short-chain dehydrogenase involved in D-alanine esterification of lipoteichoic acid and wall teichoic acid (D-alanine transfer protein) [Cell envelope biogenesis, outer membrane].
	4e-14	COG0623, FabI, Enoyl-[acyl-carrier-protein].
----------------------------------------------------
candidate #138:	b0177
likelihood ratios: Total 6.9e+07; Clust 10.9,3.8,5.3; BLAST 2.1,5.5,5.1; KEGG 3.5,3.6,14.0; ExprEco 4.6,1.7,2.1; ExprSce 1.0,1.4,1.2; FusE2 ,,; FusE5 ,,; FusE10 ,,;
gene name: b0177	 (NP_414719)	gi: 16128170	length: 810aa
description: putative outer membrane antigen [Escherichia coli K12].
coverage: Bacteria[0.0] Eukaryota[2e-11]
conserved domains: (Evalue, description)
	0.0	COG4775, COG4775, Outer membrane protein/protective antigen OMA87 [Cell envelope biogenesis, outer membrane].
	9e-69	pfam01103, Bac_surface_Ag, Surface antigen. This entry includes the following surface antigens; D15 antigen from H.influenzae, OMA87 from P.multocida, OMP85 from N.meningitidis and N.gonorrhoeae. The family also includes a number of eukaryotic proteins as well that are members of the UPF0140 family. There also appears to be a relationship to pfam03865 (personal obs: C Yeats)..
	8e-28	COG0729, COG0729, Outer membrane protein [Cell envelope biogenesis, outer membrane].
	2e-18	COG2831, FhaC, Hemolysin activation/secretion protein [Intracellular trafficking and secretion].
----------------------------------------------------
candidate #139:	b3025
likelihood ratios: Total 6.8e+07; Clust 2.3,7.8,3.6; BLAST 36.6,136.4,3.1; KEGG 5.1,1.7,1.3; ExprEco 1.2,2.5,1.9; ExprSce 1.0,1.0,1.0; FusE2 ,,; FusE5 ,,; FusE10 ,,;
gene name: b3025	 (NP_417497)	gi: 16130921	length: 219aa
description: putative 2-component transcriptional regulator [Escherichia coli K12].
coverage: Archaea[8e-15] Bacteria[1e-121] Eukaryota[3e-29]
conserved domains: (Evalue, description)
	2e-58	COG0745, OmpR, Response regulators consisting of a CheY-like receiver domain and a winged-helix DNA-binding domain [Signal transduction mechanisms / Transcription].
	1e-24	cd00156, REC, Signal receiver domain; originally thought to be unique to bacteria (CheY, OmpR, NtrC, and PhoB), now recently identified in eukaroytes ETR1 Arabidopsis thaliana; this domain receives the signal from the sensor partner in a two-component systems; contains a phosphoacceptor site that is phosphorylated by histidine kinase homologs; usually found N-terminal to a DNA binding effector domain; forms homodimers.
	1e-23	cd00383, trans_reg_C, Effector domain of response regulator. Bacteria and certain eukaryotes like protozoa and higher plants use two-component signal transduction systems to detect and respond to changes in the environment. The system consists of a sensor histidine kinase and a response regulator. The former autophosphorylates in a histidine residue on detecting an external stimulus. The phosphate is then transferred to an invariant aspartate residue in a highly conserved receiver domain of the response regulator. Phosphorylation activates a variable effector domain of the response regulator, which triggers the cellular response. The C-terminal effector domain contains DNA and RNA polymerase binding sites. Several dimers or monomers bind head to tail to small tandem repeats upstream of the genes. The RNA polymerase binding sites interact with the alpha or sigma subunite of RNA polymerase..
	2e-20	COG2204, AtoC, Response regulator containing CheY-like receiver, AAA-type ATPase, and DNA-binding domains [Signal transduction mechanisms].
	3e-19	COG2197, CitB, Response regulator containing a CheY-like receiver domain and an HTH DNA-binding domain [Signal transduction mechanisms / Transcription].
	6e-18	pfam00486, Trans_reg_C, Transcriptional regulatory protein, C terminal..
	1e-14	COG3437, COG3437, Response regulator containing a CheY-like receiver domain and an HD-GYP domain [Transcription / Signal transduction mechanisms].
	7e-14	COG4566, TtrR, Response regulator [Signal transduction mechanisms].
	1e-12	COG3706, PleD, Response regulator containing a CheY-like receiver domain and a GGDEF domain [Signal transduction mechanisms].
	2e-11	COG3710, CadC, DNA-binding winged-HTH domains [Transcription].
	3e-11	COG4753, COG4753, Response regulator containing CheY-like receiver domain and AraC-type DNA-binding domain [Signal transduction mechanisms].
	5e-11	COG4565, CitB, Response regulator of citrate/malate metabolism [Transcription / Signal transduction mechanisms].
----------------------------------------------------
candidate #140:	b1874
likelihood ratios: Total 6.7e+07; Clust 19.8,17.3,3.2; BLAST 1.9,4.1,2.6; KEGG 1.3,113.5,9.7; ExprEco 1.7,1.2,1.1; ExprSce 1.0,1.0,1.0; FusE2 ,,; FusE5 ,,; FusE10 ,,;
gene name: b1874	 (YP_025309)	gi: 49176163	length: 146aa
description: copper homeostasis protein [Escherichia coli K12].
coverage: Bacteria[6e-78] Eukaryota[2e-18]
conserved domains: (Evalue, description)
	1e-43	COG3142, CutC, Uncharacterized protein involved in copper resistance [Inorganic ion transport and metabolism].
	2e-32	pfam03932, CutC, CutC family. Copper transport in Escherichia coli is mediated by the products of at least six genes, cutA, cutB, cutC, cutD, cutE, and cutF. A mutation in one or more of these genes results in an increased copper sensitivity. Members of this family are between 200 and 300 amino acids in length are found in both eukaryotes and bacteria..
----------------------------------------------------
candidate #141:	b2924
likelihood ratios: Total 6.4e+07; Clust 4.8,13.8,4.1; BLAST 6.9,13.6,5.5; KEGG 6.2,2.5,2.1; ExprEco 4.7,2.0,1.5; ExprSce 1.0,1.0,1.0; FusE2 ,,; FusE5 ,,; FusE10 ,,;
gene name: b2924	 (NP_417399)	gi: 16130825	length: 286aa
description: component of the MscS mechanosensitive channel [Escherichia coli K12].
coverage: Archaea[4e-40] Bacteria[1e-152] Eukaryota[8e-11]
conserved domains: (Evalue, description)
	2e-46	pfam00924, MS_channel, Mechanosensitive ion channel. Two members of this protein family in M. jannaschii have been functionally characterised. Both proteins form mechanosensitive (MS) ion channels upon reconstitution into liposomes and functional examination by the patch-clamp technique. Therefore this family are likely to also be MS channel proteins..
	3e-40	COG0668, MscS, Small-conductance mechanosensitive channel [Cell envelope biogenesis, outer membrane].
	1e-34	COG3264, COG3264, Small-conductance mechanosensitive channel [Cell envelope biogenesis, outer membrane].
----------------------------------------------------
candidate #142:	b0766
likelihood ratios: Total 5.9e+07; Clust 1.6,2.0,4.7; BLAST 3.3,11.7,22.4; KEGG 1.1,61.2,7.1; ExprEco 1.7,3.1,1.7; ExprSce 1.0,1.0,1.0; FusE2 ,,; FusE5 ,,; FusE10 ,,;
gene name: b0766	 (NP_415287)	gi: 16128734	length: 272aa
description: putative phosphatase [Escherichia coli K12].
coverage: Archaea[9e-07] Bacteria[1e-158] Eukaryota[8e-11]
conserved domains: (Evalue, description)
	4e-52	COG0561, Cof, Predicted hydrolases of the HAD superfamily [General function prediction only].
----------------------------------------------------
candidate #143:	b0442
likelihood ratios: Total 5.7e+07; Clust 5.7,2.8,2.1; BLAST 9.4,8.7,10.3; KEGG 3.1,8.4,16.3; ExprEco 1.8,1.9,1.4; ExprSce 1.0,1.0,1.0; FusE2 ,,; FusE5 ,,; FusE10 ,,;
gene name: b0442	 (NP_414976)	gi: 16128427	length: 123aa
description: hypothetical protein b0442 [Escherichia coli K12].
coverage: Bacteria[8e-61] Eukaryota[5e-06]
conserved domains: (Evalue, description)
	6e-18	COG1555, ComEA, DNA uptake protein and related DNA-binding proteins [DNA replication, recombination, and repair].
----------------------------------------------------
candidate #144:	b3282
likelihood ratios: Total 5.7e+07; Clust 10.4,9.5,3.3; BLAST 3.1,76.4,1.5; KEGG 35.5,1.4,1.2; ExprEco 2.2,1.3,1.4; ExprSce 1.1,1.4,1.3; FusE2 ,,; FusE5 ,,; FusE10 ,,;
gene name: b3282	 (NP_417741)	gi: 16131163	length: 190aa
description: putative RNA-binding protein with unique protein fold [Escherichia coli K12].
coverage: Archaea[2e-19] Bacteria[1e-106] Eukaryota[4e-15]
conserved domains: (Evalue, description)
	1e-50	COG0009, SUA5, Putative translation factor (SUA5) [Translation, ribosomal structure and biogenesis].
	6e-43	pfam01300, Sua5_yciO_yrdC, yrdC domain. This domain has been shown to preferentially bind to dsRNA. The domain is found in SUA5 as well as HypF and YrdC..
----------------------------------------------------
candidate #145:	b2267
likelihood ratios: Total 5.7e+07; Clust 2.4,6.1,1.8; BLAST 3.9,21.6,3.2; KEGG 1.5,6.1,7.9; ExprEco 22.9,3.8,1.3; ExprSce 1.0,1.0,1.0; FusE2 ,,; FusE5 ,,; FusE10 ,,;
gene name: b2267	 (NP_416770)	gi: 16130202	length: 153aa
description: putative transferase [Escherichia coli K12].
coverage: Archaea[2e-11] Bacteria[3e-86] Eukaryota[2e-16]
conserved domains: (Evalue, description)
	1e-62	COG2153, ElaA, Predicted acyltransferase [General function prediction only].
----------------------------------------------------
candidate #146:	b0658
likelihood ratios: Total 5.6e+07; Clust 3.4,9.6,5.8; BLAST 19.7,2.7,1.3; KEGG 2.3,2.4,3.4; ExprEco 3.3,1.5,2.1; ExprSce 8.3,2.3,1.2; FusE2 ,,; FusE5 ,,; FusE10 ,,;
gene name: b0658	 (NP_415191)	gi: 16128641	length: 292aa
description: putative integral membrane protein [Escherichia coli K12].
coverage: Archaea[1e-38] Bacteria[1e-163] Eukaryota[4e-39]
conserved domains: (Evalue, description)
	1e-132	COG4535, CorC, Putative Mg2+ and Co2+ transporter CorC [Inorganic ion transport and metabolism].
	1e-64	COG1253, TlyC, Hemolysins and related proteins containing CBS domains [General function prediction only].
	8e-44	COG4536, CorB, Putative Mg2+ and Co2+ transporter CorB [Inorganic ion transport and metabolism].
	4e-18	pfam03471, CorC_HlyC, Transporter associated domain. This small domain is found in a family of proteins with the pfam01595 domain and two CBS domains with this domain found at the C-terminus of the proteins, the domain is also found at the C terminus of some Na+/H+ antiporters. This domain is also found in CorC that is involved in Magnesium and cobalt efflux. The function of this domain is uncertain but might be involved in modulating transport of ion substrates..
----------------------------------------------------
candidate #147:	b3839
likelihood ratios: Total 5.4e+07; Clust 4.4,4.3,3.6; BLAST 3.8,4.1,4.3; KEGG 1.5,2.9,3.2; ExprEco 2.7,3.0,12.6; ExprSce 4.0,2.0,1.1; FusE2 ,,; FusE5 ,,; FusE10 ,,;
gene name: b3839	 (NP_418282)	gi: 16131687	length: 258aa
description: component of Sec-independent translocase [Escherichia coli K12].
coverage: Archaea[3e-27] Bacteria[1e-142] Eukaryota[6e-31]
conserved domains: (Evalue, description)
	5e-46	pfam00902, TatC, Sec-independent protein translocase protein (TatC). The bacterial Tat system has a remarkable ability to transport folded proteins even enzyme complexes across the cytoplasmic membrane. It is structurally and mechanistically similar to the Delta pH-driven thylakoidal protein import pathway. A functional Tat system or Delta pH-dependent pathway requires three integral membrane proteins: TatA/Tha4, TatB/Hcf106 and TatC/cpTatC. The TatC protein is essential for the function of both pathways. It might be involved in twin-arginine signal peptide recognition, protein translocation and proton translocation. Sequence analysis predicts that TatC contains six transmembrane helices (TMHs), and experimental data confirmed that N- and C-termini of TatC or cpTatC are exposed to the cytoplasmic or stromal face of the membrane. The cytoplasmic N-terminus and the first cytoplasmic loop region of the Escherichia coli TatC protein are essential for protein export. At least two TatC molecules co-exist within each Tat translocon..
----------------------------------------------------
candidate #148:	b3898
likelihood ratios: Total 5.2e+07; Clust 2.1,2.9,2.4; BLAST 9.0,2.8,8.4; KEGG 7.6,4.2,4.3; ExprEco 4.1,4.2,7.3; ExprSce 1.0,1.0,1.0; FusE2 ,,; FusE5 ,,; FusE10 ,,;
gene name: b3898	 (NP_418334)	gi: 16131738	length: 356aa
description: frv operon protein [Escherichia coli K12].
coverage: Archaea[7e-67] Bacteria[0.0]
conserved domains: (Evalue, description)
	1e-107	COG1363, FrvX, Cellulase M and related proteins [Carbohydrate transport and metabolism].
	1e-95	pfam05343, Peptidase_M42, M42 glutamyl aminopeptidase. These peptidases are found in Archaea and Bacteria. The example in Lactococcus lactis, PepA, aids growth on milk. Pyrococcus horikoshii contain a thermostable de-blocking aminopeptidase member of this family used commercially for N-terminal protein sequencing..
----------------------------------------------------
candidate #149:	b2899
likelihood ratios: Total 5.0e+07; Clust 7.4,7.3,4.6; BLAST 1.9,19.5,3.1; KEGG 6.0,13.2,7.0; ExprEco 1.2,1.8,1.3; ExprSce 1.0,1.1,1.0; FusE2 ,,; FusE5 ,,; FusE10 ,,;
gene name: b2899	 (NP_417375)	gi: 16130801	length: 219aa
description: putative oxidoreductase [Escherichia coli K12].
coverage: Bacteria[1e-120] Eukaryota[3e-73]
conserved domains: (Evalue, description)
	1e-50	COG1272, COG1272, Predicted membrane protein, hemolysin III homolog [General function prediction only].
	1e-25	pfam03006, UPF0073, Uncharacterised protein family (Hly-III / UPF0073). Members of this family are integral membrane proteins. This family includes a protein with hemolytic activity from Bacillus cereus. It is not clear if all the members of this family are hemolysins. It has been proposed that YOL002c encodes a Saccharomyces cerevisiae protein that plays a key role in metabolic pathways that regulate lipid and phosphate metabolism..
----------------------------------------------------
candidate #150:	b1312
likelihood ratios: Total 4.9e+07; Clust 5.7,4.7,20.0; BLAST 1.4,1.7,8.4; KEGG 2.0,172.4,1.8; ExprEco 1.1,1.0,6.7; ExprSce 1.0,1.0,1.0; FusE2 ,,; FusE5 ,,; FusE10 ,,;
gene name: b1312	 (NP_415828)	gi: 16129273	length: 280aa
description: putative transport protein (ABC superfamily, membrane) [Escherichia coli K12].
coverage: Archaea[3e-44] Bacteria[1e-154] Eukaryota[1e-32]
conserved domains: (Evalue, description)
	1e-56	COG0395, UgpE, ABC-type sugar transport system, permease component [Carbohydrate transport and metabolism].
	4e-49	COG3833, MalG, ABC-type maltose transport systems, permease component [Carbohydrate transport and metabolism].
	4e-23	COG1177, PotC, ABC-type spermidine/putrescine transport system, permease component II [Amino acid transport and metabolism].
	6e-14	COG1178, ThiP, ABC-type Fe3+ transport system, permease component [Inorganic ion transport and metabolism].
	5e-12	COG1176, PotB, ABC-type spermidine/putrescine transport system, permease component I [Amino acid transport and metabolism].
	5e-11	COG4149, ModC, ABC-type molybdate transport system, permease component [Inorganic ion transport and metabolism].
----------------------------------------------------
candidate #151:	b2059
likelihood ratios: Total 4.8e+07; Clust 4.3,2.1,5.0; BLAST 110.8,1.4,1.4; KEGG 56.6,1.5,1.1; ExprEco 2.3,1.4,1.5; ExprSce 4.4,2.2,1.1; FusE2 ,,; FusE5 ,,; FusE10 ,,;
gene name: b2059	 (NP_416563)	gi: 16129999	length: 279aa
description: putative glycosyl transferase, colanic acid synthesis [Escherichia coli K12].
coverage: Archaea[2e-23] Bacteria[1e-165] Eukaryota[1e-08]
conserved domains: (Evalue, description)
	8e-25	pfam00535, Glycos_transf_2, Glycosyl transferase. Diverse family, transferring sugar from UDP-glucose, UDP-N-acetyl- galactosamine, GDP-mannose or CDP-abequose, to a range of substrates including cellulose, dolichol phosphate and teichoic acids..
	6e-16	COG0463, WcaA, Glycosyltransferases involved in cell wall biogenesis [Cell envelope biogenesis, outer membrane].
----------------------------------------------------
candidate #152:	b1637
likelihood ratios: Total 4.8e+07; Clust 10.1,5.9,13.5; BLAST 10.1,4.1,1.5; KEGG 7.9,3.9,1.4; ExprEco 4.3,1.9,1.9; ExprSce 1.1,1.2,1.1; FusE2 ,,; FusE5 ,,; FusE10 ,,;
gene name: b1637	 (NP_416154)	gi: 16129595	length: 424aa
description: tyrosine tRNA synthetase [Escherichia coli K12].
coverage: Bacteria[0.0] Eukaryota[1e-89]
conserved domains: (Evalue, description)
	1e-140	COG0162, TyrS, Tyrosyl-tRNA synthetase [Translation, ribosomal structure and biogenesis].
	5e-92	cd00805, TyrRS_core, Tyrosinyl-tRNA synthetase (TyrRS) catalytic core domain. TyrRS is a homodimer, which attaches Tyr to the appropriate tRNA. TyrRS is a class I tRNA synthetases, so it aminoacylates the 2'-OH of the nucleotide at the 3' end of the tRNA. The core domain is based on the Rossman fold and is responsible for the ATP-dependent formationof the enzyme bound aminoacyl-adenylate. It contains the class I characteristic HIGH and KMSKS motifs, which are involved in ATP binding..
	1e-72	pfam00579, tRNA-synt_1b, tRNA synthetases class I (W and Y)..
	1e-62	cd00395, Tyr_Trp_RS_core, Tyrosinyl-tRNA synthetase (TyrRS)/Tryptophanyl-tRNA synthetase (TrpRS) catalytic core domain. These enzymes attach Tyr or Trp, respectively, to the appropriate tRNA. These class I enzymes are homodimers, which aminoacylate the 2'-OH of the nucleotide at the 3' of the appropriate tRNA. The core domain is based on the Rossman fold and is responsible for the ATP-dependent formation of the enzyme bound aminoacyl-adenylate. It contains the class I characteristic HIGH and KMSKS motifs, which are involved in ATP binding..
----------------------------------------------------
candidate #153:	b3498
likelihood ratios: Total 4.8e+07; Clust 11.4,13.4,5.4; BLAST 4.7,3.1,2.1; KEGG 1.9,6.0,3.1; ExprEco 1.5,3.8,2.8; ExprSce 1.1,1.7,1.9; FusE2 ,,; FusE5 ,,; FusE10 ,,;
gene name: b3498	 (NP_417955)	gi: 16131370	length: 680aa
description: oligopeptidase A [Escherichia coli K12].
coverage: Bacteria[0.0] Eukaryota[1e-173]
conserved domains: (Evalue, description)
	0.0	COG0339, Dcp, Zn-dependent oligopeptidases [Amino acid transport and metabolism].
	1e-150	pfam01432, Peptidase_M3, Peptidase family M3. This is the Thimet oligopeptidase family, large family of mammalian and bacterial oligopeptidases that cleave medium sized peptides. The group also contains mitochondrial intermediate peptidase which is encoded by nuclear DNA but functions within the mitochondria to remove the leader sequence..
	4e-15	COG1164, COG1164, Oligoendopeptidase F [Amino acid transport and metabolism].
----------------------------------------------------
candidate #154:	b0452
likelihood ratios: Total 4.4e+07; Clust 2.7,2.2,1.5; BLAST 78.2,4.3,6.2; KEGG 33.1,1.9,1.9; ExprEco 1.6,1.8,1.9; ExprSce 1.1,2.8,1.0; FusE2 ,,; FusE5 ,,; FusE10 ,,;
gene name: b0452	 (NP_414986)	gi: 16128437	length: 286aa
description: acyl-CoA thioesterase II [Escherichia coli K12].
coverage: Bacteria[1e-165] Eukaryota[1e-100]
conserved domains: (Evalue, description)
	1e-120	COG1946, TesB, Acyl-CoA thioesterase [Lipid metabolism].
	5e-41	pfam02551, Acyl_CoA_thio, Acyl-CoA thioesterase. This family represents the thioesterase II domain. Two copies of this domain are found in a number of acyl-CoA thioesterases..
----------------------------------------------------
candidate #155:	b3571
likelihood ratios: Total 4.2e+07; Clust 3.7,68.7,12.9; BLAST 2.5,1.7,1.5; KEGG 4.5,1.9,1.4; ExprEco 3.9,6.9,6.6; ExprSce 1.0,1.0,1.0; FusE2 ,,; FusE5 ,,; FusE10 ,,;
gene name: b3571	 (NP_418028)	gi: 16131442	length: 676aa
description: alpha-amylase [Escherichia coli K12].
coverage: Archaea[9e-22] Bacteria[0.0] Eukaryota[2e-22]
conserved domains: (Evalue, description)
	2e-47	pfam00128, Alpha-amylase, Alpha amylase, catalytic domain. Alpha amylase is classified as family 13 of the glycosyl hydrolases. The structure is an 8 stranded alpha/beta barrel containing the active site, interrupted by a ~70 a.a. calcium-binding domain protruding between beta strand 3 and alpha helix 3, and a carboxyl-terminal Greek key beta-barrel domain..
	4e-40	smart00642, Aamy, Alpha-amylase domain; .
----------------------------------------------------
candidate #156:	b3560
likelihood ratios: Total 4.1e+07; Clust 4.7,8.5,3.2; BLAST 3.1,4.3,2.8; KEGG 5.1,12.7,1.4; ExprEco 1.8,10.8,4.8; ExprSce 1.0,1.0,1.0; FusE2 ,,; FusE5 ,,; FusE10 ,,;
gene name: b3560	 (NP_418017)	gi: 16131431	length: 303aa
description: glycine tRNA synthetase, alpha subunit [Escherichia coli K12].
coverage: Bacteria[1e-180] Eukaryota[3e-93]
conserved domains: (Evalue, description)
	1e-152	pfam02091, tRNA_synt_2e, Glycyl-tRNA synthetase alpha subunit..
	1e-150	cd00733, GlyRS_alpha_core, Class II Glycyl-tRNA synthetase (GlyRS) alpha subunit core catalytic domain. GlyRS functions as a homodimer in eukaryotes, archaea and some bacteria and as a heterotetramer in the remainder of prokaryotes and in arabidopsis. It is responsible for the attachment of glycine to the 3' OH group of ribose of the appropriate tRNA. This domain is primarily responsible for the ATP-dependent formation of the enzyme bound aminoacyl-adenylate. This alignment contains only sequences from the GlyRS form which heterotetramerizes. The homodimer form of GlyRS is in a different family of class II aaRS. Class II assignment is based upon structure and the presence of three characteristic sequence motifs..
----------------------------------------------------
candidate #157:	b3934
likelihood ratios: Total 4.0e+07; Clust 2.5,4.8,3.6; BLAST 1.4,12.1,16.9; KEGG 1.2,12.0,14.1; ExprEco 1.0,7.6,2.1; ExprSce 1.0,1.0,1.0; FusE2 ,,; FusE5 ,,; FusE10 ,,;
gene name: b3934	 (NP_418369)	gi: 16131772	length: 341aa
description: regulator for deo operon, udp, cdd, tsx, nupC, and nupG [Escherichia coli K12].
coverage: Bacteria[0.0] Eukaryota[7e-37]
conserved domains: (Evalue, description)
	1e-100	COG1609, PurR, Transcriptional regulators [Transcription].
	6e-32	pfam00532, Peripla_BP_1, Periplasmic binding proteins and sugar binding domain of the LacI family. This family includes the periplasmic binding proteins, and the LacI family transcriptional regulators. The periplasmic binding proteins are the primary receptors for chemotaxis and transport of many sugar based solutes. The LacI family of proteins consist of transcriptional regulators related to the lac repressor. In this case, generally the sugar binding domain binds a sugar which changes the DNA binding activity of the repressor domain (pfam00356)..
	1e-20	smart00354, HTH_LACI, helix_turn _helix lactose operon repressor; .
	5e-13	COG1879, RbsB, ABC-type sugar transport system, periplasmic component [Carbohydrate transport and metabolism].
----------------------------------------------------
candidate #158:	b0037
likelihood ratios: Total 4.0e+07; Clust 1.5,1.2,1.2; BLAST 6.3,7.9,4.6; KEGG 1.3,1.4,2.8; ExprEco 12.7,3.6,5.5; ExprSce 15.8,3.0,1.3; FusE2 ,,; FusE5 ,,; FusE10 ,,;
gene name: b0037	 (NP_414579)	gi: 49175993	length: 522aa
description: crotonobetaine/carnitine-CoA ligase [Escherichia coli K12].
coverage: Archaea[6e-61] Bacteria[0.0] Eukaryota[5e-52]
conserved domains: (Evalue, description)
	1e-114	COG0318, CaiC, Acyl-CoA synthetases (AMP-forming)/AMP-acid ligases II [Lipid metabolism / Secondary metabolites biosynthesis, transport, and catabolism].
	1e-90	pfam00501, AMP-binding, AMP-binding enzyme..
	8e-80	COG0365, Acs, Acyl-coenzyme A synthetases/AMP-(fatty) acid ligases [Lipid metabolism].
	2e-58	COG1022, FAA1, Long-chain acyl-CoA synthetases (AMP-forming) [Lipid metabolism].
	7e-54	COG1021, EntE, Peptide arylation enzymes [Secondary metabolites biosynthesis, transport, and catabolism].
	5e-38	COG1020, EntF, Non-ribosomal peptide synthetase modules and related proteins [Secondary metabolites biosynthesis, transport, and catabolism].
----------------------------------------------------
candidate #159:	b1378
likelihood ratios: Total 3.9e+07; Clust 5.8,3.1,5.8; BLAST 56.0,3.2,1.7; KEGG 12.3,2.3,1.4; ExprEco 10.1,1.7,1.7; ExprSce 1.0,1.0,1.0; FusE2 ,,; FusE5 ,,; FusE10 ,,;
gene name: b1378	 (NP_415896)	gi: 16129339	length: 1174aa
description: putative oxidoreductase, Fe-S subunit [Escherichia coli K12].
coverage: Archaea[4e-40] Bacteria[0.0] Eukaryota[0.0]
conserved domains: (Evalue, description)
	1e-100	COG0674, PorA, Pyruvate:ferredoxin oxidoreductase and related 2-oxoacid:ferredoxin oxidoreductases, alpha subunit [Energy production and conversion].
	2e-74	pfam01855, POR_N, Pyruvate flavodoxin/ferredoxin oxidoreductase, thiamine diP-binding domain. This family includes the N terminal structural domain of the pyruvate ferredoxin oxidoreductase. This domain binds thiamine diphosphate, and along with domains II and IV, is involved in inter subunit contacts. The family also includes pyruvate flavodoxin oxidoreductase as encoded by the nifJ gene in cyanobacterium which is required for growth on molecular nitrogen when iron is limited..
	2e-51	COG1013, PorB, Pyruvate:ferredoxin oxidoreductase and related 2-oxoacid:ferredoxin oxidoreductases, beta subunit [Energy production and conversion].
	1e-43	pfam01558, POR, Pyruvate ferredoxin/flavodoxin oxidoreductase. This family includes a region of the large protein pyruvate-flavodoxin oxidoreductase and the whole pyruvate ferredoxin oxidoreductase gamma subunit protein. It is not known whether the gamma subunit has a catalytic or regulatory role. Pyruvate oxidoreductase (POR) catalyses the final step in the fermentation of carbohydrates in anaerobic microorganisms. This involves the oxidative decarboxylation of pyruvate with the participation of thiamine followed by the transfer of an acetyl moiety to coenzyme A for the synthesis of acetyl-CoA. The family also includes pyruvate flavodoxin oxidoreductase as encoded by the nifJ gene in cyanobacterium which is required for growth on molecular nitrogen when iron is limited..
	3e-39	COG1014, PorG, Pyruvate:ferredoxin oxidoreductase and related 2-oxoacid:ferredoxin oxidoreductases, gamma subunit [Energy production and conversion].
	1e-35	pfam02775, TPP_enzyme_C, Thiamine pyrophosphate enzyme, C-terminal TPP binding domain..
----------------------------------------------------
candidate #160:	b1663
likelihood ratios: Total 3.9e+07; Clust 5.6,2.0,9.6; BLAST 19.3,5.8,3.0; KEGG 3.1,5.4,2.8; ExprEco 1.5,2.1,4.4; ExprSce 1.3,1.2,1.0; FusE2 ,,; FusE5 ,,; FusE10 ,,;
gene name: b1663	 (YP_025307)	gi: 49176133	length: 457aa
description: multidrug resistance protein norM (Na(+)/drug antiporter) (Multidrug-efflux transporter) [Escherichia coli K12].
coverage: Archaea[2e-27] Bacteria[0.0] Eukaryota[2e-34]
conserved domains: (Evalue, description)
	8e-75	COG0534, NorM, Na+-driven multidrug efflux pump [Defense mechanisms].
	2e-22	pfam01554, MatE, MatE. The MatE domain.
----------------------------------------------------
candidate #161:	b1603
likelihood ratios: Total 3.8e+07; Clust 17.7,3.3,3.6; BLAST 5.7,1.9,1.6; KEGG 7.2,1.5,1.5; ExprEco 14.3,1.5,2.6; ExprSce 2.4,2.9,1.9; FusE2 ,,; FusE5 ,,; FusE10 ,,;
gene name: b1603	 (NP_416120)	gi: 16129561	length: 510aa
description: pyridine nucleotide transhydrogenase (proton pump), alpha subunit [Escherichia coli K12].
coverage: Archaea[4e-33] Bacteria[0.0] Eukaryota[1e-143]
conserved domains: (Evalue, description)
	1e-136	COG3288, PntA, NAD/NADP transhydrogenase alpha subunit [Energy production and conversion].
	2e-57	pfam01262, AlaDh_PNT_C, Alanine dehydrogenase/PNT, C-terminal domain. This family now also contains the lysine 2-oxoglutarate reductases..
	1e-44	COG0686, Ald, Alanine dehydrogenase [Amino acid transport and metabolism].
	4e-44	pfam05222, AlaDh_PNT_N, Alanine dehydrogenase/PNT, N-terminal domain. This family now also contains the lysine 2-oxoglutarate reductases..
----------------------------------------------------
candidate #162:	b4241
likelihood ratios: Total 3.7e+07; Clust 1.9,53.5,14.2; BLAST 1.3,3.4,4.5; KEGG 1.3,5.7,3.9; ExprEco 1.5,11.4,2.7; ExprSce 1.0,1.0,1.0; FusE2 ,,; FusE5 ,,; FusE10 ,,;
gene name: b4241	 (NP_418662)	gi: 16132063	length: 315aa
description: repressor of treA,B,C [Escherichia coli K12].
coverage: Bacteria[1e-175] Eukaryota[9e-65]
conserved domains: (Evalue, description)
	6e-60	COG1609, PurR, Transcriptional regulators [Transcription].
	9e-20	smart00354, HTH_LACI, helix_turn _helix lactose operon repressor; .
----------------------------------------------------
candidate #163:	b3559
likelihood ratios: Total 3.6e+07; Clust 4.7,8.7,3.5; BLAST 4.9,3.7,2.5; KEGG 2.2,23.8,1.8; ExprEco 2.2,6.5,4.0; ExprSce 1.0,1.0,1.0; FusE2 ,,; FusE5 ,,; FusE10 ,,;
gene name: b3559	 (NP_418016)	gi: 16131430	length: 689aa
description: glycine tRNA synthetase, beta subunit [Escherichia coli K12].
coverage: Bacteria[0.0] Eukaryota[1e-106]
conserved domains: (Evalue, description)
	0.0	pfam02092, tRNA_synt_2f, Glycyl-tRNA synthetase beta subunit..
	0.0	COG0751, GlyS, Glycyl-tRNA synthetase, beta subunit [Translation, ribosomal structure and biogenesis].
----------------------------------------------------
candidate #164:	b0438
likelihood ratios: Total 3.5e+07; Clust 5.1,3.9,3.0; BLAST 8.6,4.7,1.5; KEGG 29.0,4.0,1.2; ExprEco 5.5,2.7,2.2; ExprSce 1.0,1.2,1.7; FusE2 ,,; FusE5 ,,; FusE10 ,,;
gene name: b0438	 (NP_414972)	gi: 16128423	length: 424aa
description: ATP-dependent specificity component of clpP serine protease, chaperone [Escherichia coli K12].
coverage: Archaea[6e-07] Bacteria[0.0] Eukaryota[1e-107]
conserved domains: (Evalue, description)
	0.0	COG1219, ClpX, ATP-dependent protease Clp, ATPase subunit [Posttranslational modification, protein turnover, chaperones].
	6e-32	COG1220, HslU, ATP-dependent protease HslVU (ClpYQ), ATPase subunit [Posttranslational modification, protein turnover, chaperones].
	1e-16	pfam06689, zf-C4_ClpX, ClpX C4-type zinc finger. The ClpX heat shock protein of Escherichia coli is a member of the universally conserved Hsp100 family of proteins, and possesses a putative zinc finger motif of the C4 type. This presumed zinc binding domain is found at the N-terminus of the ClpX protein. ClpX is an ATPase which functions both as a substrate specificity component of the ClpXP protease and as a molecular chaperone. The molecular function of this domain is now known..
	2e-15	pfam00004, AAA, ATPase family associated with various cellular activities (AAA). AAA family proteins often perform chaperone-like functions that assist in the assembly, operation, or disassembly of protein complexes..
	7e-13	COG0542, ClpA, ATPases with chaperone activity, ATP-binding subunit [Posttranslational modification, protein turnover, chaperones].
	1e-10	COG1223, COG1223, Predicted ATPase (AAA+ superfamily) [General function prediction only].
----------------------------------------------------
candidate #165:	b3300
likelihood ratios: Total 3.5e+07; Clust 5.7,4.6,3.9; BLAST 4.1,2.5,3.0; KEGG 1.1,1.0,1.0; ExprEco 1.9,2.5,1.7; ExprSce 56.3,9.2,2.5; FusE2 ,,; FusE5 ,,; FusE10 ,,;
gene name: b3300	 (NP_417759)	gi: 16131179	length: 443aa
description: preprotein translocase, membrane component, transport across inner membrane (General Secretory Pathway) [Escherichia coli K12].
coverage: Archaea[3e-14] Bacteria[0.0] Eukaryota[9e-76]
conserved domains: (Evalue, description)
	1e-130	COG0201, SecY, Preprotein translocase subunit SecY [Intracellular trafficking and secretion].
	1e-111	pfam00344, SecY, eubacterial secY protein..
----------------------------------------------------
candidate #166:	b4129
likelihood ratios: Total 3.5e+07; Clust 3.7,3.2,1.9; BLAST 11.7,5.6,2.1; KEGG 6.8,6.2,5.3; ExprEco 1.9,2.4,2.8; ExprSce 1.3,2.2,1.4; FusE2 ,,; FusE5 ,,; FusE10 ,,;
gene name: b4129	 (NP_418553)	gi: 16131955	length: 505aa
description: lysine tRNA synthetase, inducible; heat shock protein [Escherichia coli K12].
coverage: Archaea[1e-111] Bacteria[0.0] Eukaryota[1e-114]
conserved domains: (Evalue, description)
	0.0	COG1190, LysU, Lysyl-tRNA synthetase (class II) [Translation, ribosomal structure and biogenesis].
	1e-153	cd00775, LysRS_core, Lys_tRNA synthetase (LysRS) class II core domain. Class II LysRS is a dimer which attaches a lysine to the 3' OH group of ribose of the appropriate tRNA. Its assignment to class II aaRS is based upon its structure and the presence of three characteristic sequence motifs in the core domain. It is found in eukaryotes as well as some prokaryotes and archaea. However, LysRS belongs to class I aaRS's in some prokaryotes and archaea. The catalytic core domain is primarily responsible for the ATP-dependent formation of the enzyme bound aminoacyl-adenylate..
	1e-130	cd00669, Asp_Lys_Asn_RS_core, Asp_Lys_Asn_tRNA synthetase class II core domain. This domain is the core catalytic domain of class II aminoacyl-tRNA synthetases of the subgroup containing aspartyl, lysyl, and asparaginyl tRNA synthetases. It is primarily responsible for ATP-dependent formation of the enzyme bound aminoacyl-adenylate. Class II assignment is based upon its structure and the presence of three characteristic sequence motifs. Nearly all class II tRNA synthetases are dimers and enzymes in this subgroup are homodimers. These enzymes attach a specific amino acid to the 3' OH group of ribose of the appropriate tRNA..
	1e-122	pfam00152, tRNA-synt_2, tRNA synthetases class II (D, K and N). Other tRNA synthetase sub-families are too dissimilar to be included..
	3e-56	COG2269, COG2269, Truncated, possibly inactive, lysyl-tRNA synthetase (class II) [Translation, ribosomal structure and biogenesis].
	3e-50	COG0017, AsnS, Aspartyl/asparaginyl-tRNA synthetases [Translation, ribosomal structure and biogenesis].
	5e-38	cd00776, AsxRS_core, Asx tRNA synthetase (AspRS/AsnRS) class II core domain. Assignment to class II aminoacyl-tRNA synthetases (aaRS) based upon its structure and the presence of three characteristic sequence motifs in the core domain. This family includes AsnRS as well as a subgroup of AspRS. AsnRS and AspRS are homodimers, which attach either asparagine or aspartate to the 3'OH group of ribose of the appropriate tRNA. While archaea lack asnRS, they possess a non-discriminating aspRS, which can mischarge Asp-tRNA with Asn. Subsequently, a tRNA-dependent aspartate amidotransferase converts the bound aspartate to asparagine. The catalytic core domain is primarily responsible for the ATP-dependent formation of the enzyme bound aminoacyl-adenylate..
	5e-31	COG0173, AspS, Aspartyl-tRNA synthetase [Translation, ribosomal structure and biogenesis].
	2e-19	cd00777, AspRS_core, Asp tRNA synthetase (aspRS) class II core domain. Class II assignment is based upon its structure and the presence of three characteristic sequence motifs. AspRS is a homodimer, which attaches a specific amino acid to the 3' OH group of ribose of the appropriate tRNA. The catalytic core domain is primarily responsible for the ATP-dependent formation of the enzyme bound aminoacyl-adenylate. AspRS in this family differ from those found in the AsxRS family by a GAD insert in the core domain..
	3e-19	cd00768, class_II_aaRS-like_core, Class II tRNA amino-acyl synthetase-like catalytic core domain. Class II amino acyl-tRNA synthetases (aaRS) share a common fold and generally attach an amino acid to the 3' OH of ribose of the appropriate tRNA. PheRS is an exception in that it attaches the amino acid at the 2'-OH group, like class I aaRSs. These enzymes are usually homodimers. This domain is primarily responsible for ATP-dependent formation of the enzyme bound aminoacyl-adenylate. The substrate specificity of this reaction is further determined by additional domains. Intererestingly, this domain is also found is asparagine synthase A (AsnA), in the accessory subunit of mitochondrial polymerase gamma and in the bacterial ATP phosphoribosyltransferase regulatory subunit HisZ..
	3e-11	pfam01336, tRNA_anti, OB-fold nucleic acid binding domain. This family contains OB-fold domains that bind to nucleic acids. The family includes the anti-codon binding domain of lysyl, aspartyl, and asparaginyl -tRNA synthetases (See pfam00152). Aminoacyl-tRNA synthetases catalyse the addition of an amino acid to the appropriate tRNA molecule EC:6.1.1.-. This family also includes part of RecG helicase involved in DNA repair. Replication factor A is a heterotrimeric complex, that contains a subunit in this family. This domain is also found at the C-terminus of bacterial DNA polymerase III alpha chain..
----------------------------------------------------
candidate #167:	b0476
likelihood ratios: Total 3.4e+07; Clust 4.7,3.2,3.2; BLAST 3.1,2.7,4.6; KEGG 2.8,11.0,4.3; ExprEco 4.1,3.0,2.8; ExprSce 2.6,1.5,1.0; FusE2 ,,; FusE5 ,,; FusE10 ,,;
gene name: b0476	 (NP_415009)	gi: 16128460	length: 319aa
description: acetyl esterase [Escherichia coli K12].
coverage: Archaea[6e-29] Bacteria[0.0] Eukaryota[3e-15]
conserved domains: (Evalue, description)
	6e-51	COG0657, Aes, Esterase/lipase [Lipid metabolism].
----------------------------------------------------
candidate #168:	b3384
likelihood ratios: Total 3.4e+07; Clust 2.9,21.3,13.5; BLAST 2.2,3.0,1.5; KEGG 1.0,1.0,1.0; ExprEco 7.3,32.6,4.0; ExprSce 1.2,1.2,2.9; FusE2 ,,; FusE5 ,,; FusE10 ,,;
gene name: b3384	 (NP_417843)	gi: 16131262	length: 334aa
description: tryptophan tRNA synthetase [Escherichia coli K12].
coverage: Archaea[4e-10] Bacteria[0.0] Eukaryota[1e-75]
conserved domains: (Evalue, description)
	1e-117	COG0180, TrpS, Tryptophanyl-tRNA synthetase [Translation, ribosomal structure and biogenesis].
	1e-103	cd00806, TrpRS_core, Tryptophanyl-tRNA synthetase (TrpRS) catalytic core domain. TrpRS is a homodimer, which attaches Tyr to the appropriate tRNA. TrpRS is a class I tRNA synthetases, so it aminoacylates the 2'-OH of the nucleotide at the 3' end of the tRNA. The core domain is based on the Rossman fold and is responsible for the ATP-dependent formation of the enzyme bound aminoacyl-adenylate. It contains class I characteristic HIGH and KMSKS motifs, which are involved in ATP binding.
	5e-68	pfam00579, tRNA-synt_1b, tRNA synthetases class I (W and Y)..
	6e-48	cd00395, Tyr_Trp_RS_core, Tyrosinyl-tRNA synthetase (TyrRS)/Tryptophanyl-tRNA synthetase (TrpRS) catalytic core domain. These enzymes attach Tyr or Trp, respectively, to the appropriate tRNA. These class I enzymes are homodimers, which aminoacylate the 2'-OH of the nucleotide at the 3' of the appropriate tRNA. The core domain is based on the Rossman fold and is responsible for the ATP-dependent formation of the enzyme bound aminoacyl-adenylate. It contains the class I characteristic HIGH and KMSKS motifs, which are involved in ATP binding..
----------------------------------------------------
candidate #169:	b1439
likelihood ratios: Total 3.4e+07; Clust 53.3,3.7,2.2; BLAST 1.8,53.3,10.6; KEGG 2.1,2.2,3.9; ExprEco 1.8,1.5,1.6; ExprSce 1.0,1.0,1.0; FusE2 ,,; FusE5 ,,; FusE10 ,,;
gene name: b1439	 (NP_415956)	gi: 16129398	length: 468aa
description: bifunctional: putative transcriptional regulator (GntR family) (N-terminal); putative ATP-binding component of a transport system (C-terminal) [Escherichia coli K12].
coverage: Archaea[5e-42] Bacteria[0.0] Eukaryota[2e-27]
conserved domains: (Evalue, description)
	1e-116	COG1167, ARO8, Transcriptional regulators containing a DNA-binding HTH domain and an aminotransferase domain (MocR family) and their eukaryotic orthologs [Transcription / Amino acid transport and metabolism].
	1e-41	COG0436, COG0436, Aspartate/tyrosine/aromatic aminotransferase [Amino acid transport and metabolism].
	1e-21	COG1168, MalY, Bifunctional PLP-dependent enzyme with beta-cystathionase and maltose regulon repressor activities [Amino acid transport and metabolism].
	1e-21	pfam00155, Aminotran_1_2, Aminotransferase class I and II..
	2e-15	COG1725, COG1725, Predicted transcriptional regulators [Transcription].
	2e-14	COG0079, HisC, Histidinol-phosphate/aromatic aminotransferase and cobyric acid decarboxylase [Amino acid transport and metabolism].
	8e-14	COG2188, PhnF, Transcriptional regulators [Transcription].
	2e-12	COG3977, COG3977, Alanine-alpha-ketoisovalerate (or valine-pyruvate) aminotransferase [Amino acid transport and metabolism].
	2e-11	COG2186, FadR, Transcriptional regulators [Transcription].
----------------------------------------------------
candidate #170:	b1778
likelihood ratios: Total 3.3e+07; Clust 12.8,3.4,1.9; BLAST 18.5,9.8,2.1; KEGG 1.6,8.1,3.1; ExprEco 3.4,1.6,1.9; ExprSce 1.2,1.8,1.2; FusE2 ,,; FusE5 ,,; FusE10 ,,;
gene name: b1778	 (NP_416292)	gi: 16129732	length: 137aa
description: methionine sulfoxide reductase [Escherichia coli K12].
coverage: Archaea[2e-35] Bacteria[2e-80] Eukaryota[1e-39]
conserved domains: (Evalue, description)
	2e-53	pfam01641, SelR, SelR domain. Methionine sulfoxide reduction is an important process, by which cells regulate biological processes and cope with oxidative stress. MsrA, a protein involved in the reduction of methionine sulfoxides in proteins, has been known for four decades and has been extensively characterised with respect to structure and function. However, recent studies revealed that MsrA is only specific for methionine-S-sulfoxides. Because oxidised methionines occur in a mixture of R and S isomers in vivo, it was unclear how stereo-specific MsrA could be responsible for the reduction of all protein methionine sulfoxides. It appears that a second methionine sulfoxide reductase, SelR , evolved that is specific for methionine-R-sulfoxides, the activity that is different but complementary to that of MsrA. Thus, these proteins, working together, could reduce both stereoisomers of methionine sulfoxide. This domain is found both in SelR proteins and fused with the peptide methionine sulfoxide reductase enzymatic domain pfam01625. The domain has two conserved cysteine and histidines. The domain binds both selenium and zinc. The final cysteine is found to be replaced by the rare amino acid selenocysteine in some members of the family. This family has methionine-R-sulfoxide reductase activity..
----------------------------------------------------
candidate #171:	b3863
likelihood ratios: Total 3.3e+07; Clust 19.2,5.9,4.0; BLAST 1.6,2.3,2.3; KEGG 8.8,3.6,1.2; ExprEco 2.0,19.2,5.8; ExprSce 1.0,1.0,1.0; FusE2 ,,; FusE5 ,,; FusE10 ,,;
gene name: b3863	 (NP_418300)	gi: 16131704	length: 928aa
description: DNA polymerase I, 3' --> 5' polymerase, 5' --> 3' and 3' --> 5' exonuclease [Escherichia coli K12].
coverage: Bacteria[0.0] Eukaryota[1e-90]
conserved domains: (Evalue, description)
	0.0	COG0749, PolA, DNA polymerase I - 3'-5' exonuclease and polymerase domains [DNA replication, recombination, and repair].
	1e-148	pfam00476, DNA_pol_A, DNA polymerase family A..
	2e-90	smart00475, 53EXOc, 5'-3' exonuclease; .
	2e-86	cd00008, 53EXOc, 5'-3' exonuclease; T5 type 5'-3' exonuclease domains may co-occur with DNA polymerase I (Pol I) domains, or be part of Pol I containing complexes. They digest dsDNA and ssDNA, releasing mono-,di- and tri-nucleotides, as well as oligonucleotides, and have also been reported to possess RNase H activity. Also called 5' nuclease family, involved in structure-specific cleavage of flaps formed by Pol I activity (similar to mammalian flap endonuclease I, FEN-1). A single nucleic acid strand may be threaded through the 5' nuclease enzyme before cleavage occurs. The domain binds two divalent metal ions which are necessary for activity..
	7e-84	smart00482, POLAc, DNA polymerase A domain; .
	4e-81	COG0258, Exo, 5'-3' exonuclease (including N-terminal domain of PolI) [DNA replication, recombination, and repair].
	6e-57	pfam02739, 5_3_exonuc_N, 5'-3' exonuclease, N-terminal resolvase-like domain..
	3e-35	pfam01612, 3_5_exonuc, 3'-5' exonuclease. This domain is responsible for the 3'-5' exonuclease proofreading activity of E. coli DNA polymerase I (polI) and other enzymes, it catalyses the hydrolysis of unpaired or mismatched nucleotides. This domain consists of the amino-terminal half of the Klenow fragment in E. coli polI it is also found in the Werner syndrome helicase (WRN), focus forming activity 1 protein (FFA-1) and ribonuclease D (RNase D). Werner syndrome is a human genetic disorder causing premature aging; the WRN protein has helicase activity in the 3'-5' direction. The FFA-1 protein is required for formation of a replication foci and also has helicase activity; it is a homologue of the WRN protein. RNase D is a 3'-5' exonuclease involved in tRNA processing. Also found in this family is the autoantigen PM/Scl thought to be involved in polymyositis-scleroderma overlap syndrome..
	2e-33	cd00007, 35EXOc, 3'-5' exonuclease. The 35EXOc domain is responsible for the 3'-5' exonuclease proofreading activity of prokaryotic DNA polymerase I (pol I) and other enzymes, it catalyses the hydrolysis of unpaired or mismatched nucleotides. This domain consists of the amino-terminal half of the Klenow fragment in E. coli pol I. 35EXOc is also found in the Werner syndrome helicase (WRN), focus forming activity 1 protein (FFA-1) and ribonuclease D (RNase D)..
	2e-27	smart00474, 35EXOc, 3'-5' exonuclease; 3\' -5' exonuclease proofreading domain present in DNA polymerase I, Werner syndrome helicase, RNase D and other enzymes .
	3e-16	cd00080, HhH2_motif, Helix-hairpin-helix class 2 (Pol1 family) motif. HhH2 domains are found in Rad2 family of prokaryotic and eukaryotic replication and repair nucleases, i.e., DNA polymerase I, Taq DNA polymerase, DNA repair protein Rad2 endonuclease, flap endonuclease, exonuclease I and IX, 5'-3' exonuclease and also bacteriophage Rnase H. These nucleases degrade RNA-DNA or DNA-DNA duplexes, or both and play essential roles in DNA duplication, repair, and recombination..
----------------------------------------------------
candidate #172:	b4049
likelihood ratios: Total 3.2e+07; Clust 2.3,11.1,2.6; BLAST 19.2,6.9,1.8; KEGG 8.0,2.2,4.4; ExprEco 1.5,2.5,7.1; ExprSce 1.0,1.0,1.0; FusE2 ,,; FusE5 ,,; FusE10 ,,;
gene name: b4049	 (NP_418473)	gi: 16131875	length: 345aa
description: conserved protein, FMN-linked [Escherichia coli K12].
coverage: Archaea[8e-15] Bacteria[0.0] Eukaryota[3e-62]
conserved domains: (Evalue, description)
	2e-86	pfam01207, Dus, Dihydrouridine synthase (Dus). Members of this family catalyse the reduction of the 5,6-double bond of a uridine residue on tRNA. Dihydrouridine modification of tRNA is widely observed in prokaryotes and eukaryotes, and also in some archae. Most dihydrouridines are found in the D loop of t-RNAs. The role of dihydrouridine in tRNA is currently unknown, but may increase conformational flexibility of the tRNA. It is likely that different family members have different substrate specificities, which may overlap. Dus 1 from Saccharomyces cerevisiae acts on pre-tRNA-Phe, while Dus 2 acts on pre-tRNA-Tyr and pre-tRNA-Leu. Dus 1 is active as a single subunit, requiring NADPH or NADH, and is stimulated by the presence of FAD. Some family members may be targeted to the mitochondria and even have a role in mitochondria..
	1e-85	COG0042, COG0042, tRNA-dihydrouridine synthase [Translation, ribosomal structure and biogenesis].
----------------------------------------------------
candidate #173:	b0968
likelihood ratios: Total 3.0e+07; Clust 43.0,2.4,2.7; BLAST 5.8,3.2,2.5; KEGG 10.6,5.4,3.9; ExprEco 3.6,1.7,1.7; ExprSce 1.0,1.0,1.0; FusE2 ,,; FusE5 ,,; FusE10 ,,;
gene name: b0968	 (NP_415488)	gi: 16128935	length: 92aa
description: putative phosphohydrolase [Escherichia coli K12].
coverage: Archaea[3e-14] Bacteria[4e-48] Eukaryota[3e-10]
conserved domains: (Evalue, description)
	9e-29	COG1254, AcyP, Acylphosphatases [Energy production and conversion].
	3e-13	COG0068, HypF, Hydrogenase maturation factor [Posttranslational modification, protein turnover, chaperones].
	1e-12	pfam00708, Acylphosphatase, Acylphosphatase..
----------------------------------------------------
candidate #174:	b4386
likelihood ratios: Total 3.0e+07; Clust 1.8,2.8,3.5; BLAST 2.5,11.0,10.4; KEGG 1.8,4.7,8.4; ExprEco 2.4,2.2,4.3; ExprSce 2.1,1.6,1.1; FusE2 ,,; FusE5 ,,; FusE10 ,,;
gene name: b4386	 (NP_418803)	gi: 16132203	length: 338aa
description: lipoate-protein ligase A [Escherichia coli K12].
coverage: Archaea[1e-18] Bacteria[0.0] Eukaryota[2e-77]
conserved domains: (Evalue, description)
	6e-62	COG0095, LplA, Lipoate-protein ligase A [Coenzyme metabolism].
	4e-19	pfam03099, BPL_LipA_LipB, Biotin/lipoate A/B protein ligase family. This family includes biotin protein ligase, lipoate-protein ligase A and B. Biotin is covalently attached at the active site of certain enzymes that transfer carbon dioxide from bicarbonate to organic acids to form cellular metabolites. Biotin protein ligase (BPL) is the enzyme responsible for attaching biotin to a specific lysine at the active site of biotin enzymes. Each organism probably has only one BPL. Biotin attachment is a two step reaction that results in the formation of an amide linkage between the carboxyl group of biotin and the epsilon-amino group of the modified lysine. Lipoate-protein ligase A (LPLA) catalyses the formation of an amide linkage between lipoic acid and a specific lysine residue in lipoate dependent enzymes..
----------------------------------------------------
candidate #175:	b2293
likelihood ratios: Total 2.9e+07; Clust 10.2,2.5,1.7; BLAST 10.8,3.4,2.8; KEGG 5.9,4.1,1.3; ExprEco 12.1,2.3,1.4; ExprSce 1.4,2.0,2.0; FusE2 ,,; FusE5 ,,; FusE10 ,,;
gene name: b2293	 (NP_416796)	gi: 16130228	length: 222aa
description: putative phosphatase [Escherichia coli K12].
coverage: Archaea[3e-12] Bacteria[1e-123] Eukaryota[4e-30]
conserved domains: (Evalue, description)
	1e-40	COG0637, COG0637, Predicted phosphatase/phosphohexomutase [General function prediction only].
	1e-22	pfam00702, Hydrolase, haloacid dehalogenase-like hydrolase. This family are structurally different from the alpha/ beta hydrolase family (pfam00561). This family includes L-2-haloacid dehalogenase, epoxide hydrolases and phosphatases. The structure of the family consists of two domains. One is an inserted four helix bundle, which is the least well conserved region of the alignment. The rest of the fold is composed of the core alpha/beta domain..
	2e-22	COG0546, Gph, Predicted phosphatases [General function prediction only].
	7e-13	COG1011, COG1011, Predicted hydrolase (HAD superfamily) [General function prediction only].
----------------------------------------------------
candidate #176:	b0437
likelihood ratios: Total 2.8e+07; Clust 5.0,10.3,4.3; BLAST 4.6,1.7,1.2; KEGG 31.5,2.7,1.1; ExprEco 8.4,3.0,5.6; ExprSce 1.0,1.0,1.0; FusE2 ,,; FusE5 ,,; FusE10 ,,;
gene name: b0437	 (NP_414971)	gi: 16128422	length: 207aa
description: ATP-dependent proteolytic subunit of clpA-clpP serine protease, heat shock protein F21.5 [Escherichia coli K12].
coverage: Bacteria[1e-114] Eukaryota[3e-65]
conserved domains: (Evalue, description)
	8e-89	COG0740, ClpP, Protease subunit of ATP-dependent Clp proteases [Posttranslational modification, protein turnover, chaperones / Intracellular trafficking and secretion].
	2e-86	pfam00574, CLP_protease, Clp protease. The Clp protease has an active site catalytic triad. In E. coli Clp protease, ser-111, his-136 and asp-185 form the catalytic triad. One member has lost all of these active site residues and is therefore inactive. Some members contain one or two large insertions..
----------------------------------------------------
candidate #177:	b3328
likelihood ratios: Total 2.8e+07; Clust 7.6,2.5,2.0; BLAST 5.0,2.1,1.6; KEGG 1.7,2.9,2.3; ExprEco 24.3,27.8,5.5; ExprSce 1.0,1.0,1.0; FusE2 ,,; FusE5 ,,; FusE10 ,,;
gene name: b3328	 (NP_417787)	gi: 16131207	length: 145aa
description: putative export protein G for general secretion pathway (GSP); pilin-like [Escherichia coli K12].
coverage: Bacteria[1e-79]
conserved domains: (Evalue, description)
	1e-22	COG2165, PulG, Type II secretory pathway, pseudopilin PulG [Cell motility and secretion / Intracellular trafficking and secretion].
----------------------------------------------------
candidate #178:	b0930
likelihood ratios: Total 2.7e+07; Clust 5.2,2.7,1.9; BLAST 27.2,3.2,2.1; KEGG 11.0,3.6,3.5; ExprEco 3.0,2.0,2.1; ExprSce 1.1,2.5,1.2; FusE2 ,,; FusE5 ,,; FusE10 ,,;
gene name: b0930	 (NP_415450)	gi: 16128897	length: 466aa
description: asparagine tRNA synthetase [Escherichia coli K12].
coverage: Archaea[7e-70] Bacteria[0.0] Eukaryota[1e-147]
conserved domains: (Evalue, description)
	1e-158	COG0017, AsnS, Aspartyl/asparaginyl-tRNA synthetases [Translation, ribosomal structure and biogenesis].
	1e-113	cd00776, AsxRS_core, Asx tRNA synthetase (AspRS/AsnRS) class II core domain. Assignment to class II aminoacyl-tRNA synthetases (aaRS) based upon its structure and the presence of three characteristic sequence motifs in the core domain. This family includes AsnRS as well as a subgroup of AspRS. AsnRS and AspRS are homodimers, which attach either asparagine or aspartate to the 3'OH group of ribose of the appropriate tRNA. While archaea lack asnRS, they possess a non-discriminating aspRS, which can mischarge Asp-tRNA with Asn. Subsequently, a tRNA-dependent aspartate amidotransferase converts the bound aspartate to asparagine. The catalytic core domain is primarily responsible for the ATP-dependent formation of the enzyme bound aminoacyl-adenylate..
	2e-82	pfam00152, tRNA-synt_2, tRNA synthetases class II (D, K and N). Other tRNA synthetase sub-families are too dissimilar to be included..
	4e-32	cd00669, Asp_Lys_Asn_RS_core, Asp_Lys_Asn_tRNA synthetase class II core domain. This domain is the core catalytic domain of class II aminoacyl-tRNA synthetases of the subgroup containing aspartyl, lysyl, and asparaginyl tRNA synthetases. It is primarily responsible for ATP-dependent formation of the enzyme bound aminoacyl-adenylate. Class II assignment is based upon its structure and the presence of three characteristic sequence motifs. Nearly all class II tRNA synthetases are dimers and enzymes in this subgroup are homodimers. These enzymes attach a specific amino acid to the 3' OH group of ribose of the appropriate tRNA..
	8e-18	COG0173, AspS, Aspartyl-tRNA synthetase [Translation, ribosomal structure and biogenesis].
	3e-16	COG1190, LysU, Lysyl-tRNA synthetase (class II) [Translation, ribosomal structure and biogenesis].
	2e-15	cd00775, LysRS_core, Lys_tRNA synthetase (LysRS) class II core domain. Class II LysRS is a dimer which attaches a lysine to the 3' OH group of ribose of the appropriate tRNA. Its assignment to class II aaRS is based upon its structure and the presence of three characteristic sequence motifs in the core domain. It is found in eukaryotes as well as some prokaryotes and archaea. However, LysRS belongs to class I aaRS's in some prokaryotes and archaea. The catalytic core domain is primarily responsible for the ATP-dependent formation of the enzyme bound aminoacyl-adenylate..
	1e-11	cd00777, AspRS_core, Asp tRNA synthetase (aspRS) class II core domain. Class II assignment is based upon its structure and the presence of three characteristic sequence motifs. AspRS is a homodimer, which attaches a specific amino acid to the 3' OH group of ribose of the appropriate tRNA. The catalytic core domain is primarily responsible for the ATP-dependent formation of the enzyme bound aminoacyl-adenylate. AspRS in this family differ from those found in the AsxRS family by a GAD insert in the core domain..
----------------------------------------------------
candidate #179:	b0886
likelihood ratios: Total 2.7e+07; Clust 6.1,1.6,2.2; BLAST 2.0,6.8,9.3; KEGG 3.4,17.2,21.3; ExprEco 1.8,1.4,3.1; ExprSce 1.0,1.0,1.0; FusE2 ,,; FusE5 ,,; FusE10 ,,;
gene name: b0886	 (NP_415406)	gi: 16128853	length: 573aa
description: ATP-binding component of cytochrome-related transport [Escherichia coli K12].
coverage: Archaea[3e-51] Bacteria[0.0] Eukaryota[1e-47]
conserved domains: (Evalue, description)
	0.0	COG4987, CydC, ABC-type transport system involved in cytochrome bd biosynthesis, fused ATPase and permease components [Energy production and conversion / Posttranslational modification, protein turnover, chaperones].
	5e-83	COG1132, MdlB, ABC-type multidrug transport system, ATPase and permease components [Defense mechanisms].
	1e-75	COG4988, CydD, ABC-type transport system involved in cytochrome bd biosynthesis, ATPase and permease components [Energy production and conversion / Posttranslational modification, protein turnover, chaperones].
	4e-68	COG2274, SunT, ABC-type bacteriocin/lantibiotic exporters, contain an N-terminal double-glycine peptidase domain [Defense mechanisms].
	8e-49	cd00267, ABC_ATPase, ABC (ATP-binding cassette) transporter nucleotide-binding domain; ABC transporters are a large family of proteins involved in the transport of a wide variety of different compounds, like sugars, ions, peptides and more complex organic molecules. The nucleotide binding domain shows the highest similarity between all members of the family. ABC transporters are a subset of nucleotide hydrolases that contain a signature motif, Q-loop, and H-loop/switch region in addition to the Walker A motif/P-loop andWalker B motif commonly found in a number of ATP- and GTP-binding and hydrolyzing proteins..
	3e-44	COG5265, ATM1, ABC-type transport system involved in Fe-S cluster assembly, permease and ATPase components [Posttranslational modification, protein turnover, chaperones].
	8e-40	COG1136, SalX, ABC-type antimicrobial peptide transport system, ATPase component [Defense mechanisms].
	3e-39	COG1131, CcmA, ABC-type multidrug transport system, ATPase component [Defense mechanisms].
	4e-37	COG1120, FepC, ABC-type cobalamin/Fe3+-siderophores transport systems, ATPase components [Inorganic ion transport and metabolism / Coenzyme metabolism].
	2e-36	COG4618, ArpD, ABC-type protease/lipase transport system, ATPase and permease components [General function prediction only].
	4e-36	COG1135, AbcC, ABC-type metal ion transport system, ATPase component [Inorganic ion transport and metabolism].
	9e-36	COG1122, CbiO, ABC-type cobalt transport system, ATPase component [Inorganic ion transport and metabolism].
	3e-35	COG1123, COG1123, ATPase components of various ABC-type transport systems, contain duplicated ATPase [General function prediction only].
	6e-35	pfam00005, ABC_tran, ABC transporter. ABC transporters for a large family of proteins responsible for translocation of a variety of compounds across biological membranes. ABC transporters are the largest family of proteins in many completely sequenced bacteria. ABC transporters are composed of two copies of this domain and two copies of a transmembrane domain pfam00664. These four domains may belong to a single polypeptide, or belong in different polypeptide chains..
	1e-34	COG0444, DppD, ABC-type dipeptide/oligopeptide/nickel transport system, ATPase component [Amino acid transport and metabolism / Inorganic ion transport and metabolism].
	2e-34	COG1124, DppF, ABC-type dipeptide/oligopeptide/nickel transport system, ATPase component [Amino acid transport and metabolism / Inorganic ion transport and metabolism].
	1e-32	COG1125, OpuBA, ABC-type proline/glycine betaine transport systems, ATPase components [Amino acid transport and metabolism].
	1e-32	COG1126, GlnQ, ABC-type polar amino acid transport system, ATPase component [Amino acid transport and metabolism].
	2e-32	COG1121, ZnuC, ABC-type Mn/Zn transport systems, ATPase component [Inorganic ion transport and metabolism].
	5e-31	COG4608, AppF, ABC-type oligopeptide transport system, ATPase component [Amino acid transport and metabolism].
	1e-30	COG1117, PstB, ABC-type phosphate transport system, ATPase component [Inorganic ion transport and metabolism].
	2e-30	COG3839, MalK, ABC-type sugar transport systems, ATPase components [Carbohydrate transport and metabolism].
	3e-30	COG1116, TauB, ABC-type nitrate/sulfonate/bicarbonate transport system, ATPase component [Inorganic ion transport and metabolism].
	3e-30	COG3638, COG3638, ABC-type phosphate/phosphonate transport system, ATPase component [Inorganic ion transport and metabolism].
	2e-29	COG1127, Ttg2A, ABC-type transport system involved in resistance to organic solvents, ATPase component [Secondary metabolites biosynthesis, transport, and catabolism].
	4e-29	COG3842, PotA, ABC-type spermidine/putrescine transport systems, ATPase components [Amino acid transport and metabolism].
	7e-28	COG3840, ThiQ, ABC-type thiamine transport system, ATPase component [Coenzyme metabolism].
	2e-27	COG0410, LivF, ABC-type branched-chain amino acid transport systems, ATPase component [Amino acid transport and metabolism].
	2e-27	COG2884, FtsE, Predicted ATPase involved in cell division [Cell division and chromosome partitioning].
	2e-26	COG4175, ProV, ABC-type proline/glycine betaine transport system, ATPase component [Amino acid transport and metabolism].
	3e-26	COG1129, MglA, ABC-type sugar transport system, ATPase component [Carbohydrate transport and metabolism].
	4e-26	COG0411, LivG, ABC-type branched-chain amino acid transport systems, ATPase component [Amino acid transport and metabolism].
	5e-26	COG4181, COG4181, Predicted ABC-type transport system involved in lysophospholipase L1 biosynthesis, ATPase component [Secondary metabolites biosynthesis, transport, and catabolism].
	5e-26	COG4178, COG4178, ABC-type uncharacterized transport system, permease and ATPase components [General function prediction only].
	6e-26	COG4615, PvdE, ABC-type siderophore export system, fused ATPase and permease components [Secondary metabolites biosynthesis, transport, and catabolism / Inorganic ion transport and metabolism].
	7e-25	COG4172, COG4172, ABC-type uncharacterized transport system, duplicated ATPase component [General function prediction only].
	3e-24	COG4586, COG4586, ABC-type uncharacterized transport system, ATPase component [General function prediction only].
	4e-24	COG1137, YhbG, ABC-type (unclassified) transport system, ATPase component [General function prediction only].
	6e-24	COG4619, COG4619, ABC-type uncharacterized transport system, ATPase component [General function prediction only].
	8e-23	COG1118, CysA, ABC-type sulfate/molybdate transport systems, ATPase component [Inorganic ion transport and metabolism].
	1e-22	COG4555, NatA, ABC-type Na+ transport system, ATPase component [Energy production and conversion / Inorganic ion transport and metabolism].
	2e-22	COG4604, CeuD, ABC-type enterochelin transport system, ATPase component [Inorganic ion transport and metabolism].
	3e-22	COG4559, COG4559, ABC-type hemin transport system, ATPase component [Inorganic ion transport and metabolism].
	4e-22	COG4525, TauB, ABC-type taurine transport system, ATPase component [Inorganic ion transport and metabolism].
	1e-21	COG1119, ModF, ABC-type molybdenum transport system, ATPase component/photorepair protein PhrA [Inorganic ion transport and metabolism].
	1e-21	COG3845, COG3845, ABC-type uncharacterized transport systems, ATPase components [General function prediction only].
	1e-21	COG4598, HisP, ABC-type histidine transport system, ATPase component [Amino acid transport and metabolism].
	1e-21	COG0488, Uup, ATPase components of ABC transporters with duplicated ATPase domains [General function prediction only].
	7e-21	COG1101, PhnK, ABC-type uncharacterized transport system, ATPase component [General function prediction only].
	2e-20	COG4161, ArtP, ABC-type arginine transport system, ATPase component [Amino acid transport and metabolism].
	9e-20	COG4167, SapF, ABC-type antimicrobial peptide transport system, ATPase component [Defense mechanisms].
	6e-19	COG4148, ModC, ABC-type molybdate transport system, ATPase component [Inorganic ion transport and metabolism].
	5e-18	COG1245, COG1245, Predicted ATPase, RNase L inhibitor (RLI) homolog [General function prediction only].
	2e-17	COG0396, SufC, ABC-type transport system involved in Fe-S cluster assembly, ATPase component [Posttranslational modification, protein turnover, chaperones].
	4e-17	COG1134, TagH, ABC-type polysaccharide/polyol phosphate transport system, ATPase component [Carbohydrate transport and metabolism / Cell envelope biogenesis, outer membrane].
	1e-16	COG4152, COG4152, ABC-type uncharacterized transport system, ATPase component [General function prediction only].
	2e-16	COG4136, COG4136, ABC-type uncharacterized transport system, ATPase component [General function prediction only].
	3e-16	COG4674, COG4674, Uncharacterized ABC-type transport system, ATPase component [General function prediction only].
	6e-16	COG4133, CcmA, ABC-type transport system involved in cytochrome c biogenesis, ATPase component [Posttranslational modification, protein turnover, chaperones].
	2e-14	COG4138, BtuD, ABC-type cobalamin transport system, ATPase component [Coenzyme metabolism].
	2e-14	COG4778, PhnL, ABC-type phosphonate transport system, ATPase component [Inorganic ion transport and metabolism].
	4e-14	COG4107, PhnK, ABC-type phosphonate transport system, ATPase component [Inorganic ion transport and metabolism].
	4e-12	COG4170, SapD, ABC-type antimicrobial peptide transport system, ATPase component [Defense mechanisms].
----------------------------------------------------
candidate #180:	b4125
likelihood ratios: Total 2.6e+07; Clust 1.5,1.9,2.4; BLAST 1.6,6.0,9.4; KEGG 1.6,4.8,14.6; ExprEco 11.9,9.3,3.4; ExprSce 1.0,1.0,1.0; FusE2 ,,; FusE5 ,,; FusE10 ,,;
gene name: b4125	 (NP_418549)	gi: 16131951	length: 543aa
description: sensor of fumarate two-component regulatory system [Escherichia coli K12].
coverage: Archaea[4e-11] Bacteria[0.0] Eukaryota[4e-06]
conserved domains: (Evalue, description)
	0.0	COG3290, CitA, Signal transduction histidine kinase regulating citrate/malate metabolism [Signal transduction mechanisms].
	2e-18	smart00387, HATPase_c, Histidine kinase-like ATPases; Histidine kinase-, DNA gyrase B-, phytochrome-like ATPases. .
	1e-17	cd00075, HATPase_c, Histidine kinase-like ATPases; This family includes several ATP-binding proteins for example: histidine kinase, DNA gyrase B, topoisomerases, heat shock protein HSP90, phytochrome-like ATPases and DNA mismatch repair proteins.
	5e-17	pfam02518, HATPase_c, Histidine kinase-, DNA gyrase B-, and HSP90-like ATPase. This family represents the structurally related ATPase domains of histidine kinase, DNA gyrase B and HSP90..
	1e-16	COG5002, VicK, Signal transduction histidine kinase [Signal transduction mechanisms].
	2e-16	COG3852, NtrB, Signal transduction histidine kinase, nitrogen specific [Signal transduction mechanisms].
	4e-16	COG0642, BaeS, Signal transduction histidine kinase [Signal transduction mechanisms].
	1e-13	COG4191, COG4191, Signal transduction histidine kinase regulating C4-dicarboxylate transport system [Signal transduction mechanisms].
	2e-11	COG5000, NtrY, Signal transduction histidine kinase involved in nitrogen fixation and metabolism regulation [Signal transduction mechanisms].
	9e-11	COG2205, KdpD, Osmosensitive K+ channel histidine kinase [Signal transduction mechanisms].
	1e-10	COG0643, CheA, Chemotaxis protein histidine kinase and related kinases [Cell motility and secretion / Signal transduction mechanisms].
----------------------------------------------------
candidate #181:	b2081
likelihood ratios: Total 2.6e+07; Clust 3.1,5.4,2.5; BLAST 3.4,7.8,6.2; KEGG 1.2,6.0,11.2; ExprEco 4.1,3.6,1.7; ExprSce 1.4,1.2,1.1; FusE2 ,,; FusE5 ,,; FusE10 ,,;
gene name: b2081	 (NP_416585)	gi: 16130021	length: 453aa
description: putative protease [Escherichia coli K12].
coverage: Archaea[2e-48] Bacteria[0.0]
conserved domains: (Evalue, description)
	1e-75	pfam01136, Peptidase_U32, Peptidase family U32..
----------------------------------------------------
candidate #182:	b3986
likelihood ratios: Total 2.6e+07; Clust 3.2,4.6,5.8; BLAST 5.1,3.0,1.5; KEGG 10.9,3.7,1.2; ExprEco 3.8,6.7,2.8; ExprSce 1.6,1.5,1.6; FusE2 ,,; FusE5 ,,; FusE10 ,,;
gene name: b3986	 (NP_418413)	gi: 16131816	length: 121aa
description: 50S ribosomal subunit protein L7/L12 [Escherichia coli K12].
coverage: Bacteria[5e-57] Eukaryota[3e-26]
conserved domains: (Evalue, description)
	4e-22	COG0222, RplL, Ribosomal protein L7/L12 [Translation, ribosomal structure and biogenesis].
	3e-12	pfam00542, Ribosomal_L12, Ribosomal protein L7/L12 C-terminal domain..
----------------------------------------------------
candidate #183:	b2951
likelihood ratios: Total 2.6e+07; Clust 20.5,8.2,3.5; BLAST 5.8,11.5,2.5; KEGG 1.7,5.6,1.3; ExprEco 1.8,2.2,2.2; ExprSce 1.5,1.6,1.0; FusE2 ,,; FusE5 ,,; FusE10 ,,;
gene name: b2951	 (NP_417426)	gi: 16130852	length: 234aa
description: putative enzyme with PLP-binding domain [Escherichia coli K12].
coverage: Archaea[4e-23] Bacteria[1e-128] Eukaryota[2e-38]
conserved domains: (Evalue, description)
	9e-87	COG0325, COG0325, Predicted enzyme with a TIM-barrel fold [General function prediction only].
	1e-75	cd00635, YBL036c_PLPDEIII, PLP dependent enzymes class III (PLPDE_III). The prototype of this CD, yeast hypothetical protein YBL036c, is homologous to a P. aeruginosa gene that is co-transcribed with a known proline biosynthetic gene. These proteins are classified as PyridoxaL 5'-phosphate Dependent Enzymes class III. This version is widely distributed among all three froms of life. This group has not been characterized extensively..
	9e-33	pfam01168, Ala_racemase_N, Alanine racemase, N-terminal domain..
----------------------------------------------------
candidate #184:	b1829
likelihood ratios: Total 2.6e+07; Clust 24.5,4.8,2.3; BLAST 14.0,2.3,3.5; KEGG 7.6,1.8,1.2; ExprEco 2.9,1.7,1.8; ExprSce 1.0,1.4,4.2; FusE2 ,,; FusE5 ,,; FusE10 ,,;
gene name: b1829	 (NP_416343)	gi: 16129783	length: 293aa
description: heat shock protein, integral membrane protein [Escherichia coli K12].
coverage: Archaea[2e-26] Bacteria[1e-159] Eukaryota[7e-10]
conserved domains: (Evalue, description)
	2e-43	COG0501, HtpX, Zn-dependent protease with chaperone function [Posttranslational modification, protein turnover, chaperones].
	6e-29	pfam06509, HtpX_N, HtpX N-terminus. This family represents the N-terminal region of the bacterial heat shock protein HtpX which is found in conjunction with pfam01435..
	6e-26	pfam01435, Peptidase_M48, Peptidase family M48..
----------------------------------------------------
candidate #185:	b3067
likelihood ratios: Total 2.6e+07; Clust 8.6,4.1,4.0; BLAST 3.8,7.5,3.6; KEGG 1.9,6.4,1.4; ExprEco 13.5,4.6,1.6; ExprSce 1.0,1.0,1.0; FusE2 ,,; FusE5 ,,; FusE10 ,,;
gene name: b3067	 (NP_417539)	gi: 16130963	length: 613aa
description: RNA polymerase, sigma(70) factor; regulation of proteins induced at high temperatures [Escherichia coli K12].
coverage: Bacteria[0.0] Eukaryota[5e-69]
conserved domains: (Evalue, description)
	2e-99	COG0568, RpoD, DNA-directed RNA polymerase, sigma subunit (sigma70/sigma32) [Transcription].
	7e-65	pfam04546, Sigma70_ner, Sigma-70, non-essential region. The domain is found in the primary vegetative sigma factor. The function of this domain is unclear and can be removed without loss of function. .
	5e-27	COG1191, FliA, DNA-directed RNA polymerase specialized sigma subunit [Transcription].
	8e-22	pfam04539, Sigma70_r3, Sigma-70 region 3. Region 3 forms a discrete compact three helical domain within the sigma-factor. Region is not normally involved in the recognition of promoter DNA, but as some specific bacterial promoters containing an extended -10 promoter element, residues within region 3 play an important role. Region 3 primarily is involved in binding the core RNA polymerase in the holoenzyme..
	2e-17	pfam03979, Sigma70_r1_1, Sigma-70 factor, region 1.1. Region 1.1 modulates DNA binding by region 2 and 4 when sigma is unbound by the core RNA polymerase. Region 1.1 is also involved in promoter binding..
	4e-17	pfam04542, Sigma70_r2, Sigma-70 region 2. Region 2 of sigma-70 is the most conserved region of the entire protein. All members of this class of sigma-factor contain region 2. The high conservation is due to region 2 containing both the -10 promoter recognition helix and the primary core RNA polymerase binding determinant. The core binding helix, interacts with the clamp domain of the largest polymerase subunit, beta prime. The aromatic residues of the recognition helix, found at the C-terminus of this domain are though to mediate strand separation, thereby allowing transcription initiation. .
----------------------------------------------------
candidate #186:	b3714
likelihood ratios: Total 2.6e+07; Clust 1.6,3.1,7.1; BLAST 2.2,17.5,6.3; KEGG 2.4,2.5,3.8; ExprEco 2.0,6.7,9.7; ExprSce 1.0,1.0,1.0; FusE2 ,,; FusE5 ,,; FusE10 ,,;
gene name: b3714	 (NP_418170)	gi: 16131582	length: 445aa
description: putative membrane / transport protein [Escherichia coli K12].
coverage: Archaea[1e-113] Bacteria[0.0] Eukaryota[7e-72]
conserved domains: (Evalue, description)
	1e-123	COG2252, COG2252, Permeases [General function prediction only].
	2e-26	pfam00860, Xan_ur_permease, Permease family. This family includes permeases for diverse substrates such as xanthine, uracil and vitamin C. However many members of this family are functionally uncharacterised and may transport other substrates. Members of this family have ten predicted transmembrane helices..
	2e-13	COG0659, SUL1, Sulfate permease and related transporters (MFS superfamily) [Inorganic ion transport and metabolism].
----------------------------------------------------
candidate #187:	b1084
likelihood ratios: Total 2.5e+07; Clust 5.6,6.0,1.6; BLAST 6.6,1.9,1.6; KEGG 10.2,1.4,2.0; ExprEco 11.9,2.0,3.1; ExprSce 3.9,2.5,1.2; FusE2 ,,; FusE5 ,,; FusE10 ,,;
gene name: b1084	 (NP_415602)	gi: 16129047	length: 1061aa
description: RNase E, membrane attachment, mRNA turnover, maturation 5S RNA [Escherichia coli K12].
coverage: Archaea[2e-09] Bacteria[0.0] Eukaryota[6e-66]
conserved domains: (Evalue, description)
	1e-158	COG1530, CafA, Ribonucleases G and E [Translation, ribosomal structure and biogenesis].
----------------------------------------------------
candidate #188:	b1246
likelihood ratios: Total 2.5e+07; Clust 4.5,4.1,2.2; BLAST 2.4,4.7,6.7; KEGG 4.1,8.2,7.9; ExprEco 25.9,1.1,1.0; ExprSce 1.0,1.0,1.0; FusE2 ,,; FusE5 ,,; FusE10 ,,;
gene name: b1246	 (YP_025300)	gi: 49176090	length: 337aa
description: homolog of Salmonella ATP-binding protein of oligopeptide ABC transport system [Escherichia coli K12].
coverage: Archaea[4e-83] Bacteria[0.0] Eukaryota[5e-25]
conserved domains: (Evalue, description)
	1e-128	COG0444, DppD, ABC-type dipeptide/oligopeptide/nickel transport system, ATPase component [Amino acid transport and metabolism / Inorganic ion transport and metabolism].
	2e-96	COG1123, COG1123, ATPase components of various ABC-type transport systems, contain duplicated ATPase [General function prediction only].
	8e-93	COG4172, COG4172, ABC-type uncharacterized transport system, duplicated ATPase component [General function prediction only].
	2e-87	COG4608, AppF, ABC-type oligopeptide transport system, ATPase component [Amino acid transport and metabolism].
	2e-66	COG1124, DppF, ABC-type dipeptide/oligopeptide/nickel transport system, ATPase component [Amino acid transport and metabolism / Inorganic ion transport and metabolism].
	5e-59	COG4170, SapD, ABC-type antimicrobial peptide transport system, ATPase component [Defense mechanisms].
	9e-48	cd00267, ABC_ATPase, ABC (ATP-binding cassette) transporter nucleotide-binding domain; ABC transporters are a large family of proteins involved in the transport of a wide variety of different compounds, like sugars, ions, peptides and more complex organic molecules. The nucleotide binding domain shows the highest similarity between all members of the family. ABC transporters are a subset of nucleotide hydrolases that contain a signature motif, Q-loop, and H-loop/switch region in addition to the Walker A motif/P-loop andWalker B motif commonly found in a number of ATP- and GTP-binding and hydrolyzing proteins..
	1e-46	COG1135, AbcC, ABC-type metal ion transport system, ATPase component [Inorganic ion transport and metabolism].
	4e-45	COG1136, SalX, ABC-type antimicrobial peptide transport system, ATPase component [Defense mechanisms].
	1e-41	COG1131, CcmA, ABC-type multidrug transport system, ATPase component [Defense mechanisms].
	6e-41	COG4167, SapF, ABC-type antimicrobial peptide transport system, ATPase component [Defense mechanisms].
	3e-40	COG1126, GlnQ, ABC-type polar amino acid transport system, ATPase component [Amino acid transport and metabolism].
	3e-39	COG3842, PotA, ABC-type spermidine/putrescine transport systems, ATPase components [Amino acid transport and metabolism].
	2e-38	pfam00005, ABC_tran, ABC transporter. ABC transporters for a large family of proteins responsible for translocation of a variety of compounds across biological membranes. ABC transporters are the largest family of proteins in many completely sequenced bacteria. ABC transporters are composed of two copies of this domain and two copies of a transmembrane domain pfam00664. These four domains may belong to a single polypeptide, or belong in different polypeptide chains..
	5e-36	COG4107, PhnK, ABC-type phosphonate transport system, ATPase component [Inorganic ion transport and metabolism].
	8e-36	COG4181, COG4181, Predicted ABC-type transport system involved in lysophospholipase L1 biosynthesis, ATPase component [Secondary metabolites biosynthesis, transport, and catabolism].
	4e-35	COG1120, FepC, ABC-type cobalamin/Fe3+-siderophores transport systems, ATPase components [Inorganic ion transport and metabolism / Coenzyme metabolism].
	6e-35	COG1116, TauB, ABC-type nitrate/sulfonate/bicarbonate transport system, ATPase component [Inorganic ion transport and metabolism].
	1e-34	COG1127, Ttg2A, ABC-type transport system involved in resistance to organic solvents, ATPase component [Secondary metabolites biosynthesis, transport, and catabolism].
	1e-33	COG1118, CysA, ABC-type sulfate/molybdate transport systems, ATPase component [Inorganic ion transport and metabolism].
	3e-33	COG1122, CbiO, ABC-type cobalt transport system, ATPase component [Inorganic ion transport and metabolism].
	6e-33	COG1121, ZnuC, ABC-type Mn/Zn transport systems, ATPase component [Inorganic ion transport and metabolism].
	9e-33	COG3839, MalK, ABC-type sugar transport systems, ATPase components [Carbohydrate transport and metabolism].
	1e-32	COG0411, LivG, ABC-type branched-chain amino acid transport systems, ATPase component [Amino acid transport and metabolism].
	1e-32	COG1117, PstB, ABC-type phosphate transport system, ATPase component [Inorganic ion transport and metabolism].
	2e-32	COG1125, OpuBA, ABC-type proline/glycine betaine transport systems, ATPase components [Amino acid transport and metabolism].
	3e-32	COG4175, ProV, ABC-type proline/glycine betaine transport system, ATPase component [Amino acid transport and metabolism].
	4e-32	COG3638, COG3638, ABC-type phosphate/phosphonate transport system, ATPase component [Inorganic ion transport and metabolism].
	2e-29	COG4988, CydD, ABC-type transport system involved in cytochrome bd biosynthesis, ATPase and permease components [Energy production and conversion / Posttranslational modification, protein turnover, chaperones].
	3e-29	COG1129, MglA, ABC-type sugar transport system, ATPase component [Carbohydrate transport and metabolism].
	8e-29	COG2884, FtsE, Predicted ATPase involved in cell division [Cell division and chromosome partitioning].
	1e-27	COG2274, SunT, ABC-type bacteriocin/lantibiotic exporters, contain an N-terminal double-glycine peptidase domain [Defense mechanisms].
	1e-26	COG4555, NatA, ABC-type Na+ transport system, ATPase component [Energy production and conversion / Inorganic ion transport and metabolism].
	1e-25	COG0410, LivF, ABC-type branched-chain amino acid transport systems, ATPase component [Amino acid transport and metabolism].
	4e-25	COG4987, CydC, ABC-type transport system involved in cytochrome bd biosynthesis, fused ATPase and permease components [Energy production and conversion / Posttranslational modification, protein turnover, chaperones].
	6e-25	COG4161, ArtP, ABC-type arginine transport system, ATPase component [Amino acid transport and metabolism].
	8e-25	COG4148, ModC, ABC-type molybdate transport system, ATPase component [Inorganic ion transport and metabolism].
	2e-24	COG3845, COG3845, ABC-type uncharacterized transport systems, ATPase components [General function prediction only].
	2e-24	COG4598, HisP, ABC-type histidine transport system, ATPase component [Amino acid transport and metabolism].
	1e-23	COG1137, YhbG, ABC-type (unclassified) transport system, ATPase component [General function prediction only].
	1e-23	COG4152, COG4152, ABC-type uncharacterized transport system, ATPase component [General function prediction only].
	2e-23	COG4586, COG4586, ABC-type uncharacterized transport system, ATPase component [General function prediction only].
	2e-23	COG1132, MdlB, ABC-type multidrug transport system, ATPase and permease components [Defense mechanisms].
	3e-23	COG0396, SufC, ABC-type transport system involved in Fe-S cluster assembly, ATPase component [Posttranslational modification, protein turnover, chaperones].
	1e-22	COG1101, PhnK, ABC-type uncharacterized transport system, ATPase component [General function prediction only].
	2e-22	COG4525, TauB, ABC-type taurine transport system, ATPase component [Inorganic ion transport and metabolism].
	3e-22	COG0488, Uup, ATPase components of ABC transporters with duplicated ATPase domains [General function prediction only].
	1e-20	COG5265, ATM1, ABC-type transport system involved in Fe-S cluster assembly, permease and ATPase components [Posttranslational modification, protein turnover, chaperones].
	1e-19	COG4618, ArpD, ABC-type protease/lipase transport system, ATPase and permease components [General function prediction only].
	2e-19	COG4178, COG4178, ABC-type uncharacterized transport system, permease and ATPase components [General function prediction only].
	1e-18	COG1134, TagH, ABC-type polysaccharide/polyol phosphate transport system, ATPase component [Carbohydrate transport and metabolism / Cell envelope biogenesis, outer membrane].
	1e-18	COG3840, ThiQ, ABC-type thiamine transport system, ATPase component [Coenzyme metabolism].
	1e-18	COG4136, COG4136, ABC-type uncharacterized transport system, ATPase component [General function prediction only].
	1e-18	COG4778, PhnL, ABC-type phosphonate transport system, ATPase component [Inorganic ion transport and metabolism].
	6e-18	COG4604, CeuD, ABC-type enterochelin transport system, ATPase component [Inorganic ion transport and metabolism].
	6e-18	COG4559, COG4559, ABC-type hemin transport system, ATPase component [Inorganic ion transport and metabolism].
	1e-17	COG4674, COG4674, Uncharacterized ABC-type transport system, ATPase component [General function prediction only].
	4e-15	COG1119, ModF, ABC-type molybdenum transport system, ATPase component/photorepair protein PhrA [Inorganic ion transport and metabolism].
	6e-15	COG4138, BtuD, ABC-type cobalamin transport system, ATPase component [Coenzyme metabolism].
	4e-14	COG4619, COG4619, ABC-type uncharacterized transport system, ATPase component [General function prediction only].
	2e-11	COG1245, COG1245, Predicted ATPase, RNase L inhibitor (RLI) homolog [General function prediction only].
----------------------------------------------------
candidate #189:	b0449
likelihood ratios: Total 2.5e+07; Clust 3.3,1.5,1.9; BLAST 20.1,6.4,3.5; KEGG 6.4,4.5,10.3; ExprEco 2.8,2.7,2.6; ExprSce 1.0,1.0,1.0; FusE2 ,,; FusE5 ,,; FusE10 ,,;
gene name: b0449	 (NP_414983)	gi: 16128434	length: 593aa
description: putative ATP-binding component of a transport system [Escherichia coli K12].
coverage: Archaea[2e-69] Bacteria[0.0] Eukaryota[7e-73]
conserved domains: (Evalue, description)
	1e-120	COG1132, MdlB, ABC-type multidrug transport system, ATPase and permease components [Defense mechanisms].
	5e-92	COG2274, SunT, ABC-type bacteriocin/lantibiotic exporters, contain an N-terminal double-glycine peptidase domain [Defense mechanisms].
	1e-80	COG4988, CydD, ABC-type transport system involved in cytochrome bd biosynthesis, ATPase and permease components [Energy production and conversion / Posttranslational modification, protein turnover, chaperones].
	5e-66	COG4987, CydC, ABC-type transport system involved in cytochrome bd biosynthesis, fused ATPase and permease components [Energy production and conversion / Posttranslational modification, protein turnover, chaperones].
	3e-57	COG5265, ATM1, ABC-type transport system involved in Fe-S cluster assembly, permease and ATPase components [Posttranslational modification, protein turnover, chaperones].
	3e-52	cd00267, ABC_ATPase, ABC (ATP-binding cassette) transporter nucleotide-binding domain; ABC transporters are a large family of proteins involved in the transport of a wide variety of different compounds, like sugars, ions, peptides and more complex organic molecules. The nucleotide binding domain shows the highest similarity between all members of the family. ABC transporters are a subset of nucleotide hydrolases that contain a signature motif, Q-loop, and H-loop/switch region in addition to the Walker A motif/P-loop andWalker B motif commonly found in a number of ATP- and GTP-binding and hydrolyzing proteins..
	1e-38	COG4618, ArpD, ABC-type protease/lipase transport system, ATPase and permease components [General function prediction only].
	1e-33	COG1122, CbiO, ABC-type cobalt transport system, ATPase component [Inorganic ion transport and metabolism].
	7e-32	COG1131, CcmA, ABC-type multidrug transport system, ATPase component [Defense mechanisms].
	8e-31	COG1120, FepC, ABC-type cobalamin/Fe3+-siderophores transport systems, ATPase components [Inorganic ion transport and metabolism / Coenzyme metabolism].
	9e-30	COG4615, PvdE, ABC-type siderophore export system, fused ATPase and permease components [Secondary metabolites biosynthesis, transport, and catabolism / Inorganic ion transport and metabolism].
	3e-29	COG1135, AbcC, ABC-type metal ion transport system, ATPase component [Inorganic ion transport and metabolism].
	5e-29	pfam00005, ABC_tran, ABC transporter. ABC transporters for a large family of proteins responsible for translocation of a variety of compounds across biological membranes. ABC transporters are the largest family of proteins in many completely sequenced bacteria. ABC transporters are composed of two copies of this domain and two copies of a transmembrane domain pfam00664. These four domains may belong to a single polypeptide, or belong in different polypeptide chains..
	7e-29	COG1129, MglA, ABC-type sugar transport system, ATPase component [Carbohydrate transport and metabolism].
	1e-28	COG1124, DppF, ABC-type dipeptide/oligopeptide/nickel transport system, ATPase component [Amino acid transport and metabolism / Inorganic ion transport and metabolism].
	2e-28	COG1121, ZnuC, ABC-type Mn/Zn transport systems, ATPase component [Inorganic ion transport and metabolism].
	7e-28	COG1123, COG1123, ATPase components of various ABC-type transport systems, contain duplicated ATPase [General function prediction only].
	2e-27	COG4608, AppF, ABC-type oligopeptide transport system, ATPase component [Amino acid transport and metabolism].
	2e-27	COG3845, COG3845, ABC-type uncharacterized transport systems, ATPase components [General function prediction only].
	4e-27	COG2884, FtsE, Predicted ATPase involved in cell division [Cell division and chromosome partitioning].
	7e-27	pfam00664, ABC_membrane, ABC transporter transmembrane region. This family represents a unit of six transmembrane helices. Many members of the ABC transporter family (pfam00005) have two such regions..
	1e-26	COG1116, TauB, ABC-type nitrate/sulfonate/bicarbonate transport system, ATPase component [Inorganic ion transport and metabolism].
	2e-26	COG3839, MalK, ABC-type sugar transport systems, ATPase components [Carbohydrate transport and metabolism].
	2e-26	COG1136, SalX, ABC-type antimicrobial peptide transport system, ATPase component [Defense mechanisms].
	2e-26	COG1126, GlnQ, ABC-type polar amino acid transport system, ATPase component [Amino acid transport and metabolism].
	7e-26	COG3842, PotA, ABC-type spermidine/putrescine transport systems, ATPase components [Amino acid transport and metabolism].
	5e-25	COG0444, DppD, ABC-type dipeptide/oligopeptide/nickel transport system, ATPase component [Amino acid transport and metabolism / Inorganic ion transport and metabolism].
	6e-25	COG1117, PstB, ABC-type phosphate transport system, ATPase component [Inorganic ion transport and metabolism].
	7e-25	COG3638, COG3638, ABC-type phosphate/phosphonate transport system, ATPase component [Inorganic ion transport and metabolism].
	7e-25	COG0411, LivG, ABC-type branched-chain amino acid transport systems, ATPase component [Amino acid transport and metabolism].
	5e-23	COG1127, Ttg2A, ABC-type transport system involved in resistance to organic solvents, ATPase component [Secondary metabolites biosynthesis, transport, and catabolism].
	2e-22	COG0410, LivF, ABC-type branched-chain amino acid transport systems, ATPase component [Amino acid transport and metabolism].
	3e-21	COG1125, OpuBA, ABC-type proline/glycine betaine transport systems, ATPase components [Amino acid transport and metabolism].
	3e-20	COG1134, TagH, ABC-type polysaccharide/polyol phosphate transport system, ATPase component [Carbohydrate transport and metabolism / Cell envelope biogenesis, outer membrane].
	3e-20	COG4167, SapF, ABC-type antimicrobial peptide transport system, ATPase component [Defense mechanisms].
	4e-20	COG0396, SufC, ABC-type transport system involved in Fe-S cluster assembly, ATPase component [Posttranslational modification, protein turnover, chaperones].
	5e-20	COG4175, ProV, ABC-type proline/glycine betaine transport system, ATPase component [Amino acid transport and metabolism].
	6e-20	COG4172, COG4172, ABC-type uncharacterized transport system, duplicated ATPase component [General function prediction only].
	7e-20	COG1101, PhnK, ABC-type uncharacterized transport system, ATPase component [General function prediction only].
	9e-20	COG1119, ModF, ABC-type molybdenum transport system, ATPase component/photorepair protein PhrA [Inorganic ion transport and metabolism].
	9e-20	COG4181, COG4181, Predicted ABC-type transport system involved in lysophospholipase L1 biosynthesis, ATPase component [Secondary metabolites biosynthesis, transport, and catabolism].
	1e-19	COG1118, CysA, ABC-type sulfate/molybdate transport systems, ATPase component [Inorganic ion transport and metabolism].
	2e-19	COG4619, COG4619, ABC-type uncharacterized transport system, ATPase component [General function prediction only].
	3e-19	COG4559, COG4559, ABC-type hemin transport system, ATPase component [Inorganic ion transport and metabolism].
	4e-19	COG3840, ThiQ, ABC-type thiamine transport system, ATPase component [Coenzyme metabolism].
	4e-19	COG4178, COG4178, ABC-type uncharacterized transport system, permease and ATPase components [General function prediction only].
	1e-17	COG1137, YhbG, ABC-type (unclassified) transport system, ATPase component [General function prediction only].
	1e-16	COG4152, COG4152, ABC-type uncharacterized transport system, ATPase component [General function prediction only].
	2e-16	COG0488, Uup, ATPase components of ABC transporters with duplicated ATPase domains [General function prediction only].
	5e-16	COG4674, COG4674, Uncharacterized ABC-type transport system, ATPase component [General function prediction only].
	9e-16	COG4604, CeuD, ABC-type enterochelin transport system, ATPase component [Inorganic ion transport and metabolism].
	1e-15	COG4525, TauB, ABC-type taurine transport system, ATPase component [Inorganic ion transport and metabolism].
	3e-15	COG4555, NatA, ABC-type Na+ transport system, ATPase component [Energy production and conversion / Inorganic ion transport and metabolism].
	4e-15	COG4133, CcmA, ABC-type transport system involved in cytochrome c biogenesis, ATPase component [Posttranslational modification, protein turnover, chaperones].
	4e-13	COG4148, ModC, ABC-type molybdate transport system, ATPase component [Inorganic ion transport and metabolism].
	4e-13	COG4598, HisP, ABC-type histidine transport system, ATPase component [Amino acid transport and metabolism].
	5e-13	COG4586, COG4586, ABC-type uncharacterized transport system, ATPase component [General function prediction only].
	9e-13	COG4161, ArtP, ABC-type arginine transport system, ATPase component [Amino acid transport and metabolism].
	3e-12	COG4170, SapD, ABC-type antimicrobial peptide transport system, ATPase component [Defense mechanisms].
	2e-11	COG2401, COG2401, ABC-type ATPase fused to a predicted acetyltransferase domain [General function prediction only].
	9e-11	COG4138, BtuD, ABC-type cobalamin transport system, ATPase component [Coenzyme metabolism].
----------------------------------------------------
candidate #190:	b1710
likelihood ratios: Total 2.5e+07; Clust 9.3,3.5,5.5; BLAST 3.8,3.9,3.2; KEGG 3.0,2.4,4.2; ExprEco 13.2,2.0,2.0; ExprSce 1.1,1.2,1.5; FusE2 ,,; FusE5 ,,; FusE10 ,,;
gene name: b1710	 (NP_416225)	gi: 16129666	length: 183aa
description: vitamin B12 transport [Escherichia coli K12].
coverage: Bacteria[1e-103] Eukaryota[2e-33]
conserved domains: (Evalue, description)
	6e-65	COG0386, BtuE, Glutathione peroxidase [Posttranslational modification, protein turnover, chaperones].
	8e-46	pfam00255, GSHPx, Glutathione peroxidase..
----------------------------------------------------
candidate #191:	b3465
likelihood ratios: Total 2.5e+07; Clust 16.1,14.6,3.5; BLAST 1.9,3.5,2.9; KEGG 3.7,4.4,1.2; ExprEco 1.3,17.3,3.7; ExprSce 1.0,1.0,1.0; FusE2 ,,; FusE5 ,,; FusE10 ,,;
gene name: b3465	 (NP_417922)	gi: 16131337	length: 198aa
description: putative methyltransferase [Escherichia coli K12].
coverage: Bacteria[1e-110] Eukaryota[1e-54]
conserved domains: (Evalue, description)
	3e-63	COG0742, COG0742, N6-adenine-specific methylase [DNA replication, recombination, and repair].
	2e-59	pfam03602, Cons_hypoth95, Conserved hypothetical protein 95..
----------------------------------------------------
candidate #192:	b0473
likelihood ratios: Total 2.5e+07; Clust 4.2,12.7,3.5; BLAST 1.9,5.5,12.2; KEGG 2.1,1.5,1.5; ExprEco 19.4,2.7,2.7; ExprSce 1.1,1.1,1.3; FusE2 ,,; FusE5 ,,; FusE10 ,,;
gene name: b0473	 (NP_415006)	gi: 16128457	length: 624aa
description: chaperone Hsp90, heat shock protein C 62.5 [Escherichia coli K12].
coverage: Archaea[4e-09] Bacteria[0.0] Eukaryota[1e-131]
conserved domains: (Evalue, description)
	0.0	COG0326, HtpG, Molecular chaperone, HSP90 family [Posttranslational modification, protein turnover, chaperones].
	1e-92	pfam00183, HSP90, Hsp90 protein..
----------------------------------------------------
candidate #193:	b3746
likelihood ratios: Total 2.5e+07; Clust 1.8,9.0,6.6; BLAST 18.3,1.4,1.4; KEGG 1.4,3.1,2.2; ExprEco 1.4,11.1,3.4; ExprSce 1.4,3.3,2.7; FusE2 ,,; FusE5 ,,; FusE10 ,,;
gene name: b3746	 (NP_418202)	gi: 49176399	length: 506aa
description: putative 2-component regulator [Escherichia coli K12].
coverage: Archaea[2e-50] Bacteria[0.0]
conserved domains: (Evalue, description)
	4e-50	COG0714, COG0714, MoxR-like ATPases [General function prediction only].
----------------------------------------------------
candidate #194:	b3577
likelihood ratios: Total 2.5e+07; Clust 3.1,13.6,7.4; BLAST 1.8,1.4,5.3; KEGG 3.2,1.2,1.9; ExprEco 12.7,5.5,11.7; ExprSce 1.0,1.0,1.0; FusE2 ,,; FusE5 ,,; FusE10 ,,;
gene name: b3577	 (NP_418034)	gi: 16131448	length: 157aa
description: putative transport protein [Escherichia coli K12].
coverage: Bacteria[4e-84]
conserved domains: (Evalue, description)
	1e-27	COG3090, DctM, TRAP-type C4-dicarboxylate transport system, small permease component [Carbohydrate transport and metabolism].
	2e-22	pfam04290, DctQ, Tripartite ATP-independent periplasmic transporters, DctQ component. The function of the members of this family is unknown, but DctQ homologues are invariably found in the tripartite ATP-independent periplasmic transporters..
----------------------------------------------------
candidate #195:	b2249
likelihood ratios: Total 2.4e+07; Clust 5.4,4.4,3.4; BLAST 2.4,7.9,5.0; KEGG 4.1,5.4,4.6; ExprEco 2.0,1.8,1.4; ExprSce 4.2,1.3,1.2; FusE2 ,,; FusE5 ,,; FusE10 ,,;
gene name: b2249	 (NP_416752)	gi: 16130184	length: 400aa
description: putative competence-damage protein [Escherichia coli K12].
coverage: Archaea[3e-26] Bacteria[0.0] Eukaryota[8e-56]
conserved domains: (Evalue, description)
	2e-75	COG1058, CinA, Predicted nucleotide-utilizing enzyme related to molybdopterin-biosynthesis enzyme MoeA [General function prediction only].
----------------------------------------------------
candidate #196:	b3591
likelihood ratios: Total 2.4e+07; Clust 1.8,342.7,18.5; BLAST 1.2,1.8,2.0; KEGG 1.3,1.4,1.9; ExprEco 1.9,10.4,6.9; ExprSce 1.0,1.0,1.0; FusE2 ,,; FusE5 ,,; FusE10 ,,;
gene name: b3591	 (NP_418048)	gi: 16131462	length: 463aa
description: selenocysteine synthase (with SelD) [Escherichia coli K12].
coverage: Bacteria[0.0]
conserved domains: (Evalue, description)
	1e-148	pfam03841, SelA, L-seryl-tRNA selenium transferase..
	1e-127	COG1921, SelA, Selenocysteine synthase [seryl-tRNASer selenium transferase] [Amino acid transport and metabolism].
----------------------------------------------------
candidate #197:	b4162
likelihood ratios: Total 2.3e+07; Clust 3.7,3.6,2.2; BLAST 11.3,1.7,2.1; KEGG 5.2,1.3,1.3; ExprEco 1.3,14.1,2.8; ExprSce 4.3,5.1,1.9; FusE2 ,,; FusE5 ,,; FusE10 ,,;
gene name: b4162	 (NP_418586)	gi: 49176466	length: 204aa
description: oligoribonuclease [Escherichia coli K12].
coverage: Bacteria[1e-115] Eukaryota[1e-44]
conserved domains: (Evalue, description)
	3e-91	COG1949, Orn, Oligoribonuclease (3'->5' exoribonuclease) [RNA processing and modification].
	3e-28	pfam00929, Exonuc_X-T, Exonuclease. This family includes a variety of exonuclease proteins, such as ribonuclease T and the epsilon subunit of DNA polymerase III..
	3e-15	smart00479, EXOIII, exonuclease domain in DNA-polymerase alpha and epsilon chain, ribonuclease T and other exonucleases .
----------------------------------------------------
candidate #198:	b1813
likelihood ratios: Total 2.3e+07; Clust 4.5,18.6,1.8; BLAST 6.6,9.4,6.9; KEGG 2.8,2.7,5.9; ExprEco 1.5,1.4,1.4; ExprSce 1.3,2.0,1.1; FusE2 ,,; FusE5 ,,; FusE10 ,,;
gene name: b1813	 (NP_416327)	gi: 16129767	length: 192aa
description: conserved hypothetical protein, MutT-like [Escherichia coli K12].
coverage: Archaea[7e-21] Bacteria[1e-106] Eukaryota[4e-18]
----------------------------------------------------
candidate #199:	b4202
likelihood ratios: Total 2.3e+07; Clust 3.8,18.2,2.1; BLAST 2.0,2.6,2.3; KEGG 8.0,4.0,1.4; ExprEco 2.5,6.2,2.4; ExprSce 2.8,2.7,1.2; FusE2 ,,; FusE5 ,,; FusE10 ,,;
gene name: b4202	 (NP_418623)	gi: 16132024	length: 75aa
description: 30S ribosomal subunit protein S18 [Escherichia coli K12].
coverage: Bacteria[2e-36] Eukaryota[2e-11]
conserved domains: (Evalue, description)
	5e-14	pfam01084, Ribosomal_S18, Ribosomal protein S18..
----------------------------------------------------
candidate #200:	b3733
likelihood ratios: Total 2.2e+07; Clust 5.3,7.8,8.0; BLAST 2.1,36.5,1.4; KEGG 1.2,4.3,1.6; ExprEco 1.3,4.7,2.6; ExprSce 1.4,2.7,1.3; FusE2 ,,; FusE5 ,,; FusE10 ,,;
gene name: b3733	 (NP_418189)	gi: 16131601	length: 287aa
description: membrane-bound ATP synthase, F1 sector, gamma-subunit [Escherichia coli K12].
coverage: Archaea[1e-13] Bacteria[1e-159] Eukaryota[5e-50]
conserved domains: (Evalue, description)
	1e-111	pfam00231, ATP-synt, ATP synthase..
	1e-108	COG0224, AtpG, F0F1-type ATP synthase, gamma subunit [Energy production and conversion].
----------------------------------------------------
candidate #201:	b4219
likelihood ratios: Total 2.2e+07; Clust 4.0,4.1,4.0; BLAST 3.8,5.4,2.5; KEGG 2.2,2.5,1.9; ExprEco 2.4,4.2,1.7; ExprSce 1.1,1.3,26.0; FusE2 ,,; FusE5 ,,; FusE10 ,,;
gene name: b4219	 (NP_418640)	gi: 16132041	length: 212aa
description: peptide methionine sulfoxide reductase [Escherichia coli K12].
coverage: Archaea[1e-39] Bacteria[1e-126] Eukaryota[4e-68]
conserved domains: (Evalue, description)
	3e-68	pfam01625, PMSR, Peptide methionine sulfoxide reductase. This enzyme repairs damaged proteins. Methionine sulfoxide in proteins is reduced to methionine..
----------------------------------------------------
candidate #202:	b4058
likelihood ratios: Total 2.2e+07; Clust 10.8,11.5,9.6; BLAST 5.4,4.1,4.0; KEGG 1.2,5.6,1.4; ExprEco 2.4,1.7,5.3; ExprSce 1.0,1.0,1.0; FusE2 ,,; FusE5 ,,; FusE10 ,,;
gene name: b4058	 (NP_418482)	gi: 16131884	length: 940aa
description: DNA excision repair enzyme subunit, with UvrBC [Escherichia coli K12].
coverage: Archaea[0.0] Bacteria[0.0] Eukaryota[2e-06]
conserved domains: (Evalue, description)
	0.0	COG0178, UvrA, Excinuclease ATPase subunit [DNA replication, recombination, and repair].
	3e-22	pfam00005, ABC_tran, ABC transporter. ABC transporters for a large family of proteins responsible for translocation of a variety of compounds across biological membranes. ABC transporters are the largest family of proteins in many completely sequenced bacteria. ABC transporters are composed of two copies of this domain and two copies of a transmembrane domain pfam00664. These four domains may belong to a single polypeptide, or belong in different polypeptide chains..
	4e-18	COG1121, ZnuC, ABC-type Mn/Zn transport systems, ATPase component [Inorganic ion transport and metabolism].
	6e-15	cd00267, ABC_ATPase, ABC (ATP-binding cassette) transporter nucleotide-binding domain; ABC transporters are a large family of proteins involved in the transport of a wide variety of different compounds, like sugars, ions, peptides and more complex organic molecules. The nucleotide binding domain shows the highest similarity between all members of the family. ABC transporters are a subset of nucleotide hydrolases that contain a signature motif, Q-loop, and H-loop/switch region in addition to the Walker A motif/P-loop andWalker B motif commonly found in a number of ATP- and GTP-binding and hydrolyzing proteins..
	1e-12	COG1131, CcmA, ABC-type multidrug transport system, ATPase component [Defense mechanisms].
	1e-12	COG1122, CbiO, ABC-type cobalt transport system, ATPase component [Inorganic ion transport and metabolism].
	3e-12	COG2274, SunT, ABC-type bacteriocin/lantibiotic exporters, contain an N-terminal double-glycine peptidase domain [Defense mechanisms].
	3e-12	COG0411, LivG, ABC-type branched-chain amino acid transport systems, ATPase component [Amino acid transport and metabolism].
	8e-12	COG1129, MglA, ABC-type sugar transport system, ATPase component [Carbohydrate transport and metabolism].
	1e-11	COG1132, MdlB, ABC-type multidrug transport system, ATPase and permease components [Defense mechanisms].
	3e-11	COG3845, COG3845, ABC-type uncharacterized transport systems, ATPase components [General function prediction only].
	5e-11	COG4988, CydD, ABC-type transport system involved in cytochrome bd biosynthesis, ATPase and permease components [Energy production and conversion / Posttranslational modification, protein turnover, chaperones].
	1e-10	COG1123, COG1123, ATPase components of various ABC-type transport systems, contain duplicated ATPase [General function prediction only].
----------------------------------------------------
candidate #203:	b2977
likelihood ratios: Total 2.1e+07; Clust 3.8,3.3,12.5; BLAST 9.6,1.8,3.9; KEGG 2.9,2.0,8.1; ExprEco 1.9,7.8,2.9; ExprSce 1.0,1.0,1.0; FusE2 ,,; FusE5 ,,; FusE10 ,,;
gene name: b2977	 (NP_417451)	gi: 16130877	length: 134aa
description: conserved hypothetical protein, GlcG [Escherichia coli K12].
coverage: Archaea[2e-11] Bacteria[2e-67]
conserved domains: (Evalue, description)
	1e-31	COG3193, GlcG, Uncharacterized protein, possibly involved in utilization of glycolate and propanediol [General function prediction only].
	1e-27	pfam03928, DUF336, Domain of unknown function (DUF336). This family contains uncharacterised sequences, including several GlcG proteins. The alignment contains many conserved motifs that are suggestive of cofactor binding and enzymatic activity..
----------------------------------------------------
candidate #204:	b2123
likelihood ratios: Total 2.1e+07; Clust 1.5,1.5,1.8; BLAST 1.1,8.6,79.0; KEGG 1.2,15.4,203.5; ExprEco 1.4,1.2,1.0; ExprSce 1.0,1.0,1.0; FusE2 ,,; FusE5 ,,; FusE10 ,,;
gene name: b2123	 (NP_416627)	gi: 16130061	length: 157aa
description: putative lipoprotein [Escherichia coli K12].
coverage: Bacteria[2e-81]
conserved domains: (Evalue, description)
	5e-35	pfam06998, DUF1307, Protein of unknown function (DUF1307). This family consists of several hypothetical bacterial proteins of around 150 residues in length. Some family members are described as putative lipoproteins but the function of the family is unknown..
----------------------------------------------------
candidate #205:	b2730
likelihood ratios: Total 2.1e+07; Clust 3.1,2.0,3.2; BLAST 54.5,5.7,2.6; KEGG 12.9,4.6,1.9; ExprEco 2.4,3.1,1.6; ExprSce 1.0,1.0,1.0; FusE2 ,,; FusE5 ,,; FusE10 ,,;
gene name: b2730	 (NP_417210)	gi: 16130637	length: 322aa
description: hydrogenase 3 maturation protein [Escherichia coli K12].
coverage: Archaea[1e-64] Bacteria[1e-180]
conserved domains: (Evalue, description)
	1e-102	COG0309, HypE, Hydrogenase maturation factor [Posttranslational modification, protein turnover, chaperones].
	1e-24	pfam00586, AIRS, AIR synthase related protein, N-terminal domain. This family includes Hydrogen expression/formation protein HypE, AIR synthases EC:6.3.3.1, FGAM synthase EC:6.3.5.3 and selenide, water dikinase EC:2.7.9.3. The N-terminal domain of AIR synthase forms the dimer interface of the protein, and is suggested as a putative ATP binding domain..
	7e-19	COG0611, ThiL, Thiamine monophosphate kinase [Coenzyme metabolism].
	3e-15	pfam02769, AIRS_C, AIR synthase related protein, C-terminal domain. This family includes Hydrogen expression/formation protein HypE, AIR synthases EC:6.3.3.1, FGAM synthase EC:6.3.5.3 and selenide, water dikinase EC:2.7.9.3. The function of the C-terminal domain of AIR synthase is unclear, but the cleft formed between N and C domains is postulated as a sulphate binding site..
----------------------------------------------------
candidate #206:	b0965
likelihood ratios: Total 2.0e+07; Clust 2.3,1.7,2.1; BLAST 4.4,3.4,10.4; KEGG 23.5,7.8,4.9; ExprEco 9.7,1.2,1.4; ExprSce 1.0,1.0,1.0; FusE2 ,,; FusE5 ,,; FusE10 ,,;
gene name: b0965	 (NP_415485)	gi: 49176064	length: 164aa
description: protein (unknown function) [Escherichia coli K12].
coverage: Archaea[8e-24] Bacteria[2e-87] Eukaryota[7e-06]
conserved domains: (Evalue, description)
	6e-55	COG1832, COG1832, Predicted CoA-binding protein [General function prediction only].
	1e-20	pfam02629, CoA_binding, CoA binding domain. This domain has a Rossmann fold and is found in a number of proteins including succinyl CoA synthetases, malate and ATP-citrate ligases..
----------------------------------------------------
candidate #207:	b1917
likelihood ratios: Total 1.9e+07; Clust 27.7,7.4,2.0; BLAST 2.1,8.5,6.5; KEGG 1.1,8.1,11.7; ExprEco 3.3,1.1,1.0; ExprSce 1.0,1.0,1.0; FusE2 ,,; FusE5 ,,; FusE10 ,,;
gene name: b1917	 (NP_416427)	gi: 16129864	length: 250aa
description: putative ATP-binding component of a transport system [Escherichia coli K12].
coverage: Archaea[2e-68] Bacteria[1e-134] Eukaryota[9e-64]
conserved domains: (Evalue, description)
	1e-106	COG1126, GlnQ, ABC-type polar amino acid transport system, ATPase component [Amino acid transport and metabolism].
	4e-81	COG4598, HisP, ABC-type histidine transport system, ATPase component [Amino acid transport and metabolism].
	5e-66	COG1135, AbcC, ABC-type metal ion transport system, ATPase component [Inorganic ion transport and metabolism].
	2e-64	COG4161, ArtP, ABC-type arginine transport system, ATPase component [Amino acid transport and metabolism].
	5e-58	COG3842, PotA, ABC-type spermidine/putrescine transport systems, ATPase components [Amino acid transport and metabolism].
	7e-58	COG1136, SalX, ABC-type antimicrobial peptide transport system, ATPase component [Defense mechanisms].
	3e-55	cd00267, ABC_ATPase, ABC (ATP-binding cassette) transporter nucleotide-binding domain; ABC transporters are a large family of proteins involved in the transport of a wide variety of different compounds, like sugars, ions, peptides and more complex organic molecules. The nucleotide binding domain shows the highest similarity between all members of the family. ABC transporters are a subset of nucleotide hydrolases that contain a signature motif, Q-loop, and H-loop/switch region in addition to the Walker A motif/P-loop andWalker B motif commonly found in a number of ATP- and GTP-binding and hydrolyzing proteins..
	7e-55	COG1123, COG1123, ATPase components of various ABC-type transport systems, contain duplicated ATPase [General function prediction only].
	5e-54	COG1122, CbiO, ABC-type cobalt transport system, ATPase component [Inorganic ion transport and metabolism].
	7e-54	COG1125, OpuBA, ABC-type proline/glycine betaine transport systems, ATPase components [Amino acid transport and metabolism].
	7e-54	COG1117, PstB, ABC-type phosphate transport system, ATPase component [Inorganic ion transport and metabolism].
	9e-54	COG1116, TauB, ABC-type nitrate/sulfonate/bicarbonate transport system, ATPase component [Inorganic ion transport and metabolism].
	9e-53	COG3839, MalK, ABC-type sugar transport systems, ATPase components [Carbohydrate transport and metabolism].
	2e-52	COG3638, COG3638, ABC-type phosphate/phosphonate transport system, ATPase component [Inorganic ion transport and metabolism].
	2e-52	COG4608, AppF, ABC-type oligopeptide transport system, ATPase component [Amino acid transport and metabolism].
	2e-51	COG1118, CysA, ABC-type sulfate/molybdate transport systems, ATPase component [Inorganic ion transport and metabolism].
	2e-50	COG1131, CcmA, ABC-type multidrug transport system, ATPase component [Defense mechanisms].
	7e-50	COG0444, DppD, ABC-type dipeptide/oligopeptide/nickel transport system, ATPase component [Amino acid transport and metabolism / Inorganic ion transport and metabolism].
	3e-49	COG4175, ProV, ABC-type proline/glycine betaine transport system, ATPase component [Amino acid transport and metabolism].
	5e-49	COG1127, Ttg2A, ABC-type transport system involved in resistance to organic solvents, ATPase component [Secondary metabolites biosynthesis, transport, and catabolism].
	6e-48	COG1124, DppF, ABC-type dipeptide/oligopeptide/nickel transport system, ATPase component [Amino acid transport and metabolism / Inorganic ion transport and metabolism].
	1e-47	COG2884, FtsE, Predicted ATPase involved in cell division [Cell division and chromosome partitioning].
	4e-46	pfam00005, ABC_tran, ABC transporter. ABC transporters for a large family of proteins responsible for translocation of a variety of compounds across biological membranes. ABC transporters are the largest family of proteins in many completely sequenced bacteria. ABC transporters are composed of two copies of this domain and two copies of a transmembrane domain pfam00664. These four domains may belong to a single polypeptide, or belong in different polypeptide chains..
	3e-45	COG0411, LivG, ABC-type branched-chain amino acid transport systems, ATPase component [Amino acid transport and metabolism].
	6e-44	COG1120, FepC, ABC-type cobalamin/Fe3+-siderophores transport systems, ATPase components [Inorganic ion transport and metabolism / Coenzyme metabolism].
	4e-43	COG4172, COG4172, ABC-type uncharacterized transport system, duplicated ATPase component [General function prediction only].
	3e-42	COG0410, LivF, ABC-type branched-chain amino acid transport systems, ATPase component [Amino acid transport and metabolism].
	4e-42	COG4181, COG4181, Predicted ABC-type transport system involved in lysophospholipase L1 biosynthesis, ATPase component [Secondary metabolites biosynthesis, transport, and catabolism].
	2e-41	COG1129, MglA, ABC-type sugar transport system, ATPase component [Carbohydrate transport and metabolism].
	3e-41	COG2274, SunT, ABC-type bacteriocin/lantibiotic exporters, contain an N-terminal double-glycine peptidase domain [Defense mechanisms].
	6e-41	COG1121, ZnuC, ABC-type Mn/Zn transport systems, ATPase component [Inorganic ion transport and metabolism].
	2e-39	COG3840, ThiQ, ABC-type thiamine transport system, ATPase component [Coenzyme metabolism].
	1e-37	COG3845, COG3845, ABC-type uncharacterized transport systems, ATPase components [General function prediction only].
	7e-37	COG4988, CydD, ABC-type transport system involved in cytochrome bd biosynthesis, ATPase and permease components [Energy production and conversion / Posttranslational modification, protein turnover, chaperones].
	1e-34	COG1137, YhbG, ABC-type (unclassified) transport system, ATPase component [General function prediction only].
	1e-34	COG4525, TauB, ABC-type taurine transport system, ATPase component [Inorganic ion transport and metabolism].
	2e-34	COG1132, MdlB, ABC-type multidrug transport system, ATPase and permease components [Defense mechanisms].
	1e-33	COG4559, COG4559, ABC-type hemin transport system, ATPase component [Inorganic ion transport and metabolism].
	8e-33	COG4987, CydC, ABC-type transport system involved in cytochrome bd biosynthesis, fused ATPase and permease components [Energy production and conversion / Posttranslational modification, protein turnover, chaperones].
	1e-32	COG4148, ModC, ABC-type molybdate transport system, ATPase component [Inorganic ion transport and metabolism].
	9e-31	COG4107, PhnK, ABC-type phosphonate transport system, ATPase component [Inorganic ion transport and metabolism].
	5e-30	COG4152, COG4152, ABC-type uncharacterized transport system, ATPase component [General function prediction only].
	6e-30	COG4604, CeuD, ABC-type enterochelin transport system, ATPase component [Inorganic ion transport and metabolism].
	1e-29	COG1119, ModF, ABC-type molybdenum transport system, ATPase component/photorepair protein PhrA [Inorganic ion transport and metabolism].
	2e-28	COG4555, NatA, ABC-type Na+ transport system, ATPase component [Energy production and conversion / Inorganic ion transport and metabolism].
	3e-28	COG4167, SapF, ABC-type antimicrobial peptide transport system, ATPase component [Defense mechanisms].
	8e-28	COG4778, PhnL, ABC-type phosphonate transport system, ATPase component [Inorganic ion transport and metabolism].
	3e-27	COG5265, ATM1, ABC-type transport system involved in Fe-S cluster assembly, permease and ATPase components [Posttranslational modification, protein turnover, chaperones].
	3e-27	COG0488, Uup, ATPase components of ABC transporters with duplicated ATPase domains [General function prediction only].
	7e-27	COG4618, ArpD, ABC-type protease/lipase transport system, ATPase and permease components [General function prediction only].
	2e-26	COG4619, COG4619, ABC-type uncharacterized transport system, ATPase component [General function prediction only].
	2e-25	COG1134, TagH, ABC-type polysaccharide/polyol phosphate transport system, ATPase component [Carbohydrate transport and metabolism / Cell envelope biogenesis, outer membrane].
	3e-25	COG0396, SufC, ABC-type transport system involved in Fe-S cluster assembly, ATPase component [Posttranslational modification, protein turnover, chaperones].
	4e-25	COG4674, COG4674, Uncharacterized ABC-type transport system, ATPase component [General function prediction only].
	7e-24	COG4136, COG4136, ABC-type uncharacterized transport system, ATPase component [General function prediction only].
	5e-23	COG4133, CcmA, ABC-type transport system involved in cytochrome c biogenesis, ATPase component [Posttranslational modification, protein turnover, chaperones].
	4e-22	COG1101, PhnK, ABC-type uncharacterized transport system, ATPase component [General function prediction only].
	6e-19	COG4586, COG4586, ABC-type uncharacterized transport system, ATPase component [General function prediction only].
	1e-18	COG4178, COG4178, ABC-type uncharacterized transport system, permease and ATPase components [General function prediction only].
	9e-18	COG4615, PvdE, ABC-type siderophore export system, fused ATPase and permease components [Secondary metabolites biosynthesis, transport, and catabolism / Inorganic ion transport and metabolism].
	2e-17	COG4170, SapD, ABC-type antimicrobial peptide transport system, ATPase component [Defense mechanisms].
	1e-15	COG2401, COG2401, ABC-type ATPase fused to a predicted acetyltransferase domain [General function prediction only].
	1e-14	COG1245, COG1245, Predicted ATPase, RNase L inhibitor (RLI) homolog [General function prediction only].
	1e-12	COG4138, BtuD, ABC-type cobalamin transport system, ATPase component [Coenzyme metabolism].
----------------------------------------------------
candidate #208:	b0172
likelihood ratios: Total 1.9e+07; Clust 9.6,4.1,5.1; BLAST 6.1,3.4,1.5; KEGG 10.5,4.6,1.3; ExprEco 3.4,4.1,2.6; ExprSce 1.2,1.0,1.1; FusE2 ,,; FusE5 ,,; FusE10 ,,;
gene name: b0172	 (NP_414714)	gi: 16128165	length: 185aa
description: ribosome releasing factor [Escherichia coli K12].
coverage: Bacteria[7e-97] Eukaryota[2e-42]
conserved domains: (Evalue, description)
	3e-57	cd00520, RRF, Ribosome recycling factor (RRF). Ribosome recycling factor dissociates the posttermination complex, composed of the ribosome, deacylated tRNA, and mRNA, after termination of translation. Thus ribosomes are "recycled" and ready for another round of protein synthesis. RRF is believed to bind the ribosome at the A-site in a manner that mimics tRNA, but the specific mechanisms remain unclear. RRF is essential for bacterial growth. It is not necessary for cell growth in archaea or eukaryotes, but is found in mitochondria or chloroplasts of some eukaryotic species..
	1e-52	pfam01765, RRF, Ribosome recycling factor. The ribosome recycling factor (RRF / ribosome release factor) dissociates the ribosome from the mRNA after termination of translation, and is essential bacterial growth. Thus ribosomes are "recycled" and ready for another round of protein synthesis..
----------------------------------------------------
candidate #209:	b3615
likelihood ratios: Total 1.9e+07; Clust 4.0,3.9,5.8; BLAST 4.2,2.1,3.3; KEGG 1.9,4.7,3.4; ExprEco 4.2,13.2,4.1; ExprSce 1.0,1.0,1.0; FusE2 ,,; FusE5 ,,; FusE10 ,,;
gene name: b3615	 (NP_418072)	gi: 16131486	length: 344aa
description: putative glycosyltransferase [Escherichia coli K12].
coverage: Archaea[8e-15] Bacteria[0.0] Eukaryota[1e-07]
conserved domains: (Evalue, description)
	5e-28	pfam00535, Glycos_transf_2, Glycosyl transferase. Diverse family, transferring sugar from UDP-glucose, UDP-N-acetyl- galactosamine, GDP-mannose or CDP-abequose, to a range of substrates including cellulose, dolichol phosphate and teichoic acids..
	4e-18	COG0463, WcaA, Glycosyltransferases involved in cell wall biogenesis [Cell envelope biogenesis, outer membrane].
	7e-12	COG1215, COG1215, Glycosyltransferases, probably involved in cell wall biogenesis [Cell envelope biogenesis, outer membrane].
----------------------------------------------------
candidate #210:	b3924
likelihood ratios: Total 1.8e+07; Clust 1.2,3.2,3.6; BLAST 127.6,3.1,2.1; KEGG 28.4,1.4,2.8; ExprEco 1.3,3.6,3.0; ExprSce 1.0,1.0,1.0; FusE2 ,,; FusE5 ,,; FusE10 ,,;
gene name: b3924	 (NP_418359)	gi: 16131762	length: 248aa
description: ferredoxin-NADP reductase [Escherichia coli K12].
coverage: Archaea[2e-07] Bacteria[1e-141] Eukaryota[4e-10]
conserved domains: (Evalue, description)
	2e-49	COG1018, Hmp, Flavodoxin reductases (ferredoxin-NADPH reductases) family 1 [Energy production and conversion].
	5e-19	pfam00175, NAD_binding_1, Oxidoreductase NAD-binding domain. Xanthine dehydrogenases, that also bind FAD/NAD, have essentially no similarity..
	8e-14	COG0543, UbiB, 2-polyprenylphenol hydroxylase and related flavodoxin oxidoreductases [Coenzyme metabolism / Energy production and conversion].
----------------------------------------------------
candidate #211:	b4092
likelihood ratios: Total 1.8e+07; Clust 1.9,2.1,2.5; BLAST 4.5,2.3,1.3; KEGG 1.6,3.4,1.6; ExprEco 3.1,15.5,4.6; ExprSce 1.1,28.0,2.4; FusE2 ,,; FusE5 ,,; FusE10 ,,;
gene name: b4092	 (NP_418516)	gi: 16131918	length: 252aa
description: phosphonate metabolism [Escherichia coli K12].
coverage: Archaea[6e-23] Bacteria[1e-150] Eukaryota[2e-09]
conserved domains: (Evalue, description)
	2e-39	COG1235, PhnP, Metal-dependent hydrolases of the beta-lactamase superfamily I [General function prediction only].
----------------------------------------------------
candidate #212:	b3152
likelihood ratios: Total 1.8e+07; Clust 1.8,1.5,2.7; BLAST 8.2,8.9,4.7; KEGG 1.3,8.4,1.5; ExprEco 3.0,3.1,2.2; ExprSce 7.9,2.4,1.0; FusE2 ,,; FusE5 ,,; FusE10 ,,;
gene name: b3152	 (NP_417621)	gi: 16131044	length: 226aa
description: putative NADH dehydrogenase [Escherichia coli K12].
coverage: Archaea[5e-06] Bacteria[1e-126] Eukaryota[3e-21]
conserved domains: (Evalue, description)
	4e-25	COG0702, COG0702, Predicted nucleoside-diphosphate-sugar epimerases [Cell envelope biogenesis, outer membrane / Carbohydrate transport and metabolism].
----------------------------------------------------
candidate #213:	b3353
likelihood ratios: Total 1.8e+07; Clust 1.8,2.8,3.2; BLAST 9.3,3.1,5.4; KEGG 9.0,2.0,1.2; ExprEco 4.6,1.6,8.2; ExprSce 2.0,1.3,2.0; FusE2 ,,; FusE5 ,,; FusE10 ,,;
gene name: b3353	 (NP_417812)	gi: 16131232	length: 340aa
description: putative enzyme with alpha/beta-hydrolase domain [Escherichia coli K12].
coverage: Bacteria[0.0] Eukaryota[1e-30]
conserved domains: (Evalue, description)
	1e-131	COG0429, COG0429, Predicted hydrolase of the alpha/beta-hydrolase fold [General function prediction only].
	1e-19	pfam00561, Abhydrolase_1, alpha/beta hydrolase fold. This catalytic domain is found in a very wide range of enzymes..
----------------------------------------------------
candidate #214:	b1247
likelihood ratios: Total 1.8e+07; Clust 7.2,3.4,1.6; BLAST 4.7,9.0,11.4; KEGG 1.3,12.6,4.3; ExprEco 12.0,1.0,1.0; ExprSce 1.0,1.0,1.0; FusE2 ,,; FusE5 ,,; FusE10 ,,;
gene name: b1247	 (NP_415763)	gi: 16129208	length: 334aa
description: homolog of Salmonella ATP-binding protein of oligopeptide ABC transport system [Escherichia coli K12].
coverage: Archaea[2e-89] Bacteria[0.0] Eukaryota[2e-29]
conserved domains: (Evalue, description)
	1e-126	COG4608, AppF, ABC-type oligopeptide transport system, ATPase component [Amino acid transport and metabolism].
	8e-98	COG0444, DppD, ABC-type dipeptide/oligopeptide/nickel transport system, ATPase component [Amino acid transport and metabolism / Inorganic ion transport and metabolism].
	4e-97	COG1123, COG1123, ATPase components of various ABC-type transport systems, contain duplicated ATPase [General function prediction only].
	5e-88	COG4172, COG4172, ABC-type uncharacterized transport system, duplicated ATPase component [General function prediction only].
	2e-79	COG1124, DppF, ABC-type dipeptide/oligopeptide/nickel transport system, ATPase component [Amino acid transport and metabolism / Inorganic ion transport and metabolism].
	2e-56	COG4167, SapF, ABC-type antimicrobial peptide transport system, ATPase component [Defense mechanisms].
	3e-54	cd00267, ABC_ATPase, ABC (ATP-binding cassette) transporter nucleotide-binding domain; ABC transporters are a large family of proteins involved in the transport of a wide variety of different compounds, like sugars, ions, peptides and more complex organic molecules. The nucleotide binding domain shows the highest similarity between all members of the family. ABC transporters are a subset of nucleotide hydrolases that contain a signature motif, Q-loop, and H-loop/switch region in addition to the Walker A motif/P-loop andWalker B motif commonly found in a number of ATP- and GTP-binding and hydrolyzing proteins..
	1e-53	COG1135, AbcC, ABC-type metal ion transport system, ATPase component [Inorganic ion transport and metabolism].
	3e-49	COG4170, SapD, ABC-type antimicrobial peptide transport system, ATPase component [Defense mechanisms].
	1e-47	COG1126, GlnQ, ABC-type polar amino acid transport system, ATPase component [Amino acid transport and metabolism].
	7e-45	COG3842, PotA, ABC-type spermidine/putrescine transport systems, ATPase components [Amino acid transport and metabolism].
	1e-44	COG1127, Ttg2A, ABC-type transport system involved in resistance to organic solvents, ATPase component [Secondary metabolites biosynthesis, transport, and catabolism].
	3e-43	pfam00005, ABC_tran, ABC transporter. ABC transporters for a large family of proteins responsible for translocation of a variety of compounds across biological membranes. ABC transporters are the largest family of proteins in many completely sequenced bacteria. ABC transporters are composed of two copies of this domain and two copies of a transmembrane domain pfam00664. These four domains may belong to a single polypeptide, or belong in different polypeptide chains..
	3e-43	COG1125, OpuBA, ABC-type proline/glycine betaine transport systems, ATPase components [Amino acid transport and metabolism].
	4e-43	COG3839, MalK, ABC-type sugar transport systems, ATPase components [Carbohydrate transport and metabolism].
	4e-41	COG1136, SalX, ABC-type antimicrobial peptide transport system, ATPase component [Defense mechanisms].
	3e-40	COG4175, ProV, ABC-type proline/glycine betaine transport system, ATPase component [Amino acid transport and metabolism].
	2e-39	COG1116, TauB, ABC-type nitrate/sulfonate/bicarbonate transport system, ATPase component [Inorganic ion transport and metabolism].
	2e-39	COG4107, PhnK, ABC-type phosphonate transport system, ATPase component [Inorganic ion transport and metabolism].
	1e-38	COG1131, CcmA, ABC-type multidrug transport system, ATPase component [Defense mechanisms].
	3e-37	COG1118, CysA, ABC-type sulfate/molybdate transport systems, ATPase component [Inorganic ion transport and metabolism].
	1e-36	COG3638, COG3638, ABC-type phosphate/phosphonate transport system, ATPase component [Inorganic ion transport and metabolism].
	2e-36	COG1122, CbiO, ABC-type cobalt transport system, ATPase component [Inorganic ion transport and metabolism].
	1e-35	COG1129, MglA, ABC-type sugar transport system, ATPase component [Carbohydrate transport and metabolism].
	2e-35	COG4598, HisP, ABC-type histidine transport system, ATPase component [Amino acid transport and metabolism].
	3e-34	COG1117, PstB, ABC-type phosphate transport system, ATPase component [Inorganic ion transport and metabolism].
	2e-33	COG0411, LivG, ABC-type branched-chain amino acid transport systems, ATPase component [Amino acid transport and metabolism].
	5e-33	COG1120, FepC, ABC-type cobalamin/Fe3+-siderophores transport systems, ATPase components [Inorganic ion transport and metabolism / Coenzyme metabolism].
	2e-32	COG3845, COG3845, ABC-type uncharacterized transport systems, ATPase components [General function prediction only].
	2e-32	COG2884, FtsE, Predicted ATPase involved in cell division [Cell division and chromosome partitioning].
	2e-31	COG2274, SunT, ABC-type bacteriocin/lantibiotic exporters, contain an N-terminal double-glycine peptidase domain [Defense mechanisms].
	2e-30	COG1121, ZnuC, ABC-type Mn/Zn transport systems, ATPase component [Inorganic ion transport and metabolism].
	3e-29	COG4181, COG4181, Predicted ABC-type transport system involved in lysophospholipase L1 biosynthesis, ATPase component [Secondary metabolites biosynthesis, transport, and catabolism].
	5e-29	COG0410, LivF, ABC-type branched-chain amino acid transport systems, ATPase component [Amino acid transport and metabolism].
	6e-29	COG4988, CydD, ABC-type transport system involved in cytochrome bd biosynthesis, ATPase and permease components [Energy production and conversion / Posttranslational modification, protein turnover, chaperones].
	7e-29	COG4161, ArtP, ABC-type arginine transport system, ATPase component [Amino acid transport and metabolism].
	7e-28	COG1132, MdlB, ABC-type multidrug transport system, ATPase and permease components [Defense mechanisms].
	1e-27	COG4555, NatA, ABC-type Na+ transport system, ATPase component [Energy production and conversion / Inorganic ion transport and metabolism].
	1e-27	COG0396, SufC, ABC-type transport system involved in Fe-S cluster assembly, ATPase component [Posttranslational modification, protein turnover, chaperones].
	2e-26	COG4525, TauB, ABC-type taurine transport system, ATPase component [Inorganic ion transport and metabolism].
	3e-25	COG3840, ThiQ, ABC-type thiamine transport system, ATPase component [Coenzyme metabolism].
	4e-24	COG4987, CydC, ABC-type transport system involved in cytochrome bd biosynthesis, fused ATPase and permease components [Energy production and conversion / Posttranslational modification, protein turnover, chaperones].
	5e-24	COG4559, COG4559, ABC-type hemin transport system, ATPase component [Inorganic ion transport and metabolism].
	1e-23	COG4148, ModC, ABC-type molybdate transport system, ATPase component [Inorganic ion transport and metabolism].
	7e-23	COG4152, COG4152, ABC-type uncharacterized transport system, ATPase component [General function prediction only].
	1e-22	COG4778, PhnL, ABC-type phosphonate transport system, ATPase component [Inorganic ion transport and metabolism].
	1e-22	COG4619, COG4619, ABC-type uncharacterized transport system, ATPase component [General function prediction only].
	2e-22	COG4674, COG4674, Uncharacterized ABC-type transport system, ATPase component [General function prediction only].
	3e-22	COG0488, Uup, ATPase components of ABC transporters with duplicated ATPase domains [General function prediction only].
	8e-22	COG1101, PhnK, ABC-type uncharacterized transport system, ATPase component [General function prediction only].
	2e-21	COG4618, ArpD, ABC-type protease/lipase transport system, ATPase and permease components [General function prediction only].
	3e-21	COG4136, COG4136, ABC-type uncharacterized transport system, ATPase component [General function prediction only].
	4e-21	COG1137, YhbG, ABC-type (unclassified) transport system, ATPase component [General function prediction only].
	4e-20	COG4604, CeuD, ABC-type enterochelin transport system, ATPase component [Inorganic ion transport and metabolism].
	1e-19	COG4586, COG4586, ABC-type uncharacterized transport system, ATPase component [General function prediction only].
	2e-19	COG1134, TagH, ABC-type polysaccharide/polyol phosphate transport system, ATPase component [Carbohydrate transport and metabolism / Cell envelope biogenesis, outer membrane].
	3e-17	COG1245, COG1245, Predicted ATPase, RNase L inhibitor (RLI) homolog [General function prediction only].
	4e-17	COG5265, ATM1, ABC-type transport system involved in Fe-S cluster assembly, permease and ATPase components [Posttranslational modification, protein turnover, chaperones].
	7e-17	COG4178, COG4178, ABC-type uncharacterized transport system, permease and ATPase components [General function prediction only].
	1e-16	COG1119, ModF, ABC-type molybdenum transport system, ATPase component/photorepair protein PhrA [Inorganic ion transport and metabolism].
	5e-13	COG4615, PvdE, ABC-type siderophore export system, fused ATPase and permease components [Secondary metabolites biosynthesis, transport, and catabolism / Inorganic ion transport and metabolism].
	6e-13	COG4133, CcmA, ABC-type transport system involved in cytochrome c biogenesis, ATPase component [Posttranslational modification, protein turnover, chaperones].
----------------------------------------------------
candidate #215:	b4364
likelihood ratios: Total 1.8e+07; Clust 3.8,3.3,3.3; BLAST 1.2,4.5,8.6; KEGG 1.2,9.4,10.6; ExprEco 3.2,3.1,1.9; ExprSce 1.1,1.1,3.6; FusE2 ,,; FusE5 ,,; FusE10 ,,;
gene name: b4364	 (NP_418784)	gi: 49176498	length: 277aa
description: putative structural protein [Escherichia coli K12].
coverage: Bacteria[1e-157]
conserved domains: (Evalue, description)
	5e-72	COG2966, COG2966, Uncharacterized conserved protein [Function unknown].
	4e-50	pfam06738, DUF1212, Protein of unknown function (DUF1212). This family represents a conserved region within a number of hypothetical proteins of unknown function found in eukaryotes, bacteria and archaea. Some family members are membrane proteins..
----------------------------------------------------
candidate #216:	b1856
likelihood ratios: Total 1.7e+07; Clust 160.6,26.1,2.6; BLAST 2.7,4.0,1.7; KEGG 6.0,2.1,1.6; ExprEco 1.7,1.7,1.5; ExprSce 1.0,1.0,1.0; FusE2 ,,; FusE5 ,,; FusE10 ,,;
gene name: b1856	 (NP_416370)	gi: 16129809	length: 419aa
description: hypothetical protein b1856 [Escherichia coli K12].
coverage: Bacteria[0.0] Eukaryota[5e-78]
conserved domains: (Evalue, description)
	9e-36	COG0739, NlpD, Membrane proteins related to metalloendopeptidases [Cell envelope biogenesis, outer membrane].
	3e-26	pfam01551, Peptidase_M37, Peptidase family M23/M37. Members of this family are zinc metallopeptidases with a range of specificities. The peptidase family M37 is included in this family, these are Gly-Gly endopeptidases. Peptidase family M23 are also endopeptidases. This family also includes some bacterial lipoproteins for which no proteolytic activity has been demonstrated..
	4e-13	COG4942, COG4942, Membrane-bound metallopeptidase [Cell division and chromosome partitioning].
----------------------------------------------------
candidate #217:	b4352
likelihood ratios: Total 1.7e+07; Clust 1.2,1.6,2.5; BLAST 5.5,6.0,9.8; KEGG 6.2,7.6,4.3; ExprEco 1.5,2.4,6.7; ExprSce 1.2,1.2,1.5; FusE2 ,,; FusE5 ,,; FusE10 ,,;
gene name: b4352	 (NP_418772)	gi: 49176496	length: 284aa
description: putative synthesis protein [Escherichia coli K12].
coverage: Archaea[4e-11] Bacteria[1e-161] Eukaryota[7e-39]
conserved domains: (Evalue, description)
	5e-67	COG0523, COG0523, Putative GTPases (G3E family) [General function prediction only].
	3e-64	pfam02492, cobW, Cobalamin synthesis protein/P47K. This family of proteins contains P47K, a Pseudomonas chlororaphis protein needed for nitrile hydratase expression, and the cobW gene product, which may be involved in cobalamin biosynthesis in Pseudomonas denitrificans..
----------------------------------------------------
candidate #218:	b3521
likelihood ratios: Total 1.7e+07; Clust 3.1,39.1,5.1; BLAST 11.5,2.6,1.7; KEGG 3.0,1.4,7.7; ExprEco 1.8,4.0,2.4; ExprSce 1.0,1.0,1.0; FusE2 ,,; FusE5 ,,; FusE10 ,,;
gene name: b3521	 (NP_417978)	gi: 16131393	length: 323aa
description: putative transcriptional regulator (LysR family) [Escherichia coli K12].
coverage: Archaea[4e-13] Bacteria[0.0] Eukaryota[1e-36]
conserved domains: (Evalue, description)
	6e-38	COG0583, LysR, Transcriptional regulator [Transcription].
	2e-27	pfam03466, LysR_substrate, LysR substrate binding domain. The structure of this domain is known and is similar to the periplasmic binding proteins..
	2e-12	pfam00126, HTH_1, Bacterial regulatory helix-turn-helix protein, lysR family..
----------------------------------------------------
candidate #219:	b3637
likelihood ratios: Total 1.7e+07; Clust 6.4,14.3,3.8; BLAST 1.5,2.9,2.3; KEGG 6.5,3.7,1.3; ExprEco 2.2,7.1,2.8; ExprSce 1.4,2.2,1.1; FusE2 ,,; FusE5 ,,; FusE10 ,,;
gene name: b3637	 (NP_418094)	gi: 16131508	length: 78aa
description: 50S ribosomal subunit protein L28 [Escherichia coli K12].
coverage: Bacteria[2e-38] Eukaryota[2e-15]
conserved domains: (Evalue, description)
	2e-21	COG0227, RpmB, Ribosomal protein L28 [Translation, ribosomal structure and biogenesis].
	6e-16	pfam00830, Ribosomal_L28, Ribosomal L28 family. The ribosomal 28 family includes L28 proteins from bacteria and chloroplasts. The L24 protein from yeast also contains a region of similarity to prokaryotic L28 proteins. L24 from yeast is also found in the large ribosomal subunit.
----------------------------------------------------
candidate #220:	b0296
likelihood ratios: Total 1.6e+07; Clust 2.4,3.5,2.2; BLAST 13.5,6.8,3.1; KEGG 3.9,25.8,6.7; ExprEco 2.2,1.4,1.5; ExprSce 1.0,1.0,1.0; FusE2 ,,; FusE5 ,,; FusE10 ,,;
gene name: b0296	 (NP_414830)	gi: 16128281	length: 87aa
description: putative ribosomal protein [Escherichia coli K12].
coverage: Bacteria[1e-44]
conserved domains: (Evalue, description)
	2e-19	COG0254, RpmE, Ribosomal protein L31 [Translation, ribosomal structure and biogenesis].
----------------------------------------------------
candidate #221:	b2567
likelihood ratios: Total 1.6e+07; Clust 7.8,7.7,2.4; BLAST 2.1,8.0,1.5; KEGG 5.7,5.0,1.4; ExprEco 2.6,2.7,1.7; ExprSce 1.2,5.0,1.5; FusE2 ,,; FusE5 ,,; FusE10 ,,;
gene name: b2567	 (NP_417062)	gi: 16130492	length: 226aa
description: RNase III, ds RNA [Escherichia coli K12].
coverage: Archaea[7e-24] Bacteria[1e-125] Eukaryota[2e-20]
conserved domains: (Evalue, description)
	1e-78	COG0571, Rnc, dsRNA-specific ribonuclease [Transcription].
	1e-37	smart00535, RIBOc, Ribonuclease III family; .
	1e-37	cd00593, RIBOc, RIBOc. Ribonuclease III C terminal domain. This group consists of eukaryotic, bacterial and archeal ribonuclease III (RNAse III) proteins. RNAse III is a double stranded RNA-specific endonuclease. Prokaryotic RNAse III is important in post-transcriptional control of mRNA stability and translational efficiency. It is involved in the processing of ribosomal RNA precursors. Prokaryotic RNAse III also plays a role in the maturation of tRNA precursors and in the processing of phage and plasmid transcripts. Eukaryotic RNase III's participate (through direct cleavage) in rRNA processing, in processing of small nucleolar RNAs (snoRNAs) and snRNA's (components of the spliceosome). In eukaryotes RNase III or RNaseIII like enzymes such as Dicer are involved in RNAi (RNA interference) and miRNA (micro-RNA) gene silencing..
	2e-30	pfam00636, Ribonuclease_3, RNase3 domain..
	8e-16	cd00048, DSRM, Double-stranded RNA binding motif. Binding is not sequence specific but is highly specific for double stranded RNA. Found in a variety of proteins including dsRNA dependent protein kinase PKR, RNA helicases, Drosophila staufen protein, E. coli RNase III, RNases H1, and dsRNA dependent adenosine deaminases..
----------------------------------------------------
candidate #222:	b1318
likelihood ratios: Total 1.6e+07; Clust 2.1,2.4,32.5; BLAST 3.7,6.8,24.7; KEGG 3.2,5.1,8.3; ExprEco 1.1,1.0,1.0; ExprSce 1.0,1.0,1.0; FusE2 ,,; FusE5 ,,; FusE10 ,,;
gene name: b1318	 (NP_415834)	gi: 16129279	length: 322aa
description: putative ATP-binding component of a transport system [Escherichia coli K12].
coverage: Archaea[2e-90] Bacteria[1e-180] Eukaryota[1e-52]
conserved domains: (Evalue, description)
	1e-119	COG3839, MalK, ABC-type sugar transport systems, ATPase components [Carbohydrate transport and metabolism].
	7e-95	COG3842, PotA, ABC-type spermidine/putrescine transport systems, ATPase components [Amino acid transport and metabolism].
	2e-66	COG1118, CysA, ABC-type sulfate/molybdate transport systems, ATPase component [Inorganic ion transport and metabolism].
	6e-64	COG1125, OpuBA, ABC-type proline/glycine betaine transport systems, ATPase components [Amino acid transport and metabolism].
	2e-59	COG1116, TauB, ABC-type nitrate/sulfonate/bicarbonate transport system, ATPase component [Inorganic ion transport and metabolism].
	2e-55	cd00267, ABC_ATPase, ABC (ATP-binding cassette) transporter nucleotide-binding domain; ABC transporters are a large family of proteins involved in the transport of a wide variety of different compounds, like sugars, ions, peptides and more complex organic molecules. The nucleotide binding domain shows the highest similarity between all members of the family. ABC transporters are a subset of nucleotide hydrolases that contain a signature motif, Q-loop, and H-loop/switch region in addition to the Walker A motif/P-loop andWalker B motif commonly found in a number of ATP- and GTP-binding and hydrolyzing proteins..
	2e-54	COG4175, ProV, ABC-type proline/glycine betaine transport system, ATPase component [Amino acid transport and metabolism].
	1e-48	COG1126, GlnQ, ABC-type polar amino acid transport system, ATPase component [Amino acid transport and metabolism].
	4e-48	COG1131, CcmA, ABC-type multidrug transport system, ATPase component [Defense mechanisms].
	3e-47	COG1136, SalX, ABC-type antimicrobial peptide transport system, ATPase component [Defense mechanisms].
	4e-46	COG3840, ThiQ, ABC-type thiamine transport system, ATPase component [Coenzyme metabolism].
	7e-44	COG4608, AppF, ABC-type oligopeptide transport system, ATPase component [Amino acid transport and metabolism].
	1e-43	COG1135, AbcC, ABC-type metal ion transport system, ATPase component [Inorganic ion transport and metabolism].
	2e-43	COG1123, COG1123, ATPase components of various ABC-type transport systems, contain duplicated ATPase [General function prediction only].
	2e-43	COG1122, CbiO, ABC-type cobalt transport system, ATPase component [Inorganic ion transport and metabolism].
	7e-42	COG4148, ModC, ABC-type molybdate transport system, ATPase component [Inorganic ion transport and metabolism].
	8e-42	COG4525, TauB, ABC-type taurine transport system, ATPase component [Inorganic ion transport and metabolism].
	2e-40	pfam00005, ABC_tran, ABC transporter. ABC transporters for a large family of proteins responsible for translocation of a variety of compounds across biological membranes. ABC transporters are the largest family of proteins in many completely sequenced bacteria. ABC transporters are composed of two copies of this domain and two copies of a transmembrane domain pfam00664. These four domains may belong to a single polypeptide, or belong in different polypeptide chains..
	4e-39	COG1120, FepC, ABC-type cobalamin/Fe3+-siderophores transport systems, ATPase components [Inorganic ion transport and metabolism / Coenzyme metabolism].
	6e-39	COG2884, FtsE, Predicted ATPase involved in cell division [Cell division and chromosome partitioning].
	9e-39	COG1124, DppF, ABC-type dipeptide/oligopeptide/nickel transport system, ATPase component [Amino acid transport and metabolism / Inorganic ion transport and metabolism].
	4e-38	COG1117, PstB, ABC-type phosphate transport system, ATPase component [Inorganic ion transport and metabolism].
	5e-38	COG3638, COG3638, ABC-type phosphate/phosphonate transport system, ATPase component [Inorganic ion transport and metabolism].
	6e-36	COG1127, Ttg2A, ABC-type transport system involved in resistance to organic solvents, ATPase component [Secondary metabolites biosynthesis, transport, and catabolism].
	2e-35	COG0444, DppD, ABC-type dipeptide/oligopeptide/nickel transport system, ATPase component [Amino acid transport and metabolism / Inorganic ion transport and metabolism].
	2e-34	COG2274, SunT, ABC-type bacteriocin/lantibiotic exporters, contain an N-terminal double-glycine peptidase domain [Defense mechanisms].
	3e-33	COG1129, MglA, ABC-type sugar transport system, ATPase component [Carbohydrate transport and metabolism].
	3e-32	COG4555, NatA, ABC-type Na+ transport system, ATPase component [Energy production and conversion / Inorganic ion transport and metabolism].
	3e-32	COG4988, CydD, ABC-type transport system involved in cytochrome bd biosynthesis, ATPase and permease components [Energy production and conversion / Posttranslational modification, protein turnover, chaperones].
	3e-32	COG1121, ZnuC, ABC-type Mn/Zn transport systems, ATPase component [Inorganic ion transport and metabolism].
	3e-31	COG4181, COG4181, Predicted ABC-type transport system involved in lysophospholipase L1 biosynthesis, ATPase component [Secondary metabolites biosynthesis, transport, and catabolism].
	4e-31	COG4136, COG4136, ABC-type uncharacterized transport system, ATPase component [General function prediction only].
	5e-31	COG0411, LivG, ABC-type branched-chain amino acid transport systems, ATPase component [Amino acid transport and metabolism].
	4e-30	COG0410, LivF, ABC-type branched-chain amino acid transport systems, ATPase component [Amino acid transport and metabolism].
	4e-29	COG4598, HisP, ABC-type histidine transport system, ATPase component [Amino acid transport and metabolism].
	1e-28	COG4161, ArtP, ABC-type arginine transport system, ATPase component [Amino acid transport and metabolism].
	4e-28	COG1132, MdlB, ABC-type multidrug transport system, ATPase and permease components [Defense mechanisms].
	1e-27	COG4172, COG4172, ABC-type uncharacterized transport system, duplicated ATPase component [General function prediction only].
	2e-26	COG4604, CeuD, ABC-type enterochelin transport system, ATPase component [Inorganic ion transport and metabolism].
	2e-26	COG4167, SapF, ABC-type antimicrobial peptide transport system, ATPase component [Defense mechanisms].
	2e-26	COG3845, COG3845, ABC-type uncharacterized transport systems, ATPase components [General function prediction only].
	4e-25	COG1101, PhnK, ABC-type uncharacterized transport system, ATPase component [General function prediction only].
	6e-25	COG1137, YhbG, ABC-type (unclassified) transport system, ATPase component [General function prediction only].
	2e-24	COG4987, CydC, ABC-type transport system involved in cytochrome bd biosynthesis, fused ATPase and permease components [Energy production and conversion / Posttranslational modification, protein turnover, chaperones].
	2e-23	COG4586, COG4586, ABC-type uncharacterized transport system, ATPase component [General function prediction only].
	9e-23	COG4133, CcmA, ABC-type transport system involved in cytochrome c biogenesis, ATPase component [Posttranslational modification, protein turnover, chaperones].
	2e-22	COG1134, TagH, ABC-type polysaccharide/polyol phosphate transport system, ATPase component [Carbohydrate transport and metabolism / Cell envelope biogenesis, outer membrane].
	2e-22	COG4619, COG4619, ABC-type uncharacterized transport system, ATPase component [General function prediction only].
	1e-21	COG0488, Uup, ATPase components of ABC transporters with duplicated ATPase domains [General function prediction only].
	2e-21	COG4152, COG4152, ABC-type uncharacterized transport system, ATPase component [General function prediction only].
	4e-21	COG1119, ModF, ABC-type molybdenum transport system, ATPase component/photorepair protein PhrA [Inorganic ion transport and metabolism].
	4e-21	COG4618, ArpD, ABC-type protease/lipase transport system, ATPase and permease components [General function prediction only].
	6e-20	COG4559, COG4559, ABC-type hemin transport system, ATPase component [Inorganic ion transport and metabolism].
	5e-18	COG5265, ATM1, ABC-type transport system involved in Fe-S cluster assembly, permease and ATPase components [Posttranslational modification, protein turnover, chaperones].
	2e-16	COG0396, SufC, ABC-type transport system involved in Fe-S cluster assembly, ATPase component [Posttranslational modification, protein turnover, chaperones].
	2e-15	COG4778, PhnL, ABC-type phosphonate transport system, ATPase component [Inorganic ion transport and metabolism].
	3e-15	COG4615, PvdE, ABC-type siderophore export system, fused ATPase and permease components [Secondary metabolites biosynthesis, transport, and catabolism / Inorganic ion transport and metabolism].
	3e-15	COG4674, COG4674, Uncharacterized ABC-type transport system, ATPase component [General function prediction only].
	4e-15	COG1245, COG1245, Predicted ATPase, RNase L inhibitor (RLI) homolog [General function prediction only].
	1e-14	COG4138, BtuD, ABC-type cobalamin transport system, ATPase component [Coenzyme metabolism].
	7e-14	COG2401, COG2401, ABC-type ATPase fused to a predicted acetyltransferase domain [General function prediction only].
	2e-13	COG4107, PhnK, ABC-type phosphonate transport system, ATPase component [Inorganic ion transport and metabolism].
	7e-13	COG4178, COG4178, ABC-type uncharacterized transport system, permease and ATPase components [General function prediction only].
----------------------------------------------------
candidate #223:	b3259
likelihood ratios: Total 1.6e+07; Clust 4.8,3.3,3.0; BLAST 4.2,5.9,2.4; KEGG 4.1,4.4,3.2; ExprEco 1.8,2.7,4.2; ExprSce 1.4,1.1,2.9; FusE2 ,,; FusE5 ,,; FusE10 ,,;
gene name: b3259	 (NP_417725)	gi: 16131147	length: 293aa
description: methylase for 50S ribosomal subunit protein L11 [Escherichia coli K12].
coverage: Archaea[3e-07] Bacteria[1e-170] Eukaryota[3e-40]
conserved domains: (Evalue, description)
	1e-112	pfam06325, PrmA, Ribosomal protein L11 methyltransferase (PrmA). This family consists of several Ribosomal protein L11 methyltransferase (EC:2.1.1.-) sequences..
	1e-103	COG2264, PrmA, Ribosomal protein L11 methylase [Translation, ribosomal structure and biogenesis].
	7e-13	COG2263, COG2263, Predicted RNA methylase [Translation, ribosomal structure and biogenesis].
	2e-12	COG2890, HemK, Methylase of polypeptide chain release factors [Translation, ribosomal structure and biogenesis].
----------------------------------------------------
candidate #224:	b2707
likelihood ratios: Total 1.6e+07; Clust 2.0,1.8,20.5; BLAST 1.6,10.3,14.4; KEGG 1.5,1.8,4.0; ExprEco 3.8,4.2,2.9; ExprSce 1.1,1.4,1.2; FusE2 ,,; FusE5 ,,; FusE10 ,,;
gene name: b2707	 (NP_417187)	gi: 16130614	length: 257aa
description: regulator for gut (srl), glucitol operon [Escherichia coli K12].
coverage: Archaea[2e-28] Bacteria[1e-142] Eukaryota[6e-21]
conserved domains: (Evalue, description)
	2e-73	COG1349, GlpR, Transcriptional regulators of sugar metabolism [Transcription / Carbohydrate transport and metabolism].
	2e-70	pfam00455, DeoR, Bacterial regulatory proteins, deoR family..
	3e-13	smart00420, HTH_DEOR, helix_turn_helix, Deoxyribose operon repressor; .
----------------------------------------------------
candidate #225:	b2114
likelihood ratios: Total 1.5e+07; Clust 119.5,4.1,3.8; BLAST 2.7,3.9,1.6; KEGG 1.0,1.0,1.0; ExprEco 8.5,2.8,2.5; ExprSce 1.3,5.1,1.2; FusE2 ,,; FusE5 ,,; FusE10 ,,;
gene name: b2114	 (NP_416617)	gi: 16130052	length: 677aa
description: methionine tRNA synthetase [Escherichia coli K12].
coverage: Archaea[1e-103] Bacteria[0.0] Eukaryota[5e-70]
conserved domains: (Evalue, description)
	0.0	COG0143, MetG, Methionyl-tRNA synthetase [Translation, ribosomal structure and biogenesis].
	1e-124	cd00814, MetRS_core, This is the catalytic core domain of methionine tRNA synthetase (MetRS). This class I enzyme aminoacylates the 2'-OH of the nucleotide at the 3' of the appropriate tRNA. MetRS, which consists of the core domain and a anti-codon binding domain functions as a monomer. However, in some species, the anti-codon binding domain is followed by an EMAP domain. In this case, MetRS functions as a homodimer. The core domain is based on the Rossman fold and is responsible for the ATP-dependent formation of the enzyme bound aminoacyl-adenylate. It contains the characteristic class I HIGH and KMSKS motifs, which are involved in ATP binding. As a result of a deletion event, MetRS has a significantly shorter core domain insertion that IleRS, ValRS, and LeuR. Consequently, the MetRS insertion lacks the editing function..
	2e-25	pfam01588, tRNA_bind, Putative tRNA binding domain. This domain is found in prokaryotic methionyl-tRNA synthetases, prokaryotic phenylalanyl tRNA synthetases the yeast GU4 nucleic-binding protein (G4p1 or p42, ARC1), human tyrosyl-tRNA synthetase, and endothelial-monocyte activating polypeptide II. G4p1 binds specifically to tRNA form a complex with methionyl-tRNA synthetases. In human tyrosyl-tRNA synthetase this domain may direct tRNA to the active site of the enzyme. This domain may perform a common function in tRNA aminoacylation..
	4e-23	COG0073, ARC1, EMAP domain [General function prediction only].
	2e-17	COG0495, LeuS, Leucyl-tRNA synthetase [Translation, ribosomal structure and biogenesis].
	2e-14	COG0525, ValS, Valyl-tRNA synthetase [Translation, ribosomal structure and biogenesis].
	1e-13	pfam00133, tRNA-synt_1, tRNA synthetases class I (I, L, M and V). Other tRNA synthetase sub-families are too dissimilar to be included..
	3e-13	cd00818, IleRS_core, This is the catalytic core domain of isoleucine amino-acyl tRNA synthetases (IleRS) . This class I enzyme is a monomer, which aminoacylates the 2'-OH of the nucleotide at the 3' of the appropriate tRNA. The core domain is based on the Rossman fold and is responsible for the ATP-dependent formation of the enzyme bound aminoacyl-adenylate. It contains the characteristic class I HIGH and KMSKS motifs, which are involved in ATP binding. IleRS has an insertion in the core domain, which is subject to both deletions and rearrangements. This editing region hydrolyzes mischarged cognate tRNAs and thus prevents the incorporation of chemically similar amino acids..
	2e-12	cd00668, Ile_Leu_Val_MetRS_core, This is the catalytic core domain of isoleucyl, leucyl, valyl and methioninyl tRNA synthetases. These class I enzymes are all monomers. However, in some species, MetRS functions as a homodimer, as a result of an additional C-terminal domain. These enzymes aminoacylate the 2'-OH of the nucleotide at the 3' of the appropriate tRNA. The core domain is based on the Rossman fold and is responsible for the ATP-dependent formation of the enzyme bound aminoacyl-adenylate. It contains the characteristic class I HIGH and KMSKS motifs, which are involved in ATP binding. Enzymes in this subfamily share an insertion in the core domain, which is subject to both deletions and rearrangements. This editing region hydrolyzes mischarged cognate tRNAs and thus prevents the incorporation of chemically similar amino acids. MetRS has a significantly shorter insertion, which lacks the editing function..
	9e-12	COG0060, IleS, Isoleucyl-tRNA synthetase [Translation, ribosomal structure and biogenesis].
	3e-11	cd00815, LeuRS_core_bact, This is the catalytic core domain of the bacterial subfamily of leucyl tRNA synthetase (LeuRS). This class I enzyme is a monomer, which aminoacylates the 2'-OH of the nucleotide at the 3' of the appropriate tRNA. The core domain is based on the Rossman fold and is responsible for the ATP-dependent formation of the enzyme bound aminoacyl-adenylate. It contains the characteristic class I HIGH and KMSKS motifs, which are involved in ATP binding. In Aquifex aeolicus, the gene encoding LeuRS is split in two, just before the KMSKS motif. Consequently, LeuRS is a heterodimer, which likely superimposes with the LeuRS monomer found in most other organisms. LeuRS has an insertion in the core domain, which is subject to both deletions and rearrangements and thus differs between prokaryotic LeuRS and archaeal/eukaryotic LeuRS. This editing region hydrolyzes mischarged cognate tRNAs and thus prevents the incorporation of chemically similar amino acids..
----------------------------------------------------
candidate #226:	b4108
likelihood ratios: Total 1.5e+07; Clust 4.3,84.8,8.4; BLAST 5.6,2.3,1.5; KEGG 3.0,9.3,1.4; ExprEco 1.7,2.6,1.5; ExprSce 1.0,1.0,1.0; FusE2 ,,; FusE5 ,,; FusE10 ,,;
gene name: b4108	 (NP_418532)	gi: 16131934	length: 111aa
description: putative alkylphosphonate uptake protein in phosphonate metabolism [Escherichia coli K12].
coverage: Bacteria[4e-61]
conserved domains: (Evalue, description)
	3e-47	COG2824, PhnA, Uncharacterized Zn-ribbon-containing protein involved in phosphonate metabolism [Inorganic ion transport and metabolism].
	1e-21	pfam03831, PhnA, PhnA protein..
----------------------------------------------------
candidate #227:	b4003
likelihood ratios: Total 1.5e+07; Clust 1.9,2.2,24.7; BLAST 9.8,2.3,3.6; KEGG 1.5,1.7,6.4; ExprEco 2.3,19.4,2.4; ExprSce 1.0,1.0,1.0; FusE2 ,,; FusE5 ,,; FusE10 ,,;
gene name: b4003	 (NP_418431)	gi: 16131833	length: 465aa
description: sensor kinase of Zn/Pb responsive two-component regulatory system [Escherichia coli K12].
coverage: Archaea[4e-26] Bacteria[0.0] Eukaryota[2e-18]
conserved domains: (Evalue, description)
	7e-39	COG0642, BaeS, Signal transduction histidine kinase [Signal transduction mechanisms].
	4e-38	COG4191, COG4191, Signal transduction histidine kinase regulating C4-dicarboxylate transport system [Signal transduction mechanisms].
	2e-35	COG3852, NtrB, Signal transduction histidine kinase, nitrogen specific [Signal transduction mechanisms].
	1e-31	COG5002, VicK, Signal transduction histidine kinase [Signal transduction mechanisms].
	2e-31	COG2205, KdpD, Osmosensitive K+ channel histidine kinase [Signal transduction mechanisms].
	4e-27	smart00387, HATPase_c, Histidine kinase-like ATPases; Histidine kinase-, DNA gyrase B-, phytochrome-like ATPases. .
	1e-26	COG5000, NtrY, Signal transduction histidine kinase involved in nitrogen fixation and metabolism regulation [Signal transduction mechanisms].
	1e-24	pfam02518, HATPase_c, Histidine kinase-, DNA gyrase B-, and HSP90-like ATPase. This family represents the structurally related ATPase domains of histidine kinase, DNA gyrase B and HSP90..
	4e-24	COG4251, COG4251, Bacteriophytochrome (light-regulated signal transduction histidine kinase) [Signal transduction mechanisms].
	6e-23	COG4192, COG4192, Signal transduction histidine kinase regulating phosphoglycerate transport system [Signal transduction mechanisms].
	1e-21	cd00075, HATPase_c, Histidine kinase-like ATPases; This family includes several ATP-binding proteins for example: histidine kinase, DNA gyrase B, topoisomerases, heat shock protein HSP90, phytochrome-like ATPases and DNA mismatch repair proteins.
	6e-16	COG3290, CitA, Signal transduction histidine kinase regulating citrate/malate metabolism [Signal transduction mechanisms].
	2e-11	COG0643, CheA, Chemotaxis protein histidine kinase and related kinases [Cell motility and secretion / Signal transduction mechanisms].
----------------------------------------------------
candidate #228:	b3636
likelihood ratios: Total 1.5e+07; Clust 9.6,4.8,2.6; BLAST 2.4,2.2,1.8; KEGG 25.3,3.8,1.2; ExprEco 1.8,8.2,2.8; ExprSce 1.4,1.5,1.3; FusE2 ,,; FusE5 ,,; FusE10 ,,;
gene name: b3636	 (NP_418093)	gi: 16131507	length: 55aa
description: 50S ribosomal subunit protein L33 [Escherichia coli K12].
coverage: Bacteria[3e-24] Eukaryota[4e-09]
----------------------------------------------------
candidate #229:	b3901
likelihood ratios: Total 1.5e+07; Clust 1.5,1.7,7.8; BLAST 1.3,9.6,21.9; KEGG 1.6,2.9,16.1; ExprEco 5.2,2.6,2.7; ExprSce 1.0,1.0,1.0; FusE2 ,,; FusE5 ,,; FusE10 ,,;
gene name: b3901	 (NP_418337)	gi: 16131741	length: 104aa
description: hypothetical protein b3901 [Escherichia coli K12].
coverage: Archaea[4e-09] Bacteria[3e-57]
conserved domains: (Evalue, description)
	1e-32	pfam05336, DUF718, Protein of unknown function (DUF718). This family consists of several uncharacterised bacterial proteins of unknown function..
----------------------------------------------------
candidate #230:	b2014
likelihood ratios: Total 1.4e+07; Clust 4.1,1.5,4.6; BLAST 4.1,7.3,4.5; KEGG 1.4,11.2,3.2; ExprEco 7.6,4.9,2.0; ExprSce 1.0,1.0,1.0; FusE2 ,,; FusE5 ,,; FusE10 ,,;
gene name: b2014	 (NP_416518)	gi: 16129955	length: 454aa
description: putative amino acid transport protein (APC family) [Escherichia coli K12].
coverage: Archaea[1e-25] Bacteria[0.0] Eukaryota[5e-25]
conserved domains: (Evalue, description)
	2e-30	COG0531, PotE, Amino acid transporters [Amino acid transport and metabolism].
	2e-23	pfam00324, AA_permease, Amino acid permease..
	3e-21	COG0833, LysP, Amino acid transporters [Amino acid transport and metabolism].
	5e-20	COG1113, AnsP, Gamma-aminobutyrate permease and related permeases [Amino acid transport and metabolism].
----------------------------------------------------
candidate #231:	b0080
likelihood ratios: Total 1.4e+07; Clust 1.8,1.4,31.5; BLAST 3.8,3.3,18.4; KEGG 9.5,2.2,2.5; ExprEco 1.7,2.7,3.0; ExprSce 1.0,1.0,1.0; FusE2 ,,; FusE5 ,,; FusE10 ,,;
gene name: b0080	 (NP_414622)	gi: 16128073	length: 334aa
description: transcriptional regulator of the control of carbon and energy metabolism (GalR/LacI family) [Escherichia coli K12].
coverage: Bacteria[0.0] Eukaryota[3e-12]
conserved domains: (Evalue, description)
	3e-63	COG1609, PurR, Transcriptional regulators [Transcription].
	2e-19	smart00354, HTH_LACI, helix_turn _helix lactose operon repressor; .
	1e-14	pfam00532, Peripla_BP_1, Periplasmic binding proteins and sugar binding domain of the LacI family. This family includes the periplasmic binding proteins, and the LacI family transcriptional regulators. The periplasmic binding proteins are the primary receptors for chemotaxis and transport of many sugar based solutes. The LacI family of proteins consist of transcriptional regulators related to the lac repressor. In this case, generally the sugar binding domain binds a sugar which changes the DNA binding activity of the repressor domain (pfam00356)..
	2e-13	COG1879, RbsB, ABC-type sugar transport system, periplasmic component [Carbohydrate transport and metabolism].
----------------------------------------------------
candidate #232:	b4214
likelihood ratios: Total 1.4e+07; Clust 10.5,4.5,2.1; BLAST 30.6,2.3,2.0; KEGG 8.1,2.5,1.7; ExprEco 1.6,6.8,2.8; ExprSce 1.0,1.0,1.0; FusE2 ,,; FusE5 ,,; FusE10 ,,;
gene name: b4214	 (NP_418635)	gi: 16132036	length: 246aa
description: affects pool of 3'-phosphoadenosine-5'-phosphosulfate in pathway of sulfite synthesis [Escherichia coli K12].
coverage: Archaea[4e-10] Bacteria[1e-143] Eukaryota[3e-39]
conserved domains: (Evalue, description)
	1e-89	COG1218, CysQ, 3'-Phosphoadenosine 5'-phosphosulfate (PAPS) 3'-phosphatase [Inorganic ion transport and metabolism].
	1e-84	cd01638, CysQ, CysQ, a 3'-Phosphoadenosine-5'-phosphosulfate (PAPS) 3'-phosphatase, is a bacterial member of the inositol monophosphatase family. It has been proposed that CysQ helps control intracellular levels of PAPS, which is an intermediate in cysteine biosynthesis (a principal route of sulfur assimilation)..
	3e-62	cd01636, FIG, FIG, FBPase/IMPase/glpX-like domain. A superfamily of metal-dependent phosphatases with various substrates. Fructose-1,6-bisphospatase (both the major and the glpX-encoded variant) hydrolyze fructose-1,6,-bisphosphate to fructose-6-phosphate in gluconeogenesis. Inositol-monophosphatases and inositol polyphosphatases play vital roles in eukaryotic signalling, as they participate in metabolizing the messenger molecule Inositol-1,4,5-triphosphate. Many of these enzymes are inhibited by Li+..
	2e-49	pfam00459, Inositol_P, Inositol monophosphatase family..
	4e-47	cd01637, IMPase_like, Inositol-monophosphatase-like domains. This family of phosphatases is dependent on bivalent metal ions such as Mg++, and many members are inhibited by Li+ (which is thought to displace a bivalent ion in the active site). Substrates include fructose-1,6-bisphosphate, inositol poly- and monophosphates, PAP and PAPS, sedoheptulose-1,7-bisphosphate and probably others..
	1e-34	COG0483, SuhB, Archaeal fructose-1,6-bisphosphatase and related enzymes of inositol monophosphatase family [Carbohydrate transport and metabolism].
	7e-31	cd01639, IMPase, IMPase, inositol monophosphatase and related domains. A family of Mg++ dependent phosphatases, inhibited by lithium, many of which may act on inositol monophosphate substrate. They dephosphorylate inositol phosphate to generate inositol, which may be recycled into inositol lipids; in eukaryotes IMPase plays a vital role in intracellular signaling. IMPase is one of the proposed targets of Li+ therapy in manic-depressive illness. This family contains some bacterial members of the inositol monophosphatase family classified as SuhB-like. E. coli SuhB has been suggested to participate in posstranscriptional control of gene expression, and its inositol monophosphatase activity doesn't appear to be sufficient for its cellular function. It has been proposed, that SuhB plays a role in the biosynthesis of phosphatidylinositol in mycobacteria..
	1e-28	cd01517, PAP_phosphatase, PAP-phosphatase_like domains. PAP-phosphatase is a member of the inositol monophosphatase family, and catalyses the hydrolysis of 3'-phosphoadenosine-5'-phosphate (PAP) to AMP. In Saccharomyces cerevisiae, HAL2 (MET22) is involved in methionine biosynthesis and provides increased salt tolerance when over-expressed. Bacterial members of this domain family may differ in their substrate specificity and dephosphorylate different targets, as the substrate binding site does not appear to be conserved in that sub-set..
	1e-26	cd01641, Bacterial_IMPase_like_1, Predominantly bacterial family of Mg++ dependend phosphatases, related to inositol monophosphatases. These enzymes may dephosphorylate fructose-1,6-bisphosphate, inositol monophospate, 3'-phosphoadenosine-5'-phosphate, or similar substrates..
	1e-24	cd01643, Bacterial_IMPase_like_2, Bacterial family of Mg++ dependent phosphatases, related to inositol monophosphatases. These enzymes may dephosphorylate inositol monophosphate or similar substrates..
	8e-23	cd01640, IPPase, IPPase; Inositol polyphosphate-1-phosphatase, a member of the Mg++ dependent family of inositol monophosphatase-like domains, hydrolyzes the 1' position phosphate from inositol 1,3,4-trisphosphate and inositol 1,4-bisphosphate. Members in this group may also exhibit 3'-phosphoadenosine 5'-phosphate phosphatase activity, and they all appear to be inhibited by lithium. IPPase is one of the proposed targets of Li+ therapy in manic-depressive illness..
	4e-13	cd01515, Arch_FBPase_1, Archaeal fructose-1,6-bisphosphatase and related enzymes of inositol monophosphatase family (FBPase class IV). These are Mg++ dependent phosphatases. Members in this family may have both fructose-1,6-bisphosphatase and inositol-monophosphatase activity. In hyperthermophilic archaea, inositol monophosphatase is thought to play a role in the biosynthesis of di-myo-inositol-1,1'-phosphate, an osmolyte unique to hyperthermophiles..
----------------------------------------------------
candidate #233:	b3136
likelihood ratios: Total 1.3e+07; Clust 1.3,1.5,5.0; BLAST 1.1,8.3,10.2; KEGG 1.2,17.4,2.9; ExprEco 13.1,8.2,2.3; ExprSce 1.0,1.0,1.0; FusE2 ,,; FusE5 ,,; FusE10 ,,;
gene name: b3136	 (NP_417605)	gi: 16131028	length: 384aa
description: putative tagatose-6-phosphate aldose/ketose isomerase [Escherichia coli K12].
coverage: Archaea[2e-11] Bacteria[0.0]
conserved domains: (Evalue, description)
	3e-74	COG2222, AgaS, Predicted phosphosugar isomerases [Cell envelope biogenesis, outer membrane].
	2e-16	pfam01380, SIS, SIS domain. SIS (Sugar ISomerase) domains are found in many phosphosugar isomerases and phosphosugar binding proteins. SIS domains are also found in proteins that regulate the expression of genes involved in synthesis of phosphosugars. Presumably the SIS domains bind to the end-product of the pathway..
	3e-13	COG0449, GlmS, Glucosamine 6-phosphate synthetase, contains amidotransferase and phosphosugar isomerase domains [Cell envelope biogenesis, outer membrane].
----------------------------------------------------
candidate #234:	b1245
likelihood ratios: Total 1.3e+07; Clust 14.4,2.7,2.4; BLAST 3.4,2.4,9.0; KEGG 2.6,4.8,8.7; ExprEco 12.6,1.3,1.1; ExprSce 1.0,1.0,1.0; FusE2 ,,; FusE5 ,,; FusE10 ,,;
gene name: b1245	 (NP_415761)	gi: 16129206	length: 302aa
description: homolog of Salmonella oligopeptide transport permease protein [Escherichia coli K12].
coverage: Archaea[3e-53] Bacteria[1e-165]
conserved domains: (Evalue, description)
	9e-70	COG1173, DppC, ABC-type dipeptide/oligopeptide/nickel transport systems, permease components [Amino acid transport and metabolism / Inorganic ion transport and metabolism].
	1e-35	COG4239, COG4239, ABC-type uncharacterized transport system, permease component [General function prediction only].
	3e-28	COG4171, SapC, ABC-type antimicrobial peptide transport system, permease component [Defense mechanisms].
	2e-17	pfam00528, BPD_transp_1, Binding-protein-dependent transport system inner membrane component. The alignments cover the most conserved region of the proteins, which is thought to be located in a cytoplasmic loop between two transmembrane domains. The members of this family have a variable number of transmembrane helices..
	5e-12	COG0601, DppB, ABC-type dipeptide/oligopeptide/nickel transport systems, permease components [Amino acid transport and metabolism / Inorganic ion transport and metabolism].
----------------------------------------------------
candidate #235:	b1718
likelihood ratios: Total 1.3e+07; Clust 16.0,6.2,4.1; BLAST 2.1,4.5,2.2; KEGG 3.8,4.1,1.2; ExprEco 9.3,2.6,3.6; ExprSce 1.0,1.0,1.0; FusE2 ,,; FusE5 ,,; FusE10 ,,;
gene name: b1718	 (NP_416233)	gi: 16129674	length: 180aa
description: protein chain initiation factor IF-3 [Escherichia coli K12].
coverage: Bacteria[7e-96] Eukaryota[1e-35]
conserved domains: (Evalue, description)
	3e-65	COG0290, InfC, Translation initiation factor 3 (IF-3) [Translation, ribosomal structure and biogenesis].
	7e-28	pfam00707, IF3_C, Translation initiation factor IF-3, C-terminal domain..
	9e-24	pfam05198, IF3_N, Translation initiation factor IF-3, N-terminal domain..
----------------------------------------------------
candidate #236:	b3679
likelihood ratios: Total 1.3e+07; Clust 1.8,2.9,3.0; BLAST 13.7,2.0,3.1; KEGG 3.2,4.1,1.8; ExprEco 5.2,23.7,3.3; ExprSce 1.0,1.0,1.0; FusE2 ,,; FusE5 ,,; FusE10 ,,;
gene name: b3679	 (NP_418135)	gi: 16131549	length: 571aa
description: putative cotransporter [Escherichia coli K12].
coverage: Archaea[9e-20] Bacteria[0.0] Eukaryota[4e-51]
conserved domains: (Evalue, description)
	0.0	COG4146, COG4146, Predicted symporter [General function prediction only].
	5e-34	pfam00474, SSF, Sodium:solute symporter family. Membership of this family is supported by a significant blast score..
	1e-31	COG0591, PutP, Na+/proline symporter [Amino acid transport and metabolism / General function prediction only].
	2e-18	COG4145, PanF, Na+/panthothenate symporter [Coenzyme metabolism].
	1e-12	COG4147, DhlC, Predicted symporter [General function prediction only].
----------------------------------------------------
candidate #237:	b3081
likelihood ratios: Total 1.3e+07; Clust 4.9,2.5,2.3; BLAST 5.1,39.2,4.4; KEGG 21.9,3.4,1.7; ExprEco 1.2,1.6,2.3; ExprSce 1.0,1.0,1.0; FusE2 ,,; FusE5 ,,; FusE10 ,,;
gene name: b3081	 (NP_417552)	gi: 16130976	length: 672aa
description: 2,4-dieonyl-CoA reductase, FMN-linked [Escherichia coli K12].
coverage: Archaea[1e-106] Bacteria[0.0] Eukaryota[1e-28]
conserved domains: (Evalue, description)
	1e-110	COG1902, NemA, NADH:flavin oxidoreductases, Old Yellow Enzyme family [Energy production and conversion].
	1e-102	pfam00724, Oxidored_FMN, NADH:flavin oxidoreductase / NADH oxidase family..
	2e-24	COG0446, HcaD, Uncharacterized NAD(FAD)-dependent dehydrogenases [General function prediction only].
	1e-15	pfam00070, Pyr_redox, Pyridine nucleotide-disulphide oxidoreductase. This family includes both class I and class II oxidoreductases and also NADH oxidases and peroxidases. This domain is actually a small NADH binding domain within a larger FAD binding domain..
	2e-14	COG0493, GltD, NADPH-dependent glutamate synthase beta chain and related oxidoreductases [Amino acid transport and metabolism / General function prediction only].
----------------------------------------------------
candidate #238:	b1913
likelihood ratios: Total 1.3e+07; Clust 223.4,6.9,6.3; BLAST 3.9,4.0,2.7; KEGG 1.3,5.7,1.2; ExprEco 2.4,1.1,1.3; ExprSce 1.0,1.0,1.0; FusE2 ,,; FusE5 ,,; FusE10 ,,;
gene name: b1913	 (NP_416423)	gi: 49176168	length: 588aa
description: DNA exisiton repair enzyme together with UvrAB [Escherichia coli K12].
coverage: Archaea[3e-93] Bacteria[0.0]
conserved domains: (Evalue, description)
	0.0	COG0322, UvrC, Nuclease subunit of the excinuclease complex [DNA replication, recombination, and repair].
	8e-12	smart00465, GIYc, GIY-YIG type nucleases (URI domain); .
	1e-10	pfam01541, GIY-YIG, GIY-YIG catalytic domain. This domain called GIY-YIG is found in the amino terminal region of excinuclease abc subunit c (uvrC), bacteriophage T4 endonucleases segA, segB, segC, segD and segE; it is also found in putative endonucleases encoded by group I introns of fungi and phage. The structure of I-TevI a GIY-YIG endonuclease, reveals a novel alpha/beta-fold with a central three-stranded antiparallel beta-sheet flanked by three helices. The most conserved and putative catalytic residues are located on a shallow, concave surface and include a metal coordination site. .
----------------------------------------------------
candidate #239:	b2185
likelihood ratios: Total 1.3e+07; Clust 23.4,2.7,7.9; BLAST 4.3,2.4,1.3; KEGG 12.8,1.4,1.5; ExprEco 7.9,3.6,2.5; ExprSce 1.0,1.0,1.0; FusE2 ,,; FusE5 ,,; FusE10 ,,;
gene name: b2185	 (NP_416690)	gi: 16130123	length: 94aa
description: 50S ribosomal subunit protein L25 [Escherichia coli K12].
coverage: Bacteria[4e-47] Eukaryota[5e-21]
conserved domains: (Evalue, description)
	1e-27	pfam01386, Ribosomal_L25p, Ribosomal L25p family. Ribosomal protein L25 is an RNA binding protein, that binds 5S rRNA. This family includes Ctc from B. subtilis, which is induced by stress..
	2e-25	COG1825, RplY, Ribosomal protein L25 (general stress protein Ctc) [Translation, ribosomal structure and biogenesis].
----------------------------------------------------
candidate #240:	b0600
likelihood ratios: Total 1.2e+07; Clust 1.9,5.3,2.1; BLAST 7.8,19.3,3.8; KEGG 1.5,2.2,3.5; ExprEco 1.2,1.6,1.4; ExprSce 12.9,2.3,1.2; FusE2 ,,; FusE5 ,,; FusE10 ,,;
gene name: b0600	 (NP_415133)	gi: 16128583	length: 386aa
description: putative PLP-dependent aminotransferase [Escherichia coli K12].
coverage: Archaea[1e-44] Bacteria[0.0] Eukaryota[2e-81]
conserved domains: (Evalue, description)
	3e-90	COG0436, COG0436, Aspartate/tyrosine/aromatic aminotransferase [Amino acid transport and metabolism].
	4e-31	COG1167, ARO8, Transcriptional regulators containing a DNA-binding HTH domain and an aminotransferase domain (MocR family) and their eukaryotic orthologs [Transcription / Amino acid transport and metabolism].
	1e-30	COG1168, MalY, Bifunctional PLP-dependent enzyme with beta-cystathionase and maltose regulon repressor activities [Amino acid transport and metabolism].
	4e-28	COG0079, HisC, Histidinol-phosphate/aromatic aminotransferase and cobyric acid decarboxylase [Amino acid transport and metabolism].
	2e-26	pfam00155, Aminotran_1_2, Aminotransferase class I and II..
----------------------------------------------------
candidate #241:	b1761
likelihood ratios: Total 1.2e+07; Clust 26.2,11.2,3.1; BLAST 1.7,1.6,1.8; KEGG 1.7,1.4,1.3; ExprEco 11.6,2.1,2.0; ExprSce 7.7,2.0,1.3; FusE2 ,,; FusE5 ,,; FusE10 ,,;
gene name: b1761	 (NP_416275)	gi: 16129715	length: 447aa
description: NADP-specific glutamate dehydrogenase [Escherichia coli K12].
coverage: Archaea[1e-51] Bacteria[0.0] Eukaryota[0.0]
conserved domains: (Evalue, description)
	1e-150	COG0334, GdhA, Glutamate dehydrogenase/leucine dehydrogenase [Amino acid transport and metabolism].
	4e-79	pfam00208, GLFV_dehydrog, Glutamate/Leucine/Phenylalanine/Valine dehydrogenase..
	5e-52	pfam02812, GLFV_dehydrog_N, Glu/Leu/Phe/Val dehydrogenase, dimerisation domain..
----------------------------------------------------
candidate #242:	b2684
likelihood ratios: Total 1.2e+07; Clust 4.6,2.8,12.2; BLAST 1.5,4.9,4.7; KEGG 2.9,3.0,5.9; ExprEco 20.0,1.3,1.7; ExprSce 1.0,1.0,1.0; FusE2 ,,; FusE5 ,,; FusE10 ,,;
gene name: b2684	 (NP_417169)	gi: 16130596	length: 176aa
description: regulator of plasmid mcrB operon (microcin B17 synthesis) [Escherichia coli K12].
coverage: Archaea[8e-07] Bacteria[1e-96]
conserved domains: (Evalue, description)
	8e-19	pfam01047, MarR, MarR family. The Mar proteins are involved in the multiple antibiotic resistance, a non-specific resistance system. The expression of the mar operon is controlled by a repressor, MarR. A large number of compounds induce transcription of the mar operon. This is thought to be due to the compound binding to MarR, and the resulting complex stops MarR binding to the DNA. With the MarR repression lost, transcription of the operon proceeds. The structure of MarR is known and shows MarR as a dimer with each subunit containing a winged-helix DNA binding motif..
	1e-16	smart00347, HTH_MARR, helix_turn_helix multiple antibiotic resistance protein; .
----------------------------------------------------
candidate #243:	b1624
likelihood ratios: Total 1.2e+07; Clust 4.0,5.3,2.5; BLAST 5.3,23.1,2.5; KEGG 6.4,5.1,2.3; ExprEco 4.0,1.5,1.6; ExprSce 1.0,1.0,1.0; FusE2 ,,; FusE5 ,,; FusE10 ,,;
gene name: b1624	 (NP_416141)	gi: 49176126	length: 359aa
description: hypothetical oxidoreductase [Escherichia coli K12].
coverage: Archaea[3e-13] Bacteria[0.0] Eukaryota[1e-103]
conserved domains: (Evalue, description)
	7e-53	COG0673, MviM, Predicted dehydrogenases and related proteins [General function prediction only].
	7e-29	pfam01408, GFO_IDH_MocA, Oxidoreductase family, NAD-binding Rossmann fold. This family of enzymes utilise NADP or NAD. This family is called the GFO/IDH/MOCA family..
	5e-16	pfam02894, GFO_IDH_MocA_C, Oxidoreductase family, C-terminal alpha/beta domain. This family of enzymes utilise NADP or NAD. This family is called the GFO/IDH/MOCA family..
----------------------------------------------------
candidate #244:	b1729
likelihood ratios: Total 1.1e+07; Clust 5.5,5.7,2.1; BLAST 1.5,2.2,3.6; KEGG 6.3,6.4,9.3; ExprEco 6.6,1.6,1.6; ExprSce 1.2,1.5,1.4; FusE2 ,,; FusE5 ,,; FusE10 ,,;
gene name: b1729	 (NP_416243)	gi: 16129683	length: 463aa
description: bifunctional: putative transport protein (N-terminal); putative kinase (C-terminal) [Escherichia coli K12].
coverage: Archaea[1e-45] Bacteria[0.0] Eukaryota[7e-33]
conserved domains: (Evalue, description)
	0.0	COG1823, COG1823, Predicted Na+/dicarboxylate symporter [General function prediction only].
	1e-66	pfam00375, SDF, Sodium:dicarboxylate symporter family..
	3e-53	COG1301, GltP, Na+/H+-dicarboxylate symporters [Energy production and conversion].
	1e-13	COG3633, SstT, Na+/serine symporter [Amino acid transport and metabolism].
----------------------------------------------------
candidate #245:	b0851
likelihood ratios: Total 1.1e+07; Clust 1.5,1.8,3.4; BLAST 2.5,8.3,13.9; KEGG 1.6,3.5,6.8; ExprEco 7.2,1.6,2.1; ExprSce 2.0,2.0,1.2; FusE2 ,,; FusE5 ,,; FusE10 ,,;
gene name: b0851	 (NP_415372)	gi: 16128819	length: 240aa
description: oxygen insensitive NADPH nitroreductase (nitrofuran reductase I activity B) [Escherichia coli K12].
coverage: Archaea[2e-30] Bacteria[1e-136] Eukaryota[5e-29]
conserved domains: (Evalue, description)
	3e-26	pfam00881, Nitroreductase, Nitroreductase family. Members of this family utilise FMN as a cofactor..
	3e-23	COG0778, NfnB, Nitroreductase [Energy production and conversion].
----------------------------------------------------
candidate #246:	b0632
likelihood ratios: Total 1.1e+07; Clust 1.6,2.1,5.4; BLAST 1.3,2.0,2.5; KEGG 1.9,5.1,3.0; ExprEco 6.2,2.3,4.0; ExprSce 1.2,12.1,4.1; FusE2 ,,; FusE5 ,,; FusE10 ,,;
gene name: b0632	 (NP_415165)	gi: 16128615	length: 403aa
description: D-alanyl-D-alanine carboxypeptidase, fraction A; penicillin-binding protein 5 [Escherichia coli K12].
coverage: Bacteria[0.0]
conserved domains: (Evalue, description)
	1e-119	COG1686, DacC, D-alanyl-D-alanine carboxypeptidase [Cell envelope biogenesis, outer membrane].
	1e-87	pfam00768, Peptidase_S11, D-alanyl-D-alanine carboxypeptidase..
----------------------------------------------------
candidate #247:	b4190
likelihood ratios: Total 1.1e+07; Clust 2.1,1.7,1.7; BLAST 1.1,37.4,69.4; KEGG 1.4,2.2,4.4; ExprEco 1.7,6.9,3.8; ExprSce 1.0,1.0,1.0; FusE2 ,,; FusE5 ,,; FusE10 ,,;
gene name: b4190	 (NP_418611)	gi: 16132012	length: 249aa
description: putative hydrolase [Escherichia coli K12].
coverage: Bacteria[1e-141]
conserved domains: (Evalue, description)
	1e-23	COG1073, COG1073, Hydrolases of the alpha/beta superfamily [General function prediction only].
	5e-17	COG1506, DAP2, Dipeptidyl aminopeptidases/acylaminoacyl-peptidases [Amino acid transport and metabolism].
----------------------------------------------------
candidate #248:	b3363
likelihood ratios: Total 1.1e+07; Clust 5.8,6.6,3.6; BLAST 6.5,3.1,4.9; KEGG 3.5,6.1,1.6; ExprEco 1.4,7.0,2.5; ExprSce 1.0,1.0,1.0; FusE2 ,,; FusE5 ,,; FusE10 ,,;
gene name: b3363	 (NP_417822)	gi: 16131242	length: 190aa
description: peptidyl-prolyl cis-trans isomerase A (rotamase A) [Escherichia coli K12].
coverage: Archaea[9e-42] Bacteria[1e-104] Eukaryota[5e-16]
conserved domains: (Evalue, description)
	8e-59	cd01920, cyclophilin_EcCYP_like, cyclophilin_EcCYP_like: cyclophilin-type A-like peptidylprolyl cis- trans isomerase (PPIase) domain similar to the cytosolic E. coli cyclophilin A and Streptomyces antibioticus SanCyp18. Compared to the archetypal cyclophilin Human cyclophilin A, these have reduced affinity for cyclosporin A. E. coli cyclophilin A has a similar peptidylprolyl cis- trans isomerase activity to the human cyclophilin A. Most members of this subfamily contain a phenylalanine residue at the position equivalent to Human cyclophilin W121, where a tyrptophan has been shown to be important for cyclophilin binding..
	3e-52	COG0652, PpiB, Peptidyl-prolyl cis-trans isomerase (rotamase) - cyclophilin family [Posttranslational modification, protein turnover, chaperones].
	1e-43	pfam00160, Pro_isomerase, Cyclophilin type peptidyl-prolyl cis-trans isomerase..
	4e-36	cd00317, cyclophilin, cyclophilin: cyclophilin-type peptidylprolyl cis- trans isomerases. This family contains eukaryotic, bacterial and archeal proteins which exhibit a peptidylprolyl cis- trans isomerases activity (PPIase, Rotamase) and in addition bind the immunosuppressive drug cyclosporin (CsA). Immunosuppression in vertebrates is believed to be the result of the cyclophilin A-cyclosporin protein drug complex binding to and inhibiting the protein-phosphatase calcineurin. PPIase is an enzyme which accelerates protein folding by catalyzing the cis-trans isomerization of the peptide bonds preceding proline residues. Cyclophilins are a diverse family in terms of function and have been implicated in protein folding processes which depend on catalytic /chaperone-like activities. This group contains human cyclophilin 40, a co-chaperone of the hsp90 chaperone system; human cyclophilin A, a chaperone in the HIV-1 infectious process and; human cyclophilin H, a component of the U4/U6 snRNP, whose isomerization or chaperoning activities may play a role in RNA splicing. .
	4e-22	cd01923, cyclophilin_RING, cyclophilin_RING: cyclophilin-type peptidylprolyl cis- trans isomerases (cyclophilins) having a modified RING finger domain. This group includes the nuclear proteins, Human hCyP-60 and Caenorhabditis elegans MOG-6 which, compared to the archetypal cyclophilin Human cyclophilin A exhibit reduced peptidylprolyl cis- trans isomerase activity and lack a residue important for cyclophilin binding. Human hCyP-60 has been shown to physically interact with the proteinase inhibitor peptide eglin c and; C. elegans MOG-6 to physically interact with MEP-1, a nuclear zinc finger protein. MOG-6 has been shown to function in germline sex determination..
	2e-21	cd01927, cyclophilin_WD40, cyclophilin_WD40: cyclophilin-type peptidylprolyl cis- trans isomerases (cyclophilins) having a WD40 domain. This group consists of several hypothetical and putative eukaryotic and bacterial proteins which have a cyclophilin domain and a WD40 domain. Function of the protein is not known..
	3e-19	cd01925, cyclophilin_CeCYP16-like, cyclophilin_CeCYP16-like: cyclophilin-type peptidylprolyl cis- trans isomerase) (PPIase) domain similar to Caenorhabditis elegans cyclophilin 16. C. elegans CeCYP-16, compared to the archetypal cyclophilin Human cyclophilin A has, a reduced peptidylprolyl cis- trans isomerase activity, is cyclosporin insensitive and shows an altered substrate preference favoring, hydrophobic, acidic or amide amino acids. Most members of this subfamily have a glutamate residue in the active site at the position equivalent to a tryptophan (W121 in Human cyclophilin A), which has been shown to be important for cyclophilin binding..
	7e-18	cd01928, Cyclophilin_PPIL3_like, Cyclophilin_PPIL3_like. Proteins similar to Human cyclophilin-like peptidylprolyl cis- trans isomerase (PPIL3). Members of this family lack a key residue important for cyclosporin binding: the tryptophan residue corresponding to W121 in human hCyP-18a; most members have a histidine at this position. The exact function of the protein is not known..
	1e-17	cd01924, cyclophilin_TLP40_like, cyclophilin_TLP40_like: cyclophilin-type peptidylprolyl cis- trans isomerases (cyclophilins) similar ot the Spinach thylakoid lumen protein TLP40. Compared to the archetypal cyclophilin Human cyclophilin A, these proteins have similar peptidylprolyl cis- trans isomerase activity and reduced affinity for cyclosporin A. Spinach TLP40 has been shown to have a dual function as a folding catalyst and regulator of dephosphorylation..
	2e-17	cd01926, cyclophilin_ABH_like, cyclophilin_ABH_like: Cyclophilin A, B and H-like cyclophilin-type peptidylprolyl cis- trans isomerase (PPIase) domain. This family represents the archetypal cystolic cyclophilin similar to human cyclophilins A, B and H. PPIase is an enzyme which accelerates protein folding by catalyzing the cis-trans isomerization of the peptide bonds preceding proline residues. These enzymes have been implicated in protein folding processes which depend on catalytic /chaperone-like activities. As cyclophilins, Human hCyP-A, human cyclophilin-B (hCyP-19), S. cerevisiae Cpr1 and C. elegans Cyp-3, are inhibited by the immunosuppressive drug cyclopsporin A (CsA). CsA binds to the PPIase active site. Cyp-3. S. cerevisiae Cpr1 interacts with the Rpd3 - Sin3 complex and in addition is a component of the Set3 complex. S. cerevisiae Cpr1 has also been shown to have a role in Zpr1p nuclear transport. Human cyclophilin H associates with the [U4/U6.U5] tri-snRNP particles of the splicesome..
	7e-17	cd01922, cyclophilin_SpCYP2_like, cyclophilin_SpCYP2_like: cyclophilin 2-like peptidylprolyl cis- trans isomerase (PPIase) domain similar to Schizosaccharomyces pombe cyp-2. These proteins bind their respective SNW chromatin binding protein in autologous systems, in a CsA independent manner indicating interaction with a surface outside the PPIase active site. SNW proteins play a basic and broad range role in signaling..
	3e-16	cd01921, cyclophilin_RRM, cyclophilin_RRM: cyclophilin-type peptidylprolyl cis- trans isomerase domain occuring with a C-terminal RNA recognition motif domain (RRM). This subfamily of the cyclophilin domain family contains a number of eukaryotic cyclophilins having the RRM domain including the nuclear proteins: human hCyP-57, Arabidopsis thaliana AtCYP59, Caenorhabditis elegans CeCyP-44 and Paramecium tetrurelia Kin241. The Kin241 protein has been shown to have a role in cell morphogenesis..
----------------------------------------------------
candidate #249:	b0826
likelihood ratios: Total 1.1e+07; Clust 2.3,15.1,3.5; BLAST 16.0,3.5,5.8; KEGG 7.5,2.4,3.2; ExprEco 1.1,1.7,2.3; ExprSce 1.0,1.1,1.1; FusE2 ,,; FusE5 ,,; FusE10 ,,;
gene name: b0826	 (NP_415347)	gi: 16128794	length: 249aa
description: ATP-dependent adenylate transferase, modifies MoaD [Escherichia coli K12].
coverage: Archaea[2e-46] Bacteria[1e-138] Eukaryota[2e-55]
conserved domains: (Evalue, description)
	9e-82	cd00757, ThiF_MoeB_HesA_family, ThiF_MoeB_HesA. Family of E1-like enzymes involved in molybdopterin and thiamine biosynthesis family. The common reaction mechanism catalyzed by MoeB and ThiF, like other E1 enzymes, begins with a nucleophilic attack of the C-terminal carboxylate of MoaD and ThiS, respectively, on the alpha-phosphate of an ATP molecule bound at the active site of the activating enzymes, leading to the formation of a high-energy acyladenylate intermediate and subsequently to the formation of a thiocarboxylate at the C termini of MoaD and ThiS. MoeB, as the MPT synthase (MoaE/MoaD complex) sulfurase, is involved in the biosynthesis of the molybdenum cofactor, a derivative of the tricyclic pterin, molybdopterin (MPT). ThiF catalyzes the adenylation of ThiS, as part of the biosynthesis pathway of thiamin pyrophosphate (vitamin B1). .
	8e-73	COG0476, ThiF, Dinucleotide-utilizing enzymes involved in molybdopterin and thiamine biosynthesis family 2 [Coenzyme metabolism].
	2e-37	cd01483, E1_enzyme_family, Superfamily of activating enzymes (E1) of the ubiquitin-like proteins. This family includes classical ubiquitin-activating enzymes E1, ubiquitin-like (ubl) activating enzymes and other mechanistic homologes, like MoeB, Thif1 and others. The common reaction mechanism catalyzed by MoeB, ThiF and the E1 enzymes begins with a nucleophilic attack of the C-terminal carboxylate of MoaD, ThiS and ubiquitin, respectively, on the alpha-phosphate of an ATP molecule bound at the active site of the activating enzymes, leading to the formation of a high-energy acyladenylate intermediate and subsequently to the formation of a thiocarboxylate at the C termini of MoaD and ThiS..
	3e-36	pfam00899, ThiF, ThiF family. This family contains a repeated domain in ubiquitin activating enzyme E1 and members of the bacterial ThiF/MoeB/HesA family..
	6e-29	cd00755, YgdL_like, Family of activating enzymes (E1) of ubiquitin-like proteins related to the E.coli hypothetical protein ygdL. The common reaction mechanism catalyzed by E1-like enzymes begins with a nucleophilic attack of the C-terminal carboxylate of the ubiquitin-like substrate, on the alpha-phosphate of an ATP molecule bound at the active site of the activating enzymes, leading to the formation of a high-energy acyladenylate intermediate and subsequently to the formation of a thiocarboxylate at the C termini of the substrate. The exact function of this family is unknown..
	8e-26	pfam05237, MoeZ_MoeB, MoeZ/MoeB domain. This putative domain is found in the MoeZ protein and the MoeB protein. The domain has two CXXC motifs that are only partly conserved..
	6e-25	COG1179, COG1179, Dinucleotide-utilizing enzymes involved in molybdopterin and thiamine biosynthesis family 1 [Coenzyme metabolism].
	2e-24	cd01489, Uba2_SUMO, Ubiquitin activating enzyme (E1) subunit UBA2. UBA2 is part of the heterodimeric activating enzyme (E1), specific for the SUMO family of ubiquitin-like proteins (Ubls). E1 enzymes are part of a conjugation cascade to attach Ub or Ubls, covalently to substrate proteins consisting of activating (E1), conjugating (E2), and/or ligating (E3) enzymes. E1 activates ubiquitin by C-terminal adenylation, and subsequently forms a highly reactive thioester bond between its catalytic cysteine and Ubls C-terminus. The E1 also associates with E2 and promotes ubiquitin transfer to the E2's catalytic cysteine. Post-translational modification by SUMO family of ubiquitin-like proteins (Ublps) is involved in cell division, nuclear transport, the stress response and signal transduction. UBA2 contains both the nucleotide-binding motif involved in adenylation and the catalytic cysteine involved in the thioester intermediate and Ublp transfer to E2..
	4e-19	cd01487, E1_ThiF_like, E1_ThiF_like. Member of superfamily of activating enzymes (E1) of the ubiquitin-like proteins. The common reaction mechanism catalyzed by E1-like enzymes begins with a nucleophilic attack of the C-terminal carboxylate of the ubiquitin-like substrate, on the alpha-phosphate of an ATP molecule bound at the active site of the activating enzymes, leading to the formation of a high-energy acyladenylate intermediate and subsequently to the formation of a thiocarboxylate at the C termini of the substrate. The exact function of this family is unknown..
	2e-16	cd01484, E1-2_like, Ubiquitin activating enzyme (E1), repeat 2-like. E1, a highly conserved small protein present universally in eukaryotic cells, is part of cascade to attach ubiquitin (Ub) covalently to substrate proteins. This cascade consists of activating (E1), conjugating (E2), and/or ligating (E3) enzymes and then targets them for degradation by the 26S proteasome. E1 activates ubiquitin by C-terminal adenylation, and subsequently forms a highly reactive thioester bond between its catalytic cysteine and ubiquitin's C-terminus. E1 also associates with E2 and promotes ubiquitin transfer to the E2's catalytic cysteine. A set of novel molecules with a structural similarity to Ub, called Ub-like proteins (Ubls), have similar conjugation cascades. In contrast to ubiquitin-E1, which is a single-chain protein with a weakly conserved two-fold repeat, many of the Ubls-E1are a heterodimer where each subunit corresponds to one half of a single-chain E1. This CD represents the family homologous to the second repeat of Ub-E1..
	1e-14	cd01492, Aos1_SUMO, Ubiquitin activating enzyme (E1) subunit Aos1. Aos1 is part of the heterodimeric activating enzyme (E1), specific for the SUMO family of ubiquitin-like proteins (Ubls). E1 enzymes are part of a conjugation cascade to attach Ub or Ubls, covalently to substrate proteins consisting of activating (E1), conjugating (E2), and/or ligating (E3) enzymes. E1 activates ubiquitin by C-terminal adenylation, and subsequently forms a highly reactive thioester bond between its catalytic cysteine and Ubls C-terminus. The E1 also associates with E2 and promotes ubiquitin transfer to the E2's catalytic cysteine. Post-translational modification by SUMO family of ubiquitin-like proteins (Ublps) is involved in cell division, nuclear transport, the stress response and signal transduction. Aos1 contains part of the adenylation domain..
	6e-14	cd01486, Apg7, Apg7 is an E1-like protein, that activates two different ubiquitin-like proteins, Apg12 and Apg8, and assigns them to specific E2 enzymes, Apg10 and Apg3, respectively. This leads to the covalent conjugation of Apg8 with phosphatidylethanolamine, an important step in autophagy. Autophagy is a dynamic membrane phenomenon for bulk protein degradation in the lysosome/vacuole..
	4e-13	cd01488, Uba3_RUB, Ubiquitin activating enzyme (E1) subunit UBA3. UBA3 is part of the heterodimeric activating enzyme (E1), specific for the Rub family of ubiquitin-like proteins (Ubls). E1 enzymes are part of a conjugation cascade to attach Ub or Ubls, covalently to substrate proteins. consisting of activating (E1), conjugating (E2), and/or ligating (E3) enzymes. E1 activates ubiquitin(-like) by C-terminal adenylation, and subsequently forms a highly reactive thioester bond between its catalytic cysteine and Ubls C-terminus. E1 also associates with E2 and promotes ubiquitin transfer to the E2's catalytic cysteine. Post-translational modification by Rub family of ubiquitin-like proteins (Ublps) activates SCF ubiquitin ligases and is involved in cell cycle control, signaling and embryogenesis. UBA3 contains both the nucleotide-binding motif involved in adenylation and the catalytic cysteine involved in the thioester intermediate and Ublp transfer to E2..
	1e-12	cd01490, Ube1_repeat2, Ubiquitin activating enzyme (E1), repeat 2. E1, a highly conserved small protein present universally in eukaryotic cells, is part of cascade to attach ubiquitin (Ub) covalently to substrate proteins. This cascade consists of activating (E1), conjugating (E2), and/or ligating (E3) enzymes and then targets them for degradation by the 26S proteasome. E1 activates ubiquitin by C-terminal adenylation, and subsequently forms a highly reactive thioester bond between its catalytic cysteine and ubiquitin's C-terminus. E1 also associates with E2 and promotes ubiquitin transfer to the E2's catalytic cysteine. Ubiquitin-E1 is a single-chain protein with a weakly conserved two-fold repeat. This CD represents the second repeat of Ub-E1..
	7e-11	cd01485, E1-1_like, Ubiquitin activating enzyme (E1), repeat 1-like. E1, a highly conserved small protein present universally in eukaryotic cells, is part of cascade to attach ubiquitin (Ub) covalently to substrate proteins. This cascade consists of activating (E1), conjugating (E2), and/or ligating (E3) enzymes and then targets them for degradation by the 26S proteasome. E1 activates ubiquitin by C-terminal adenylation, and subsequently forms a highly reactive thioester bond between its catalytic cysteine and ubiquitin's C-terminus. The E1 also associates with E2 and promotes ubiquitin transfer to the E2's catalytic cysteine. A set of novel molecules with a structural similarity to Ub, called Ub-like proteins (Ubls), have similar conjugation cascades. In contrast to ubiquitin-E1, which is a single-chain protein with a weakly conserved two-fold repeat, many of the Ubls-E1are a heterodimer where each subunit corresponds to one half of a single-chain E1. This CD represents the family homologous to the first repeat of Ub-E1..
	1e-10	cd01491, Ube1_repeat1, Ubiquitin activating enzyme (E1), repeat 1. E1, a highly conserved small protein present universally in eukaryotic cells, is part of cascade to attach ubiquitin (Ub) covalently to substrate proteins. This cascade consists of activating (E1), conjugating (E2), and/or ligating (E3) enzymes and then targets them for degradation by the 26S proteasome. E1 activates ubiquitin by C-terminal adenylation, and subsequently forms a highly reactive thioester bond between its catalytic cysteine and ubiquitin's C-terminus. E1 also associates with E2 and promotes ubiquitin transfer to the E2's catalytic cysteine. Ubiquitin-E1 is a single-chain protein with a weakly conserved two-fold repeat. This CD represents the first repeat of Ub-E1..
----------------------------------------------------
candidate #250:	b2819
likelihood ratios: Total 1.1e+07; Clust 4.0,4.0,2.2; BLAST 1.7,6.0,5.7; KEGG 62.8,6.0,1.4; ExprEco 1.2,1.5,2.0; ExprSce 1.4,1.6,1.3; FusE2 ,,; FusE5 ,,; FusE10 ,,;
gene name: b2819	 (NP_417296)	gi: 16130723	length: 608aa
description: DNA helicase, ATP-dependent dsDNA/ssDNA exonuclease V subunit, ssDNA endonuclease [Escherichia coli K12].
coverage: Archaea[8e-17] Bacteria[0.0]
conserved domains: (Evalue, description)
	1e-120	COG0507, RecD, ATP-dependent exoDNAse (exonuclease V), alpha subunit - helicase superfamily I member [DNA replication, recombination, and repair].
----------------------------------------------------
candidate #251:	b3706
likelihood ratios: Total 1.1e+07; Clust 1.8,5.7,3.0; BLAST 3.0,2.2,1.5; KEGG 3.5,3.5,1.6; ExprEco 1.4,3.5,11.2; ExprSce 1.4,6.4,3.3; FusE2 ,,; FusE5 ,,; FusE10 ,,;
gene name: b3706	 (NP_418162)	gi: 16131574	length: 454aa
description: GTPase involved in synthesis of hypermodified nucleoside, tRNA 5-methylaminomethyl-2-thiouridine; involved in thiophene and furan oxidation [Escherichia coli K12].
coverage: Archaea[2e-11] Bacteria[0.0] Eukaryota[4e-67]
conserved domains: (Evalue, description)
	1e-168	COG0486, ThdF, Predicted GTPase [General function prediction only].
	3e-24	COG1160, COG1160, Predicted GTPases [General function prediction only].
	1e-18	COG1159, Era, GTPase [General function prediction only].
	3e-13	pfam01926, MMR_HSR1, GTPase of unknown function..
	2e-11	COG1084, COG1084, Predicted GTPase [General function prediction only].
----------------------------------------------------
candidate #252:	b3237
likelihood ratios: Total 1.1e+07; Clust 7.0,2.8,2.7; BLAST 1.3,3.9,10.9; KEGG 1.8,8.6,52.3; ExprEco 1.2,2.8,1.4; ExprSce 1.0,1.0,1.0; FusE2 ,,; FusE5 ,,; FusE10 ,,;
gene name: b3237	 (NP_417704)	gi: 16131127	length: 156aa
description: repressor of arg regulon; cer-mediated site specific recombination [Escherichia coli K12].
coverage: Bacteria[4e-81] Eukaryota[2e-28]
conserved domains: (Evalue, description)
	3e-44	COG1438, ArgR, Arginine repressor [Transcription].
	7e-20	pfam02863, Arg_repressor_C, Arginine repressor, C-terminal domain..
	3e-18	pfam01316, Arg_repressor, Arginine repressor, DNA binding domain..
----------------------------------------------------
candidate #253:	b0489
likelihood ratios: Total 1.1e+07; Clust 5.8,4.3,4.4; BLAST 2.0,2.0,3.9; KEGG 30.1,2.2,2.1; ExprEco 1.4,3.7,1.6; ExprSce 1.3,3.3,1.3; FusE2 ,,; FusE5 ,,; FusE10 ,,;
gene name: b0489	 (NP_415022)	gi: 16128473	length: 305aa
description: putative membrane protein [Escherichia coli K12].
coverage: Archaea[1e-55] Bacteria[1e-163] Eukaryota[4e-50]
conserved domains: (Evalue, description)
	8e-53	COG0330, HflC, Membrane protease subunits, stomatin/prohibitin homologs [Posttranslational modification, protein turnover, chaperones].
	2e-43	pfam01145, Band_7, SPFH domain / Band 7 family. This family also includes proteins with high blast scores to known Band 7 protein: HflC from E. coli, HflK from E. coli, Prohibitin family members..
	4e-29	smart00244, PHB, prohibitin homologues; prohibitin homologues .
	6e-11	COG2268, COG2268, Uncharacterized protein conserved in bacteria [Function unknown].
----------------------------------------------------
candidate #254:	b1133
likelihood ratios: Total 1.0e+07; Clust 34.6,4.1,1.7; BLAST 5.5,3.9,1.8; KEGG 7.5,4.2,1.3; ExprEco 1.8,1.9,1.7; ExprSce 3.1,1.4,1.1; FusE2 ,,; FusE5 ,,; FusE10 ,,;
gene name: b1133	 (NP_415651)	gi: 49176082	length: 383aa
description: tRNA (5-methylaminomethyl-2-thiouridylate)-methyltransferase [Escherichia coli K12].
coverage: Bacteria[0.0] Eukaryota[2e-81]
conserved domains: (Evalue, description)
	1e-150	COG0482, TrmU, Predicted tRNA(5-methylaminomethyl-2-thiouridylate) methyltransferase, contains the PP-loop ATPase domain [Translation, ribosomal structure and biogenesis].
	1e-144	pfam03054, tRNA_Me_trans, tRNA methyl transferase. This family represents tRNA(5-methylaminomethyl-2-thiouridine)- methyltransferase which is involved in the biosynthesis of the modified nucleoside 5-methylaminomethyl-2-thiouridine present in the wobble position of some tRNAs..
----------------------------------------------------
candidate #255:	b4124
likelihood ratios: Total 1.0e+07; Clust 1.5,1.9,2.6; BLAST 1.2,7.0,10.2; KEGG 1.6,7.0,18.8; ExprEco 3.2,3.8,6.6; ExprSce 1.0,1.0,1.0; FusE2 ,,; FusE5 ,,; FusE10 ,,;
gene name: b4124	 (NP_418548)	gi: 16131950	length: 239aa
description: response regulator in two-component regulatory system with DcuS, regulates anaerobic fumarate respiration [Escherichia coli K12].
coverage: Archaea[5e-06] Bacteria[1e-137] Eukaryota[6e-06]
conserved domains: (Evalue, description)
	1e-85	COG4565, CitB, Response regulator of citrate/malate metabolism [Transcription / Signal transduction mechanisms].
	8e-18	COG4753, COG4753, Response regulator containing CheY-like receiver domain and AraC-type DNA-binding domain [Signal transduction mechanisms].
	1e-16	COG2204, AtoC, Response regulator containing CheY-like receiver, AAA-type ATPase, and DNA-binding domains [Signal transduction mechanisms].
	4e-14	COG2197, CitB, Response regulator containing a CheY-like receiver domain and an HTH DNA-binding domain [Signal transduction mechanisms / Transcription].
	6e-13	cd00156, REC, Signal receiver domain; originally thought to be unique to bacteria (CheY, OmpR, NtrC, and PhoB), now recently identified in eukaroytes ETR1 Arabidopsis thaliana; this domain receives the signal from the sensor partner in a two-component systems; contains a phosphoacceptor site that is phosphorylated by histidine kinase homologs; usually found N-terminal to a DNA binding effector domain; forms homodimers.
	1e-12	COG0745, OmpR, Response regulators consisting of a CheY-like receiver domain and a winged-helix DNA-binding domain [Signal transduction mechanisms / Transcription].
----------------------------------------------------
candidate #256:	b4264
likelihood ratios: Total 1.0e+07; Clust 198.7,19.8,1.3; BLAST 1.1,2.2,1.3; KEGG 1.5,2.1,1.1; ExprEco 3.1,10.3,3.1; ExprSce 1.0,1.2,1.4; FusE2 ,,; FusE5 ,,; FusE10 ,,;
gene name: b4264	 (NP_418685)	gi: 16132086	length: 332aa
description: L-idonate transcriptional regulator [Escherichia coli K12].
coverage: Bacteria[0.0] Eukaryota[5e-42]
conserved domains: (Evalue, description)
	7e-71	COG1609, PurR, Transcriptional regulators [Transcription].
	6e-22	pfam00532, Peripla_BP_1, Periplasmic binding proteins and sugar binding domain of the LacI family. This family includes the periplasmic binding proteins, and the LacI family transcriptional regulators. The periplasmic binding proteins are the primary receptors for chemotaxis and transport of many sugar based solutes. The LacI family of proteins consist of transcriptional regulators related to the lac repressor. In this case, generally the sugar binding domain binds a sugar which changes the DNA binding activity of the repressor domain (pfam00356)..
	1e-21	COG1879, RbsB, ABC-type sugar transport system, periplasmic component [Carbohydrate transport and metabolism].
	8e-19	smart00354, HTH_LACI, helix_turn _helix lactose operon repressor; .
----------------------------------------------------
candidate #257:	b2410
likelihood ratios: Total 1.0e+07; Clust 4.4,5.2,3.4; BLAST 69.2,13.4,7.1; KEGG 1.8,3.1,2.3; ExprEco 1.1,1.1,1.1; ExprSce 1.1,1.0,1.0; FusE2 ,,; FusE5 ,,; FusE10 ,,;
gene name: b2410	 (NP_416905)	gi: 16130336	length: 332aa
description: putative cytochrome oxidase [Escherichia coli K12].
coverage: Bacteria[0.0] Eukaryota[1e-30]
conserved domains: (Evalue, description)
	5e-74	COG0385, COG0385, Predicted Na+-dependent transporter [General function prediction only].
----------------------------------------------------
candidate #258:	b3897
likelihood ratios: Total 9.7e+06; Clust 1.4,1.8,6.5; BLAST 1.0,1.1,1.1; KEGG 3.1,2.0,13.6; ExprEco 75.7,11.2,6.6; ExprSce 1.0,1.0,1.0; FusE2 ,,; FusE5 ,,; FusE10 ,,;
gene name: b3897	 (NP_418333)	gi: 16131737	length: 582aa
description: putative frv operon regulatory protein [Escherichia coli K12].
coverage: Bacteria[0.0]
conserved domains: (Evalue, description)
	4e-39	COG3711, BglG, Transcriptional antiterminator [Transcription].
	1e-16	cd00211, PTS_IIA_fru, PTS_IIA, PTS system, fructose/mannitol specific IIA subunit. The bacterial phosphoenolpyruvate: sugar phosphotransferase system (PTS) is a multi-protein system involved in the regulation of a variety of metabolic and transcriptional processes. This family is one of four structurally and functionally distinct group IIA PTS system cytoplasmic enzymes, necessary for the uptake of carbohydrates across the cytoplasmic membrane and their phosphorylation..
	8e-15	COG1762, PtsN, Phosphotransferase system mannitol/fructose-specific IIA domain (Ntr-type) [Carbohydrate transport and metabolism / Signal transduction mechanisms].
----------------------------------------------------
candidate #259:	b1653
likelihood ratios: Total 9.6e+06; Clust 6.6,2.2,1.5; BLAST 2.3,23.7,5.5; KEGG 1.2,51.8,5.1; ExprEco 1.2,1.3,1.2; ExprSce 1.5,1.5,1.0; FusE2 ,,; FusE5 ,,; FusE10 ,,;
gene name: b1653	 (NP_416170)	gi: 16129611	length: 1538aa
description: member of ATP-dependent helicase superfamily II [Escherichia coli K12].
coverage: Archaea[1e-116] Bacteria[0.0] Eukaryota[1e-17]
conserved domains: (Evalue, description)
	0.0	COG1201, Lhr, Lhr-like helicases [General function prediction only].
	2e-37	COG1205, COG1205, Distinct helicase family with a unique C-terminal domain including a metal-binding cysteine cluster [General function prediction only].
	8e-35	COG1204, COG1204, Superfamily II helicase [General function prediction only].
	2e-30	pfam00270, DEAD, DEAD/DEAH box helicase. Members of this family include the DEAD and DEAH box helicases. Helicases are involved in unwinding nucleic acids. The DEAD box helicases are involved in various aspects of RNA metabolism, including nuclear transcription, pre mRNA splicing, ribosome biogenesis, nucleocytoplasmic transport, translation, RNA decay and organellar gene expression..
	4e-23	smart00487, DEXDc, DEAD-like helicases superfamily; .
	2e-22	COG0513, SrmB, Superfamily II DNA and RNA helicases [DNA replication, recombination, and repair / Transcription / Translation, ribosomal structure and biogenesis].
	9e-21	COG1202, COG1202, Superfamily II helicase, archaea-specific [General function prediction only].
	1e-16	cd00269, DEXHc, DEXH-box helicases. A diverse family of proteins involved in ATP-dependent DNA or RNA unwinding, needed in a variety of cellular processes. The name derives from the sequence of the Walker B motif (motif II). This domain contains the ATP-binding region..
	2e-15	cd00046, DEXDc, DEAD-like helicases superfamily. A diverse family of proteins involved in ATP-dependent RNA or DNA unwinding. This domain contains the ATP-binding region..
	5e-14	COG0514, RecQ, Superfamily II DNA helicase [DNA replication, recombination, and repair].
	2e-13	COG4581, COG4581, Superfamily II RNA helicase [DNA replication, recombination, and repair].
	9e-12	smart00490, HELICc, helicase superfamily c-terminal domain; .
	1e-11	cd00079, HELICc, Helicase superfamily c-terminal domain; associated with DEXDc-, DEAD-, and DEAH-box proteins, yeast initiation factor 4A, Ski2p, and Hepatitis C virus NS3 helicases; this domain is found in a wide variety of helicases and helicase related proteins; may not be an autonomously folding unit, but an integral part of the helicase; 4 helicase superfamilies at present according to the organization of their signature motifs; all helicases share the ability to unwind nucleic acid duplexes with a distinct directional polarity; they utilize the free energy from nucleoside triphosphate hydrolysis to fuel their translocation along DNA, unwinding the duplex in the process.
----------------------------------------------------
candidate #260:	b2254
likelihood ratios: Total 9.5e+06; Clust 3.6,2.8,1.8; BLAST 2.1,7.3,5.9; KEGG 2.9,5.4,1.9; ExprEco 1.1,1.2,1.1; ExprSce 10.8,8.6,1.4; FusE2 ,,; FusE5 ,,; FusE10 ,,;
gene name: b2254	 (NP_416757)	gi: 16130189	length: 322aa
description: putative sugar transferase [Escherichia coli K12].
coverage: Archaea[3e-46] Bacteria[0.0] Eukaryota[3e-19]
conserved domains: (Evalue, description)
	3e-23	COG0463, WcaA, Glycosyltransferases involved in cell wall biogenesis [Cell envelope biogenesis, outer membrane].
	2e-21	pfam00535, Glycos_transf_2, Glycosyl transferase. Diverse family, transferring sugar from UDP-glucose, UDP-N-acetyl- galactosamine, GDP-mannose or CDP-abequose, to a range of substrates including cellulose, dolichol phosphate and teichoic acids..
----------------------------------------------------
candidate #261:	b0687
likelihood ratios: Total 9.5e+06; Clust 2.1,51.1,5.8; BLAST 2.4,2.2,2.2; KEGG 2.0,3.0,1.9; ExprEco 12.8,3.6,2.5; ExprSce 1.0,1.0,1.0; FusE2 ,,; FusE5 ,,; FusE10 ,,;
gene name: b0687	 (NP_415213)	gi: 16128663	length: 181aa
description: negative modulator of initiation of replication [Escherichia coli K12].
coverage: Bacteria[1e-97]
----------------------------------------------------
candidate #262:	b2154
likelihood ratios: Total 9.4e+06; Clust 3.8,2.4,1.8; BLAST 33.4,2.3,3.7; KEGG 3.7,1.8,1.3; ExprEco 6.9,1.9,2.0; ExprSce 2.4,2.8,1.3; FusE2 ,,; FusE5 ,,; FusE10 ,,;
gene name: b2154	 (NP_416659)	gi: 16130092	length: 278aa
description: putative esterase [Escherichia coli K12].
coverage: Bacteria[1e-167] Eukaryota[2e-82]
conserved domains: (Evalue, description)
	2e-76	COG0627, COG0627, Predicted esterase [General function prediction only].
	2e-53	pfam00756, Esterase, Putative esterase. This family contains Esterase D. However it is not clear if all members of the family have the same function. This family is related to the pfam00135 family..
----------------------------------------------------
candidate #263:	b3005
likelihood ratios: Total 9.3e+06; Clust 1.6,3.8,4.7; BLAST 9.6,7.7,2.9; KEGG 3.4,3.1,4.6; ExprEco 2.8,2.3,5.0; ExprSce 1.0,1.0,1.0; FusE2 ,,; FusE5 ,,; FusE10 ,,;
gene name: b3005	 (NP_417478)	gi: 16130903	length: 141aa
description: uptake of enterobactin; tonB-dependent uptake of B colicins [Escherichia coli K12].
coverage: Bacteria[8e-75]
conserved domains: (Evalue, description)
	9e-38	COG0848, ExbD, Biopolymer transport protein [Intracellular trafficking and secretion].
	2e-16	pfam02472, ExbD, Biopolymer transport protein ExbD/TolR. This group of proteins are membrane bound transport proteins essential for ferric ion uptake in bacteria. The Pfam family consists of ExbD, and TolR which are involved in TonB-dependent transport of various receptor bound substrates including colicins..
----------------------------------------------------
candidate #264:	b0879
likelihood ratios: Total 9.2e+06; Clust 55.0,4.1,8.0; BLAST 1.9,4.3,8.6; KEGG 1.6,2.2,4.2; ExprEco 1.9,2.2,1.2; ExprSce 1.0,1.0,1.0; FusE2 ,,; FusE5 ,,; FusE10 ,,;
gene name: b0879	 (NP_415400)	gi: 16128847	length: 648aa
description: macrolide transport protein (ABC superfamily, atp_bind (N-terminal), membrane (C-terminal)) [Escherichia coli K12].
coverage: Archaea[5e-54] Bacteria[0.0] Eukaryota[2e-47]
conserved domains: (Evalue, description)
	6e-84	COG1136, SalX, ABC-type antimicrobial peptide transport system, ATPase component [Defense mechanisms].
	2e-62	COG4181, COG4181, Predicted ABC-type transport system involved in lysophospholipase L1 biosynthesis, ATPase component [Secondary metabolites biosynthesis, transport, and catabolism].
	2e-54	COG1126, GlnQ, ABC-type polar amino acid transport system, ATPase component [Amino acid transport and metabolism].
	4e-52	COG1135, AbcC, ABC-type metal ion transport system, ATPase component [Inorganic ion transport and metabolism].
	8e-50	cd00267, ABC_ATPase, ABC (ATP-binding cassette) transporter nucleotide-binding domain; ABC transporters are a large family of proteins involved in the transport of a wide variety of different compounds, like sugars, ions, peptides and more complex organic molecules. The nucleotide binding domain shows the highest similarity between all members of the family. ABC transporters are a subset of nucleotide hydrolases that contain a signature motif, Q-loop, and H-loop/switch region in addition to the Walker A motif/P-loop andWalker B motif commonly found in a number of ATP- and GTP-binding and hydrolyzing proteins..
	7e-49	COG2884, FtsE, Predicted ATPase involved in cell division [Cell division and chromosome partitioning].
	9e-48	COG1116, TauB, ABC-type nitrate/sulfonate/bicarbonate transport system, ATPase component [Inorganic ion transport and metabolism].
	1e-46	COG0577, SalY, ABC-type antimicrobial peptide transport system, permease component [Defense mechanisms].
	6e-46	COG1123, COG1123, ATPase components of various ABC-type transport systems, contain duplicated ATPase [General function prediction only].
	1e-45	COG3842, PotA, ABC-type spermidine/putrescine transport systems, ATPase components [Amino acid transport and metabolism].
	6e-45	COG1131, CcmA, ABC-type multidrug transport system, ATPase component [Defense mechanisms].
	1e-44	COG3638, COG3638, ABC-type phosphate/phosphonate transport system, ATPase component [Inorganic ion transport and metabolism].
	2e-44	COG0444, DppD, ABC-type dipeptide/oligopeptide/nickel transport system, ATPase component [Amino acid transport and metabolism / Inorganic ion transport and metabolism].
	8e-43	COG4598, HisP, ABC-type histidine transport system, ATPase component [Amino acid transport and metabolism].
	1e-41	COG4161, ArtP, ABC-type arginine transport system, ATPase component [Amino acid transport and metabolism].
	2e-40	COG3839, MalK, ABC-type sugar transport systems, ATPase components [Carbohydrate transport and metabolism].
	4e-40	COG1129, MglA, ABC-type sugar transport system, ATPase component [Carbohydrate transport and metabolism].
	4e-40	COG4175, ProV, ABC-type proline/glycine betaine transport system, ATPase component [Amino acid transport and metabolism].
	6e-39	COG1127, Ttg2A, ABC-type transport system involved in resistance to organic solvents, ATPase component [Secondary metabolites biosynthesis, transport, and catabolism].
	1e-38	COG4608, AppF, ABC-type oligopeptide transport system, ATPase component [Amino acid transport and metabolism].
	2e-38	COG1125, OpuBA, ABC-type proline/glycine betaine transport systems, ATPase components [Amino acid transport and metabolism].
	2e-38	pfam00005, ABC_tran, ABC transporter. ABC transporters for a large family of proteins responsible for translocation of a variety of compounds across biological membranes. ABC transporters are the largest family of proteins in many completely sequenced bacteria. ABC transporters are composed of two copies of this domain and two copies of a transmembrane domain pfam00664. These four domains may belong to a single polypeptide, or belong in different polypeptide chains..
	3e-38	COG1118, CysA, ABC-type sulfate/molybdate transport systems, ATPase component [Inorganic ion transport and metabolism].
	3e-38	COG1124, DppF, ABC-type dipeptide/oligopeptide/nickel transport system, ATPase component [Amino acid transport and metabolism / Inorganic ion transport and metabolism].
	6e-38	COG1122, CbiO, ABC-type cobalt transport system, ATPase component [Inorganic ion transport and metabolism].
	5e-37	COG4172, COG4172, ABC-type uncharacterized transport system, duplicated ATPase component [General function prediction only].
	3e-36	COG1120, FepC, ABC-type cobalamin/Fe3+-siderophores transport systems, ATPase components [Inorganic ion transport and metabolism / Coenzyme metabolism].
	2e-35	COG1121, ZnuC, ABC-type Mn/Zn transport systems, ATPase component [Inorganic ion transport and metabolism].
	8e-35	COG2274, SunT, ABC-type bacteriocin/lantibiotic exporters, contain an N-terminal double-glycine peptidase domain [Defense mechanisms].
	5e-34	COG3845, COG3845, ABC-type uncharacterized transport systems, ATPase components [General function prediction only].
	2e-33	COG4988, CydD, ABC-type transport system involved in cytochrome bd biosynthesis, ATPase and permease components [Energy production and conversion / Posttranslational modification, protein turnover, chaperones].
	3e-32	COG3840, ThiQ, ABC-type thiamine transport system, ATPase component [Coenzyme metabolism].
	2e-31	COG0411, LivG, ABC-type branched-chain amino acid transport systems, ATPase component [Amino acid transport and metabolism].
	3e-31	COG4987, CydC, ABC-type transport system involved in cytochrome bd biosynthesis, fused ATPase and permease components [Energy production and conversion / Posttranslational modification, protein turnover, chaperones].
	3e-30	COG1117, PstB, ABC-type phosphate transport system, ATPase component [Inorganic ion transport and metabolism].
	9e-30	COG4525, TauB, ABC-type taurine transport system, ATPase component [Inorganic ion transport and metabolism].
	2e-29	COG0410, LivF, ABC-type branched-chain amino acid transport systems, ATPase component [Amino acid transport and metabolism].
	2e-29	COG4619, COG4619, ABC-type uncharacterized transport system, ATPase component [General function prediction only].
	4e-29	pfam02687, FtsX, Predicted permease. This is a family of predicted permeases and hypothetical transmembrane proteins. One member has been shown to transport lipids targeted to the outer membrane across the inner membrane. Two members have been shown to require ATP..
	2e-28	COG4555, NatA, ABC-type Na+ transport system, ATPase component [Energy production and conversion / Inorganic ion transport and metabolism].
	1e-26	COG1132, MdlB, ABC-type multidrug transport system, ATPase and permease components [Defense mechanisms].
	7e-26	COG4604, CeuD, ABC-type enterochelin transport system, ATPase component [Inorganic ion transport and metabolism].
	9e-26	COG4778, PhnL, ABC-type phosphonate transport system, ATPase component [Inorganic ion transport and metabolism].
	3e-25	COG4618, ArpD, ABC-type protease/lipase transport system, ATPase and permease components [General function prediction only].
	5e-25	COG4148, ModC, ABC-type molybdate transport system, ATPase component [Inorganic ion transport and metabolism].
	2e-24	COG4559, COG4559, ABC-type hemin transport system, ATPase component [Inorganic ion transport and metabolism].
	2e-24	COG1119, ModF, ABC-type molybdenum transport system, ATPase component/photorepair protein PhrA [Inorganic ion transport and metabolism].
	3e-24	COG1137, YhbG, ABC-type (unclassified) transport system, ATPase component [General function prediction only].
	1e-22	COG4107, PhnK, ABC-type phosphonate transport system, ATPase component [Inorganic ion transport and metabolism].
	1e-22	COG0488, Uup, ATPase components of ABC transporters with duplicated ATPase domains [General function prediction only].
	2e-22	COG4167, SapF, ABC-type antimicrobial peptide transport system, ATPase component [Defense mechanisms].
	7e-22	COG4136, COG4136, ABC-type uncharacterized transport system, ATPase component [General function prediction only].
	1e-21	COG1134, TagH, ABC-type polysaccharide/polyol phosphate transport system, ATPase component [Carbohydrate transport and metabolism / Cell envelope biogenesis, outer membrane].
	4e-21	COG1101, PhnK, ABC-type uncharacterized transport system, ATPase component [General function prediction only].
	1e-20	COG5265, ATM1, ABC-type transport system involved in Fe-S cluster assembly, permease and ATPase components [Posttranslational modification, protein turnover, chaperones].
	2e-20	COG4591, LolE, ABC-type transport system, involved in lipoprotein release, permease component [Cell envelope biogenesis, outer membrane].
	4e-20	COG0396, SufC, ABC-type transport system involved in Fe-S cluster assembly, ATPase component [Posttranslational modification, protein turnover, chaperones].
	1e-19	COG4615, PvdE, ABC-type siderophore export system, fused ATPase and permease components [Secondary metabolites biosynthesis, transport, and catabolism / Inorganic ion transport and metabolism].
	4e-19	COG4152, COG4152, ABC-type uncharacterized transport system, ATPase component [General function prediction only].
	5e-19	COG4674, COG4674, Uncharacterized ABC-type transport system, ATPase component [General function prediction only].
	3e-18	COG4586, COG4586, ABC-type uncharacterized transport system, ATPase component [General function prediction only].
	7e-18	COG2401, COG2401, ABC-type ATPase fused to a predicted acetyltransferase domain [General function prediction only].
	1e-17	COG4133, CcmA, ABC-type transport system involved in cytochrome c biogenesis, ATPase component [Posttranslational modification, protein turnover, chaperones].
	1e-17	COG4170, SapD, ABC-type antimicrobial peptide transport system, ATPase component [Defense mechanisms].
	3e-13	COG4178, COG4178, ABC-type uncharacterized transport system, permease and ATPase components [General function prediction only].
	3e-13	COG4138, BtuD, ABC-type cobalamin transport system, ATPase component [Coenzyme metabolism].
	1e-12	COG1245, COG1245, Predicted ATPase, RNase L inhibitor (RLI) homolog [General function prediction only].
	1e-11	COG0178, UvrA, Excinuclease ATPase subunit [DNA replication, recombination, and repair].
----------------------------------------------------
candidate #265:	b4392
likelihood ratios: Total 9.1e+06; Clust 2.8,2.8,2.1; BLAST 9.5,4.5,8.8; KEGG 4.0,5.4,1.4; ExprEco 2.2,4.4,3.8; ExprSce 1.2,1.1,1.0; FusE2 ,,; FusE5 ,,; FusE10 ,,;
gene name: b4392	 (NP_418809)	gi: 49176501	length: 654aa
description: lytic murein transglycosylase, soluble [Escherichia coli K12].
coverage: Bacteria[0.0]
conserved domains: (Evalue, description)
	9e-36	COG0741, MltE, Soluble lytic murein transglycosylase and related regulatory proteins (some contain LysM/invasin domains) [Cell envelope biogenesis, outer membrane].
	2e-26	pfam01464, SLT, Transglycosylase SLT domain. This family is distantly related to pfam00062..
	7e-21	cd00254, LT_GEWL, Lytic Transglycosylase (LT) and Goose Egg White Lysozyme (GEWL) domain. Members include the soluble and insoluble membrane-bound LTs in bacteria, the LTs in bacteriophage lambda, as well as, the eukaryotic "goose-type" lysozymes (GEWL). LTs catalyze the cleavage of the beta-1,4-glycosidic bond between N-acetylmuramic acid (MurNAc) and N-acetyl-D-glucosamine (GlcNAc), as do "goose-type" lysozymes. However, in addition to this, they also make a new glycosidic bond with the C6 hydroxyl group of the same muramic acid residue..
	5e-15	COG4623, COG4623, Predicted soluble lytic transglycosylase fused to an ABC-type amino acid-binding protein [Cell envelope biogenesis, outer membrane].
----------------------------------------------------
candidate #266:	b1004
likelihood ratios: Total 9.1e+06; Clust 4.2,2.4,1.8; BLAST 6.9,3.8,3.8; KEGG 2.5,1.6,2.2; ExprEco 2.0,1.5,2.5; ExprSce 1.1,15.7,4.8; FusE2 ,,; FusE5 ,,; FusE10 ,,;
gene name: b1004	 (NP_415524)	gi: 16128970	length: 198aa
description: flavodoxin-like protein, trp repressor-binding protein [Escherichia coli K12].
coverage: Archaea[6e-50] Bacteria[1e-109] Eukaryota[3e-52]
conserved domains: (Evalue, description)
	7e-39	COG0655, WrbA, Multimeric flavodoxin WrbA [General function prediction only].
	2e-12	pfam00258, Flavodoxin_1, Flavodoxin..
	1e-11	COG0426, FpaA, Uncharacterized flavoproteins [Energy production and conversion].
----------------------------------------------------
candidate #267:	b2609
likelihood ratios: Total 8.9e+06; Clust 8.3,7.3,2.7; BLAST 2.0,3.1,1.6; KEGG 8.6,3.7,1.2; ExprEco 7.0,2.1,3.6; ExprSce 1.8,1.6,1.0; FusE2 ,,; FusE5 ,,; FusE10 ,,;
gene name: b2609	 (NP_417100)	gi: 16130530	length: 82aa
description: 30S ribosomal subunit protein S16 [Escherichia coli K12].
coverage: Bacteria[8e-40] Eukaryota[7e-28]
conserved domains: (Evalue, description)
	2e-17	pfam00886, Ribosomal_S16, Ribosomal protein S16..
----------------------------------------------------
candidate #268:	b0515
likelihood ratios: Total 8.9e+06; Clust 1.0,1.2,45.5; BLAST 8.8,3.4,9.1; KEGG 7.7,1.8,6.6; ExprEco 1.3,2.6,1.7; ExprSce 1.0,1.0,1.0; FusE2 ,,; FusE5 ,,; FusE10 ,,;
gene name: b0515	 (NP_415048)	gi: 16128499	length: 261aa
description: hypothetical protein b0515 [Escherichia coli K12].
coverage: Bacteria[1e-152] Eukaryota[2e-28]
conserved domains: (Evalue, description)
	1e-110	COG3257, GlxB, Uncharacterized protein, possibly involved in glyoxylate utilization [General function prediction only].
	1e-104	pfam06038, DUF923, Protein of unknown function (DUF923). This family consists of several bacterial proteins of unknown function as well as two uncharacterised Arabidopsis thaliana sequences..
----------------------------------------------------
candidate #269:	b3734
likelihood ratios: Total 8.8e+06; Clust 6.1,8.8,7.2; BLAST 1.5,6.8,1.7; KEGG 1.2,4.5,1.5; ExprEco 1.8,3.2,1.9; ExprSce 1.3,5.1,2.3; FusE2 ,,; FusE5 ,,; FusE10 ,,;
gene name: b3734	 (NP_418190)	gi: 16131602	length: 513aa
description: membrane-bound ATP synthase, F1 sector, alpha-subunit [Escherichia coli K12].
coverage: Archaea[1e-119] Bacteria[0.0] Eukaryota[1e-154]
conserved domains: (Evalue, description)
	0.0	COG0056, AtpA, F0F1-type ATP synthase, alpha subunit [Energy production and conversion].
	1e-139	cd01132, F1_ATPase_alpha, F1 ATP synthase alpha, central domain. The F-ATPase is found in bacterial plasma membranes, mitochondrial inner membranes and in chloroplast thylakoid membranes. It has also been found in the archaea Methanosarcina barkeri. It uses a proton gradient to drive ATP synthesis and hydrolyzes ATP to build the proton gradient. The extrinisic membrane domain, F1, is composed of alpha, beta, gamma, delta and epsilon subunits with a stoichiometry of 3:3:1:1:1. The alpha subunit of the F1 ATP synthase can bind nucleotides, but is non-catalytic..
	2e-64	pfam00006, ATP-synt_ab, ATP synthase alpha/beta family, nucleotide-binding domain. This family includes the ATP synthase alpha and beta subunits the ATP synthase associated with flagella..
	9e-52	COG1157, FliI, Flagellar biosynthesis/type III secretory pathway ATPase [Cell motility and secretion / Intracellular trafficking and secretion].
	5e-46	cd01136, ATPase_flagellum-secretory_path_III, Flagellum-specific ATPase/type III secretory pathway virulence-related protein. This group of ATPases are responsible for the export of flagellum and virulence-related proteins. The bacterial flagellar motor is similar to the F0F1-ATPase, in that they both are proton driven rotary molecular devices. However, the main function of the bacterial flagellar motor is to rotate the flagellar filament for cell motility. Intracellular pathogens such as Salmonella and Chlamydia also have proteins which are similar to the flagellar-specific ATPase, but function in the secretion of virulence-related proteins via the type III secretory pathway..
	2e-36	COG1156, NtpB, Archaeal/vacuolar-type H+-ATPase subunit B [Energy production and conversion].
	5e-35	cd01135, V_A-ATPase_B, V/A-type ATP synthase (non-catalytic) subunit B. These ATPases couple ATP hydrolysis to the build up of a H+ gradient, but V-type ATPases do not catalyze the reverse reaction. The Vacuolar (V-type) ATPase is found in the membranes of vacuoles, the golgi apparatus and in other coated vesicles in eukaryotes. Archaea have a protein which is similar in sequence to V-ATPases, but functions like an F-ATPase (called A-ATPase). A similar protein is also found in a few bacteria. This subfamily consists of the non-catalytic beta subunit..
	5e-31	COG0055, AtpD, F0F1-type ATP synthase, beta subunit [Energy production and conversion].
	4e-27	cd01133, F1-ATPase_beta, F1 ATP synthase beta subunit, nucleotide-binding domain. The F-ATPase is found in bacterial plasma membranes, mitochondrial inner membranes and in chloroplast thylakoid membranes. It has also been found in the archaea Methanosarcina barkeri. It uses a proton gradient to drive ATP synthesis and hydrolyzes ATP to build the proton gradient. The extrinisic membrane domain, F1, is composed of alpha, beta, gamma, delta and epsilon subunits with a stoichiometry of 3:3:1:1:1. The beta subunit of ATP synthase is catalytic..
	6e-21	cd01134, V_A-ATPase_A, V/A-type ATP synthase catalytic subunit A. These ATPases couple ATP hydrolysis to the build up of a H+ gradient, but V-type ATPases do not catalyze the reverse reaction. The Vacuolar (V-type) ATPase is found in the membranes of vacuoles, the golgi apparatus and in other coated vesicles in eukaryotes. Archaea have a protein which is similar in sequence to V-ATPases, but functions like an F-ATPase (called A-ATPase). A similar protein is also found in a few bacteria..
	8e-19	COG1155, NtpA, Archaeal/vacuolar-type H+-ATPase subunit A [Energy production and conversion].
	9e-16	cd01120, RecA-like_NTPases, RecA-like NTPases. This family includes the NTP binding domain of F1 and V1 H+ATPases, DnaB and related helicases as well as bacterial RecA and related eukaryotic and archaeal recombinases. This group also includes bacterial conjugation proteins and related DNA transfer proteins involved in type II and type IV secretion..
	2e-13	pfam00306, ATP-synt_ab_C, ATP synthase alpha/beta chain, C terminal domain..
----------------------------------------------------
candidate #270:	b1712
likelihood ratios: Total 8.8e+06; Clust 6.3,3.1,6.4; BLAST 3.6,2.2,2.4; KEGG 8.9,1.3,1.9; ExprEco 9.2,8.9,2.1; ExprSce 1.0,1.0,1.0; FusE2 ,,; FusE5 ,,; FusE10 ,,;
gene name: b1712	 (NP_416227)	gi: 16129668	length: 99aa
description: integration host factor (IHF), alpha subunit, DNA-bending protein, DNA replication [Escherichia coli K12].
coverage: Archaea[4e-07] Bacteria[5e-50] Eukaryota[1e-12]
conserved domains: (Evalue, description)
	6e-27	pfam00216, Bac_DNA_binding, Bacterial DNA-binding protein..
	2e-25	smart00411, BHL, bacterial (prokaryotic) histone like domain; .
----------------------------------------------------
candidate #271:	b1673
likelihood ratios: Total 8.7e+06; Clust 1.2,1.5,1.3; BLAST 322.2,2.0,1.4; KEGG 148.3,5.9,1.4; ExprEco 1.3,1.1,1.3; ExprSce 1.1,1.3,1.2; FusE2 ,,; FusE5 ,,; FusE10 ,,;
gene name: b1673	 (NP_416188)	gi: 16129629	length: 700aa
description: putative oxidoreductase [Escherichia coli K12].
coverage: Archaea[2e-52] Bacteria[0.0]
conserved domains: (Evalue, description)
	1e-156	COG2414, COG2414, Aldehyde:ferredoxin oxidoreductase [Energy production and conversion].
	1e-104	pfam01314, AFOR_C, Aldehyde ferredoxin oxidoreductase, domains 2 & 3. Aldehyde ferredoxin oxidoreductase (AOR) catalyses the reversible oxidation of aldehydes to their corresponding carboxylic acids with their accompanying reduction of the redox protein ferredoxin. This family is composed of two structural domains that bind the tungsten cofactor via DXXGL(C/D) motifs. In addition to maintaining specific binding interactions with the cofactor, another role for domains 2 and 3 may be to regulate substrate access to AOR..
	4e-76	pfam02730, AFOR_N, Aldehyde ferredoxin oxidoreductase, N-terminal domain. Aldehyde ferredoxin oxidoreductase (AOR) catalyses the reversible oxidation of aldehydes to their corresponding carboxylic acids with their accompanying reduction of the redox protein ferredoxin. This domain interacts with the tungsten cofactor..
----------------------------------------------------
candidate #272:	b3932
likelihood ratios: Total 8.5e+06; Clust 2.4,6.1,3.7; BLAST 2.0,1.9,1.6; KEGG 1.2,3.2,1.9; ExprEco 6.5,4.1,3.7; ExprSce 4.9,3.9,2.0; FusE2 ,,; FusE5 ,,; FusE10 ,,;
gene name: b3932	 (NP_418367)	gi: 16131770	length: 176aa
description: heat shock protein hslVU, proteasome-related peptidase subunit [Escherichia coli K12].
coverage: Bacteria[5e-94] Eukaryota[4e-51]
conserved domains: (Evalue, description)
	4e-77	COG5405, HslV, ATP-dependent protease HslVU (ClpYQ), peptidase subunit [Posttranslational modification, protein turnover, chaperones].
	4e-75	cd01913, protease_hslV, Protease HslV and the ATPase/chaperone HslU are part of an ATP-dependent proteolytic system that is the prokaryotic homolog of the proteasome. HslV is a dimer of hexamers (a dodecamer) that forms a central proteolytic chamber with active sites on the interior walls of the cavity. HslV shares significant sequence and structural similarity with the proteasomal beta-subunit and both are members of the Ntn-family of hydrolases. HslV has a nucleophilic threonine residue at its N-terminus that is exposed after processing of the propeptide and is directly involved in active site catalysis..
	2e-24	pfam00227, Proteasome, Proteasome A-type and B-type..
	6e-22	cd01906, proteasome_protease_hslV, proteosome subunits _like. This group contains eukaryotic proteosome subunits alpha and beta and prokaryotic protease hslV subunit. The proteasome core particle is a highly conserved cylindrical structure with subunits that have their active sites on the inner walls of a large central cavity. The proteasome subunits of bacteria, archaea, and eukaryotes all share an Ntn (N terminal nucleophile) hydrolase fold and a catalytic mechanism involving an N-terminal nucleophilic threonine that is exposed by post-translational processing of an inactive propeptide..
----------------------------------------------------
candidate #273:	b2966
likelihood ratios: Total 8.3e+06; Clust 1.5,3.0,5.1; BLAST 1.8,3.8,8.8; KEGG 1.9,8.0,9.9; ExprEco 2.9,3.3,4.1; ExprSce 1.0,1.0,1.0; FusE2 ,,; FusE5 ,,; FusE10 ,,;
gene name: b2966	 (NP_417441)	gi: 16130867	length: 235aa
description: putative membrane protein [Escherichia coli K12].
coverage: Archaea[6e-30] Bacteria[1e-126]
conserved domains: (Evalue, description)
	3e-62	COG1811, COG1811, Uncharacterized membrane protein, possible Na+ channel or pump [General function prediction only].
	1e-60	pfam04474, DUF554, Protein of unknown function (DUF554). Family of uncharacterised prokaryotic proteins. Multiple predicted transmembrane regions suggest that the region is membrane associated..
----------------------------------------------------
candidate #274:	b4260
likelihood ratios: Total 8.1e+06; Clust 11.0,14.8,2.1; BLAST 1.6,4.3,2.8; KEGG 3.2,4.9,3.0; ExprEco 2.1,4.6,2.8; ExprSce 1.0,1.0,1.0; FusE2 ,,; FusE5 ,,; FusE10 ,,;
gene name: b4260	 (NP_418681)	gi: 16132082	length: 503aa
description: aminopeptidase A, a cyteinylglycinase [Escherichia coli K12].
coverage: Archaea[4e-56] Bacteria[0.0] Eukaryota[2e-77]
conserved domains: (Evalue, description)
	1e-129	pfam00883, Peptidase_M17, Cytosol aminopeptidase family, catalytic domain. The two associated zinc ions and the active site are entirely enclosed within the C-terminal catalytic domain in leucine aminopeptidase..
	1e-124	cd00433, Peptidase_M17, Cytosol aminopeptidase family, catalytic domain. Family M17 contains zinc- and manganese-dependent exopeptidases ( EC 3.4.11.1), including leucine aminopeptidase. They catalyze removal of amino acids from the N-terminus of a protein and play a key role in protein degradation and in the metabolism of biologically active peptides. They do not contain HEXXH motif (which is used as one of the signature patterns to group the peptidase families) in the metal-binding site. The two associated zinc ions and the active site are entirely enclosed within the C-terminal catalytic domain in leucine aminopeptidase. The enzyme is a hexamer, with the catalytic domains clustered around the three-fold axis, and the two trimers related to one another by a two-fold rotation. This family includes proteins from bacteria, archaea, animals and plants..
	6e-32	pfam02789, Peptidase_M17_N, Cytosol aminopeptidase family, N-terminal domain..
----------------------------------------------------
candidate #275:	b4021
likelihood ratios: Total 8.0e+06; Clust 1.7,2.0,6.2; BLAST 1.3,1.8,3.2; KEGG 1.8,2.9,3.2; ExprEco 31.6,15.0,6.7; ExprSce 1.0,1.0,1.0; FusE2 ,,; FusE5 ,,; FusE10 ,,;
gene name: b4021	 (NP_418445)	gi: 16131847	length: 229aa
description: (alpha)-aspartyl dipeptidase [Escherichia coli K12].
coverage: Bacteria[1e-129] Eukaryota[9e-38]
conserved domains: (Evalue, description)
	1e-73	COG3340, PepE, Peptidase E [Amino acid transport and metabolism].
	1e-31	pfam03575, Peptidase_S51, Peptidase family S51..
----------------------------------------------------
candidate #276:	b3179
likelihood ratios: Total 7.9e+06; Clust 2.1,3.3,5.9; BLAST 3.9,3.3,4.0; KEGG 10.0,5.0,3.3; ExprEco 1.4,1.6,1.4; ExprSce 1.6,3.1,1.5; FusE2 ,,; FusE5 ,,; FusE10 ,,;
gene name: b3179	 (NP_417646)	gi: 16131069	length: 209aa
description: 23 S rRNA methyltransferase [Escherichia coli K12].
coverage: Archaea[5e-39] Bacteria[1e-115] Eukaryota[1e-29]
conserved domains: (Evalue, description)
	6e-77	COG0293, FtsJ, 23S rRNA methylase [Translation, ribosomal structure and biogenesis].
	2e-52	pfam01728, FtsJ, FtsJ-like methyltransferase. This family consists of FtsJ from various bacterial and archaeal sources FtsJ is a methyltransferase, but actually has no effect on cell division. FtsJ's substrate is the 23S rRNA. The 1.5 A crystal structure of FtsJ in complex with its cofactor S-adenosylmethionine revealed that FtsJ has a methyltransferase fold. This family also includes the N terminus of flaviviral NS5 protein. It has been hypothesised that the N-terminal domain of NS5 is a methyltransferase involved in viral RNA capping. .
----------------------------------------------------
candidate #277:	b2912
likelihood ratios: Total 7.9e+06; Clust 3.3,80.3,4.4; BLAST 2.8,10.4,2.3; KEGG 13.7,1.3,1.2; ExprEco 1.7,1.2,1.1; ExprSce 1.7,1.3,1.0; FusE2 ,,; FusE5 ,,; FusE10 ,,;
gene name: b2912	 (NP_417387)	gi: 49176282	length: 182aa
description: putative ligase [Escherichia coli K12].
coverage: Bacteria[1e-104] Eukaryota[6e-14]
conserved domains: (Evalue, description)
[truncated: 279,952 more chars]
