# Supplementary material for: Identifying metabolic enzymes with multiple types of association evidence
Source: BMC Bioinformatics. 2006 Mar 29;7:177. doi: 10.1186/1471-2105-7-177 (PMC1450304; doi:10.1186/1471-2105-7-177)
Supplement: Additional File 17 — predictions.zip. Sample predictions of E. coli orphans. Additional datasets, including pair-wise functional association matrices for different types of evidence and BLAST-based orthology datasets, are available on the authors' web site[63]. [file 1471-2105-7-177-S17.zip › predictions/recently identified/EC_3.6.1.22_candidates]

Description of the missing enzyme:
name:           NAD diphosphatase (extracellular)
reaction:       h2o[e] + nad[e] --> amp[e] + (2) h[e] + nmn[e]
process:        Cofactor and Prosthetic Group Biosynthesis
EC number:      3.6.1.22

Identification: not identified, has been predicted to be b3996 (yjaD) (Reed JL, Vo TD, Schilling CH, Palsson BO (2003). "An expanded genome-scale model of Escherichia coli K-12 (iJR904 GSM/GPR)." Genome Biol 4(9);R54. PMID: 12952533)

Prediction: b3996 is predicted as a candidate number 452.

=====================================================
top 500 candidates:
-----------------------------------------------------

candidate #1:	b3753
likelihood ratios: Total 2.5e+13; Clust 3.1,33.6,78.7; BLAST 3.3,24.6,25.0; KEGG 14.4,7.5,20.8; ExprEco 3.0,4.6,2.6; ExprSce ,1.0,1.0; FusE2 1.0,4.9,1.5; FusE5 1.0,6.0,0.4; FusE10 ,,;
gene name: b3753	 (NP_418209)	gi: 16131621	length: 330aa
description: regulator for rbs operon [Escherichia coli K12].
coverage: Bacteria[0.0] Eukaryota[1e-24]
conserved domains: (Evalue, description)
	1e-97	COG1609, PurR, Transcriptional regulators [Transcription].
	4e-31	pfam00532, Peripla_BP_1, Periplasmic binding proteins and sugar binding domain of the LacI family. This family includes the periplasmic binding proteins, and the LacI family transcriptional regulators. The periplasmic binding proteins are the primary receptors for chemotaxis and transport of many sugar based solutes. The LacI family of proteins consist of transcriptional regulators related to the lac repressor. In this case, generally the sugar binding domain binds a sugar which changes the DNA binding activity of the repressor domain (pfam00356)..
	2e-23	smart00354, HTH_LACI, helix_turn _helix lactose operon repressor; .
	9e-18	COG1879, RbsB, ABC-type sugar transport system, periplasmic component [Carbohydrate transport and metabolism].
----------------------------------------------------
candidate #2:	b3722
likelihood ratios: Total 1.6e+13; Clust 1.0,1.6,2.2; BLAST 1.2,66.0,20.8; KEGG 1.3,26.6,11.5; ExprEco 1.1,2.9,2.8; ExprSce ,1.0,1.0; FusE2 1.0,90.9,14.7; FusE5 0.9,83.8,7.2; FusE10 ,,;
gene name: b3722	 (NP_418178)	gi: 16131590	length: 625aa
description: PTS family enzyme IIBC (N-terminal); enzyme IIA (C-terminal), beta-glucoside-specific, cryptic [Escherichia coli K12].
coverage: Bacteria[0.0] Eukaryota[1e-23]
conserved domains: (Evalue, description)
	1e-66	COG1263, PtsG, Phosphotransferase system IIC components, glucose/maltose/N-acetylglucosamine-specific [Carbohydrate transport and metabolism].
	1e-47	cd00210, PTS_IIA_glc, PTS_IIA, PTS system, glucose/sucrose specific IIA subunit. The bacterial phosphoenolpyruvate: sugar phosphotransferase system (PTS) is a multi-protein system involved in the regulation of a variety of metabolic and transcriptional processes. This family is one of four structurally and functionally distinct group IIA PTS system cytoplasmic enzymes, necessary for the uptake of carbohydrates across the cytoplasmic membrane and their phosphorylation..
	1e-23	cd00212, PTS_IIB_glc, PTS_IIB, PTS system, glucose/sucrose specific IIB subunit. The bacterial phosphoenolpyruvate: sugar phosphotransferase system (PTS) is a multi-protein system involved in the regulation of a variety of metabolic and transcriptional processes. This family is one of four structurally and functionally distinct group IIB PTS system cytoplasmic enzymes, necessary for the uptake of carbohydrates across the cytoplasmic membrane and their phosphorylation.
	6e-21	pfam02378, PTS_EIIC, Phosphotransferase system, EIIC. The bacterial phosphoenolpyruvate: sugar phosphotransferase system (PTS) is a multi-protein system involved in the regulation of a variety of metabolic and transcriptional processes. The sugar-specific permease of the PTS consists of three domains (IIA, IIB and IIC). The IIC domain catalyses the transfer of a phosphoryl group from IIB to the sugar substrate..
----------------------------------------------------
candidate #3:	b0822
likelihood ratios: Total 1.9e+12; Clust 25.6,2.0,7.8; BLAST 5.7,7.8,12.6; KEGG 8.4,4.4,9.6; ExprEco 9.6,65.6,2.3; ExprSce ,1.0,1.0; FusE2 1.0,0.9,0.7; FusE5 61.0,0.7,0.6; FusE10 ,,;
gene name: b0822	 (NP_415343)	gi: 16128790	length: 271aa
description: conserved protein, phophatase-like domain [Escherichia coli K12].
coverage: Archaea[4e-13] Bacteria[1e-153] Eukaryota[5e-13]
conserved domains: (Evalue, description)
	5e-48	COG0561, Cof, Predicted hydrolases of the HAD superfamily [General function prediction only].
----------------------------------------------------
candidate #4:	b1738
likelihood ratios: Total 4.2e+11; Clust 1.8,6.1,5.7; BLAST 1.9,136.4,54.4; KEGG 5.4,61.2,62.6; ExprEco 2.9,1.4,1.2; ExprSce ,1.0,1.0; FusE2 1.0,0.9,0.9; FusE5 5.8,1.0,1.0; FusE10 ,,;
gene name: b1738	 (NP_416252)	gi: 16129692	length: 106aa
description: PEP-dependent phosphotransferase enzyme IV for cellobiose, arbutin, and salicin [Escherichia coli K12].
coverage: Bacteria[2e-52]
conserved domains: (Evalue, description)
	1e-30	cd00133, PTS_IIB_lac, PTS system, lactose/cellobiose specific IIB subunit. The bacterial phosphoenolpyruvate: sugar phosphotransferase system (PTS) is a multi-protein system involved in the regulation of a variety of metabolic and transcriptional processes. This family is one of four structurally and functionally distinct group IIB PTS system cytoplasmic enzymes, necessary for the uptake of carbohydrates across the cytoplasmic membrane and their phosphorylation.
	1e-27	COG1440, CelA, Phosphotransferase system cellobiose-specific component IIB [Carbohydrate transport and metabolism].
	6e-11	pfam02302, PTS_IIB, PTS system, Lactose/Cellobiose specific IIB subunit. The bacterial phosphoenolpyruvate: sugar phosphotransferase system (PTS) is a multi-protein system involved in the regulation of a variety of metabolic and transcriptional processes. The lactose/cellobiose-specific family are one of four structurally and functionally distinct group IIB PTS system cytoplasmic enzymes. The fold of IIB cellobiose shows similar structure to mammalian tyrosine phosphatases. .
----------------------------------------------------
candidate #5:	b1647
likelihood ratios: Total 4.0e+11; Clust 9.9,2.3,4.5; BLAST 2.5,59.8,45.6; KEGG 2.2,29.6,108.6; ExprEco 5.4,3.3,7.1; ExprSce ,1.0,1.0; FusE2 1.0,0.9,0.8; FusE5 0.9,1.0,1.0; FusE10 ,,;
gene name: b1647	 (YP_025305)	gi: 49176131	length: 298aa
description: putative oxidoreductase, NAD(P)-linked [Escherichia coli K12].
coverage: Archaea[8e-15] Bacteria[1e-171] Eukaryota[2e-16]
conserved domains: (Evalue, description)
	1e-148	COG4989, COG4989, Predicted oxidoreductase [General function prediction only].
	3e-46	pfam00248, Aldo_ket_red, Aldo/keto reductase family. This family includes a number of K+ ion channel beta chain regulatory domains - these are reported to have oxidoreductase activity..
	5e-37	COG0667, Tas, Predicted oxidoreductases (related to aryl-alcohol dehydrogenases) [Energy production and conversion].
	4e-31	COG0656, ARA1, Aldo/keto reductases, related to diketogulonate reductase [General function prediction only].
----------------------------------------------------
candidate #6:	b1983
likelihood ratios: Total 2.4e+11; Clust 12.4,2.1,15.2; BLAST 5.5,81.5,25.8; KEGG 2.5,82.8,32.9; ExprEco 1.2,5.3,1.7; ExprSce ,1.0,1.0; FusE2 1.0,0.9,0.9; FusE5 0.9,1.0,1.0; FusE10 ,,;
gene name: b1983	 (NP_416490)	gi: 16129927	length: 238aa
description: hypothetical protein b1983 [Escherichia coli K12].
coverage: Bacteria[1e-131] Eukaryota[2e-28]
conserved domains: (Evalue, description)
	1e-73	pfam01709, DUF28, Domain of unknown function DUF28. This domain is found in bacterial and yeast proteins it compromises the entire length or central region of most of the proteins in the family, all of which are hypothetical with no known function. The average length of this domain is approximately 230 amino acids long..
----------------------------------------------------
candidate #7:	b4237
likelihood ratios: Total 2.3e+11; Clust 1.2,2.6,7.2; BLAST 42.9,59.8,17.1; KEGG 6.2,37.8,20.8; ExprEco 2.7,6.1,7.9; ExprSce ,1.0,1.0; FusE2 1.0,0.9,0.8; FusE5 0.7,0.9,0.9; FusE10 ,,;
gene name: b4237	 (NP_418658)	gi: 16132059	length: 154aa
description: anaerobic ribonucleotide reductase activating protein [Escherichia coli K12].
coverage: Bacteria[1e-89]
conserved domains: (Evalue, description)
	1e-35	COG0602, NrdG, Organic radical activating enzymes [Posttranslational modification, protein turnover, chaperones].
----------------------------------------------------
candidate #8:	b4193
likelihood ratios: Total 1.6e+11; Clust 1.3,2.2,23.9; BLAST 3.9,250.0,92.9; KEGG 2.9,39.0,150.6; ExprEco 1.7,1.2,2.3; ExprSce ,1.0,1.0; FusE2 1.0,0.9,0.6; FusE5 0.7,0.9,0.9; FusE10 ,,;
gene name: b4193	 (NP_418614)	gi: 49176471	length: 484aa
description: putative PTS family enzyme II component, possibly ascorbate-specific [Escherichia coli K12].
coverage: Bacteria[0.0]
conserved domains: (Evalue, description)
	1e-149	pfam04215, SgaT_UlaA, Putative sugar-specific permease, SgaT/UlaA. This family consists of bacterial transmembrane proteins with a putative sugar-specific permease function, analogous to the IIC component of the PTS system (pfam02378). It has been suggested that this permease may form part of an L-ascorbate utilisation pathway, with proposed specificity for 3-keto-L-gulonate (formed by hydrolysis of L-ascorbate)..
----------------------------------------------------
candidate #9:	b1736
likelihood ratios: Total 1.5e+11; Clust 1.8,8.1,3.6; BLAST 2.6,106.7,40.0; KEGG 2.9,73.8,75.9; ExprEco 8.7,1.9,1.3; ExprSce ,1.0,1.0; FusE2 1.0,0.9,0.8; FusE5 0.9,1.0,1.0; FusE10 ,,;
gene name: b1736	 (NP_416250)	gi: 16129690	length: 116aa
description: PEP-dependent phosphotransferase enzyme III for cellobiose, arbutin, and salicin [Escherichia coli K12].
coverage: Bacteria[3e-57]
conserved domains: (Evalue, description)
	1e-24	cd00215, PTS_IIA_lac, PTS_IIA, PTS system, lactose/cellobiose specific IIA subunit. The bacterial phosphoenolpyruvate: sugar phosphotransferase system (PTS) is a multi-protein system involved in the regulation of a variety of metabolic and transcriptional processes. This family is one of four structurally and functionally distinct group IIA PTS system cytoplasmic enzymes, necessary for the uptake of carbohydrates across the cytoplasmic membrane and their phosphorylation. This family of proteins normally function as a homotrimer, stabilized by a centrally located metal ion. Separation into subunits is thought to occur after phosphorylation..
----------------------------------------------------
candidate #10:	b1737
likelihood ratios: Total 1.5e+11; Clust 2.8,9.9,3.0; BLAST 1.9,97.4,42.6; KEGG 2.7,54.1,68.7; ExprEco 2.3,1.0,1.0; ExprSce ,1.0,1.0; FusE2 1.0,22.4,0.5; FusE5 3.1,0.7,0.4; FusE10 ,,;
gene name: b1737	 (NP_416251)	gi: 16129691	length: 452aa
description: PEP-dependent phosphotransferase enzyme II for cellobiose, arbutin, and salicin [Escherichia coli K12].
coverage: Bacteria[0.0]
conserved domains: (Evalue, description)
	1e-112	COG1455, CelB, Phosphotransferase system cellobiose-specific component IIC [Carbohydrate transport and metabolism].
	5e-26	pfam02378, PTS_EIIC, Phosphotransferase system, EIIC. The bacterial phosphoenolpyruvate: sugar phosphotransferase system (PTS) is a multi-protein system involved in the regulation of a variety of metabolic and transcriptional processes. The sugar-specific permease of the PTS consists of three domains (IIA, IIB and IIC). The IIC domain catalyses the transfer of a phosphoryl group from IIB to the sugar substrate..
----------------------------------------------------
candidate #11:	b0162
likelihood ratios: Total 1.0e+11; Clust 6.4,3.4,2.7; BLAST 25.2,16.6,138.4; KEGG 2.3,4.3,11.2; ExprEco 4.5,4.6,3.0; ExprSce ,1.0,1.0; FusE2 1.0,0.9,0.8; FusE5 5.8,1.0,1.0; FusE10 ,,;
gene name: b0162	 (NP_414704)	gi: 49176002	length: 391aa
description: regulator of D-galactarate, D-glucarate and D-glycerate metabolism [Escherichia coli K12].
coverage: Bacteria[0.0]
conserved domains: (Evalue, description)
	1e-138	COG3835, CdaR, Sugar diacid utilization regulator [Transcription / Signal transduction mechanisms].
	1e-108	pfam05651, Diacid_rec, Putative sugar diacid recognition. This region is found in several proteins characterised as carbohydrate diacid regulators. An HTH DNA-binding motif is found at the C-terminus of these proteins suggesting that this region includes the sugar recognition region..
	3e-13	COG2508, COG2508, Regulator of polyketide synthase expression [Signal transduction mechanisms / Secondary metabolites biosynthesis, transport, and catabolism].
----------------------------------------------------
candidate #12:	b0780
likelihood ratios: Total 7.4e+10; Clust 36.9,9.7,3.6; BLAST 4.1,31.8,36.2; KEGG 2.5,6.1,27.1; ExprEco 3.9,1.4,1.3; ExprSce ,2.8,1.5; FusE2 1.0,1.0,1.0; FusE5 1.0,1.0,1.0; FusE10 ,,;
gene name: b0780	 (NP_415301)	gi: 16128748	length: 302aa
description: putative phosphatase/sulfatase [Escherichia coli K12].
coverage: Bacteria[1e-167] Eukaryota[7e-88]
conserved domains: (Evalue, description)
	3e-81	pfam01933, UPF0052, Uncharacterized protein family UPF0052..
----------------------------------------------------
candidate #13:	b3848
likelihood ratios: Total 4.6e+10; Clust 1.3,3.8,5.7; BLAST 33.1,16.8,10.3; KEGG 4.2,6.6,11.3; ExprEco 14.2,6.6,1.5; ExprSce ,1.9,1.9; FusE2 1.8,1.0,1.0; FusE5 1.0,1.0,1.0; FusE10 ,,;
gene name: b3848	 (NP_418290)	gi: 49176431	length: 205aa
description: putative elongation factor [Escherichia coli K12].
coverage: Archaea[6e-19] Bacteria[1e-113] Eukaryota[5e-21]
conserved domains: (Evalue, description)
	1e-56	COG1739, COG1739, Uncharacterized conserved protein [Function unknown].
	5e-39	pfam01205, UPF0029, Uncharacterized protein family UPF0029..
----------------------------------------------------
candidate #14:	b0766
likelihood ratios: Total 4.4e+10; Clust 100.3,2.2,3.3; BLAST 5.5,23.7,23.7; KEGG 4.7,138.7,8.6; ExprEco 2.3,3.2,2.6; ExprSce ,1.0,1.0; FusE2 1.0,0.8,0.6; FusE5 0.9,0.7,0.6; FusE10 ,,;
gene name: b0766	 (NP_415287)	gi: 16128734	length: 272aa
description: putative phosphatase [Escherichia coli K12].
coverage: Archaea[9e-07] Bacteria[1e-158] Eukaryota[8e-11]
conserved domains: (Evalue, description)
	4e-52	COG0561, Cof, Predicted hydrolases of the HAD superfamily [General function prediction only].
----------------------------------------------------
candidate #15:	b2383
likelihood ratios: Total 4.2e+10; Clust 1.1,1.4,1.3; BLAST 1.4,3.3,9.1; KEGG 15.6,1.3,1.1; ExprEco 7.0,3.0,1.4; ExprSce ,1.0,1.0; FusE2 1.0,58.2,31.1; FusE5 1.1,15.8,23.8; FusE10 ,,;
gene name: b2383	 (NP_416884)	gi: 16130315	length: 831aa
description: putative PTS family Hpr component (N-terminal); enzyme I component (middle); enzyme IIA component (C-terminal) [Escherichia coli K12].
coverage: Archaea[2e-78] Bacteria[0.0] Eukaryota[5e-20]
conserved domains: (Evalue, description)
	0.0	COG1080, PtsA, Phosphoenolpyruvate-protein kinase (PTS system EI component in bacteria) [Carbohydrate transport and metabolism].
	1e-105	COG3605, PtsP, Signal transduction protein containing GAF and PtsI domains [Signal transduction mechanisms].
	1e-99	pfam02896, PEP-utilizers_C, PEP-utilising enzyme, TIM barrel domain..
	4e-34	COG0574, PpsA, Phosphoenolpyruvate synthase/pyruvate phosphate dikinase [Carbohydrate transport and metabolism].
	4e-27	cd00211, PTS_IIA_fru, PTS_IIA, PTS system, fructose/mannitol specific IIA subunit. The bacterial phosphoenolpyruvate: sugar phosphotransferase system (PTS) is a multi-protein system involved in the regulation of a variety of metabolic and transcriptional processes. This family is one of four structurally and functionally distinct group IIA PTS system cytoplasmic enzymes, necessary for the uptake of carbohydrates across the cytoplasmic membrane and their phosphorylation..
	1e-26	COG1762, PtsN, Phosphotransferase system mannitol/fructose-specific IIA domain (Ntr-type) [Carbohydrate transport and metabolism / Signal transduction mechanisms].
	2e-18	COG1925, FruB, Phosphotransferase system, HPr-related proteins [Carbohydrate transport and metabolism].
	1e-12	pfam00391, PEP-utilizers, PEP-utilising enzyme, mobile domain. This domain is a "swivelling" beta/beta/alpha domain which is thought to be mobile in all proteins known to contain it..
	1e-12	COG4668, MtlA, Mannitol/fructose-specific phosphotransferase system, IIA domain [Carbohydrate transport and metabolism].
	1e-10	pfam00359, PTS_EIIA_2, Phosphoenolpyruvate-dependent sugar phosphotransferase system, EIIA 2..
----------------------------------------------------
candidate #16:	b0879
likelihood ratios: Total 3.9e+10; Clust 17.6,4.1,10.7; BLAST 2.9,8.1,241.4; KEGG 8.4,2.9,39.8; ExprEco 2.4,2.4,1.2; ExprSce ,1.0,1.0; FusE2 1.0,1.8,1.2; FusE5 0.9,1.0,0.7; FusE10 ,,;
gene name: b0879	 (NP_415400)	gi: 16128847	length: 648aa
description: macrolide transport protein (ABC superfamily, atp_bind (N-terminal), membrane (C-terminal)) [Escherichia coli K12].
coverage: Archaea[5e-54] Bacteria[0.0] Eukaryota[2e-47]
conserved domains: (Evalue, description)
	6e-84	COG1136, SalX, ABC-type antimicrobial peptide transport system, ATPase component [Defense mechanisms].
	2e-62	COG4181, COG4181, Predicted ABC-type transport system involved in lysophospholipase L1 biosynthesis, ATPase component [Secondary metabolites biosynthesis, transport, and catabolism].
	2e-54	COG1126, GlnQ, ABC-type polar amino acid transport system, ATPase component [Amino acid transport and metabolism].
	4e-52	COG1135, AbcC, ABC-type metal ion transport system, ATPase component [Inorganic ion transport and metabolism].
	8e-50	cd00267, ABC_ATPase, ABC (ATP-binding cassette) transporter nucleotide-binding domain; ABC transporters are a large family of proteins involved in the transport of a wide variety of different compounds, like sugars, ions, peptides and more complex organic molecules. The nucleotide binding domain shows the highest similarity between all members of the family. ABC transporters are a subset of nucleotide hydrolases that contain a signature motif, Q-loop, and H-loop/switch region in addition to the Walker A motif/P-loop andWalker B motif commonly found in a number of ATP- and GTP-binding and hydrolyzing proteins..
	7e-49	COG2884, FtsE, Predicted ATPase involved in cell division [Cell division and chromosome partitioning].
	9e-48	COG1116, TauB, ABC-type nitrate/sulfonate/bicarbonate transport system, ATPase component [Inorganic ion transport and metabolism].
	1e-46	COG0577, SalY, ABC-type antimicrobial peptide transport system, permease component [Defense mechanisms].
	6e-46	COG1123, COG1123, ATPase components of various ABC-type transport systems, contain duplicated ATPase [General function prediction only].
	1e-45	COG3842, PotA, ABC-type spermidine/putrescine transport systems, ATPase components [Amino acid transport and metabolism].
	6e-45	COG1131, CcmA, ABC-type multidrug transport system, ATPase component [Defense mechanisms].
	1e-44	COG3638, COG3638, ABC-type phosphate/phosphonate transport system, ATPase component [Inorganic ion transport and metabolism].
	2e-44	COG0444, DppD, ABC-type dipeptide/oligopeptide/nickel transport system, ATPase component [Amino acid transport and metabolism / Inorganic ion transport and metabolism].
	8e-43	COG4598, HisP, ABC-type histidine transport system, ATPase component [Amino acid transport and metabolism].
	1e-41	COG4161, ArtP, ABC-type arginine transport system, ATPase component [Amino acid transport and metabolism].
	2e-40	COG3839, MalK, ABC-type sugar transport systems, ATPase components [Carbohydrate transport and metabolism].
	4e-40	COG1129, MglA, ABC-type sugar transport system, ATPase component [Carbohydrate transport and metabolism].
	4e-40	COG4175, ProV, ABC-type proline/glycine betaine transport system, ATPase component [Amino acid transport and metabolism].
	6e-39	COG1127, Ttg2A, ABC-type transport system involved in resistance to organic solvents, ATPase component [Secondary metabolites biosynthesis, transport, and catabolism].
	1e-38	COG4608, AppF, ABC-type oligopeptide transport system, ATPase component [Amino acid transport and metabolism].
	2e-38	COG1125, OpuBA, ABC-type proline/glycine betaine transport systems, ATPase components [Amino acid transport and metabolism].
	2e-38	pfam00005, ABC_tran, ABC transporter. ABC transporters for a large family of proteins responsible for translocation of a variety of compounds across biological membranes. ABC transporters are the largest family of proteins in many completely sequenced bacteria. ABC transporters are composed of two copies of this domain and two copies of a transmembrane domain pfam00664. These four domains may belong to a single polypeptide, or belong in different polypeptide chains..
	3e-38	COG1118, CysA, ABC-type sulfate/molybdate transport systems, ATPase component [Inorganic ion transport and metabolism].
	3e-38	COG1124, DppF, ABC-type dipeptide/oligopeptide/nickel transport system, ATPase component [Amino acid transport and metabolism / Inorganic ion transport and metabolism].
	6e-38	COG1122, CbiO, ABC-type cobalt transport system, ATPase component [Inorganic ion transport and metabolism].
	5e-37	COG4172, COG4172, ABC-type uncharacterized transport system, duplicated ATPase component [General function prediction only].
	3e-36	COG1120, FepC, ABC-type cobalamin/Fe3+-siderophores transport systems, ATPase components [Inorganic ion transport and metabolism / Coenzyme metabolism].
	2e-35	COG1121, ZnuC, ABC-type Mn/Zn transport systems, ATPase component [Inorganic ion transport and metabolism].
	8e-35	COG2274, SunT, ABC-type bacteriocin/lantibiotic exporters, contain an N-terminal double-glycine peptidase domain [Defense mechanisms].
	5e-34	COG3845, COG3845, ABC-type uncharacterized transport systems, ATPase components [General function prediction only].
	2e-33	COG4988, CydD, ABC-type transport system involved in cytochrome bd biosynthesis, ATPase and permease components [Energy production and conversion / Posttranslational modification, protein turnover, chaperones].
	3e-32	COG3840, ThiQ, ABC-type thiamine transport system, ATPase component [Coenzyme metabolism].
	2e-31	COG0411, LivG, ABC-type branched-chain amino acid transport systems, ATPase component [Amino acid transport and metabolism].
	3e-31	COG4987, CydC, ABC-type transport system involved in cytochrome bd biosynthesis, fused ATPase and permease components [Energy production and conversion / Posttranslational modification, protein turnover, chaperones].
	3e-30	COG1117, PstB, ABC-type phosphate transport system, ATPase component [Inorganic ion transport and metabolism].
	9e-30	COG4525, TauB, ABC-type taurine transport system, ATPase component [Inorganic ion transport and metabolism].
	2e-29	COG0410, LivF, ABC-type branched-chain amino acid transport systems, ATPase component [Amino acid transport and metabolism].
	2e-29	COG4619, COG4619, ABC-type uncharacterized transport system, ATPase component [General function prediction only].
	4e-29	pfam02687, FtsX, Predicted permease. This is a family of predicted permeases and hypothetical transmembrane proteins. One member has been shown to transport lipids targeted to the outer membrane across the inner membrane. Two members have been shown to require ATP..
	2e-28	COG4555, NatA, ABC-type Na+ transport system, ATPase component [Energy production and conversion / Inorganic ion transport and metabolism].
	1e-26	COG1132, MdlB, ABC-type multidrug transport system, ATPase and permease components [Defense mechanisms].
	7e-26	COG4604, CeuD, ABC-type enterochelin transport system, ATPase component [Inorganic ion transport and metabolism].
	9e-26	COG4778, PhnL, ABC-type phosphonate transport system, ATPase component [Inorganic ion transport and metabolism].
	3e-25	COG4618, ArpD, ABC-type protease/lipase transport system, ATPase and permease components [General function prediction only].
	5e-25	COG4148, ModC, ABC-type molybdate transport system, ATPase component [Inorganic ion transport and metabolism].
	2e-24	COG4559, COG4559, ABC-type hemin transport system, ATPase component [Inorganic ion transport and metabolism].
	2e-24	COG1119, ModF, ABC-type molybdenum transport system, ATPase component/photorepair protein PhrA [Inorganic ion transport and metabolism].
	3e-24	COG1137, YhbG, ABC-type (unclassified) transport system, ATPase component [General function prediction only].
	1e-22	COG4107, PhnK, ABC-type phosphonate transport system, ATPase component [Inorganic ion transport and metabolism].
	1e-22	COG0488, Uup, ATPase components of ABC transporters with duplicated ATPase domains [General function prediction only].
	2e-22	COG4167, SapF, ABC-type antimicrobial peptide transport system, ATPase component [Defense mechanisms].
	7e-22	COG4136, COG4136, ABC-type uncharacterized transport system, ATPase component [General function prediction only].
	1e-21	COG1134, TagH, ABC-type polysaccharide/polyol phosphate transport system, ATPase component [Carbohydrate transport and metabolism / Cell envelope biogenesis, outer membrane].
	4e-21	COG1101, PhnK, ABC-type uncharacterized transport system, ATPase component [General function prediction only].
	1e-20	COG5265, ATM1, ABC-type transport system involved in Fe-S cluster assembly, permease and ATPase components [Posttranslational modification, protein turnover, chaperones].
	2e-20	COG4591, LolE, ABC-type transport system, involved in lipoprotein release, permease component [Cell envelope biogenesis, outer membrane].
	4e-20	COG0396, SufC, ABC-type transport system involved in Fe-S cluster assembly, ATPase component [Posttranslational modification, protein turnover, chaperones].
	1e-19	COG4615, PvdE, ABC-type siderophore export system, fused ATPase and permease components [Secondary metabolites biosynthesis, transport, and catabolism / Inorganic ion transport and metabolism].
	4e-19	COG4152, COG4152, ABC-type uncharacterized transport system, ATPase component [General function prediction only].
	5e-19	COG4674, COG4674, Uncharacterized ABC-type transport system, ATPase component [General function prediction only].
	3e-18	COG4586, COG4586, ABC-type uncharacterized transport system, ATPase component [General function prediction only].
	7e-18	COG2401, COG2401, ABC-type ATPase fused to a predicted acetyltransferase domain [General function prediction only].
	1e-17	COG4133, CcmA, ABC-type transport system involved in cytochrome c biogenesis, ATPase component [Posttranslational modification, protein turnover, chaperones].
	1e-17	COG4170, SapD, ABC-type antimicrobial peptide transport system, ATPase component [Defense mechanisms].
	3e-13	COG4178, COG4178, ABC-type uncharacterized transport system, permease and ATPase components [General function prediction only].
	3e-13	COG4138, BtuD, ABC-type cobalamin transport system, ATPase component [Coenzyme metabolism].
	1e-12	COG1245, COG1245, Predicted ATPase, RNase L inhibitor (RLI) homolog [General function prediction only].
	1e-11	COG0178, UvrA, Excinuclease ATPase subunit [DNA replication, recombination, and repair].
----------------------------------------------------
candidate #17:	b0123
likelihood ratios: Total 3.5e+10; Clust 301.0,1.9,2.3; BLAST 5.0,3.1,4.6; KEGG 1.5,6.2,3.8; ExprEco 130.9,7.0,1.9; ExprSce ,7.6,1.1; FusE2 1.0,1.0,0.8; FusE5 0.9,1.0,1.0; FusE10 ,,;
gene name: b0123	 (NP_414665)	gi: 16128116	length: 516aa
description: Probable periplasmic copper oxidase [Escherichia coli K12].
coverage: Archaea[1e-38] Bacteria[0.0] Eukaryota[6e-34]
conserved domains: (Evalue, description)
	2e-88	COG2132, SufI, Putative multicopper oxidases [Secondary metabolites biosynthesis, transport, and catabolism].
----------------------------------------------------
candidate #18:	b3237
likelihood ratios: Total 2.7e+10; Clust 1.1,3.2,4.2; BLAST 20.2,30.4,9.3; KEGG 19.6,20.4,36.2; ExprEco 3.4,3.0,2.1; ExprSce ,1.0,1.0; FusE2 1.0,1.0,1.0; FusE5 1.0,1.0,1.0; FusE10 ,,;
gene name: b3237	 (NP_417704)	gi: 16131127	length: 156aa
description: repressor of arg regulon; cer-mediated site specific recombination [Escherichia coli K12].
coverage: Bacteria[4e-81] Eukaryota[2e-28]
conserved domains: (Evalue, description)
	3e-44	COG1438, ArgR, Arginine repressor [Transcription].
	7e-20	pfam02863, Arg_repressor_C, Arginine repressor, C-terminal domain..
	3e-18	pfam01316, Arg_repressor, Arginine repressor, DNA binding domain..
----------------------------------------------------
candidate #19:	b1127
likelihood ratios: Total 2.6e+10; Clust 2.6,2.6,8.2; BLAST 2.1,70.2,33.3; KEGG 4.4,47.9,43.3; ExprEco 6.4,1.2,1.3; ExprSce ,1.0,1.0; FusE2 1.0,1.0,1.0; FusE5 1.0,1.0,1.0; FusE10 ,,;
gene name: b1127	 (NP_415645)	gi: 16129090	length: 408aa
description: putative peptidase T [Escherichia coli K12].
coverage: Bacteria[0.0] Eukaryota[7e-56]
conserved domains: (Evalue, description)
	1e-132	COG2195, PepD, Di- and tripeptidases [Amino acid transport and metabolism].
	3e-36	pfam01546, Peptidase_M20, Peptidase family M20/M25/M40. This family includes a range of zinc metallopeptidases belonging to several families in the peptidase classification. Family M20 are Glutamate carboxypeptidases. Peptidase family M25 contains X-His dipeptidases..
	3e-12	COG0624, ArgE, Acetylornithine deacetylase/Succinyl-diaminopimelate desuccinylase and related deacylases [Amino acid transport and metabolism].
----------------------------------------------------
candidate #20:	b0676
likelihood ratios: Total 2.5e+10; Clust 10.0,8.8,54.3; BLAST 2.6,8.5,10.4; KEGG 1.9,6.4,17.9; ExprEco 2.3,3.0,1.5; ExprSce ,1.0,1.0; FusE2 1.0,1.0,0.7; FusE5 14.4,1.0,1.0; FusE10 ,,;
gene name: b0676	 (NP_415202)	gi: 16128652	length: 406aa
description: transcriptional repressor of genes for catabolic enzymes (NagC/XylR (ROK) family) [Escherichia coli K12].
coverage: Archaea[2e-25] Bacteria[0.0] Eukaryota[9e-16]
conserved domains: (Evalue, description)
	3e-55	pfam00480, ROK, ROK family..
	1e-53	COG1940, NagC, Transcriptional regulator/sugar kinase [Transcription / Carbohydrate transport and metabolism].
----------------------------------------------------
candidate #21:	b2144
likelihood ratios: Total 2.4e+10; Clust 6.1,2.8,23.2; BLAST 29.7,5.0,4.5; KEGG 16.9,57.1,16.5; ExprEco 1.9,1.9,1.5; ExprSce ,1.0,1.0; FusE2 1.0,1.0,1.0; FusE5 1.0,1.0,1.0; FusE10 ,,;
gene name: b2144	 (NP_416649)	gi: 16130082	length: 239aa
description: vancomycin sensitivity [Escherichia coli K12].
coverage: Bacteria[1e-134]
conserved domains: (Evalue, description)
	8e-93	COG2949, SanA, Uncharacterized membrane protein [Function unknown].
----------------------------------------------------
candidate #22:	b2263
likelihood ratios: Total 2.2e+10; Clust 2.8,6.4,5.0; BLAST 8.3,29.0,12.9; KEGG 11.5,32.3,10.9; ExprEco 6.7,2.8,1.6; ExprSce ,1.0,1.0; FusE2 1.0,0.9,0.9; FusE5 1.0,0.9,0.9; FusE10 ,,;
gene name: b2263	 (NP_416766)	gi: 16130198	length: 252aa
description: putative enzyme [Escherichia coli K12].
coverage: Bacteria[1e-145] Eukaryota[1e-14]
conserved domains: (Evalue, description)
	3e-15	COG0596, MhpC, Predicted hydrolases or acyltransferases (alpha/beta hydrolase superfamily) [General function prediction only].
----------------------------------------------------
candidate #23:	b2428
likelihood ratios: Total 1.6e+10; Clust 2.8,3.5,65.5; BLAST 5.4,9.9,34.2; KEGG 8.3,6.8,81.9; ExprEco 2.3,1.8,1.7; ExprSce ,1.0,1.0; FusE2 1.0,0.9,0.7; FusE5 1.0,0.9,0.8; FusE10 ,,;
gene name: b2428	 (NP_416923)	gi: 16130353	length: 298aa
description: putative regulator [Escherichia coli K12].
coverage: Archaea[2e-44] Bacteria[1e-164] Eukaryota[3e-45]
conserved domains: (Evalue, description)
	1e-120	COG2103, COG2103, Predicted sugar phosphate isomerase [General function prediction only].
----------------------------------------------------
candidate #24:	b2580
likelihood ratios: Total 1.6e+10; Clust 3.1,6.2,2.7; BLAST 23.5,12.6,3.8; KEGG 30.1,15.8,4.5; ExprEco 5.8,1.9,6.5; ExprSce ,1.2,1.3; FusE2 1.0,1.0,1.0; FusE5 1.3,1.0,1.0; FusE10 ,,;
gene name: b2580	 (NP_417075)	gi: 16130505	length: 229aa
description: uracil-DNA-glycosylase [Escherichia coli K12].
coverage: Bacteria[1e-134] Eukaryota[2e-70]
conserved domains: (Evalue, description)
	1e-105	COG0692, Ung, Uracil DNA glycosylase [DNA replication, recombination, and repair].
	7e-37	pfam03167, UDG, Uracil DNA glycosylase superfamily..
----------------------------------------------------
candidate #25:	b0756
likelihood ratios: Total 1.3e+10; Clust 56.7,2.6,12.0; BLAST 4.3,4.3,17.3; KEGG 5.8,5.5,12.9; ExprEco 4.3,10.0,2.5; ExprSce ,1.0,1.0; FusE2 1.0,0.8,0.6; FusE5 3.3,0.7,0.5; FusE10 ,,;
gene name: b0756	 (NP_415277)	gi: 16128724	length: 346aa
description: galactose-1-epimerase (mutarotase) [Escherichia coli K12].
coverage: Bacteria[0.0] Eukaryota[2e-53]
conserved domains: (Evalue, description)
	6e-73	pfam01263, Aldose_epim, Aldose 1-epimerase..
	9e-69	COG2017, GalM, Galactose mutarotase and related enzymes [Carbohydrate transport and metabolism].
----------------------------------------------------
candidate #26:	b0680
likelihood ratios: Total 1.1e+10; Clust 19.4,8.6,38.1; BLAST 1.7,4.9,4.1; KEGG 1.2,8.2,2.3; ExprEco 2.6,3.1,3.3; ExprSce ,4.1,1.1; FusE2 6.7,0.9,0.8; FusE5 3.7,1.0,1.0; FusE10 ,,;
gene name: b0680	 (NP_415206)	gi: 16128656	length: 554aa
description: glutamine tRNA synthetase [Escherichia coli K12].
coverage: Archaea[3e-52] Bacteria[0.0] Eukaryota[1e-145]
conserved domains: (Evalue, description)
	1e-149	cd00418, GlxRS_core, Glutamyl-tRNA synthetase(GluRS)/Glutaminyl-tRNA synthetase (GlnRS) cataytic core domain. These enzymes attach Glu or Gln, respectively, to the appropriate tRNA. Like other class I tRNA synthetases, they aminoacylate the 2'-OH of the nucleotide at the 3' end of the tRNA. The core domain is based on the Rossman fold and is responsible for the ATP-dependent formation of the enzyme bound aminoacyl-adenylate. It contains the characteristic class I HIGH and KMSKS motifs, which are involved in ATP binding. These enzymes function as monomers. Archaea, cellular organelles, and some bacteria lack GlnRS. In these cases, the "non-descriminating" form of GluRS aminoacylates both tRNA(Glu) and tRNA(Gln) with Glu, which is converted to Gln when appropriate by a transamidation enzyme. The descriminating form of GluRS differs from GlnRS and the non-descriminating form of GluRS in their C-terminal anti-codon binding domains..
	1e-133	cd00807, Gln_GluRS_non_core, Glutaminyl-tRNA synthetase (GlnRS) and non-descriminating Glutamyl-tRNA synthetase (GluRS) cataytic core domain. These enzymes attach Gln or Glu, respectively, to the appropriate tRNA. Like other class I tRNA synthetases, they aminoacylate the 2'-OH of the nucleotide at the 3' end of the tRNA. The core domain is based on the Rossman fold and is responsible for the ATP-dependent formation of the enzyme bound aminoacyl-adenylate. It contains the characteristic class I HIGH and KMSKS motifs, which are involved in ATP binding. These enzymes function as monomers. Archaea and most bacteria lack GlnRS. In these organisms, the "non-descriminating" form of GluRS aminoacylates both tRNA(Glu) and tRNA(Gln) with Glu, which is converted to Gln when appropriate by a transamidation enzyme..
	1e-120	COG0008, GlnS, Glutamyl- and glutaminyl-tRNA synthetases [Translation, ribosomal structure and biogenesis].
	1e-113	pfam00749, tRNA-synt_1c, tRNA synthetases class I (E and Q), catalytic domain. Other tRNA synthetase sub-families are too dissimilar to be included. This family includes only glutamyl and glutaminyl tRNA synthetases. In some organisms, a single glutamyl-tRNA synthetase aminoacylates both tRNA(Glu) and tRNA(Gln)..
	5e-59	pfam03950, tRNA-synt_1c_C, tRNA synthetases class I (E and Q), anti-codon binding domain. Other tRNA synthetase sub-families are too dissimilar to be included. This family includes only glutamyl and glutaminyl tRNA synthetases. In some organisms, a single glutamyl-tRNA synthetase aminoacylates both tRNA(Glu) and tRNA(Gln)..
	1e-29	cd00802, class_I_aaRS_core, Class I amino acyl-tRNA synthetase (aaRS) catalytic core domain. These enzymes are mostly monomers, which aminoacylate the 2'-OH of the nucleotide at the 3' of the appropriate tRNA. The core domain is based on the Rossman fold and is responsible for the ATP-dependent formation of the enzyme bound aminoacyl-adenylate. It contains the characteristic class I HIGH and KMSKS motifs, which are involved in ATP binding..
	1e-23	cd00808, GluRS_core, Descriminating Glutamyl-tRNA synthetase (GluRS) catalytic core domain . The descriminating form of GluRS is only found in bacteria and cellular organelles. GluRS is a monomer, that attaches Glu to the appropriate tRNA. Like other class I tRNA synthetases, GluRS aminoacylates the 2'-OH of the nucleotide at the 3' end of the tRNA. The core domain is based on the Rossman fold and is responsible for the ATP-dependent formation of the enzyme bound aminoacyl-adenylate. It contains the characteristic class I HIGH and KMSKS motifs, which are involved in ATP binding..
----------------------------------------------------
candidate #27:	b0886
likelihood ratios: Total 9.7e+09; Clust 13.5,6.6,2.2; BLAST 14.7,7.3,8.6; KEGG 2.2,18.4,23.4; ExprEco 1.6,3.9,2.6; ExprSce ,1.0,1.0; FusE2 1.0,1.8,1.0; FusE5 0.9,2.3,0.9; FusE10 ,,;
gene name: b0886	 (NP_415406)	gi: 16128853	length: 573aa
description: ATP-binding component of cytochrome-related transport [Escherichia coli K12].
coverage: Archaea[3e-51] Bacteria[0.0] Eukaryota[1e-47]
conserved domains: (Evalue, description)
	0.0	COG4987, CydC, ABC-type transport system involved in cytochrome bd biosynthesis, fused ATPase and permease components [Energy production and conversion / Posttranslational modification, protein turnover, chaperones].
	5e-83	COG1132, MdlB, ABC-type multidrug transport system, ATPase and permease components [Defense mechanisms].
	1e-75	COG4988, CydD, ABC-type transport system involved in cytochrome bd biosynthesis, ATPase and permease components [Energy production and conversion / Posttranslational modification, protein turnover, chaperones].
	4e-68	COG2274, SunT, ABC-type bacteriocin/lantibiotic exporters, contain an N-terminal double-glycine peptidase domain [Defense mechanisms].
	8e-49	cd00267, ABC_ATPase, ABC (ATP-binding cassette) transporter nucleotide-binding domain; ABC transporters are a large family of proteins involved in the transport of a wide variety of different compounds, like sugars, ions, peptides and more complex organic molecules. The nucleotide binding domain shows the highest similarity between all members of the family. ABC transporters are a subset of nucleotide hydrolases that contain a signature motif, Q-loop, and H-loop/switch region in addition to the Walker A motif/P-loop andWalker B motif commonly found in a number of ATP- and GTP-binding and hydrolyzing proteins..
	3e-44	COG5265, ATM1, ABC-type transport system involved in Fe-S cluster assembly, permease and ATPase components [Posttranslational modification, protein turnover, chaperones].
	8e-40	COG1136, SalX, ABC-type antimicrobial peptide transport system, ATPase component [Defense mechanisms].
	3e-39	COG1131, CcmA, ABC-type multidrug transport system, ATPase component [Defense mechanisms].
	4e-37	COG1120, FepC, ABC-type cobalamin/Fe3+-siderophores transport systems, ATPase components [Inorganic ion transport and metabolism / Coenzyme metabolism].
	2e-36	COG4618, ArpD, ABC-type protease/lipase transport system, ATPase and permease components [General function prediction only].
	4e-36	COG1135, AbcC, ABC-type metal ion transport system, ATPase component [Inorganic ion transport and metabolism].
	9e-36	COG1122, CbiO, ABC-type cobalt transport system, ATPase component [Inorganic ion transport and metabolism].
	3e-35	COG1123, COG1123, ATPase components of various ABC-type transport systems, contain duplicated ATPase [General function prediction only].
	6e-35	pfam00005, ABC_tran, ABC transporter. ABC transporters for a large family of proteins responsible for translocation of a variety of compounds across biological membranes. ABC transporters are the largest family of proteins in many completely sequenced bacteria. ABC transporters are composed of two copies of this domain and two copies of a transmembrane domain pfam00664. These four domains may belong to a single polypeptide, or belong in different polypeptide chains..
	1e-34	COG0444, DppD, ABC-type dipeptide/oligopeptide/nickel transport system, ATPase component [Amino acid transport and metabolism / Inorganic ion transport and metabolism].
	2e-34	COG1124, DppF, ABC-type dipeptide/oligopeptide/nickel transport system, ATPase component [Amino acid transport and metabolism / Inorganic ion transport and metabolism].
	1e-32	COG1125, OpuBA, ABC-type proline/glycine betaine transport systems, ATPase components [Amino acid transport and metabolism].
	1e-32	COG1126, GlnQ, ABC-type polar amino acid transport system, ATPase component [Amino acid transport and metabolism].
	2e-32	COG1121, ZnuC, ABC-type Mn/Zn transport systems, ATPase component [Inorganic ion transport and metabolism].
	5e-31	COG4608, AppF, ABC-type oligopeptide transport system, ATPase component [Amino acid transport and metabolism].
	1e-30	COG1117, PstB, ABC-type phosphate transport system, ATPase component [Inorganic ion transport and metabolism].
	2e-30	COG3839, MalK, ABC-type sugar transport systems, ATPase components [Carbohydrate transport and metabolism].
	3e-30	COG1116, TauB, ABC-type nitrate/sulfonate/bicarbonate transport system, ATPase component [Inorganic ion transport and metabolism].
	3e-30	COG3638, COG3638, ABC-type phosphate/phosphonate transport system, ATPase component [Inorganic ion transport and metabolism].
	2e-29	COG1127, Ttg2A, ABC-type transport system involved in resistance to organic solvents, ATPase component [Secondary metabolites biosynthesis, transport, and catabolism].
	4e-29	COG3842, PotA, ABC-type spermidine/putrescine transport systems, ATPase components [Amino acid transport and metabolism].
	7e-28	COG3840, ThiQ, ABC-type thiamine transport system, ATPase component [Coenzyme metabolism].
	2e-27	COG0410, LivF, ABC-type branched-chain amino acid transport systems, ATPase component [Amino acid transport and metabolism].
	2e-27	COG2884, FtsE, Predicted ATPase involved in cell division [Cell division and chromosome partitioning].
	2e-26	COG4175, ProV, ABC-type proline/glycine betaine transport system, ATPase component [Amino acid transport and metabolism].
	3e-26	COG1129, MglA, ABC-type sugar transport system, ATPase component [Carbohydrate transport and metabolism].
	4e-26	COG0411, LivG, ABC-type branched-chain amino acid transport systems, ATPase component [Amino acid transport and metabolism].
	5e-26	COG4181, COG4181, Predicted ABC-type transport system involved in lysophospholipase L1 biosynthesis, ATPase component [Secondary metabolites biosynthesis, transport, and catabolism].
	5e-26	COG4178, COG4178, ABC-type uncharacterized transport system, permease and ATPase components [General function prediction only].
	6e-26	COG4615, PvdE, ABC-type siderophore export system, fused ATPase and permease components [Secondary metabolites biosynthesis, transport, and catabolism / Inorganic ion transport and metabolism].
	7e-25	COG4172, COG4172, ABC-type uncharacterized transport system, duplicated ATPase component [General function prediction only].
	3e-24	COG4586, COG4586, ABC-type uncharacterized transport system, ATPase component [General function prediction only].
	4e-24	COG1137, YhbG, ABC-type (unclassified) transport system, ATPase component [General function prediction only].
	6e-24	COG4619, COG4619, ABC-type uncharacterized transport system, ATPase component [General function prediction only].
	8e-23	COG1118, CysA, ABC-type sulfate/molybdate transport systems, ATPase component [Inorganic ion transport and metabolism].
	1e-22	COG4555, NatA, ABC-type Na+ transport system, ATPase component [Energy production and conversion / Inorganic ion transport and metabolism].
	2e-22	COG4604, CeuD, ABC-type enterochelin transport system, ATPase component [Inorganic ion transport and metabolism].
	3e-22	COG4559, COG4559, ABC-type hemin transport system, ATPase component [Inorganic ion transport and metabolism].
	4e-22	COG4525, TauB, ABC-type taurine transport system, ATPase component [Inorganic ion transport and metabolism].
	1e-21	COG1119, ModF, ABC-type molybdenum transport system, ATPase component/photorepair protein PhrA [Inorganic ion transport and metabolism].
	1e-21	COG3845, COG3845, ABC-type uncharacterized transport systems, ATPase components [General function prediction only].
	1e-21	COG4598, HisP, ABC-type histidine transport system, ATPase component [Amino acid transport and metabolism].
	1e-21	COG0488, Uup, ATPase components of ABC transporters with duplicated ATPase domains [General function prediction only].
	7e-21	COG1101, PhnK, ABC-type uncharacterized transport system, ATPase component [General function prediction only].
	2e-20	COG4161, ArtP, ABC-type arginine transport system, ATPase component [Amino acid transport and metabolism].
	9e-20	COG4167, SapF, ABC-type antimicrobial peptide transport system, ATPase component [Defense mechanisms].
	6e-19	COG4148, ModC, ABC-type molybdate transport system, ATPase component [Inorganic ion transport and metabolism].
	5e-18	COG1245, COG1245, Predicted ATPase, RNase L inhibitor (RLI) homolog [General function prediction only].
	2e-17	COG0396, SufC, ABC-type transport system involved in Fe-S cluster assembly, ATPase component [Posttranslational modification, protein turnover, chaperones].
	4e-17	COG1134, TagH, ABC-type polysaccharide/polyol phosphate transport system, ATPase component [Carbohydrate transport and metabolism / Cell envelope biogenesis, outer membrane].
	1e-16	COG4152, COG4152, ABC-type uncharacterized transport system, ATPase component [General function prediction only].
	2e-16	COG4136, COG4136, ABC-type uncharacterized transport system, ATPase component [General function prediction only].
	3e-16	COG4674, COG4674, Uncharacterized ABC-type transport system, ATPase component [General function prediction only].
	6e-16	COG4133, CcmA, ABC-type transport system involved in cytochrome c biogenesis, ATPase component [Posttranslational modification, protein turnover, chaperones].
	2e-14	COG4138, BtuD, ABC-type cobalamin transport system, ATPase component [Coenzyme metabolism].
	2e-14	COG4778, PhnL, ABC-type phosphonate transport system, ATPase component [Inorganic ion transport and metabolism].
	4e-14	COG4107, PhnK, ABC-type phosphonate transport system, ATPase component [Inorganic ion transport and metabolism].
	4e-12	COG4170, SapD, ABC-type antimicrobial peptide transport system, ATPase component [Defense mechanisms].
----------------------------------------------------
candidate #28:	b4195
likelihood ratios: Total 9.4e+09; Clust 1.3,2.3,13.5; BLAST 2.9,76.4,34.7; KEGG 3.0,35.3,38.1; ExprEco 1.2,1.5,5.6; ExprSce ,1.0,1.0; FusE2 1.0,1.1,0.5; FusE5 0.7,5.4,0.4; FusE10 ,,;
gene name: b4195	 (NP_418616)	gi: 16132017	length: 154aa
description: putative PTS family enzyme IIA component, possibly ascorbate-specific [Escherichia coli K12].
coverage: Bacteria[6e-83]
conserved domains: (Evalue, description)
	1e-39	pfam00359, PTS_EIIA_2, Phosphoenolpyruvate-dependent sugar phosphotransferase system, EIIA 2..
	4e-28	cd00211, PTS_IIA_fru, PTS_IIA, PTS system, fructose/mannitol specific IIA subunit. The bacterial phosphoenolpyruvate: sugar phosphotransferase system (PTS) is a multi-protein system involved in the regulation of a variety of metabolic and transcriptional processes. This family is one of four structurally and functionally distinct group IIA PTS system cytoplasmic enzymes, necessary for the uptake of carbohydrates across the cytoplasmic membrane and their phosphorylation..
	2e-26	COG1762, PtsN, Phosphotransferase system mannitol/fructose-specific IIA domain (Ntr-type) [Carbohydrate transport and metabolism / Signal transduction mechanisms].
	6e-13	COG4668, MtlA, Mannitol/fructose-specific phosphotransferase system, IIA domain [Carbohydrate transport and metabolism].
----------------------------------------------------
candidate #29:	b2086
likelihood ratios: Total 9.2e+09; Clust 16.0,117.5,4.6; BLAST 1.9,12.7,14.9; KEGG 3.5,4.2,8.8; ExprEco 7.7,1.8,4.0; ExprSce ,1.0,1.0; FusE2 1.0,0.9,0.8; FusE5 0.9,0.9,0.6; FusE10 ,,;
gene name: b2086	 (NP_416590)	gi: 16130026	length: 299aa
description: hypothetical protein b2086 [Escherichia coli K12].
coverage: Archaea[4e-14] Bacteria[1e-171] Eukaryota[5e-09]
conserved domains: (Evalue, description)
	1e-71	COG1597, LCB5, Sphingosine kinase and enzymes related to eukaryotic diacylglycerol kinase [Lipid metabolism / General function prediction only].
	1e-21	pfam00781, DAGK_cat, Diacylglycerol kinase catalytic domain (presumed). Diacylglycerol (DAG) is a second messenger that acts as a protein kinase C activator. The catalytic domain is assumed from the finding of bacterial homologues..
	3e-19	smart00046, DAGKc, Diacylglycerol kinase catalytic domain (presumed); Diacylglycerol (DAG) is a second messenger that acts as a protein kinase C activator. DAG can be produced from the hydrolysis of phosphatidylinositol 4,5-bisphosphate (PIP2) by a phosphoinositide-specific phospholipase C and by the degradation of phosphatidylcholine (PC) by a phospholipase C or the concerted actions of phospholipase D and phosphatidate phosphohydrolase. This domain is presumed to be the catalytic domain. Bacterial homologues areknown. .
----------------------------------------------------
candidate #30:	b0820
likelihood ratios: Total 7.9e+09; Clust 15.0,4.7,2.4; BLAST 4.1,25.4,6.3; KEGG 19.0,34.3,5.6; ExprEco 4.1,7.7,1.8; ExprSce ,1.0,1.0; FusE2 1.0,1.2,0.5; FusE5 0.9,1.0,0.6; FusE10 ,,;
gene name: b0820	 (NP_415341)	gi: 16128788	length: 530aa
description: putative ATP-binding component of a transport system [Escherichia coli K12].
coverage: Archaea[9e-25] Bacteria[0.0] Eukaryota[5e-81]
conserved domains: (Evalue, description)
	1e-169	COG0488, Uup, ATPase components of ABC transporters with duplicated ATPase domains [General function prediction only].
	5e-36	cd00267, ABC_ATPase, ABC (ATP-binding cassette) transporter nucleotide-binding domain; ABC transporters are a large family of proteins involved in the transport of a wide variety of different compounds, like sugars, ions, peptides and more complex organic molecules. The nucleotide binding domain shows the highest similarity between all members of the family. ABC transporters are a subset of nucleotide hydrolases that contain a signature motif, Q-loop, and H-loop/switch region in addition to the Walker A motif/P-loop andWalker B motif commonly found in a number of ATP- and GTP-binding and hydrolyzing proteins..
	8e-34	COG1123, COG1123, ATPase components of various ABC-type transport systems, contain duplicated ATPase [General function prediction only].
	5e-31	COG1121, ZnuC, ABC-type Mn/Zn transport systems, ATPase component [Inorganic ion transport and metabolism].
	1e-29	COG1120, FepC, ABC-type cobalamin/Fe3+-siderophores transport systems, ATPase components [Inorganic ion transport and metabolism / Coenzyme metabolism].
	6e-29	pfam00005, ABC_tran, ABC transporter. ABC transporters for a large family of proteins responsible for translocation of a variety of compounds across biological membranes. ABC transporters are the largest family of proteins in many completely sequenced bacteria. ABC transporters are composed of two copies of this domain and two copies of a transmembrane domain pfam00664. These four domains may belong to a single polypeptide, or belong in different polypeptide chains..
	4e-27	COG1131, CcmA, ABC-type multidrug transport system, ATPase component [Defense mechanisms].
	3e-25	COG3845, COG3845, ABC-type uncharacterized transport systems, ATPase components [General function prediction only].
	1e-24	COG1129, MglA, ABC-type sugar transport system, ATPase component [Carbohydrate transport and metabolism].
	8e-24	COG3839, MalK, ABC-type sugar transport systems, ATPase components [Carbohydrate transport and metabolism].
	1e-23	COG2274, SunT, ABC-type bacteriocin/lantibiotic exporters, contain an N-terminal double-glycine peptidase domain [Defense mechanisms].
	8e-23	COG1136, SalX, ABC-type antimicrobial peptide transport system, ATPase component [Defense mechanisms].
	2e-22	COG1245, COG1245, Predicted ATPase, RNase L inhibitor (RLI) homolog [General function prediction only].
	5e-22	COG1116, TauB, ABC-type nitrate/sulfonate/bicarbonate transport system, ATPase component [Inorganic ion transport and metabolism].
	7e-22	COG1119, ModF, ABC-type molybdenum transport system, ATPase component/photorepair protein PhrA [Inorganic ion transport and metabolism].
	2e-21	COG1122, CbiO, ABC-type cobalt transport system, ATPase component [Inorganic ion transport and metabolism].
	2e-21	COG0411, LivG, ABC-type branched-chain amino acid transport systems, ATPase component [Amino acid transport and metabolism].
	3e-21	COG1118, CysA, ABC-type sulfate/molybdate transport systems, ATPase component [Inorganic ion transport and metabolism].
	1e-20	COG1135, AbcC, ABC-type metal ion transport system, ATPase component [Inorganic ion transport and metabolism].
	1e-20	COG3842, PotA, ABC-type spermidine/putrescine transport systems, ATPase components [Amino acid transport and metabolism].
	2e-20	COG1124, DppF, ABC-type dipeptide/oligopeptide/nickel transport system, ATPase component [Amino acid transport and metabolism / Inorganic ion transport and metabolism].
	2e-20	COG4172, COG4172, ABC-type uncharacterized transport system, duplicated ATPase component [General function prediction only].
	3e-20	COG1126, GlnQ, ABC-type polar amino acid transport system, ATPase component [Amino acid transport and metabolism].
	1e-19	COG3638, COG3638, ABC-type phosphate/phosphonate transport system, ATPase component [Inorganic ion transport and metabolism].
	2e-19	COG1127, Ttg2A, ABC-type transport system involved in resistance to organic solvents, ATPase component [Secondary metabolites biosynthesis, transport, and catabolism].
	4e-19	COG4178, COG4178, ABC-type uncharacterized transport system, permease and ATPase components [General function prediction only].
	1e-18	COG4987, CydC, ABC-type transport system involved in cytochrome bd biosynthesis, fused ATPase and permease components [Energy production and conversion / Posttranslational modification, protein turnover, chaperones].
	2e-18	COG4988, CydD, ABC-type transport system involved in cytochrome bd biosynthesis, ATPase and permease components [Energy production and conversion / Posttranslational modification, protein turnover, chaperones].
	4e-18	COG4674, COG4674, Uncharacterized ABC-type transport system, ATPase component [General function prediction only].
	5e-18	COG4133, CcmA, ABC-type transport system involved in cytochrome c biogenesis, ATPase component [Posttranslational modification, protein turnover, chaperones].
	6e-18	COG1125, OpuBA, ABC-type proline/glycine betaine transport systems, ATPase components [Amino acid transport and metabolism].
	7e-18	COG1134, TagH, ABC-type polysaccharide/polyol phosphate transport system, ATPase component [Carbohydrate transport and metabolism / Cell envelope biogenesis, outer membrane].
	1e-17	COG2884, FtsE, Predicted ATPase involved in cell division [Cell division and chromosome partitioning].
	4e-17	COG4152, COG4152, ABC-type uncharacterized transport system, ATPase component [General function prediction only].
	9e-17	COG4618, ArpD, ABC-type protease/lipase transport system, ATPase and permease components [General function prediction only].
	2e-16	COG0444, DppD, ABC-type dipeptide/oligopeptide/nickel transport system, ATPase component [Amino acid transport and metabolism / Inorganic ion transport and metabolism].
	3e-16	COG1132, MdlB, ABC-type multidrug transport system, ATPase and permease components [Defense mechanisms].
	4e-16	COG4586, COG4586, ABC-type uncharacterized transport system, ATPase component [General function prediction only].
	7e-16	COG0410, LivF, ABC-type branched-chain amino acid transport systems, ATPase component [Amino acid transport and metabolism].
	1e-15	COG4181, COG4181, Predicted ABC-type transport system involved in lysophospholipase L1 biosynthesis, ATPase component [Secondary metabolites biosynthesis, transport, and catabolism].
	2e-15	COG4555, NatA, ABC-type Na+ transport system, ATPase component [Energy production and conversion / Inorganic ion transport and metabolism].
	2e-15	COG4619, COG4619, ABC-type uncharacterized transport system, ATPase component [General function prediction only].
	4e-15	COG4559, COG4559, ABC-type hemin transport system, ATPase component [Inorganic ion transport and metabolism].
	7e-15	COG4525, TauB, ABC-type taurine transport system, ATPase component [Inorganic ion transport and metabolism].
	9e-15	COG4608, AppF, ABC-type oligopeptide transport system, ATPase component [Amino acid transport and metabolism].
	1e-14	COG1101, PhnK, ABC-type uncharacterized transport system, ATPase component [General function prediction only].
	4e-14	COG4604, CeuD, ABC-type enterochelin transport system, ATPase component [Inorganic ion transport and metabolism].
	6e-14	COG2401, COG2401, ABC-type ATPase fused to a predicted acetyltransferase domain [General function prediction only].
	1e-13	COG4598, HisP, ABC-type histidine transport system, ATPase component [Amino acid transport and metabolism].
	2e-13	COG0396, SufC, ABC-type transport system involved in Fe-S cluster assembly, ATPase component [Posttranslational modification, protein turnover, chaperones].
	2e-12	COG4161, ArtP, ABC-type arginine transport system, ATPase component [Amino acid transport and metabolism].
	2e-12	COG4778, PhnL, ABC-type phosphonate transport system, ATPase component [Inorganic ion transport and metabolism].
	3e-12	COG3840, ThiQ, ABC-type thiamine transport system, ATPase component [Coenzyme metabolism].
	3e-12	COG4107, PhnK, ABC-type phosphonate transport system, ATPase component [Inorganic ion transport and metabolism].
	7e-12	COG4148, ModC, ABC-type molybdate transport system, ATPase component [Inorganic ion transport and metabolism].
	1e-11	COG1137, YhbG, ABC-type (unclassified) transport system, ATPase component [General function prediction only].
	2e-11	COG4167, SapF, ABC-type antimicrobial peptide transport system, ATPase component [Defense mechanisms].
	2e-11	COG4175, ProV, ABC-type proline/glycine betaine transport system, ATPase component [Amino acid transport and metabolism].
----------------------------------------------------
candidate #31:	b0651
likelihood ratios: Total 6.7e+09; Clust 12.0,13.2,2.9; BLAST 3.7,88.7,8.3; KEGG 4.1,65.2,5.7; ExprEco 1.3,1.2,2.1; ExprSce ,1.0,1.1; FusE2 1.0,1.0,1.0; FusE5 1.0,1.0,1.0; FusE10 ,,;
gene name: b0651	 (NP_415184)	gi: 16128634	length: 311aa
description: pyrimidine specific nucleoside hydrolase [Escherichia coli K12].
coverage: Archaea[2e-37] Bacteria[1e-178] Eukaryota[8e-64]
conserved domains: (Evalue, description)
	1e-118	pfam01156, IU_nuc_hydro, Inosine-uridine preferring nucleoside hydrolase..
	1e-111	COG1957, URH1, Inosine-uridine nucleoside N-ribohydrolase [Nucleotide transport and metabolism].
----------------------------------------------------
candidate #32:	b1512
likelihood ratios: Total 6.0e+09; Clust 2.8,8.9,17.8; BLAST 1.8,22.2,183.7; KEGG 2.2,27.9,31.0; ExprEco 1.5,1.5,1.7; ExprSce ,1.0,1.0; FusE2 1.0,0.9,0.7; FusE5 0.9,0.9,0.4; FusE10 ,,;
gene name: b1512	 (NP_416029)	gi: 16129471	length: 317aa
description: putative transcriptional regulator, sorC family [Escherichia coli K12].
coverage: Bacteria[1e-174]
conserved domains: (Evalue, description)
	3e-83	COG2390, DeoR, Transcriptional regulator, contains sigma factor-related N-terminal domain [Transcription].
	8e-60	pfam04198, Sugar-bind, Putative sugar-binding domain. This probable domain is found in bacterial transcriptional regulators such as DeoR and SorC. These proteins have an amino-terminal helix-turn-helix pfam00325 that binds to DNA. This domain is probably the ligand regulator binding region. SorC is regulated by sorbose and other members of this family are likely to be regulated by other sugar substrates..
----------------------------------------------------
candidate #33:	b1658
likelihood ratios: Total 4.8e+09; Clust 3.8,3.2,2.1; BLAST 5.7,15.2,30.2; KEGG 3.8,4.4,3.3; ExprEco 3.1,4.7,2.6; ExprSce ,1.0,1.0; FusE2 1.0,4.0,1.5; FusE5 2.3,6.0,0.4; FusE10 ,,;
gene name: b1658	 (NP_416175)	gi: 16129616	length: 341aa
description: transcriptional repressor for de novo purine nucleotide synthesis (GalR/LacI family) [Escherichia coli K12].
coverage: Bacteria[0.0] Eukaryota[1e-22]
conserved domains: (Evalue, description)
	2e-96	COG1609, PurR, Transcriptional regulators [Transcription].
	3e-32	pfam00532, Peripla_BP_1, Periplasmic binding proteins and sugar binding domain of the LacI family. This family includes the periplasmic binding proteins, and the LacI family transcriptional regulators. The periplasmic binding proteins are the primary receptors for chemotaxis and transport of many sugar based solutes. The LacI family of proteins consist of transcriptional regulators related to the lac repressor. In this case, generally the sugar binding domain binds a sugar which changes the DNA binding activity of the repressor domain (pfam00356)..
	3e-22	smart00354, HTH_LACI, helix_turn _helix lactose operon repressor; .
	8e-17	COG1879, RbsB, ABC-type sugar transport system, periplasmic component [Carbohydrate transport and metabolism].
----------------------------------------------------
candidate #34:	b1412
likelihood ratios: Total 4.5e+09; Clust 5.2,5.0,2.4; BLAST 1.9,7.7,10.9; KEGG 3.7,7.4,13.1; ExprEco 7.6,2.6,64.4; ExprSce ,1.0,1.0; FusE2 1.0,1.0,1.0; FusE5 1.0,1.0,1.0; FusE10 ,,;
gene name: b1412	 (NP_415930)	gi: 16129373	length: 201aa
description: NADH-azoreductase, FMN-dependent [Escherichia coli K12].
coverage: Bacteria[1e-108]
conserved domains: (Evalue, description)
	2e-74	COG1182, AcpD, Acyl carrier protein phosphodiesterase [Lipid metabolism].
	1e-34	pfam02525, Flavodoxin_2, Flavodoxin-like fold. This family consists of a domain with a flavodoxin-like fold. The family includes bacterial and eukaryotic NAD(P)H dehydrogenase (quinone) EC:1.6.99.2. These enzymes catalyse the NAD(P)H-dependent two-electron reductions of quinones and protect cells against damage by free radicals and reactive oxygen species. This enzyme uses a FAD co-factor. The equation for this reaction is:- NAD(P)H + acceptor <=> NAD(P)(+) + reduced acceptor. This enzyme is also involved in the bioactivation of prodrugs used in chemotherapy. The family also includes acyl carrier protein phosphodiesterase EC:3.1.4.14. This enzyme converts holo-ACP to apo-ACP by hydrolytic cleavage of the phosphopantetheine residue from ACP. This family is related to pfam03358 and pfam00258..
----------------------------------------------------
candidate #35:	b1324
likelihood ratios: Total 4.5e+09; Clust 2.9,7.2,2.1; BLAST 8.2,9.0,5.6; KEGG 56.6,19.6,6.9; ExprEco 1.0,19.9,1.6; ExprSce ,1.0,1.0; FusE2 1.0,1.0,1.0; FusE5 1.0,1.0,1.0; FusE10 ,,;
gene name: b1324	 (NP_415840)	gi: 16129285	length: 168aa
description: thiol peroxidase [Escherichia coli K12].
coverage: Archaea[8e-11] Bacteria[1e-88]
conserved domains: (Evalue, description)
	5e-66	COG2077, Tpx, Peroxiredoxin [Posttranslational modification, protein turnover, chaperones].
	1e-28	pfam00578, AhpC-TSA, AhpC/TSA family. This family contains proteins related to alkyl hydroperoxide reductase (AhpC) and thiol specific antioxidant (TSA). .
	9e-17	COG1225, Bcp, Peroxiredoxin [Posttranslational modification, protein turnover, chaperones].
----------------------------------------------------
candidate #36:	b0632
likelihood ratios: Total 4.3e+09; Clust 13.7,5.2,3.2; BLAST 8.4,3.1,3.4; KEGG 3.3,5.9,4.4; ExprEco 2.6,4.5,3.9; ExprSce ,18.3,3.0; FusE2 1.0,1.0,1.0; FusE5 1.0,1.0,1.0; FusE10 ,,;
gene name: b0632	 (NP_415165)	gi: 16128615	length: 403aa
description: D-alanyl-D-alanine carboxypeptidase, fraction A; penicillin-binding protein 5 [Escherichia coli K12].
coverage: Bacteria[0.0]
conserved domains: (Evalue, description)
	1e-119	COG1686, DacC, D-alanyl-D-alanine carboxypeptidase [Cell envelope biogenesis, outer membrane].
	1e-87	pfam00768, Peptidase_S11, D-alanyl-D-alanine carboxypeptidase..
----------------------------------------------------
candidate #37:	b0442
likelihood ratios: Total 4.2e+09; Clust 2.4,53.5,2.5; BLAST 7.8,8.3,11.1; KEGG 31.0,15.4,24.9; ExprEco 1.5,1.3,1.3; ExprSce ,1.0,1.0; FusE2 1.0,0.9,0.8; FusE5 0.9,1.0,1.0; FusE10 ,,;
gene name: b0442	 (NP_414976)	gi: 16128427	length: 123aa
description: hypothetical protein b0442 [Escherichia coli K12].
coverage: Bacteria[8e-61] Eukaryota[5e-06]
conserved domains: (Evalue, description)
	6e-18	COG1555, ComEA, DNA uptake protein and related DNA-binding proteins [DNA replication, recombination, and repair].
----------------------------------------------------
candidate #38:	b4070
likelihood ratios: Total 4.2e+09; Clust 160.6,1.7,1.9; BLAST 579.4,6.3,1.4; KEGG 148.3,2.5,1.1; ExprEco 1.2,1.1,2.8; ExprSce ,1.0,1.0; FusE2 1.0,1.0,1.0; FusE5 1.0,1.0,1.0; FusE10 ,,;
gene name: b4070	 (NP_418494)	gi: 16131896	length: 478aa
description: nitrite reductase periplasmic cytochrome c(552) [Escherichia coli K12].
coverage: Bacteria[0.0]
conserved domains: (Evalue, description)
	0.0	COG3303, NrfA, Formate-dependent nitrite reductase, periplasmic cytochrome c552 subunit [Inorganic ion transport and metabolism].
	0.0	pfam02335, Cytochrom_C552, Cytochrome c552. Cytochrome c552 (cytochrome c nitrite reductase) is a crucial enzyme in the nitrogen cycle catalysing the reduction of nitrite to ammonia. The crystal structure of cytochrome c552 reveals it to be a dimer, with with 10 close-packed type c haem groups..
----------------------------------------------------
candidate #39:	b0998
likelihood ratios: Total 3.3e+09; Clust 463.3,1.7,1.4; BLAST 828.7,2.3,3.1; KEGG 92.2,1.6,2.9; ExprEco 1.0,1.1,1.0; ExprSce ,1.0,1.0; FusE2 1.0,1.0,1.0; FusE5 1.0,1.0,1.0; FusE10 ,,;
gene name: b0998	 (NP_415518)	gi: 16128964	length: 199aa
description: cytoplasmic chaperone which interacts with and protects TorA [Escherichia coli K12].
coverage: Bacteria[1e-110]
conserved domains: (Evalue, description)
	1e-35	COG3381, TorD, Uncharacterized component of anaerobic dehydrogenases [General function prediction only].
	1e-24	pfam06192, TorD, Cytoplasmic chaperone TorD. This family consists of several bacterial TorD proteins. As many prokaryotic molybdoenzymes, the TMAO reductase (TorA) of Escherichia coli requires the insertion of a bis(molybdopterin guanine dinucleotide) molybdenum (bis(MGD)Mo) cofactor in its catalytic site to be active and translocated to the periplasm. The TorD chaperone increases apoTorA activation up to four-fold, allowing maturation of most of the apoprotein. Therefore TorD is involved in the first step of TorA maturation to make it competent to receive the cofactor..
----------------------------------------------------
candidate #40:	b1637
likelihood ratios: Total 2.7e+09; Clust 1.8,7.4,5.5; BLAST 1.6,49.7,2.6; KEGG 1.1,67.9,1.9; ExprEco 2.0,7.5,3.0; ExprSce ,2.4,1.0; FusE2 1.0,0.9,0.9; FusE5 14.4,1.0,1.0; FusE10 ,,;
gene name: b1637	 (NP_416154)	gi: 16129595	length: 424aa
description: tyrosine tRNA synthetase [Escherichia coli K12].
coverage: Bacteria[0.0] Eukaryota[1e-89]
conserved domains: (Evalue, description)
	1e-140	COG0162, TyrS, Tyrosyl-tRNA synthetase [Translation, ribosomal structure and biogenesis].
	5e-92	cd00805, TyrRS_core, Tyrosinyl-tRNA synthetase (TyrRS) catalytic core domain. TyrRS is a homodimer, which attaches Tyr to the appropriate tRNA. TyrRS is a class I tRNA synthetases, so it aminoacylates the 2'-OH of the nucleotide at the 3' end of the tRNA. The core domain is based on the Rossman fold and is responsible for the ATP-dependent formationof the enzyme bound aminoacyl-adenylate. It contains the class I characteristic HIGH and KMSKS motifs, which are involved in ATP binding..
	1e-72	pfam00579, tRNA-synt_1b, tRNA synthetases class I (W and Y)..
	1e-62	cd00395, Tyr_Trp_RS_core, Tyrosinyl-tRNA synthetase (TyrRS)/Tryptophanyl-tRNA synthetase (TrpRS) catalytic core domain. These enzymes attach Tyr or Trp, respectively, to the appropriate tRNA. These class I enzymes are homodimers, which aminoacylate the 2'-OH of the nucleotide at the 3' of the appropriate tRNA. The core domain is based on the Rossman fold and is responsible for the ATP-dependent formation of the enzyme bound aminoacyl-adenylate. It contains the class I characteristic HIGH and KMSKS motifs, which are involved in ATP binding..
----------------------------------------------------
candidate #41:	b0687
likelihood ratios: Total 2.4e+09; Clust 28.4,5.9,9.0; BLAST 17.6,3.7,3.2; KEGG 8.9,3.6,3.1; ExprEco 7.2,2.8,3.8; ExprSce ,1.0,1.0; FusE2 1.0,1.0,1.0; FusE5 1.0,1.0,1.0; FusE10 ,,;
gene name: b0687	 (NP_415213)	gi: 16128663	length: 181aa
description: negative modulator of initiation of replication [Escherichia coli K12].
coverage: Bacteria[1e-97]
----------------------------------------------------
candidate #42:	b2183
likelihood ratios: Total 2.1e+09; Clust 9.3,3.8,13.8; BLAST 1.9,25.8,10.6; KEGG 1.3,30.4,15.0; ExprEco 3.1,2.0,2.3; ExprSce ,1.0,1.0; FusE2 1.0,1.0,1.0; FusE5 1.0,1.0,1.0; FusE10 ,,;
gene name: b2183	 (NP_416688)	gi: 16130121	length: 231aa
description: 16S pseudouridylate 516 synthase [Escherichia coli K12].
coverage: Bacteria[1e-132] Eukaryota[6e-29]
conserved domains: (Evalue, description)
	6e-70	COG1187, RsuA, 16S rRNA uridine-516 pseudouridylate synthase and related pseudouridylate synthases [Translation, ribosomal structure and biogenesis].
	9e-21	pfam00849, PseudoU_synth_2, RNA pseudouridylate synthase. Members of this family are involved in modifying bases in RNA molecules. They carry out the conversion of uracil bases to pseudouridine. This family includes RluD, a pseudouridylate synthase that converts specific uracils to pseudouridine in 23S rRNA. RluA from E. coli converts bases in both rRNA and tRNA..
----------------------------------------------------
candidate #43:	b0887
likelihood ratios: Total 2.1e+09; Clust 10.5,9.1,2.5; BLAST 6.5,14.8,16.5; KEGG 4.4,19.3,9.7; ExprEco 1.4,1.7,1.8; ExprSce ,1.0,1.0; FusE2 1.0,1.7,1.5; FusE5 0.9,1.1,0.6; FusE10 ,,;
gene name: b0887	 (NP_415407)	gi: 16128854	length: 588aa
description: ATP-binding component of cytochrome-related transport, Zn sensitive [Escherichia coli K12].
coverage: Archaea[2e-59] Bacteria[0.0] Eukaryota[1e-41]
conserved domains: (Evalue, description)
	0.0	COG4988, CydD, ABC-type transport system involved in cytochrome bd biosynthesis, ATPase and permease components [Energy production and conversion / Posttranslational modification, protein turnover, chaperones].
	1e-80	COG1132, MdlB, ABC-type multidrug transport system, ATPase and permease components [Defense mechanisms].
	1e-64	COG2274, SunT, ABC-type bacteriocin/lantibiotic exporters, contain an N-terminal double-glycine peptidase domain [Defense mechanisms].
	2e-64	COG4987, CydC, ABC-type transport system involved in cytochrome bd biosynthesis, fused ATPase and permease components [Energy production and conversion / Posttranslational modification, protein turnover, chaperones].
	4e-42	COG5265, ATM1, ABC-type transport system involved in Fe-S cluster assembly, permease and ATPase components [Posttranslational modification, protein turnover, chaperones].
	6e-42	cd00267, ABC_ATPase, ABC (ATP-binding cassette) transporter nucleotide-binding domain; ABC transporters are a large family of proteins involved in the transport of a wide variety of different compounds, like sugars, ions, peptides and more complex organic molecules. The nucleotide binding domain shows the highest similarity between all members of the family. ABC transporters are a subset of nucleotide hydrolases that contain a signature motif, Q-loop, and H-loop/switch region in addition to the Walker A motif/P-loop andWalker B motif commonly found in a number of ATP- and GTP-binding and hydrolyzing proteins..
	4e-34	pfam00005, ABC_tran, ABC transporter. ABC transporters for a large family of proteins responsible for translocation of a variety of compounds across biological membranes. ABC transporters are the largest family of proteins in many completely sequenced bacteria. ABC transporters are composed of two copies of this domain and two copies of a transmembrane domain pfam00664. These four domains may belong to a single polypeptide, or belong in different polypeptide chains..
	3e-33	COG4618, ArpD, ABC-type protease/lipase transport system, ATPase and permease components [General function prediction only].
	6e-31	pfam00664, ABC_membrane, ABC transporter transmembrane region. This family represents a unit of six transmembrane helices. Many members of the ABC transporter family (pfam00005) have two such regions..
	2e-30	COG1136, SalX, ABC-type antimicrobial peptide transport system, ATPase component [Defense mechanisms].
	5e-30	COG1131, CcmA, ABC-type multidrug transport system, ATPase component [Defense mechanisms].
	1e-29	COG1120, FepC, ABC-type cobalamin/Fe3+-siderophores transport systems, ATPase components [Inorganic ion transport and metabolism / Coenzyme metabolism].
	3e-27	COG1122, CbiO, ABC-type cobalt transport system, ATPase component [Inorganic ion transport and metabolism].
	2e-26	COG3839, MalK, ABC-type sugar transport systems, ATPase components [Carbohydrate transport and metabolism].
	7e-26	COG3842, PotA, ABC-type spermidine/putrescine transport systems, ATPase components [Amino acid transport and metabolism].
	3e-25	COG3638, COG3638, ABC-type phosphate/phosphonate transport system, ATPase component [Inorganic ion transport and metabolism].
	9e-25	COG1116, TauB, ABC-type nitrate/sulfonate/bicarbonate transport system, ATPase component [Inorganic ion transport and metabolism].
	5e-24	COG1101, PhnK, ABC-type uncharacterized transport system, ATPase component [General function prediction only].
	7e-23	COG1135, AbcC, ABC-type metal ion transport system, ATPase component [Inorganic ion transport and metabolism].
	1e-22	COG1123, COG1123, ATPase components of various ABC-type transport systems, contain duplicated ATPase [General function prediction only].
	2e-22	COG4178, COG4178, ABC-type uncharacterized transport system, permease and ATPase components [General function prediction only].
	1e-21	COG1126, GlnQ, ABC-type polar amino acid transport system, ATPase component [Amino acid transport and metabolism].
	1e-21	COG1121, ZnuC, ABC-type Mn/Zn transport systems, ATPase component [Inorganic ion transport and metabolism].
	6e-21	COG3840, ThiQ, ABC-type thiamine transport system, ATPase component [Coenzyme metabolism].
	9e-21	COG1124, DppF, ABC-type dipeptide/oligopeptide/nickel transport system, ATPase component [Amino acid transport and metabolism / Inorganic ion transport and metabolism].
	9e-21	COG4172, COG4172, ABC-type uncharacterized transport system, duplicated ATPase component [General function prediction only].
	1e-20	COG1125, OpuBA, ABC-type proline/glycine betaine transport systems, ATPase components [Amino acid transport and metabolism].
	3e-20	COG4586, COG4586, ABC-type uncharacterized transport system, ATPase component [General function prediction only].
	4e-20	COG1129, MglA, ABC-type sugar transport system, ATPase component [Carbohydrate transport and metabolism].
	6e-20	COG0444, DppD, ABC-type dipeptide/oligopeptide/nickel transport system, ATPase component [Amino acid transport and metabolism / Inorganic ion transport and metabolism].
	2e-19	COG0410, LivF, ABC-type branched-chain amino acid transport systems, ATPase component [Amino acid transport and metabolism].
	2e-19	COG1119, ModF, ABC-type molybdenum transport system, ATPase component/photorepair protein PhrA [Inorganic ion transport and metabolism].
	5e-19	COG1127, Ttg2A, ABC-type transport system involved in resistance to organic solvents, ATPase component [Secondary metabolites biosynthesis, transport, and catabolism].
	1e-18	COG4148, ModC, ABC-type molybdate transport system, ATPase component [Inorganic ion transport and metabolism].
	1e-18	COG1118, CysA, ABC-type sulfate/molybdate transport systems, ATPase component [Inorganic ion transport and metabolism].
	1e-18	COG0411, LivG, ABC-type branched-chain amino acid transport systems, ATPase component [Amino acid transport and metabolism].
	1e-18	COG1117, PstB, ABC-type phosphate transport system, ATPase component [Inorganic ion transport and metabolism].
	2e-18	COG2884, FtsE, Predicted ATPase involved in cell division [Cell division and chromosome partitioning].
	5e-18	COG4133, CcmA, ABC-type transport system involved in cytochrome c biogenesis, ATPase component [Posttranslational modification, protein turnover, chaperones].
	3e-17	COG4559, COG4559, ABC-type hemin transport system, ATPase component [Inorganic ion transport and metabolism].
	3e-17	COG3845, COG3845, ABC-type uncharacterized transport systems, ATPase components [General function prediction only].
	3e-17	COG0488, Uup, ATPase components of ABC transporters with duplicated ATPase domains [General function prediction only].
	6e-17	COG4608, AppF, ABC-type oligopeptide transport system, ATPase component [Amino acid transport and metabolism].
	2e-16	COG4619, COG4619, ABC-type uncharacterized transport system, ATPase component [General function prediction only].
	3e-16	COG4175, ProV, ABC-type proline/glycine betaine transport system, ATPase component [Amino acid transport and metabolism].
	5e-16	COG0396, SufC, ABC-type transport system involved in Fe-S cluster assembly, ATPase component [Posttranslational modification, protein turnover, chaperones].
	6e-16	COG4136, COG4136, ABC-type uncharacterized transport system, ATPase component [General function prediction only].
	6e-16	COG4525, TauB, ABC-type taurine transport system, ATPase component [Inorganic ion transport and metabolism].
	3e-14	COG4555, NatA, ABC-type Na+ transport system, ATPase component [Energy production and conversion / Inorganic ion transport and metabolism].
	4e-14	COG4181, COG4181, Predicted ABC-type transport system involved in lysophospholipase L1 biosynthesis, ATPase component [Secondary metabolites biosynthesis, transport, and catabolism].
	5e-14	COG4604, CeuD, ABC-type enterochelin transport system, ATPase component [Inorganic ion transport and metabolism].
	1e-13	COG4138, BtuD, ABC-type cobalamin transport system, ATPase component [Coenzyme metabolism].
	4e-13	COG4615, PvdE, ABC-type siderophore export system, fused ATPase and permease components [Secondary metabolites biosynthesis, transport, and catabolism / Inorganic ion transport and metabolism].
	5e-13	COG4778, PhnL, ABC-type phosphonate transport system, ATPase component [Inorganic ion transport and metabolism].
	3e-12	COG4167, SapF, ABC-type antimicrobial peptide transport system, ATPase component [Defense mechanisms].
	4e-12	COG4161, ArtP, ABC-type arginine transport system, ATPase component [Amino acid transport and metabolism].
	6e-12	COG4598, HisP, ABC-type histidine transport system, ATPase component [Amino acid transport and metabolism].
	1e-11	COG1134, TagH, ABC-type polysaccharide/polyol phosphate transport system, ATPase component [Carbohydrate transport and metabolism / Cell envelope biogenesis, outer membrane].
	1e-10	COG1137, YhbG, ABC-type (unclassified) transport system, ATPase component [General function prediction only].
----------------------------------------------------
candidate #44:	b3887
likelihood ratios: Total 2.0e+09; Clust 1.9,3.5,4.2; BLAST 2.6,6.8,5.1; KEGG 39.5,9.7,16.3; ExprEco 2.6,2.1,13.6; ExprSce ,1.3,1.3; FusE2 1.0,1.0,1.0; FusE5 1.0,1.0,1.0; FusE10 ,,;
gene name: b3887	 (NP_418323)	gi: 16131727	length: 145aa
description: D-Tyr-tRNA(Tyr) deacylase [Escherichia coli K12].
coverage: Bacteria[2e-76] Eukaryota[2e-24]
conserved domains: (Evalue, description)
	7e-59	cd00563, Dtyr_deacylase, D-Tyrosyl-tRNAtyr deacylases; a class of tRNA-dependent hydrolases which are capable of hydrolyzing the ester bond of D-Tyrosyl-tRNA reducing the level of cellular D-Tyrosine while recycling the peptidyl-tRNA; found in bacteria and in eukaryotes but not in archea; beta barrel-like fold structure; forms homodimers in which two surface cavities serve as the active site for tRNA binding.
----------------------------------------------------
candidate #45:	b2124
likelihood ratios: Total 1.9e+09; Clust 21.1,2.2,12.1; BLAST 263.5,2.4,2.1; KEGG 75.3,3.4,3.6; ExprEco 1.3,1.5,1.4; ExprSce ,1.0,1.0; FusE2 1.0,1.0,1.0; FusE5 1.0,1.0,1.0; FusE10 ,,;
gene name: b2124	 (NP_416628)	gi: 16130062	length: 156aa
description: hypothetical protein b2124 [Escherichia coli K12].
coverage: Bacteria[2e-83]
conserved domains: (Evalue, description)
	6e-64	pfam07308, DUF1456, Protein of unknown function (DUF1456). This family consists of several hypothetical bacterial proteins of around 150 residues in length. The function of this family is unknown..
----------------------------------------------------
candidate #46:	b0826
likelihood ratios: Total 1.4e+09; Clust 5.4,5.6,9.3; BLAST 1.4,10.3,6.3; KEGG 1.1,3.1,2.3; ExprEco 1.2,31.2,3.4; ExprSce ,3.3,1.0; FusE2 1.0,0.9,0.7; FusE5 61.0,0.7,0.6; FusE10 ,,;
gene name: b0826	 (NP_415347)	gi: 16128794	length: 249aa
description: ATP-dependent adenylate transferase, modifies MoaD [Escherichia coli K12].
coverage: Archaea[2e-46] Bacteria[1e-138] Eukaryota[2e-55]
conserved domains: (Evalue, description)
	9e-82	cd00757, ThiF_MoeB_HesA_family, ThiF_MoeB_HesA. Family of E1-like enzymes involved in molybdopterin and thiamine biosynthesis family. The common reaction mechanism catalyzed by MoeB and ThiF, like other E1 enzymes, begins with a nucleophilic attack of the C-terminal carboxylate of MoaD and ThiS, respectively, on the alpha-phosphate of an ATP molecule bound at the active site of the activating enzymes, leading to the formation of a high-energy acyladenylate intermediate and subsequently to the formation of a thiocarboxylate at the C termini of MoaD and ThiS. MoeB, as the MPT synthase (MoaE/MoaD complex) sulfurase, is involved in the biosynthesis of the molybdenum cofactor, a derivative of the tricyclic pterin, molybdopterin (MPT). ThiF catalyzes the adenylation of ThiS, as part of the biosynthesis pathway of thiamin pyrophosphate (vitamin B1). .
	8e-73	COG0476, ThiF, Dinucleotide-utilizing enzymes involved in molybdopterin and thiamine biosynthesis family 2 [Coenzyme metabolism].
	2e-37	cd01483, E1_enzyme_family, Superfamily of activating enzymes (E1) of the ubiquitin-like proteins. This family includes classical ubiquitin-activating enzymes E1, ubiquitin-like (ubl) activating enzymes and other mechanistic homologes, like MoeB, Thif1 and others. The common reaction mechanism catalyzed by MoeB, ThiF and the E1 enzymes begins with a nucleophilic attack of the C-terminal carboxylate of MoaD, ThiS and ubiquitin, respectively, on the alpha-phosphate of an ATP molecule bound at the active site of the activating enzymes, leading to the formation of a high-energy acyladenylate intermediate and subsequently to the formation of a thiocarboxylate at the C termini of MoaD and ThiS..
	3e-36	pfam00899, ThiF, ThiF family. This family contains a repeated domain in ubiquitin activating enzyme E1 and members of the bacterial ThiF/MoeB/HesA family..
	6e-29	cd00755, YgdL_like, Family of activating enzymes (E1) of ubiquitin-like proteins related to the E.coli hypothetical protein ygdL. The common reaction mechanism catalyzed by E1-like enzymes begins with a nucleophilic attack of the C-terminal carboxylate of the ubiquitin-like substrate, on the alpha-phosphate of an ATP molecule bound at the active site of the activating enzymes, leading to the formation of a high-energy acyladenylate intermediate and subsequently to the formation of a thiocarboxylate at the C termini of the substrate. The exact function of this family is unknown..
	8e-26	pfam05237, MoeZ_MoeB, MoeZ/MoeB domain. This putative domain is found in the MoeZ protein and the MoeB protein. The domain has two CXXC motifs that are only partly conserved..
	6e-25	COG1179, COG1179, Dinucleotide-utilizing enzymes involved in molybdopterin and thiamine biosynthesis family 1 [Coenzyme metabolism].
	2e-24	cd01489, Uba2_SUMO, Ubiquitin activating enzyme (E1) subunit UBA2. UBA2 is part of the heterodimeric activating enzyme (E1), specific for the SUMO family of ubiquitin-like proteins (Ubls). E1 enzymes are part of a conjugation cascade to attach Ub or Ubls, covalently to substrate proteins consisting of activating (E1), conjugating (E2), and/or ligating (E3) enzymes. E1 activates ubiquitin by C-terminal adenylation, and subsequently forms a highly reactive thioester bond between its catalytic cysteine and Ubls C-terminus. The E1 also associates with E2 and promotes ubiquitin transfer to the E2's catalytic cysteine. Post-translational modification by SUMO family of ubiquitin-like proteins (Ublps) is involved in cell division, nuclear transport, the stress response and signal transduction. UBA2 contains both the nucleotide-binding motif involved in adenylation and the catalytic cysteine involved in the thioester intermediate and Ublp transfer to E2..
	4e-19	cd01487, E1_ThiF_like, E1_ThiF_like. Member of superfamily of activating enzymes (E1) of the ubiquitin-like proteins. The common reaction mechanism catalyzed by E1-like enzymes begins with a nucleophilic attack of the C-terminal carboxylate of the ubiquitin-like substrate, on the alpha-phosphate of an ATP molecule bound at the active site of the activating enzymes, leading to the formation of a high-energy acyladenylate intermediate and subsequently to the formation of a thiocarboxylate at the C termini of the substrate. The exact function of this family is unknown..
	2e-16	cd01484, E1-2_like, Ubiquitin activating enzyme (E1), repeat 2-like. E1, a highly conserved small protein present universally in eukaryotic cells, is part of cascade to attach ubiquitin (Ub) covalently to substrate proteins. This cascade consists of activating (E1), conjugating (E2), and/or ligating (E3) enzymes and then targets them for degradation by the 26S proteasome. E1 activates ubiquitin by C-terminal adenylation, and subsequently forms a highly reactive thioester bond between its catalytic cysteine and ubiquitin's C-terminus. E1 also associates with E2 and promotes ubiquitin transfer to the E2's catalytic cysteine. A set of novel molecules with a structural similarity to Ub, called Ub-like proteins (Ubls), have similar conjugation cascades. In contrast to ubiquitin-E1, which is a single-chain protein with a weakly conserved two-fold repeat, many of the Ubls-E1are a heterodimer where each subunit corresponds to one half of a single-chain E1. This CD represents the family homologous to the second repeat of Ub-E1..
	1e-14	cd01492, Aos1_SUMO, Ubiquitin activating enzyme (E1) subunit Aos1. Aos1 is part of the heterodimeric activating enzyme (E1), specific for the SUMO family of ubiquitin-like proteins (Ubls). E1 enzymes are part of a conjugation cascade to attach Ub or Ubls, covalently to substrate proteins consisting of activating (E1), conjugating (E2), and/or ligating (E3) enzymes. E1 activates ubiquitin by C-terminal adenylation, and subsequently forms a highly reactive thioester bond between its catalytic cysteine and Ubls C-terminus. The E1 also associates with E2 and promotes ubiquitin transfer to the E2's catalytic cysteine. Post-translational modification by SUMO family of ubiquitin-like proteins (Ublps) is involved in cell division, nuclear transport, the stress response and signal transduction. Aos1 contains part of the adenylation domain..
	6e-14	cd01486, Apg7, Apg7 is an E1-like protein, that activates two different ubiquitin-like proteins, Apg12 and Apg8, and assigns them to specific E2 enzymes, Apg10 and Apg3, respectively. This leads to the covalent conjugation of Apg8 with phosphatidylethanolamine, an important step in autophagy. Autophagy is a dynamic membrane phenomenon for bulk protein degradation in the lysosome/vacuole..
	4e-13	cd01488, Uba3_RUB, Ubiquitin activating enzyme (E1) subunit UBA3. UBA3 is part of the heterodimeric activating enzyme (E1), specific for the Rub family of ubiquitin-like proteins (Ubls). E1 enzymes are part of a conjugation cascade to attach Ub or Ubls, covalently to substrate proteins. consisting of activating (E1), conjugating (E2), and/or ligating (E3) enzymes. E1 activates ubiquitin(-like) by C-terminal adenylation, and subsequently forms a highly reactive thioester bond between its catalytic cysteine and Ubls C-terminus. E1 also associates with E2 and promotes ubiquitin transfer to the E2's catalytic cysteine. Post-translational modification by Rub family of ubiquitin-like proteins (Ublps) activates SCF ubiquitin ligases and is involved in cell cycle control, signaling and embryogenesis. UBA3 contains both the nucleotide-binding motif involved in adenylation and the catalytic cysteine involved in the thioester intermediate and Ublp transfer to E2..
	1e-12	cd01490, Ube1_repeat2, Ubiquitin activating enzyme (E1), repeat 2. E1, a highly conserved small protein present universally in eukaryotic cells, is part of cascade to attach ubiquitin (Ub) covalently to substrate proteins. This cascade consists of activating (E1), conjugating (E2), and/or ligating (E3) enzymes and then targets them for degradation by the 26S proteasome. E1 activates ubiquitin by C-terminal adenylation, and subsequently forms a highly reactive thioester bond between its catalytic cysteine and ubiquitin's C-terminus. E1 also associates with E2 and promotes ubiquitin transfer to the E2's catalytic cysteine. Ubiquitin-E1 is a single-chain protein with a weakly conserved two-fold repeat. This CD represents the second repeat of Ub-E1..
	7e-11	cd01485, E1-1_like, Ubiquitin activating enzyme (E1), repeat 1-like. E1, a highly conserved small protein present universally in eukaryotic cells, is part of cascade to attach ubiquitin (Ub) covalently to substrate proteins. This cascade consists of activating (E1), conjugating (E2), and/or ligating (E3) enzymes and then targets them for degradation by the 26S proteasome. E1 activates ubiquitin by C-terminal adenylation, and subsequently forms a highly reactive thioester bond between its catalytic cysteine and ubiquitin's C-terminus. The E1 also associates with E2 and promotes ubiquitin transfer to the E2's catalytic cysteine. A set of novel molecules with a structural similarity to Ub, called Ub-like proteins (Ubls), have similar conjugation cascades. In contrast to ubiquitin-E1, which is a single-chain protein with a weakly conserved two-fold repeat, many of the Ubls-E1are a heterodimer where each subunit corresponds to one half of a single-chain E1. This CD represents the family homologous to the first repeat of Ub-E1..
	1e-10	cd01491, Ube1_repeat1, Ubiquitin activating enzyme (E1), repeat 1. E1, a highly conserved small protein present universally in eukaryotic cells, is part of cascade to attach ubiquitin (Ub) covalently to substrate proteins. This cascade consists of activating (E1), conjugating (E2), and/or ligating (E3) enzymes and then targets them for degradation by the 26S proteasome. E1 activates ubiquitin by C-terminal adenylation, and subsequently forms a highly reactive thioester bond between its catalytic cysteine and ubiquitin's C-terminus. E1 also associates with E2 and promotes ubiquitin transfer to the E2's catalytic cysteine. Ubiquitin-E1 is a single-chain protein with a weakly conserved two-fold repeat. This CD represents the first repeat of Ub-E1..
----------------------------------------------------
candidate #47:	b4364
likelihood ratios: Total 1.4e+09; Clust 1.8,1.9,2.5; BLAST 24.5,11.7,9.8; KEGG 9.2,13.8,16.7; ExprEco 4.4,2.6,1.8; ExprSce ,1.1,2.0; FusE2 1.1,0.9,0.8; FusE5 0.8,1.0,1.0; FusE10 ,,;
gene name: b4364	 (NP_418784)	gi: 49176498	length: 277aa
description: putative structural protein [Escherichia coli K12].
coverage: Bacteria[1e-157]
conserved domains: (Evalue, description)
	5e-72	COG2966, COG2966, Uncharacterized conserved protein [Function unknown].
	4e-50	pfam06738, DUF1212, Protein of unknown function (DUF1212). This family represents a conserved region within a number of hypothetical proteins of unknown function found in eukaryotes, bacteria and archaea. Some family members are membrane proteins..
----------------------------------------------------
candidate #48:	b1832
likelihood ratios: Total 1.4e+09; Clust 5.5,4.6,3.0; BLAST 2.1,9.5,8.6; KEGG 4.2,11.0,17.9; ExprEco 7.6,2.6,5.7; ExprSce ,1.1,1.0; FusE2 1.0,1.0,1.0; FusE5 1.0,1.0,1.0; FusE10 ,,;
gene name: b1832	 (NP_416346)	gi: 49176157	length: 183aa
description: hypothetical protein b1832 [Escherichia coli K12].
coverage: Archaea[2e-10] Bacteria[1e-100] Eukaryota[2e-30]
conserved domains: (Evalue, description)
	5e-65	COG1956, COG1956, GAF domain-containing protein [Signal transduction mechanisms].
----------------------------------------------------
candidate #49:	b1686
likelihood ratios: Total 1.1e+09; Clust 1.7,6.0,5.2; BLAST 110.8,3.2,4.6; KEGG 14.5,3.9,4.8; ExprEco 1.4,28.6,1.6; ExprSce ,1.0,1.0; FusE2 1.0,0.9,0.8; FusE5 3.0,0.7,0.5; FusE10 ,,;
gene name: b1686	 (NP_416201)	gi: 16129642	length: 136aa
description: hypothetical protein b1686 [Escherichia coli K12].
coverage: Bacteria[6e-74] Eukaryota[2e-09]
conserved domains: (Evalue, description)
	1e-29	COG2050, PaaI, Uncharacterized protein, possibly involved in aromatic compounds catabolism [Secondary metabolites biosynthesis, transport, and catabolism].
----------------------------------------------------
candidate #50:	b2081
likelihood ratios: Total 1.1e+09; Clust 1.7,4.4,3.6; BLAST 11.7,15.9,7.1; KEGG 8.3,25.5,9.1; ExprEco 1.4,4.0,1.9; ExprSce ,1.2,1.3; FusE2 1.0,1.0,1.0; FusE5 0.9,1.0,1.0; FusE10 ,,;
gene name: b2081	 (NP_416585)	gi: 16130021	length: 453aa
description: putative protease [Escherichia coli K12].
coverage: Archaea[2e-48] Bacteria[0.0]
conserved domains: (Evalue, description)
	1e-75	pfam01136, Peptidase_U32, Peptidase family U32..
----------------------------------------------------
candidate #51:	b1414
likelihood ratios: Total 9.8e+08; Clust 80.4,1.5,1.4; BLAST 139.1,2.3,6.2; KEGG 6.8,3.4,2.8; ExprEco 5.0,2.2,4.3; ExprSce ,1.0,1.0; FusE2 1.0,1.0,1.0; FusE5 1.0,1.0,1.0; FusE10 ,,;
gene name: b1414	 (NP_415932)	gi: 16129375	length: 266aa
description: hypothetical protein b1414 [Escherichia coli K12].
coverage: Bacteria[1e-155] Eukaryota[2e-38]
conserved domains: (Evalue, description)
	8e-21	COG1434, COG1434, Uncharacterized conserved protein [Function unknown].
----------------------------------------------------
candidate #52:	b3734
likelihood ratios: Total 9.6e+08; Clust 1.3,11.5,7.9; BLAST 1.2,4.6,2.5; KEGG 1.4,228.9,1.8; ExprEco 1.0,4.4,2.8; ExprSce ,3.4,3.2; FusE2 1.0,0.8,0.8; FusE5 11.5,1.0,1.0; FusE10 ,,;
gene name: b3734	 (NP_418190)	gi: 16131602	length: 513aa
description: membrane-bound ATP synthase, F1 sector, alpha-subunit [Escherichia coli K12].
coverage: Archaea[1e-119] Bacteria[0.0] Eukaryota[1e-154]
conserved domains: (Evalue, description)
	0.0	COG0056, AtpA, F0F1-type ATP synthase, alpha subunit [Energy production and conversion].
	1e-139	cd01132, F1_ATPase_alpha, F1 ATP synthase alpha, central domain. The F-ATPase is found in bacterial plasma membranes, mitochondrial inner membranes and in chloroplast thylakoid membranes. It has also been found in the archaea Methanosarcina barkeri. It uses a proton gradient to drive ATP synthesis and hydrolyzes ATP to build the proton gradient. The extrinisic membrane domain, F1, is composed of alpha, beta, gamma, delta and epsilon subunits with a stoichiometry of 3:3:1:1:1. The alpha subunit of the F1 ATP synthase can bind nucleotides, but is non-catalytic..
	2e-64	pfam00006, ATP-synt_ab, ATP synthase alpha/beta family, nucleotide-binding domain. This family includes the ATP synthase alpha and beta subunits the ATP synthase associated with flagella..
	9e-52	COG1157, FliI, Flagellar biosynthesis/type III secretory pathway ATPase [Cell motility and secretion / Intracellular trafficking and secretion].
	5e-46	cd01136, ATPase_flagellum-secretory_path_III, Flagellum-specific ATPase/type III secretory pathway virulence-related protein. This group of ATPases are responsible for the export of flagellum and virulence-related proteins. The bacterial flagellar motor is similar to the F0F1-ATPase, in that they both are proton driven rotary molecular devices. However, the main function of the bacterial flagellar motor is to rotate the flagellar filament for cell motility. Intracellular pathogens such as Salmonella and Chlamydia also have proteins which are similar to the flagellar-specific ATPase, but function in the secretion of virulence-related proteins via the type III secretory pathway..
	2e-36	COG1156, NtpB, Archaeal/vacuolar-type H+-ATPase subunit B [Energy production and conversion].
	5e-35	cd01135, V_A-ATPase_B, V/A-type ATP synthase (non-catalytic) subunit B. These ATPases couple ATP hydrolysis to the build up of a H+ gradient, but V-type ATPases do not catalyze the reverse reaction. The Vacuolar (V-type) ATPase is found in the membranes of vacuoles, the golgi apparatus and in other coated vesicles in eukaryotes. Archaea have a protein which is similar in sequence to V-ATPases, but functions like an F-ATPase (called A-ATPase). A similar protein is also found in a few bacteria. This subfamily consists of the non-catalytic beta subunit..
	5e-31	COG0055, AtpD, F0F1-type ATP synthase, beta subunit [Energy production and conversion].
	4e-27	cd01133, F1-ATPase_beta, F1 ATP synthase beta subunit, nucleotide-binding domain. The F-ATPase is found in bacterial plasma membranes, mitochondrial inner membranes and in chloroplast thylakoid membranes. It has also been found in the archaea Methanosarcina barkeri. It uses a proton gradient to drive ATP synthesis and hydrolyzes ATP to build the proton gradient. The extrinisic membrane domain, F1, is composed of alpha, beta, gamma, delta and epsilon subunits with a stoichiometry of 3:3:1:1:1. The beta subunit of ATP synthase is catalytic..
	6e-21	cd01134, V_A-ATPase_A, V/A-type ATP synthase catalytic subunit A. These ATPases couple ATP hydrolysis to the build up of a H+ gradient, but V-type ATPases do not catalyze the reverse reaction. The Vacuolar (V-type) ATPase is found in the membranes of vacuoles, the golgi apparatus and in other coated vesicles in eukaryotes. Archaea have a protein which is similar in sequence to V-ATPases, but functions like an F-ATPase (called A-ATPase). A similar protein is also found in a few bacteria..
	8e-19	COG1155, NtpA, Archaeal/vacuolar-type H+-ATPase subunit A [Energy production and conversion].
	9e-16	cd01120, RecA-like_NTPases, RecA-like NTPases. This family includes the NTP binding domain of F1 and V1 H+ATPases, DnaB and related helicases as well as bacterial RecA and related eukaryotic and archaeal recombinases. This group also includes bacterial conjugation proteins and related DNA transfer proteins involved in type II and type IV secretion..
	2e-13	pfam00306, ATP-synt_ab_C, ATP synthase alpha/beta chain, C terminal domain..
----------------------------------------------------
candidate #53:	b2707
likelihood ratios: Total 9.3e+08; Clust 1.9,1.8,27.8; BLAST 32.6,20.4,16.5; KEGG 3.5,1.4,5.7; ExprEco 1.5,1.9,3.1; ExprSce ,3.1,1.2; FusE2 1.0,1.0,1.0; FusE5 1.0,1.0,1.0; FusE10 ,,;
gene name: b2707	 (NP_417187)	gi: 16130614	length: 257aa
description: regulator for gut (srl), glucitol operon [Escherichia coli K12].
coverage: Archaea[2e-28] Bacteria[1e-142] Eukaryota[6e-21]
conserved domains: (Evalue, description)
	2e-73	COG1349, GlpR, Transcriptional regulators of sugar metabolism [Transcription / Carbohydrate transport and metabolism].
	2e-70	pfam00455, DeoR, Bacterial regulatory proteins, deoR family..
	3e-13	smart00420, HTH_DEOR, helix_turn_helix, Deoxyribose operon repressor; .
----------------------------------------------------
candidate #54:	b2575
likelihood ratios: Total 8.1e+08; Clust 7.5,4.2,2.5; BLAST 74.9,5.4,3.7; KEGG 133.3,5.5,3.7; ExprEco 1.2,1.9,1.5; ExprSce ,1.0,1.0; FusE2 1.0,1.0,1.0; FusE5 0.8,1.0,1.0; FusE10 ,,;
gene name: b2575	 (NP_417070)	gi: 16130500	length: 285aa
description: putative enzyme [Escherichia coli K12].
coverage: Bacteria[1e-166]
conserved domains: (Evalue, description)
	6e-72	COG4123, COG4123, Predicted O-methyltransferase [General function prediction only].
----------------------------------------------------
candidate #55:	b1864
likelihood ratios: Total 8.0e+08; Clust 2.0,18.0,3.4; BLAST 1.2,8.1,3.2; KEGG 1.1,43.5,6.4; ExprEco 1.4,11.0,2.6; ExprSce ,1.6,1.2; FusE2 8.7,1.0,1.0; FusE5 1.0,1.0,1.0; FusE10 ,,;
gene name: b1864	 (NP_416378)	gi: 16129817	length: 246aa
description: hypothetical protein b1864 [Escherichia coli K12].
coverage: Bacteria[1e-137] Eukaryota[8e-38]
conserved domains: (Evalue, description)
	5e-92	pfam01709, DUF28, Domain of unknown function DUF28. This domain is found in bacterial and yeast proteins it compromises the entire length or central region of most of the proteins in the family, all of which are hypothetical with no known function. The average length of this domain is approximately 230 amino acids long..
----------------------------------------------------
candidate #56:	b3423
likelihood ratios: Total 7.6e+08; Clust 3.2,4.8,6.5; BLAST 3.0,10.7,8.4; KEGG 2.8,18.9,8.1; ExprEco 3.1,1.6,7.7; ExprSce ,1.7,2.4; FusE2 1.0,0.7,0.4; FusE5 0.8,3.7,0.4; FusE10 ,,;
gene name: b3423	 (NP_417881)	gi: 16131297	length: 252aa
description: repressor of the glp operon [Escherichia coli K12].
coverage: Archaea[2e-28] Bacteria[1e-140] Eukaryota[9e-91]
conserved domains: (Evalue, description)
	1e-80	pfam00455, DeoR, Bacterial regulatory proteins, deoR family..
	5e-76	COG1349, GlpR, Transcriptional regulators of sugar metabolism [Transcription / Carbohydrate transport and metabolism].
	2e-15	smart00420, HTH_DEOR, helix_turn_helix, Deoxyribose operon repressor; .
----------------------------------------------------
candidate #57:	b3934
likelihood ratios: Total 6.4e+08; Clust 1.1,5.4,5.9; BLAST 1.7,19.1,18.0; KEGG 1.7,4.7,26.4; ExprEco 1.1,2.0,5.8; ExprSce ,1.0,1.0; FusE2 1.0,4.0,1.5; FusE5 1.0,4.8,0.4; FusE10 ,,;
gene name: b3934	 (NP_418369)	gi: 16131772	length: 341aa
description: regulator for deo operon, udp, cdd, tsx, nupC, and nupG [Escherichia coli K12].
coverage: Bacteria[0.0] Eukaryota[7e-37]
conserved domains: (Evalue, description)
	1e-100	COG1609, PurR, Transcriptional regulators [Transcription].
	6e-32	pfam00532, Peripla_BP_1, Periplasmic binding proteins and sugar binding domain of the LacI family. This family includes the periplasmic binding proteins, and the LacI family transcriptional regulators. The periplasmic binding proteins are the primary receptors for chemotaxis and transport of many sugar based solutes. The LacI family of proteins consist of transcriptional regulators related to the lac repressor. In this case, generally the sugar binding domain binds a sugar which changes the DNA binding activity of the repressor domain (pfam00356)..
	1e-20	smart00354, HTH_LACI, helix_turn _helix lactose operon repressor; .
	5e-13	COG1879, RbsB, ABC-type sugar transport system, periplasmic component [Carbohydrate transport and metabolism].
----------------------------------------------------
candidate #58:	b2706
likelihood ratios: Total 6.2e+08; Clust 1.2,2.2,180.1; BLAST 2.3,3.1,110.2; KEGG 2.0,1.6,57.8; ExprEco 3.8,2.0,1.3; ExprSce ,1.0,1.0; FusE2 1.0,1.0,1.0; FusE5 1.0,1.0,1.0; FusE10 ,,;
gene name: b2706	 (NP_417186)	gi: 16130613	length: 119aa
description: glucitol operon activator [Escherichia coli K12].
coverage: Bacteria[3e-62]
conserved domains: (Evalue, description)
	5e-40	COG4578, GutM, Glucitol operon activator [Transcription].
	3e-38	pfam06923, GutM, Glucitol operon activator protein (GutM). This family consists of several glucitol operon activator (GutM) proteins. Expression of the glucitol (gut) operon in Escherichia coli is regulated by an unusual, complex system which consists of an activator (encoded by the gutM gene) and a repressor (encoded by the gutR gene) in addition to the cAMP-CRP complex (CRP, cAMP receptor protein). Synthesis of the mRNA, which initiates at the promoter specific to the gutR gene, occurs within the gutM gene. Expressional control of the gut operon appears to occur as a consequence of the antagonistic action of the products of the autogenously regulated gutM and gutR genes..
----------------------------------------------------
candidate #59:	b0634
likelihood ratios: Total 5.5e+08; Clust 3.9,29.3,5.8; BLAST 6.7,5.8,1.7; KEGG 2.9,1.6,1.6; ExprEco 9.4,77.6,2.2; ExprSce ,1.0,1.0; FusE2 1.0,1.0,1.0; FusE5 1.0,1.0,1.0; FusE10 ,,;
gene name: b0634	 (NP_415167)	gi: 16128617	length: 370aa
description: rod shape-determining membrane protein; cell elongation [Escherichia coli K12].
coverage: Bacteria[0.0] Eukaryota[2e-32]
conserved domains: (Evalue, description)
	1e-92	pfam01098, FTSW_RODA_SPOVE, Cell cycle protein. This entry includes the following members; FtsW, RodA, SpoVE.
----------------------------------------------------
candidate #60:	b3185
likelihood ratios: Total 5.3e+08; Clust 1.2,129.7,5.3; BLAST 1.2,7.6,1.9; KEGG 1.1,14.8,2.1; ExprEco 1.9,6.9,4.9; ExprSce ,1.3,1.1; FusE2 10.2,1.0,1.0; FusE5 1.0,1.0,1.0; FusE10 ,,;
gene name: b3185	 (NP_417652)	gi: 16131075	length: 85aa
description: 50S ribosomal subunit protein L27 [Escherichia coli K12].
coverage: Bacteria[2e-42] Eukaryota[2e-22]
conserved domains: (Evalue, description)
	2e-26	pfam01016, Ribosomal_L27, Ribosomal L27 protein..
----------------------------------------------------
candidate #61:	b1634
likelihood ratios: Total 5.2e+08; Clust 7.2,4.0,2.0; BLAST 2.6,4.6,1.9; KEGG 5.6,3.9,3.8; ExprEco 8.9,3.9,1.7; ExprSce ,1.2,1.0; FusE2 1.7,5.8,0.8; FusE5 10.2,0.9,0.8; FusE10 ,,;
gene name: b1634	 (NP_416151)	gi: 16129592	length: 500aa
description: putative peptide transport protein (POT family) [Escherichia coli K12].
coverage: Archaea[5e-06] Bacteria[0.0] Eukaryota[1e-21]
conserved domains: (Evalue, description)
	1e-138	COG3104, PTR2, Dipeptide/tripeptide permease [Amino acid transport and metabolism].
	1e-58	pfam00854, PTR2, POT family. The POT (proton-dependent oligopeptide transport) family all appear to be proton dependent transporters..
----------------------------------------------------
candidate #62:	b1734
likelihood ratios: Total 4.9e+08; Clust 2.2,2.6,3.2; BLAST 2.2,33.5,38.0; KEGG 3.7,6.6,16.1; ExprEco 8.7,2.5,1.1; ExprSce ,1.0,1.0; FusE2 1.0,1.0,1.0; FusE5 1.0,1.0,1.0; FusE10 ,,;
gene name: b1734	 (NP_416248)	gi: 16129688	length: 450aa
description: phospho-beta-glucosidase, NAD(P)-binding (cellobiose-6-phosphate hydrolase) [Escherichia coli K12].
coverage: Bacteria[0.0]
conserved domains: (Evalue, description)
	1e-153	COG1486, CelF, Alpha-galactosidases/6-phospho-beta-glucosidases, family 4 of glycosyl hydrolases [Carbohydrate transport and metabolism].
	1e-146	pfam02056, Glyco_hydro_4, Family 4 glycosyl hydrolase..
----------------------------------------------------
candidate #63:	b0640
likelihood ratios: Total 4.9e+08; Clust 2.8,171.6,3.6; BLAST 5.2,2.5,1.3; KEGG 1.3,4.5,1.9; ExprEco 6.5,146.2,1.6; ExprSce ,1.0,1.0; FusE2 1.0,1.0,1.0; FusE5 1.0,1.0,1.0; FusE10 ,,;
gene name: b0640	 (NP_415173)	gi: 16128623	length: 343aa
description: DNA polymerase III, delta subunit [Escherichia coli K12].
coverage: Bacteria[0.0]
conserved domains: (Evalue, description)
	1e-134	pfam06144, DNA_pol3_delta, DNA polymerase III, delta subunit. DNA polymerase III, delta subunit (EC 2.7.7.7) is required for, along with delta' subunit, the assembly of the processivity factor beta(2) onto primed DNA in the DNA polymerase III holoenzyme-catalysed reaction. The delta subunit is also known as HolA..
	6e-72	COG1466, HolA, DNA polymerase III, delta subunit [DNA replication, recombination, and repair].
----------------------------------------------------
candidate #64:	b3610
likelihood ratios: Total 4.8e+08; Clust 1.5,3.7,4.6; BLAST 1.6,6.9,7.4; KEGG 1.8,2.2,1.5; ExprEco 3.4,8.1,4.8; ExprSce ,9.2,1.8; FusE2 1.0,0.9,0.8; FusE5 25.4,1.0,1.0; FusE10 ,,;
gene name: b3610	 (NP_418067)	gi: 16131481	length: 83aa
description: glutaredoxin 3 [Escherichia coli K12].
coverage: Bacteria[3e-42] Eukaryota[7e-13]
conserved domains: (Evalue, description)
	2e-23	pfam00462, Glutaredoxin, Glutaredoxin..
	4e-23	COG0695, GrxC, Glutaredoxin and related proteins [Posttranslational modification, protein turnover, chaperones].
----------------------------------------------------
candidate #65:	b1100
likelihood ratios: Total 4.8e+08; Clust 10.9,15.6,3.3; BLAST 2.1,7.4,2.5; KEGG 2.2,1.6,1.3; ExprEco 12.7,4.6,1.6; ExprSce ,3.1,1.8; FusE2 1.0,1.0,1.0; FusE5 8.9,1.0,1.0; FusE10 ,,;
gene name: b1100	 (NP_415618)	gi: 16129063	length: 265aa
description: putative hydrolase [Escherichia coli K12].
coverage: Archaea[1e-27] Bacteria[1e-150] Eukaryota[2e-30]
conserved domains: (Evalue, description)
	3e-84	COG0084, TatD, Mg-dependent DNase [DNA replication, recombination, and repair].
	6e-81	cd01310, TatD_DNAse, TatD like proteins; E.coli TatD is a cytoplasmic protein, shown to have magnesium dependent DNase activity..
	2e-70	pfam01026, TatD_DNase, TatD related DNase. This family of proteins are related to a large superfamily of metalloenzymes. TatD, a member of this family has been shown experimentally to be a DNase enzyme..
	1e-12	COG1099, COG1099, Predicted metal-dependent hydrolases with the TIM-barrel fold [General function prediction only].
----------------------------------------------------
candidate #66:	b3102
likelihood ratios: Total 4.6e+08; Clust 2.2,2.4,2.6; BLAST 1.6,18.2,6.1; KEGG 6.3,3.1,2.2; ExprEco 166.8,1.2,1.2; ExprSce ,2.7,2.3; FusE2 3.0,1.0,1.0; FusE5 1.0,1.0,1.0; FusE10 ,,;
gene name: b3102	 (NP_417573)	gi: 16130997	length: 328aa
description: putative enzyme with S-transferase domain [Escherichia coli K12].
coverage: Archaea[3e-87] Bacteria[0.0] Eukaryota[4e-85]
conserved domains: (Evalue, description)
	1e-163	COG0435, ECM4, Predicted glutathione S-transferase [Posttranslational modification, protein turnover, chaperones].
----------------------------------------------------
candidate #67:	b4213
likelihood ratios: Total 4.4e+08; Clust 1.2,2.5,5.1; BLAST 6.0,55.2,13.1; KEGG 2.7,23.2,16.2; ExprEco 1.3,1.6,2.4; ExprSce ,1.6,1.1; FusE2 1.0,1.0,1.0; FusE5 1.0,0.9,0.8; FusE10 ,,;
gene name: b4213	 (NP_418634)	gi: 16132035	length: 647aa
description: 2':3'-cyclic-nucleotide 2'-phosphodiesterase [Escherichia coli K12].
coverage: Archaea[5e-15] Bacteria[0.0] Eukaryota[6e-17]
conserved domains: (Evalue, description)
	1e-123	COG0737, UshA, 5'-nucleotidase/2',3'-cyclic phosphodiesterase and related esterases [Nucleotide transport and metabolism].
	8e-25	pfam02872, 5_nucleotid_C, 5'-nucleotidase, C-terminal domain..
----------------------------------------------------
candidate #68:	b0760
likelihood ratios: Total 4.0e+08; Clust 177.4,2.4,2.1; BLAST 1.7,2.4,5.1; KEGG 1.2,3.0,11.9; ExprEco 14.0,3.0,1.8; ExprSce ,2.1,1.0; FusE2 1.0,1.7,1.2; FusE5 0.9,1.8,0.9; FusE10 ,,;
gene name: b0760	 (NP_415281)	gi: 16128728	length: 490aa
description: ATP-binding component of molybdate transport system [Escherichia coli K12].
coverage: Archaea[1e-21] Bacteria[0.0] Eukaryota[2e-46]
conserved domains: (Evalue, description)
	6e-94	COG1119, ModF, ABC-type molybdenum transport system, ATPase component/photorepair protein PhrA [Inorganic ion transport and metabolism].
	4e-38	COG0488, Uup, ATPase components of ABC transporters with duplicated ATPase domains [General function prediction only].
	2e-35	COG1121, ZnuC, ABC-type Mn/Zn transport systems, ATPase component [Inorganic ion transport and metabolism].
	1e-33	COG1123, COG1123, ATPase components of various ABC-type transport systems, contain duplicated ATPase [General function prediction only].
	5e-30	COG1120, FepC, ABC-type cobalamin/Fe3+-siderophores transport systems, ATPase components [Inorganic ion transport and metabolism / Coenzyme metabolism].
	7e-30	COG1129, MglA, ABC-type sugar transport system, ATPase component [Carbohydrate transport and metabolism].
	8e-30	COG1131, CcmA, ABC-type multidrug transport system, ATPase component [Defense mechanisms].
	2e-29	pfam00005, ABC_tran, ABC transporter. ABC transporters for a large family of proteins responsible for translocation of a variety of compounds across biological membranes. ABC transporters are the largest family of proteins in many completely sequenced bacteria. ABC transporters are composed of two copies of this domain and two copies of a transmembrane domain pfam00664. These four domains may belong to a single polypeptide, or belong in different polypeptide chains..
	3e-26	cd00267, ABC_ATPase, ABC (ATP-binding cassette) transporter nucleotide-binding domain; ABC transporters are a large family of proteins involved in the transport of a wide variety of different compounds, like sugars, ions, peptides and more complex organic molecules. The nucleotide binding domain shows the highest similarity between all members of the family. ABC transporters are a subset of nucleotide hydrolases that contain a signature motif, Q-loop, and H-loop/switch region in addition to the Walker A motif/P-loop andWalker B motif commonly found in a number of ATP- and GTP-binding and hydrolyzing proteins..
	5e-25	COG3845, COG3845, ABC-type uncharacterized transport systems, ATPase components [General function prediction only].
	3e-23	COG4172, COG4172, ABC-type uncharacterized transport system, duplicated ATPase component [General function prediction only].
	9e-23	COG1136, SalX, ABC-type antimicrobial peptide transport system, ATPase component [Defense mechanisms].
	1e-22	COG1122, CbiO, ABC-type cobalt transport system, ATPase component [Inorganic ion transport and metabolism].
	1e-21	COG1116, TauB, ABC-type nitrate/sulfonate/bicarbonate transport system, ATPase component [Inorganic ion transport and metabolism].
	4e-20	COG4987, CydC, ABC-type transport system involved in cytochrome bd biosynthesis, fused ATPase and permease components [Energy production and conversion / Posttranslational modification, protein turnover, chaperones].
	2e-19	COG4152, COG4152, ABC-type uncharacterized transport system, ATPase component [General function prediction only].
	3e-19	COG3638, COG3638, ABC-type phosphate/phosphonate transport system, ATPase component [Inorganic ion transport and metabolism].
	3e-19	COG0411, LivG, ABC-type branched-chain amino acid transport systems, ATPase component [Amino acid transport and metabolism].
	7e-19	COG1127, Ttg2A, ABC-type transport system involved in resistance to organic solvents, ATPase component [Secondary metabolites biosynthesis, transport, and catabolism].
	1e-18	COG3842, PotA, ABC-type spermidine/putrescine transport systems, ATPase components [Amino acid transport and metabolism].
	2e-18	COG4988, CydD, ABC-type transport system involved in cytochrome bd biosynthesis, ATPase and permease components [Energy production and conversion / Posttranslational modification, protein turnover, chaperones].
	2e-18	COG1124, DppF, ABC-type dipeptide/oligopeptide/nickel transport system, ATPase component [Amino acid transport and metabolism / Inorganic ion transport and metabolism].
	6e-18	COG1126, GlnQ, ABC-type polar amino acid transport system, ATPase component [Amino acid transport and metabolism].
	7e-18	COG2884, FtsE, Predicted ATPase involved in cell division [Cell division and chromosome partitioning].
	5e-17	COG1125, OpuBA, ABC-type proline/glycine betaine transport systems, ATPase components [Amino acid transport and metabolism].
	8e-17	COG3839, MalK, ABC-type sugar transport systems, ATPase components [Carbohydrate transport and metabolism].
	2e-16	COG2274, SunT, ABC-type bacteriocin/lantibiotic exporters, contain an N-terminal double-glycine peptidase domain [Defense mechanisms].
	2e-16	COG1137, YhbG, ABC-type (unclassified) transport system, ATPase component [General function prediction only].
	2e-16	COG1132, MdlB, ABC-type multidrug transport system, ATPase and permease components [Defense mechanisms].
	3e-16	COG1118, CysA, ABC-type sulfate/molybdate transport systems, ATPase component [Inorganic ion transport and metabolism].
	2e-15	COG4586, COG4586, ABC-type uncharacterized transport system, ATPase component [General function prediction only].
	2e-15	COG4181, COG4181, Predicted ABC-type transport system involved in lysophospholipase L1 biosynthesis, ATPase component [Secondary metabolites biosynthesis, transport, and catabolism].
	7e-15	COG4608, AppF, ABC-type oligopeptide transport system, ATPase component [Amino acid transport and metabolism].
	8e-15	COG0410, LivF, ABC-type branched-chain amino acid transport systems, ATPase component [Amino acid transport and metabolism].
	2e-14	COG3840, ThiQ, ABC-type thiamine transport system, ATPase component [Coenzyme metabolism].
	2e-14	COG0444, DppD, ABC-type dipeptide/oligopeptide/nickel transport system, ATPase component [Amino acid transport and metabolism / Inorganic ion transport and metabolism].
	3e-14	COG4133, CcmA, ABC-type transport system involved in cytochrome c biogenesis, ATPase component [Posttranslational modification, protein turnover, chaperones].
	3e-14	COG1245, COG1245, Predicted ATPase, RNase L inhibitor (RLI) homolog [General function prediction only].
	4e-14	COG4618, ArpD, ABC-type protease/lipase transport system, ATPase and permease components [General function prediction only].
	6e-14	COG0396, SufC, ABC-type transport system involved in Fe-S cluster assembly, ATPase component [Posttranslational modification, protein turnover, chaperones].
	7e-14	COG1135, AbcC, ABC-type metal ion transport system, ATPase component [Inorganic ion transport and metabolism].
	3e-13	COG4555, NatA, ABC-type Na+ transport system, ATPase component [Energy production and conversion / Inorganic ion transport and metabolism].
	6e-13	COG4559, COG4559, ABC-type hemin transport system, ATPase component [Inorganic ion transport and metabolism].
	1e-12	COG4619, COG4619, ABC-type uncharacterized transport system, ATPase component [General function prediction only].
	3e-11	COG4604, CeuD, ABC-type enterochelin transport system, ATPase component [Inorganic ion transport and metabolism].
	3e-11	COG1101, PhnK, ABC-type uncharacterized transport system, ATPase component [General function prediction only].
	5e-11	COG4136, COG4136, ABC-type uncharacterized transport system, ATPase component [General function prediction only].
	5e-11	COG4175, ProV, ABC-type proline/glycine betaine transport system, ATPase component [Amino acid transport and metabolism].
	8e-11	COG1134, TagH, ABC-type polysaccharide/polyol phosphate transport system, ATPase component [Carbohydrate transport and metabolism / Cell envelope biogenesis, outer membrane].
	9e-11	COG4598, HisP, ABC-type histidine transport system, ATPase component [Amino acid transport and metabolism].
----------------------------------------------------
candidate #69:	b0851
likelihood ratios: Total 3.8e+08; Clust 24.5,2.2,4.6; BLAST 3.0,7.5,21.9; KEGG 1.2,4.0,7.9; ExprEco 3.8,3.3,3.0; ExprSce ,1.7,1.2; FusE2 1.1,1.0,1.0; FusE5 1.0,1.0,1.0; FusE10 ,,;
gene name: b0851	 (NP_415372)	gi: 16128819	length: 240aa
description: oxygen insensitive NADPH nitroreductase (nitrofuran reductase I activity B) [Escherichia coli K12].
coverage: Archaea[2e-30] Bacteria[1e-136] Eukaryota[5e-29]
conserved domains: (Evalue, description)
	3e-26	pfam00881, Nitroreductase, Nitroreductase family. Members of this family utilise FMN as a cofactor..
	3e-23	COG0778, NfnB, Nitroreductase [Energy production and conversion].
----------------------------------------------------
candidate #70:	b0684
likelihood ratios: Total 3.3e+08; Clust 13.3,8.4,15.2; BLAST 8.2,5.6,2.2; KEGG 17.8,4.1,1.4; ExprEco 3.2,1.7,3.4; ExprSce ,1.0,1.0; FusE2 1.0,1.0,1.0; FusE5 1.0,1.0,1.0; FusE10 ,,;
gene name: b0684	 (NP_415210)	gi: 16128660	length: 176aa
description: flavodoxin 1 [Escherichia coli K12].
coverage: Archaea[7e-11] Bacteria[1e-101]
conserved domains: (Evalue, description)
	7e-35	COG0716, FldA, Flavodoxins [Energy production and conversion].
	5e-17	pfam00258, Flavodoxin_1, Flavodoxin..
----------------------------------------------------
candidate #71:	b3656
likelihood ratios: Total 3.2e+08; Clust 256.2,2.2,3.0; BLAST 20.7,2.6,10.5; KEGG 6.5,1.6,5.3; ExprEco 1.1,1.4,1.6; ExprSce ,2.1,1.1; FusE2 1.1,0.9,0.9; FusE5 1.2,1.0,1.0; FusE10 ,,;
gene name: b3656	 (NP_418113)	gi: 16131527	length: 772aa
description: putative alpha-xylosidase [Escherichia coli K12].
coverage: Archaea[5e-50] Bacteria[0.0] Eukaryota[0.0]
conserved domains: (Evalue, description)
	0.0	COG1501, COG1501, Alpha-glucosidases, family 31 of glycosyl hydrolases [Carbohydrate transport and metabolism].
	3e-70	pfam01055, Glyco_hydro_31, Glycosyl hydrolases family 31. Glycosyl hydrolases are key enzymes of carbohydrate metabolism. Family 31 comprises of enzymes that are, or similar to, alpha- galactosidases..
----------------------------------------------------
candidate #72:	b4058
likelihood ratios: Total 3.1e+08; Clust 2.2,4.9,5.9; BLAST 7.9,32.6,2.3; KEGG 2.5,6.1,1.6; ExprEco 57.6,3.0,1.3; ExprSce ,1.0,1.0; FusE2 1.0,1.5,1.1; FusE5 2.1,0.8,0.6; FusE10 ,,;
gene name: b4058	 (NP_418482)	gi: 16131884	length: 940aa
description: DNA excision repair enzyme subunit, with UvrBC [Escherichia coli K12].
coverage: Archaea[0.0] Bacteria[0.0] Eukaryota[2e-06]
conserved domains: (Evalue, description)
	0.0	COG0178, UvrA, Excinuclease ATPase subunit [DNA replication, recombination, and repair].
	3e-22	pfam00005, ABC_tran, ABC transporter. ABC transporters for a large family of proteins responsible for translocation of a variety of compounds across biological membranes. ABC transporters are the largest family of proteins in many completely sequenced bacteria. ABC transporters are composed of two copies of this domain and two copies of a transmembrane domain pfam00664. These four domains may belong to a single polypeptide, or belong in different polypeptide chains..
	4e-18	COG1121, ZnuC, ABC-type Mn/Zn transport systems, ATPase component [Inorganic ion transport and metabolism].
	6e-15	cd00267, ABC_ATPase, ABC (ATP-binding cassette) transporter nucleotide-binding domain; ABC transporters are a large family of proteins involved in the transport of a wide variety of different compounds, like sugars, ions, peptides and more complex organic molecules. The nucleotide binding domain shows the highest similarity between all members of the family. ABC transporters are a subset of nucleotide hydrolases that contain a signature motif, Q-loop, and H-loop/switch region in addition to the Walker A motif/P-loop andWalker B motif commonly found in a number of ATP- and GTP-binding and hydrolyzing proteins..
	1e-12	COG1131, CcmA, ABC-type multidrug transport system, ATPase component [Defense mechanisms].
	1e-12	COG1122, CbiO, ABC-type cobalt transport system, ATPase component [Inorganic ion transport and metabolism].
	3e-12	COG2274, SunT, ABC-type bacteriocin/lantibiotic exporters, contain an N-terminal double-glycine peptidase domain [Defense mechanisms].
	3e-12	COG0411, LivG, ABC-type branched-chain amino acid transport systems, ATPase component [Amino acid transport and metabolism].
	8e-12	COG1129, MglA, ABC-type sugar transport system, ATPase component [Carbohydrate transport and metabolism].
	1e-11	COG1132, MdlB, ABC-type multidrug transport system, ATPase and permease components [Defense mechanisms].
	3e-11	COG3845, COG3845, ABC-type uncharacterized transport systems, ATPase components [General function prediction only].
	5e-11	COG4988, CydD, ABC-type transport system involved in cytochrome bd biosynthesis, ATPase and permease components [Energy production and conversion / Posttranslational modification, protein turnover, chaperones].
	1e-10	COG1123, COG1123, ATPase components of various ABC-type transport systems, contain duplicated ATPase [General function prediction only].
----------------------------------------------------
candidate #73:	b0710
likelihood ratios: Total 3.0e+08; Clust 7.8,26.1,6.1; BLAST 1.4,2.3,1.5; KEGG 2.1,21.1,2.3; ExprEco 43.5,2.3,4.8; ExprSce ,1.0,1.0; FusE2 1.0,1.0,1.0; FusE5 1.0,1.0,1.0; FusE10 ,,;
gene name: b0710	 (NP_415238)	gi: 16128685	length: 247aa
description: hypothetical protein b0710 [Escherichia coli K12].
coverage: Archaea[8e-35] Bacteria[1e-142] Eukaryota[8e-83]
conserved domains: (Evalue, description)
	5e-75	COG0327, COG0327, Uncharacterized conserved protein [Function unknown].
	6e-74	pfam01784, NIF3, NIF3 (NGG1p interacting factor 3). This family contains several NIF3 (NGG1p interacting factor 3) protein homologues. NIF3 interacts with the yeast transcriptional coactivator NGG1p which is part of the ADA complex, the exact function of this interaction is unknown..
----------------------------------------------------
candidate #74:	b3714
likelihood ratios: Total 3.0e+08; Clust 2.4,6.4,7.2; BLAST 7.8,21.9,10.8; KEGG 3.5,4.1,5.5; ExprEco 1.2,2.6,7.7; ExprSce ,1.0,1.0; FusE2 1.0,0.9,0.8; FusE5 1.0,1.0,1.0; FusE10 ,,;
gene name: b3714	 (NP_418170)	gi: 16131582	length: 445aa
description: putative membrane / transport protein [Escherichia coli K12].
coverage: Archaea[1e-113] Bacteria[0.0] Eukaryota[7e-72]
conserved domains: (Evalue, description)
	1e-123	COG2252, COG2252, Permeases [General function prediction only].
	2e-26	pfam00860, Xan_ur_permease, Permease family. This family includes permeases for diverse substrates such as xanthine, uracil and vitamin C. However many members of this family are functionally uncharacterised and may transport other substrates. Members of this family have ten predicted transmembrane helices..
	2e-13	COG0659, SUL1, Sulfate permease and related transporters (MFS superfamily) [Inorganic ion transport and metabolism].
----------------------------------------------------
candidate #75:	b0932
likelihood ratios: Total 2.8e+08; Clust 5.3,16.3,19.0; BLAST 2.0,5.3,6.5; KEGG 1.2,2.4,2.1; ExprEco 3.9,23.5,3.0; ExprSce ,1.0,1.4; FusE2 1.0,1.0,1.0; FusE5 1.0,1.0,1.0; FusE10 ,,;
gene name: b0932	 (NP_415452)	gi: 16128899	length: 870aa
description: aminopeptidase N [Escherichia coli K12].
coverage: Archaea[3e-50] Bacteria[0.0] Eukaryota[0.0]
conserved domains: (Evalue, description)
	0.0	COG0308, PepN, Aminopeptidase N [Amino acid transport and metabolism].
	5e-57	pfam01433, Peptidase_M1, Peptidase family M1. Members of this family are aminopeptidases. The members differ widely in specificity, hydrolysing acidic, basic or neutral N-terminal residues. This family includes leukotriene-A4 hydrolase, this enzyme also has an aminopeptidase activity. .
----------------------------------------------------
candidate #76:	b1870
likelihood ratios: Total 2.8e+08; Clust 9.8,3.7,2.0; BLAST 18.9,2.2,1.5; KEGG 6.0,1.7,1.4; ExprEco 6.9,17.1,2.4; ExprSce ,1.5,14.6; FusE2 1.0,0.9,0.9; FusE5 0.9,1.0,1.0; FusE10 ,,;
gene name: b1870	 (NP_416384)	gi: 16129823	length: 247aa
description: putative methyltransferase [Escherichia coli K12].
coverage: Bacteria[1e-139]
----------------------------------------------------
candidate #77:	b1860
likelihood ratios: Total 2.7e+08; Clust 2.4,8.9,4.6; BLAST 4.0,8.4,2.2; KEGG 2.6,9.5,2.0; ExprEco 4.2,1.8,1.6; ExprSce ,1.0,1.0; FusE2 1.0,38.2,4.3; FusE5 0.9,0.7,0.6; FusE10 ,,;
gene name: b1860	 (NP_416374)	gi: 16129813	length: 336aa
description: Holliday junction helicase subunit A; branch migration; repair [Escherichia coli K12].
coverage: Archaea[5e-06] Bacteria[0.0] Eukaryota[1e-11]
conserved domains: (Evalue, description)
	1e-158	COG2255, RuvB, Holliday junction resolvasome, helicase subunit [DNA replication, recombination, and repair].
	3e-32	pfam05491, RuvB_C, Holliday junction DNA helicase ruvB C-terminus. The RuvB protein makes up part of the RuvABC revolvasome which catalyses the resolution of Holliday junctions that arise during genetic recombination and DNA repair. Branch migration is catalysed by the RuvB protein that is targeted to the Holliday junction by the structure specific RuvA protein. This family consists of the C-terminal region of the RuvB protein which is thought to be helicase DNA-binding domain. .
	1e-17	COG2256, MGS1, ATPase related to the helicase subunit of the Holliday junction resolvase [DNA replication, recombination, and repair].
	2e-17	pfam00004, AAA, ATPase family associated with various cellular activities (AAA). AAA family proteins often perform chaperone-like functions that assist in the assembly, operation, or disassembly of protein complexes..
	2e-15	pfam05496, RuvB_N, Holliday junction DNA helicase ruvB N-terminus. The RuvB protein makes up part of the RuvABC revolvasome which catalyses the resolution of Holliday junctions that arise during genetic recombination and DNA repair. Branch migration is catalysed by the RuvB protein that is targeted to the Holliday junction by the structure specific RuvA protein. This family contains the N-terminal region of the protein. .
----------------------------------------------------
candidate #78:	b3723
likelihood ratios: Total 2.6e+08; Clust 1.0,1.6,2.7; BLAST 1.5,40.8,33.7; KEGG 1.4,7.4,15.0; ExprEco 1.0,1.0,1.4; ExprSce ,1.3,2.7; FusE2 1.0,0.7,4.8; FusE5 2.0,0.8,6.4; FusE10 ,,;
gene name: b3723	 (NP_418179)	gi: 16131591	length: 278aa
description: positive regulation of bgl operon [Escherichia coli K12].
coverage: Bacteria[1e-154]
conserved domains: (Evalue, description)
	2e-42	COG3711, BglG, Transcriptional antiterminator [Transcription].
	6e-20	pfam00874, PRD, PRD domain. The PRD domain (for PTS Regulation Domain), is the phosphorylatable regulatory domain found in bacterial transcriptional antiterminator of the BglG family as well as in activators such as MtlR and LevR. The PRD domain is phosphorylated on a conserved histidine residue. PRD-containing proteins are involved in the regulation of catabolic operons in Gram+ and Gram- bacteria and are often characterised by a short N-terminal effector domain that binds to either RNA (CAT-RBD for antiterminators (pfam03123, see also comments for this family)) or DNA (for activators), and a duplicated PRD module which is phosphorylated on conserved histidines by the sugar phosphotransferase system (PTS) in response to the availability of carbon source. The phosphorylations are thought to modify the stability of the dimeric proteins and thereby the RNA- or DNA-binding activity of the effector domain..
	2e-17	pfam03123, CAT_RBD, CAT RNA binding domain. This RNA binding domain is found at the amino terminus of a family of transcriptional antiterminator proteins. This domain has been called the CAT (Co-AntiTerminator) domain. This domain forms a dimer in the known structure. Transcriptional antiterminators of the BglG/SacY family are regulatory proteins that mediate the induction of sugar metabolising operons in Gram-positive and Gram-negative bacteria. Upon activation, these proteins bind to specific targets in nascent mRNAs, thereby preventing abortive dissociation of the RNA polymerase from the DNA template..
----------------------------------------------------
candidate #79:	b1789
likelihood ratios: Total 2.6e+08; Clust 1.7,3.0,1.7; BLAST 1.7,53.3,19.0; KEGG 2.7,4.9,7.9; ExprEco 1.9,49.0,1.8; ExprSce ,1.0,1.0; FusE2 1.0,1.0,1.0; FusE5 1.0,1.0,1.0; FusE10 ,,;
gene name: b1789	 (NP_416303)	gi: 16129743	length: 148aa
description: putative membrane protein [Escherichia coli K12].
coverage: Bacteria[1e-75]
conserved domains: (Evalue, description)
	9e-35	pfam04284, DUF441, Protein of unknown function (DUF441). Predicted to be an integral membrane protein..
----------------------------------------------------
candidate #80:	b2141
likelihood ratios: Total 2.5e+08; Clust 2.7,5.5,16.4; BLAST 3.6,4.1,7.8; KEGG 6.1,4.0,7.0; ExprEco 14.4,1.3,1.1; ExprSce ,1.0,1.0; FusE2 1.0,1.0,1.0; FusE5 2.6,1.0,1.0; FusE10 ,,;
gene name: b2141	 (NP_416646)	gi: 16130079	length: 132aa
description: putative transmembrane protein [Escherichia coli K12].
coverage: Archaea[2e-11] Bacteria[3e-69]
conserved domains: (Evalue, description)
	2e-25	COG1380, COG1380, Putative effector of murein hydrolase LrgA [General function prediction only].
	5e-24	pfam03788, LrgA, LrgA family. This family is uncharacterised. It contains the protein LrgA that has been hypothesised to export murein hydrolases..
----------------------------------------------------
candidate #81:	b0187
likelihood ratios: Total 2.5e+08; Clust 62.0,2.3,7.1; BLAST 3.2,10.7,7.8; KEGG 1.7,3.8,6.2; ExprEco 6.8,1.2,2.8; ExprSce ,1.0,1.0; FusE2 1.0,1.0,1.0; FusE5 1.0,1.0,1.0; FusE10 ,,;
gene name: b0187	 (NP_414729)	gi: 49176003	length: 138aa
description: putative enzyme [Escherichia coli K12].
coverage: Bacteria[8e-77]
conserved domains: (Evalue, description)
	1e-21	pfam00903, Glyoxalase, Glyoxalase/Bleomycin resistance protein/Dioxygenase superfamily..
----------------------------------------------------
candidate #82:	b0620
likelihood ratios: Total 2.4e+08; Clust 22.6,1.5,2.0; BLAST 3.1,7.4,12.2; KEGG 18.5,7.2,36.2; ExprEco 1.7,2.0,1.4; ExprSce ,1.0,1.0; FusE2 1.0,1.3,0.5; FusE5 0.9,1.7,0.5; FusE10 ,,;
gene name: b0620	 (NP_415153)	gi: 16128603	length: 226aa
description: response regulator in two-component regulatory system with DpiB, regulation of citrate fermentation and of plasmid inheritance (OmpR family) [Escherichia coli K12].
coverage: Bacteria[1e-126]
conserved domains: (Evalue, description)
	1e-87	COG4565, CitB, Response regulator of citrate/malate metabolism [Transcription / Signal transduction mechanisms].
	2e-16	COG2204, AtoC, Response regulator containing CheY-like receiver, AAA-type ATPase, and DNA-binding domains [Signal transduction mechanisms].
	2e-16	cd00156, REC, Signal receiver domain; originally thought to be unique to bacteria (CheY, OmpR, NtrC, and PhoB), now recently identified in eukaroytes ETR1 Arabidopsis thaliana; this domain receives the signal from the sensor partner in a two-component systems; contains a phosphoacceptor site that is phosphorylated by histidine kinase homologs; usually found N-terminal to a DNA binding effector domain; forms homodimers.
----------------------------------------------------
candidate #83:	b0237
likelihood ratios: Total 2.3e+08; Clust 4.2,3.1,3.0; BLAST 45.1,3.9,4.0; KEGG 62.8,6.0,2.3; ExprEco 1.0,3.8,2.6; ExprSce ,1.0,1.0; FusE2 1.0,1.0,1.0; FusE5 0.9,1.0,1.0; FusE10 ,,;
gene name: b0237	 (NP_414772)	gi: 16128223	length: 485aa
description: aminoacyl-histidine dipeptidase (peptidase D) [Escherichia coli K12].
coverage: Archaea[6e-88] Bacteria[0.0] Eukaryota[1e-132]
conserved domains: (Evalue, description)
	1e-113	COG2195, PepD, Di- and tripeptidases [Amino acid transport and metabolism].
	1e-25	pfam01546, Peptidase_M20, Peptidase family M20/M25/M40. This family includes a range of zinc metallopeptidases belonging to several families in the peptidase classification. Family M20 are Glutamate carboxypeptidases. Peptidase family M25 contains X-His dipeptidases..
	9e-12	COG0624, ArgE, Acetylornithine deacetylase/Succinyl-diaminopimelate desuccinylase and related deacylases [Amino acid transport and metabolism].
----------------------------------------------------
candidate #84:	b0965
likelihood ratios: Total 2.1e+08; Clust 3.5,2.3,2.0; BLAST 1.6,7.2,19.5; KEGG 2.2,3.4,10.3; ExprEco 9.2,1.5,1.5; ExprSce ,1.0,1.0; FusE2 1.0,0.9,0.7; FusE5 61.0,1.0,1.0; FusE10 ,,;
gene name: b0965	 (NP_415485)	gi: 49176064	length: 164aa
description: protein (unknown function) [Escherichia coli K12].
coverage: Archaea[8e-24] Bacteria[2e-87] Eukaryota[7e-06]
conserved domains: (Evalue, description)
	6e-55	COG1832, COG1832, Predicted CoA-binding protein [General function prediction only].
	1e-20	pfam02629, CoA_binding, CoA binding domain. This domain has a Rossmann fold and is found in a number of proteins including succinyl CoA synthetases, malate and ATP-citrate ligases..
----------------------------------------------------
candidate #85:	b2304
likelihood ratios: Total 2.0e+08; Clust 2.1,34.2,4.2; BLAST 2.8,4.8,5.6; KEGG 12.0,6.1,3.8; ExprEco 4.7,4.6,6.5; ExprSce ,1.0,1.0; FusE2 1.0,0.7,0.4; FusE5 0.7,1.0,1.0; FusE10 ,,;
gene name: b2304	 (NP_416807)	gi: 16130239	length: 297aa
description: putative cell division inhibitor, NAD(P)-binding [Escherichia coli K12].
coverage: Archaea[1e-40] Bacteria[1e-172] Eukaryota[7e-56]
conserved domains: (Evalue, description)
	1e-129	COG1090, COG1090, Predicted nucleoside-diphosphate sugar epimerase [General function prediction only].
	9e-23	COG0451, WcaG, Nucleoside-diphosphate-sugar epimerases [Cell envelope biogenesis, outer membrane / Carbohydrate transport and metabolism].
	2e-12	pfam01370, Epimerase, NAD dependent epimerase/dehydratase family. This family of proteins utilise NAD as a cofactor. The proteins in this family use nucleotide-sugar substrates for a variety of chemical reactions..
----------------------------------------------------
candidate #86:	b1766
likelihood ratios: Total 1.9e+08; Clust 2.7,18.9,2.5; BLAST 5.4,2.0,2.2; KEGG 37.8,3.9,3.2; ExprEco 2.3,4.3,5.5; ExprSce ,1.0,1.0; FusE2 1.0,1.0,1.0; FusE5 2.6,1.0,1.0; FusE10 ,,;
gene name: b1766	 (NP_416280)	gi: 16129720	length: 618aa
description: protease IV, a signal peptide peptidase [Escherichia coli K12].
coverage: Archaea[4e-36] Bacteria[0.0] Eukaryota[3e-44]
conserved domains: (Evalue, description)
	3e-73	COG0616, SppA, Periplasmic serine proteases (ClpP class) [Posttranslational modification, protein turnover, chaperones / Intracellular trafficking and secretion].
	2e-46	pfam01343, Peptidase_S49, Peptidase family S49..
----------------------------------------------------
candidate #87:	b0812
likelihood ratios: Total 1.9e+08; Clust 5.3,4.5,5.9; BLAST 7.3,3.1,2.1; KEGG 120.3,4.1,2.7; ExprEco 4.1,2.0,3.0; ExprSce ,1.0,1.0; FusE2 1.0,1.0,1.0; FusE5 0.9,1.0,1.0; FusE10 ,,;
gene name: b0812	 (NP_415333)	gi: 16128780	length: 167aa
description: global regulator, starvation conditions [Escherichia coli K12].
coverage: Bacteria[6e-89]
conserved domains: (Evalue, description)
	5e-38	COG0783, Dps, DNA-binding ferritin-like protein (oxidative damage protectant) [Inorganic ion transport and metabolism].
	1e-32	cd01043, DPS, DPS (DNA Protecting protein under Starved conditions) domain is a member of a broad superfamily of ferritin-like diiron-carboxylate proteins. Some DPS proteins nonspecifically bind DNA, protecting it from cleavage caused by reactive oxygen species such as the hydroxyl radicals produced during oxidation of Fe(II) by hydrogen peroxide. These proteins assemble into dodecameric structures, some form DPS-DNA co-crystalline complexes, and possess iron and H2O2 detoxification capabilities. Expression of DPS is induced by oxidative or nutritional stress, including metal ion starvation. Members of the DPS family are homopolymers formed by 12 four-helix bundle subunits that assemble with 23 symmetry into a hollow shell. The DPS ferroxidase site is unusual in that it is not located in a four-helix bundle as is in ferritin, but is shared by 2-fold symmetry-related subunits providing the iron ligands. Many DPS sequences (e.g., E. coli) display an N-terminal extension of variable length that contains two or three positively charged lysine residues that extends into the solvent and is thought to play an important role in the stabilization of the complex with DNA. DPS Listeria Flp, Bacillus anthracis Dlp-1 and Dlp-2, and Helicobacter pylori HP-NAP which lack the N-terminal extension, do not bind DNA. DPS proteins from Helicobacter pylori, Treponema pallidum, and Borrelia burgdorferi are highly immunogenic..
	4e-13	pfam00210, Ferritin, Ferritin-like domain. This family contains ferritins and other ferritin-like proteins such as members of the DPS family and bacterioferritins..
----------------------------------------------------
candidate #88:	b0481
likelihood ratios: Total 1.9e+08; Clust 2.8,4.7,3.2; BLAST 10.7,6.9,5.3; KEGG 9.4,5.7,6.8; ExprEco 14.1,1.8,1.2; ExprSce ,1.0,1.0; FusE2 1.0,1.0,1.0; FusE5 1.0,1.0,1.0; FusE10 ,,;
gene name: b0481	 (NP_415014)	gi: 16128465	length: 159aa
description: hypothetical protein b0481 [Escherichia coli K12].
coverage: Bacteria[4e-84]
conserved domains: (Evalue, description)
	9e-45	COG2606, EbsC, Uncharacterized conserved protein [Function unknown].
	1e-41	pfam04073, YbaK, YbaK / prolyl-tRNA synthetases associated domain. This domain of unknown function is found in numerous prokaryote organisms. The structure of YbaK shows a novel fold. This domain also occurs in a number of prolyl-tRNA synthetases (proRS) from prokaryotes. Thus, the domain is thought to be involved in oligo-nucleotide binding, with possible roles in recognition/discrimination or editing of prolyl-tRNA..
	1e-35	cd00002, YbaK, protein family related to YbaK Protein From H. Influenzae (HI1434); prokaryotic domain; function unknown; alignment contains insertion domains of prokaryotic prolyl-tRNA synthetases..
----------------------------------------------------
candidate #89:	b3881
likelihood ratios: Total 1.7e+08; Clust 1.3,1.7,10.2; BLAST 1.2,11.6,41.0; KEGG 1.1,6.9,47.4; ExprEco 1.4,4.2,4.1; ExprSce ,1.6,1.0; FusE2 1.0,1.0,1.0; FusE5 1.0,1.0,1.0; FusE10 ,,;
gene name: b3881	 (NP_418317)	gi: 16131721	length: 292aa
description: putative aldolase [Escherichia coli K12].
coverage: Bacteria[1e-163]
conserved domains: (Evalue, description)
	1e-111	COG3684, LacD, Tagatose-1,6-bisphosphate aldolase [Carbohydrate transport and metabolism].
	6e-73	pfam04274, LacD, Tagatose 1,6-diphosphate aldolase, (LacD). Tagatose 1,6-diphosphate aldolase (EC:4.1.2.40) is part of the tagatose-6-phosphate pathway of galactose-6-phosphate degradation..
----------------------------------------------------
candidate #90:	b3742
likelihood ratios: Total 1.7e+08; Clust 1.8,1.9,5.6; BLAST 33.6,17.9,4.7; KEGG 11.8,12.0,5.5; ExprEco 2.1,1.4,2.9; ExprSce ,1.0,1.0; FusE2 1.0,0.7,0.5; FusE5 0.8,4.0,0.4; FusE10 ,,;
gene name: b3742	 (NP_418198)	gi: 16131610	length: 147aa
description: FMN-binding protein, required for biotin synthase activity [Escherichia coli K12].
coverage: Archaea[1e-08] Bacteria[2e-80] Eukaryota[2e-07]
conserved domains: (Evalue, description)
	2e-24	COG0716, FldA, Flavodoxins [Energy production and conversion].
	2e-16	pfam00258, Flavodoxin_1, Flavodoxin..
	2e-14	COG0369, CysJ, Sulfite reductase, alpha subunit (flavoprotein) [Inorganic ion transport and metabolism].
----------------------------------------------------
candidate #91:	b0763
likelihood ratios: Total 1.7e+08; Clust 636.0,4.4,5.4; BLAST 2.6,5.6,3.0; KEGG 1.7,2.5,2.3; ExprEco 1.1,1.8,16.9; ExprSce ,1.0,1.0; FusE2 1.0,0.9,0.9; FusE5 0.9,1.0,1.0; FusE10 ,,;
gene name: b0763	 (NP_415284)	gi: 16128731	length: 257aa
description: molybdate transport protein (ABC superfamily, peri_bind) [Escherichia coli K12].
coverage: Archaea[7e-37] Bacteria[1e-141]
conserved domains: (Evalue, description)
	3e-63	COG0725, ModA, ABC-type molybdate transport system, periplasmic component [Inorganic ion transport and metabolism].
----------------------------------------------------
candidate #92:	b1244
likelihood ratios: Total 1.6e+08; Clust 46.4,4.5,2.6; BLAST 1.3,39.2,24.7; KEGG 1.1,13.7,13.3; ExprEco 1.8,1.6,1.0; ExprSce ,1.0,1.0; FusE2 1.0,0.9,0.4; FusE5 0.9,1.8,0.6; FusE10 ,,;
gene name: b1244	 (NP_415760)	gi: 16129205	length: 306aa
description: oligopeptide transport permease protein [Escherichia coli K12].
coverage: Archaea[2e-52] Bacteria[1e-170]
conserved domains: (Evalue, description)
	4e-84	COG0601, DppB, ABC-type dipeptide/oligopeptide/nickel transport systems, permease components [Amino acid transport and metabolism / Inorganic ion transport and metabolism].
	4e-45	COG4174, COG4174, ABC-type uncharacterized transport system, permease component [General function prediction only].
	4e-36	COG4168, SapB, ABC-type antimicrobial peptide transport system, permease component [Defense mechanisms].
	4e-15	pfam00528, BPD_transp_1, Binding-protein-dependent transport system inner membrane component. The alignments cover the most conserved region of the proteins, which is thought to be located in a cytoplasmic loop between two transmembrane domains. The members of this family have a variable number of transmembrane helices..
----------------------------------------------------
candidate #93:	b2298
likelihood ratios: Total 1.6e+08; Clust 3.1,3.9,7.3; BLAST 1.8,42.2,26.8; KEGG 2.9,12.0,21.8; ExprEco 1.1,2.5,1.1; ExprSce ,1.0,1.0; FusE2 1.0,0.8,0.8; FusE5 0.7,1.0,1.0; FusE10 ,,;
gene name: b2298	 (NP_416801)	gi: 16130233	length: 513aa
description: putative S-transferase [Escherichia coli K12].
coverage: Bacteria[0.0] Eukaryota[5e-08]
conserved domains: (Evalue, description)
	1e-153	COG1288, COG1288, Predicted membrane protein [Function unknown].
	1e-112	pfam03606, DcuC, C4-dicarboxylate anaerobic carrier..
----------------------------------------------------
candidate #94:	b2059
likelihood ratios: Total 1.6e+08; Clust 3.2,2.1,2.6; BLAST 1.8,119.6,1.6; KEGG 1.4,305.1,1.5; ExprEco 34.4,2.2,1.2; ExprSce ,1.0,1.5; FusE2 1.0,0.8,0.6; FusE5 0.9,0.7,0.8; FusE10 ,,;
gene name: b2059	 (NP_416563)	gi: 16129999	length: 279aa
description: putative glycosyl transferase, colanic acid synthesis [Escherichia coli K12].
coverage: Archaea[2e-23] Bacteria[1e-165] Eukaryota[1e-08]
conserved domains: (Evalue, description)
	8e-25	pfam00535, Glycos_transf_2, Glycosyl transferase. Diverse family, transferring sugar from UDP-glucose, UDP-N-acetyl- galactosamine, GDP-mannose or CDP-abequose, to a range of substrates including cellulose, dolichol phosphate and teichoic acids..
	6e-16	COG0463, WcaA, Glycosyltransferases involved in cell wall biogenesis [Cell envelope biogenesis, outer membrane].
----------------------------------------------------
candidate #95:	b1710
likelihood ratios: Total 1.5e+08; Clust 1.6,3.2,13.3; BLAST 3.1,2.6,2.5; KEGG 4.5,6.1,2.3; ExprEco 22.1,3.4,17.2; ExprSce ,1.3,1.1; FusE2 1.0,1.0,1.0; FusE5 1.0,1.0,1.0; FusE10 ,,;
gene name: b1710	 (NP_416225)	gi: 16129666	length: 183aa
description: vitamin B12 transport [Escherichia coli K12].
coverage: Bacteria[1e-103] Eukaryota[2e-33]
conserved domains: (Evalue, description)
	6e-65	COG0386, BtuE, Glutathione peroxidase [Posttranslational modification, protein turnover, chaperones].
	8e-46	pfam00255, GSHPx, Glutathione peroxidase..
----------------------------------------------------
candidate #96:	b4371
likelihood ratios: Total 1.5e+08; Clust 1.8,3.7,9.2; BLAST 13.6,8.4,12.5; KEGG 2.5,3.0,6.9; ExprEco 2.2,1.8,2.7; ExprSce ,1.0,1.0; FusE2 1.0,0.9,0.8; FusE5 5.4,0.9,0.9; FusE10 ,,;
gene name: b4371	 (NP_418788)	gi: 16132189	length: 343aa
description: 16S RNA m2G1207 methylase [Escherichia coli K12].
coverage: Archaea[1e-14] Bacteria[0.0] Eukaryota[4e-08]
conserved domains: (Evalue, description)
	1e-105	COG2813, RsmC, 16S RNA G1207 methylase RsmC [Translation, ribosomal structure and biogenesis].
	1e-14	COG2890, HemK, Methylase of polypeptide chain release factors [Translation, ribosomal structure and biogenesis].
	9e-12	COG4123, COG4123, Predicted O-methyltransferase [General function prediction only].
	5e-11	pfam05175, MTS, Methyltransferase small domain. This domain is found in ribosomal RNA small subunit methyltransferase C as well as other methyltransferases..
----------------------------------------------------
candidate #97:	b1534
likelihood ratios: Total 1.4e+08; Clust 73.9,2.2,5.4; BLAST 1.9,2.8,14.7; KEGG 2.4,12.8,29.7; ExprEco 3.7,1.2,1.8; ExprSce ,1.0,1.0; FusE2 1.0,0.9,0.4; FusE5 0.9,0.9,0.9; FusE10 ,,;
gene name: b1534	 (NP_416051)	gi: 16129493	length: 395aa
description: putative transport protein [Escherichia coli K12].
coverage: Archaea[3e-24] Bacteria[0.0]
----------------------------------------------------
candidate #98:	b1106
likelihood ratios: Total 1.4e+08; Clust 16.2,8.0,1.6; BLAST 15.2,2.0,12.5; KEGG 5.1,1.8,4.7; ExprEco 1.8,3.0,2.0; ExprSce ,1.7,1.3; FusE2 1.7,1.0,1.0; FusE5 1.0,1.0,1.0; FusE10 ,,;
gene name: b1106	 (NP_415624)	gi: 16129069	length: 274aa
description: putative beta-glucosidase (EC 3.2.1.21) [Escherichia coli K12].
coverage: Bacteria[1e-164]
conserved domains: (Evalue, description)
	4e-47	COG0510, CotS, Predicted choline kinase involved in LPS biosynthesis [Cell envelope biogenesis, outer membrane].
----------------------------------------------------
candidate #99:	b3400
likelihood ratios: Total 1.4e+08; Clust 3.9,4.1,3.6; BLAST 4.7,2.3,3.6; KEGG 36.0,10.9,8.2; ExprEco 2.2,3.5,2.6; ExprSce ,1.0,1.0; FusE2 1.0,1.0,1.0; FusE5 1.0,1.0,1.0; FusE10 ,,;
gene name: b3400	 (NP_417859)	gi: 16131277	length: 133aa
description: Hsp15; DNA/RNA binding heat shock protein [Escherichia coli K12].
coverage: Bacteria[2e-70]
conserved domains: (Evalue, description)
	1e-27	COG1188, COG1188, Ribosome-associated heat shock protein implicated in the recycling of the 50S subunit (S4 paralog) [Translation, ribosomal structure and biogenesis].
----------------------------------------------------
candidate #100:	b2412
likelihood ratios: Total 1.3e+08; Clust 2.7,436.0,2.6; BLAST 10.3,2.1,3.1; KEGG 8.8,1.3,1.2; ExprEco 3.4,2.3,6.1; ExprSce ,1.0,1.0; FusE2 1.0,1.0,1.0; FusE5 1.0,1.0,1.0; FusE10 ,,;
gene name: b2412	 (NP_416907)	gi: 16130338	length: 328aa
description: cell division protein involved in FtsZ ring [Escherichia coli K12].
coverage: Archaea[9e-07] Bacteria[0.0] Eukaryota[9e-15]
conserved domains: (Evalue, description)
	1e-106	COG3115, ZipA, Cell division protein [Cell division and chromosome partitioning].
	2e-55	cd00231, ZipA, ZipA C-terminal domain. ZipA, a membrane-anchored protein, is one of at least nine essential gene products necessary for assembly of the septal ring which mediates cell division in E.coli. ZipA and FtsA directly bind FtsZ, a homolog of eukaryotic tubulins, at the prospective division site, followed by the sequential addition of FtsK, FtsQ, FtsL, FtsW, FtsI, and FtsN. ZipA contains three domains: a short N-terminal membrane-anchored domain, a central P/Q domain that is rich in proline and glutamine and a C-terminal domain, which comprises almost half the protein..
----------------------------------------------------
candidate #101:	b1835
likelihood ratios: Total 1.2e+08; Clust 4.6,2.9,2.3; BLAST 3.2,2.7,3.1; KEGG 14.0,4.1,2.7; ExprEco 1.4,2.1,1.5; ExprSce ,3.5,1.3; FusE2 1.0,1.0,1.0; FusE5 61.0,0.9,0.9; FusE10 ,,;
gene name: b1835	 (NP_416349)	gi: 16129788	length: 481aa
description: putative methyltransferase [Escherichia coli K12].
coverage: Archaea[7e-49] Bacteria[0.0] Eukaryota[1e-41]
conserved domains: (Evalue, description)
	3e-77	COG0144, Sun, tRNA and rRNA cytosine-C5-methylases [Translation, ribosomal structure and biogenesis].
	9e-76	pfam01189, Nol1_Nop2_Sun, NOL1/NOP2/sun family..
	4e-33	COG3270, COG3270, Uncharacterized conserved protein [Function unknown].
----------------------------------------------------
candidate #102:	b1004
likelihood ratios: Total 1.2e+08; Clust 7.3,2.8,1.9; BLAST 1.7,4.2,12.3; KEGG 1.3,2.5,6.0; ExprEco 7.5,4.7,1.5; ExprSce ,15.7,2.5; FusE2 1.1,1.0,1.0; FusE5 0.9,1.0,1.0; FusE10 ,,;
gene name: b1004	 (NP_415524)	gi: 16128970	length: 198aa
description: flavodoxin-like protein, trp repressor-binding protein [Escherichia coli K12].
coverage: Archaea[6e-50] Bacteria[1e-109] Eukaryota[3e-52]
conserved domains: (Evalue, description)
	7e-39	COG0655, WrbA, Multimeric flavodoxin WrbA [General function prediction only].
	2e-12	pfam00258, Flavodoxin_1, Flavodoxin..
	1e-11	COG0426, FpaA, Uncharacterized flavoproteins [Energy production and conversion].
----------------------------------------------------
candidate #103:	b1036
likelihood ratios: Total 1.2e+08; Clust 7.4,1.6,2.0; BLAST 322.2,2.8,5.4; KEGG 12.9,2.5,2.3; ExprEco 2.2,4.6,2.0; ExprSce ,1.0,1.0; FusE2 1.0,0.9,0.9; FusE5 0.9,1.0,1.0; FusE10 ,,;
gene name: b1036	 (NP_415554)	gi: 49176072	length: 179aa
description: putative transport protein [Escherichia coli K12].
coverage: Bacteria[8e-98]
conserved domains: (Evalue, description)
	1e-47	pfam06496, DUF1097, Protein of unknown function (DUF1097). This family consists of several bacterial putative membrane proteins..
----------------------------------------------------
candidate #104:	b0641
likelihood ratios: Total 1.2e+08; Clust 6.6,31.3,4.8; BLAST 10.9,2.5,1.9; KEGG 3.3,1.7,1.4; ExprEco 8.8,15.0,2.5; ExprSce ,1.0,1.0; FusE2 1.0,1.0,1.0; FusE5 1.0,1.0,1.0; FusE10 ,,;
gene name: b0641	 (NP_415174)	gi: 16128624	length: 193aa
description: a minor lipoprotein [Escherichia coli K12].
coverage: Bacteria[1e-103] Eukaryota[1e-14]
conserved domains: (Evalue, description)
	3e-49	pfam04390, RplB, Rare lipoprotein B family. The Escherichia coli family member has been named Rare lipoprotein B (RplB). Thioglyceride and N-fatty acyl residues may be attached to the N-terminal cysteine, which is conserved in this family. RplB is speculated to be involved in cell duplication..
----------------------------------------------------
candidate #105:	b0994
likelihood ratios: Total 1.1e+08; Clust 223.4,1.9,2.5; BLAST 191.0,1.6,4.5; KEGG 9.6,1.4,1.4; ExprEco 5.1,1.1,1.0; ExprSce ,1.0,1.0; FusE2 1.0,0.9,0.9; FusE5 0.9,1.0,1.0; FusE10 ,,;
gene name: b0994	 (NP_415514)	gi: 16128960	length: 342aa
description: part of regulation of tor operon, periplasmic [Escherichia coli K12].
coverage: Bacteria[0.0]
conserved domains: (Evalue, description)
	1e-61	pfam00532, Peripla_BP_1, Periplasmic binding proteins and sugar binding domain of the LacI family. This family includes the periplasmic binding proteins, and the LacI family transcriptional regulators. The periplasmic binding proteins are the primary receptors for chemotaxis and transport of many sugar based solutes. The LacI family of proteins consist of transcriptional regulators related to the lac repressor. In this case, generally the sugar binding domain binds a sugar which changes the DNA binding activity of the repressor domain (pfam00356)..
	6e-29	COG1879, RbsB, ABC-type sugar transport system, periplasmic component [Carbohydrate transport and metabolism].
	1e-10	COG1609, PurR, Transcriptional regulators [Transcription].
----------------------------------------------------
candidate #106:	b4030
likelihood ratios: Total 1.1e+08; Clust 1.5,2.3,31.2; BLAST 85.5,1.9,1.7; KEGG 13.8,2.5,6.1; ExprEco 12.5,1.1,1.2; ExprSce ,1.0,1.0; FusE2 1.0,1.0,1.0; FusE5 1.0,1.0,1.0; FusE10 ,,;
gene name: b4030	 (NP_418454)	gi: 16131856	length: 136aa
description: putative membrane protein [Escherichia coli K12].
coverage: Bacteria[2e-70]
conserved domains: (Evalue, description)
	2e-32	pfam06146, PsiE, Phosphate-starvation-inducible E. Phosphate-starvation-inducible E (PsiE) expression is under direct positive and negative control by PhoB and cAMP-CRP, respectively. The function of PsiE remains to be determined..
----------------------------------------------------
candidate #107:	b0930
likelihood ratios: Total 1.0e+08; Clust 3.0,4.6,6.8; BLAST 2.1,4.5,4.4; KEGG 1.2,14.4,5.3; ExprEco 2.5,2.9,19.2; ExprSce ,4.2,1.0; FusE2 1.1,0.9,0.8; FusE5 0.9,0.7,0.8; FusE10 ,,;
gene name: b0930	 (NP_415450)	gi: 16128897	length: 466aa
description: asparagine tRNA synthetase [Escherichia coli K12].
coverage: Archaea[7e-70] Bacteria[0.0] Eukaryota[1e-147]
conserved domains: (Evalue, description)
	1e-158	COG0017, AsnS, Aspartyl/asparaginyl-tRNA synthetases [Translation, ribosomal structure and biogenesis].
	1e-113	cd00776, AsxRS_core, Asx tRNA synthetase (AspRS/AsnRS) class II core domain. Assignment to class II aminoacyl-tRNA synthetases (aaRS) based upon its structure and the presence of three characteristic sequence motifs in the core domain. This family includes AsnRS as well as a subgroup of AspRS. AsnRS and AspRS are homodimers, which attach either asparagine or aspartate to the 3'OH group of ribose of the appropriate tRNA. While archaea lack asnRS, they possess a non-discriminating aspRS, which can mischarge Asp-tRNA with Asn. Subsequently, a tRNA-dependent aspartate amidotransferase converts the bound aspartate to asparagine. The catalytic core domain is primarily responsible for the ATP-dependent formation of the enzyme bound aminoacyl-adenylate..
	2e-82	pfam00152, tRNA-synt_2, tRNA synthetases class II (D, K and N). Other tRNA synthetase sub-families are too dissimilar to be included..
	4e-32	cd00669, Asp_Lys_Asn_RS_core, Asp_Lys_Asn_tRNA synthetase class II core domain. This domain is the core catalytic domain of class II aminoacyl-tRNA synthetases of the subgroup containing aspartyl, lysyl, and asparaginyl tRNA synthetases. It is primarily responsible for ATP-dependent formation of the enzyme bound aminoacyl-adenylate. Class II assignment is based upon its structure and the presence of three characteristic sequence motifs. Nearly all class II tRNA synthetases are dimers and enzymes in this subgroup are homodimers. These enzymes attach a specific amino acid to the 3' OH group of ribose of the appropriate tRNA..
	8e-18	COG0173, AspS, Aspartyl-tRNA synthetase [Translation, ribosomal structure and biogenesis].
	3e-16	COG1190, LysU, Lysyl-tRNA synthetase (class II) [Translation, ribosomal structure and biogenesis].
	2e-15	cd00775, LysRS_core, Lys_tRNA synthetase (LysRS) class II core domain. Class II LysRS is a dimer which attaches a lysine to the 3' OH group of ribose of the appropriate tRNA. Its assignment to class II aaRS is based upon its structure and the presence of three characteristic sequence motifs in the core domain. It is found in eukaryotes as well as some prokaryotes and archaea. However, LysRS belongs to class I aaRS's in some prokaryotes and archaea. The catalytic core domain is primarily responsible for the ATP-dependent formation of the enzyme bound aminoacyl-adenylate..
	1e-11	cd00777, AspRS_core, Asp tRNA synthetase (aspRS) class II core domain. Class II assignment is based upon its structure and the presence of three characteristic sequence motifs. AspRS is a homodimer, which attaches a specific amino acid to the 3' OH group of ribose of the appropriate tRNA. The catalytic core domain is primarily responsible for the ATP-dependent formation of the enzyme bound aminoacyl-adenylate. AspRS in this family differ from those found in the AsxRS family by a GAD insert in the core domain..
----------------------------------------------------
candidate #108:	b2007
likelihood ratios: Total 9.9e+07; Clust 5.2,4.1,5.1; BLAST 10.5,7.1,3.5; KEGG 6.6,3.7,2.6; ExprEco 1.4,9.8,5.4; ExprSce ,1.0,1.0; FusE2 1.0,0.9,0.8; FusE5 1.0,1.0,1.0; FusE10 ,,;
gene name: b2007	 (NP_416511)	gi: 49176178	length: 131aa
description: putative alpha helix protein [Escherichia coli K12].
coverage: Bacteria[9e-68]
----------------------------------------------------
candidate #109:	b1449
likelihood ratios: Total 9.8e+07; Clust 2.8,1.9,2.7; BLAST 61.4,3.4,3.2; KEGG 1.9,7.3,2.8; ExprEco 32.8,2.0,2.3; ExprSce ,1.6,1.1; FusE2 1.0,0.7,3.2; FusE5 0.9,0.8,0.5; FusE10 ,,;
gene name: b1449	 (NP_415966)	gi: 49176111	length: 376aa
description: putative dehydrogenase, NAD(P)-binding [Escherichia coli K12].
coverage: Archaea[6e-80] Bacteria[0.0] Eukaryota[4e-66]
conserved domains: (Evalue, description)
	1e-158	COG2130, COG2130, Putative NADP-dependent oxidoreductases [General function prediction only].
	9e-31	COG0604, Qor, NADPH:quinone reductase and related Zn-dependent oxidoreductases [Energy production and conversion / General function prediction only].
	6e-29	pfam00107, ADH_zinc_N, Zinc-binding dehydrogenase..
	4e-14	COG1064, AdhP, Zn-dependent alcohol dehydrogenases [General function prediction only].
	8e-11	COG1063, Tdh, Threonine dehydrogenase and related Zn-dependent dehydrogenases [Amino acid transport and metabolism / General function prediction only].
----------------------------------------------------
candidate #110:	b1539
likelihood ratios: Total 9.7e+07; Clust 2.5,3.0,17.0; BLAST 2.7,2.5,2.7; KEGG 3.2,3.2,2.2; ExprEco 4.9,7.0,4.5; ExprSce ,2.5,2.0; FusE2 1.1,0.7,7.9; FusE5 1.0,0.7,0.6; FusE10 ,,;
gene name: b1539	 (NP_416057)	gi: 16129498	length: 248aa
description: putative oxidoreductase [Escherichia coli K12].
coverage: Archaea[1e-29] Bacteria[1e-141] Eukaryota[9e-51]
conserved domains: (Evalue, description)
	1e-91	COG4221, COG4221, Short-chain alcohol dehydrogenase of unknown specificity [General function prediction only].
	9e-47	pfam00106, adh_short, short chain dehydrogenase. This family contains a wide variety of dehydrogenases..
	8e-46	COG0300, DltE, Short-chain dehydrogenases of various substrate specificities [General function prediction only].
	2e-31	COG1028, FabG, Dehydrogenases with different specificities (related to short-chain alcohol dehydrogenases) [Secondary metabolites biosynthesis, transport, and catabolism / General function prediction only].
	5e-28	COG3967, DltE, Short-chain dehydrogenase involved in D-alanine esterification of lipoteichoic acid and wall teichoic acid (D-alanine transfer protein) [Cell envelope biogenesis, outer membrane].
----------------------------------------------------
candidate #111:	b1108
likelihood ratios: Total 9.6e+07; Clust 8.2,7.3,1.4; BLAST 21.0,2.4,4.1; KEGG 7.1,2.8,3.3; ExprEco 3.7,5.6,4.0; ExprSce ,1.0,1.0; FusE2 1.0,1.0,1.0; FusE5 1.0,1.0,1.0; FusE10 ,,;
gene name: b1108	 (NP_415626)	gi: 49176078	length: 199aa
description: putative hydrolase [Escherichia coli K12].
coverage: Bacteria[1e-116]
conserved domains: (Evalue, description)
	2e-69	COG3150, COG3150, Predicted esterase [General function prediction only].
	1e-64	pfam05728, UPF0227, Uncharacterised protein family (UPF0227). Despite being classed as uncharacterised proteins, the members of this family are almost certainly enzymes that are distantly related to the pfam00561..
----------------------------------------------------
candidate #112:	b2946
likelihood ratios: Total 9.4e+07; Clust 2.4,28.6,4.5; BLAST 3.5,7.3,1.9; KEGG 2.0,42.2,1.7; ExprEco 3.4,2.0,3.0; ExprSce ,1.0,1.0; FusE2 1.0,1.0,1.0; FusE5 2.1,1.0,1.0; FusE10 ,,;
gene name: b2946	 (NP_417421)	gi: 49176287	length: 252aa
description: hypothetical protein b2946 [Escherichia coli K12].
coverage: Bacteria[1e-141] Eukaryota[4e-09]
conserved domains: (Evalue, description)
	8e-77	COG1385, COG1385, Uncharacterized protein conserved in bacteria [Function unknown].
	5e-26	pfam04452, DUF558, Protein of unknown function (DUF558). Bacterial protein of unknown function, occasionally found adjacent to the diacylglycerol kinase catalytic domain DAGKc (pfam00781)..
----------------------------------------------------
candidate #113:	b4161
likelihood ratios: Total 8.7e+07; Clust 1.5,3.7,7.6; BLAST 3.4,22.9,3.4; KEGG 15.2,8.1,10.4; ExprEco 3.1,1.5,2.8; ExprSce ,1.0,1.0; FusE2 1.0,0.8,0.6; FusE5 1.0,1.0,1.0; FusE10 ,,;
gene name: b4161	 (NP_418585)	gi: 49176465	length: 337aa
description: putative enzyme [Escherichia coli K12].
coverage: Archaea[6e-33] Bacteria[0.0] Eukaryota[1e-24]
conserved domains: (Evalue, description)
	1e-103	COG1162, COG1162, Predicted GTPases [General function prediction only].
	2e-62	pfam03193, DUF258, Protein of unknown function, DUF258..
----------------------------------------------------
candidate #114:	b1120
likelihood ratios: Total 8.4e+07; Clust 6.7,5.9,2.9; BLAST 2.2,2.9,3.6; KEGG 2.7,2.8,3.8; ExprEco 1.2,13.2,2.4; ExprSce ,1.4,3.0; FusE2 2.5,1.0,0.9; FusE5 3.0,1.0,1.0; FusE10 ,,;
gene name: b1120	 (NP_415638)	gi: 16129083	length: 279aa
description: putative nicotinic acid mononucleotide:5,6-dimethylbenzimidazole (DMB) phosphoribosyltransferase [Escherichia coli K12].
coverage: Archaea[3e-41] Bacteria[1e-161] Eukaryota[4e-39]
conserved domains: (Evalue, description)
	1e-84	cd01412, SIRT5_Af1_CobB, SIRT5_Af1_CobB: Eukaryotic, archaeal and prokaryotic group (class3) which includes human sirtuin SIRT5, Archaeoglobus fulgidus Sir2-Af1, and E. coli CobB; and are members of the SIR2 family of proteins, silent information regulator 2 (Sir2) enzymes which catalyze NAD+-dependent protein/histone deacetylation. Sir2 proteins have been shown to regulate gene silencing, DNA repair, metabolic enzymes, and life span. CobB is a bacterial sirtuin that deacetylates acetyl-CoA synthetase at an active site lysine to stimulate its enzymatic activity. .
	3e-77	COG0846, SIR2, NAD-dependent protein deacetylases, SIR2 family [Transcription].
	3e-64	cd01407, SIR2-fam, SIR2 family of proteins includes silent information regulator 2 (Sir2) enzymes which catalyze NAD+-dependent protein/histone deacetylation, where the acetyl group from the lysine epsilon-amino group is transferred to the ADP-ribose moiety of NAD+, producing nicotinamide and the novel metabolite O-acetyl-ADP-ribose. Sir2 proteins, also known as sirtuins, are found in all eukaryotes and many archaea and prokaryotes and have been shown to regulate gene silencing, DNA repair, metabolic enzymes, and life span. The most-studied function, gene silencing, involves the inactivation of chromosome domains containing key regulatory genes by packaging them into a specialized chromatin structure that is inaccessible to DNA-binding proteins. The oligomerization state of Sir2 appears to be organism-dependent, sometimes occurring as a monomer and sometimes as a multimer..
	3e-55	cd00296, SIR2, SIR2 superfamily of proteins includes silent information regulator 2 (Sir2) enzymes which catalyze NAD+-dependent protein/histone deacetylation, where the acetyl group from the lysine epsilon-amino group is transferred to the ADP-ribose moiety of NAD+, producing nicotinamide and the novel metabolite O-acetyl-ADP-ribose. Sir2 proteins, also known as sirtuins, are found in all eukaryotes and many archaea and prokaryotes and have been shown to regulate gene silencing, DNA repair, metabolic enzymes, and life span. The most-studied function, gene silencing, involves the inactivation of chromosome domains containing key regulatory genes by packaging them into a specialized chromatin structure that is inaccessible to DNA-binding proteins. The oligomerization state of Sir2 appears to be organism-dependent, sometimes occurring as a monomer and sometimes as a multimer. Also included in this superfamily is a group of uncharacterized Sir2-like proteins which lack certain key catalytic residues and conserved zinc binding cysteines..
	1e-54	pfam02146, SIR2, Sir2 family..
	2e-41	cd01413, SIR2_Af2, SIR2_Af2: Archaeal and prokaryotic group which includes Archaeoglobus fulgidus Sir2-Af2, Sulfolobus solfataricus ssSir2, and several bacterial homologs; and are members of the SIR2 family of proteins, silent information regulator 2 (Sir2) enzymes which catalyze NAD+-dependent protein/histone deacetylation. Sir2 proteins have been shown to regulate gene silencing, DNA repair, metabolic enzymes, and life span. The Sir2 homolog from the archaea Sulfolobus solftaricus deacetylates the non-specific DNA protein Alba to mediate transcription repression..
	8e-34	cd01411, SIR2H, SIR2H: Uncharacterized prokaryotic Sir2 homologs from several gram positive bacterial species and Fusobacteria; and are members of the SIR2 family of proteins, silent information regulator 2 (Sir2) enzymes which catalyze NAD+-dependent protein/histone deacetylation. Sir2 proteins have been shown to regulate gene silencing, DNA repair, metabolic enzymes, and life span..
	1e-27	cd01410, SIRT7, SIRT7: Eukaryotic and prokaryotic group (class4) which includes human sirtuin SIRT6, SIRT7, and several bacterial homologs; and are members of the SIR2 family of proteins, silent information regulator 2 (Sir2) enzymes which catalyze NAD+-dependent protein/histone deacetylation. Sir2 proteins have been shown to regulate gene silencing, DNA repair, metabolic enzymes, and life span..
	6e-26	cd01409, SIRT4, SIRT4: Eukaryotic and prokaryotic group (class2) which includes human sirtuin SIRT4 and several bacterial homologs; and are members of the SIR2 family of proteins, silent information regulator 2 (Sir2) enzymes which catalyze NAD+-dependent protein/histone deacetylation. Sir2 proteins have been shown to regulate gene silencing, DNA repair, metabolic enzymes, and life span..
	2e-17	cd01408, SIRT1, SIRT1: Eukaryotic group (class1) which includes human sirtuins SIRT1-3 and yeast Hst1-4; and are members of the SIR2 family of proteins, silent information regulator 2 (Sir2) enzymes which catalyze NAD+-dependent protein/histone deacetylation. Sir2 proteins have been shown to regulate gene silencing, DNA repair, and life span. The most-studied function, gene silencing, involves the inactivation of chromosome domains containing key regulatory genes by packaging them into a specialized chromatin structure that is inaccessible to DNA-binding proteins. The nuclear SIRT1 has been shown to target the p53 tumor suppressor protein for deacetylation to suppress DNA damage, and the cytoplasmic SIRT2 homolog has been shown to target alpha-tubulin for deacetylation for the maintenance of cell integrity..
----------------------------------------------------
candidate #115:	b0419
likelihood ratios: Total 8.3e+07; Clust 2.1,2.7,1.6; BLAST 6.3,3.7,10.2; KEGG 1.7,2.5,2.6; ExprEco 10.7,1.4,1.4; ExprSce ,1.9,2.3; FusE2 10.2,0.9,0.7; FusE5 14.4,0.7,0.6; FusE10 ,,;
gene name: b0419	 (NP_414953)	gi: 16128404	length: 348aa
description: putative NAD(P)H-dependent xylose reductase [Escherichia coli K12].
coverage: Archaea[2e-80] Bacteria[0.0] Eukaryota[5e-70]
conserved domains: (Evalue, description)
	8e-93	COG0667, Tas, Predicted oxidoreductases (related to aryl-alcohol dehydrogenases) [Energy production and conversion].
	1e-50	pfam00248, Aldo_ket_red, Aldo/keto reductase family. This family includes a number of K+ ion channel beta chain regulatory domains - these are reported to have oxidoreductase activity..
	5e-42	COG0656, ARA1, Aldo/keto reductases, related to diketogulonate reductase [General function prediction only].
	9e-35	COG4989, COG4989, Predicted oxidoreductase [General function prediction only].
	1e-26	COG1453, COG1453, Predicted oxidoreductases of the aldo/keto reductase family [General function prediction only].
----------------------------------------------------
candidate #116:	b1318
likelihood ratios: Total 8.2e+07; Clust 3.4,2.1,42.6; BLAST 1.6,10.9,31.7; KEGG 1.5,6.1,8.8; ExprEco 1.0,1.0,1.1; ExprSce ,1.0,1.0; FusE2 1.0,1.8,1.1; FusE5 1.0,2.5,1.1; FusE10 ,,;
gene name: b1318	 (NP_415834)	gi: 16129279	length: 322aa
description: putative ATP-binding component of a transport system [Escherichia coli K12].
coverage: Archaea[2e-90] Bacteria[1e-180] Eukaryota[1e-52]
conserved domains: (Evalue, description)
	1e-119	COG3839, MalK, ABC-type sugar transport systems, ATPase components [Carbohydrate transport and metabolism].
	7e-95	COG3842, PotA, ABC-type spermidine/putrescine transport systems, ATPase components [Amino acid transport and metabolism].
	2e-66	COG1118, CysA, ABC-type sulfate/molybdate transport systems, ATPase component [Inorganic ion transport and metabolism].
	6e-64	COG1125, OpuBA, ABC-type proline/glycine betaine transport systems, ATPase components [Amino acid transport and metabolism].
	2e-59	COG1116, TauB, ABC-type nitrate/sulfonate/bicarbonate transport system, ATPase component [Inorganic ion transport and metabolism].
	2e-55	cd00267, ABC_ATPase, ABC (ATP-binding cassette) transporter nucleotide-binding domain; ABC transporters are a large family of proteins involved in the transport of a wide variety of different compounds, like sugars, ions, peptides and more complex organic molecules. The nucleotide binding domain shows the highest similarity between all members of the family. ABC transporters are a subset of nucleotide hydrolases that contain a signature motif, Q-loop, and H-loop/switch region in addition to the Walker A motif/P-loop andWalker B motif commonly found in a number of ATP- and GTP-binding and hydrolyzing proteins..
	2e-54	COG4175, ProV, ABC-type proline/glycine betaine transport system, ATPase component [Amino acid transport and metabolism].
	1e-48	COG1126, GlnQ, ABC-type polar amino acid transport system, ATPase component [Amino acid transport and metabolism].
	4e-48	COG1131, CcmA, ABC-type multidrug transport system, ATPase component [Defense mechanisms].
	3e-47	COG1136, SalX, ABC-type antimicrobial peptide transport system, ATPase component [Defense mechanisms].
	4e-46	COG3840, ThiQ, ABC-type thiamine transport system, ATPase component [Coenzyme metabolism].
	7e-44	COG4608, AppF, ABC-type oligopeptide transport system, ATPase component [Amino acid transport and metabolism].
	1e-43	COG1135, AbcC, ABC-type metal ion transport system, ATPase component [Inorganic ion transport and metabolism].
	2e-43	COG1123, COG1123, ATPase components of various ABC-type transport systems, contain duplicated ATPase [General function prediction only].
	2e-43	COG1122, CbiO, ABC-type cobalt transport system, ATPase component [Inorganic ion transport and metabolism].
	7e-42	COG4148, ModC, ABC-type molybdate transport system, ATPase component [Inorganic ion transport and metabolism].
	8e-42	COG4525, TauB, ABC-type taurine transport system, ATPase component [Inorganic ion transport and metabolism].
	2e-40	pfam00005, ABC_tran, ABC transporter. ABC transporters for a large family of proteins responsible for translocation of a variety of compounds across biological membranes. ABC transporters are the largest family of proteins in many completely sequenced bacteria. ABC transporters are composed of two copies of this domain and two copies of a transmembrane domain pfam00664. These four domains may belong to a single polypeptide, or belong in different polypeptide chains..
	4e-39	COG1120, FepC, ABC-type cobalamin/Fe3+-siderophores transport systems, ATPase components [Inorganic ion transport and metabolism / Coenzyme metabolism].
	6e-39	COG2884, FtsE, Predicted ATPase involved in cell division [Cell division and chromosome partitioning].
	9e-39	COG1124, DppF, ABC-type dipeptide/oligopeptide/nickel transport system, ATPase component [Amino acid transport and metabolism / Inorganic ion transport and metabolism].
	4e-38	COG1117, PstB, ABC-type phosphate transport system, ATPase component [Inorganic ion transport and metabolism].
	5e-38	COG3638, COG3638, ABC-type phosphate/phosphonate transport system, ATPase component [Inorganic ion transport and metabolism].
	6e-36	COG1127, Ttg2A, ABC-type transport system involved in resistance to organic solvents, ATPase component [Secondary metabolites biosynthesis, transport, and catabolism].
	2e-35	COG0444, DppD, ABC-type dipeptide/oligopeptide/nickel transport system, ATPase component [Amino acid transport and metabolism / Inorganic ion transport and metabolism].
	2e-34	COG2274, SunT, ABC-type bacteriocin/lantibiotic exporters, contain an N-terminal double-glycine peptidase domain [Defense mechanisms].
	3e-33	COG1129, MglA, ABC-type sugar transport system, ATPase component [Carbohydrate transport and metabolism].
	3e-32	COG4555, NatA, ABC-type Na+ transport system, ATPase component [Energy production and conversion / Inorganic ion transport and metabolism].
	3e-32	COG4988, CydD, ABC-type transport system involved in cytochrome bd biosynthesis, ATPase and permease components [Energy production and conversion / Posttranslational modification, protein turnover, chaperones].
	3e-32	COG1121, ZnuC, ABC-type Mn/Zn transport systems, ATPase component [Inorganic ion transport and metabolism].
	3e-31	COG4181, COG4181, Predicted ABC-type transport system involved in lysophospholipase L1 biosynthesis, ATPase component [Secondary metabolites biosynthesis, transport, and catabolism].
	4e-31	COG4136, COG4136, ABC-type uncharacterized transport system, ATPase component [General function prediction only].
	5e-31	COG0411, LivG, ABC-type branched-chain amino acid transport systems, ATPase component [Amino acid transport and metabolism].
	4e-30	COG0410, LivF, ABC-type branched-chain amino acid transport systems, ATPase component [Amino acid transport and metabolism].
	4e-29	COG4598, HisP, ABC-type histidine transport system, ATPase component [Amino acid transport and metabolism].
	1e-28	COG4161, ArtP, ABC-type arginine transport system, ATPase component [Amino acid transport and metabolism].
	4e-28	COG1132, MdlB, ABC-type multidrug transport system, ATPase and permease components [Defense mechanisms].
	1e-27	COG4172, COG4172, ABC-type uncharacterized transport system, duplicated ATPase component [General function prediction only].
	2e-26	COG4604, CeuD, ABC-type enterochelin transport system, ATPase component [Inorganic ion transport and metabolism].
	2e-26	COG4167, SapF, ABC-type antimicrobial peptide transport system, ATPase component [Defense mechanisms].
	2e-26	COG3845, COG3845, ABC-type uncharacterized transport systems, ATPase components [General function prediction only].
	4e-25	COG1101, PhnK, ABC-type uncharacterized transport system, ATPase component [General function prediction only].
	6e-25	COG1137, YhbG, ABC-type (unclassified) transport system, ATPase component [General function prediction only].
	2e-24	COG4987, CydC, ABC-type transport system involved in cytochrome bd biosynthesis, fused ATPase and permease components [Energy production and conversion / Posttranslational modification, protein turnover, chaperones].
	2e-23	COG4586, COG4586, ABC-type uncharacterized transport system, ATPase component [General function prediction only].
	9e-23	COG4133, CcmA, ABC-type transport system involved in cytochrome c biogenesis, ATPase component [Posttranslational modification, protein turnover, chaperones].
	2e-22	COG1134, TagH, ABC-type polysaccharide/polyol phosphate transport system, ATPase component [Carbohydrate transport and metabolism / Cell envelope biogenesis, outer membrane].
	2e-22	COG4619, COG4619, ABC-type uncharacterized transport system, ATPase component [General function prediction only].
	1e-21	COG0488, Uup, ATPase components of ABC transporters with duplicated ATPase domains [General function prediction only].
	2e-21	COG4152, COG4152, ABC-type uncharacterized transport system, ATPase component [General function prediction only].
	4e-21	COG1119, ModF, ABC-type molybdenum transport system, ATPase component/photorepair protein PhrA [Inorganic ion transport and metabolism].
	4e-21	COG4618, ArpD, ABC-type protease/lipase transport system, ATPase and permease components [General function prediction only].
	6e-20	COG4559, COG4559, ABC-type hemin transport system, ATPase component [Inorganic ion transport and metabolism].
	5e-18	COG5265, ATM1, ABC-type transport system involved in Fe-S cluster assembly, permease and ATPase components [Posttranslational modification, protein turnover, chaperones].
	2e-16	COG0396, SufC, ABC-type transport system involved in Fe-S cluster assembly, ATPase component [Posttranslational modification, protein turnover, chaperones].
	2e-15	COG4778, PhnL, ABC-type phosphonate transport system, ATPase component [Inorganic ion transport and metabolism].
	3e-15	COG4615, PvdE, ABC-type siderophore export system, fused ATPase and permease components [Secondary metabolites biosynthesis, transport, and catabolism / Inorganic ion transport and metabolism].
	3e-15	COG4674, COG4674, Uncharacterized ABC-type transport system, ATPase component [General function prediction only].
	4e-15	COG1245, COG1245, Predicted ATPase, RNase L inhibitor (RLI) homolog [General function prediction only].
	1e-14	COG4138, BtuD, ABC-type cobalamin transport system, ATPase component [Coenzyme metabolism].
	7e-14	COG2401, COG2401, ABC-type ATPase fused to a predicted acetyltransferase domain [General function prediction only].
	2e-13	COG4107, PhnK, ABC-type phosphonate transport system, ATPase component [Inorganic ion transport and metabolism].
	7e-13	COG4178, COG4178, ABC-type uncharacterized transport system, permease and ATPase components [General function prediction only].
----------------------------------------------------
candidate #117:	b2743
likelihood ratios: Total 8.2e+07; Clust 1.5,2.4,3.1; BLAST 1.4,11.8,8.0; KEGG 1.3,7.7,4.2; ExprEco 3.4,6.6,1.9; ExprSce ,7.7,2.5; FusE2 1.5,0.9,0.8; FusE5 1.4,1.0,1.0; FusE10 ,,;
gene name: b2743	 (NP_417223)	gi: 16130650	length: 208aa
description: L-isoaspartate protein carboxylmethyltransferase type II [Escherichia coli K12].
coverage: Archaea[2e-35] Bacteria[1e-114] Eukaryota[2e-22]
conserved domains: (Evalue, description)
	8e-75	pfam01135, PCMT, Protein-L-isoaspartate(D-aspartate) O-methyltransferase (PCMT)..
	2e-69	COG2518, Pcm, Protein-L-isoaspartate carboxylmethyltransferase [Posttranslational modification, protein turnover, chaperones].
----------------------------------------------------
candidate #118:	b2300
likelihood ratios: Total 7.8e+07; Clust 1.5,20.1,3.1; BLAST 1.5,3.1,6.8; KEGG 1.5,6.7,14.0; ExprEco 6.9,2.2,18.5; ExprSce ,1.0,1.0; FusE2 1.0,1.0,1.0; FusE5 0.7,1.0,1.0; FusE10 ,,;
gene name: b2300	 (NP_416803)	gi: 49176208	length: 184aa
description: putative metallo-dependent phosphatase [Escherichia coli K12].
coverage: Archaea[1e-07] Bacteria[1e-103]
conserved domains: (Evalue, description)
	2e-40	COG0622, COG0622, Predicted phosphoesterase [General function prediction only].
----------------------------------------------------
candidate #119:	b0014
likelihood ratios: Total 7.8e+07; Clust 1.6,19.1,3.2; BLAST 1.5,9.3,5.9; KEGG 1.0,2.8,1.2; ExprEco 1.3,8.4,6.8; ExprSce ,1.9,3.0; FusE2 19.0,0.8,0.5; FusE5 0.9,1.0,1.0; FusE10 ,,;
gene name: b0014	 (NP_414555)	gi: 16128008	length: 638aa
description: chaperone Hsp70 in DNA biosynthesis/cell division [Escherichia coli K12].
coverage: Archaea[0.0] Bacteria[0.0] Eukaryota[0.0]
conserved domains: (Evalue, description)
	0.0	pfam00012, HSP70, Hsp70 protein. Hsp70 chaperones help to fold many proteins. Hsp70 assisted folding involves repeated cycles of substrate binding and release. Hsp70 activity is ATP dependent. Hsp70 proteins are made up of two regions: the amino terminus is the ATPase domain and the carboxyl terminus is the substrate binding region..
	0.0	COG0443, DnaK, Molecular chaperone [Posttranslational modification, protein turnover, chaperones].
	3e-13	COG1077, MreB, Actin-like ATPase involved in cell morphogenesis [Cell division and chromosome partitioning].
	1e-12	pfam06723, MreB_Mbl, MreB/Mbl protein. This family consists of bacterial MreB and Mbl proteins as well as two related archaeal sequences. MreB is known to be a rod shape-determining protein in bacteria and goes to make up the bacterial cytoskeleton. Genes coding for MreB/Mbl are only found in elongated bacteria, not in coccoid forms. It has been speculated that constituents of the eukaryotic cytoskeleton (tubulin, actin) may have evolved from prokaryotic precursor proteins closely related to today's bacterial proteins FtsZ and MreB/Mbl..
----------------------------------------------------
candidate #120:	b0606
likelihood ratios: Total 7.6e+07; Clust 119.5,7.3,3.6; BLAST 2.9,1.4,6.0; KEGG 2.9,3.2,3.0; ExprEco 3.3,1.1,1.4; ExprSce ,1.0,1.0; FusE2 1.0,8.8,0.4; FusE5 6.5,0.7,0.4; FusE10 ,,;
gene name: b0606	 (NP_415139)	gi: 16128589	length: 531aa
description: alkyl hydroperoxide reductase subunit, FAD/NAD(P)-binding, detoxification of hydroperoxides [Escherichia coli K12].
coverage: Archaea[2e-53] Bacteria[0.0] Eukaryota[7e-40]
conserved domains: (Evalue, description)
	0.0	COG3634, AhpF, Alkyl hydroperoxide reductase, large subunit [Posttranslational modification, protein turnover, chaperones].
	1e-62	COG0492, TrxB, Thioredoxin reductase [Posttranslational modification, protein turnover, chaperones].
	1e-46	pfam00070, Pyr_redox, Pyridine nucleotide-disulphide oxidoreductase. This family includes both class I and class II oxidoreductases and also NADH oxidases and peroxidases. This domain is actually a small NADH binding domain within a larger FAD binding domain..
	5e-23	COG1249, Lpd, Pyruvate/2-oxoglutarate dehydrogenase complex, dihydrolipoamide dehydrogenase (E3) component, and related enzymes [Energy production and conversion].
	2e-12	COG2072, TrkA, Predicted flavoprotein involved in K+ transport [Inorganic ion transport and metabolism].
	5e-11	COG1251, NirB, NAD(P)H-nitrite reductase [Energy production and conversion].
	5e-11	COG0446, HcaD, Uncharacterized NAD(FAD)-dependent dehydrogenases [General function prediction only].
----------------------------------------------------
candidate #121:	b2294
likelihood ratios: Total 7.6e+07; Clust 2.7,3.3,1.8; BLAST 10.8,3.0,2.9; KEGG 3.1,2.4,3.3; ExprEco 12.7,3.8,42.3; ExprSce ,1.0,1.0; FusE2 1.0,1.0,1.0; FusE5 1.0,1.0,1.0; FusE10 ,,;
gene name: b2294	 (NP_416797)	gi: 16130229	length: 170aa
description: hypothetical protein b2294 [Escherichia coli K12].
coverage: Archaea[4e-16] Bacteria[4e-96]
conserved domains: (Evalue, description)
	6e-69	pfam03887, YfbU, YfbU domain. This presumed domain is about 160 residues long. It is found in archaebacteria and eubacteria. In one member it is associated with a helix-turn-helix domain. This suggests that this may be a ligand binding domain..
----------------------------------------------------
candidate #122:	b0630
likelihood ratios: Total 7.5e+07; Clust 5.1,14.5,4.9; BLAST 1.3,17.5,6.7; KEGG 1.2,6.8,3.7; ExprEco 1.7,1.4,1.2; ExprSce ,1.2,1.0; FusE2 1.0,1.0,1.0; FusE5 14.4,1.0,1.0; FusE10 ,,;
gene name: b0630	 (NP_415163)	gi: 16128613	length: 191aa
description: protein of lipoate biosynthesis [Escherichia coli K12].
coverage: Archaea[4e-26] Bacteria[1e-108] Eukaryota[6e-38]
conserved domains: (Evalue, description)
	5e-79	COG0321, LipB, Lipoate-protein ligase B [Coenzyme metabolism].
	3e-24	pfam03099, BPL_LipA_LipB, Biotin/lipoate A/B protein ligase family. This family includes biotin protein ligase, lipoate-protein ligase A and B. Biotin is covalently attached at the active site of certain enzymes that transfer carbon dioxide from bicarbonate to organic acids to form cellular metabolites. Biotin protein ligase (BPL) is the enzyme responsible for attaching biotin to a specific lysine at the active site of biotin enzymes. Each organism probably has only one BPL. Biotin attachment is a two step reaction that results in the formation of an amide linkage between the carboxyl group of biotin and the epsilon-amino group of the modified lysine. Lipoate-protein ligase A (LPLA) catalyses the formation of an amide linkage between lipoic acid and a specific lysine residue in lipoate dependent enzymes..
----------------------------------------------------
candidate #123:	b3131
likelihood ratios: Total 6.8e+07; Clust 1.3,1.8,44.1; BLAST 1.3,17.3,49.2; KEGG 2.1,6.2,8.3; ExprEco 1.8,1.3,2.3; ExprSce ,1.0,1.0; FusE2 1.0,1.0,1.0; FusE5 1.0,1.0,1.0; FusE10 ,,;
gene name: b3131	 (NP_417600)	gi: 16131023	length: 269aa
description: putative DEOR-type transcriptional regulator of aga operon [Escherichia coli K12].
coverage: Archaea[3e-33] Bacteria[1e-145] Eukaryota[3e-18]
conserved domains: (Evalue, description)
	5e-74	pfam00455, DeoR, Bacterial regulatory proteins, deoR family..
	5e-66	COG1349, GlpR, Transcriptional regulators of sugar metabolism [Transcription / Carbohydrate transport and metabolism].
	2e-11	smart00420, HTH_DEOR, helix_turn_helix, Deoxyribose operon repressor; .
----------------------------------------------------
candidate #124:	b1774
likelihood ratios: Total 6.7e+07; Clust 6.2,2.1,6.5; BLAST 12.5,3.0,3.9; KEGG 2.2,3.4,1.9; ExprEco 6.9,1.2,3.1; ExprSce ,1.8,1.7; FusE2 1.5,1.1,1.8; FusE5 0.9,0.8,2.3; FusE10 ,,;
gene name: b1774	 (NP_416288)	gi: 16129728	length: 347aa
description: putative dehydrogenase, NAD(P)-binding [Escherichia coli K12].
coverage: Archaea[3e-63] Bacteria[0.0] Eukaryota[3e-64]
conserved domains: (Evalue, description)
	1e-72	COG1063, Tdh, Threonine dehydrogenase and related Zn-dependent dehydrogenases [Amino acid transport and metabolism / General function prediction only].
	1e-62	pfam00107, ADH_zinc_N, Zinc-binding dehydrogenase..
	7e-51	COG1064, AdhP, Zn-dependent alcohol dehydrogenases [General function prediction only].
	2e-44	COG1062, AdhC, Zn-dependent alcohol dehydrogenases, class III [Energy production and conversion].
	7e-32	COG0604, Qor, NADPH:quinone reductase and related Zn-dependent oxidoreductases [Energy production and conversion / General function prediction only].
----------------------------------------------------
candidate #125:	b3601
likelihood ratios: Total 6.5e+07; Clust 1.1,1.4,63.2; BLAST 13.9,4.2,5.0; KEGG 5.2,2.3,2.5; ExprEco 2.8,1.5,18.5; ExprSce ,1.0,1.0; FusE2 1.0,1.0,1.0; FusE5 1.0,1.0,1.0; FusE10 ,,;
gene name: b3601	 (NP_418058)	gi: 16131472	length: 195aa
description: repressor for mtl [Escherichia coli K12].
coverage: Bacteria[1e-105]
----------------------------------------------------
candidate #126:	b3912
likelihood ratios: Total 6.4e+07; Clust 2.6,2.6,3.4; BLAST 2.7,5.2,2.7; KEGG 3.6,10.6,9.1; ExprEco 7.9,1.8,6.8; ExprSce ,1.0,1.0; FusE2 1.0,1.3,0.5; FusE5 5.4,1.3,0.5; FusE10 ,,;
gene name: b3912	 (NP_418348)	gi: 16131752	length: 232aa
description: response regulator in two-component regulatory system with CpxA, regulates expression of stress-related genes (OmpR family) [Escherichia coli K12].
coverage: Archaea[9e-23] Bacteria[1e-128] Eukaryota[5e-39]
conserved domains: (Evalue, description)
	2e-62	COG0745, OmpR, Response regulators consisting of a CheY-like receiver domain and a winged-helix DNA-binding domain [Signal transduction mechanisms / Transcription].
	5e-28	cd00156, REC, Signal receiver domain; originally thought to be unique to bacteria (CheY, OmpR, NtrC, and PhoB), now recently identified in eukaroytes ETR1 Arabidopsis thaliana; this domain receives the signal from the sensor partner in a two-component systems; contains a phosphoacceptor site that is phosphorylated by histidine kinase homologs; usually found N-terminal to a DNA binding effector domain; forms homodimers.
	3e-23	COG2204, AtoC, Response regulator containing CheY-like receiver, AAA-type ATPase, and DNA-binding domains [Signal transduction mechanisms].
	6e-23	cd00383, trans_reg_C, Effector domain of response regulator. Bacteria and certain eukaryotes like protozoa and higher plants use two-component signal transduction systems to detect and respond to changes in the environment. The system consists of a sensor histidine kinase and a response regulator. The former autophosphorylates in a histidine residue on detecting an external stimulus. The phosphate is then transferred to an invariant aspartate residue in a highly conserved receiver domain of the response regulator. Phosphorylation activates a variable effector domain of the response regulator, which triggers the cellular response. The C-terminal effector domain contains DNA and RNA polymerase binding sites. Several dimers or monomers bind head to tail to small tandem repeats upstream of the genes. The RNA polymerase binding sites interact with the alpha or sigma subunite of RNA polymerase..
	4e-22	COG3706, PleD, Response regulator containing a CheY-like receiver domain and a GGDEF domain [Signal transduction mechanisms].
	5e-21	COG3437, COG3437, Response regulator containing a CheY-like receiver domain and an HD-GYP domain [Transcription / Signal transduction mechanisms].
	8e-19	COG2197, CitB, Response regulator containing a CheY-like receiver domain and an HTH DNA-binding domain [Signal transduction mechanisms / Transcription].
	6e-17	COG4565, CitB, Response regulator of citrate/malate metabolism [Transcription / Signal transduction mechanisms].
	5e-16	pfam00486, Trans_reg_C, Transcriptional regulatory protein, C terminal..
	2e-15	COG4753, COG4753, Response regulator containing CheY-like receiver domain and AraC-type DNA-binding domain [Signal transduction mechanisms].
	3e-14	COG2201, CheB, Chemotaxis response regulator containing a CheY-like receiver domain and a methylesterase domain [Cell motility and secretion / Signal transduction mechanisms].
	4e-13	COG4566, TtrR, Response regulator [Signal transduction mechanisms].
	8e-12	COG4567, COG4567, Response regulator consisting of a CheY-like receiver domain and a Fis-type HTH domain [Signal transduction mechanisms / Transcription].
	4e-11	COG3710, CadC, DNA-binding winged-HTH domains [Transcription].
----------------------------------------------------
candidate #127:	b1776
likelihood ratios: Total 6.1e+07; Clust 2.0,1.9,96.9; BLAST 1.0,1.9,19.5; KEGG 1.1,3.5,52.3; ExprEco 18.7,1.7,1.4; ExprSce ,1.0,1.0; FusE2 1.0,0.8,0.4; FusE5 0.9,0.8,2.1; FusE10 ,,;
gene name: b1776	 (NP_416290)	gi: 16129730	length: 358aa
description: hypothetical zinc-type alcohol dehydrogenase-like protein [Escherichia coli K12].
coverage: Archaea[5e-35] Bacteria[0.0] Eukaryota[7e-35]
conserved domains: (Evalue, description)
	8e-66	COG1063, Tdh, Threonine dehydrogenase and related Zn-dependent dehydrogenases [Amino acid transport and metabolism / General function prediction only].
	3e-53	pfam00107, ADH_zinc_N, Zinc-binding dehydrogenase..
	2e-49	COG1064, AdhP, Zn-dependent alcohol dehydrogenases [General function prediction only].
	6e-35	COG1062, AdhC, Zn-dependent alcohol dehydrogenases, class III [Energy production and conversion].
	3e-31	COG0604, Qor, NADPH:quinone reductase and related Zn-dependent oxidoreductases [Energy production and conversion / General function prediction only].
----------------------------------------------------
candidate #128:	b1763
likelihood ratios: Total 6.1e+07; Clust 5.3,40.1,3.9; BLAST 14.8,3.5,3.6; KEGG 4.1,4.1,4.8; ExprEco 3.2,2.3,1.4; ExprSce ,1.0,1.0; FusE2 1.0,0.9,0.7; FusE5 0.9,0.9,0.9; FusE10 ,,;
gene name: b1763	 (NP_416277)	gi: 16129717	length: 653aa
description: DNA topoisomerase III [Escherichia coli K12].
coverage: Archaea[2e-41] Bacteria[0.0] Eukaryota[2e-28]
conserved domains: (Evalue, description)
	1e-155	COG0550, TopA, Topoisomerase IA [DNA replication, recombination, and repair].
	1e-115	pfam01131, Topoisom_bac, DNA topoisomerase. This subfamily of topoisomerase is divided on the basis that these enzymes preferentially relax negatively supercoiled DNA, from a 5' phospho- tyrosine linkage in the enzyme-DNA covalent intermediate and has high affinity for single stranded DNA..
	1e-102	cd00186, TOP1Ac, DNA Topoisomerase, subtype IA; DNA-binding, ATP-binding and catalytic domain of bacterial DNA topoisomerases I and III, and eukaryotic DNA topoisomerase III and eubacterial and archael reverse gyrases. Topoisomerases clevage single or double stranded DNA and then rejoin the broken phosphodiester backbone. Proposed catalytic mechanism of single stranded DNA cleavage is by phosphoryl transfer through a tyrosine nucleophile using acid/base catalysis. Tyr is activated by a nearby group (not yet identified) acting as a general base for nucleophilic attack on the 5' phosphate of the scissile bond. Arg and Lys stabilize the pentavalent transition state. Glu then acts as a proton donor for the leaving 3'-oxygen, upon cleavage of the scissile strand..
	2e-65	smart00437, TOP1Ac, Bacterial DNA topoisomerase I DNA-binding domain; Bacterial DNA topoisomerase I and III, Eukaryotic DNA topoisomeraes III, reverse gyrase alpha subunit .
	4e-24	COG1110, COG1110, Reverse gyrase [DNA replication, recombination, and repair].
	4e-21	smart00436, TOP1Bc, Bacterial DNA topoisomeraes I ATP-binding domain; Extension of TOPRIM in Bacterial DNA topoisomeraes I and III, Eukaryotic DNA topoisomeraes III, reverse gyrase beta subunit .
----------------------------------------------------
candidate #129:	b2114
likelihood ratios: Total 6.0e+07; Clust 7.9,25.1,6.4; BLAST 1.4,18.7,2.9; KEGG 1.0,1.0,1.0; ExprEco 2.5,4.0,6.8; ExprSce ,5.7,1.3; FusE2 1.0,0.8,0.6; FusE5 4.0,0.7,0.8; FusE10 ,,;
gene name: b2114	 (NP_416617)	gi: 16130052	length: 677aa
description: methionine tRNA synthetase [Escherichia coli K12].
coverage: Archaea[1e-103] Bacteria[0.0] Eukaryota[5e-70]
conserved domains: (Evalue, description)
	0.0	COG0143, MetG, Methionyl-tRNA synthetase [Translation, ribosomal structure and biogenesis].
	1e-124	cd00814, MetRS_core, This is the catalytic core domain of methionine tRNA synthetase (MetRS). This class I enzyme aminoacylates the 2'-OH of the nucleotide at the 3' of the appropriate tRNA. MetRS, which consists of the core domain and a anti-codon binding domain functions as a monomer. However, in some species, the anti-codon binding domain is followed by an EMAP domain. In this case, MetRS functions as a homodimer. The core domain is based on the Rossman fold and is responsible for the ATP-dependent formation of the enzyme bound aminoacyl-adenylate. It contains the characteristic class I HIGH and KMSKS motifs, which are involved in ATP binding. As a result of a deletion event, MetRS has a significantly shorter core domain insertion that IleRS, ValRS, and LeuR. Consequently, the MetRS insertion lacks the editing function..
	2e-25	pfam01588, tRNA_bind, Putative tRNA binding domain. This domain is found in prokaryotic methionyl-tRNA synthetases, prokaryotic phenylalanyl tRNA synthetases the yeast GU4 nucleic-binding protein (G4p1 or p42, ARC1), human tyrosyl-tRNA synthetase, and endothelial-monocyte activating polypeptide II. G4p1 binds specifically to tRNA form a complex with methionyl-tRNA synthetases. In human tyrosyl-tRNA synthetase this domain may direct tRNA to the active site of the enzyme. This domain may perform a common function in tRNA aminoacylation..
	4e-23	COG0073, ARC1, EMAP domain [General function prediction only].
	2e-17	COG0495, LeuS, Leucyl-tRNA synthetase [Translation, ribosomal structure and biogenesis].
	2e-14	COG0525, ValS, Valyl-tRNA synthetase [Translation, ribosomal structure and biogenesis].
	1e-13	pfam00133, tRNA-synt_1, tRNA synthetases class I (I, L, M and V). Other tRNA synthetase sub-families are too dissimilar to be included..
	3e-13	cd00818, IleRS_core, This is the catalytic core domain of isoleucine amino-acyl tRNA synthetases (IleRS) . This class I enzyme is a monomer, which aminoacylates the 2'-OH of the nucleotide at the 3' of the appropriate tRNA. The core domain is based on the Rossman fold and is responsible for the ATP-dependent formation of the enzyme bound aminoacyl-adenylate. It contains the characteristic class I HIGH and KMSKS motifs, which are involved in ATP binding. IleRS has an insertion in the core domain, which is subject to both deletions and rearrangements. This editing region hydrolyzes mischarged cognate tRNAs and thus prevents the incorporation of chemically similar amino acids..
	2e-12	cd00668, Ile_Leu_Val_MetRS_core, This is the catalytic core domain of isoleucyl, leucyl, valyl and methioninyl tRNA synthetases. These class I enzymes are all monomers. However, in some species, MetRS functions as a homodimer, as a result of an additional C-terminal domain. These enzymes aminoacylate the 2'-OH of the nucleotide at the 3' of the appropriate tRNA. The core domain is based on the Rossman fold and is responsible for the ATP-dependent formation of the enzyme bound aminoacyl-adenylate. It contains the characteristic class I HIGH and KMSKS motifs, which are involved in ATP binding. Enzymes in this subfamily share an insertion in the core domain, which is subject to both deletions and rearrangements. This editing region hydrolyzes mischarged cognate tRNAs and thus prevents the incorporation of chemically similar amino acids. MetRS has a significantly shorter insertion, which lacks the editing function..
	9e-12	COG0060, IleS, Isoleucyl-tRNA synthetase [Translation, ribosomal structure and biogenesis].
	3e-11	cd00815, LeuRS_core_bact, This is the catalytic core domain of the bacterial subfamily of leucyl tRNA synthetase (LeuRS). This class I enzyme is a monomer, which aminoacylates the 2'-OH of the nucleotide at the 3' of the appropriate tRNA. The core domain is based on the Rossman fold and is responsible for the ATP-dependent formation of the enzyme bound aminoacyl-adenylate. It contains the characteristic class I HIGH and KMSKS motifs, which are involved in ATP binding. In Aquifex aeolicus, the gene encoding LeuRS is split in two, just before the KMSKS motif. Consequently, LeuRS is a heterodimer, which likely superimposes with the LeuRS monomer found in most other organisms. LeuRS has an insertion in the core domain, which is subject to both deletions and rearrangements and thus differs between prokaryotic LeuRS and archaeal/eukaryotic LeuRS. This editing region hydrolyzes mischarged cognate tRNAs and thus prevents the incorporation of chemically similar amino acids..
----------------------------------------------------
candidate #130:	b1807
likelihood ratios: Total 5.9e+07; Clust 6.4,38.1,7.1; BLAST 2.8,11.2,2.4; KEGG 2.0,12.6,3.1; ExprEco 1.5,3.7,2.0; ExprSce ,1.0,1.0; FusE2 1.0,0.9,0.8; FusE5 0.9,0.9,0.9; FusE10 ,,;
gene name: b1807	 (NP_416321)	gi: 16129761	length: 231aa
description: putative glycoprotein endopeptidase [Escherichia coli K12].
coverage: Bacteria[1e-132]
conserved domains: (Evalue, description)
	1e-58	COG1214, COG1214, Inactive homolog of metal-dependent proteases, putative molecular chaperone [Posttranslational modification, protein turnover, chaperones].
	1e-43	pfam00814, Peptidase_M22, Glycoprotease family..
	4e-13	COG0533, QRI7, Metal-dependent proteases with possible chaperone activity [Posttranslational modification, protein turnover, chaperones].
----------------------------------------------------
candidate #131:	b0713
likelihood ratios: Total 5.2e+07; Clust 31.5,3.0,2.7; BLAST 1.9,14.5,5.2; KEGG 1.7,3.6,8.0; ExprEco 1.8,11.5,1.5; ExprSce ,1.0,1.0; FusE2 1.0,1.0,1.0; FusE5 1.0,1.0,1.0; FusE10 ,,;
gene name: b0713	 (NP_415241)	gi: 16128688	length: 244aa
description: putative lactam utilization protein [Escherichia coli K12].
coverage: Archaea[1e-55] Bacteria[1e-134] Eukaryota[1e-29]
conserved domains: (Evalue, description)
	1e-98	COG1540, COG1540, Uncharacterized proteins, homologs of lactam utilization protein B [General function prediction only].
	2e-91	pfam03746, LamB_YcsF, LamB/YcsF family. This family includes LamB. The lam locus of Aspergillus nidulans consists of two divergently transcribed genes, lamA and lamB, involved in the utilisation of lactams such as 2-pyrrolidinone. Both genes are under the control of the positive regulatory gene amdR and are subject to carbon and nitrogen metabolite repression. The exact molecular function of the proteins in this family is unknown..
----------------------------------------------------
candidate #132:	b1780
likelihood ratios: Total 5.0e+07; Clust 5.4,7.6,1.9; BLAST 6.3,2.9,5.0; KEGG 15.9,1.4,1.4; ExprEco 1.0,43.2,3.0; ExprSce ,1.6,1.2; FusE2 1.0,1.0,1.0; FusE5 1.0,1.0,1.0; FusE10 ,,;
gene name: b1780	 (NP_416294)	gi: 49176149	length: 301aa
description: hypothetical protein b1780 [Escherichia coli K12].
coverage: Bacteria[1e-177] Eukaryota[1e-38]
conserved domains: (Evalue, description)
	1e-114	COG0676, COG0676, Uncharacterized enzymes related to aldose 1-epimerase [Carbohydrate transport and metabolism].
	3e-27	pfam01263, Aldose_epim, Aldose 1-epimerase..
----------------------------------------------------
candidate #133:	b4072
likelihood ratios: Total 4.9e+07; Clust 10.8,2.3,1.9; BLAST 14.3,6.5,1.3; KEGG 31.5,2.4,1.2; ExprEco 1.0,1.1,1.7; ExprSce ,1.0,1.0; FusE2 1.0,4.6,0.7; FusE5 3.1,10.4,0.5; FusE10 ,,;
gene name: b4072	 (NP_418496)	gi: 16131898	length: 223aa
description: formate-dependent nitrite reductase; Fe-S centers [Escherichia coli K12].
coverage: Archaea[1e-45] Bacteria[1e-132] Eukaryota[4e-16]
conserved domains: (Evalue, description)
	2e-57	COG0437, HybA, Fe-S-cluster-containing hydrogenase components 1 [Energy production and conversion].
	1e-19	COG1142, HycB, Fe-S-cluster-containing hydrogenase components 2 [Energy production and conversion].
	3e-15	COG1140, NarY, Nitrate reductase beta subunit [Energy production and conversion].
----------------------------------------------------
candidate #134:	b1653
likelihood ratios: Total 4.8e+07; Clust 1.8,2.5,1.8; BLAST 4.0,15.1,7.1; KEGG 1.9,172.4,6.1; ExprEco 1.6,13.6,1.5; ExprSce ,1.2,1.0; FusE2 1.0,0.7,0.4; FusE5 0.9,0.7,0.8; FusE10 ,,;
gene name: b1653	 (NP_416170)	gi: 16129611	length: 1538aa
description: member of ATP-dependent helicase superfamily II [Escherichia coli K12].
coverage: Archaea[1e-116] Bacteria[0.0] Eukaryota[1e-17]
conserved domains: (Evalue, description)
	0.0	COG1201, Lhr, Lhr-like helicases [General function prediction only].
	2e-37	COG1205, COG1205, Distinct helicase family with a unique C-terminal domain including a metal-binding cysteine cluster [General function prediction only].
	8e-35	COG1204, COG1204, Superfamily II helicase [General function prediction only].
	2e-30	pfam00270, DEAD, DEAD/DEAH box helicase. Members of this family include the DEAD and DEAH box helicases. Helicases are involved in unwinding nucleic acids. The DEAD box helicases are involved in various aspects of RNA metabolism, including nuclear transcription, pre mRNA splicing, ribosome biogenesis, nucleocytoplasmic transport, translation, RNA decay and organellar gene expression..
	4e-23	smart00487, DEXDc, DEAD-like helicases superfamily; .
	2e-22	COG0513, SrmB, Superfamily II DNA and RNA helicases [DNA replication, recombination, and repair / Transcription / Translation, ribosomal structure and biogenesis].
	9e-21	COG1202, COG1202, Superfamily II helicase, archaea-specific [General function prediction only].
	1e-16	cd00269, DEXHc, DEXH-box helicases. A diverse family of proteins involved in ATP-dependent DNA or RNA unwinding, needed in a variety of cellular processes. The name derives from the sequence of the Walker B motif (motif II). This domain contains the ATP-binding region..
	2e-15	cd00046, DEXDc, DEAD-like helicases superfamily. A diverse family of proteins involved in ATP-dependent RNA or DNA unwinding. This domain contains the ATP-binding region..
	5e-14	COG0514, RecQ, Superfamily II DNA helicase [DNA replication, recombination, and repair].
	2e-13	COG4581, COG4581, Superfamily II RNA helicase [DNA replication, recombination, and repair].
	9e-12	smart00490, HELICc, helicase superfamily c-terminal domain; .
	1e-11	cd00079, HELICc, Helicase superfamily c-terminal domain; associated with DEXDc-, DEAD-, and DEAH-box proteins, yeast initiation factor 4A, Ski2p, and Hepatitis C virus NS3 helicases; this domain is found in a wide variety of helicases and helicase related proteins; may not be an autonomously folding unit, but an integral part of the helicase; 4 helicase superfamilies at present according to the organization of their signature motifs; all helicases share the ability to unwind nucleic acid duplexes with a distinct directional polarity; they utilize the free energy from nucleoside triphosphate hydrolysis to fuel their translocation along DNA, unwinding the duplex in the process.
----------------------------------------------------
candidate #135:	b1291
likelihood ratios: Total 4.8e+07; Clust 45.6,2.2,1.5; BLAST 19.5,4.1,2.7; KEGG 5.7,3.3,2.9; ExprEco 1.6,2.1,1.3; ExprSce ,1.0,1.0; FusE2 1.0,1.9,1.2; FusE5 0.9,2.5,1.1; FusE10 ,,;
gene name: b1291	 (NP_415807)	gi: 16129252	length: 330aa
description: peptide transport protein (ABC superfamily, atp_bind) [Escherichia coli K12].
coverage: Archaea[6e-56] Bacteria[0.0] Eukaryota[7e-18]
conserved domains: (Evalue, description)
	0.0	COG4170, SapD, ABC-type antimicrobial peptide transport system, ATPase component [Defense mechanisms].
	6e-93	COG0444, DppD, ABC-type dipeptide/oligopeptide/nickel transport system, ATPase component [Amino acid transport and metabolism / Inorganic ion transport and metabolism].
	3e-75	COG1123, COG1123, ATPase components of various ABC-type transport systems, contain duplicated ATPase [General function prediction only].
	8e-69	COG4172, COG4172, ABC-type uncharacterized transport system, duplicated ATPase component [General function prediction only].
	6e-65	COG4608, AppF, ABC-type oligopeptide transport system, ATPase component [Amino acid transport and metabolism].
	1e-53	COG1124, DppF, ABC-type dipeptide/oligopeptide/nickel transport system, ATPase component [Amino acid transport and metabolism / Inorganic ion transport and metabolism].
	9e-39	COG1135, AbcC, ABC-type metal ion transport system, ATPase component [Inorganic ion transport and metabolism].
	2e-36	pfam00005, ABC_tran, ABC transporter. ABC transporters for a large family of proteins responsible for translocation of a variety of compounds across biological membranes. ABC transporters are the largest family of proteins in many completely sequenced bacteria. ABC transporters are composed of two copies of this domain and two copies of a transmembrane domain pfam00664. These four domains may belong to a single polypeptide, or belong in different polypeptide chains..
	5e-34	COG1136, SalX, ABC-type antimicrobial peptide transport system, ATPase component [Defense mechanisms].
	3e-33	COG3638, COG3638, ABC-type phosphate/phosphonate transport system, ATPase component [Inorganic ion transport and metabolism].
	4e-33	COG4167, SapF, ABC-type antimicrobial peptide transport system, ATPase component [Defense mechanisms].
	5e-33	cd00267, ABC_ATPase, ABC (ATP-binding cassette) transporter nucleotide-binding domain; ABC transporters are a large family of proteins involved in the transport of a wide variety of different compounds, like sugars, ions, peptides and more complex organic molecules. The nucleotide binding domain shows the highest similarity between all members of the family. ABC transporters are a subset of nucleotide hydrolases that contain a signature motif, Q-loop, and H-loop/switch region in addition to the Walker A motif/P-loop andWalker B motif commonly found in a number of ATP- and GTP-binding and hydrolyzing proteins..
	3e-32	COG1129, MglA, ABC-type sugar transport system, ATPase component [Carbohydrate transport and metabolism].
	6e-32	COG1121, ZnuC, ABC-type Mn/Zn transport systems, ATPase component [Inorganic ion transport and metabolism].
	7e-32	COG1131, CcmA, ABC-type multidrug transport system, ATPase component [Defense mechanisms].
	5e-31	COG1120, FepC, ABC-type cobalamin/Fe3+-siderophores transport systems, ATPase components [Inorganic ion transport and metabolism / Coenzyme metabolism].
	6e-31	COG0411, LivG, ABC-type branched-chain amino acid transport systems, ATPase component [Amino acid transport and metabolism].
	1e-28	COG1122, CbiO, ABC-type cobalt transport system, ATPase component [Inorganic ion transport and metabolism].
	2e-28	COG4175, ProV, ABC-type proline/glycine betaine transport system, ATPase component [Amino acid transport and metabolism].
	6e-28	COG2884, FtsE, Predicted ATPase involved in cell division [Cell division and chromosome partitioning].
	2e-27	COG1125, OpuBA, ABC-type proline/glycine betaine transport systems, ATPase components [Amino acid transport and metabolism].
	2e-27	COG4107, PhnK, ABC-type phosphonate transport system, ATPase component [Inorganic ion transport and metabolism].
	3e-27	COG1126, GlnQ, ABC-type polar amino acid transport system, ATPase component [Amino acid transport and metabolism].
	1e-25	COG1127, Ttg2A, ABC-type transport system involved in resistance to organic solvents, ATPase component [Secondary metabolites biosynthesis, transport, and catabolism].
	2e-25	COG3842, PotA, ABC-type spermidine/putrescine transport systems, ATPase components [Amino acid transport and metabolism].
	5e-24	COG3845, COG3845, ABC-type uncharacterized transport systems, ATPase components [General function prediction only].
	7e-24	COG1116, TauB, ABC-type nitrate/sulfonate/bicarbonate transport system, ATPase component [Inorganic ion transport and metabolism].
	6e-23	COG2274, SunT, ABC-type bacteriocin/lantibiotic exporters, contain an N-terminal double-glycine peptidase domain [Defense mechanisms].
	6e-23	COG1117, PstB, ABC-type phosphate transport system, ATPase component [Inorganic ion transport and metabolism].
	8e-23	COG3839, MalK, ABC-type sugar transport systems, ATPase components [Carbohydrate transport and metabolism].
	1e-22	COG4181, COG4181, Predicted ABC-type transport system involved in lysophospholipase L1 biosynthesis, ATPase component [Secondary metabolites biosynthesis, transport, and catabolism].
	3e-22	COG1118, CysA, ABC-type sulfate/molybdate transport systems, ATPase component [Inorganic ion transport and metabolism].
	2e-21	COG0410, LivF, ABC-type branched-chain amino acid transport systems, ATPase component [Amino acid transport and metabolism].
	2e-21	COG4674, COG4674, Uncharacterized ABC-type transport system, ATPase component [General function prediction only].
	6e-20	COG4988, CydD, ABC-type transport system involved in cytochrome bd biosynthesis, ATPase and permease components [Energy production and conversion / Posttranslational modification, protein turnover, chaperones].
	3e-18	COG1137, YhbG, ABC-type (unclassified) transport system, ATPase component [General function prediction only].
	6e-18	COG0396, SufC, ABC-type transport system involved in Fe-S cluster assembly, ATPase component [Posttranslational modification, protein turnover, chaperones].
	2e-17	COG4148, ModC, ABC-type molybdate transport system, ATPase component [Inorganic ion transport and metabolism].
	4e-17	COG1101, PhnK, ABC-type uncharacterized transport system, ATPase component [General function prediction only].
	8e-17	COG4598, HisP, ABC-type histidine transport system, ATPase component [Amino acid transport and metabolism].
	1e-16	COG4555, NatA, ABC-type Na+ transport system, ATPase component [Energy production and conversion / Inorganic ion transport and metabolism].
	3e-16	COG3840, ThiQ, ABC-type thiamine transport system, ATPase component [Coenzyme metabolism].
	4e-16	COG1132, MdlB, ABC-type multidrug transport system, ATPase and permease components [Defense mechanisms].
	8e-16	COG4987, CydC, ABC-type transport system involved in cytochrome bd biosynthesis, fused ATPase and permease components [Energy production and conversion / Posttranslational modification, protein turnover, chaperones].
	8e-16	COG4586, COG4586, ABC-type uncharacterized transport system, ATPase component [General function prediction only].
	1e-15	COG0488, Uup, ATPase components of ABC transporters with duplicated ATPase domains [General function prediction only].
	1e-15	COG4525, TauB, ABC-type taurine transport system, ATPase component [Inorganic ion transport and metabolism].
	5e-15	COG4604, CeuD, ABC-type enterochelin transport system, ATPase component [Inorganic ion transport and metabolism].
	2e-14	COG1119, ModF, ABC-type molybdenum transport system, ATPase component/photorepair protein PhrA [Inorganic ion transport and metabolism].
	3e-14	COG4559, COG4559, ABC-type hemin transport system, ATPase component [Inorganic ion transport and metabolism].
	8e-14	COG4136, COG4136, ABC-type uncharacterized transport system, ATPase component [General function prediction only].
	2e-13	COG4161, ArtP, ABC-type arginine transport system, ATPase component [Amino acid transport and metabolism].
	3e-12	COG4152, COG4152, ABC-type uncharacterized transport system, ATPase component [General function prediction only].
	3e-11	COG1245, COG1245, Predicted ATPase, RNase L inhibitor (RLI) homolog [General function prediction only].
	5e-11	COG1134, TagH, ABC-type polysaccharide/polyol phosphate transport system, ATPase component [Carbohydrate transport and metabolism / Cell envelope biogenesis, outer membrane].
	5e-11	COG4619, COG4619, ABC-type uncharacterized transport system, ATPase component [General function prediction only].
	6e-11	COG4618, ArpD, ABC-type protease/lipase transport system, ATPase and permease components [General function prediction only].
----------------------------------------------------
candidate #136:	b0764
likelihood ratios: Total 4.8e+07; Clust 844.2,3.9,6.2; BLAST 1.6,3.5,2.9; KEGG 2.4,3.0,2.4; ExprEco 1.3,1.5,3.0; ExprSce ,1.0,1.0; FusE2 1.0,1.1,1.5; FusE5 0.9,1.7,0.6; FusE10 ,,;
gene name: b0764	 (NP_415285)	gi: 16128732	length: 229aa
description: molybdate transport permease protein [Escherichia coli K12].
coverage: Archaea[9e-41] Bacteria[1e-124] Eukaryota[5e-34]
conserved domains: (Evalue, description)
	7e-71	COG4149, ModC, ABC-type molybdate transport system, permease component [Inorganic ion transport and metabolism].
	5e-38	COG0555, CysU, ABC-type sulfate transport system, permease component [Posttranslational modification, protein turnover, chaperones].
	5e-30	COG4208, CysW, ABC-type sulfate transport system, permease component [Inorganic ion transport and metabolism].
	2e-26	COG1178, ThiP, ABC-type Fe3+ transport system, permease component [Inorganic ion transport and metabolism].
	6e-25	COG1177, PotC, ABC-type spermidine/putrescine transport system, permease component II [Amino acid transport and metabolism].
	5e-17	COG1176, PotB, ABC-type spermidine/putrescine transport system, permease component I [Amino acid transport and metabolism].
	7e-16	COG4662, TupA, ABC-type tungstate transport system, periplasmic component [Coenzyme metabolism].
	5e-14	COG1175, UgpA, ABC-type sugar transport systems, permease components [Carbohydrate transport and metabolism].
	2e-13	COG0573, PstC, ABC-type phosphate transport system, permease component [Inorganic ion transport and metabolism].
	4e-11	COG0395, UgpE, ABC-type sugar transport system, permease component [Carbohydrate transport and metabolism].
----------------------------------------------------
candidate #137:	b0773
likelihood ratios: Total 4.7e+07; Clust 10.7,1.7,1.2; BLAST 1.2,1.4,1.4; KEGG 2.9,1.2,2.0; ExprEco 25.0,16.8,1.4; ExprSce ,44.0,4.0; FusE2 1.3,1.0,1.0; FusE5 1.0,1.0,1.0; FusE10 ,,;
gene name: b0773	 (NP_415294)	gi: 16128741	length: 158aa
description: conserved protein, phosphatidylethanolamine-binding domain [Escherichia coli K12].
coverage: Archaea[3e-15] Bacteria[6e-92] Eukaryota[4e-13]
conserved domains: (Evalue, description)
	1e-49	cd00865, PEBP, bacterial/archael PhosphatidylEthanolamine-Binding Protein (PEBP) and its eukarytic homolog Raf Kinase Inhibitor Protein (RKIP) belong to a highly conserved family of phospholipid-binding proteins represented in all three major phylogenetic divisions (eukaryotes, bacteria, archaea) with no significant sequence homology to other proteins. A number of biological roles for members of the PEBP/RKIP family include serine protease inhibition, membrane biogenesis, and Raf-1 kinase inhibition. In mammals, RKIP is believed to be the precursor of HippoCampal Neurostimulatory Peptide (HCNP), a bioactive peptide comprising the first 12 amino acids of PEBP that plays an important role in development of the hippocampus. PEBP forms a homodimer and a small cavity within each PEBP monomer is thought to serve as a binding site for the polar head group of phosphatidylethanolamine. Although their overall structures are similar, PEBP and RKIP have very different substrate and dimer interaction sites..
	1e-46	COG1881, COG1881, Phospholipid-binding protein [General function prediction only].
	5e-37	cd00457, PEBP_RKIP, bacterial/archael PhosphatidylEthanolamine-Binding Protein (PEBP) and its eukarytic homolog Raf Kinase Inhibitor Protein (RKIP) belong to a highly conserved family of phospholipid-binding proteins represented in all three major phylogenetic divisions (eukaryotes, bacteria, archaea) with no significant sequence homology to other proteins. A number of biological roles for members of the PEBP/RKIP family include serine protease inhibition, membrane biogenesis, and Raf-1 kinase inhibition. In mammals, RKIP is believed to be the precursor of HippoCampal Neurostimulatory Peptide (HCNP), a bioactive peptide comprising the first 12 amino acids of PEBP that plays an important role in development of the hippocampus. PEBP forms a homodimer and a small cavity within each PEBP monomer is thought to serve as a binding site for the polar head group of phosphatidylethanolamine. Although their overall structures are similar, PEBP and RKIP have very different substrate and dimer interaction sites..
----------------------------------------------------
candidate #138:	b0797
likelihood ratios: Total 4.7e+07; Clust 26.6,3.3,5.9; BLAST 2.0,16.4,7.1; KEGG 1.3,5.2,2.1; ExprEco 1.3,1.6,1.4; ExprSce ,2.4,1.1; FusE2 1.1,0.7,0.4; FusE5 20.6,0.7,0.8; FusE10 ,,;
gene name: b0797	 (NP_415318)	gi: 16128765	length: 454aa
description: putative ATP-dependent RNA helicase [Escherichia coli K12].
coverage: Archaea[1e-110] Bacteria[0.0] Eukaryota[1e-78]
conserved domains: (Evalue, description)
	1e-121	COG0513, SrmB, Superfamily II DNA and RNA helicases [DNA replication, recombination, and repair / Transcription / Translation, ribosomal structure and biogenesis].
	5e-75	cd00268, DEADc, DEAD-box helicases. A diverse family of proteins involved in ATP-dependent RNA unwinding, needed in a variety of cellular processes including splicing, ribosome biogenesis and RNA degradation. The name derives from the sequence of the Walker B motif (motif II). This domain contains the ATP- binding region..
	2e-50	pfam00270, DEAD, DEAD/DEAH box helicase. Members of this family include the DEAD and DEAH box helicases. Helicases are involved in unwinding nucleic acids. The DEAD box helicases are involved in various aspects of RNA metabolism, including nuclear transcription, pre mRNA splicing, ribosome biogenesis, nucleocytoplasmic transport, translation, RNA decay and organellar gene expression..
	7e-41	smart00487, DEXDc, DEAD-like helicases superfamily; .
	2e-29	cd00046, DEXDc, DEAD-like helicases superfamily. A diverse family of proteins involved in ATP-dependent RNA or DNA unwinding. This domain contains the ATP-binding region..
	2e-28	cd00079, HELICc, Helicase superfamily c-terminal domain; associated with DEXDc-, DEAD-, and DEAH-box proteins, yeast initiation factor 4A, Ski2p, and Hepatitis C virus NS3 helicases; this domain is found in a wide variety of helicases and helicase related proteins; may not be an autonomously folding unit, but an integral part of the helicase; 4 helicase superfamilies at present according to the organization of their signature motifs; all helicases share the ability to unwind nucleic acid duplexes with a distinct directional polarity; they utilize the free energy from nucleoside triphosphate hydrolysis to fuel their translocation along DNA, unwinding the duplex in the process.
	2e-26	COG1201, Lhr, Lhr-like helicases [General function prediction only].
	3e-23	COG0514, RecQ, Superfamily II DNA helicase [DNA replication, recombination, and repair].
	5e-20	pfam00271, Helicase_C, Helicase conserved C-terminal domain. TThis domain family is found in a wide variety of helicases and helicase related proteins. It may be that this is not an autonomously folding unit, but an integral part of the helicase..
	1e-19	smart00490, HELICc, helicase superfamily c-terminal domain; .
	6e-17	COG1205, COG1205, Distinct helicase family with a unique C-terminal domain including a metal-binding cysteine cluster [General function prediction only].
	1e-16	COG1202, COG1202, Superfamily II helicase, archaea-specific [General function prediction only].
	1e-14	COG1061, SSL2, DNA or RNA helicases of superfamily II [Transcription / DNA replication, recombination, and repair].
	2e-11	COG1111, MPH1, ERCC4-like helicases [DNA replication, recombination, and repair].
----------------------------------------------------
candidate #139:	b2113
likelihood ratios: Total 4.7e+07; Clust 3.8,8.7,6.4; BLAST 1.1,13.8,4.7; KEGG 1.2,7.2,3.7; ExprEco 2.4,4.7,4.9; ExprSce ,2.2,1.3; FusE2 1.0,0.9,0.7; FusE5 0.9,1.0,1.0; FusE10 ,,;
gene name: b2113	 (NP_416616)	gi: 49176189	length: 379aa
description: putative ATP-binding protein [Escherichia coli K12].
coverage: Archaea[7e-65] Bacteria[0.0] Eukaryota[1e-70]
conserved domains: (Evalue, description)
	3e-65	COG0489, Mrp, ATPases involved in chromosome partitioning [Cell division and chromosome partitioning].
	4e-19	COG0455, COG0455, ATPases involved in chromosome partitioning [Cell division and chromosome partitioning].
	5e-14	COG1192, Soj, ATPases involved in chromosome partitioning [Cell division and chromosome partitioning].
----------------------------------------------------
candidate #140:	b0923
likelihood ratios: Total 4.6e+07; Clust 11.4,2.0,1.8; BLAST 31.6,5.6,4.6; KEGG 6.3,2.3,2.6; ExprEco 4.0,10.4,2.1; ExprSce ,1.0,1.0; FusE2 1.0,0.8,0.6; FusE5 0.9,1.0,1.0; FusE10 ,,;
gene name: b0923	 (NP_415443)	gi: 16128890	length: 225aa
description: putative killing protein suppressor [Escherichia coli K12].
coverage: Bacteria[1e-125] Eukaryota[1e-62]
----------------------------------------------------
candidate #141:	b0296
likelihood ratios: Total 4.5e+07; Clust 2.3,3.4,2.5; BLAST 6.0,11.5,3.7; KEGG 8.9,50.2,5.9; ExprEco 2.7,1.1,1.2; ExprSce ,1.0,1.0; FusE2 1.0,1.0,1.0; FusE5 1.0,1.0,1.0; FusE10 ,,;
gene name: b0296	 (NP_414830)	gi: 16128281	length: 87aa
description: putative ribosomal protein [Escherichia coli K12].
coverage: Bacteria[1e-44]
conserved domains: (Evalue, description)
	2e-19	COG0254, RpmE, Ribosomal protein L31 [Translation, ribosomal structure and biogenesis].
----------------------------------------------------
candidate #142:	b2480
likelihood ratios: Total 4.4e+07; Clust 1.9,13.6,5.2; BLAST 1.5,2.9,4.2; KEGG 1.5,7.5,2.3; ExprEco 6.5,4.2,8.0; ExprSce ,1.8,3.0; FusE2 1.0,0.9,0.9; FusE5 0.7,1.0,1.0; FusE10 ,,;
gene name: b2480	 (NP_416975)	gi: 16130405	length: 156aa
description: bacterioferritin comigratory protein [Escherichia coli K12].
coverage: Archaea[2e-34] Bacteria[8e-89] Eukaryota[1e-26]
conserved domains: (Evalue, description)
	8e-60	COG1225, Bcp, Peroxiredoxin [Posttranslational modification, protein turnover, chaperones].
	1e-35	pfam00578, AhpC-TSA, AhpC/TSA family. This family contains proteins related to alkyl hydroperoxide reductase (AhpC) and thiol specific antioxidant (TSA). .
	4e-16	COG0450, AhpC, Peroxiredoxin [Posttranslational modification, protein turnover, chaperones].
	3e-13	COG2077, Tpx, Peroxiredoxin [Posttranslational modification, protein turnover, chaperones].
----------------------------------------------------
candidate #143:	b2158
likelihood ratios: Total 4.3e+07; Clust 2.6,9.0,12.6; BLAST 4.7,10.9,5.4; KEGG 1.7,4.1,4.2; ExprEco 4.3,3.4,1.3; ExprSce ,1.0,1.0; FusE2 1.0,1.0,1.0; FusE5 1.0,1.0,1.0; FusE10 ,,;
gene name: b2158	 (NP_416663)	gi: 16130096	length: 349aa
description: putative membrane protein [Escherichia coli K12].
coverage: Archaea[3e-24] Bacteria[0.0]
conserved domains: (Evalue, description)
	2e-80	pfam03601, Cons_hypoth698, Conserved hypothetical protein 698..
----------------------------------------------------
candidate #144:	b2493
likelihood ratios: Total 4.2e+07; Clust 1.6,6.5,2.8; BLAST 17.0,4.2,2.8; KEGG 248.1,4.1,3.9; ExprEco 1.4,1.7,1.3; ExprSce ,1.0,1.0; FusE2 1.0,0.9,0.9; FusE5 0.8,1.0,1.0; FusE10 ,,;
gene name: b2493	 (NP_416988)	gi: 16130418	length: 353aa
description: putative permease [Escherichia coli K12].
coverage: Archaea[2e-17] Bacteria[0.0]
conserved domains: (Evalue, description)
	5e-43	pfam01594, UPF0118, Domain of unknown function DUF20. This transmembrane region is found in putative permeases and predicted transmembrane proteins it has no known function. It is not clear what source suggested that these proteins may be permeases and this information should be treated with caution..
	2e-41	COG0628, PerM, Predicted permease [General function prediction only].
----------------------------------------------------
candidate #145:	b1290
likelihood ratios: Total 4.2e+07; Clust 43.0,2.3,1.5; BLAST 27.6,4.9,2.8; KEGG 5.7,3.3,2.9; ExprEco 3.0,1.2,1.1; ExprSce ,1.0,1.0; FusE2 1.0,2.0,1.2; FusE5 0.9,2.0,0.8; FusE10 ,,;
gene name: b1290	 (NP_415806)	gi: 16129251	length: 268aa
description: peptide transport protein (ABC superfamily, atp_bind) [Escherichia coli K12].
coverage: Archaea[4e-50] Bacteria[1e-148] Eukaryota[5e-24]
conserved domains: (Evalue, description)
	1e-131	COG4167, SapF, ABC-type antimicrobial peptide transport system, ATPase component [Defense mechanisms].
	4e-76	COG4608, AppF, ABC-type oligopeptide transport system, ATPase component [Amino acid transport and metabolism].
	1e-70	COG1123, COG1123, ATPase components of various ABC-type transport systems, contain duplicated ATPase [General function prediction only].
	4e-62	COG1124, DppF, ABC-type dipeptide/oligopeptide/nickel transport system, ATPase component [Amino acid transport and metabolism / Inorganic ion transport and metabolism].
	2e-60	COG4172, COG4172, ABC-type uncharacterized transport system, duplicated ATPase component [General function prediction only].
	7e-55	COG0444, DppD, ABC-type dipeptide/oligopeptide/nickel transport system, ATPase component [Amino acid transport and metabolism / Inorganic ion transport and metabolism].
	4e-46	cd00267, ABC_ATPase, ABC (ATP-binding cassette) transporter nucleotide-binding domain; ABC transporters are a large family of proteins involved in the transport of a wide variety of different compounds, like sugars, ions, peptides and more complex organic molecules. The nucleotide binding domain shows the highest similarity between all members of the family. ABC transporters are a subset of nucleotide hydrolases that contain a signature motif, Q-loop, and H-loop/switch region in addition to the Walker A motif/P-loop andWalker B motif commonly found in a number of ATP- and GTP-binding and hydrolyzing proteins..
	3e-45	COG1135, AbcC, ABC-type metal ion transport system, ATPase component [Inorganic ion transport and metabolism].
	4e-42	COG3842, PotA, ABC-type spermidine/putrescine transport systems, ATPase components [Amino acid transport and metabolism].
	2e-40	pfam00005, ABC_tran, ABC transporter. ABC transporters for a large family of proteins responsible for translocation of a variety of compounds across biological membranes. ABC transporters are the largest family of proteins in many completely sequenced bacteria. ABC transporters are composed of two copies of this domain and two copies of a transmembrane domain pfam00664. These four domains may belong to a single polypeptide, or belong in different polypeptide chains..
	8e-40	COG1126, GlnQ, ABC-type polar amino acid transport system, ATPase component [Amino acid transport and metabolism].
	4e-39	COG1131, CcmA, ABC-type multidrug transport system, ATPase component [Defense mechanisms].
	3e-37	COG1125, OpuBA, ABC-type proline/glycine betaine transport systems, ATPase components [Amino acid transport and metabolism].
	3e-37	COG1122, CbiO, ABC-type cobalt transport system, ATPase component [Inorganic ion transport and metabolism].
	3e-36	COG3839, MalK, ABC-type sugar transport systems, ATPase components [Carbohydrate transport and metabolism].
	6e-36	COG1136, SalX, ABC-type antimicrobial peptide transport system, ATPase component [Defense mechanisms].
	2e-34	COG1116, TauB, ABC-type nitrate/sulfonate/bicarbonate transport system, ATPase component [Inorganic ion transport and metabolism].
	5e-34	COG2274, SunT, ABC-type bacteriocin/lantibiotic exporters, contain an N-terminal double-glycine peptidase domain [Defense mechanisms].
	6e-33	COG4175, ProV, ABC-type proline/glycine betaine transport system, ATPase component [Amino acid transport and metabolism].
	8e-33	COG1127, Ttg2A, ABC-type transport system involved in resistance to organic solvents, ATPase component [Secondary metabolites biosynthesis, transport, and catabolism].
	6e-32	COG3638, COG3638, ABC-type phosphate/phosphonate transport system, ATPase component [Inorganic ion transport and metabolism].
	7e-32	COG1129, MglA, ABC-type sugar transport system, ATPase component [Carbohydrate transport and metabolism].
	7e-31	COG1120, FepC, ABC-type cobalamin/Fe3+-siderophores transport systems, ATPase components [Inorganic ion transport and metabolism / Coenzyme metabolism].
	9e-31	COG1118, CysA, ABC-type sulfate/molybdate transport systems, ATPase component [Inorganic ion transport and metabolism].
	4e-30	COG1117, PstB, ABC-type phosphate transport system, ATPase component [Inorganic ion transport and metabolism].
	2e-29	COG4181, COG4181, Predicted ABC-type transport system involved in lysophospholipase L1 biosynthesis, ATPase component [Secondary metabolites biosynthesis, transport, and catabolism].
	3e-28	COG4170, SapD, ABC-type antimicrobial peptide transport system, ATPase component [Defense mechanisms].
	6e-28	COG4555, NatA, ABC-type Na+ transport system, ATPase component [Energy production and conversion / Inorganic ion transport and metabolism].
	1e-27	COG0411, LivG, ABC-type branched-chain amino acid transport systems, ATPase component [Amino acid transport and metabolism].
	1e-27	COG1132, MdlB, ABC-type multidrug transport system, ATPase and permease components [Defense mechanisms].
	3e-27	COG2884, FtsE, Predicted ATPase involved in cell division [Cell division and chromosome partitioning].
	4e-27	COG1121, ZnuC, ABC-type Mn/Zn transport systems, ATPase component [Inorganic ion transport and metabolism].
	5e-27	COG3840, ThiQ, ABC-type thiamine transport system, ATPase component [Coenzyme metabolism].
	8e-27	COG3845, COG3845, ABC-type uncharacterized transport systems, ATPase components [General function prediction only].
	7e-26	COG1134, TagH, ABC-type polysaccharide/polyol phosphate transport system, ATPase component [Carbohydrate transport and metabolism / Cell envelope biogenesis, outer membrane].
	9e-26	COG4107, PhnK, ABC-type phosphonate transport system, ATPase component [Inorganic ion transport and metabolism].
	1e-24	COG4988, CydD, ABC-type transport system involved in cytochrome bd biosynthesis, ATPase and permease components [Energy production and conversion / Posttranslational modification, protein turnover, chaperones].
	7e-24	COG4598, HisP, ABC-type histidine transport system, ATPase component [Amino acid transport and metabolism].
	5e-23	COG4161, ArtP, ABC-type arginine transport system, ATPase component [Amino acid transport and metabolism].
	7e-23	COG4618, ArpD, ABC-type protease/lipase transport system, ATPase and permease components [General function prediction only].
	2e-22	COG4586, COG4586, ABC-type uncharacterized transport system, ATPase component [General function prediction only].
	3e-22	COG0410, LivF, ABC-type branched-chain amino acid transport systems, ATPase component [Amino acid transport and metabolism].
	4e-22	COG4148, ModC, ABC-type molybdate transport system, ATPase component [Inorganic ion transport and metabolism].
	5e-22	COG1101, PhnK, ABC-type uncharacterized transport system, ATPase component [General function prediction only].
	6e-22	COG4525, TauB, ABC-type taurine transport system, ATPase component [Inorganic ion transport and metabolism].
	1e-21	COG4987, CydC, ABC-type transport system involved in cytochrome bd biosynthesis, fused ATPase and permease components [Energy production and conversion / Posttranslational modification, protein turnover, chaperones].
	3e-21	COG4559, COG4559, ABC-type hemin transport system, ATPase component [Inorganic ion transport and metabolism].
	1e-20	COG1137, YhbG, ABC-type (unclassified) transport system, ATPase component [General function prediction only].
	1e-20	COG4674, COG4674, Uncharacterized ABC-type transport system, ATPase component [General function prediction only].
	2e-19	COG1119, ModF, ABC-type molybdenum transport system, ATPase component/photorepair protein PhrA [Inorganic ion transport and metabolism].
	1e-18	COG4152, COG4152, ABC-type uncharacterized transport system, ATPase component [General function prediction only].
	2e-18	COG0488, Uup, ATPase components of ABC transporters with duplicated ATPase domains [General function prediction only].
	6e-18	COG0396, SufC, ABC-type transport system involved in Fe-S cluster assembly, ATPase component [Posttranslational modification, protein turnover, chaperones].
	7e-18	COG4604, CeuD, ABC-type enterochelin transport system, ATPase component [Inorganic ion transport and metabolism].
	3e-17	COG4615, PvdE, ABC-type siderophore export system, fused ATPase and permease components [Secondary metabolites biosynthesis, transport, and catabolism / Inorganic ion transport and metabolism].
	3e-17	COG4178, COG4178, ABC-type uncharacterized transport system, permease and ATPase components [General function prediction only].
	5e-17	COG4619, COG4619, ABC-type uncharacterized transport system, ATPase component [General function prediction only].
	9e-17	COG4136, COG4136, ABC-type uncharacterized transport system, ATPase component [General function prediction only].
	1e-15	COG4133, CcmA, ABC-type transport system involved in cytochrome c biogenesis, ATPase component [Posttranslational modification, protein turnover, chaperones].
	2e-15	COG5265, ATM1, ABC-type transport system involved in Fe-S cluster assembly, permease and ATPase components [Posttranslational modification, protein turnover, chaperones].
	2e-13	COG4778, PhnL, ABC-type phosphonate transport system, ATPase component [Inorganic ion transport and metabolism].
	2e-12	COG4138, BtuD, ABC-type cobalamin transport system, ATPase component [Coenzyme metabolism].
	6e-12	COG1245, COG1245, Predicted ATPase, RNase L inhibitor (RLI) homolog [General function prediction only].
	1e-10	COG2401, COG2401, ABC-type ATPase fused to a predicted acetyltransferase domain [General function prediction only].
----------------------------------------------------
candidate #146:	b1629
likelihood ratios: Total 4.0e+07; Clust 2.2,3.0,2.3; BLAST 17.7,2.1,1.7; KEGG 4.1,3.6,2.4; ExprEco 3.3,34.9,1.5; ExprSce ,1.0,1.0; FusE2 1.0,14.7,0.4; FusE5 0.9,3.0,0.4; FusE10 ,,;
gene name: b1629	 (NP_416146)	gi: 16129587	length: 740aa
description: electron transport complex protein [Escherichia coli K12].
coverage: Archaea[7e-31] Bacteria[0.0] Eukaryota[5e-21]
conserved domains: (Evalue, description)
	0.0	COG4656, RnfC, Predicted NADH:ubiquinone oxidoreductase, subunit RnfC [Energy production and conversion].
	4e-59	pfam01512, Complex1_51K, Respiratory-chain NADH dehydrogenase 51 Kd subunit..
----------------------------------------------------
candidate #147:	b3697
likelihood ratios: Total 3.9e+07; Clust 4.2,3.2,9.6; BLAST 3.3,27.7,29.0; KEGG 1.9,5.5,18.5; ExprEco 1.3,1.4,1.9; ExprSce ,1.0,1.0; FusE2 1.0,0.8,0.5; FusE5 1.0,0.7,0.6; FusE10 ,,;
gene name: b3697	 (NP_418152)	gi: 16131565	length: 270aa
description: conserved protein, phophatase-like domain [Escherichia coli K12].
coverage: Archaea[4e-15] Bacteria[1e-150] Eukaryota[4e-22]
conserved domains: (Evalue, description)
	3e-55	COG0561, Cof, Predicted hydrolases of the HAD superfamily [General function prediction only].
----------------------------------------------------
candidate #148:	b0839
likelihood ratios: Total 3.9e+07; Clust 3.4,4.0,2.3; BLAST 1.8,7.5,2.6; KEGG 2.3,3.9,1.3; ExprEco 310.1,2.1,4.6; ExprSce ,1.0,1.0; FusE2 1.0,1.0,1.0; FusE5 1.0,1.0,1.0; FusE10 ,,;
gene name: b0839	 (NP_415360)	gi: 16128807	length: 400aa
description: D-alanyl-D-alanine carboxypeptidase; penicillin-binding protein 6 [Escherichia coli K12].
coverage: Bacteria[0.0]
conserved domains: (Evalue, description)
	1e-124	COG1686, DacC, D-alanyl-D-alanine carboxypeptidase [Cell envelope biogenesis, outer membrane].
	2e-87	pfam00768, Peptidase_S11, D-alanyl-D-alanine carboxypeptidase..
----------------------------------------------------
candidate #149:	b1778
likelihood ratios: Total 3.9e+07; Clust 2.4,41.2,2.3; BLAST 1.6,3.4,4.3; KEGG 1.7,4.6,4.6; ExprEco 2.0,4.6,7.0; ExprSce ,2.9,1.6; FusE2 1.0,0.9,0.9; FusE5 0.9,0.9,0.9; FusE10 ,,;
gene name: b1778	 (NP_416292)	gi: 16129732	length: 137aa
description: methionine sulfoxide reductase [Escherichia coli K12].
coverage: Archaea[2e-35] Bacteria[2e-80] Eukaryota[1e-39]
conserved domains: (Evalue, description)
	2e-53	pfam01641, SelR, SelR domain. Methionine sulfoxide reduction is an important process, by which cells regulate biological processes and cope with oxidative stress. MsrA, a protein involved in the reduction of methionine sulfoxides in proteins, has been known for four decades and has been extensively characterised with respect to structure and function. However, recent studies revealed that MsrA is only specific for methionine-S-sulfoxides. Because oxidised methionines occur in a mixture of R and S isomers in vivo, it was unclear how stereo-specific MsrA could be responsible for the reduction of all protein methionine sulfoxides. It appears that a second methionine sulfoxide reductase, SelR , evolved that is specific for methionine-R-sulfoxides, the activity that is different but complementary to that of MsrA. Thus, these proteins, working together, could reduce both stereoisomers of methionine sulfoxide. This domain is found both in SelR proteins and fused with the peptide methionine sulfoxide reductase enzymatic domain pfam01625. The domain has two conserved cysteine and histidines. The domain binds both selenium and zinc. The final cysteine is found to be replaced by the rare amino acid selenocysteine in some members of the family. This family has methionine-R-sulfoxide reductase activity..
----------------------------------------------------
candidate #150:	b3863
likelihood ratios: Total 3.6e+07; Clust 1.7,4.1,5.8; BLAST 2.7,356.3,1.8; KEGG 1.1,7.4,1.7; ExprEco 2.2,2.0,11.0; ExprSce ,1.0,1.0; FusE2 1.0,0.9,0.8; FusE5 1.0,1.0,1.0; FusE10 ,,;
gene name: b3863	 (NP_418300)	gi: 16131704	length: 928aa
description: DNA polymerase I, 3' --> 5' polymerase, 5' --> 3' and 3' --> 5' exonuclease [Escherichia coli K12].
coverage: Bacteria[0.0] Eukaryota[1e-90]
conserved domains: (Evalue, description)
	0.0	COG0749, PolA, DNA polymerase I - 3'-5' exonuclease and polymerase domains [DNA replication, recombination, and repair].
	1e-148	pfam00476, DNA_pol_A, DNA polymerase family A..
	2e-90	smart00475, 53EXOc, 5'-3' exonuclease; .
	2e-86	cd00008, 53EXOc, 5'-3' exonuclease; T5 type 5'-3' exonuclease domains may co-occur with DNA polymerase I (Pol I) domains, or be part of Pol I containing complexes. They digest dsDNA and ssDNA, releasing mono-,di- and tri-nucleotides, as well as oligonucleotides, and have also been reported to possess RNase H activity. Also called 5' nuclease family, involved in structure-specific cleavage of flaps formed by Pol I activity (similar to mammalian flap endonuclease I, FEN-1). A single nucleic acid strand may be threaded through the 5' nuclease enzyme before cleavage occurs. The domain binds two divalent metal ions which are necessary for activity..
	7e-84	smart00482, POLAc, DNA polymerase A domain; .
	4e-81	COG0258, Exo, 5'-3' exonuclease (including N-terminal domain of PolI) [DNA replication, recombination, and repair].
	6e-57	pfam02739, 5_3_exonuc_N, 5'-3' exonuclease, N-terminal resolvase-like domain..
	3e-35	pfam01612, 3_5_exonuc, 3'-5' exonuclease. This domain is responsible for the 3'-5' exonuclease proofreading activity of E. coli DNA polymerase I (polI) and other enzymes, it catalyses the hydrolysis of unpaired or mismatched nucleotides. This domain consists of the amino-terminal half of the Klenow fragment in E. coli polI it is also found in the Werner syndrome helicase (WRN), focus forming activity 1 protein (FFA-1) and ribonuclease D (RNase D). Werner syndrome is a human genetic disorder causing premature aging; the WRN protein has helicase activity in the 3'-5' direction. The FFA-1 protein is required for formation of a replication foci and also has helicase activity; it is a homologue of the WRN protein. RNase D is a 3'-5' exonuclease involved in tRNA processing. Also found in this family is the autoantigen PM/Scl thought to be involved in polymyositis-scleroderma overlap syndrome..
	2e-33	cd00007, 35EXOc, 3'-5' exonuclease. The 35EXOc domain is responsible for the 3'-5' exonuclease proofreading activity of prokaryotic DNA polymerase I (pol I) and other enzymes, it catalyses the hydrolysis of unpaired or mismatched nucleotides. This domain consists of the amino-terminal half of the Klenow fragment in E. coli pol I. 35EXOc is also found in the Werner syndrome helicase (WRN), focus forming activity 1 protein (FFA-1) and ribonuclease D (RNase D)..
	2e-27	smart00474, 35EXOc, 3'-5' exonuclease; 3\' -5' exonuclease proofreading domain present in DNA polymerase I, Werner syndrome helicase, RNase D and other enzymes .
	3e-16	cd00080, HhH2_motif, Helix-hairpin-helix class 2 (Pol1 family) motif. HhH2 domains are found in Rad2 family of prokaryotic and eukaryotic replication and repair nucleases, i.e., DNA polymerase I, Taq DNA polymerase, DNA repair protein Rad2 endonuclease, flap endonuclease, exonuclease I and IX, 5'-3' exonuclease and also bacteriophage Rnase H. These nucleases degrade RNA-DNA or DNA-DNA duplexes, or both and play essential roles in DNA duplication, repair, and recombination..
----------------------------------------------------
candidate #151:	b1204
likelihood ratios: Total 3.5e+07; Clust 9.1,97.2,3.4; BLAST 1.3,23.3,2.3; KEGG 1.0,17.2,1.7; ExprEco 1.4,1.9,1.5; ExprSce ,1.2,1.2; FusE2 1.0,1.0,1.0; FusE5 1.0,1.0,1.0; FusE10 ,,;
gene name: b1204	 (NP_415722)	gi: 16129167	length: 194aa
description: peptidyl-tRNA hydrolase [Escherichia coli K12].
coverage: Bacteria[1e-109] Eukaryota[1e-28]
conserved domains: (Evalue, description)
	2e-69	pfam01195, Pept_tRNA_hydro, Peptidyl-tRNA hydrolase..
----------------------------------------------------
candidate #152:	b1211
likelihood ratios: Total 3.3e+07; Clust 1.4,37.1,2.9; BLAST 1.1,39.9,3.2; KEGG 1.1,18.6,2.4; ExprEco 1.5,2.5,1.3; ExprSce ,2.0,1.1; FusE2 2.9,1.0,1.0; FusE5 1.0,1.0,1.0; FusE10 ,,;
gene name: b1211	 (NP_415729)	gi: 16129174	length: 360aa
description: peptide chain release factor RF-1 [Escherichia coli K12].
coverage: Bacteria[0.0] Eukaryota[2e-86]
conserved domains: (Evalue, description)
	1e-163	COG0216, PrfA, Protein chain release factor A [Translation, ribosomal structure and biogenesis].
	2e-55	COG1186, PrfB, Protein chain release factor B [Translation, ribosomal structure and biogenesis].
	9e-44	pfam03462, PCRF, PCRF domain. This domain is found in peptide chain release factors..
	3e-39	pfam00472, RF-1, Peptidyl-tRNA hydrolase domain. This domain is found in peptide chain release factors such as RF-1 and RF-2, and a number of smaller proteins of unknown function. This domain contains the peptidyl-tRNA hydrolase activity. The domain contains a highly conserved motif GGQ, where the glutamine is thought to coordinate the water that mediates the hydrolysis..
----------------------------------------------------
candidate #153:	b2231
likelihood ratios: Total 3.3e+07; Clust 5.0,26.4,3.4; BLAST 5.9,10.8,2.5; KEGG 1.8,6.1,1.3; ExprEco 1.3,20.6,3.0; ExprSce ,1.0,1.0; FusE2 1.0,0.9,0.8; FusE5 1.0,0.7,0.8; FusE10 ,,;
gene name: b2231	 (NP_416734)	gi: 16130166	length: 875aa
description: DNA gyrase, subunit A, type II topoisomerase [Escherichia coli K12].
coverage: Archaea[0.0] Bacteria[0.0] Eukaryota[0.0]
conserved domains: (Evalue, description)
	0.0	cd00187, TOP4c, DNA Topoisomerase, subtype IIA; domain A'; bacterial DNA topoisomerase IV (C subunit, ParC), bacterial DNA gyrases (A subunit, GyrA),mammalian DNA toposiomerases II. DNA topoisomerases are essential enzymes that regulate the conformational changes in DNA topology by catalysing the concerted breakage and rejoining of DNA strands during normal cellular growth..
	0.0	pfam00521, DNA_topoisoIV, DNA gyrase/topoisomerase IV, subunit A..
	0.0	COG0188, GyrA, Type IIA topoisomerase (DNA gyrase/topo II, topoisomerase IV), A subunit [DNA replication, recombination, and repair].
	1e-173	smart00434, TOP4c, DNA Topoisomerase IV; Bacterial DNA topoisomerase IV, GyrA, ParC .
----------------------------------------------------
candidate #154:	b2208
likelihood ratios: Total 3.3e+07; Clust 6.5,5.6,5.3; BLAST 19.7,2.3,1.7; KEGG 5.4,1.8,1.9; ExprEco 6.0,2.2,1.2; ExprSce ,1.0,1.0; FusE2 1.0,4.8,0.6; FusE5 1.0,5.7,0.5; FusE10 ,,;
gene name: b2208	 (NP_416712)	gi: 16130145	length: 164aa
description: Fe-S ferredoxin-type protein, electron transfer [Escherichia coli K12].
coverage: Archaea[1e-07] Bacteria[1e-98]
----------------------------------------------------
candidate #155:	b0636
likelihood ratios: Total 3.3e+07; Clust 4.8,207.2,3.2; BLAST 2.0,8.5,2.4; KEGG 1.4,8.2,5.6; ExprEco 1.2,2.1,1.4; ExprSce ,1.0,1.1; FusE2 1.0,1.0,1.0; FusE5 1.0,1.0,1.0; FusE10 ,,;
gene name: b0636	 (NP_415169)	gi: 16128619	length: 155aa
description: hypothetical protein b0636 [Escherichia coli K12].
coverage: Archaea[2e-15] Bacteria[2e-86] Eukaryota[5e-07]
conserved domains: (Evalue, description)
	3e-53	pfam02590, DUF163, Uncharacterized ACR, COG1576..
----------------------------------------------------
candidate #156:	b1180
likelihood ratios: Total 3.3e+07; Clust 3.2,6.2,5.7; BLAST 2.0,4.3,11.7; KEGG 1.2,5.1,6.2; ExprEco 7.0,2.0,2.6; ExprSce ,1.1,1.9; FusE2 1.0,1.0,1.0; FusE5 1.0,1.0,1.0; FusE10 ,,;
gene name: b1180	 (NP_415698)	gi: 16129143	length: 219aa
description: putative isomerase [Escherichia coli K12].
coverage: Archaea[2e-39] Bacteria[1e-124] Eukaryota[2e-46]
conserved domains: (Evalue, description)
	2e-69	COG0179, MhpD, 2-keto-4-pentenoate hydratase/2-oxohepta-3-ene-1,7-dioic acid hydratase (catechol pathway) [Secondary metabolites biosynthesis, transport, and catabolism].
	3e-56	pfam01557, FAA_hydrolase, Fumarylacetoacetate (FAA) hydrolase family. This family consists of fumarylacetoacetate (FAA) hydrolase, or fumarylacetoacetate hydrolase (FAH) and it also includes HHDD isomerase/OPET decarboxylase from E. coli strain W. FAA is the last enzyme in the tyrosine catabolic pathway, it hydrolyses fumarylacetoacetate into fumarate and acetoacetate which then join the citric acid cycle. Mutations in FAA cause type I tyrosinemia in humans this is an inherited disorder mainly affecting the liver leading to liver cirrhosis, hetpatocellular carcinoma, renal tubular damages and neurologic crises amongst other symptoms. The enzymatic defect causes the toxic accumulation of phenylalanine/tyrosine catabolites. The E. coli W enzyme HHDD isomerase/OPET decarboxylase contains two copies of this domain and functions in fourth and fifth steps of the homoprotocatechuate pathway; here it decarboxylates OPET to HHDD and isomerises this to OHED. The final products of this pathway are pyruvic acid and succinic semialdehyde..
----------------------------------------------------
candidate #157:	b4374
likelihood ratios: Total 3.2e+07; Clust 3.7,2.8,9.4; BLAST 1.9,3.8,17.6; KEGG 2.9,7.6,15.5; ExprEco 1.7,1.6,2.6; ExprSce ,1.1,1.3; FusE2 1.0,1.0,0.8; FusE5 1.0,1.0,1.0; FusE10 ,,;
gene name: b4374	 (NP_418791)	gi: 16132192	length: 225aa
description: putative enzyme with a phophatase-like domain [Escherichia coli K12].
coverage: Archaea[2e-13] Bacteria[1e-129] Eukaryota[2e-11]
conserved domains: (Evalue, description)
	1e-38	COG1011, COG1011, Predicted hydrolase (HAD superfamily) [General function prediction only].
	4e-19	pfam00702, Hydrolase, haloacid dehalogenase-like hydrolase. This family are structurally different from the alpha/ beta hydrolase family (pfam00561). This family includes L-2-haloacid dehalogenase, epoxide hydrolases and phosphatases. The structure of the family consists of two domains. One is an inserted four helix bundle, which is the least well conserved region of the alignment. The rest of the fold is composed of the core alpha/beta domain..
	3e-16	COG0546, Gph, Predicted phosphatases [General function prediction only].
	9e-14	COG0637, COG0637, Predicted phosphatase/phosphohexomutase [General function prediction only].
----------------------------------------------------
candidate #158:	b3733
likelihood ratios: Total 3.2e+07; Clust 1.5,9.3,7.2; BLAST 1.2,4.4,2.9; KEGG 1.1,94.5,1.8; ExprEco 1.0,4.2,4.0; ExprSce ,4.4,1.3; FusE2 1.1,1.0,1.0; FusE5 1.0,1.0,1.0; FusE10 ,,;
gene name: b3733	 (NP_418189)	gi: 16131601	length: 287aa
description: membrane-bound ATP synthase, F1 sector, gamma-subunit [Escherichia coli K12].
coverage: Archaea[1e-13] Bacteria[1e-159] Eukaryota[5e-50]
conserved domains: (Evalue, description)
	1e-111	pfam00231, ATP-synt, ATP synthase..
	1e-108	COG0224, AtpG, F0F1-type ATP synthase, gamma subunit [Energy production and conversion].
----------------------------------------------------
candidate #159:	b1119
likelihood ratios: Total 3.0e+07; Clust 9.1,3.4,1.8; BLAST 3.0,8.8,19.5; KEGG 3.2,1.7,7.2; ExprEco 1.7,3.7,1.9; ExprSce ,1.0,1.0; FusE2 1.0,0.9,0.9; FusE5 2.9,1.0,1.0; FusE10 ,,;
gene name: b1119	 (NP_415637)	gi: 16129082	length: 303aa
description: putative NAGC-like transcriptional regulator [Escherichia coli K12].
coverage: Archaea[2e-19] Bacteria[1e-179] Eukaryota[4e-15]
conserved domains: (Evalue, description)
	5e-58	COG1940, NagC, Transcriptional regulator/sugar kinase [Transcription / Carbohydrate transport and metabolism].
	1e-40	pfam00480, ROK, ROK family..
----------------------------------------------------
candidate #160:	b0740
likelihood ratios: Total 3.0e+07; Clust 37.5,9.6,4.5; BLAST 2.2,2.4,2.5; KEGG 2.7,3.2,2.8; ExprEco 3.7,8.3,3.9; ExprSce ,1.0,1.0; FusE2 1.0,0.9,0.7; FusE5 0.9,0.9,0.9; FusE10 ,,;
gene name: b0740	 (NP_415268)	gi: 16128715	length: 430aa
description: periplasmic protein involved in the tonb-independent uptake of group A colicins [Escherichia coli K12].
coverage: Archaea[1e-12] Bacteria[0.0] Eukaryota[8e-10]
conserved domains: (Evalue, description)
	1e-118	COG0823, TolB, Periplasmic component of the Tol biopolymer transport system [Intracellular trafficking and secretion].
	2e-51	pfam04052, TolB_N, TolB amino-terminal domain. TolB is an essential periplasmic component of the tol-dependent translocation system. This function of this amino terminal domain is uncertain..
----------------------------------------------------
candidate #161:	b0605
likelihood ratios: Total 3.0e+07; Clust 15.8,17.3,5.5; BLAST 5.8,10.5,10.1; KEGG 1.3,1.7,1.1; ExprEco 1.0,5.1,1.4; ExprSce ,1.7,1.0; FusE2 1.0,1.0,1.0; FusE5 1.0,1.0,1.0; FusE10 ,,;
gene name: b0605	 (NP_415138)	gi: 16128588	length: 187aa
description: alkyl hydroperoxide reductase, C22 subunit, thioredoxin-like, detoxification of hydroperoxides [Escherichia coli K12].
coverage: Archaea[3e-45] Bacteria[1e-105] Eukaryota[4e-34]
conserved domains: (Evalue, description)
	4e-64	COG0450, AhpC, Peroxiredoxin [Posttranslational modification, protein turnover, chaperones].
	2e-41	pfam00578, AhpC-TSA, AhpC/TSA family. This family contains proteins related to alkyl hydroperoxide reductase (AhpC) and thiol specific antioxidant (TSA). .
	2e-17	COG1225, Bcp, Peroxiredoxin [Posttranslational modification, protein turnover, chaperones].
----------------------------------------------------
candidate #162:	b1866
likelihood ratios: Total 2.9e+07; Clust 2.3,8.3,4.3; BLAST 1.6,51.6,2.9; KEGG 1.1,7.5,1.6; ExprEco 3.5,4.1,4.5; ExprSce ,2.0,1.2; FusE2 1.0,0.9,0.8; FusE5 0.9,1.0,1.0; FusE10 ,,;
gene name: b1866	 (NP_416380)	gi: 16129819	length: 590aa
description: aspartate tRNA synthetase [Escherichia coli K12].
coverage: Archaea[5e-37] Bacteria[0.0] Eukaryota[1e-141]
conserved domains: (Evalue, description)
	0.0	COG0173, AspS, Aspartyl-tRNA synthetase [Translation, ribosomal structure and biogenesis].
	1e-176	cd00777, AspRS_core, Asp tRNA synthetase (aspRS) class II core domain. Class II assignment is based upon its structure and the presence of three characteristic sequence motifs. AspRS is a homodimer, which attaches a specific amino acid to the 3' OH group of ribose of the appropriate tRNA. The catalytic core domain is primarily responsible for the ATP-dependent formation of the enzyme bound aminoacyl-adenylate. AspRS in this family differ from those found in the AsxRS family by a GAD insert in the core domain..
	6e-62	cd00669, Asp_Lys_Asn_RS_core, Asp_Lys_Asn_tRNA synthetase class II core domain. This domain is the core catalytic domain of class II aminoacyl-tRNA synthetases of the subgroup containing aspartyl, lysyl, and asparaginyl tRNA synthetases. It is primarily responsible for ATP-dependent formation of the enzyme bound aminoacyl-adenylate. Class II assignment is based upon its structure and the presence of three characteristic sequence motifs. Nearly all class II tRNA synthetases are dimers and enzymes in this subgroup are homodimers. These enzymes attach a specific amino acid to the 3' OH group of ribose of the appropriate tRNA..
	1e-43	COG0017, AsnS, Aspartyl/asparaginyl-tRNA synthetases [Translation, ribosomal structure and biogenesis].
	4e-29	COG1190, LysU, Lysyl-tRNA synthetase (class II) [Translation, ribosomal structure and biogenesis].
	1e-26	pfam02938, GAD, GAD domain. This domain is found in some members of the GatB and aspartyl tRNA synthetases..
	4e-24	pfam00152, tRNA-synt_2, tRNA synthetases class II (D, K and N). Other tRNA synthetase sub-families are too dissimilar to be included..
	4e-20	cd00768, class_II_aaRS-like_core, Class II tRNA amino-acyl synthetase-like catalytic core domain. Class II amino acyl-tRNA synthetases (aaRS) share a common fold and generally attach an amino acid to the 3' OH of ribose of the appropriate tRNA. PheRS is an exception in that it attaches the amino acid at the 2'-OH group, like class I aaRSs. These enzymes are usually homodimers. This domain is primarily responsible for ATP-dependent formation of the enzyme bound aminoacyl-adenylate. The substrate specificity of this reaction is further determined by additional domains. Intererestingly, this domain is also found is asparagine synthase A (AsnA), in the accessory subunit of mitochondrial polymerase gamma and in the bacterial ATP phosphoribosyltransferase regulatory subunit HisZ..
	4e-20	cd00776, AsxRS_core, Asx tRNA synthetase (AspRS/AsnRS) class II core domain. Assignment to class II aminoacyl-tRNA synthetases (aaRS) based upon its structure and the presence of three characteristic sequence motifs in the core domain. This family includes AsnRS as well as a subgroup of AspRS. AsnRS and AspRS are homodimers, which attach either asparagine or aspartate to the 3'OH group of ribose of the appropriate tRNA. While archaea lack asnRS, they possess a non-discriminating aspRS, which can mischarge Asp-tRNA with Asn. Subsequently, a tRNA-dependent aspartate amidotransferase converts the bound aspartate to asparagine. The catalytic core domain is primarily responsible for the ATP-dependent formation of the enzyme bound aminoacyl-adenylate..
	1e-17	cd00775, LysRS_core, Lys_tRNA synthetase (LysRS) class II core domain. Class II LysRS is a dimer which attaches a lysine to the 3' OH group of ribose of the appropriate tRNA. Its assignment to class II aaRS is based upon its structure and the presence of three characteristic sequence motifs in the core domain. It is found in eukaryotes as well as some prokaryotes and archaea. However, LysRS belongs to class I aaRS's in some prokaryotes and archaea. The catalytic core domain is primarily responsible for the ATP-dependent formation of the enzyme bound aminoacyl-adenylate..
	6e-12	COG2269, COG2269, Truncated, possibly inactive, lysyl-tRNA synthetase (class II) [Translation, ribosomal structure and biogenesis].
	4e-11	pfam01336, tRNA_anti, OB-fold nucleic acid binding domain. This family contains OB-fold domains that bind to nucleic acids. The family includes the anti-codon binding domain of lysyl, aspartyl, and asparaginyl -tRNA synthetases (See pfam00152). Aminoacyl-tRNA synthetases catalyse the addition of an amino acid to the appropriate tRNA molecule EC:6.1.1.-. This family also includes part of RecG helicase involved in DNA repair. Replication factor A is a heterotrimeric complex, that contains a subunit in this family. This domain is also found at the C-terminus of bacterial DNA polymerase III alpha chain..
----------------------------------------------------
candidate #163:	b0080
likelihood ratios: Total 2.8e+07; Clust 6.4,1.5,45.5; BLAST 5.3,2.0,19.2; KEGG 1.7,2.3,3.7; ExprEco 1.4,1.5,4.4; ExprSce ,1.0,1.0; FusE2 1.0,0.8,1.4; FusE5 0.9,4.6,0.5; FusE10 ,,;
gene name: b0080	 (NP_414622)	gi: 16128073	length: 334aa
description: transcriptional regulator of the control of carbon and energy metabolism (GalR/LacI family) [Escherichia coli K12].
coverage: Bacteria[0.0] Eukaryota[3e-12]
conserved domains: (Evalue, description)
	3e-63	COG1609, PurR, Transcriptional regulators [Transcription].
	2e-19	smart00354, HTH_LACI, helix_turn _helix lactose operon repressor; .
	1e-14	pfam00532, Peripla_BP_1, Periplasmic binding proteins and sugar binding domain of the LacI family. This family includes the periplasmic binding proteins, and the LacI family transcriptional regulators. The periplasmic binding proteins are the primary receptors for chemotaxis and transport of many sugar based solutes. The LacI family of proteins consist of transcriptional regulators related to the lac repressor. In this case, generally the sugar binding domain binds a sugar which changes the DNA binding activity of the repressor domain (pfam00356)..
	2e-13	COG1879, RbsB, ABC-type sugar transport system, periplasmic component [Carbohydrate transport and metabolism].
----------------------------------------------------
candidate #164:	b4037
likelihood ratios: Total 2.8e+07; Clust 1.3,1.4,127.5; BLAST 8.8,2.7,8.7; KEGG 2.7,1.6,1.9; ExprEco 1.0,1.4,50.0; ExprSce ,1.0,1.0; FusE2 1.0,1.0,1.0; FusE5 1.0,1.0,1.0; FusE10 ,,;
gene name: b4037	 (NP_418461)	gi: 16131863	length: 306aa
description: periplasmic protein of mal regulon [Escherichia coli K12].
coverage: Bacteria[1e-168]
----------------------------------------------------
candidate #165:	b0493
likelihood ratios: Total 2.7e+07; Clust 3.4,4.7,2.1; BLAST 2.0,2.1,4.3; KEGG 5.8,1.3,1.5; ExprEco 4.0,1.3,1.8; ExprSce ,5.1,2.1; FusE2 1.0,0.7,1.5; FusE5 14.4,0.8,3.2; FusE10 ,,;
gene name: b0493	 (NP_415026)	gi: 16128477	length: 269aa
description: putative oxidoreductase [Escherichia coli K12].
coverage: Archaea[2e-34] Bacteria[1e-151] Eukaryota[5e-28]
conserved domains: (Evalue, description)
	6e-41	COG0300, DltE, Short-chain dehydrogenases of various substrate specificities [General function prediction only].
	3e-33	pfam00106, adh_short, short chain dehydrogenase. This family contains a wide variety of dehydrogenases..
	2e-30	COG1028, FabG, Dehydrogenases with different specificities (related to short-chain alcohol dehydrogenases) [Secondary metabolites biosynthesis, transport, and catabolism / General function prediction only].
	1e-27	COG4221, COG4221, Short-chain alcohol dehydrogenase of unknown specificity [General function prediction only].
	6e-12	COG3967, DltE, Short-chain dehydrogenase involved in D-alanine esterification of lipoteichoic acid and wall teichoic acid (D-alanine transfer protein) [Cell envelope biogenesis, outer membrane].
----------------------------------------------------
candidate #166:	b0735
likelihood ratios: Total 2.7e+07; Clust 60.3,4.2,1.5; BLAST 7.9,2.5,3.6; KEGG 7.2,3.4,3.8; ExprEco 2.9,3.1,1.2; ExprSce ,1.0,1.0; FusE2 1.0,1.0,1.0; FusE5 1.0,1.0,1.0; FusE10 ,,;
gene name: b0735	 (NP_415263)	gi: 16128710	length: 97aa
description: hypothetical protein b0735 [Escherichia coli K12].
coverage: Bacteria[5e-51]
----------------------------------------------------
candidate #167:	b0922
likelihood ratios: Total 2.7e+07; Clust 12.1,2.1,1.6; BLAST 21.9,5.5,4.2; KEGG 6.8,2.9,2.9; ExprEco 2.4,3.7,2.7; ExprSce ,1.0,1.0; FusE2 1.0,1.0,1.0; FusE5 1.0,1.0,1.0; FusE10 ,,;
gene name: b0922	 (NP_415442)	gi: 16128889	length: 440aa
description: mukF protein (killing factor KICB) [Escherichia coli K12].
coverage: Bacteria[0.0]
----------------------------------------------------
candidate #168:	b1804
likelihood ratios: Total 2.6e+07; Clust 2.7,7.4,3.8; BLAST 3.1,6.3,5.3; KEGG 2.2,3.4,2.3; ExprEco 1.4,23.2,1.4; ExprSce ,3.1,1.3; FusE2 1.1,1.0,1.0; FusE5 1.0,1.0,1.0; FusE10 ,,;
gene name: b1804	 (NP_416318)	gi: 16129758	length: 375aa
description: RNase D, processes tRNA precursor [Escherichia coli K12].
coverage: Bacteria[0.0] Eukaryota[7e-14]
conserved domains: (Evalue, description)
	1e-121	COG0349, Rnd, Ribonuclease D [Translation, ribosomal structure and biogenesis].
	6e-45	pfam01612, 3_5_exonuc, 3'-5' exonuclease. This domain is responsible for the 3'-5' exonuclease proofreading activity of E. coli DNA polymerase I (polI) and other enzymes, it catalyses the hydrolysis of unpaired or mismatched nucleotides. This domain consists of the amino-terminal half of the Klenow fragment in E. coli polI it is also found in the Werner syndrome helicase (WRN), focus forming activity 1 protein (FFA-1) and ribonuclease D (RNase D). Werner syndrome is a human genetic disorder causing premature aging; the WRN protein has helicase activity in the 3'-5' direction. The FFA-1 protein is required for formation of a replication foci and also has helicase activity; it is a homologue of the WRN protein. RNase D is a 3'-5' exonuclease involved in tRNA processing. Also found in this family is the autoantigen PM/Scl thought to be involved in polymyositis-scleroderma overlap syndrome..
	4e-34	smart00474, 35EXOc, 3'-5' exonuclease; 3\' -5' exonuclease proofreading domain present in DNA polymerase I, Werner syndrome helicase, RNase D and other enzymes .
	3e-26	cd00007, 35EXOc, 3'-5' exonuclease. The 35EXOc domain is responsible for the 3'-5' exonuclease proofreading activity of prokaryotic DNA polymerase I (pol I) and other enzymes, it catalyses the hydrolysis of unpaired or mismatched nucleotides. This domain consists of the amino-terminal half of the Klenow fragment in E. coli pol I. 35EXOc is also found in the Werner syndrome helicase (WRN), focus forming activity 1 protein (FFA-1) and ribonuclease D (RNase D)..
	9e-14	pfam00570, HRDC, HRDC domain. The HRDC (Helicase and RNase D C-terminal) domain has a putative role in nucleic acid binding. Mutations in the HRDC domain cause human disease..
	5e-13	smart00341, HRDC, Helicase and RNase D C-terminal; Hypothetical role in nucleic acid binding. Mutations in the HRDC domain cause human disease. .
----------------------------------------------------
candidate #169:	b0785
likelihood ratios: Total 2.6e+07; Clust 11.6,4.6,2.0; BLAST 1.3,7.1,4.5; KEGG 1.5,6.6,2.4; ExprEco 1.7,26.2,1.5; ExprSce ,1.0,1.0; FusE2 1.0,0.9,0.9; FusE5 8.9,0.7,0.8; FusE10 ,,;
gene name: b0785	 (NP_415306)	gi: 16128753	length: 150aa
description: molybdopterin converting factor, subunit 2 [Escherichia coli K12].
coverage: Archaea[8e-22] Bacteria[1e-84] Eukaryota[5e-16]
conserved domains: (Evalue, description)
	3e-37	pfam02391, MoaE, MoaE protein. This family contains the MoaE protein that is involved in biosynthesis of molybdopterin. Molybdopterin, the universal component of the pterin molybdenum cofactors, contains a dithiolene group serving to bind Mo. Addition of the dithiolene sulfurs to a molybdopterin precursor requires the activity of the converting factor. Converting factor contains the MoaE and MoaD proteins..
----------------------------------------------------
candidate #170:	b1729
likelihood ratios: Total 2.6e+07; Clust 2.6,4.8,2.7; BLAST 5.1,2.9,3.5; KEGG 15.7,8.1,13.7; ExprEco 1.4,2.0,1.7; ExprSce ,1.5,1.1; FusE2 1.0,1.0,1.0; FusE5 1.0,1.0,1.0; FusE10 ,,;
gene name: b1729	 (NP_416243)	gi: 16129683	length: 463aa
description: bifunctional: putative transport protein (N-terminal); putative kinase (C-terminal) [Escherichia coli K12].
coverage: Archaea[1e-45] Bacteria[0.0] Eukaryota[7e-33]
conserved domains: (Evalue, description)
	0.0	COG1823, COG1823, Predicted Na+/dicarboxylate symporter [General function prediction only].
	1e-66	pfam00375, SDF, Sodium:dicarboxylate symporter family..
	3e-53	COG1301, GltP, Na+/H+-dicarboxylate symporters [Energy production and conversion].
	1e-13	COG3633, SstT, Na+/serine symporter [Amino acid transport and metabolism].
----------------------------------------------------
candidate #171:	b2899
likelihood ratios: Total 2.4e+07; Clust 1.6,8.9,3.6; BLAST 1.4,10.2,6.5; KEGG 2.4,10.0,13.8; ExprEco 2.0,1.3,1.8; ExprSce ,1.2,1.0; FusE2 1.3,0.9,0.8; FusE5 3.1,1.0,1.0; FusE10 ,,;
gene name: b2899	 (NP_417375)	gi: 16130801	length: 219aa
description: putative oxidoreductase [Escherichia coli K12].
coverage: Bacteria[1e-120] Eukaryota[3e-73]
conserved domains: (Evalue, description)
	1e-50	COG1272, COG1272, Predicted membrane protein, hemolysin III homolog [General function prediction only].
	1e-25	pfam03006, UPF0073, Uncharacterised protein family (Hly-III / UPF0073). Members of this family are integral membrane proteins. This family includes a protein with hemolytic activity from Bacillus cereus. It is not clear if all the members of this family are hemolysins. It has been proposed that YOL002c encodes a Saccharomyces cerevisiae protein that plays a key role in metabolic pathways that regulate lipid and phosphate metabolism..
----------------------------------------------------
candidate #172:	b2381
likelihood ratios: Total 2.4e+07; Clust 1.6,2.3,2.6; BLAST 2.1,10.4,7.2; KEGG 1.3,9.0,19.3; ExprEco 1.6,9.7,4.3; ExprSce ,1.0,1.0; FusE2 1.0,1.5,0.7; FusE5 1.3,1.6,0.5; FusE10 ,,;
gene name: b2381	 (NP_416882)	gi: 16130313	length: 244aa
description: putative 2-component transcriptional regulator [Escherichia coli K12].
coverage: Archaea[6e-07] Bacteria[1e-139] Eukaryota[6e-06]
conserved domains: (Evalue, description)
	6e-61	COG3279, LytT, Response regulator of the LytR/AlgR family [Transcription / Signal transduction mechanisms].
	4e-27	pfam04397, LytTR, LytTr DNA-binding domain. This domain is found in a variety of bacterial transcriptional regulators. The domain binds to a specific DNA sequence pattern..
	1e-16	cd00156, REC, Signal receiver domain; originally thought to be unique to bacteria (CheY, OmpR, NtrC, and PhoB), now recently identified in eukaroytes ETR1 Arabidopsis thaliana; this domain receives the signal from the sensor partner in a two-component systems; contains a phosphoacceptor site that is phosphorylated by histidine kinase homologs; usually found N-terminal to a DNA binding effector domain; forms homodimers.
	2e-16	COG3947, COG3947, Response regulator containing CheY-like receiver and SARP domains [Signal transduction mechanisms].
	7e-15	COG4753, COG4753, Response regulator containing CheY-like receiver domain and AraC-type DNA-binding domain [Signal transduction mechanisms].
	1e-12	COG4565, CitB, Response regulator of citrate/malate metabolism [Transcription / Signal transduction mechanisms].
	3e-12	COG2197, CitB, Response regulator containing a CheY-like receiver domain and an HTH DNA-binding domain [Signal transduction mechanisms / Transcription].
	3e-12	COG2201, CheB, Chemotaxis response regulator containing a CheY-like receiver domain and a methylesterase domain [Cell motility and secretion / Signal transduction mechanisms].
----------------------------------------------------
candidate #173:	b1133
likelihood ratios: Total 2.4e+07; Clust 4.1,18.8,5.4; BLAST 1.4,35.6,2.7; KEGG 1.1,16.2,2.2; ExprEco 1.3,2.8,3.5; ExprSce ,1.2,1.1; FusE2 1.0,0.9,0.8; FusE5 0.9,1.0,1.0; FusE10 ,,;
gene name: b1133	 (NP_415651)	gi: 49176082	length: 383aa
description: tRNA (5-methylaminomethyl-2-thiouridylate)-methyltransferase [Escherichia coli K12].
coverage: Bacteria[0.0] Eukaryota[2e-81]
conserved domains: (Evalue, description)
	1e-150	COG0482, TrmU, Predicted tRNA(5-methylaminomethyl-2-thiouridylate) methyltransferase, contains the PP-loop ATPase domain [Translation, ribosomal structure and biogenesis].
	1e-144	pfam03054, tRNA_Me_trans, tRNA methyl transferase. This family represents tRNA(5-methylaminomethyl-2-thiouridine)- methyltransferase which is involved in the biosynthesis of the modified nucleoside 5-methylaminomethyl-2-thiouridine present in the wobble position of some tRNAs..
----------------------------------------------------
candidate #174:	b0489
likelihood ratios: Total 2.3e+07; Clust 1.8,10.9,31.3; BLAST 2.8,4.7,3.6; KEGG 1.1,2.4,4.4; ExprEco 3.0,1.6,1.8; ExprSce ,3.2,1.4; FusE2 1.0,0.9,0.9; FusE5 2.4,1.0,1.0; FusE10 ,,;
gene name: b0489	 (NP_415022)	gi: 16128473	length: 305aa
description: putative membrane protein [Escherichia coli K12].
coverage: Archaea[1e-55] Bacteria[1e-163] Eukaryota[4e-50]
conserved domains: (Evalue, description)
	8e-53	COG0330, HflC, Membrane protease subunits, stomatin/prohibitin homologs [Posttranslational modification, protein turnover, chaperones].
	2e-43	pfam01145, Band_7, SPFH domain / Band 7 family. This family also includes proteins with high blast scores to known Band 7 protein: HflC from E. coli, HflK from E. coli, Prohibitin family members..
	4e-29	smart00244, PHB, prohibitin homologues; prohibitin homologues .
	6e-11	COG2268, COG2268, Uncharacterized protein conserved in bacteria [Function unknown].
----------------------------------------------------
candidate #175:	b3650
likelihood ratios: Total 2.3e+07; Clust 1.3,5.3,6.7; BLAST 3.2,9.6,1.6; KEGG 3.7,113.5,3.3; ExprEco 1.4,1.8,3.0; ExprSce ,1.5,1.0; FusE2 1.7,0.8,0.6; FusE5 0.8,1.0,1.0; FusE10 ,,;
gene name: b3650	 (NP_418107)	gi: 16131521	length: 702aa
description: (p)ppGpp synthetase II; also guanosine-3',5'-bis pyrophosphate 3'-pyrophosphohydrolase [Escherichia coli K12].
coverage: Archaea[3e-11] Bacteria[0.0] Eukaryota[0.0]
conserved domains: (Evalue, description)
	0.0	COG0317, SpoT, Guanosine polyphosphate pyrophosphohydrolases/synthetases [Signal transduction mechanisms / Transcription].
	9e-42	pfam04607, RelA_SpoT, Region found in RelA / SpoT proteins. This region of unknown function is found in RelA and SpoT of Escherichia coli, and their homologues in plants and in other eubacteria. RelA is a guanosine 3',5'-bis-pyrophosphate (ppGpp) synthetase (EC:2.7.6.5) while SpoT is thought to be a bifunctional enzyme catalysing both ppGpp synthesis and degradation (ppGpp 3'-pyrophosphohydrolase, (EC:3.1.7.2)). This region is often found in association with HD (pfam01966), a metal-dependent phosphohydrolase, TGS (pfam02824) which is a possible nucleotide-binding region, and the ACT regulatory domain (pfam01842)..
	7e-18	pfam02824, TGS, TGS domain. The TGS domain is named after ThrRS, GTPase, and SpoT. Interestingly, TGS domain was detected also at the amino terminus of the uridine kinase from the spirochaete Treponema pallidum (but not any other organism, including the related spirochaete Borrelia burgdorferi). TGS is a small domain that consists of ~50 amino acid residues and is predicted to possess a predominantly beta-sheet structure. There is no direct information on the functions of the TGS domain, but its presence in two types of regulatory proteins (the GTPases and guanosine polyphosphate phosphohydrolases/synthetases) suggests a ligand (most likely nucleotide)-binding, regulatory role..
----------------------------------------------------
candidate #176:	b1000
likelihood ratios: Total 2.3e+07; Clust 9.4,2.2,1.4; BLAST 3.4,15.4,13.8; KEGG 1.5,4.3,2.3; ExprEco 69.0,1.7,1.9; ExprSce ,1.0,1.0; FusE2 1.0,0.9,0.7; FusE5 0.9,0.7,0.8; FusE10 ,,;
gene name: b1000	 (NP_415520)	gi: 16128966	length: 306aa
description: curved DNA-binding protein, co-chaperone of DnaK (Hsp40 family) [Escherichia coli K12].
coverage: Archaea[2e-36] Bacteria[1e-178] Eukaryota[6e-29]
conserved domains: (Evalue, description)
	3e-35	COG0484, DnaJ, DnaJ-class molecular chaperone with C-terminal Zn finger domain [Posttranslational modification, protein turnover, chaperones].
	5e-28	pfam01556, DnaJ_C, DnaJ C terminal region. This family consists of the C terminal region form the DnaJ protein. Although the function of this region is unknown, it is always found associated with pfam00226 and pfam00684. DnaJ is a chaperone associated with the Hsp70 heat-shock system involved in protein folding and renaturation after stress..
	4e-25	COG2214, CbpA, DnaJ-class molecular chaperone [Posttranslational modification, protein turnover, chaperones].
	4e-20	pfam00226, DnaJ, DnaJ domain. DnaJ domains (J-domains) are associated with hsp70 heat-shock system and it is thought that this domain mediates the interaction. DnaJ-domain is therefore part of a chaperone (protein folding) system. The T-antigens are confirmed as DnaJ containing domains from literature..
	2e-15	smart00271, DnaJ, DnaJ molecular chaperone homology domain; .
----------------------------------------------------
candidate #177:	b0741
likelihood ratios: Total 2.2e+07; Clust 77.0,8.2,2.7; BLAST 2.4,2.7,2.8; KEGG 1.6,2.8,2.8; ExprEco 1.0,49.0,1.6; ExprSce ,1.0,1.0; FusE2 1.0,0.9,0.8; FusE5 0.9,1.0,1.0; FusE10 ,,;
gene name: b0741	 (NP_415269)	gi: 16128716	length: 173aa
description: peptidoglycan-associated lipoprotein [Escherichia coli K12].
coverage: Bacteria[1e-93]
conserved domains: (Evalue, description)
	9e-37	COG2885, OmpA, Outer membrane protein and related peptidoglycan-associated (lipo)proteins [Cell envelope biogenesis, outer membrane].
	4e-29	pfam00691, OmpA, OmpA family. The Pfam entry also includes MotB and related proteins..
----------------------------------------------------
candidate #178:	b3591
likelihood ratios: Total 2.2e+07; Clust 1.4,4.5,21.7; BLAST 11.4,5.4,2.1; KEGG 19.9,1.8,1.4; ExprEco 1.8,1.9,7.2; ExprSce ,1.0,1.0; FusE2 1.0,1.0,1.0; FusE5 1.0,1.0,1.0; FusE10 ,,;
gene name: b3591	 (NP_418048)	gi: 16131462	length: 463aa
description: selenocysteine synthase (with SelD) [Escherichia coli K12].
coverage: Bacteria[0.0]
conserved domains: (Evalue, description)
	1e-148	pfam03841, SelA, L-seryl-tRNA selenium transferase..
	1e-127	COG1921, SelA, Selenocysteine synthase [seryl-tRNASer selenium transferase] [Amino acid transport and metabolism].
----------------------------------------------------
candidate #179:	b0786
likelihood ratios: Total 2.1e+07; Clust 7.8,2.9,1.9; BLAST 1.7,2.3,1.8; KEGG 2.6,4.2,3.4; ExprEco 24.3,2.2,4.1; ExprSce ,2.7,1.1; FusE2 1.0,1.0,0.8; FusE5 3.3,1.0,1.0; FusE10 ,,;
gene name: b0786	 (NP_415307)	gi: 16128754	length: 234aa
description: putative transport protein [Escherichia coli K12].
coverage: Bacteria[1e-125] Eukaryota[7e-17]
conserved domains: (Evalue, description)
	2e-35	COG0670, COG0670, Integral membrane protein, interacts with FtsH [General function prediction only].
	6e-26	pfam01027, UPF0005, Uncharacterised protein family UPF0005..
----------------------------------------------------
candidate #180:	b2193
likelihood ratios: Total 2.1e+07; Clust 3.6,3.9,11.2; BLAST 1.9,1.8,3.8; KEGG 48.2,8.0,9.6; ExprEco 1.3,2.0,1.8; ExprSce ,1.0,1.0; FusE2 1.0,2.7,0.6; FusE5 0.8,1.2,0.4; FusE10 ,,;
gene name: b2193	 (NP_416697)	gi: 16130130	length: 215aa
description: nitrate/nitrite response regulator (sensor NarQ) [Escherichia coli K12].
coverage: Archaea[4e-10] Bacteria[1e-113] Eukaryota[2e-20]
conserved domains: (Evalue, description)
	7e-53	COG2197, CitB, Response regulator containing a CheY-like receiver domain and an HTH DNA-binding domain [Signal transduction mechanisms / Transcription].
	9e-22	cd00156, REC, Signal receiver domain; originally thought to be unique to bacteria (CheY, OmpR, NtrC, and PhoB), now recently identified in eukaroytes ETR1 Arabidopsis thaliana; this domain receives the signal from the sensor partner in a two-component systems; contains a phosphoacceptor site that is phosphorylated by histidine kinase homologs; usually found N-terminal to a DNA binding effector domain; forms homodimers.
	3e-20	COG4566, TtrR, Response regulator [Signal transduction mechanisms].
	1e-19	COG4753, COG4753, Response regulator containing CheY-like receiver domain and AraC-type DNA-binding domain [Signal transduction mechanisms].
	2e-17	COG0745, OmpR, Response regulators consisting of a CheY-like receiver domain and a winged-helix DNA-binding domain [Signal transduction mechanisms / Transcription].
	4e-16	pfam00196, GerE, Bacterial regulatory proteins, luxR family..
	1e-14	smart00421, HTH_LUXR, helix_turn_helix, Lux Regulon; lux regulon (activates the bioluminescence operon .
	9e-14	COG3437, COG3437, Response regulator containing a CheY-like receiver domain and an HD-GYP domain [Transcription / Signal transduction mechanisms].
	9e-14	COG2204, AtoC, Response regulator containing CheY-like receiver, AAA-type ATPase, and DNA-binding domains [Signal transduction mechanisms].
	5e-12	COG2201, CheB, Chemotaxis response regulator containing a CheY-like receiver domain and a methylesterase domain [Cell motility and secretion / Signal transduction mechanisms].
	7e-12	COG2909, MalT, ATP-dependent transcriptional regulator [Transcription].
	7e-12	COG2771, CsgD, DNA-binding HTH domain-containing proteins [Transcription].
	8e-11	COG4565, CitB, Response regulator of citrate/malate metabolism [Transcription / Signal transduction mechanisms].
----------------------------------------------------
candidate #181:	b0642
likelihood ratios: Total 2.1e+07; Clust 3.2,89.7,6.2; BLAST 1.3,14.4,2.6; KEGG 1.0,5.6,1.2; ExprEco 3.8,4.3,5.1; ExprSce ,1.6,1.0; FusE2 1.0,0.8,0.6; FusE5 0.9,0.7,0.8; FusE10 ,,;
gene name: b0642	 (NP_415175)	gi: 16128625	length: 860aa
description: leucine tRNA synthetase [Escherichia coli K12].
coverage: Archaea[1e-180] Bacteria[0.0] Eukaryota[0.0]
conserved domains: (Evalue, description)
	0.0	cd00815, LeuRS_core_bact, This is the catalytic core domain of the bacterial subfamily of leucyl tRNA synthetase (LeuRS). This class I enzyme is a monomer, which aminoacylates the 2'-OH of the nucleotide at the 3' of the appropriate tRNA. The core domain is based on the Rossman fold and is responsible for the ATP-dependent formation of the enzyme bound aminoacyl-adenylate. It contains the characteristic class I HIGH and KMSKS motifs, which are involved in ATP binding. In Aquifex aeolicus, the gene encoding LeuRS is split in two, just before the KMSKS motif. Consequently, LeuRS is a heterodimer, which likely superimposes with the LeuRS monomer found in most other organisms. LeuRS has an insertion in the core domain, which is subject to both deletions and rearrangements and thus differs between prokaryotic LeuRS and archaeal/eukaryotic LeuRS. This editing region hydrolyzes mischarged cognate tRNAs and thus prevents the incorporation of chemically similar amino acids..
	0.0	COG0495, LeuS, Leucyl-tRNA synthetase [Translation, ribosomal structure and biogenesis].
	1e-160	pfam00133, tRNA-synt_1, tRNA synthetases class I (I, L, M and V). Other tRNA synthetase sub-families are too dissimilar to be included..
	2e-90	COG0525, ValS, Valyl-tRNA synthetase [Translation, ribosomal structure and biogenesis].
	2e-58	COG0060, IleS, Isoleucyl-tRNA synthetase [Translation, ribosomal structure and biogenesis].
	2e-56	cd00668, Ile_Leu_Val_MetRS_core, This is the catalytic core domain of isoleucyl, leucyl, valyl and methioninyl tRNA synthetases. These class I enzymes are all monomers. However, in some species, MetRS functions as a homodimer, as a result of an additional C-terminal domain. These enzymes aminoacylate the 2'-OH of the nucleotide at the 3' of the appropriate tRNA. The core domain is based on the Rossman fold and is responsible for the ATP-dependent formation of the enzyme bound aminoacyl-adenylate. It contains the characteristic class I HIGH and KMSKS motifs, which are involved in ATP binding. Enzymes in this subfamily share an insertion in the core domain, which is subject to both deletions and rearrangements. This editing region hydrolyzes mischarged cognate tRNAs and thus prevents the incorporation of chemically similar amino acids. MetRS has a significantly shorter insertion, which lacks the editing function..
	4e-42	cd00812, LeuRS_core, This is the catalytic core domain of leucyl tRNA synthetase (LeuRS). This class I enzyme is a monomer, which aminoacylates the 2'-OH of the nucleotide at the 3' of the appropriate tRNA. The core domain is based on the Rossman fold and is responsible for the ATP-dependent formation of the enzyme bound aminoacyl-adenylate. It contains the characteristic class I HIGH and KMSKS motifs, which are involved in ATP binding. In Aquifex aeolicus, the gene encoding LeuRS is split in two, just before the KMSKS motif. Consequently, LeuRS is a heterodimer, which likely superimposes with the LeuRS monomer found in most other organisms. LeuRS has an insertion in the core domain, which is subject to both deletions and rearrangements and thus differs between prokaryotic LeuRS and archaeal/eukaryotic LeuRS. This editing region hydrolyzes mischarged cognate tRNAs and thus prevents the incorporation of chemically similar amino acids..
	4e-38	cd00817, ValRS_core, This is the catalytic core domain of valine amino-acyl tRNA synthetases (ValRS) . This enzyme is a monomer, which aminoacylates the 2'-OH of the nucleotide at the 3' of the appropriate tRNA. The core domain is based on the Rossman fold and is responsible for the ATP-dependent formation of the enzyme bound aminoacyl-adenylate. It contains the characteristic class I HIGH and KMSKS motifs, which are involved in ATP binding. ValRS has an insertion in the core domain, which is subject to both deletions and rearrangements. This editing region hydrolyzes mischarged cognate tRNAs and thus prevents the incorporation of chemically similar amino acids..
	6e-38	cd00818, IleRS_core, This is the catalytic core domain of isoleucine amino-acyl tRNA synthetases (IleRS) . This class I enzyme is a monomer, which aminoacylates the 2'-OH of the nucleotide at the 3' of the appropriate tRNA. The core domain is based on the Rossman fold and is responsible for the ATP-dependent formation of the enzyme bound aminoacyl-adenylate. It contains the characteristic class I HIGH and KMSKS motifs, which are involved in ATP binding. IleRS has an insertion in the core domain, which is subject to both deletions and rearrangements. This editing region hydrolyzes mischarged cognate tRNAs and thus prevents the incorporation of chemically similar amino acids..
	3e-29	cd00814, MetRS_core, This is the catalytic core domain of methionine tRNA synthetase (MetRS). This class I enzyme aminoacylates the 2'-OH of the nucleotide at the 3' of the appropriate tRNA. MetRS, which consists of the core domain and a anti-codon binding domain functions as a monomer. However, in some species, the anti-codon binding domain is followed by an EMAP domain. In this case, MetRS functions as a homodimer. The core domain is based on the Rossman fold and is responsible for the ATP-dependent formation of the enzyme bound aminoacyl-adenylate. It contains the characteristic class I HIGH and KMSKS motifs, which are involved in ATP binding. As a result of a deletion event, MetRS has a significantly shorter core domain insertion that IleRS, ValRS, and LeuR. Consequently, the MetRS insertion lacks the editing function..
	7e-29	COG0143, MetG, Methionyl-tRNA synthetase [Translation, ribosomal structure and biogenesis].
	1e-23	cd00802, class_I_aaRS_core, Class I amino acyl-tRNA synthetase (aaRS) catalytic core domain. These enzymes are mostly monomers, which aminoacylate the 2'-OH of the nucleotide at the 3' of the appropriate tRNA. The core domain is based on the Rossman fold and is responsible for the ATP-dependent formation of the enzyme bound aminoacyl-adenylate. It contains the characteristic class I HIGH and KMSKS motifs, which are involved in ATP binding..
	5e-20	cd00816, LeuRS_core_euk_arch, This is the catalytic core domain of archaeal/eukaryotic leucyl tRNA synthetase (LeuRS). This class I enzyme is a monomer, which aminoacylates the 2'-OH of the nucleotide at the 3' of the appropriate tRNA. The core domain is based on the Rossman fold and is responsible for the ATP-dependent formation of the enzyme bound aminoacyl-adenylate. It contains the characteristic class I HIGH and KMSKS motifs, which are involved in ATP binding. LeuRS has an insertion in the core domain, which is subject to both deletions and rearrangements and thus differs between prokaryotic LeuRS and archaeal/eukaryotic LeuRS. This editing region hydrolyzes mischarged cognate tRNAs and thus prevents the incorporation of chemically similar amino acids..
----------------------------------------------------
candidate #182:	b1246
likelihood ratios: Total 2.0e+07; Clust 9.5,5.0,2.7; BLAST 2.0,10.1,21.3; KEGG 1.4,6.4,12.2; ExprEco 1.1,1.2,1.0; ExprSce ,1.0,1.0; FusE2 1.0,1.6,1.2; FusE5 0.9,2.0,0.7; FusE10 ,,;
gene name: b1246	 (YP_025300)	gi: 49176090	length: 337aa
description: homolog of Salmonella ATP-binding protein of oligopeptide ABC transport system [Escherichia coli K12].
coverage: Archaea[4e-83] Bacteria[0.0] Eukaryota[5e-25]
conserved domains: (Evalue, description)
	1e-128	COG0444, DppD, ABC-type dipeptide/oligopeptide/nickel transport system, ATPase component [Amino acid transport and metabolism / Inorganic ion transport and metabolism].
	2e-96	COG1123, COG1123, ATPase components of various ABC-type transport systems, contain duplicated ATPase [General function prediction only].
	8e-93	COG4172, COG4172, ABC-type uncharacterized transport system, duplicated ATPase component [General function prediction only].
	2e-87	COG4608, AppF, ABC-type oligopeptide transport system, ATPase component [Amino acid transport and metabolism].
	2e-66	COG1124, DppF, ABC-type dipeptide/oligopeptide/nickel transport system, ATPase component [Amino acid transport and metabolism / Inorganic ion transport and metabolism].
	5e-59	COG4170, SapD, ABC-type antimicrobial peptide transport system, ATPase component [Defense mechanisms].
	9e-48	cd00267, ABC_ATPase, ABC (ATP-binding cassette) transporter nucleotide-binding domain; ABC transporters are a large family of proteins involved in the transport of a wide variety of different compounds, like sugars, ions, peptides and more complex organic molecules. The nucleotide binding domain shows the highest similarity between all members of the family. ABC transporters are a subset of nucleotide hydrolases that contain a signature motif, Q-loop, and H-loop/switch region in addition to the Walker A motif/P-loop andWalker B motif commonly found in a number of ATP- and GTP-binding and hydrolyzing proteins..
	1e-46	COG1135, AbcC, ABC-type metal ion transport system, ATPase component [Inorganic ion transport and metabolism].
	4e-45	COG1136, SalX, ABC-type antimicrobial peptide transport system, ATPase component [Defense mechanisms].
	1e-41	COG1131, CcmA, ABC-type multidrug transport system, ATPase component [Defense mechanisms].
	6e-41	COG4167, SapF, ABC-type antimicrobial peptide transport system, ATPase component [Defense mechanisms].
	3e-40	COG1126, GlnQ, ABC-type polar amino acid transport system, ATPase component [Amino acid transport and metabolism].
	3e-39	COG3842, PotA, ABC-type spermidine/putrescine transport systems, ATPase components [Amino acid transport and metabolism].
	2e-38	pfam00005, ABC_tran, ABC transporter. ABC transporters for a large family of proteins responsible for translocation of a variety of compounds across biological membranes. ABC transporters are the largest family of proteins in many completely sequenced bacteria. ABC transporters are composed of two copies of this domain and two copies of a transmembrane domain pfam00664. These four domains may belong to a single polypeptide, or belong in different polypeptide chains..
	5e-36	COG4107, PhnK, ABC-type phosphonate transport system, ATPase component [Inorganic ion transport and metabolism].
	8e-36	COG4181, COG4181, Predicted ABC-type transport system involved in lysophospholipase L1 biosynthesis, ATPase component [Secondary metabolites biosynthesis, transport, and catabolism].
	4e-35	COG1120, FepC, ABC-type cobalamin/Fe3+-siderophores transport systems, ATPase components [Inorganic ion transport and metabolism / Coenzyme metabolism].
	6e-35	COG1116, TauB, ABC-type nitrate/sulfonate/bicarbonate transport system, ATPase component [Inorganic ion transport and metabolism].
	1e-34	COG1127, Ttg2A, ABC-type transport system involved in resistance to organic solvents, ATPase component [Secondary metabolites biosynthesis, transport, and catabolism].
	1e-33	COG1118, CysA, ABC-type sulfate/molybdate transport systems, ATPase component [Inorganic ion transport and metabolism].
	3e-33	COG1122, CbiO, ABC-type cobalt transport system, ATPase component [Inorganic ion transport and metabolism].
	6e-33	COG1121, ZnuC, ABC-type Mn/Zn transport systems, ATPase component [Inorganic ion transport and metabolism].
	9e-33	COG3839, MalK, ABC-type sugar transport systems, ATPase components [Carbohydrate transport and metabolism].
	1e-32	COG0411, LivG, ABC-type branched-chain amino acid transport systems, ATPase component [Amino acid transport and metabolism].
	1e-32	COG1117, PstB, ABC-type phosphate transport system, ATPase component [Inorganic ion transport and metabolism].
	2e-32	COG1125, OpuBA, ABC-type proline/glycine betaine transport systems, ATPase components [Amino acid transport and metabolism].
	3e-32	COG4175, ProV, ABC-type proline/glycine betaine transport system, ATPase component [Amino acid transport and metabolism].
	4e-32	COG3638, COG3638, ABC-type phosphate/phosphonate transport system, ATPase component [Inorganic ion transport and metabolism].
	2e-29	COG4988, CydD, ABC-type transport system involved in cytochrome bd biosynthesis, ATPase and permease components [Energy production and conversion / Posttranslational modification, protein turnover, chaperones].
	3e-29	COG1129, MglA, ABC-type sugar transport system, ATPase component [Carbohydrate transport and metabolism].
	8e-29	COG2884, FtsE, Predicted ATPase involved in cell division [Cell division and chromosome partitioning].
	1e-27	COG2274, SunT, ABC-type bacteriocin/lantibiotic exporters, contain an N-terminal double-glycine peptidase domain [Defense mechanisms].
	1e-26	COG4555, NatA, ABC-type Na+ transport system, ATPase component [Energy production and conversion / Inorganic ion transport and metabolism].
	1e-25	COG0410, LivF, ABC-type branched-chain amino acid transport systems, ATPase component [Amino acid transport and metabolism].
	4e-25	COG4987, CydC, ABC-type transport system involved in cytochrome bd biosynthesis, fused ATPase and permease components [Energy production and conversion / Posttranslational modification, protein turnover, chaperones].
	6e-25	COG4161, ArtP, ABC-type arginine transport system, ATPase component [Amino acid transport and metabolism].
	8e-25	COG4148, ModC, ABC-type molybdate transport system, ATPase component [Inorganic ion transport and metabolism].
	2e-24	COG3845, COG3845, ABC-type uncharacterized transport systems, ATPase components [General function prediction only].
	2e-24	COG4598, HisP, ABC-type histidine transport system, ATPase component [Amino acid transport and metabolism].
	1e-23	COG1137, YhbG, ABC-type (unclassified) transport system, ATPase component [General function prediction only].
	1e-23	COG4152, COG4152, ABC-type uncharacterized transport system, ATPase component [General function prediction only].
	2e-23	COG4586, COG4586, ABC-type uncharacterized transport system, ATPase component [General function prediction only].
	2e-23	COG1132, MdlB, ABC-type multidrug transport system, ATPase and permease components [Defense mechanisms].
	3e-23	COG0396, SufC, ABC-type transport system involved in Fe-S cluster assembly, ATPase component [Posttranslational modification, protein turnover, chaperones].
	1e-22	COG1101, PhnK, ABC-type uncharacterized transport system, ATPase component [General function prediction only].
	2e-22	COG4525, TauB, ABC-type taurine transport system, ATPase component [Inorganic ion transport and metabolism].
	3e-22	COG0488, Uup, ATPase components of ABC transporters with duplicated ATPase domains [General function prediction only].
	1e-20	COG5265, ATM1, ABC-type transport system involved in Fe-S cluster assembly, permease and ATPase components [Posttranslational modification, protein turnover, chaperones].
	1e-19	COG4618, ArpD, ABC-type protease/lipase transport system, ATPase and permease components [General function prediction only].
	2e-19	COG4178, COG4178, ABC-type uncharacterized transport system, permease and ATPase components [General function prediction only].
	1e-18	COG1134, TagH, ABC-type polysaccharide/polyol phosphate transport system, ATPase component [Carbohydrate transport and metabolism / Cell envelope biogenesis, outer membrane].
	1e-18	COG3840, ThiQ, ABC-type thiamine transport system, ATPase component [Coenzyme metabolism].
	1e-18	COG4136, COG4136, ABC-type uncharacterized transport system, ATPase component [General function prediction only].
	1e-18	COG4778, PhnL, ABC-type phosphonate transport system, ATPase component [Inorganic ion transport and metabolism].
	6e-18	COG4604, CeuD, ABC-type enterochelin transport system, ATPase component [Inorganic ion transport and metabolism].
	6e-18	COG4559, COG4559, ABC-type hemin transport system, ATPase component [Inorganic ion transport and metabolism].
	1e-17	COG4674, COG4674, Uncharacterized ABC-type transport system, ATPase component [General function prediction only].
	4e-15	COG1119, ModF, ABC-type molybdenum transport system, ATPase component/photorepair protein PhrA [Inorganic ion transport and metabolism].
	6e-15	COG4138, BtuD, ABC-type cobalamin transport system, ATPase component [Coenzyme metabolism].
	4e-14	COG4619, COG4619, ABC-type uncharacterized transport system, ATPase component [General function prediction only].
	2e-11	COG1245, COG1245, Predicted ATPase, RNase L inhibitor (RLI) homolog [General function prediction only].
----------------------------------------------------
candidate #183:	b0779
likelihood ratios: Total 2.0e+07; Clust 13.6,12.9,2.9; BLAST 7.6,11.2,2.6; KEGG 1.9,6.1,1.3; ExprEco 8.9,1.5,1.1; ExprSce ,1.0,1.0; FusE2 1.0,0.7,0.4; FusE5 7.3,0.7,0.6; FusE10 ,,;
gene name: b0779	 (NP_415300)	gi: 16128747	length: 673aa
description: ATP-dependent DNA excision repair enzyme UvrAC [Escherichia coli K12].
coverage: Archaea[0.0] Bacteria[0.0] Eukaryota[1e-06]
conserved domains: (Evalue, description)
	0.0	COG0556, UvrB, Helicase subunit of the DNA excision repair complex [DNA replication, recombination, and repair].
	6e-33	COG1197, Mfd, Transcription-repair coupling factor (superfamily II helicase) [DNA replication, recombination, and repair / Transcription].
	2e-21	cd00079, HELICc, Helicase superfamily c-terminal domain; associated with DEXDc-, DEAD-, and DEAH-box proteins, yeast initiation factor 4A, Ski2p, and Hepatitis C virus NS3 helicases; this domain is found in a wide variety of helicases and helicase related proteins; may not be an autonomously folding unit, but an integral part of the helicase; 4 helicase superfamilies at present according to the organization of their signature motifs; all helicases share the ability to unwind nucleic acid duplexes with a distinct directional polarity; they utilize the free energy from nucleoside triphosphate hydrolysis to fuel their translocation along DNA, unwinding the duplex in the process.
	6e-14	smart00490, HELICc, helicase superfamily c-terminal domain; .
	2e-12	pfam00271, Helicase_C, Helicase conserved C-terminal domain. TThis domain family is found in a wide variety of helicases and helicase related proteins. It may be that this is not an autonomously folding unit, but an integral part of the helicase..
	5e-12	COG0513, SrmB, Superfamily II DNA and RNA helicases [DNA replication, recombination, and repair / Transcription / Translation, ribosomal structure and biogenesis].
	6e-11	cd00269, DEXHc, DEXH-box helicases. A diverse family of proteins involved in ATP-dependent DNA or RNA unwinding, needed in a variety of cellular processes. The name derives from the sequence of the Walker B motif (motif II). This domain contains the ATP-binding region..
----------------------------------------------------
candidate #184:	b4021
likelihood ratios: Total 2.0e+07; Clust 2.8,1.4,4.3; BLAST 7.4,1.8,4.8; KEGG 2.5,2.1,5.5; ExprEco 2.4,16.0,15.7; ExprSce ,1.0,1.0; FusE2 1.0,1.0,1.0; FusE5 1.0,1.0,1.0; FusE10 ,,;
gene name: b4021	 (NP_418445)	gi: 16131847	length: 229aa
description: (alpha)-aspartyl dipeptidase [Escherichia coli K12].
coverage: Bacteria[1e-129] Eukaryota[9e-38]
conserved domains: (Evalue, description)
	1e-73	COG3340, PepE, Peptidase E [Amino acid transport and metabolism].
	1e-31	pfam03575, Peptidase_S51, Peptidase family S51..
----------------------------------------------------
candidate #185:	b2785
likelihood ratios: Total 1.9e+07; Clust 2.7,14.7,6.0; BLAST 1.7,8.4,4.6; KEGG 1.2,1.4,1.9; ExprEco 1.7,4.5,2.8; ExprSce ,8.6,1.8; FusE2 1.0,1.0,1.0; FusE5 1.3,1.0,1.0; FusE10 ,,;
gene name: b2785	 (NP_417265)	gi: 16130692	length: 433aa
description: 23S rRNA (uracil-5-)-methyltransferase [Escherichia coli K12].
coverage: Archaea[2e-35] Bacteria[0.0] Eukaryota[1e-25]
conserved domains: (Evalue, description)
	1e-121	COG2265, TrmA, SAM-dependent methyltransferases related to tRNA (uracil-5-)-methyltransferase [Translation, ribosomal structure and biogenesis].
	3e-28	pfam05958, tRNA_U5-meth_tr, tRNA (Uracil-5-)-methyltransferase. This family consists of (Uracil-5-)-methyltransferases EC:2.1.1.35 from bacteria, archaea and eukaryotes. A 5-methyluridine (m(5)U) residue at position 54 is a conserved feature of bacterial and eukaryotic tRNAs. The methylation of U54 is catalysed by the tRNA(m5U54)methyltransferase, which in Saccharomyces cerevisiae is encoded by the nonessential TRM2 gene. It is thought that tRNA modification enzymes might have a role in tRNA maturation not necessarily linked to their known catalytic activity..
----------------------------------------------------
candidate #186:	b2745
likelihood ratios: Total 1.9e+07; Clust 1.8,2.6,2.9; BLAST 6.2,5.1,2.5; KEGG 6.8,7.9,1.5; ExprEco 1.7,7.6,1.6; ExprSce ,6.4,1.5; FusE2 1.0,1.0,1.0; FusE5 1.1,1.0,1.0; FusE10 ,,;
gene name: b2745	 (NP_417225)	gi: 16130652	length: 349aa
description: putative hydrogenase subunit [Escherichia coli K12].
coverage: Archaea[2e-19] Bacteria[0.0] Eukaryota[5e-11]
conserved domains: (Evalue, description)
	4e-97	COG0585, COG0585, Uncharacterized conserved protein [Function unknown].
	1e-95	pfam01142, TruD, tRNA pseudouridine synthase D (TruD). TruD is responsible for synthesis of pseudouridine from uracil-13 in transfer RNAs..
----------------------------------------------------
candidate #187:	b0157
likelihood ratios: Total 1.8e+07; Clust 4.1,2.8,2.3; BLAST 78.2,2.1,3.0; KEGG 14.9,4.1,3.9; ExprEco 2.3,1.6,1.6; ExprSce ,1.0,1.0; FusE2 1.0,1.0,1.0; FusE5 1.0,1.0,1.0; FusE10 ,,;
gene name: b0157	 (NP_414699)	gi: 16128150	length: 207aa
description: putative membrane protein [Escherichia coli K12].
coverage: Archaea[7e-25] Bacteria[1e-113]
conserved domains: (Evalue, description)
	4e-58	COG2860, COG2860, Predicted membrane protein [Function unknown].
	7e-17	pfam03458, UPF0126, UPF0126 domain. Domain always found as pair in bacterial membrane proteins of unknown function. This domain contains three transmembrane helices. The conserved glycines are suggestive of an ion channel (C. Yeats unpublished obs.)..
----------------------------------------------------
candidate #188:	b4241
likelihood ratios: Total 1.8e+07; Clust 1.2,80.3,9.7; BLAST 4.3,4.4,5.2; KEGG 1.7,4.8,5.8; ExprEco 1.3,1.7,4.1; ExprSce ,1.0,1.0; FusE2 1.0,0.7,0.4; FusE5 0.7,3.7,0.6; FusE10 ,,;
gene name: b4241	 (NP_418662)	gi: 16132063	length: 315aa
description: repressor of treA,B,C [Escherichia coli K12].
coverage: Bacteria[1e-175] Eukaryota[9e-65]
conserved domains: (Evalue, description)
	6e-60	COG1609, PurR, Transcriptional regulators [Transcription].
	9e-20	smart00354, HTH_LACI, helix_turn _helix lactose operon repressor; .
----------------------------------------------------
candidate #189:	b2944
likelihood ratios: Total 1.8e+07; Clust 2.5,7.1,3.1; BLAST 15.5,2.5,2.4; KEGG 4.6,21.7,11.8; ExprEco 1.1,1.3,2.3; ExprSce ,1.0,1.0; FusE2 1.0,1.0,1.0; FusE5 1.0,1.0,1.0; FusE10 ,,;
gene name: b2944	 (NP_417419)	gi: 16130845	length: 165aa
description: hypothetical protein b2944 [Escherichia coli K12].
coverage: Bacteria[1e-93]
conserved domains: (Evalue, description)
	3e-51	pfam03926, DUF335, Putative metallopeptidase (SprT family). This family of uncharacterised proteins may be zinc metallopeptidases..
	8e-32	smart00731, SprT, SprT homologues. Predicted to have roles in transcription elongation. Contains a conserved HExxH motif, indicating a metalloprotease function. .
----------------------------------------------------
candidate #190:	b1247
likelihood ratios: Total 1.7e+07; Clust 7.1,3.8,2.1; BLAST 4.7,24.1,24.7; KEGG 2.9,3.6,7.5; ExprEco 1.0,1.1,1.0; ExprSce ,1.0,1.0; FusE2 1.0,1.2,0.4; FusE5 0.9,2.5,1.1; FusE10 ,,;
gene name: b1247	 (NP_415763)	gi: 16129208	length: 334aa
description: homolog of Salmonella ATP-binding protein of oligopeptide ABC transport system [Escherichia coli K12].
coverage: Archaea[2e-89] Bacteria[0.0] Eukaryota[2e-29]
conserved domains: (Evalue, description)
	1e-126	COG4608, AppF, ABC-type oligopeptide transport system, ATPase component [Amino acid transport and metabolism].
	8e-98	COG0444, DppD, ABC-type dipeptide/oligopeptide/nickel transport system, ATPase component [Amino acid transport and metabolism / Inorganic ion transport and metabolism].
	4e-97	COG1123, COG1123, ATPase components of various ABC-type transport systems, contain duplicated ATPase [General function prediction only].
	5e-88	COG4172, COG4172, ABC-type uncharacterized transport system, duplicated ATPase component [General function prediction only].
	2e-79	COG1124, DppF, ABC-type dipeptide/oligopeptide/nickel transport system, ATPase component [Amino acid transport and metabolism / Inorganic ion transport and metabolism].
	2e-56	COG4167, SapF, ABC-type antimicrobial peptide transport system, ATPase component [Defense mechanisms].
	3e-54	cd00267, ABC_ATPase, ABC (ATP-binding cassette) transporter nucleotide-binding domain; ABC transporters are a large family of proteins involved in the transport of a wide variety of different compounds, like sugars, ions, peptides and more complex organic molecules. The nucleotide binding domain shows the highest similarity between all members of the family. ABC transporters are a subset of nucleotide hydrolases that contain a signature motif, Q-loop, and H-loop/switch region in addition to the Walker A motif/P-loop andWalker B motif commonly found in a number of ATP- and GTP-binding and hydrolyzing proteins..
	1e-53	COG1135, AbcC, ABC-type metal ion transport system, ATPase component [Inorganic ion transport and metabolism].
	3e-49	COG4170, SapD, ABC-type antimicrobial peptide transport system, ATPase component [Defense mechanisms].
	1e-47	COG1126, GlnQ, ABC-type polar amino acid transport system, ATPase component [Amino acid transport and metabolism].
	7e-45	COG3842, PotA, ABC-type spermidine/putrescine transport systems, ATPase components [Amino acid transport and metabolism].
	1e-44	COG1127, Ttg2A, ABC-type transport system involved in resistance to organic solvents, ATPase component [Secondary metabolites biosynthesis, transport, and catabolism].
	3e-43	pfam00005, ABC_tran, ABC transporter. ABC transporters for a large family of proteins responsible for translocation of a variety of compounds across biological membranes. ABC transporters are the largest family of proteins in many completely sequenced bacteria. ABC transporters are composed of two copies of this domain and two copies of a transmembrane domain pfam00664. These four domains may belong to a single polypeptide, or belong in different polypeptide chains..
	3e-43	COG1125, OpuBA, ABC-type proline/glycine betaine transport systems, ATPase components [Amino acid transport and metabolism].
	4e-43	COG3839, MalK, ABC-type sugar transport systems, ATPase components [Carbohydrate transport and metabolism].
	4e-41	COG1136, SalX, ABC-type antimicrobial peptide transport system, ATPase component [Defense mechanisms].
	3e-40	COG4175, ProV, ABC-type proline/glycine betaine transport system, ATPase component [Amino acid transport and metabolism].
	2e-39	COG1116, TauB, ABC-type nitrate/sulfonate/bicarbonate transport system, ATPase component [Inorganic ion transport and metabolism].
	2e-39	COG4107, PhnK, ABC-type phosphonate transport system, ATPase component [Inorganic ion transport and metabolism].
	1e-38	COG1131, CcmA, ABC-type multidrug transport system, ATPase component [Defense mechanisms].
	3e-37	COG1118, CysA, ABC-type sulfate/molybdate transport systems, ATPase component [Inorganic ion transport and metabolism].
	1e-36	COG3638, COG3638, ABC-type phosphate/phosphonate transport system, ATPase component [Inorganic ion transport and metabolism].
	2e-36	COG1122, CbiO, ABC-type cobalt transport system, ATPase component [Inorganic ion transport and metabolism].
	1e-35	COG1129, MglA, ABC-type sugar transport system, ATPase component [Carbohydrate transport and metabolism].
	2e-35	COG4598, HisP, ABC-type histidine transport system, ATPase component [Amino acid transport and metabolism].
	3e-34	COG1117, PstB, ABC-type phosphate transport system, ATPase component [Inorganic ion transport and metabolism].
	2e-33	COG0411, LivG, ABC-type branched-chain amino acid transport systems, ATPase component [Amino acid transport and metabolism].
	5e-33	COG1120, FepC, ABC-type cobalamin/Fe3+-siderophores transport systems, ATPase components [Inorganic ion transport and metabolism / Coenzyme metabolism].
	2e-32	COG3845, COG3845, ABC-type uncharacterized transport systems, ATPase components [General function prediction only].
	2e-32	COG2884, FtsE, Predicted ATPase involved in cell division [Cell division and chromosome partitioning].
	2e-31	COG2274, SunT, ABC-type bacteriocin/lantibiotic exporters, contain an N-terminal double-glycine peptidase domain [Defense mechanisms].
	2e-30	COG1121, ZnuC, ABC-type Mn/Zn transport systems, ATPase component [Inorganic ion transport and metabolism].
	3e-29	COG4181, COG4181, Predicted ABC-type transport system involved in lysophospholipase L1 biosynthesis, ATPase component [Secondary metabolites biosynthesis, transport, and catabolism].
	5e-29	COG0410, LivF, ABC-type branched-chain amino acid transport systems, ATPase component [Amino acid transport and metabolism].
	6e-29	COG4988, CydD, ABC-type transport system involved in cytochrome bd biosynthesis, ATPase and permease components [Energy production and conversion / Posttranslational modification, protein turnover, chaperones].
	7e-29	COG4161, ArtP, ABC-type arginine transport system, ATPase component [Amino acid transport and metabolism].
	7e-28	COG1132, MdlB, ABC-type multidrug transport system, ATPase and permease components [Defense mechanisms].
	1e-27	COG4555, NatA, ABC-type Na+ transport system, ATPase component [Energy production and conversion / Inorganic ion transport and metabolism].
	1e-27	COG0396, SufC, ABC-type transport system involved in Fe-S cluster assembly, ATPase component [Posttranslational modification, protein turnover, chaperones].
	2e-26	COG4525, TauB, ABC-type taurine transport system, ATPase component [Inorganic ion transport and metabolism].
	3e-25	COG3840, ThiQ, ABC-type thiamine transport system, ATPase component [Coenzyme metabolism].
	4e-24	COG4987, CydC, ABC-type transport system involved in cytochrome bd biosynthesis, fused ATPase and permease components [Energy production and conversion / Posttranslational modification, protein turnover, chaperones].
	5e-24	COG4559, COG4559, ABC-type hemin transport system, ATPase component [Inorganic ion transport and metabolism].
	1e-23	COG4148, ModC, ABC-type molybdate transport system, ATPase component [Inorganic ion transport and metabolism].
	7e-23	COG4152, COG4152, ABC-type uncharacterized transport system, ATPase component [General function prediction only].
	1e-22	COG4778, PhnL, ABC-type phosphonate transport system, ATPase component [Inorganic ion transport and metabolism].
	1e-22	COG4619, COG4619, ABC-type uncharacterized transport system, ATPase component [General function prediction only].
	2e-22	COG4674, COG4674, Uncharacterized ABC-type transport system, ATPase component [General function prediction only].
	3e-22	COG0488, Uup, ATPase components of ABC transporters with duplicated ATPase domains [General function prediction only].
	8e-22	COG1101, PhnK, ABC-type uncharacterized transport system, ATPase component [General function prediction only].
	2e-21	COG4618, ArpD, ABC-type protease/lipase transport system, ATPase and permease components [General function prediction only].
	3e-21	COG4136, COG4136, ABC-type uncharacterized transport system, ATPase component [General function prediction only].
	4e-21	COG1137, YhbG, ABC-type (unclassified) transport system, ATPase component [General function prediction only].
	4e-20	COG4604, CeuD, ABC-type enterochelin transport system, ATPase component [Inorganic ion transport and metabolism].
	1e-19	COG4586, COG4586, ABC-type uncharacterized transport system, ATPase component [General function prediction only].
	2e-19	COG1134, TagH, ABC-type polysaccharide/polyol phosphate transport system, ATPase component [Carbohydrate transport and metabolism / Cell envelope biogenesis, outer membrane].
	3e-17	COG1245, COG1245, Predicted ATPase, RNase L inhibitor (RLI) homolog [General function prediction only].
	4e-17	COG5265, ATM1, ABC-type transport system involved in Fe-S cluster assembly, permease and ATPase components [Posttranslational modification, protein turnover, chaperones].
	7e-17	COG4178, COG4178, ABC-type uncharacterized transport system, permease and ATPase components [General function prediction only].
	1e-16	COG1119, ModF, ABC-type molybdenum transport system, ATPase component/photorepair protein PhrA [Inorganic ion transport and metabolism].
	5e-13	COG4615, PvdE, ABC-type siderophore export system, fused ATPase and permease components [Secondary metabolites biosynthesis, transport, and catabolism / Inorganic ion transport and metabolism].
	6e-13	COG4133, CcmA, ABC-type transport system involved in cytochrome c biogenesis, ATPase component [Posttranslational modification, protein turnover, chaperones].
----------------------------------------------------
candidate #191:	b0152
likelihood ratios: Total 1.7e+07; Clust 9.1,1.2,1.7; BLAST 63.8,2.0,8.0; KEGG 4.9,1.6,3.6; ExprEco 1.7,9.9,2.1; ExprSce ,1.0,1.0; FusE2 1.0,1.0,1.0; FusE5 0.9,1.0,1.0; FusE10 ,,;
gene name: b0152	 (NP_414694)	gi: 16128145	length: 296aa
description: hydroxamate-dependent iron transport protein (ABC superfamily, peri_bind) [Escherichia coli K12].
coverage: Bacteria[1e-170]
conserved domains: (Evalue, description)
	7e-53	cd01146, FhuD, Fe3+-siderophore binding domain FhuD. These proteins have been shown to function as initial receptors in ABC transport of Fe3+-siderophores in many eubacterial species. They belong to the TroA-like superfamily of helical backbone metal receptor proteins that share a distinct fold and ligand binding mechanism. A typical TroA-like protein is comprised of two globular subdomains connected by a long alpha helix and binds its specific ligands in the cleft between these domains..
	2e-31	COG0614, FepB, ABC-type Fe3+-hydroxamate transport system, periplasmic component [Inorganic ion transport and metabolism].
	2e-19	pfam01497, Peripla_BP_2, Periplasmic binding protein. This family includes bacterial periplasmic binding proteins. Several of which are involved in iron transport..
	1e-16	cd01140, FatB, Siderophore binding protein FatB. These proteins have been shown to function as ABC-type initial receptors in the siderophore-mediated iron uptake in some eubacterial species. They belong to the TroA superfamily of periplasmic metal binding proteins that share a distinct fold and ligand binding mechanism. A typical TroA protein is comprised of two globular subdomains connected by a single helix and can bind their ligands in the cleft between these domains..
	5e-13	cd01138, FeuA, Periplasmic binding protein FeuA. These proteins have predicted to function as initial receptors in ABC transport of metal ions in some eubacterial species. They belong to the TroA superfamily of periplasmic metal binding proteins that share a distinct fold and ligand binding mechanism. A typical TroA protein is comprised of two globular subdomains connected by a single helix and can bind their ligands in the cleft between these domains..
	2e-11	cd00636, TroA-like, Helical backbone metal receptor (TroA-like domain). These proteins have been shown to function in the ABC transport of ferric siderophores and metal ions such as Mn2+, Fe3+, Cu2+ and/or Zn2+. Their ligand binding site is formed in the interface between two globular domains linked by a single helix. Many of these proteins also possess a low complexity region containing a metal-binding histidine-rich motif (repetitive HDH sequence). The TroA-like proteins differ in their fold and ligand-binding mechanism from the PBPI and PBPII proteins, but are structurally similar, however, to the beta-subunit of the nitrogenase molybdenum-iron protein MoFe. Most TroA-like proteins are encoded by ABC-type operons and appear to function as periplasmic components of ABC transporters in metal ion uptake..
----------------------------------------------------
candidate #192:	b3424
likelihood ratios: Total 1.7e+07; Clust 3.3,4.0,4.6; BLAST 4.2,3.1,4.5; KEGG 2.8,10.2,4.4; ExprEco 1.9,1.4,4.1; ExprSce ,1.6,3.6; FusE2 1.0,0.9,0.7; FusE5 1.0,1.0,1.0; FusE10 ,,;
gene name: b3424	 (YP_026220)	gi: 49176353	length: 276aa
description: protein of glp regulon [Escherichia coli K12].
coverage: Archaea[3e-09] Bacteria[1e-161] Eukaryota[3e-06]
conserved domains: (Evalue, description)
	2e-21	COG0705, GlpG, Uncharacterized membrane protein (homolog of Drosophila rhomboid) [General function prediction only].
	5e-19	pfam01694, Rhomboid, Rhomboid family. This family contains integral membrane proteins that are related to Drosophila rhomboid protein. Members of this family are found in bacteria and eukaryotes. Rhomboid promotes the cleavage of the membrane-anchored TGF-alpha-like growth factor Spitz, allowing it to activate the Drosophila EGF receptor. Analysis suggests that Rhomboid-1 is a novel intramembrane serine protease that directly cleaves Spitz. These proteins contain three strongly conserved histidines in the putative transmembrane regions that may be involved in the peptidase function..
----------------------------------------------------
candidate #193:	b3180
likelihood ratios: Total 1.7e+07; Clust 1.3,59.6,5.1; BLAST 1.9,4.0,2.1; KEGG 2.7,14.1,7.9; ExprEco 3.4,1.3,1.5; ExprSce ,1.0,1.0; FusE2 1.0,1.0,1.0; FusE5 1.4,1.0,1.0; FusE10 ,,;
gene name: b3180	 (NP_417647)	gi: 16131070	length: 97aa
description: hypothetical protein b3180 [Escherichia coli K12].
coverage: Archaea[2e-07] Bacteria[1e-47] Eukaryota[4e-07]
conserved domains: (Evalue, description)
	4e-19	pfam01985, CRS1_YhbY, CRS1 / YhbY domain. E. coli YhbY belongs to a conserved family of proteins represented in eubacteria, archaea, and plants. Three maize proteins harbouring UPF0044-like domains are required for chloroplast group II intron splicing, and bioinformatic data suggest a role for members in translation. The crystal structure of YhbY has been determined. YhbY has a fold similar to that of the C-terminal domain of translation initiation factor 3 (IF3C), which binds to 16S rRNA in the 30S ribosome. Modelling studies indicate that the same surface is highly basic in all members of this family, suggesting a conserved RNA binding surface..
----------------------------------------------------
candidate #194:	b3140
likelihood ratios: Total 1.7e+07; Clust 1.6,1.3,2.3; BLAST 1.7,20.1,9.3; KEGG 3.0,5.3,6.4; ExprEco 2.1,13.4,4.2; ExprSce ,1.0,1.0; FusE2 1.0,1.0,1.0; FusE5 1.0,1.0,1.0; FusE10 ,,;
gene name: b3140	 (NP_417609)	gi: 16131032	length: 263aa
description: PTS family enzyme IID, N-acetylglucosamine-specific [Escherichia coli K12].
coverage: Bacteria[1e-146]
conserved domains: (Evalue, description)
	6e-81	pfam03613, EIID-AGA, PTS system mannose/fructose/sorbose family IID component..
----------------------------------------------------
candidate #195:	b2729
likelihood ratios: Total 1.7e+07; Clust 1.6,14.5,2.1; BLAST 4.3,29.7,2.3; KEGG 1.9,22.6,2.3; ExprEco 1.5,3.9,2.1; ExprSce ,1.0,1.0; FusE2 1.0,1.0,1.0; FusE5 1.0,1.0,1.0; FusE10 ,,;
gene name: b2729	 (NP_417209)	gi: 16130636	length: 373aa
description: hydrogenase expression/formation protein [Escherichia coli K12].
coverage: Archaea[3e-71] Bacteria[0.0]
conserved domains: (Evalue, description)
	1e-165	pfam01924, HypD, Hydrogenase formation hypA family. HypD is involved in hydrogenase formation. It contains many possible metal binding residues, which may bind to nickel. Transposon Tn5 insertions into hypD resulted in R. leguminosarum mutants that lacked any hydrogenase activity in symbiosis with peas..
----------------------------------------------------
candidate #196:	b0285
likelihood ratios: Total 1.7e+07; Clust 3.2,1.2,1.3; BLAST 406.0,2.3,2.0; KEGG 652.5,3.0,1.5; ExprEco 1.0,1.1,1.3; ExprSce ,1.0,1.0; FusE2 1.0,0.9,0.8; FusE5 0.9,0.7,0.8; FusE10 ,,;
gene name: b0285	 (NP_414819)	gi: 16128270	length: 318aa
description: putative oxidoreductase, FAD-binding domain [Escherichia coli K12].
coverage: Archaea[2e-11] Bacteria[1e-178]
----------------------------------------------------
candidate #197:	b2474
likelihood ratios: Total 1.7e+07; Clust 1.7,3.0,10.4; BLAST 5.8,7.8,4.5; KEGG 3.7,2.4,1.3; ExprEco 1.8,2.1,1.1; ExprSce ,5.8,1.3; FusE2 4.3,1.0,1.0; FusE5 1.0,1.0,1.0; FusE10 ,,;
gene name: b2474	 (NP_416969)	gi: 16130399	length: 671aa
description: putative acyl-CoA N-acyltransferase [Escherichia coli K12].
coverage: Archaea[5e-44] Bacteria[0.0] Eukaryota[3e-21]
conserved domains: (Evalue, description)
	0.0	COG1444, COG1444, Predicted P-loop ATPase fused to an acetyltransferase [General function prediction only].
	2e-42	pfam05127, DUF699, Putative ATPase (DUF699). This putative domain is about 350 amino acid residues long and appears to have a P-loop motif, suggesting this is an ATPase. This domain is often associated with pfam00583. This domain is found in isolation in some members..
----------------------------------------------------
candidate #198:	b1306
likelihood ratios: Total 1.6e+07; Clust 15.1,3.3,1.8; BLAST 6.5,1.8,2.0; KEGG 10.2,9.1,18.5; ExprEco 4.7,1.2,1.1; ExprSce ,1.0,1.0; FusE2 1.0,0.9,0.9; FusE5 0.9,1.0,1.0; FusE10 ,,;
gene name: b1306	 (NP_415822)	gi: 16129267	length: 119aa
description: phage shock protein: activates phage shock-protein expression [Escherichia coli K12].
coverage: Bacteria[1e-60]
conserved domains: (Evalue, description)
	2e-17	COG1983, PspC, Putative stress-responsive transcriptional regulator [Transcription / Signal transduction mechanisms].
	3e-15	pfam04024, PspC, PspC domain. This family includes Phage shock protein C (PspC) that is thought to be a transcriptional regulator. The presumed domain is 60 amino acid residues in length..
----------------------------------------------------
candidate #199:	b0626
likelihood ratios: Total 1.6e+07; Clust 1.3,3.0,2.1; BLAST 3.4,47.6,8.4; KEGG 1.3,4.4,5.1; ExprEco 1.3,3.9,1.1; ExprSce ,1.3,2.0; FusE2 1.0,0.9,0.5; FusE5 0.9,0.9,8.9; FusE10 ,,;
gene name: b0626	 (NP_415159)	gi: 16128609	length: 187aa
description: putative NAD(P)-binding amidase-type enzyme (C-N hydrolase family) [Escherichia coli K12].
coverage: Archaea[4e-26] Bacteria[1e-102] Eukaryota[1e-26]
conserved domains: (Evalue, description)
	8e-36	COG0388, COG0388, Predicted amidohydrolase [General function prediction only].
	5e-15	pfam00795, CN_hydrolase, Carbon-nitrogen hydrolase. This family contains hydrolases that break carbon-nitrogen bonds. The family includes: Nitrilase EC:3.5.5.1, Aliphatic amidase EC:3.5.1.4, Biotidinase EC:3.5.1.12, Beta-ureidopropionase EC:3.5.1.6..
----------------------------------------------------
candidate #200:	b0863
likelihood ratios: Total 1.5e+07; Clust 23.4,1.8,2.0; BLAST 5.5,2.3,2.5; KEGG 3.3,3.7,2.4; ExprEco 4.5,2.2,2.2; ExprSce ,1.0,1.0; FusE2 63.7,0.9,0.6; FusE5 0.9,0.8,0.3; FusE10 ,,;
gene name: b0863	 (NP_415384)	gi: 16128831	length: 243aa
description: arginine 3rd transport system periplasmic binding protein [Escherichia coli K12].
coverage: Archaea[4e-27] Bacteria[1e-136] Eukaryota[1e-25]
conserved domains: (Evalue, description)
	9e-54	pfam00497, SBP_bac_3, Bacterial extracellular solute-binding proteins, family 3..
	2e-52	smart00062, PBPb, Bacterial periplasmic substrate-binding proteins; bacterial proteins, eukaryotic ones are in PBPe .
	3e-51	cd00134, PBPb, Bacterial periplasmic transport systems use membrane-bound complexes and substrate-bound, membrane-associated, periplasmic binding proteins (PBPs) to transport a wide variety of substrates, such as, amino acids, peptides, sugars, vitamins and inorganic ions. PBPs have two cell-membrane translocation functions: bind substrate, and interact with the membrane bound complex. A diverse group of periplasmic transport receptors for lysine/arginine/ornithine (LAO), glutamine, histidine, sulfate, phosphate, molybdate, and methanol are included in the PBPb CD..
	2e-43	COG0834, HisJ, ABC-type amino acid transport/signal transduction systems, periplasmic component/domain [Amino acid transport and metabolism / Signal transduction mechanisms].
----------------------------------------------------
candidate #201:	b3765
likelihood ratios: Total 1.5e+07; Clust 1.2,3.4,2.7; BLAST 1.3,7.1,8.1; KEGG 1.4,31.5,10.6; ExprEco 1.7,1.6,2.0; ExprSce ,2.3,1.5; FusE2 4.7,1.0,1.0; FusE5 0.8,0.7,0.8; FusE10 ,,;
gene name: b3765	 (NP_418214)	gi: 16131625	length: 516aa
description: putative 2-component regulator [Escherichia coli K12].
coverage: Archaea[2e-07] Bacteria[0.0] Eukaryota[1e-06]
conserved domains: (Evalue, description)
	0.0	COG0606, COG0606, Predicted ATPase with chaperone activity [Posttranslational modification, protein turnover, chaperones].
	1e-78	pfam01078, Mg_chelatase, Magnesium chelatase, subunit ChlI. Magnesium-chelatase is a three-component enzyme that catalyses the insertion of Mg2+ into protoporphyrin IX. This is the first unique step in the synthesis of (bacterio)chlorophyll. Due to this, it is thought that Mg-chelatase has an important role in channelling inter- mediates into the (bacterio)chlorophyll branch in response to conditions suitable for photosynthetic growth. ChlI and BchD have molecular weight between 38-42 kDa..
	3e-14	COG0714, COG0714, MoxR-like ATPases [General function prediction only].
----------------------------------------------------
candidate #202:	b0633
likelihood ratios: Total 1.5e+07; Clust 4.4,11.7,3.1; BLAST 1.8,2.6,1.5; KEGG 1.5,4.0,3.3; ExprEco 1.3,4.3,2.0; ExprSce ,2.0,4.8; FusE2 1.2,0.9,0.9; FusE5 6.5,1.0,1.0; FusE10 ,,;
gene name: b0633	 (NP_415166)	gi: 16128616	length: 362aa
description: a minor lipoprotein [Escherichia coli K12].
coverage: Bacteria[0.0]
conserved domains: (Evalue, description)
	3e-48	COG0797, RlpA, Lipoproteins [Cell envelope biogenesis, outer membrane].
	3e-27	pfam03330, DPBB_1, Rare lipoprotein A (RlpA)-like double-psi beta-barrel. Rare lipoprotein A (RlpA) contains a conserved region that has the double-psi beta-barrel (DPBB) fold. The function of RlpA is not well understood, but it has been shown to act as a prc mutant suppressor in Escherichia coli. The DPBB fold is often an enzymatic domain. The members of this family are quite diverse, and if catalytic this family may contain several different functions..
----------------------------------------------------
candidate #203:	b2186
likelihood ratios: Total 1.4e+07; Clust 5.1,2.8,6.1; BLAST 10.1,2.1,1.9; KEGG 3.6,3.0,4.8; ExprEco 1.8,1.9,1.9; ExprSce ,1.3,9.4; FusE2 1.0,1.0,1.0; FusE5 1.0,1.0,1.0; FusE10 ,,;
gene name: b2186	 (NP_416691)	gi: 16130124	length: 335aa
description: nucleotide associated protein, present in spermidine nucleoids [Escherichia coli K12].
coverage: Bacteria[0.0] Eukaryota[6e-46]
conserved domains: (Evalue, description)
	1e-154	COG3081, COG3081, Nucleoid-associated protein [General function prediction only].
	1e-109	pfam04245, NA37, 37-kD nucleoid-associated bacterial protein..
----------------------------------------------------
candidate #204:	b2829
likelihood ratios: Total 1.4e+07; Clust 1.9,2.3,2.1; BLAST 2.9,1.4,1.8; KEGG 1.6,1.3,1.9; ExprEco 1.3,1.7,5.0; ExprSce ,1.2,1.3; FusE2 1.0,5.3,4.3; FusE5 0.7,14.5,14.1; FusE10 ,,;
gene name: b2829	 (NP_417306)	gi: 16130733	length: 748aa
description: PTS family enzyme I, transcriptional regulator (with NPR and NTR proteins) [Escherichia coli K12].
coverage: Archaea[6e-77] Bacteria[0.0] Eukaryota[1e-19]
conserved domains: (Evalue, description)
	0.0	COG3605, PtsP, Signal transduction protein containing GAF and PtsI domains [Signal transduction mechanisms].
	1e-137	COG1080, PtsA, Phosphoenolpyruvate-protein kinase (PTS system EI component in bacteria) [Carbohydrate transport and metabolism].
	1e-102	pfam02896, PEP-utilizers_C, PEP-utilising enzyme, TIM barrel domain..
	2e-32	COG0574, PpsA, Phosphoenolpyruvate synthase/pyruvate phosphate dikinase [Carbohydrate transport and metabolism].
	1e-26	pfam05524, PEP-utilisers_N, PEP-utilising enzyme, N-terminal..
	1e-15	smart00065, GAF, Domain present in phytochromes and cGMP-specific phosphodiesterases. Mutations within these domains in PDE6B result in autosomal recessive inheritance of retinitis pigmentosa. .
	3e-13	pfam00391, PEP-utilizers, PEP-utilising enzyme, mobile domain. This domain is a "swivelling" beta/beta/alpha domain which is thought to be mobile in all proteins known to contain it..
	1e-12	pfam01590, GAF, GAF domain. Domain present in phytochromes and cGMP-specific phosphodiesterases..
----------------------------------------------------
candidate #205:	b1875
likelihood ratios: Total 1.4e+07; Clust 13.2,5.0,1.7; BLAST 20.4,3.2,3.0; KEGG 4.2,2.4,2.6; ExprEco 4.6,1.9,2.8; ExprSce ,1.0,1.0; FusE2 1.0,1.0,1.0; FusE5 1.0,1.0,1.0; FusE10 ,,;
gene name: b1875	 (NP_416389)	gi: 49176164	length: 190aa
description: hypothetical protein b1875 [Escherichia coli K12].
coverage: Bacteria[1e-109] Eukaryota[6e-11]
----------------------------------------------------
candidate #206:	b3186
likelihood ratios: Total 1.4e+07; Clust 1.2,106.9,5.3; BLAST 2.5,4.7,1.5; KEGG 1.3,9.0,1.9; ExprEco 1.4,8.8,3.8; ExprSce ,1.0,1.0; FusE2 1.0,0.9,0.7; FusE5 1.8,1.0,1.0; FusE10 ,,;
gene name: b3186	 (NP_417653)	gi: 16131076	length: 103aa
description: 50S ribosomal subunit protein L21 [Escherichia coli K12].
coverage: Bacteria[8e-53] Eukaryota[4e-12]
conserved domains: (Evalue, description)
	7e-30	pfam00829, Ribosomal_L21p, Ribosomal prokaryotic L21 protein..
----------------------------------------------------
candidate #207:	b3076
likelihood ratios: Total 1.4e+07; Clust 1.2,1.6,1.5; BLAST 90.2,2.3,1.8; KEGG 16.7,1.4,1.4; ExprEco 26.0,8.9,1.8; ExprSce ,1.0,1.0; FusE2 1.0,1.0,1.0; FusE5 1.0,1.0,1.0; FusE10 ,,;
gene name: b3076	 (YP_026199)	gi: 49176308	length: 1030aa
description: beta-D-galactosidase, ebg operon, alpha subunit, cryptic gene [Escherichia coli K12].
coverage: Archaea[4e-24] Bacteria[0.0] Eukaryota[1e-178]
conserved domains: (Evalue, description)
	0.0	COG3250, LacZ, Beta-galactosidase/beta-glucuronidase [Carbohydrate transport and metabolism].
	1e-111	pfam02836, Glyco_hydro_2_C, Glycosyl hydrolases family 2, TIM barrel domain. This family contains beta-galactosidase, beta-mannosidase and beta-glucuronidase activities..
	6e-60	pfam02837, Glyco_hydro_2_N, Glycosyl hydrolases family 2, sugar binding domain. This family contains beta-galactosidase, beta-mannosidase and beta-glucuronidase activities and has a jelly-roll fold..
	4e-45	pfam02929, Bgal_small_N, Beta galactosidase small chain, N terminal domain. This domain is found in the amino-terminal portion of the small chain of dimeric beta-galactosidases EC:3.2.1.23. This domain is also found in single chain beta-galactosidase..
	9e-29	pfam02930, Bgal_small_C, Beta galactosidase small chain, C terminal domain. This domain is found in the carboxy-terminal portion of the small chain of dimeric beta-galactosidases EC:3.2.1.23. This domain is also found in single chain beta-galactosidase..
	8e-26	pfam00703, Glyco_hydro_2, Glycosyl hydrolases family 2, immunoglobulin-like beta-sandwich domain. This family contains beta-galactosidase, beta-mannosidase and beta-glucuronidase activities..
----------------------------------------------------
candidate #208:	b0588
likelihood ratios: Total 1.3e+07; Clust 15.2,2.5,3.8; BLAST 1.3,4.1,14.0; KEGG 1.4,3.3,8.9; ExprEco 1.7,2.0,1.6; ExprSce ,1.0,1.0; FusE2 1.0,1.6,0.7; FusE5 2.8,2.2,0.8; FusE10 ,,;
gene name: b0588	 (NP_415120)	gi: 16128571	length: 271aa
description: ATP-binding component of ferric enterobactin transport [Escherichia coli K12].
coverage: Archaea[1e-58] Bacteria[1e-153] Eukaryota[1e-25]
conserved domains: (Evalue, description)
	4e-97	COG1120, FepC, ABC-type cobalamin/Fe3+-siderophores transport systems, ATPase components [Inorganic ion transport and metabolism / Coenzyme metabolism].
	8e-62	COG4604, CeuD, ABC-type enterochelin transport system, ATPase component [Inorganic ion transport and metabolism].
	1e-51	cd00267, ABC_ATPase, ABC (ATP-binding cassette) transporter nucleotide-binding domain; ABC transporters are a large family of proteins involved in the transport of a wide variety of different compounds, like sugars, ions, peptides and more complex organic molecules. The nucleotide binding domain shows the highest similarity between all members of the family. ABC transporters are a subset of nucleotide hydrolases that contain a signature motif, Q-loop, and H-loop/switch region in addition to the Walker A motif/P-loop andWalker B motif commonly found in a number of ATP- and GTP-binding and hydrolyzing proteins..
	1e-50	COG1121, ZnuC, ABC-type Mn/Zn transport systems, ATPase component [Inorganic ion transport and metabolism].
	1e-49	COG4559, COG4559, ABC-type hemin transport system, ATPase component [Inorganic ion transport and metabolism].
	3e-45	COG3638, COG3638, ABC-type phosphate/phosphonate transport system, ATPase component [Inorganic ion transport and metabolism].
	4e-42	COG1122, CbiO, ABC-type cobalt transport system, ATPase component [Inorganic ion transport and metabolism].
	6e-39	COG1131, CcmA, ABC-type multidrug transport system, ATPase component [Defense mechanisms].
	2e-37	COG3842, PotA, ABC-type spermidine/putrescine transport systems, ATPase components [Amino acid transport and metabolism].
	4e-36	pfam00005, ABC_tran, ABC transporter. ABC transporters for a large family of proteins responsible for translocation of a variety of compounds across biological membranes. ABC transporters are the largest family of proteins in many completely sequenced bacteria. ABC transporters are composed of two copies of this domain and two copies of a transmembrane domain pfam00664. These four domains may belong to a single polypeptide, or belong in different polypeptide chains..
	2e-35	COG0411, LivG, ABC-type branched-chain amino acid transport systems, ATPase component [Amino acid transport and metabolism].
	1e-34	COG3839, MalK, ABC-type sugar transport systems, ATPase components [Carbohydrate transport and metabolism].
	2e-34	COG1136, SalX, ABC-type antimicrobial peptide transport system, ATPase component [Defense mechanisms].
	4e-34	COG1127, Ttg2A, ABC-type transport system involved in resistance to organic solvents, ATPase component [Secondary metabolites biosynthesis, transport, and catabolism].
	4e-34	COG1125, OpuBA, ABC-type proline/glycine betaine transport systems, ATPase components [Amino acid transport and metabolism].
	9e-34	COG1117, PstB, ABC-type phosphate transport system, ATPase component [Inorganic ion transport and metabolism].
	1e-33	COG1126, GlnQ, ABC-type polar amino acid transport system, ATPase component [Amino acid transport and metabolism].
	3e-33	COG1123, COG1123, ATPase components of various ABC-type transport systems, contain duplicated ATPase [General function prediction only].
	2e-32	COG3840, ThiQ, ABC-type thiamine transport system, ATPase component [Coenzyme metabolism].
	3e-32	COG1135, AbcC, ABC-type metal ion transport system, ATPase component [Inorganic ion transport and metabolism].
	1e-31	COG1116, TauB, ABC-type nitrate/sulfonate/bicarbonate transport system, ATPase component [Inorganic ion transport and metabolism].
	2e-31	COG1118, CysA, ABC-type sulfate/molybdate transport systems, ATPase component [Inorganic ion transport and metabolism].
	9e-30	COG1137, YhbG, ABC-type (unclassified) transport system, ATPase component [General function prediction only].
	1e-29	COG1129, MglA, ABC-type sugar transport system, ATPase component [Carbohydrate transport and metabolism].
	2e-29	COG0410, LivF, ABC-type branched-chain amino acid transport systems, ATPase component [Amino acid transport and metabolism].
	3e-29	COG4608, AppF, ABC-type oligopeptide transport system, ATPase component [Amino acid transport and metabolism].
	3e-29	COG4175, ProV, ABC-type proline/glycine betaine transport system, ATPase component [Amino acid transport and metabolism].
	5e-29	COG1124, DppF, ABC-type dipeptide/oligopeptide/nickel transport system, ATPase component [Amino acid transport and metabolism / Inorganic ion transport and metabolism].
	3e-28	COG0444, DppD, ABC-type dipeptide/oligopeptide/nickel transport system, ATPase component [Amino acid transport and metabolism / Inorganic ion transport and metabolism].
	9e-28	COG2884, FtsE, Predicted ATPase involved in cell division [Cell division and chromosome partitioning].
	3e-27	COG1101, PhnK, ABC-type uncharacterized transport system, ATPase component [General function prediction only].
	4e-27	COG2274, SunT, ABC-type bacteriocin/lantibiotic exporters, contain an N-terminal double-glycine peptidase domain [Defense mechanisms].
	7e-27	COG4138, BtuD, ABC-type cobalamin transport system, ATPase component [Coenzyme metabolism].
	8e-27	COG4555, NatA, ABC-type Na+ transport system, ATPase component [Energy production and conversion / Inorganic ion transport and metabolism].
	6e-26	COG4172, COG4172, ABC-type uncharacterized transport system, duplicated ATPase component [General function prediction only].
	7e-26	COG4598, HisP, ABC-type histidine transport system, ATPase component [Amino acid transport and metabolism].
	1e-25	COG4674, COG4674, Uncharacterized ABC-type transport system, ATPase component [General function prediction only].
	2e-25	COG1132, MdlB, ABC-type multidrug transport system, ATPase and permease components [Defense mechanisms].
	5e-25	COG1119, ModF, ABC-type molybdenum transport system, ATPase component/photorepair protein PhrA [Inorganic ion transport and metabolism].
	3e-24	COG4988, CydD, ABC-type transport system involved in cytochrome bd biosynthesis, ATPase and permease components [Energy production and conversion / Posttranslational modification, protein turnover, chaperones].
	8e-24	COG0488, Uup, ATPase components of ABC transporters with duplicated ATPase domains [General function prediction only].
	9e-23	COG4586, COG4586, ABC-type uncharacterized transport system, ATPase component [General function prediction only].
	1e-22	COG4987, CydC, ABC-type transport system involved in cytochrome bd biosynthesis, fused ATPase and permease components [Energy production and conversion / Posttranslational modification, protein turnover, chaperones].
	1e-22	COG4525, TauB, ABC-type taurine transport system, ATPase component [Inorganic ion transport and metabolism].
	2e-22	COG3845, COG3845, ABC-type uncharacterized transport systems, ATPase components [General function prediction only].
	4e-22	COG4148, ModC, ABC-type molybdate transport system, ATPase component [Inorganic ion transport and metabolism].
	6e-22	COG4619, COG4619, ABC-type uncharacterized transport system, ATPase component [General function prediction only].
	9e-21	COG4161, ArtP, ABC-type arginine transport system, ATPase component [Amino acid transport and metabolism].
	6e-20	COG4133, CcmA, ABC-type transport system involved in cytochrome c biogenesis, ATPase component [Posttranslational modification, protein turnover, chaperones].
	6e-20	COG4152, COG4152, ABC-type uncharacterized transport system, ATPase component [General function prediction only].
	8e-20	COG4181, COG4181, Predicted ABC-type transport system involved in lysophospholipase L1 biosynthesis, ATPase component [Secondary metabolites biosynthesis, transport, and catabolism].
	1e-19	COG4618, ArpD, ABC-type protease/lipase transport system, ATPase and permease components [General function prediction only].
	4e-19	COG1134, TagH, ABC-type polysaccharide/polyol phosphate transport system, ATPase component [Carbohydrate transport and metabolism / Cell envelope biogenesis, outer membrane].
	2e-17	COG4167, SapF, ABC-type antimicrobial peptide transport system, ATPase component [Defense mechanisms].
	2e-17	COG4107, PhnK, ABC-type phosphonate transport system, ATPase component [Inorganic ion transport and metabolism].
	2e-17	COG5265, ATM1, ABC-type transport system involved in Fe-S cluster assembly, permease and ATPase components [Posttranslational modification, protein turnover, chaperones].
	6e-17	COG4136, COG4136, ABC-type uncharacterized transport system, ATPase component [General function prediction only].
	6e-17	COG0396, SufC, ABC-type transport system involved in Fe-S cluster assembly, ATPase component [Posttranslational modification, protein turnover, chaperones].
	3e-16	COG1245, COG1245, Predicted ATPase, RNase L inhibitor (RLI) homolog [General function prediction only].
	2e-13	COG4778, PhnL, ABC-type phosphonate transport system, ATPase component [Inorganic ion transport and metabolism].
	7e-11	COG4178, COG4178, ABC-type uncharacterized transport system, permease and ATPase components [General function prediction only].
----------------------------------------------------
candidate #209:	b2955
likelihood ratios: Total 1.3e+07; Clust 1.6,51.1,3.2; BLAST 3.5,10.2,1.8; KEGG 1.5,3.3,1.3; ExprEco 21.1,2.6,2.9; ExprSce ,1.0,1.0; FusE2 1.0,0.9,0.9; FusE5 1.0,1.0,1.0; FusE10 ,,;
gene name: b2955	 (NP_417430)	gi: 16130856	length: 378aa
description: putative oxidase [Escherichia coli K12].
coverage: Bacteria[0.0] Eukaryota[1e-44]
conserved domains: (Evalue, description)
	1e-118	COG0635, HemN, Coproporphyrinogen III oxidase and related Fe-S oxidoreductases [Coenzyme metabolism].
	2e-42	smart00729, Elp3, Elongator protein 3, MiaB family, Radical SAM; This superfamily contains MoaA, NifB, PqqE, coproporphyrinogen III oxidase, biotin synthase and MiaB families, and includes a representative in the eukaryotic elongator subunit, Elp-3. Some members of the family are methyltransferases. .
	6e-20	pfam04055, Radical_SAM, Radical SAM superfamily..
	9e-14	pfam06969, HemN_C, HemN C-terminal region. Members of this family are all oxygen-independent coproporphyrinogen-III oxidases (HemN). This enzyme catalyses the oxygen-independent conversion of coproporphyrinogen-III to protoporphyrinogen-IX, one of the last steps in haem biosynthesis. The function of this domain is unclear, but comparison to other proteins containing a radical SAM domain (pfam04055) suggest it may be a substrate binding domain..
----------------------------------------------------
candidate #210:	b0906
likelihood ratios: Total 1.3e+07; Clust 9.9,3.4,2.0; BLAST 1.2,4.9,8.4; KEGG 9.0,1.3,3.8; ExprEco 29.7,1.9,1.6; ExprSce ,1.0,1.0; FusE2 1.0,1.0,1.0; FusE5 1.0,1.0,1.0; FusE10 ,,;
gene name: b0906	 (NP_415426)	gi: 16128873	length: 230aa
description: hypothetical protein b0906 [Escherichia coli K12].
coverage: Archaea[2e-10] Bacteria[1e-128]
conserved domains: (Evalue, description)
	6e-21	pfam04239, DUF421, Protein of unknown function (DUF421). YDFR family.
----------------------------------------------------
candidate #211:	b4194
likelihood ratios: Total 1.3e+07; Clust 1.4,1.8,7.5; BLAST 2.0,3.7,15.2; KEGG 1.3,45.3,27.9; ExprEco 1.4,2.2,4.5; ExprSce ,1.0,1.0; FusE2 1.0,0.9,0.5; FusE5 0.8,0.9,0.9; FusE10 ,,;
gene name: b4194	 (NP_418615)	gi: 16132016	length: 101aa
description: putative PTS family enzyme II component, possibly ascorbate-specific [Escherichia coli K12].
coverage: Bacteria[2e-51]
conserved domains: (Evalue, description)
	2e-22	COG3414, SgaB, Phosphotransferase system, galactitol-specific IIB component [Carbohydrate transport and metabolism].
	3e-16	pfam02302, PTS_IIB, PTS system, Lactose/Cellobiose specific IIB subunit. The bacterial phosphoenolpyruvate: sugar phosphotransferase system (PTS) is a multi-protein system involved in the regulation of a variety of metabolic and transcriptional processes. The lactose/cellobiose-specific family are one of four structurally and functionally distinct group IIB PTS system cytoplasmic enzymes. The fold of IIB cellobiose shows similar structure to mammalian tyrosine phosphatases. .
----------------------------------------------------
candidate #212:	b1867
likelihood ratios: Total 1.2e+07; Clust 3.2,1.9,3.6; BLAST 1.6,3.0,6.2; KEGG 1.5,2.9,10.3; ExprEco 8.4,3.7,14.1; ExprSce ,1.0,1.0; FusE2 1.0,1.0,1.0; FusE5 0.9,1.0,1.0; FusE10 ,,;
gene name: b1867	 (NP_416381)	gi: 16129820	length: 199aa
description: putative enzyme [Escherichia coli K12].
coverage: Archaea[4e-41] Bacteria[1e-110] Eukaryota[8e-10]
conserved domains: (Evalue, description)
	1e-50	pfam00857, Isochorismatase, Isochorismatase family. This family are hydrolase enzymes..
	2e-34	cd00431, cysteine_hydrolases, Cysteine hydrolases; This family contains amidohydrolases, like CSHase (N-carbamoylsarcosine amidohydrolase), involved in creatine metabolism and nicotinamidase, converting nicotinamide to nicotinic acid and ammonia in the pyridine nucleotide cycle. It also contains isochorismatase, an enzyme that catalyzes the conversion of isochorismate to 2,3-dihydroxybenzoate and pyruvate, via the hydrolysis of the vinyl ether bond, and other related enzymes with unknown function..
	1e-28	COG1335, PncA, Amidases related to nicotinamidase [Secondary metabolites biosynthesis, transport, and catabolism].
	6e-24	cd01014, nicotinamidase_related, Nicotinamidase_ related amidohydrolases. Cysteine hydrolases of unknown function that share the catalytic triad with other amidohydrolases, like nicotinamidase, which converts nicotinamide to nicotinic acid and ammonia..
	1e-16	cd01015, CSHase, N-carbamoylsarcosine amidohydrolase (CSHase) hydrolyzes N-carbamoylsarcosine to sarcosine, carbon dioxide and ammonia. CSHase is involved in one of the two alternative pathways for creatinine degradation to glycine in microorganisms.This CSHase-containing pathway degrades creatinine via N-methylhydantoin N-carbamoylsarcosine and sarcosine to glycine. Enzymes of this pathway are used in the diagnosis for renal disfunction, for determining creatinine levels in urine and serum..
	5e-16	COG1535, EntB, Isochorismate hydrolase [Secondary metabolites biosynthesis, transport, and catabolism].
	6e-12	cd01013, isochorismatase, Isochorismatase, also known as 2,3 dihydro-2,3 dihydroxybenzoate synthase, catalyses the conversion of isochorismate, in the presence of water, to 2,3-dihydroxybenzoate and pyruvate, via the hydrolysis of a vinyl ether, an uncommon reaction in biological systems. Isochorismatase is part of the phenazine biosynthesis pathway. Phenazines are antimicrobial compounds that provide the competitive advantage for certain bacteria..
	3e-11	cd01011, nicotinamidase, Nicotinamidase/pyrazinamidase (PZase). Nicotinamidase, a ubiquitous enzyme in prokaryotes, converts nicotinamide to nicotinic acid (niacin) and ammonia, which in turn can be recycled to make nicotinamide adenine dinucleotide (NAD). The same enzyme is also called pyrazinamidase, because in converts the tuberculosis drug pyrazinamide (PZA) into its active form pyrazinoic acid (POA)..
----------------------------------------------------
candidate #213:	b3746
likelihood ratios: Total 1.2e+07; Clust 1.6,20.7,51.5; BLAST 3.3,1.9,2.3; KEGG 2.1,4.1,2.4; ExprEco 2.4,1.5,5.4; ExprSce ,3.6,1.5; FusE2 1.0,0.7,0.4; FusE5 0.8,1.0,1.0; FusE10 ,,;
gene name: b3746	 (NP_418202)	gi: 49176399	length: 506aa
description: putative 2-component regulator [Escherichia coli K12].
coverage: Archaea[2e-50] Bacteria[0.0]
conserved domains: (Evalue, description)
	4e-50	COG0714, COG0714, MoxR-like ATPases [General function prediction only].
----------------------------------------------------
candidate #214:	b2806
likelihood ratios: Total 1.2e+07; Clust 2.9,2.3,1.8; BLAST 8.7,1.5,1.3; KEGG 85.8,3.2,2.3; ExprEco 2.3,2.1,1.9; ExprSce ,1.3,1.3; FusE2 1.2,1.0,0.9; FusE5 5.4,1.0,1.0; FusE10 ,,;
gene name: b2806	 (NP_417286)	gi: 16130713	length: 366aa
description: putative RNA 2'-O-ribose methyltransferase [Escherichia coli K12].
coverage: Bacteria[0.0] Eukaryota[3e-11]
conserved domains: (Evalue, description)
	0.0	COG2933, COG2933, Predicted SAM-dependent methyltransferase [General function prediction only].
----------------------------------------------------
candidate #215:	b3297
likelihood ratios: Total 1.2e+07; Clust 6.5,8.0,5.0; BLAST 1.5,4.3,5.3; KEGG 1.0,1.0,1.0; ExprEco 1.1,7.3,1.9; ExprSce ,5.9,1.1; FusE2 12.0,1.0,1.0; FusE5 1.0,1.0,1.0; FusE10 ,,;
gene name: b3297	 (NP_417756)	gi: 16131176	length: 129aa
description: 30S ribosomal subunit protein S11 [Escherichia coli K12].
coverage: Archaea[6e-22] Bacteria[2e-69] Eukaryota[2e-38]
conserved domains: (Evalue, description)
	4e-49	COG0100, RpsK, Ribosomal protein S11 [Translation, ribosomal structure and biogenesis].
	2e-40	pfam00411, Ribosomal_S11, Ribosomal protein S11..
----------------------------------------------------
candidate #216:	b0473
likelihood ratios: Total 1.2e+07; Clust 6.6,20.3,4.1; BLAST 1.6,6.6,18.7; KEGG 4.8,1.6,2.6; ExprEco 1.0,3.3,2.2; ExprSce ,1.2,1.1; FusE2 2.0,0.7,0.4; FusE5 0.9,1.0,1.0; FusE10 ,,;
gene name: b0473	 (NP_415006)	gi: 16128457	length: 624aa
description: chaperone Hsp90, heat shock protein C 62.5 [Escherichia coli K12].
coverage: Archaea[4e-09] Bacteria[0.0] Eukaryota[1e-131]
conserved domains: (Evalue, description)
	0.0	COG0326, HtpG, Molecular chaperone, HSP90 family [Posttranslational modification, protein turnover, chaperones].
	1e-92	pfam00183, HSP90, Hsp90 protein..
----------------------------------------------------
candidate #217:	b2712
likelihood ratios: Total 1.2e+07; Clust 1.1,8.5,3.6; BLAST 7.2,35.0,2.0; KEGG 2.7,16.8,1.5; ExprEco 1.4,2.6,1.7; ExprSce ,1.0,1.6; FusE2 1.0,1.0,1.0; FusE5 1.0,1.0,1.0; FusE10 ,,;
gene name: b2712	 (NP_417192)	gi: 16130619	length: 750aa
description: hydrogenase maturation protein [Escherichia coli K12].
coverage: Archaea[1e-122] Bacteria[0.0] Eukaryota[1e-06]
conserved domains: (Evalue, description)
	0.0	COG0068, HypF, Hydrogenase maturation factor [Posttranslational modification, protein turnover, chaperones].
	6e-44	pfam01300, Sua5_yciO_yrdC, yrdC domain. This domain has been shown to preferentially bind to dsRNA. The domain is found in SUA5 as well as HypF and YrdC..
	2e-18	COG0009, SUA5, Putative translation factor (SUA5) [Translation, ribosomal structure and biogenesis].
	3e-11	COG1254, AcyP, Acylphosphatases [Energy production and conversion].
----------------------------------------------------
candidate #218:	b0738
likelihood ratios: Total 1.1e+07; Clust 135.6,5.1,2.1; BLAST 3.3,1.5,1.3; KEGG 3.0,1.7,1.5; ExprEco 2.4,24.3,2.7; ExprSce ,1.0,1.0; FusE2 1.0,1.0,1.0; FusE5 1.0,1.0,1.0; FusE10 ,,;
gene name: b0738	 (NP_415266)	gi: 16128713	length: 142aa
description: putative inner membrane protein, involved in the tonB-independent uptake of group A colicins [Escherichia coli K12].
coverage: Bacteria[3e-72]
conserved domains: (Evalue, description)
	2e-29	COG0848, ExbD, Biopolymer transport protein [Intracellular trafficking and secretion].
	1e-12	pfam02472, ExbD, Biopolymer transport protein ExbD/TolR. This group of proteins are membrane bound transport proteins essential for ferric ion uptake in bacteria. The Pfam family consists of ExbD, and TolR which are involved in TonB-dependent transport of various receptor bound substrates including colicins..
----------------------------------------------------
candidate #219:	b0731
likelihood ratios: Total 1.1e+07; Clust 3.9,1.1,1.1; BLAST 1.1,13.4,14.4; KEGG 1.1,1.6,2.0; ExprEco 3.3,1.0,1.0; ExprSce ,1.0,1.0; FusE2 1.0,4.2,0.4; FusE5 61.0,19.9,0.5; FusE10 ,,;
gene name: b0731	 (NP_415259)	gi: 16128706	length: 658aa
description: PTS family enzyme IIA (N-terminal); enzyme IIBC (C-terminal), induction of ompC [Escherichia coli K12].
coverage: Archaea[1e-53] Bacteria[0.0]
conserved domains: (Evalue, description)
	1e-88	COG1299, FruA, Phosphotransferase system, fructose-specific IIC component [Carbohydrate transport and metabolism].
	1e-33	pfam02379, PTS_IIB_fruc, PTS system, Fructose specific IIB subunit. The bacterial phosphoenolpyruvate: sugar phosphotransferase system (PTS) is a multi-protein system involved in the regulation of a variety of metabolic and transcriptional processes. The sugar-specific permease of the PTS consists of three domains (IIA, IIB and IIC). IIB is is phosphorylated by phospho-IIA, before the phosphoryl group is transferred to the sugar substrate..
	4e-28	COG1762, PtsN, Phosphotransferase system mannitol/fructose-specific IIA domain (Ntr-type) [Carbohydrate transport and metabolism / Signal transduction mechanisms].
	1e-27	cd00211, PTS_IIA_fru, PTS_IIA, PTS system, fructose/mannitol specific IIA subunit. The bacterial phosphoenolpyruvate: sugar phosphotransferase system (PTS) is a multi-protein system involved in the regulation of a variety of metabolic and transcriptional processes. This family is one of four structurally and functionally distinct group IIA PTS system cytoplasmic enzymes, necessary for the uptake of carbohydrates across the cytoplasmic membrane and their phosphorylation..
	2e-18	pfam00359, PTS_EIIA_2, Phosphoenolpyruvate-dependent sugar phosphotransferase system, EIIA 2..
	2e-15	pfam02378, PTS_EIIC, Phosphotransferase system, EIIC. The bacterial phosphoenolpyruvate: sugar phosphotransferase system (PTS) is a multi-protein system involved in the regulation of a variety of metabolic and transcriptional processes. The sugar-specific permease of the PTS consists of three domains (IIA, IIB and IIC). The IIC domain catalyses the transfer of a phosphoryl group from IIB to the sugar substrate..
	2e-15	COG4668, MtlA, Mannitol/fructose-specific phosphotransferase system, IIA domain [Carbohydrate transport and metabolism].
----------------------------------------------------
candidate #220:	b2819
likelihood ratios: Total 1.1e+07; Clust 1.2,6.8,3.6; BLAST 3.2,13.7,6.4; KEGG 1.1,4.1,2.0; ExprEco 1.0,1.1,2.8; ExprSce ,2.7,1.2; FusE2 29.9,0.8,0.7; FusE5 1.0,1.0,1.0; FusE10 ,,;
gene name: b2819	 (NP_417296)	gi: 16130723	length: 608aa
description: DNA helicase, ATP-dependent dsDNA/ssDNA exonuclease V subunit, ssDNA endonuclease [Escherichia coli K12].
coverage: Archaea[8e-17] Bacteria[0.0]
conserved domains: (Evalue, description)
	1e-120	COG0507, RecD, ATP-dependent exoDNAse (exonuclease V), alpha subunit - helicase superfamily I member [DNA replication, recombination, and repair].
----------------------------------------------------
candidate #221:	b2567
likelihood ratios: Total 1.1e+07; Clust 1.4,7.7,3.1; BLAST 1.4,26.4,2.2; KEGG 1.8,17.4,1.7; ExprEco 1.6,3.2,3.0; ExprSce ,4.2,2.5; FusE2 1.0,0.9,0.7; FusE5 0.7,1.0,1.0; FusE10 ,,;
gene name: b2567	 (NP_417062)	gi: 16130492	length: 226aa
description: RNase III, ds RNA [Escherichia coli K12].
coverage: Archaea[7e-24] Bacteria[1e-125] Eukaryota[2e-20]
conserved domains: (Evalue, description)
	1e-78	COG0571, Rnc, dsRNA-specific ribonuclease [Transcription].
	1e-37	smart00535, RIBOc, Ribonuclease III family; .
	1e-37	cd00593, RIBOc, RIBOc. Ribonuclease III C terminal domain. This group consists of eukaryotic, bacterial and archeal ribonuclease III (RNAse III) proteins. RNAse III is a double stranded RNA-specific endonuclease. Prokaryotic RNAse III is important in post-transcriptional control of mRNA stability and translational efficiency. It is involved in the processing of ribosomal RNA precursors. Prokaryotic RNAse III also plays a role in the maturation of tRNA precursors and in the processing of phage and plasmid transcripts. Eukaryotic RNase III's participate (through direct cleavage) in rRNA processing, in processing of small nucleolar RNAs (snoRNAs) and snRNA's (components of the spliceosome). In eukaryotes RNase III or RNaseIII like enzymes such as Dicer are involved in RNAi (RNA interference) and miRNA (micro-RNA) gene silencing..
	2e-30	pfam00636, Ribonuclease_3, RNase3 domain..
	8e-16	cd00048, DSRM, Double-stranded RNA binding motif. Binding is not sequence specific but is highly specific for double stranded RNA. Found in a variety of proteins including dsRNA dependent protein kinase PKR, RNA helicases, Drosophila staufen protein, E. coli RNase III, RNases H1, and dsRNA dependent adenosine deaminases..
----------------------------------------------------
candidate #222:	b4057
likelihood ratios: Total 1.1e+07; Clust 4.6,1.4,2.0; BLAST 41.9,2.2,3.4; KEGG 42.2,3.1,3.7; ExprEco 2.4,1.5,1.6; ExprSce ,1.0,1.0; FusE2 1.0,1.0,1.0; FusE5 1.0,1.0,1.0; FusE10 ,,;
gene name: b4057	 (NP_418481)	gi: 16131883	length: 118aa
description: hypothetical protein b4057 [Escherichia coli K12].
coverage: Bacteria[7e-62]
conserved domains: (Evalue, description)
	1e-36	COG2315, MmcQ, Uncharacterized protein conserved in bacteria [Function unknown].
	7e-28	pfam04237, DUF419, Protein of unknown function (DUF419)..
----------------------------------------------------
candidate #223:	b0643
likelihood ratios: Total 1.1e+07; Clust 6.2,5.3,3.2; BLAST 8.2,1.7,4.0; KEGG 9.1,4.0,4.1; ExprEco 10.3,1.7,1.8; ExprSce ,1.0,1.0; FusE2 1.0,0.8,0.5; FusE5 0.9,1.0,1.0; FusE10 ,,;
gene name: b0643	 (NP_415176)	gi: 16128626	length: 160aa
description: putative alpha helical protein [Escherichia coli K12].
coverage: Bacteria[3e-89]
conserved domains: (Evalue, description)
	1e-63	pfam07295, DUF1451, Protein of unknown function (DUF1451). This family consists of several hypothetical bacterial proteins of around 160 residues in length. Members of this family contain four highly conserved cysteine resides toward the C-terminal region of the protein. The function of this family is unknown..
----------------------------------------------------
candidate #224:	b4167
likelihood ratios: Total 1.1e+07; Clust 1.8,6.3,6.2; BLAST 1.2,7.5,6.7; KEGG 1.4,12.7,2.7; ExprEco 6.4,1.7,2.2; ExprSce ,2.4,1.3; FusE2 1.3,1.0,0.9; FusE5 0.8,0.9,0.8; FusE10 ,,;
gene name: b4167	 (NP_418588)	gi: 16131989	length: 515aa
description: putative kinase [Escherichia coli K12].
coverage: Archaea[4e-50] Bacteria[0.0] Eukaryota[1e-117]
conserved domains: (Evalue, description)
	8e-75	COG0063, COG0063, Predicted sugar kinase [Carbohydrate transport and metabolism].
	1e-73	pfam01256, Carb_kinase, Carbohydrate kinase. This family is related to pfam02110 and pfam00294 implying that it also is a carbohydrate kinase. (personal obs Yeats C)..
	2e-69	cd01171, YXKO-related, B.subtilis YXKO protein of unknown function and related proteins. Based on the conservation of the ATP binding site, the substrate binding site and the Mg2+binding site and structural homology this group is a member of the ribokinase-like superfamily..
	3e-59	COG0062, COG0062, Uncharacterized conserved protein [Function unknown].
	2e-43	pfam03853, YjeF_N, YjeF-related protein N-terminus..
----------------------------------------------------
candidate #225:	b3011
likelihood ratios: Total 1.1e+07; Clust 1.7,2.5,40.0; BLAST 10.1,6.3,6.2; KEGG 4.6,4.3,7.9; ExprEco 4.1,1.1,2.5; ExprSce ,1.0,1.0; FusE2 1.0,0.8,0.6; FusE5 0.7,0.7,0.4; FusE10 ,,;
gene name: b3011	 (NP_417484)	gi: 16130909	length: 387aa
description: putative alcohol dehydrogenase [Escherichia coli K12].
coverage: Archaea[9e-31] Bacteria[0.0] Eukaryota[2e-79]
conserved domains: (Evalue, description)
	0.0	COG1979, COG1979, Uncharacterized oxidoreductases, Fe-dependent alcohol dehydrogenase family [Energy production and conversion].
	2e-50	COG1454, EutG, Alcohol dehydrogenase, class IV [Energy production and conversion].
	3e-49	pfam00465, Fe-ADH, Iron-containing alcohol dehydrogenase..
	2e-11	COG0371, GldA, Glycerol dehydrogenase and related enzymes [Energy production and conversion].
----------------------------------------------------
candidate #226:	b4242
likelihood ratios: Total 1.0e+07; Clust 1.6,7.7,5.8; BLAST 3.5,2.8,3.7; KEGG 1.2,3.0,3.8; ExprEco 1.4,3.6,3.1; ExprSce ,14.1,1.0; FusE2 1.1,0.8,0.7; FusE5 2.0,1.0,1.0; FusE10 ,,;
gene name: b4242	 (NP_418663)	gi: 16132064	length: 898aa
description: Mg2+ transport ATPase, P-type 1 [Escherichia coli K12].
coverage: Archaea[1e-159] Bacteria[0.0] Eukaryota[0.0]
conserved domains: (Evalue, description)
	0.0	COG0474, MgtA, Cation transport ATPase [Inorganic ion transport and metabolism].
	1e-59	COG2217, ZntA, Cation transport ATPase [Inorganic ion transport and metabolism].
	2e-57	pfam00122, E1-E2_ATPase, E1-E2 ATPase..
	5e-29	COG2216, KdpB, High-affinity K+ transport system, ATPase chain B [Inorganic ion transport and metabolism].
	1e-11	pfam00690, Cation_ATPase_N, Cation transporter/ATPase, N-terminus. Members of this families are involved in Na+/K+, H+/K+, Ca++ and Mg++ transport..
----------------------------------------------------
candidate #227:	b3300
likelihood ratios: Total 1.0e+07; Clust 6.0,7.8,4.7; BLAST 4.7,5.4,1.7; KEGG 1.0,1.0,1.0; ExprEco 1.2,5.8,1.7; ExprSce ,2.9,5.7; FusE2 8.0,0.9,0.8; FusE5 1.0,1.0,1.0; FusE10 ,,;
gene name: b3300	 (NP_417759)	gi: 16131179	length: 443aa
description: preprotein translocase, membrane component, transport across inner membrane (General Secretory Pathway) [Escherichia coli K12].
coverage: Archaea[3e-14] Bacteria[0.0] Eukaryota[9e-76]
conserved domains: (Evalue, description)
	1e-130	COG0201, SecY, Preprotein translocase subunit SecY [Intracellular trafficking and secretion].
	1e-111	pfam00344, SecY, eubacterial secY protein..
----------------------------------------------------
candidate #228:	b1591
likelihood ratios: Total 1.0e+07; Clust 6.9,19.4,1.8; BLAST 15.9,12.1,4.0; KEGG 2.2,1.4,1.3; ExprEco 2.8,3.6,1.3; ExprSce ,1.0,1.0; FusE2 1.0,1.0,1.0; FusE5 1.0,1.0,1.0; FusE10 ,,;
gene name: b1591	 (NP_416108)	gi: 16129549	length: 207aa
description: putative dimethyl sulfoxide reductase component [Escherichia coli K12].
coverage: Archaea[2e-12] Bacteria[1e-120]
conserved domains: (Evalue, description)
	4e-53	COG3381, TorD, Uncharacterized component of anaerobic dehydrogenases [General function prediction only].
	3e-33	pfam06192, TorD, Cytoplasmic chaperone TorD. This family consists of several bacterial TorD proteins. As many prokaryotic molybdoenzymes, the TMAO reductase (TorA) of Escherichia coli requires the insertion of a bis(molybdopterin guanine dinucleotide) molybdenum (bis(MGD)Mo) cofactor in its catalytic site to be active and translocated to the periplasm. The TorD chaperone increases apoTorA activation up to four-fold, allowing maturation of most of the apoprotein. Therefore TorD is involved in the first step of TorA maturation to make it competent to receive the cofactor..
----------------------------------------------------
candidate #229:	b0921
likelihood ratios: Total 1.0e+07; Clust 7.5,4.3,1.8; BLAST 5.3,1.3,1.3; KEGG 12.4,1.3,1.5; ExprEco 1.5,1.8,10.4; ExprSce ,12.1,3.6; FusE2 1.0,0.9,0.7; FusE5 0.9,1.0,1.0; FusE10 ,,;
gene name: b0921	 (NP_415441)	gi: 16128888	length: 261aa
description: S-adenosylmethionine-dependent methyltransferase [Escherichia coli K12].
coverage: Archaea[2e-09] Bacteria[1e-151]
conserved domains: (Evalue, description)
	1e-17	COG2227, UbiG, 2-polyprenyl-3-methyl-5-hydroxy-6-metoxy-1,4-benzoquinol methylase [Coenzyme metabolism].
	4e-13	COG2226, UbiE, Methylase involved in ubiquinone/menaquinone biosynthesis [Coenzyme metabolism].
----------------------------------------------------
candidate #230:	b4226
likelihood ratios: Total 1.0e+07; Clust 1.1,4.2,6.0; BLAST 1.4,3.3,3.1; KEGG 1.2,24.4,11.1; ExprEco 1.6,4.7,6.8; ExprSce ,1.4,1.1; FusE2 1.0,1.0,1.0; FusE5 1.0,1.0,1.0; FusE10 ,,;
gene name: b4226	 (NP_418647)	gi: 16132048	length: 176aa
description: inorganic pyrophosphatase [Escherichia coli K12].
coverage: Archaea[1e-45] Bacteria[3e-99] Eukaryota[1e-79]
conserved domains: (Evalue, description)
	2e-59	COG0221, Ppa, Inorganic pyrophosphatase [Energy production and conversion].
	4e-43	pfam00719, Pyrophosphatase, Inorganic pyrophosphatase..
----------------------------------------------------
candidate #231:	b0600
likelihood ratios: Total 9.9e+06; Clust 4.1,2.3,1.9; BLAST 8.2,5.7,4.9; KEGG 70.7,3.4,1.9; ExprEco 2.0,1.2,1.8; ExprSce ,1.8,4.8; FusE2 1.1,0.8,0.6; FusE5 0.9,0.7,0.4; FusE10 ,,;
gene name: b0600	 (NP_415133)	gi: 16128583	length: 386aa
description: putative PLP-dependent aminotransferase [Escherichia coli K12].
coverage: Archaea[1e-44] Bacteria[0.0] Eukaryota[2e-81]
conserved domains: (Evalue, description)
	3e-90	COG0436, COG0436, Aspartate/tyrosine/aromatic aminotransferase [Amino acid transport and metabolism].
	4e-31	COG1167, ARO8, Transcriptional regulators containing a DNA-binding HTH domain and an aminotransferase domain (MocR family) and their eukaryotic orthologs [Transcription / Amino acid transport and metabolism].
	1e-30	COG1168, MalY, Bifunctional PLP-dependent enzyme with beta-cystathionase and maltose regulon repressor activities [Amino acid transport and metabolism].
	4e-28	COG0079, HisC, Histidinol-phosphate/aromatic aminotransferase and cobyric acid decarboxylase [Amino acid transport and metabolism].
	2e-26	pfam00155, Aminotran_1_2, Aminotransferase class I and II..
----------------------------------------------------
candidate #232:	b2142
likelihood ratios: Total 9.8e+06; Clust 3.0,6.2,13.2; BLAST 1.8,5.4,7.7; KEGG 3.8,4.3,8.0; ExprEco 3.8,1.1,1.1; ExprSce ,1.0,1.0; FusE2 1.0,1.0,1.0; FusE5 0.9,1.0,1.0; FusE10 ,,;
gene name: b2142	 (NP_416647)	gi: 16130080	length: 231aa
description: putative seritonin transporter [Escherichia coli K12].
coverage: Archaea[6e-45] Bacteria[1e-124] Eukaryota[8e-16]
conserved domains: (Evalue, description)
	3e-63	pfam04172, LrgB, LrgB-like family. The two products of the lrgAB operon are potential membrane proteins, and LrgA and LrgB are both thought to control of murein hydrolase activity and penicillin tolerance..
----------------------------------------------------
candidate #233:	b0452
likelihood ratios: Total 9.8e+06; Clust 3.6,6.4,1.7; BLAST 5.6,7.5,7.3; KEGG 2.8,3.4,3.5; ExprEco 3.9,1.1,1.4; ExprSce ,3.1,1.3; FusE2 1.0,1.0,1.0; FusE5 1.0,1.0,1.0; FusE10 ,,;
gene name: b0452	 (NP_414986)	gi: 16128437	length: 286aa
description: acyl-CoA thioesterase II [Escherichia coli K12].
coverage: Bacteria[1e-165] Eukaryota[1e-100]
conserved domains: (Evalue, description)
	1e-120	COG1946, TesB, Acyl-CoA thioesterase [Lipid metabolism].
	5e-41	pfam02551, Acyl_CoA_thio, Acyl-CoA thioesterase. This family represents the thioesterase II domain. Two copies of this domain are found in a number of acyl-CoA thioesterases..
----------------------------------------------------
candidate #234:	b1105
likelihood ratios: Total 9.7e+06; Clust 10.5,7.0,1.4; BLAST 6.4,2.1,4.5; KEGG 3.4,2.3,2.6; ExprEco 5.5,2.7,1.6; ExprSce ,1.2,2.7; FusE2 1.0,1.0,1.0; FusE5 1.0,1.0,1.0; FusE10 ,,;
gene name: b1105	 (NP_415623)	gi: 16129068	length: 213aa
description: putative fibronectin-binding protein [Escherichia coli K12].
coverage: Bacteria[1e-118]
conserved domains: (Evalue, description)
	6e-64	COG3417, FlgN, Collagen-binding surface adhesin SpaP (antigen I/II family) [General function prediction only].
----------------------------------------------------
candidate #235:	b4051
likelihood ratios: Total 9.7e+06; Clust 1.3,3.5,2.7; BLAST 1.3,3.1,4.4; KEGG 2.8,5.1,7.9; ExprEco 28.7,1.7,3.9; ExprSce ,1.5,1.7; FusE2 1.8,0.7,1.6; FusE5 0.8,0.8,0.6; FusE10 ,,;
gene name: b4051	 (NP_418475)	gi: 16131877	length: 327aa
description: quinone oxidoreductase [Escherichia coli K12].
coverage: Archaea[2e-33] Bacteria[0.0] Eukaryota[2e-82]
conserved domains: (Evalue, description)
	1e-76	COG0604, Qor, NADPH:quinone reductase and related Zn-dependent oxidoreductases [Energy production and conversion / General function prediction only].
	1e-45	pfam00107, ADH_zinc_N, Zinc-binding dehydrogenase..
	3e-36	COG1064, AdhP, Zn-dependent alcohol dehydrogenases [General function prediction only].
	1e-22	COG2130, COG2130, Putative NADP-dependent oxidoreductases [General function prediction only].
	1e-20	COG1062, AdhC, Zn-dependent alcohol dehydrogenases, class III [Energy production and conversion].
	1e-18	COG1063, Tdh, Threonine dehydrogenase and related Zn-dependent dehydrogenases [Amino acid transport and metabolism / General function prediction only].
----------------------------------------------------
candidate #236:	b2912
likelihood ratios: Total 9.7e+06; Clust 2.7,76.1,5.4; BLAST 3.2,6.0,3.2; KEGG 1.5,1.5,1.2; ExprEco 2.0,1.2,1.4; ExprSce ,2.3,1.1; FusE2 4.3,1.0,1.0; FusE5 1.6,1.0,1.0; FusE10 ,,;
gene name: b2912	 (NP_417387)	gi: 49176282	length: 182aa
description: putative ligase [Escherichia coli K12].
coverage: Bacteria[1e-104] Eukaryota[6e-14]
conserved domains: (Evalue, description)
	8e-38	pfam01812, 5-FTHF_cyc-lig, 5-formyltetrahydrofolate cyclo-ligase family. 5-formyltetrahydrofolate cyclo-ligase or methenyl-THF synthetase EC:6.3.3.2 catalyses the interchange of 5-formyltetrahydrofolate (5-FTHF) to 5-10-methenyltetrahydrofolate, this requires ATP and Mg2+. 5-FTHF is used in chemotherapy where it is clinically known as Leucovorin..
----------------------------------------------------
candidate #237:	b1034
likelihood ratios: Total 9.6e+06; Clust 6.8,3.9,2.8; BLAST 1.2,3.6,10.2; KEGG 1.2,4.7,8.1; ExprEco 4.3,3.3,6.8; ExprSce ,1.0,1.0; FusE2 1.0,0.9,0.8; FusE5 1.0,1.0,1.0; FusE10 ,,;
gene name: b1034	 (NP_415552)	gi: 16128997	length: 245aa
description: putative DNA polymerase subunit [Escherichia coli K12].
coverage: Archaea[9e-16] Bacteria[1e-141]
conserved domains: (Evalue, description)
	4e-55	COG1387, HIS2, Histidinol phosphatase and related hydrolases of the PHP family [Amino acid transport and metabolism / General function prediction only].
----------------------------------------------------
candidate #238:	b2185
likelihood ratios: Total 9.4e+06; Clust 7.7,57.3,3.4; BLAST 1.8,3.1,1.5; KEGG 1.2,5.4,2.3; ExprEco 1.1,21.1,2.3; ExprSce ,1.0,1.0; FusE2 1.0,1.0,1.0; FusE5 1.0,1.0,1.0; FusE10 ,,;
gene name: b2185	 (NP_416690)	gi: 16130123	length: 94aa
description: 50S ribosomal subunit protein L25 [Escherichia coli K12].
coverage: Bacteria[4e-47] Eukaryota[5e-21]
conserved domains: (Evalue, description)
	1e-27	pfam01386, Ribosomal_L25p, Ribosomal L25p family. Ribosomal protein L25 is an RNA binding protein, that binds 5S rRNA. This family includes Ctc from B. subtilis, which is induced by stress..
	2e-25	COG1825, RplY, Ribosomal protein L25 (general stress protein Ctc) [Translation, ribosomal structure and biogenesis].
----------------------------------------------------
candidate #239:	b2159
likelihood ratios: Total 9.4e+06; Clust 2.5,4.1,7.1; BLAST 1.6,4.9,6.3; KEGG 1.1,7.8,4.3; ExprEco 4.3,3.2,3.0; ExprSce ,1.5,1.1; FusE2 1.0,1.0,1.0; FusE5 1.0,1.0,1.0; FusE10 ,,;
gene name: b2159	 (NP_416664)	gi: 16130097	length: 285aa
description: endonuclease IV [Escherichia coli K12].
coverage: Archaea[4e-43] Bacteria[1e-164] Eukaryota[6e-70]
conserved domains: (Evalue, description)
	3e-98	COG0648, Nfo, Endonuclease IV [DNA replication, recombination, and repair].
	3e-91	smart00518, AP2Ec, AP endonuclease family 2; These endonucleases play a role in DNA repair. Cleave phosphodiester bonds at apurinic or apyrimidinic sites .
	9e-82	cd00019, AP2Ec, AP endonuclease family 2; These endonucleases play a role in DNA repair. Cleave phosphodiester bonds at apurinic or apyrimidinic sites; the alignment also contains hexulose-6-phosphate isomerases, enzymes that catalyze the epimerization of D-arabino-6-hexulose 3-phosphate to D-fructose 6-phosphate, via cleaving the phosphoesterbond with the sugar. .
	2e-59	pfam01261, AP_endonuc_2, AP endonuclease family 2..
----------------------------------------------------
candidate #240:	b0578
likelihood ratios: Total 9.3e+06; Clust 12.2,1.8,2.5; BLAST 7.5,4.8,6.5; KEGG 1.5,4.0,3.6; ExprEco 3.5,4.0,3.1; ExprSce ,1.0,1.0; FusE2 1.0,0.9,0.8; FusE5 0.9,1.0,1.0; FusE10 ,,;
gene name: b0578	 (NP_415110)	gi: 16128561	length: 217aa
description: dihydropteridine reductase; oxygen-insensitive NAD(P)H nitroreductase [Escherichia coli K12].
coverage: Archaea[4e-08] Bacteria[1e-120]
conserved domains: (Evalue, description)
	5e-34	pfam00881, Nitroreductase, Nitroreductase family. Members of this family utilise FMN as a cofactor..
	3e-23	COG0778, NfnB, Nitroreductase [Energy production and conversion].
----------------------------------------------------
candidate #241:	b0525
likelihood ratios: Total 9.2e+06; Clust 41.3,2.3,1.9; BLAST 1.4,3.8,3.0; KEGG 2.9,7.7,3.1; ExprEco 3.9,2.8,7.1; ExprSce ,1.0,1.0; FusE2 1.1,0.9,0.7; FusE5 2.7,0.7,0.5; FusE10 ,,;
gene name: b0525	 (NP_415058)	gi: 16128509	length: 164aa
description: peptidyl-prolyl cis-trans isomerase B (rotamase B) [Escherichia coli K12].
coverage: Archaea[6e-46] Bacteria[2e-92] Eukaryota[2e-19]
conserved domains: (Evalue, description)
	3e-66	cd01920, cyclophilin_EcCYP_like, cyclophilin_EcCYP_like: cyclophilin-type A-like peptidylprolyl cis- trans isomerase (PPIase) domain similar to the cytosolic E. coli cyclophilin A and Streptomyces antibioticus SanCyp18. Compared to the archetypal cyclophilin Human cyclophilin A, these have reduced affinity for cyclosporin A. E. coli cyclophilin A has a similar peptidylprolyl cis- trans isomerase activity to the human cyclophilin A. Most members of this subfamily contain a phenylalanine residue at the position equivalent to Human cyclophilin W121, where a tyrptophan has been shown to be important for cyclophilin binding..
	6e-54	COG0652, PpiB, Peptidyl-prolyl cis-trans isomerase (rotamase) - cyclophilin family [Posttranslational modification, protein turnover, chaperones].
	7e-35	cd00317, cyclophilin, cyclophilin: cyclophilin-type peptidylprolyl cis- trans isomerases. This family contains eukaryotic, bacterial and archeal proteins which exhibit a peptidylprolyl cis- trans isomerases activity (PPIase, Rotamase) and in addition bind the immunosuppressive drug cyclosporin (CsA). Immunosuppression in vertebrates is believed to be the result of the cyclophilin A-cyclosporin protein drug complex binding to and inhibiting the protein-phosphatase calcineurin. PPIase is an enzyme which accelerates protein folding by catalyzing the cis-trans isomerization of the peptide bonds preceding proline residues. Cyclophilins are a diverse family in terms of function and have been implicated in protein folding processes which depend on catalytic /chaperone-like activities. This group contains human cyclophilin 40, a co-chaperone of the hsp90 chaperone system; human cyclophilin A, a chaperone in the HIV-1 infectious process and; human cyclophilin H, a component of the U4/U6 snRNP, whose isomerization or chaperoning activities may play a role in RNA splicing. .
	2e-33	pfam00160, Pro_isomerase, Cyclophilin type peptidyl-prolyl cis-trans isomerase..
	2e-24	cd01923, cyclophilin_RING, cyclophilin_RING: cyclophilin-type peptidylprolyl cis- trans isomerases (cyclophilins) having a modified RING finger domain. This group includes the nuclear proteins, Human hCyP-60 and Caenorhabditis elegans MOG-6 which, compared to the archetypal cyclophilin Human cyclophilin A exhibit reduced peptidylprolyl cis- trans isomerase activity and lack a residue important for cyclophilin binding. Human hCyP-60 has been shown to physically interact with the proteinase inhibitor peptide eglin c and; C. elegans MOG-6 to physically interact with MEP-1, a nuclear zinc finger protein. MOG-6 has been shown to function in germline sex determination..
	3e-24	cd01927, cyclophilin_WD40, cyclophilin_WD40: cyclophilin-type peptidylprolyl cis- trans isomerases (cyclophilins) having a WD40 domain. This group consists of several hypothetical and putative eukaryotic and bacterial proteins which have a cyclophilin domain and a WD40 domain. Function of the protein is not known..
	2e-22	cd01928, Cyclophilin_PPIL3_like, Cyclophilin_PPIL3_like. Proteins similar to Human cyclophilin-like peptidylprolyl cis- trans isomerase (PPIL3). Members of this family lack a key residue important for cyclosporin binding: the tryptophan residue corresponding to W121 in human hCyP-18a; most members have a histidine at this position. The exact function of the protein is not known..
	8e-20	cd01925, cyclophilin_CeCYP16-like, cyclophilin_CeCYP16-like: cyclophilin-type peptidylprolyl cis- trans isomerase) (PPIase) domain similar to Caenorhabditis elegans cyclophilin 16. C. elegans CeCYP-16, compared to the archetypal cyclophilin Human cyclophilin A has, a reduced peptidylprolyl cis- trans isomerase activity, is cyclosporin insensitive and shows an altered substrate preference favoring, hydrophobic, acidic or amide amino acids. Most members of this subfamily have a glutamate residue in the active site at the position equivalent to a tryptophan (W121 in Human cyclophilin A), which has been shown to be important for cyclophilin binding..
	3e-18	cd01926, cyclophilin_ABH_like, cyclophilin_ABH_like: Cyclophilin A, B and H-like cyclophilin-type peptidylprolyl cis- trans isomerase (PPIase) domain. This family represents the archetypal cystolic cyclophilin similar to human cyclophilins A, B and H. PPIase is an enzyme which accelerates protein folding by catalyzing the cis-trans isomerization of the peptide bonds preceding proline residues. These enzymes have been implicated in protein folding processes which depend on catalytic /chaperone-like activities. As cyclophilins, Human hCyP-A, human cyclophilin-B (hCyP-19), S. cerevisiae Cpr1 and C. elegans Cyp-3, are inhibited by the immunosuppressive drug cyclopsporin A (CsA). CsA binds to the PPIase active site. Cyp-3. S. cerevisiae Cpr1 interacts with the Rpd3 - Sin3 complex and in addition is a component of the Set3 complex. S. cerevisiae Cpr1 has also been shown to have a role in Zpr1p nuclear transport. Human cyclophilin H associates with the [U4/U6.U5] tri-snRNP particles of the splicesome..
	3e-16	cd01924, cyclophilin_TLP40_like, cyclophilin_TLP40_like: cyclophilin-type peptidylprolyl cis- trans isomerases (cyclophilins) similar ot the Spinach thylakoid lumen protein TLP40. Compared to the archetypal cyclophilin Human cyclophilin A, these proteins have similar peptidylprolyl cis- trans isomerase activity and reduced affinity for cyclosporin A. Spinach TLP40 has been shown to have a dual function as a folding catalyst and regulator of dephosphorylation..
	4e-16	cd01922, cyclophilin_SpCYP2_like, cyclophilin_SpCYP2_like: cyclophilin 2-like peptidylprolyl cis- trans isomerase (PPIase) domain similar to Schizosaccharomyces pombe cyp-2. These proteins bind their respective SNW chromatin binding protein in autologous systems, in a CsA independent manner indicating interaction with a surface outside the PPIase active site. SNW proteins play a basic and broad range role in signaling..
	2e-13	cd01921, cyclophilin_RRM, cyclophilin_RRM: cyclophilin-type peptidylprolyl cis- trans isomerase domain occuring with a C-terminal RNA recognition motif domain (RRM). This subfamily of the cyclophilin domain family contains a number of eukaryotic cyclophilins having the RRM domain including the nuclear proteins: human hCyP-57, Arabidopsis thaliana AtCYP59, Caenorhabditis elegans CeCyP-44 and Paramecium tetrurelia Kin241. The Kin241 protein has been shown to have a role in cell morphogenesis..
----------------------------------------------------
candidate #242:	b0590
likelihood ratios: Total 9.0e+06; Clust 18.0,1.9,4.3; BLAST 1.3,8.0,19.2; KEGG 1.4,4.1,8.4; ExprEco 2.2,1.5,2.2; ExprSce ,1.0,1.0; FusE2 1.0,1.0,1.0; FusE5 0.9,1.0,1.0; FusE10 ,,;
gene name: b0590	 (NP_415122)	gi: 16128573	length: 334aa
description: ferric enterobactin (enterochelin) transport [Escherichia coli K12].
coverage: Archaea[8e-43] Bacteria[1e-178]
conserved domains: (Evalue, description)
	6e-63	pfam01032, FecCD, FecCD transport family. This is a sub-family of bacterial binding protein-dependent transport systems family. This Pfam entry contains the inner components of this multicomponent transport system..
	4e-52	COG0609, FepD, ABC-type Fe3+-siderophore transport system, permease component [Inorganic ion transport and metabolism].
	1e-32	COG4779, FepG, ABC-type enterobactin transport system, permease component [Inorganic ion transport and metabolism].
	8e-29	COG4139, BtuC, ABC-type cobalamin transport system, permease component [Coenzyme metabolism].
	8e-28	COG4606, CeuB, ABC-type enterochelin transport system, permease component [Inorganic ion transport and metabolism].
	5e-19	COG4605, CeuC, ABC-type enterochelin transport system, permease component [Inorganic ion transport and metabolism].
----------------------------------------------------
candidate #243:	b2254
likelihood ratios: Total 8.9e+06; Clust 1.3,8.1,2.2; BLAST 2.3,15.6,10.2; KEGG 1.2,13.2,2.3; ExprEco 3.4,6.2,1.2; ExprSce ,2.0,5.1; FusE2 1.0,0.7,0.4; FusE5 1.0,0.7,0.5; FusE10 ,,;
gene name: b2254	 (NP_416757)	gi: 16130189	length: 322aa
description: putative sugar transferase [Escherichia coli K12].
coverage: Archaea[3e-46] Bacteria[0.0] Eukaryota[3e-19]
conserved domains: (Evalue, description)
	3e-23	COG0463, WcaA, Glycosyltransferases involved in cell wall biogenesis [Cell envelope biogenesis, outer membrane].
	2e-21	pfam00535, Glycos_transf_2, Glycosyl transferase. Diverse family, transferring sugar from UDP-glucose, UDP-N-acetyl- galactosamine, GDP-mannose or CDP-abequose, to a range of substrates including cellulose, dolichol phosphate and teichoic acids..
----------------------------------------------------
candidate #244:	b1320
likelihood ratios: Total 8.7e+06; Clust 2.8,1.2,1.2; BLAST 1.1,4.1,16.6; KEGG 1.1,6.6,15.0; ExprEco 1.2,1.1,1.0; ExprSce ,7.1,1.5; FusE2 1.2,3.9,1.5; FusE5 0.9,5.0,0.5; FusE10 ,,;
gene name: b1320	 (NP_415836)	gi: 16129281	length: 332aa
description: putative LACI-type transcriptional regulator [Escherichia coli K12].
coverage: Bacteria[0.0] Eukaryota[6e-22]
conserved domains: (Evalue, description)
	4e-73	COG1609, PurR, Transcriptional regulators [Transcription].
	1e-20	pfam00532, Peripla_BP_1, Periplasmic binding proteins and sugar binding domain of the LacI family. This family includes the periplasmic binding proteins, and the LacI family transcriptional regulators. The periplasmic binding proteins are the primary receptors for chemotaxis and transport of many sugar based solutes. The LacI family of proteins consist of transcriptional regulators related to the lac repressor. In this case, generally the sugar binding domain binds a sugar which changes the DNA binding activity of the repressor domain (pfam00356)..
	5e-20	smart00354, HTH_LACI, helix_turn _helix lactose operon repressor; .
	1e-11	COG1879, RbsB, ABC-type sugar transport system, periplasmic component [Carbohydrate transport and metabolism].
----------------------------------------------------
candidate #245:	b1303
likelihood ratios: Total 8.5e+06; Clust 47.2,2.1,1.4; BLAST 11.0,1.6,3.2; KEGG 2.6,1.9,3.1; ExprEco 25.9,3.7,1.5; ExprSce ,1.0,1.0; FusE2 1.0,3.0,0.4; FusE5 0.9,1.1,0.4; FusE10 ,,;
gene name: b1303	 (NP_415819)	gi: 49176097	length: 330aa
description: psp operon transcriptional activator [Escherichia coli K12].
coverage: Bacteria[0.0] Eukaryota[1e-56]
conserved domains: (Evalue, description)
	1e-99	COG1221, PspF, Transcriptional regulators containing an AAA-type ATPase domain and a DNA-binding domain [Transcription / Signal transduction mechanisms].
	2e-84	COG2204, AtoC, Response regulator containing CheY-like receiver, AAA-type ATPase, and DNA-binding domains [Signal transduction mechanisms].
	1e-83	COG3604, FhlA, Transcriptional regulator containing GAF, AAA-type ATPase, and DNA binding domains [Transcription / Signal transduction mechanisms].
	5e-81	COG3829, RocR, Transcriptional regulator containing PAS, AAA-type ATPase, and DNA-binding domains [Transcription / Signal transduction mechanisms].
	3e-73	pfam00158, Sigma54_activat, Sigma-54 interaction domain..
	4e-55	COG3283, TyrR, Transcriptional regulator of aromatic amino acids metabolism [Transcription / Amino acid transport and metabolism].
	2e-54	COG3284, AcoR, Transcriptional activator of acetoin/glycerol metabolism [Secondary metabolites biosynthesis, transport, and catabolism / Transcription].
	5e-29	COG4650, RtcR, Sigma54-dependent transcription regulator containing an AAA-type ATPase domain and a DNA-binding domain [Transcription / Signal transduction mechanisms].
----------------------------------------------------
candidate #246:	b1097
likelihood ratios: Total 8.5e+06; Clust 3.9,11.0,2.7; BLAST 4.6,7.6,2.5; KEGG 7.7,6.3,2.3; ExprEco 2.7,1.9,1.6; ExprSce ,1.0,1.0; FusE2 1.0,1.0,1.0; FusE5 0.9,1.0,1.0; FusE10 ,,;
gene name: b1097	 (NP_415615)	gi: 16129060	length: 340aa
description: putative thymidylate kinase (EC 2.7.4.9) [Escherichia coli K12].
coverage: Bacteria[0.0]
conserved domains: (Evalue, description)
	9e-99	pfam02618, ADC_lyase, Aminodeoxychorismate lyase. This family contains several aminodeoxychorismate lyase proteins. Aminodeoxychorismate lyase is a pyridoxal 5'-phosphate-dependent enzyme that converts 4-aminodeoxychorismate to pyruvate and p-aminobenzoate, a precursor of folic acid in bacteria..
----------------------------------------------------
candidate #247:	b2427
likelihood ratios: Total 8.4e+06; Clust 3.0,1.7,48.8; BLAST 2.0,15.8,69.4; KEGG 2.7,2.8,2.1; ExprEco 1.8,2.9,1.8; ExprSce ,1.0,1.0; FusE2 1.0,0.7,0.4; FusE5 0.8,0.7,0.6; FusE10 ,,;
gene name: b2427	 (NP_416922)	gi: 16130352	length: 285aa
description: hypothetical protein b2427 [Escherichia coli K12].
coverage: Archaea[2e-10] Bacteria[1e-151] Eukaryota[9e-18]
conserved domains: (Evalue, description)
	2e-54	COG1737, RpiR, Transcriptional regulators [Transcription].
	2e-24	pfam01418, HTH_6, Helix-turn-helix domain, rpiR family. This domain contains a helix-turn-helix motif. The best characterised member of this family is RpiR, a regulator of the expression of rpiB gene..
	3e-16	pfam01380, SIS, SIS domain. SIS (Sugar ISomerase) domains are found in many phosphosugar isomerases and phosphosugar binding proteins. SIS domains are also found in proteins that regulate the expression of genes involved in synthesis of phosphosugars. Presumably the SIS domains bind to the end-product of the pathway..
	8e-16	COG0794, GutQ, Predicted sugar phosphate isomerase involved in capsule formation [Cell envelope biogenesis, outer membrane].
	1e-10	COG2222, AgaS, Predicted phosphosugar isomerases [Cell envelope biogenesis, outer membrane].
----------------------------------------------------
candidate #248:	b0628
likelihood ratios: Total 8.4e+06; Clust 4.5,15.8,3.7; BLAST 1.3,10.3,4.3; KEGG 1.1,8.3,3.6; ExprEco 1.8,2.9,2.6; ExprSce ,1.4,1.1; FusE2 1.0,1.0,0.8; FusE5 0.9,1.0,1.0; FusE10 ,,;
gene name: b0628	 (NP_415161)	gi: 16128611	length: 321aa
description: lipoate synthase, an iron-sulfur enzyme [Escherichia coli K12].
coverage: Archaea[9e-63] Bacteria[0.0] Eukaryota[1e-66]
conserved domains: (Evalue, description)
	1e-145	COG0320, LipA, Lipoate synthase [Coenzyme metabolism].
	3e-14	smart00729, Elp3, Elongator protein 3, MiaB family, Radical SAM; This superfamily contains MoaA, NifB, PqqE, coproporphyrinogen III oxidase, biotin synthase and MiaB families, and includes a representative in the eukaryotic elongator subunit, Elp-3. Some members of the family are methyltransferases. .
	5e-12	pfam04055, Radical_SAM, Radical SAM superfamily..
----------------------------------------------------
candidate #249:	b2123
likelihood ratios: Total 8.3e+06; Clust 1.8,1.6,2.7; BLAST 1.1,2.3,79.0; KEGG 1.3,5.8,203.5; ExprEco 2.9,1.2,1.0; ExprSce ,1.0,1.0; FusE2 1.0,1.0,1.0; FusE5 1.0,1.0,1.0; FusE10 ,,;
gene name: b2123	 (NP_416627)	gi: 16130061	length: 157aa
description: putative lipoprotein [Escherichia coli K12].
coverage: Bacteria[2e-81]
conserved domains: (Evalue, description)
	5e-35	pfam06998, DUF1307, Protein of unknown function (DUF1307). This family consists of several hypothetical bacterial proteins of around 150 residues in length. Some family members are described as putative lipoproteins but the function of the family is unknown..
----------------------------------------------------
candidate #250:	b1294
likelihood ratios: Total 8.3e+06; Clust 32.0,2.1,1.4; BLAST 19.3,4.8,4.1; KEGG 8.5,2.4,2.7; ExprEco 2.4,1.8,1.4; ExprSce ,1.0,1.0; FusE2 1.0,0.9,0.8; FusE5 0.9,1.0,1.0; FusE10 ,,;
gene name: b1294	 (NP_415810)	gi: 16129255	length: 547aa
description: homolog of Salmonella peptide transport periplasmic protein [Escherichia coli K12].
coverage: Archaea[3e-42] Bacteria[0.0] Eukaryota[2e-10]
conserved domains: (Evalue, description)
	1e-152	pfam00496, SBP_bac_5, Bacterial extracellular solute-binding proteins, family 5..
	2e-80	COG4166, OppA, ABC-type oligopeptide transport system, periplasmic component [Amino acid transport and metabolism].
	5e-80	COG0747, DdpA, ABC-type dipeptide transport system, periplasmic component [Amino acid transport and metabolism].
	7e-26	COG4533, COG4533, ABC-type uncharacterized transport system, periplasmic component [General function prediction only].
----------------------------------------------------
candidate #251:	b3162
likelihood ratios: Total 8.1e+06; Clust 3.3,3.4,10.0; BLAST 1.6,2.9,6.3; KEGG 24.4,3.0,3.6; ExprEco 2.8,1.2,1.0; ExprSce ,2.7,1.9; FusE2 5.8,0.7,0.4; FusE5 0.7,0.7,0.6; FusE10 ,,;
gene name: b3162	 (NP_417631)	gi: 16131054	length: 646aa
description: cold-shock DeaD box ATP-dependent RNA helicase [Escherichia coli K12].
coverage: Archaea[1e-96] Bacteria[0.0] Eukaryota[8e-73]
conserved domains: (Evalue, description)
	1e-126	COG0513, SrmB, Superfamily II DNA and RNA helicases [DNA replication, recombination, and repair / Transcription / Translation, ribosomal structure and biogenesis].
	1e-78	cd00268, DEADc, DEAD-box helicases. A diverse family of proteins involved in ATP-dependent RNA unwinding, needed in a variety of cellular processes including splicing, ribosome biogenesis and RNA degradation. The name derives from the sequence of the Walker B motif (motif II). This domain contains the ATP- binding region..
	6e-56	pfam00270, DEAD, DEAD/DEAH box helicase. Members of this family include the DEAD and DEAH box helicases. Helicases are involved in unwinding nucleic acids. The DEAD box helicases are involved in various aspects of RNA metabolism, including nuclear transcription, pre mRNA splicing, ribosome biogenesis, nucleocytoplasmic transport, translation, RNA decay and organellar gene expression..
	7e-41	smart00487, DEXDc, DEAD-like helicases superfamily; .
	8e-34	cd00046, DEXDc, DEAD-like helicases superfamily. A diverse family of proteins involved in ATP-dependent RNA or DNA unwinding. This domain contains the ATP-binding region..
	9e-29	COG0514, RecQ, Superfamily II DNA helicase [DNA replication, recombination, and repair].
	2e-28	cd00079, HELICc, Helicase superfamily c-terminal domain; associated with DEXDc-, DEAD-, and DEAH-box proteins, yeast initiation factor 4A, Ski2p, and Hepatitis C virus NS3 helicases; this domain is found in a wide variety of helicases and helicase related proteins; may not be an autonomously folding unit, but an integral part of the helicase; 4 helicase superfamilies at present according to the organization of their signature motifs; all helicases share the ability to unwind nucleic acid duplexes with a distinct directional polarity; they utilize the free energy from nucleoside triphosphate hydrolysis to fuel their translocation along DNA, unwinding the duplex in the process.
	2e-22	pfam03880, DbpA, DbpA RNA binding domain. This RNA binding domain is found at the C-terminus of a number of DEAD helicase proteins. It is sufficient to confer specificity for hairpin 92 of 23S rRNA, which is part of the ribosomal A-site. However, several members of this family lack specificity for 23S rRNA. These can proteins can generally be distinguished by a basic region that extends beyond this domain..
	4e-19	pfam00271, Helicase_C, Helicase conserved C-terminal domain. TThis domain family is found in a wide variety of helicases and helicase related proteins. It may be that this is not an autonomously folding unit, but an integral part of the helicase..
	4e-19	smart00490, HELICc, helicase superfamily c-terminal domain; .
	3e-17	COG1201, Lhr, Lhr-like helicases [General function prediction only].
	5e-15	COG1205, COG1205, Distinct helicase family with a unique C-terminal domain including a metal-binding cysteine cluster [General function prediction only].
	4e-13	cd00269, DEXHc, DEXH-box helicases. A diverse family of proteins involved in ATP-dependent DNA or RNA unwinding, needed in a variety of cellular processes. The name derives from the sequence of the Walker B motif (motif II). This domain contains the ATP-binding region..
	6e-13	COG1111, MPH1, ERCC4-like helicases [DNA replication, recombination, and repair].
----------------------------------------------------
candidate #252:	b2730
likelihood ratios: Total 8.1e+06; Clust 1.2,7.1,2.1; BLAST 3.0,34.4,3.8; KEGG 1.8,25.5,3.1; ExprEco 2.4,2.0,1.7; ExprSce ,1.0,1.0; FusE2 1.0,1.0,1.0; FusE5 1.0,1.0,1.0; FusE10 ,,;
gene name: b2730	 (NP_417210)	gi: 16130637	length: 322aa
description: hydrogenase 3 maturation protein [Escherichia coli K12].
coverage: Archaea[1e-64] Bacteria[1e-180]
conserved domains: (Evalue, description)
	1e-102	COG0309, HypE, Hydrogenase maturation factor [Posttranslational modification, protein turnover, chaperones].
	1e-24	pfam00586, AIRS, AIR synthase related protein, N-terminal domain. This family includes Hydrogen expression/formation protein HypE, AIR synthases EC:6.3.3.1, FGAM synthase EC:6.3.5.3 and selenide, water dikinase EC:2.7.9.3. The N-terminal domain of AIR synthase forms the dimer interface of the protein, and is suggested as a putative ATP binding domain..
	7e-19	COG0611, ThiL, Thiamine monophosphate kinase [Coenzyme metabolism].
	3e-15	pfam02769, AIRS_C, AIR synthase related protein, C-terminal domain. This family includes Hydrogen expression/formation protein HypE, AIR synthases EC:6.3.3.1, FGAM synthase EC:6.3.5.3 and selenide, water dikinase EC:2.7.9.3. The function of the C-terminal domain of AIR synthase is unclear, but the cleft formed between N and C domains is postulated as a sulphate binding site..
----------------------------------------------------
candidate #253:	b3673
likelihood ratios: Total 8.1e+06; Clust 6.9,1.7,3.0; BLAST 7.2,3.0,2.4; KEGG 4.1,2.1,3.3; ExprEco 1.8,5.8,20.3; ExprSce ,1.2,1.0; FusE2 1.0,1.5,0.5; FusE5 0.8,1.0,1.0; FusE10 ,,;
gene name: b3673	 (NP_418129)	gi: 16131543	length: 396aa
description: 2-module integral membrane pump; multidrug resistance [Escherichia coli K12].
coverage: Archaea[3e-25] Bacteria[0.0] Eukaryota[1e-17]
conserved domains: (Evalue, description)
	4e-19	COG2814, AraJ, Arabinose efflux permease [Carbohydrate transport and metabolism].
----------------------------------------------------
candidate #254:	b0637
likelihood ratios: Total 8.0e+06; Clust 3.1,342.7,4.3; BLAST 1.6,17.7,1.7; KEGG 1.5,3.8,1.4; ExprEco 1.3,2.6,1.4; ExprSce ,1.0,1.0; FusE2 1.0,1.0,1.0; FusE5 1.0,1.0,1.0; FusE10 ,,;
gene name: b0637	 (NP_415170)	gi: 49176039	length: 69aa
description: hypothetical protein b0637 [Escherichia coli K12].
coverage: Bacteria[1e-32] Eukaryota[2e-08]
conserved domains: (Evalue, description)
	2e-21	pfam02410, DUF143, Domain of unknown function DUF143. This domain has no known function nor do any of the proteins that possess it. The aligned region is approximately 100 amino acids long..
----------------------------------------------------
candidate #255:	b2205
likelihood ratios: Total 7.8e+06; Clust 2.6,2.4,2.4; BLAST 39.1,5.5,1.7; KEGG 45.3,6.7,1.3; ExprEco 1.1,1.2,1.2; ExprSce ,1.0,1.0; FusE2 1.0,3.3,0.6; FusE5 0.8,3.3,0.4; FusE10 ,,;
gene name: b2205	 (NP_416709)	gi: 16130142	length: 231aa
description: Fe-S ferredoxin-type protein, electron transfer [Escherichia coli K12].
coverage: Archaea[2e-11] Bacteria[1e-134]
----------------------------------------------------
candidate #256:	b0752
likelihood ratios: Total 7.8e+06; Clust 95.1,4.5,5.2; BLAST 1.8,3.7,3.0; KEGG 1.4,3.0,1.9; ExprEco 7.5,1.9,1.3; ExprSce ,1.0,1.1; FusE2 1.0,1.0,1.0; FusE5 1.0,1.0,1.0; FusE10 ,,;
gene name: b0752	 (NP_415273)	gi: 16128720	length: 313aa
description: Zn(II) transport protein (CDF family) [Escherichia coli K12].
coverage: Archaea[2e-52] Bacteria[0.0] Eukaryota[5e-45]
conserved domains: (Evalue, description)
	7e-84	COG1230, CzcD, Co/Zn/Cd efflux system component [Inorganic ion transport and metabolism].
	2e-68	pfam01545, Cation_efflux, Cation efflux family. Members of this family are integral membrane proteins, that are found to increase tolerance to divalent metal ions such as cadmium, zinc, and cobalt. These proteins are thought to be efflux pumps that remove these ions from cells..
	1e-38	COG0053, MMT1, Predicted Co/Zn/Cd cation transporters [Inorganic ion transport and metabolism].
----------------------------------------------------
candidate #257:	b1104
likelihood ratios: Total 7.7e+06; Clust 7.5,4.2,1.3; BLAST 3.3,2.1,3.4; KEGG 6.7,3.2,4.3; ExprEco 3.7,7.2,3.1; ExprSce ,1.0,1.0; FusE2 1.0,1.0,1.0; FusE5 1.0,1.0,1.0; FusE10 ,,;
gene name: b1104	 (NP_415622)	gi: 16129067	length: 125aa
description: hypothetical protein b1104 [Escherichia coli K12].
coverage: Bacteria[1e-66]
conserved domains: (Evalue, description)
	3e-45	COG5633, COG5633, Predicted periplasmic lipoprotein [General function prediction only].
	3e-39	pfam07233, DUF1425, Protein of unknown function (DUF1425). This family consists of several hypothetical bacterial proteins of around 125 residues in length. Several members of this family are described as putative lipoproteins and are often known as YcfL. The function of this family is unknown..
----------------------------------------------------
candidate #258:	b3181
likelihood ratios: Total 7.5e+06; Clust 1.5,7.8,7.3; BLAST 4.9,7.0,1.8; KEGG 5.8,17.0,2.8; ExprEco 2.1,2.1,2.2; ExprSce ,1.0,1.0; FusE2 1.0,0.9,0.7; FusE5 0.8,1.0,1.0; FusE10 ,,;
gene name: b3181	 (NP_417648)	gi: 49176324	length: 153aa
description: transcription elongation factor, cleaves 3' nucleotide of paused mRNA [Escherichia coli K12].
coverage: Bacteria[1e-80]
conserved domains: (Evalue, description)
	4e-44	COG0782, GreA, Transcription elongation factor [Transcription].
	4e-26	pfam01272, GreA_GreB, Prokaryotic transcription elongation factor, GreA/GreB, C-terminal domain. This domain has a FKBP-like fold..
	6e-22	pfam03449, GreA_GreB_N, Prokaryotic transcription elongation factor, GreA/GreB, N-terminal domain. This domain adopts a long alpha-hairpin structure..
----------------------------------------------------
candidate #259:	b3347
likelihood ratios: Total 7.3e+06; Clust 1.2,2.1,3.0; BLAST 5.9,3.7,8.8; KEGG 5.2,1.5,2.9; ExprEco 1.6,8.3,6.3; ExprSce ,2.5,1.8; FusE2 1.0,1.0,1.0; FusE5 0.7,0.9,0.9; FusE10 ,,;
gene name: b3347	 (NP_417806)	gi: 16131226	length: 270aa
description: FKBP-type peptidyl-prolyl cis-trans isomerase (rotamase) [Escherichia coli K12].
coverage: Bacteria[1e-148] Eukaryota[8e-21]
conserved domains: (Evalue, description)
	2e-58	COG0545, FkpA, FKBP-type peptidyl-prolyl cis-trans isomerases 1 [Posttranslational modification, protein turnover, chaperones].
	1e-27	pfam01346, FKBP_N, Domain amino terminal to FKBP-type peptidyl-prolyl isomerase. This family is only found at the amino terminus of pfam00254. This domain is of unknown function..
	4e-26	pfam00254, FKBP_C, FKBP-type peptidyl-prolyl cis-trans isomerase..
----------------------------------------------------
candidate #260:	b0153
likelihood ratios: Total 7.3e+06; Clust 4.8,1.3,1.6; BLAST 2.3,3.9,8.0; KEGG 7.5,4.9,7.9; ExprEco 1.3,5.2,7.2; ExprSce ,1.0,1.0; FusE2 1.0,0.9,0.9; FusE5 0.9,1.0,1.0; FusE10 ,,;
gene name: b0153	 (NP_414695)	gi: 16128146	length: 660aa
description: hydroxamate-dependent iron transport protein (ABC superfamily, membrane) [Escherichia coli K12].
coverage: Archaea[2e-38] Bacteria[0.0]
conserved domains: (Evalue, description)
	4e-46	COG0609, FepD, ABC-type Fe3+-siderophore transport system, permease component [Inorganic ion transport and metabolism].
[truncated: 296,316 more chars]
