# Supplementary material for: Identifying metabolic enzymes with multiple types of association evidence
Source: BMC Bioinformatics. 2006 Mar 29;7:177. doi: 10.1186/1471-2105-7-177 (PMC1450304; doi:10.1186/1471-2105-7-177)
Supplement: Additional File 17 — predictions.zip. Sample predictions of E. coli orphans. Additional datasets, including pair-wise functional association matrices for different types of evidence and BLAST-based orthology datasets, are available on the authors' web site[63]. [file 1471-2105-7-177-S17.zip › predictions/recently identified/EC_5.3.1.13_candidates]

Description of the missing enzyme:
name:           arabinose-5-phosphate isomerase
reaction:       [c]mmcoa-R <==> mmcoa-S
process:        Alternate Carbon Metabolism
EC number:      5.3.1.13

Identification: has been identified to be b3197 (yrbH) (Meredith TC, Woodard RW (2003). "Escherichia coli YrbH is a D-Arabinose 5-phosphate isomeraseo." J Biol Chem NIL. PMID: 12805358)

Prediction: b3197 is predicted as a candidate number 10.

=====================================================
top 500 candidates:
-----------------------------------------------------

candidate #1:	b1864
likelihood ratios: Total 2.3e+14; Clust 6.3,4.1,12.4; BLAST 27.9,5.5,2.7; KEGG 46.9,9.2,13.1; ExprEco 16.6,14.8,29.8; ExprSce ,,; FusE2 23.0,2.3,0.8; FusE5 1.0,1.0,1.0; FusE10 ,,;
gene name: b1864	 (NP_416378)	gi: 16129817	length: 246aa
description: hypothetical protein b1864 [Escherichia coli K12].
coverage: Bacteria[1e-137] Eukaryota[8e-38]
conserved domains: (Evalue, description)
	5e-92	pfam01709, DUF28, Domain of unknown function DUF28. This domain is found in bacterial and yeast proteins it compromises the entire length or central region of most of the proteins in the family, all of which are hypothetical with no known function. The average length of this domain is approximately 230 amino acids long..
----------------------------------------------------
candidate #2:	b3201
likelihood ratios: Total 4.2e+13; Clust 12.9,7.2,3.2; BLAST 153.0,4.1,9.5; KEGG 8.5,8.3,203.5; ExprEco 6.0,2.5,1.6; ExprSce ,,; FusE2 1.0,1.0,1.0; FusE5 4.1,4.1,4.1; FusE10 ,,;
gene name: b3201	 (NP_417668)	gi: 16131091	length: 241aa
description: putative ATP-binding component of a transport system [Escherichia coli K12].
coverage: Archaea[3e-36] Bacteria[1e-132] Eukaryota[1e-53]
conserved domains: (Evalue, description)
	1e-114	COG1137, YhbG, ABC-type (unclassified) transport system, ATPase component [General function prediction only].
	4e-54	COG0411, LivG, ABC-type branched-chain amino acid transport systems, ATPase component [Amino acid transport and metabolism].
	8e-54	COG0410, LivF, ABC-type branched-chain amino acid transport systems, ATPase component [Amino acid transport and metabolism].
	3e-53	COG1131, CcmA, ABC-type multidrug transport system, ATPase component [Defense mechanisms].
	3e-47	COG1121, ZnuC, ABC-type Mn/Zn transport systems, ATPase component [Inorganic ion transport and metabolism].
	2e-46	COG1120, FepC, ABC-type cobalamin/Fe3+-siderophores transport systems, ATPase components [Inorganic ion transport and metabolism / Coenzyme metabolism].
	9e-44	cd00267, ABC_ATPase, ABC (ATP-binding cassette) transporter nucleotide-binding domain; ABC transporters are a large family of proteins involved in the transport of a wide variety of different compounds, like sugars, ions, peptides and more complex organic molecules. The nucleotide binding domain shows the highest similarity between all members of the family. ABC transporters are a subset of nucleotide hydrolases that contain a signature motif, Q-loop, and H-loop/switch region in addition to the Walker A motif/P-loop andWalker B motif commonly found in a number of ATP- and GTP-binding and hydrolyzing proteins..
	3e-43	COG3842, PotA, ABC-type spermidine/putrescine transport systems, ATPase components [Amino acid transport and metabolism].
	2e-42	COG1125, OpuBA, ABC-type proline/glycine betaine transport systems, ATPase components [Amino acid transport and metabolism].
	5e-42	COG1127, Ttg2A, ABC-type transport system involved in resistance to organic solvents, ATPase component [Secondary metabolites biosynthesis, transport, and catabolism].
	3e-41	COG1126, GlnQ, ABC-type polar amino acid transport system, ATPase component [Amino acid transport and metabolism].
	4e-40	COG3839, MalK, ABC-type sugar transport systems, ATPase components [Carbohydrate transport and metabolism].
	7e-40	COG1122, CbiO, ABC-type cobalt transport system, ATPase component [Inorganic ion transport and metabolism].
	5e-39	pfam00005, ABC_tran, ABC transporter. ABC transporters for a large family of proteins responsible for translocation of a variety of compounds across biological membranes. ABC transporters are the largest family of proteins in many completely sequenced bacteria. ABC transporters are composed of two copies of this domain and two copies of a transmembrane domain pfam00664. These four domains may belong to a single polypeptide, or belong in different polypeptide chains..
	2e-38	COG4555, NatA, ABC-type Na+ transport system, ATPase component [Energy production and conversion / Inorganic ion transport and metabolism].
	3e-38	COG1116, TauB, ABC-type nitrate/sulfonate/bicarbonate transport system, ATPase component [Inorganic ion transport and metabolism].
	3e-38	COG1118, CysA, ABC-type sulfate/molybdate transport systems, ATPase component [Inorganic ion transport and metabolism].
	3e-38	COG4152, COG4152, ABC-type uncharacterized transport system, ATPase component [General function prediction only].
	2e-36	COG3638, COG3638, ABC-type phosphate/phosphonate transport system, ATPase component [Inorganic ion transport and metabolism].
	5e-36	COG1129, MglA, ABC-type sugar transport system, ATPase component [Carbohydrate transport and metabolism].
	1e-35	COG1123, COG1123, ATPase components of various ABC-type transport systems, contain duplicated ATPase [General function prediction only].
	8e-34	COG1135, AbcC, ABC-type metal ion transport system, ATPase component [Inorganic ion transport and metabolism].
	2e-33	COG4674, COG4674, Uncharacterized ABC-type transport system, ATPase component [General function prediction only].
	8e-33	COG1124, DppF, ABC-type dipeptide/oligopeptide/nickel transport system, ATPase component [Amino acid transport and metabolism / Inorganic ion transport and metabolism].
	1e-32	COG1136, SalX, ABC-type antimicrobial peptide transport system, ATPase component [Defense mechanisms].
	2e-32	COG0396, SufC, ABC-type transport system involved in Fe-S cluster assembly, ATPase component [Posttranslational modification, protein turnover, chaperones].
	1e-31	COG4559, COG4559, ABC-type hemin transport system, ATPase component [Inorganic ion transport and metabolism].
	3e-31	COG3845, COG3845, ABC-type uncharacterized transport systems, ATPase components [General function prediction only].
	1e-30	COG2274, SunT, ABC-type bacteriocin/lantibiotic exporters, contain an N-terminal double-glycine peptidase domain [Defense mechanisms].
	2e-29	COG4608, AppF, ABC-type oligopeptide transport system, ATPase component [Amino acid transport and metabolism].
	2e-29	COG4525, TauB, ABC-type taurine transport system, ATPase component [Inorganic ion transport and metabolism].
	9e-29	COG4604, CeuD, ABC-type enterochelin transport system, ATPase component [Inorganic ion transport and metabolism].
	2e-28	COG0444, DppD, ABC-type dipeptide/oligopeptide/nickel transport system, ATPase component [Amino acid transport and metabolism / Inorganic ion transport and metabolism].
	4e-28	COG1119, ModF, ABC-type molybdenum transport system, ATPase component/photorepair protein PhrA [Inorganic ion transport and metabolism].
	5e-28	COG4136, COG4136, ABC-type uncharacterized transport system, ATPase component [General function prediction only].
	2e-27	COG2884, FtsE, Predicted ATPase involved in cell division [Cell division and chromosome partitioning].
	9e-27	COG4988, CydD, ABC-type transport system involved in cytochrome bd biosynthesis, ATPase and permease components [Energy production and conversion / Posttranslational modification, protein turnover, chaperones].
	1e-26	COG4987, CydC, ABC-type transport system involved in cytochrome bd biosynthesis, fused ATPase and permease components [Energy production and conversion / Posttranslational modification, protein turnover, chaperones].
	1e-26	COG0488, Uup, ATPase components of ABC transporters with duplicated ATPase domains [General function prediction only].
	4e-26	COG4175, ProV, ABC-type proline/glycine betaine transport system, ATPase component [Amino acid transport and metabolism].
	7e-26	COG4161, ArtP, ABC-type arginine transport system, ATPase component [Amino acid transport and metabolism].
	7e-26	COG1117, PstB, ABC-type phosphate transport system, ATPase component [Inorganic ion transport and metabolism].
	2e-25	COG3840, ThiQ, ABC-type thiamine transport system, ATPase component [Coenzyme metabolism].
	9e-25	COG1132, MdlB, ABC-type multidrug transport system, ATPase and permease components [Defense mechanisms].
	3e-24	COG4618, ArpD, ABC-type protease/lipase transport system, ATPase and permease components [General function prediction only].
	4e-24	COG4148, ModC, ABC-type molybdate transport system, ATPase component [Inorganic ion transport and metabolism].
	8e-24	COG4619, COG4619, ABC-type uncharacterized transport system, ATPase component [General function prediction only].
	2e-23	COG4598, HisP, ABC-type histidine transport system, ATPase component [Amino acid transport and metabolism].
	3e-23	COG4138, BtuD, ABC-type cobalamin transport system, ATPase component [Coenzyme metabolism].
	3e-23	COG4586, COG4586, ABC-type uncharacterized transport system, ATPase component [General function prediction only].
	1e-22	COG4133, CcmA, ABC-type transport system involved in cytochrome c biogenesis, ATPase component [Posttranslational modification, protein turnover, chaperones].
	2e-21	COG4172, COG4172, ABC-type uncharacterized transport system, duplicated ATPase component [General function prediction only].
	1e-20	COG1134, TagH, ABC-type polysaccharide/polyol phosphate transport system, ATPase component [Carbohydrate transport and metabolism / Cell envelope biogenesis, outer membrane].
	3e-20	COG4778, PhnL, ABC-type phosphonate transport system, ATPase component [Inorganic ion transport and metabolism].
	3e-20	COG1101, PhnK, ABC-type uncharacterized transport system, ATPase component [General function prediction only].
	2e-19	COG4181, COG4181, Predicted ABC-type transport system involved in lysophospholipase L1 biosynthesis, ATPase component [Secondary metabolites biosynthesis, transport, and catabolism].
	1e-18	COG4167, SapF, ABC-type antimicrobial peptide transport system, ATPase component [Defense mechanisms].
	3e-18	COG4107, PhnK, ABC-type phosphonate transport system, ATPase component [Inorganic ion transport and metabolism].
	3e-18	COG4170, SapD, ABC-type antimicrobial peptide transport system, ATPase component [Defense mechanisms].
	7e-17	COG5265, ATM1, ABC-type transport system involved in Fe-S cluster assembly, permease and ATPase components [Posttranslational modification, protein turnover, chaperones].
	9e-16	COG1245, COG1245, Predicted ATPase, RNase L inhibitor (RLI) homolog [General function prediction only].
	2e-13	COG4178, COG4178, ABC-type uncharacterized transport system, permease and ATPase components [General function prediction only].
----------------------------------------------------
candidate #3:	b1637
likelihood ratios: Total 5.3e+12; Clust 105.9,117.5,5.9; BLAST 17.7,3.4,3.4; KEGG 13.7,2.1,2.9; ExprEco 2.0,2.3,6.6; ExprSce ,,; FusE2 1.0,1.0,1.0; FusE5 32.7,2.6,1.6; FusE10 ,,;
gene name: b1637	 (NP_416154)	gi: 16129595	length: 424aa
description: tyrosine tRNA synthetase [Escherichia coli K12].
coverage: Bacteria[0.0] Eukaryota[1e-89]
conserved domains: (Evalue, description)
	1e-140	COG0162, TyrS, Tyrosyl-tRNA synthetase [Translation, ribosomal structure and biogenesis].
	5e-92	cd00805, TyrRS_core, Tyrosinyl-tRNA synthetase (TyrRS) catalytic core domain. TyrRS is a homodimer, which attaches Tyr to the appropriate tRNA. TyrRS is a class I tRNA synthetases, so it aminoacylates the 2'-OH of the nucleotide at the 3' end of the tRNA. The core domain is based on the Rossman fold and is responsible for the ATP-dependent formationof the enzyme bound aminoacyl-adenylate. It contains the class I characteristic HIGH and KMSKS motifs, which are involved in ATP binding..
	1e-72	pfam00579, tRNA-synt_1b, tRNA synthetases class I (W and Y)..
	1e-62	cd00395, Tyr_Trp_RS_core, Tyrosinyl-tRNA synthetase (TyrRS)/Tryptophanyl-tRNA synthetase (TrpRS) catalytic core domain. These enzymes attach Tyr or Trp, respectively, to the appropriate tRNA. These class I enzymes are homodimers, which aminoacylate the 2'-OH of the nucleotide at the 3' of the appropriate tRNA. The core domain is based on the Rossman fold and is responsible for the ATP-dependent formation of the enzyme bound aminoacyl-adenylate. It contains the class I characteristic HIGH and KMSKS motifs, which are involved in ATP binding..
----------------------------------------------------
candidate #4:	b1830
likelihood ratios: Total 4.1e+12; Clust 16.4,7.3,6.7; BLAST 322.2,2.4,10.7; KEGG 652.5,1.3,3.0; ExprEco 1.5,2.2,2.3; ExprSce ,,; FusE2 1.0,0.9,0.8; FusE5 1.3,83.8,0.4; FusE10 ,,;
gene name: b1830	 (NP_416344)	gi: 16129784	length: 682aa
description: carboxy-terminal protease for penicillin-binding protein 3 [Escherichia coli K12].
coverage: Bacteria[0.0] Eukaryota[5e-30]
conserved domains: (Evalue, description)
	2e-97	COG0793, Prc, Periplasmic protease [Cell envelope biogenesis, outer membrane].
	2e-51	smart00245, TSPc, tail specific protease; tail specific protease .
	9e-37	pfam03572, Peptidase_S41, Peptidase family S41B..
	2e-13	cd00988, PDZ_CTP_protease, PDZ domain of C-terminal processing-, tail-specific-, and tricorn proteases, which function in posttranslational protein processing, maturation, and disassembly or degradation, in Bacteria, Archaea, and plant chloroplasts. May be responsible for substrate recognition and/or binding, as most PDZ domains bind C-terminal polypeptides, and binding to internal (non-C-terminal) polypeptides and even to lipids has been demonstrated. In this subfamily of protease-associated PDZ domains a C-terminal beta-strand forms the peptide-binding groove base, a circular permutation with respect to PDZ domains found in Eumetazoan signaling proteins..
----------------------------------------------------
candidate #5:	b4193
likelihood ratios: Total 2.5e+12; Clust 3.7,68.7,8.3; BLAST 1.6,250.0,23.7; KEGG 1.9,73.8,23.9; ExprEco 2.2,11.0,4.3; ExprSce ,,; FusE2 1.0,1.0,1.0; FusE5 0.7,0.7,0.7; FusE10 ,,;
gene name: b4193	 (NP_418614)	gi: 49176471	length: 484aa
description: putative PTS family enzyme II component, possibly ascorbate-specific [Escherichia coli K12].
coverage: Bacteria[0.0]
conserved domains: (Evalue, description)
	1e-149	pfam04215, SgaT_UlaA, Putative sugar-specific permease, SgaT/UlaA. This family consists of bacterial transmembrane proteins with a putative sugar-specific permease function, analogous to the IIC component of the PTS system (pfam02378). It has been suggested that this permease may form part of an L-ascorbate utilisation pathway, with proposed specificity for 3-keto-L-gulonate (formed by hydrolysis of L-ascorbate)..
----------------------------------------------------
candidate #6:	b2894
likelihood ratios: Total 2.4e+12; Clust 18.8,8.5,12.1; BLAST 24.9,1.6,2.9; KEGG 80.5,1.1,1.3; ExprEco 36.0,2.2,3.0; ExprSce ,,; FusE2 1.0,1.0,1.0; FusE5 7.5,7.5,7.5; FusE10 ,,;
gene name: b2894	 (NP_417370)	gi: 16130796	length: 298aa
description: site-specific recombinase [Escherichia coli K12].
coverage: Archaea[1e-36] Bacteria[1e-168] Eukaryota[3e-26]
conserved domains: (Evalue, description)
	1e-120	COG4974, XerD, Site-specific recombinase XerD [DNA replication, recombination, and repair].
	2e-99	cd00798, INT_XerDC, XerD and XerC integrases, DNA breaking-rejoining enzymes, N- and C-terminal domains. XerD-like integrases are involved in the site-specific integration and excision of lysogenic bacteriophage genomes, transposition of conjugative transposons, termination of chromosomal replication, and stable plasmid inheritance. They share the same fold in their catalytic domain containing six conserved active site residues and the overall reaction mechanism with the DNA breaking-rejoining enzyme superfamily. In Escherichia coli, the Xer site-specific recombination system acts to convert dimeric chromosomes, which are formed by homologous recombination to monomers. Two related recombinases, XerC and XerD, bind cooperatively to a recombination site present in the E. coli chromosome. Each recombinase catalyzes the exchange of one pair of DNA strand in a reaction that proceeds through a Holliday junction intermediate. These enzymes can bridge two different and well-separated DNA sequences called arm- and core-sites. The C-terminal domain binds, cleaves and re-ligates DNA strands at the core-sites, while the N-terminal domain is largely responsible for high-affinity binding to the arm-type sites..
	3e-61	COG4973, XerC, Site-specific recombinase XerC [DNA replication, recombination, and repair].
	2e-40	pfam00589, Phage_integrase, Phage integrase family. Members of this family cleave DNA substrates by a series of staggered cuts, during which the protein becomes covalently linked to the DNA through a catalytic tyrosine residue at the carboxy end of the alignment. The catalytic site residues in CRE recombinase are Arg-173, His-289, Arg-292 and Tyr-324..
	1e-34	cd00397, DNA_BRE_C, DNA breaking-rejoining enzymes, C-terminal catalytic domain. The DNA breaking-rejoining enzyme superfamily includes type IB topoisomerases and tyrosine recombinases that share the same fold in their catalytic domain containing six conserved active site residues. The best-studied members of this diverse superfamily include human topoisomerase I, the bacteriophage lambda integrase, the bacteriophage P1 Cre recombinase, the yeast Flp recombinase and the bacterial XerD/C recombinases. Their overall reaction mechanism is essentially identical and involves cleavage of a single strand of a DNA duplex by nucleophilic attack of a conserved tyrosine to give a 3' phosphotyrosyl protein-DNA adduct. In the second rejoining step, a terminal 5' hydroxyl attacks the covalent adduct to release the enzyme and generate duplex DNA. The enzymes differ in that topoisomerases cleave and then rejoin the same 5' and 3' termini, whereas a site-specific recombinase transfers a 5' hydroxyl generated by recombinase cleavage to a new 3' phosphate partner located in a different duplex region. Many DNA breaking-rejoining enzymes also have N-terminal domains, which show little sequence or structure similarity..
	5e-34	cd01193, INT_IntI, IntI (E2) integrases, site-specific tyrosine recombinases, DNA breaking-rejoining enzymes, N- and C-terminal domains. This CD includes integrases which are components of multiresistant integrons and mediate recombination between a proximal attI site and a secondary target called the attC (or 59-base element) present on various mobile gene cassettes. Integron-integrases are present in many natural occurring mobile elements, including transposons and conjugative plasmids. Vibrio, Shewanella, Xanthomonas and Pseudomonas species harbor chromosomal super-integrons. All integron-integrases carry large inserts unlike the TnpF ermF-like proteins also seen in this group..
	4e-31	cd01190, INT_SG5, INT_SG5, DNA breaking-rejoining enzymes, integrase/recombinases subgroup 5, N- and C-terminal domains. The CD contains mainly predicted bacterial integrase/recombinases..
	2e-27	cd01182, INT_REC_C, DNA breaking-rejoining enzymes, intergrase/recombinases, C-terminal catalytic domain. The tyrosine recombinase/integrase family share the same catalytic domain containing six conserved active site residues. The best-studied members of this diverse family include the bacteriophage lambda integrase, the bacteriophage P1 Cre recombinase, the yeast Flp recombinase and the bacterial XerD/C recombinases. Their overall reaction mechanism is essentially identical and involves cleavage of a single strand of a DNA duplex by nucleophilic attack of a conserved tyrosine to give a 3' phosphotyrosyl protein-DNA adduct. In the second rejoining step, a terminal 5' hydroxyl attacks the covalent adduct to release the enzyme and generate duplex DNA. Many intergrase/recombinases also have N-terminal domains, which show little sequence or structure similarity..
	2e-25	cd01188, INT_pAE1, pAE1 and related integrases, DNA breaking-rejoining enzymes, integrase/recombinases, C-terminal domain. This CD includes various bacterial integrases, including the predicted integrase of the deletion-prone region of plasmid pAE1 of Alcaligenes eutrophus H1..
	6e-25	cd01185, INT_Tn4399, Tn4399 and related integrases, DNA breaking-rejoining enzymes, integrase/recombinases, N- and C-terminal domains. This CD includes various bacterial integrases, including cLV25, a Bacteroides fragilis chromosomal transfer factor integrase similar to the Bacteroides mobilizable transposon, Tn4399, integrase..
	3e-22	cd01189, INT_phiLC3_C, phiLC3 phage and phage-related integrases, site-specific recombinases, DNA breaking-rejoining enzymes, C-terminal catalytic domain. This CD includes various bacterial (mainly gram positive) and phage integrases, including those similar to Lactococcus phage phiLC3, TPW22, Tuc2009, BK5-T, A2, bIL285, bIL286, bIL311, ul36 and phi g1e; Staphylococcus aureus phage phi13 and phi42; Oenococcus oeni phage fOg44; Streptococcus thermophilus phage O1205 and Sfi21; and Streptococcus pyogenes phage T12 and T270..
	5e-20	cd01187, INT_SG4, INT_SG4, DNA breaking-rejoining enzymes, integrase/recombinases subgroup 4, N- and C-terminal domains. The CD contains mainly predicted bacterial integrase/recombinases for which not much biochemical characterization is available..
	5e-20	cd01197, INT_FimBE_C, FimB and FimE and related proteins, DNA breaking-rejoining enzymes, integrase/recombinases, catalytic domain. This CD includes those proteins similar to E.coli FimE and FimB regulatory proteins and Proteus mirabilis MrpI..
	1e-15	cd00799, INT_Cre, Cre recombinase, C-terminal catalytic domain. Cre-like recombinases belong to the superfamily of DNA breaking-rejoining enzymes, which share the same fold in their catalytic domain and the overall reaction mechanism. The bacteriophage P1 Cre recombinase maintains the circular phage replicon in a monomeric state by catalyzing a site-specific recombination between two loxP sites. The catalytic core domain of Cre recombinase is linked to a more divergent helical N-terminal domain, which interacts primarily with the DNA major groove proximal to the crossover region..
	1e-15	cd01183, INT_SG1_C, INT_SG1, DNA breaking-rejoining enzymes, integrase/recombinases subgroup 1, C-terminal catalytic domain. The CD contains mainly predicted integrase/recombinase and site-specific XerD recombinases. The members of this CD are found predominantly in proteobacteria. These proteins have not been biochemically characerised as yet..
	2e-15	cd00801, INT_P4, Bacteriophage P4 integrase. P4-like integrases are found in temperate bacteriophages, integrative plasmids, pathogenicity and symbiosis islands, and other mobile genetic elements. They share the same fold in their catalytic domain and the overall reaction mechanism with the superfamily of DNA breaking-rejoining enzymes. The P4 integrase mediates integrative and excisive site-specific recombination between two sites, called attachment sites, located on the phage genome and the bacterial chromosome. The phage attachment site is often found adjacent to the integrase gene, while the host attachment sites are typically situated near tRNA genes..
	2e-15	pfam02899, Phage_integr_N, Phage integrase, N-terminal SAM-like domain..
	4e-15	cd01192, INT_P22_C, P22-like integrases, site-specific recombinases, DNA breaking-rejoining enzymes, C-terminal catalytic domain. This CD includes various bacterial and phage integrases, including those similar to phage P22-like integrases, DLP12 and APSE-1..
	4e-15	cd00797, HP1_INT_C, Phage HP1 integrase, C-terminal catalytic domain. Bacteriophage HP1 and related integrases are found in eubacteria, plasmids and temperate bacteriophages of the P2 family. They belong to the DNA breaking-rejoining enzyme superfamily, which includes tyrosine recombinases and type IB topoisomerases. These enzymes share the same fold in their C-terminal catalytic domain containing six conserved active site residues and the overall reaction mechanism. The HP1 recombinase controls phage replication by site-specific recombination between the HP1 genome and the chromosomal DNA. It is a heterobifunctional DNA-binding protein, which recognizes two different DNA sequence motifs (type I and type II binding sites). The C-terminal catalytic domain of the HP1 integrase binds to the type I site, while the less conserved N-terminal domain is largely responsible for binding to the type II site..
	9e-15	cd01199, INT_Tn1545_C, Tn1545-related conjugative transposon integrases, site-specific recombinases, DNA breaking-rejoining enzymes, C-terminal catalytic domain. This CD includes bacterial (gram positive) and phage integrases, including those similar to Tn1545, Tn5252, and Tn5276 conjugative transposon integrases and Lactobacillus phage phi adh integrase..
	1e-13	cd01196, INT_VanD, VanD integrase, IntD, and related integrases, DNA breaking-rejoining enzymes, integrase/recombinases, N- and C-terminal domains. This CD includes various bacterial integrases including those similar to IntD, a putative integrase-like protein, a component of the vanD glycopeptide resistance cluster in Enterococcus faecium BM4339. Members of this CD are predominantly bacterial in origin..
	1e-13	cd01198, INT_ASSRA_C, Archaeal site-specific recombinase A (ASSRA), DNA breaking-rejoining enzymes, integrase/recombinases, C-terminal catalytic domain. Members of this CD are archael in origin. No biochemical characterization is available for the proteins of this subgroup at this point..
	5e-13	cd01194, INT_Tn554A_C, Tn544A and related transposases, DNA breaking-rejoining enzymes, integrase/recombinases, C-terminal catalytic domain. This CD includes various bacterial transposases similar to TnpA from transposon Tn554..
----------------------------------------------------
candidate #7:	b2744
likelihood ratios: Total 1.9e+12; Clust 29.7,8.0,4.6; BLAST 139.1,12.1,14.1; KEGG 37.8,7.0,68.7; ExprEco 1.4,1.5,2.5; ExprSce ,,; FusE2 1.0,0.9,0.8; FusE5 1.0,1.0,1.0; FusE10 ,,;
gene name: b2744	 (NP_417224)	gi: 16130651	length: 253aa
description: survival protein [Escherichia coli K12].
coverage: Archaea[9e-32] Bacteria[1e-146] Eukaryota[8e-18]
conserved domains: (Evalue, description)
	1e-94	COG0496, SurE, Predicted acid phosphatase [General function prediction only].
	9e-68	pfam01975, SurE, Survival protein SurE. E. coli cells with the surE gene disrupted are found to survive poorly in stationary phase. It is suggested that SurE may be involved in stress response. Yeast also contains a member of the family, the member from Yarrowia lipolytica can complement a mutation in acid phosphatase, suggesting that members of this family could be phosphatases..
----------------------------------------------------
candidate #8:	b2480
likelihood ratios: Total 1.0e+12; Clust 20.1,4.4,6.6; BLAST 221.8,478.7,10.9; KEGG 8.3,8.6,3.8; ExprEco 2.1,4.6,3.5; ExprSce ,,; FusE2 1.0,0.8,0.6; FusE5 0.7,0.7,0.7; FusE10 ,,;
gene name: b2480	 (NP_416975)	gi: 16130405	length: 156aa
description: bacterioferritin comigratory protein [Escherichia coli K12].
coverage: Archaea[2e-34] Bacteria[8e-89] Eukaryota[1e-26]
conserved domains: (Evalue, description)
	8e-60	COG1225, Bcp, Peroxiredoxin [Posttranslational modification, protein turnover, chaperones].
	1e-35	pfam00578, AhpC-TSA, AhpC/TSA family. This family contains proteins related to alkyl hydroperoxide reductase (AhpC) and thiol specific antioxidant (TSA). .
	4e-16	COG0450, AhpC, Peroxiredoxin [Posttranslational modification, protein turnover, chaperones].
	3e-13	COG2077, Tpx, Peroxiredoxin [Posttranslational modification, protein turnover, chaperones].
----------------------------------------------------
candidate #9:	b0416
likelihood ratios: Total 9.5e+11; Clust 53.3,57.3,54.3; BLAST 16.3,3.5,3.5; KEGG 9.1,3.4,3.7; ExprEco 3.0,2.0,42.3; ExprSce ,,; FusE2 1.0,1.0,1.0; FusE5 2.0,0.9,0.6; FusE10 ,,;
gene name: b0416	 (NP_414950)	gi: 16128401	length: 139aa
description: transcription termination; L factor [Escherichia coli K12].
coverage: Bacteria[2e-72] Eukaryota[2e-39]
conserved domains: (Evalue, description)
	4e-37	COG0781, NusB, Transcription termination factor [Transcription].
	6e-34	cd00619, Terminator_NusB, Transcription termination factor NusB (N protein-Utilization Substance B). NusB plays a key role in the regulation of ribosomal RNA biosynthesis in eubacteria by modulating the efficiency of transcriptional antitermination. NusB along with other Nus factors (NusA, NusE/S10 and NusG) forms the core complex with the boxA element of the nut site of the rRNA operons. These interactions help RNA polymerase to counteract polarity during transcription of rRNA operons and allow stable antitermination. The transcription antitermination system can be appropriated by some bacteriophages such as lambda, which use the system to switch between the lysogenic and lytic modes of phage propagation..
	5e-28	pfam01029, NusB, NusB family. The NusB protein is involved in the regulation of rRNA biosynthesis by transcriptional antitermination..
	5e-24	cd00447, NusB_Sun, RNA binding domain of NusB (N protein-Utilization Substance B) and Sun (also known as RrmB or Fmu) proteins. This family includes two orthologous groups exemplified by the transcription termination factor NusB and the N-terminal domain of the rRNA-specific 5-methylcytidine transferase (m5C-methyltransferase) Sun. The NusB protein plays a key role in the regulation of ribosomal RNA biosynthesis in eubacteria by modulating the efficiency of transcriptional antitermination. NusB along with other Nus factors (NusA, NusE/S10 and NusG) forms the core complex with the boxA element of the nut site of the rRNA operons. These interactions help RNA polymerase to counteract polarity during transcription of rRNA operons and allow stable antitermination. The transcription antitermination system can be appropriated by some bacteriophages such as lambda, which use the system to switch between the lysogenic and lytic modes of phage propagation. The m5C-methyltransferase Sun shares the N-terminal non-catalytic RNA-binding domain with NusB..
----------------------------------------------------
candidate #10:	b3197
likelihood ratios: Total 9.1e+11; Clust 4.7,7.8,2.9; BLAST 169.8,4.1,183.7; KEGG 34.7,4.5,88.7; ExprEco 2.8,1.9,2.7; ExprSce ,,; FusE2 2.2,0.9,0.4; FusE5 1.0,0.7,0.5; FusE10 ,,;
gene name: b3197	 (NP_417664)	gi: 16131087	length: 328aa
description: putative isomerase [Escherichia coli K12].
coverage: Archaea[8e-09] Bacteria[0.0] Eukaryota[6e-43]
conserved domains: (Evalue, description)
	2e-70	COG0794, GutQ, Predicted sugar phosphate isomerase involved in capsule formation [Cell envelope biogenesis, outer membrane].
	9e-29	pfam01380, SIS, SIS domain. SIS (Sugar ISomerase) domains are found in many phosphosugar isomerases and phosphosugar binding proteins. SIS domains are also found in proteins that regulate the expression of genes involved in synthesis of phosphosugars. Presumably the SIS domains bind to the end-product of the pathway..
	2e-17	COG1737, RpiR, Transcriptional regulators [Transcription].
----------------------------------------------------
candidate #11:	b4195
likelihood ratios: Total 7.5e+11; Clust 6.5,97.2,5.9; BLAST 2.2,53.3,19.2; KEGG 3.0,16.3,14.4; ExprEco 2.5,43.2,3.6; ExprSce ,,; FusE2 1.0,1.0,1.0; FusE5 0.7,0.7,0.7; FusE10 ,,;
gene name: b4195	 (NP_418616)	gi: 16132017	length: 154aa
description: putative PTS family enzyme IIA component, possibly ascorbate-specific [Escherichia coli K12].
coverage: Bacteria[6e-83]
conserved domains: (Evalue, description)
	1e-39	pfam00359, PTS_EIIA_2, Phosphoenolpyruvate-dependent sugar phosphotransferase system, EIIA 2..
	4e-28	cd00211, PTS_IIA_fru, PTS_IIA, PTS system, fructose/mannitol specific IIA subunit. The bacterial phosphoenolpyruvate: sugar phosphotransferase system (PTS) is a multi-protein system involved in the regulation of a variety of metabolic and transcriptional processes. This family is one of four structurally and functionally distinct group IIA PTS system cytoplasmic enzymes, necessary for the uptake of carbohydrates across the cytoplasmic membrane and their phosphorylation..
	2e-26	COG1762, PtsN, Phosphotransferase system mannitol/fructose-specific IIA domain (Ntr-type) [Carbohydrate transport and metabolism / Signal transduction mechanisms].
	6e-13	COG4668, MtlA, Mannitol/fructose-specific phosphotransferase system, IIA domain [Carbohydrate transport and metabolism].
----------------------------------------------------
candidate #12:	b0177
likelihood ratios: Total 7.3e+11; Clust 68.5,2.2,5.8; BLAST 10.9,3.8,45.6; KEGG 8.1,7.6,108.6; ExprEco 63.2,2.2,1.7; ExprSce ,,; FusE2 1.0,0.9,0.9; FusE5 1.0,0.7,0.5; FusE10 ,,;
gene name: b0177	 (NP_414719)	gi: 16128170	length: 810aa
description: putative outer membrane antigen [Escherichia coli K12].
coverage: Bacteria[0.0] Eukaryota[2e-11]
conserved domains: (Evalue, description)
	0.0	COG4775, COG4775, Outer membrane protein/protective antigen OMA87 [Cell envelope biogenesis, outer membrane].
	9e-69	pfam01103, Bac_surface_Ag, Surface antigen. This entry includes the following surface antigens; D15 antigen from H.influenzae, OMA87 from P.multocida, OMP85 from N.meningitidis and N.gonorrhoeae. The family also includes a number of eukaryotic proteins as well that are members of the UPF0140 family. There also appears to be a relationship to pfam03865 (personal obs: C Yeats)..
	8e-28	COG0729, COG0729, Outer membrane protein [Cell envelope biogenesis, outer membrane].
	2e-18	COG2831, FhaC, Hemolysin activation/secretion protein [Intracellular trafficking and secretion].
----------------------------------------------------
candidate #13:	b3734
likelihood ratios: Total 6.6e+11; Clust 11.0,4.8,7.8; BLAST 63.8,2.9,2.1; KEGG 11.9,2.8,3.1; ExprEco 8.7,3.2,2.0; ExprSce ,,; FusE2 1.0,0.8,0.5; FusE5 11.5,11.5,11.5; FusE10 ,,;
gene name: b3734	 (NP_418190)	gi: 16131602	length: 513aa
description: membrane-bound ATP synthase, F1 sector, alpha-subunit [Escherichia coli K12].
coverage: Archaea[1e-119] Bacteria[0.0] Eukaryota[1e-154]
conserved domains: (Evalue, description)
	0.0	COG0056, AtpA, F0F1-type ATP synthase, alpha subunit [Energy production and conversion].
	1e-139	cd01132, F1_ATPase_alpha, F1 ATP synthase alpha, central domain. The F-ATPase is found in bacterial plasma membranes, mitochondrial inner membranes and in chloroplast thylakoid membranes. It has also been found in the archaea Methanosarcina barkeri. It uses a proton gradient to drive ATP synthesis and hydrolyzes ATP to build the proton gradient. The extrinisic membrane domain, F1, is composed of alpha, beta, gamma, delta and epsilon subunits with a stoichiometry of 3:3:1:1:1. The alpha subunit of the F1 ATP synthase can bind nucleotides, but is non-catalytic..
	2e-64	pfam00006, ATP-synt_ab, ATP synthase alpha/beta family, nucleotide-binding domain. This family includes the ATP synthase alpha and beta subunits the ATP synthase associated with flagella..
	9e-52	COG1157, FliI, Flagellar biosynthesis/type III secretory pathway ATPase [Cell motility and secretion / Intracellular trafficking and secretion].
	5e-46	cd01136, ATPase_flagellum-secretory_path_III, Flagellum-specific ATPase/type III secretory pathway virulence-related protein. This group of ATPases are responsible for the export of flagellum and virulence-related proteins. The bacterial flagellar motor is similar to the F0F1-ATPase, in that they both are proton driven rotary molecular devices. However, the main function of the bacterial flagellar motor is to rotate the flagellar filament for cell motility. Intracellular pathogens such as Salmonella and Chlamydia also have proteins which are similar to the flagellar-specific ATPase, but function in the secretion of virulence-related proteins via the type III secretory pathway..
	2e-36	COG1156, NtpB, Archaeal/vacuolar-type H+-ATPase subunit B [Energy production and conversion].
	5e-35	cd01135, V_A-ATPase_B, V/A-type ATP synthase (non-catalytic) subunit B. These ATPases couple ATP hydrolysis to the build up of a H+ gradient, but V-type ATPases do not catalyze the reverse reaction. The Vacuolar (V-type) ATPase is found in the membranes of vacuoles, the golgi apparatus and in other coated vesicles in eukaryotes. Archaea have a protein which is similar in sequence to V-ATPases, but functions like an F-ATPase (called A-ATPase). A similar protein is also found in a few bacteria. This subfamily consists of the non-catalytic beta subunit..
	5e-31	COG0055, AtpD, F0F1-type ATP synthase, beta subunit [Energy production and conversion].
	4e-27	cd01133, F1-ATPase_beta, F1 ATP synthase beta subunit, nucleotide-binding domain. The F-ATPase is found in bacterial plasma membranes, mitochondrial inner membranes and in chloroplast thylakoid membranes. It has also been found in the archaea Methanosarcina barkeri. It uses a proton gradient to drive ATP synthesis and hydrolyzes ATP to build the proton gradient. The extrinisic membrane domain, F1, is composed of alpha, beta, gamma, delta and epsilon subunits with a stoichiometry of 3:3:1:1:1. The beta subunit of ATP synthase is catalytic..
	6e-21	cd01134, V_A-ATPase_A, V/A-type ATP synthase catalytic subunit A. These ATPases couple ATP hydrolysis to the build up of a H+ gradient, but V-type ATPases do not catalyze the reverse reaction. The Vacuolar (V-type) ATPase is found in the membranes of vacuoles, the golgi apparatus and in other coated vesicles in eukaryotes. Archaea have a protein which is similar in sequence to V-ATPases, but functions like an F-ATPase (called A-ATPase). A similar protein is also found in a few bacteria..
	8e-19	COG1155, NtpA, Archaeal/vacuolar-type H+-ATPase subunit A [Energy production and conversion].
	9e-16	cd01120, RecA-like_NTPases, RecA-like NTPases. This family includes the NTP binding domain of F1 and V1 H+ATPases, DnaB and related helicases as well as bacterial RecA and related eukaryotic and archaeal recombinases. This group also includes bacterial conjugation proteins and related DNA transfer proteins involved in type II and type IV secretion..
	2e-13	pfam00306, ATP-synt_ab_C, ATP synthase alpha/beta chain, C terminal domain..
----------------------------------------------------
candidate #14:	b0911
likelihood ratios: Total 6.3e+11; Clust 11.4,22.6,65.5; BLAST 28.4,5.8,3.2; KEGG 24.8,7.2,5.1; ExprEco 8.5,17.7,2.7; ExprSce ,,; FusE2 1.0,0.8,0.6; FusE5 1.1,0.7,0.5; FusE10 ,,;
gene name: b0911	 (NP_415431)	gi: 16128878	length: 557aa
description: 30S ribosomal subunit protein S1 [Escherichia coli K12].
coverage: Archaea[5e-13] Bacteria[0.0] Eukaryota[5e-57]
conserved domains: (Evalue, description)
	1e-179	COG0539, RpsA, Ribosomal protein S1 [Translation, ribosomal structure and biogenesis].
	2e-16	COG2183, Tex, Transcriptional accessory protein [Transcription].
	1e-13	smart00316, S1, Ribosomal protein S1-like RNA-binding domain; .
	3e-13	pfam00575, S1, S1 RNA binding domain. The S1 domain occurs in a wide range of RNA associated proteins. It is structurally similar to cold shock protein which binds nucleic acids. The S1 domain has an OB-fold structure..
	8e-13	COG1098, VacB, Predicted RNA binding protein (contains ribosomal protein S1 domain) [Translation, ribosomal structure and biogenesis].
	1e-12	cd00164, S1, Ribosomal protein S1-like RNA-binding domain. Found in a wide variety of RNA-associated proteins. Originally identified in S1 ribosomal protein. Multiple copies of S1 are arranged in tandem. S1 is structurally similar to Cold Shock Domains (CSD), both are members of the Oligonucleotide/oligosaccharide Binding (OB) superfamily..
	2e-12	COG1185, Pnp, Polyribonucleotide nucleotidyltransferase (polynucleotide phosphorylase) [Translation, ribosomal structure and biogenesis].
----------------------------------------------------
candidate #15:	b0413
likelihood ratios: Total 4.0e+11; Clust 17.8,146.5,32.5; BLAST 7.7,3.6,5.0; KEGG 32.2,4.1,7.3; ExprEco 3.7,2.7,5.6; ExprSce ,,; FusE2 1.1,0.9,0.7; FusE5 1.0,1.0,1.0; FusE10 ,,;
gene name: b0413	 (NP_414947)	gi: 16128398	length: 149aa
description: hypothetical protein b0413 [Escherichia coli K12].
coverage: Bacteria[2e-79]
conserved domains: (Evalue, description)
	5e-16	pfam03477, ATP-cone, ATP cone domain..
----------------------------------------------------
candidate #16:	b2912
likelihood ratios: Total 3.4e+11; Clust 361.7,7.7,5.9; BLAST 47.7,7.2,4.3; KEGG 6.5,6.0,1.9; ExprEco 1.1,2.8,1.2; ExprSce ,,; FusE2 5.5,1.9,1.2; FusE5 1.6,1.6,1.6; FusE10 ,,;
gene name: b2912	 (NP_417387)	gi: 49176282	length: 182aa
description: putative ligase [Escherichia coli K12].
coverage: Bacteria[1e-104] Eukaryota[6e-14]
conserved domains: (Evalue, description)
	8e-38	pfam01812, 5-FTHF_cyc-lig, 5-formyltetrahydrofolate cyclo-ligase family. 5-formyltetrahydrofolate cyclo-ligase or methenyl-THF synthetase EC:6.3.3.2 catalyses the interchange of 5-formyltetrahydrofolate (5-FTHF) to 5-10-methenyltetrahydrofolate, this requires ATP and Mg2+. 5-FTHF is used in chemotherapy where it is clinically known as Leucovorin..
----------------------------------------------------
candidate #17:	b0680
likelihood ratios: Total 2.8e+11; Clust 14.2,17.3,4.5; BLAST 16.4,2.3,2.2; KEGG 41.1,2.0,2.2; ExprEco 2.8,2.5,5.3; ExprSce ,,; FusE2 12.0,2.4,1.2; FusE5 4.1,5.3,0.6; FusE10 ,,;
gene name: b0680	 (NP_415206)	gi: 16128656	length: 554aa
description: glutamine tRNA synthetase [Escherichia coli K12].
coverage: Archaea[3e-52] Bacteria[0.0] Eukaryota[1e-145]
conserved domains: (Evalue, description)
	1e-149	cd00418, GlxRS_core, Glutamyl-tRNA synthetase(GluRS)/Glutaminyl-tRNA synthetase (GlnRS) cataytic core domain. These enzymes attach Glu or Gln, respectively, to the appropriate tRNA. Like other class I tRNA synthetases, they aminoacylate the 2'-OH of the nucleotide at the 3' end of the tRNA. The core domain is based on the Rossman fold and is responsible for the ATP-dependent formation of the enzyme bound aminoacyl-adenylate. It contains the characteristic class I HIGH and KMSKS motifs, which are involved in ATP binding. These enzymes function as monomers. Archaea, cellular organelles, and some bacteria lack GlnRS. In these cases, the "non-descriminating" form of GluRS aminoacylates both tRNA(Glu) and tRNA(Gln) with Glu, which is converted to Gln when appropriate by a transamidation enzyme. The descriminating form of GluRS differs from GlnRS and the non-descriminating form of GluRS in their C-terminal anti-codon binding domains..
	1e-133	cd00807, Gln_GluRS_non_core, Glutaminyl-tRNA synthetase (GlnRS) and non-descriminating Glutamyl-tRNA synthetase (GluRS) cataytic core domain. These enzymes attach Gln or Glu, respectively, to the appropriate tRNA. Like other class I tRNA synthetases, they aminoacylate the 2'-OH of the nucleotide at the 3' end of the tRNA. The core domain is based on the Rossman fold and is responsible for the ATP-dependent formation of the enzyme bound aminoacyl-adenylate. It contains the characteristic class I HIGH and KMSKS motifs, which are involved in ATP binding. These enzymes function as monomers. Archaea and most bacteria lack GlnRS. In these organisms, the "non-descriminating" form of GluRS aminoacylates both tRNA(Glu) and tRNA(Gln) with Glu, which is converted to Gln when appropriate by a transamidation enzyme..
	1e-120	COG0008, GlnS, Glutamyl- and glutaminyl-tRNA synthetases [Translation, ribosomal structure and biogenesis].
	1e-113	pfam00749, tRNA-synt_1c, tRNA synthetases class I (E and Q), catalytic domain. Other tRNA synthetase sub-families are too dissimilar to be included. This family includes only glutamyl and glutaminyl tRNA synthetases. In some organisms, a single glutamyl-tRNA synthetase aminoacylates both tRNA(Glu) and tRNA(Gln)..
	5e-59	pfam03950, tRNA-synt_1c_C, tRNA synthetases class I (E and Q), anti-codon binding domain. Other tRNA synthetase sub-families are too dissimilar to be included. This family includes only glutamyl and glutaminyl tRNA synthetases. In some organisms, a single glutamyl-tRNA synthetase aminoacylates both tRNA(Glu) and tRNA(Gln)..
	1e-29	cd00802, class_I_aaRS_core, Class I amino acyl-tRNA synthetase (aaRS) catalytic core domain. These enzymes are mostly monomers, which aminoacylate the 2'-OH of the nucleotide at the 3' of the appropriate tRNA. The core domain is based on the Rossman fold and is responsible for the ATP-dependent formation of the enzyme bound aminoacyl-adenylate. It contains the characteristic class I HIGH and KMSKS motifs, which are involved in ATP binding..
	1e-23	cd00808, GluRS_core, Descriminating Glutamyl-tRNA synthetase (GluRS) catalytic core domain . The descriminating form of GluRS is only found in bacteria and cellular organelles. GluRS is a monomer, that attaches Glu to the appropriate tRNA. Like other class I tRNA synthetases, GluRS aminoacylates the 2'-OH of the nucleotide at the 3' end of the tRNA. The core domain is based on the Rossman fold and is responsible for the ATP-dependent formation of the enzyme bound aminoacyl-adenylate. It contains the characteristic class I HIGH and KMSKS motifs, which are involved in ATP binding..
----------------------------------------------------
candidate #18:	b0407
likelihood ratios: Total 1.9e+11; Clust 14.5,2.8,12.9; BLAST 118.8,2.3,11.1; KEGG 10.5,7.8,4.4; ExprEco 6.9,8.2,5.8; ExprSce ,,; FusE2 1.0,1.0,1.0; FusE5 1.0,1.0,1.0; FusE10 ,,;
gene name: b0407	 (NP_414941)	gi: 16128392	length: 110aa
description: preprotein translocase, auxillary membrane component (General Secretory Pathway) [Escherichia coli K12].
coverage: Bacteria[1e-54]
conserved domains: (Evalue, description)
	1e-26	pfam02699, YajC, Preprotein translocase subunit. See..
	2e-26	COG1862, YajC, Preprotein translocase subunit YajC [Intracellular trafficking and secretion].
----------------------------------------------------
candidate #19:	b3753
likelihood ratios: Total 1.8e+11; Clust 2.1,25.6,44.1; BLAST 1.6,13.0,33.3; KEGG 2.6,17.0,10.3; ExprEco 6.6,6.9,5.7; ExprSce ,,; FusE2 1.0,1.0,1.0; FusE5 1.0,1.0,1.0; FusE10 ,,;
gene name: b3753	 (NP_418209)	gi: 16131621	length: 330aa
description: regulator for rbs operon [Escherichia coli K12].
coverage: Bacteria[0.0] Eukaryota[1e-24]
conserved domains: (Evalue, description)
	1e-97	COG1609, PurR, Transcriptional regulators [Transcription].
	4e-31	pfam00532, Peripla_BP_1, Periplasmic binding proteins and sugar binding domain of the LacI family. This family includes the periplasmic binding proteins, and the LacI family transcriptional regulators. The periplasmic binding proteins are the primary receptors for chemotaxis and transport of many sugar based solutes. The LacI family of proteins consist of transcriptional regulators related to the lac repressor. In this case, generally the sugar binding domain binds a sugar which changes the DNA binding activity of the repressor domain (pfam00356)..
	2e-23	smart00354, HTH_LACI, helix_turn _helix lactose operon repressor; .
	9e-18	COG1879, RbsB, ABC-type sugar transport system, periplasmic component [Carbohydrate transport and metabolism].
----------------------------------------------------
candidate #20:	b0438
likelihood ratios: Total 1.7e+11; Clust 30.1,3.9,14.2; BLAST 34.3,5.1,3.2; KEGG 16.8,8.7,6.1; ExprEco 14.2,3.4,3.4; ExprSce ,,; FusE2 1.0,0.9,0.8; FusE5 2.2,1.3,0.6; FusE10 ,,;
gene name: b0438	 (NP_414972)	gi: 16128423	length: 424aa
description: ATP-dependent specificity component of clpP serine protease, chaperone [Escherichia coli K12].
coverage: Archaea[6e-07] Bacteria[0.0] Eukaryota[1e-107]
conserved domains: (Evalue, description)
	0.0	COG1219, ClpX, ATP-dependent protease Clp, ATPase subunit [Posttranslational modification, protein turnover, chaperones].
	6e-32	COG1220, HslU, ATP-dependent protease HslVU (ClpYQ), ATPase subunit [Posttranslational modification, protein turnover, chaperones].
	1e-16	pfam06689, zf-C4_ClpX, ClpX C4-type zinc finger. The ClpX heat shock protein of Escherichia coli is a member of the universally conserved Hsp100 family of proteins, and possesses a putative zinc finger motif of the C4 type. This presumed zinc binding domain is found at the N-terminus of the ClpX protein. ClpX is an ATPase which functions both as a substrate specificity component of the ClpXP protease and as a molecular chaperone. The molecular function of this domain is now known..
	2e-15	pfam00004, AAA, ATPase family associated with various cellular activities (AAA). AAA family proteins often perform chaperone-like functions that assist in the assembly, operation, or disassembly of protein complexes..
	7e-13	COG0542, ClpA, ATPases with chaperone activity, ATP-binding subunit [Posttranslational modification, protein turnover, chaperones].
	1e-10	COG1223, COG1223, Predicted ATPase (AAA+ superfamily) [General function prediction only].
----------------------------------------------------
candidate #21:	b0651
likelihood ratios: Total 1.3e+11; Clust 2.1,11.4,2.0; BLAST 45.1,97.4,21.9; KEGG 9.3,228.9,5.8; ExprEco 1.8,1.2,1.4; ExprSce ,,; FusE2 1.0,0.9,0.9; FusE5 1.0,1.0,1.0; FusE10 ,,;
gene name: b0651	 (NP_415184)	gi: 16128634	length: 311aa
description: pyrimidine specific nucleoside hydrolase [Escherichia coli K12].
coverage: Archaea[2e-37] Bacteria[1e-178] Eukaryota[8e-64]
conserved domains: (Evalue, description)
	1e-118	pfam01156, IU_nuc_hydro, Inosine-uridine preferring nucleoside hydrolase..
	1e-111	COG1957, URH1, Inosine-uridine nucleoside N-ribohydrolase [Nucleotide transport and metabolism].
----------------------------------------------------
candidate #22:	b3610
likelihood ratios: Total 1.2e+11; Clust 4.3,2.3,7.7; BLAST 5.1,5.8,5.6; KEGG 1.9,1.4,1.6; ExprEco 12.7,3.2,4.7; ExprSce ,,; FusE2 1.0,0.9,0.7; FusE5 25.4,25.4,25.4; FusE10 ,,;
gene name: b3610	 (NP_418067)	gi: 16131481	length: 83aa
description: glutaredoxin 3 [Escherichia coli K12].
coverage: Bacteria[3e-42] Eukaryota[7e-13]
conserved domains: (Evalue, description)
	2e-23	pfam00462, Glutaredoxin, Glutaredoxin..
	4e-23	COG0695, GrxC, Glutaredoxin and related proteins [Posttranslational modification, protein turnover, chaperones].
----------------------------------------------------
candidate #23:	b0780
likelihood ratios: Total 1.0e+11; Clust 4.6,17.6,8.4; BLAST 4.0,31.8,61.7; KEGG 5.2,9.9,47.4; ExprEco 2.0,3.7,1.3; ExprSce ,,; FusE2 1.0,0.9,0.9; FusE5 1.0,1.0,1.0; FusE10 ,,;
gene name: b0780	 (NP_415301)	gi: 16128748	length: 302aa
description: putative phosphatase/sulfatase [Escherichia coli K12].
coverage: Bacteria[1e-167] Eukaryota[7e-88]
conserved domains: (Evalue, description)
	3e-81	pfam01933, UPF0052, Uncharacterized protein family UPF0052..
----------------------------------------------------
candidate #24:	b1738
likelihood ratios: Total 8.4e+10; Clust 3.5,4.1,2.0; BLAST 3.5,106.7,23.1; KEGG 4.4,82.8,60.8; ExprEco 1.5,1.2,1.3; ExprSce ,,; FusE2 1.0,1.0,1.0; FusE5 7.3,1.5,0.6; FusE10 ,,;
gene name: b1738	 (NP_416252)	gi: 16129692	length: 106aa
description: PEP-dependent phosphotransferase enzyme IV for cellobiose, arbutin, and salicin [Escherichia coli K12].
coverage: Bacteria[2e-52]
conserved domains: (Evalue, description)
	1e-30	cd00133, PTS_IIB_lac, PTS system, lactose/cellobiose specific IIB subunit. The bacterial phosphoenolpyruvate: sugar phosphotransferase system (PTS) is a multi-protein system involved in the regulation of a variety of metabolic and transcriptional processes. This family is one of four structurally and functionally distinct group IIB PTS system cytoplasmic enzymes, necessary for the uptake of carbohydrates across the cytoplasmic membrane and their phosphorylation.
	1e-27	COG1440, CelA, Phosphotransferase system cellobiose-specific component IIB [Carbohydrate transport and metabolism].
	6e-11	pfam02302, PTS_IIB, PTS system, Lactose/Cellobiose specific IIB subunit. The bacterial phosphoenolpyruvate: sugar phosphotransferase system (PTS) is a multi-protein system involved in the regulation of a variety of metabolic and transcriptional processes. The lactose/cellobiose-specific family are one of four structurally and functionally distinct group IIB PTS system cytoplasmic enzymes. The fold of IIB cellobiose shows similar structure to mammalian tyrosine phosphatases. .
----------------------------------------------------
candidate #25:	b3185
likelihood ratios: Total 7.1e+10; Clust 5.6,4.4,7.0; BLAST 9.4,5.0,2.3; KEGG 13.3,2.8,2.6; ExprEco 20.7,3.3,6.9; ExprSce ,,; FusE2 36.7,2.4,1.0; FusE5 1.0,1.0,1.0; FusE10 ,,;
gene name: b3185	 (NP_417652)	gi: 16131075	length: 85aa
description: 50S ribosomal subunit protein L27 [Escherichia coli K12].
coverage: Bacteria[2e-42] Eukaryota[2e-22]
conserved domains: (Evalue, description)
	2e-26	pfam01016, Ribosomal_L27, Ribosomal L27 protein..
----------------------------------------------------
candidate #26:	b1117
likelihood ratios: Total 5.9e+10; Clust 45.6,10.3,58.6; BLAST 10.5,15.6,3.6; KEGG 6.0,2.4,20.5; ExprEco 1.2,1.3,2.1; ExprSce ,,; FusE2 1.0,1.0,1.0; FusE5 1.4,0.8,3.1; FusE10 ,,;
gene name: b1117	 (NP_415635)	gi: 49176080	length: 228aa
description: putative ATP-binding component of a transport system [Escherichia coli K12].
coverage: Archaea[5e-57] Bacteria[1e-124] Eukaryota[9e-46]
conserved domains: (Evalue, description)
	2e-80	COG1136, SalX, ABC-type antimicrobial peptide transport system, ATPase component [Defense mechanisms].
	7e-60	COG2884, FtsE, Predicted ATPase involved in cell division [Cell division and chromosome partitioning].
	1e-59	COG4181, COG4181, Predicted ABC-type transport system involved in lysophospholipase L1 biosynthesis, ATPase component [Secondary metabolites biosynthesis, transport, and catabolism].
	2e-52	COG1135, AbcC, ABC-type metal ion transport system, ATPase component [Inorganic ion transport and metabolism].
	6e-49	cd00267, ABC_ATPase, ABC (ATP-binding cassette) transporter nucleotide-binding domain; ABC transporters are a large family of proteins involved in the transport of a wide variety of different compounds, like sugars, ions, peptides and more complex organic molecules. The nucleotide binding domain shows the highest similarity between all members of the family. ABC transporters are a subset of nucleotide hydrolases that contain a signature motif, Q-loop, and H-loop/switch region in addition to the Walker A motif/P-loop andWalker B motif commonly found in a number of ATP- and GTP-binding and hydrolyzing proteins..
	2e-48	COG3842, PotA, ABC-type spermidine/putrescine transport systems, ATPase components [Amino acid transport and metabolism].
	3e-48	COG3839, MalK, ABC-type sugar transport systems, ATPase components [Carbohydrate transport and metabolism].
	5e-48	COG1123, COG1123, ATPase components of various ABC-type transport systems, contain duplicated ATPase [General function prediction only].
	2e-47	COG1116, TauB, ABC-type nitrate/sulfonate/bicarbonate transport system, ATPase component [Inorganic ion transport and metabolism].
	4e-47	COG1126, GlnQ, ABC-type polar amino acid transport system, ATPase component [Amino acid transport and metabolism].
	9e-47	COG4608, AppF, ABC-type oligopeptide transport system, ATPase component [Amino acid transport and metabolism].
	1e-46	COG3638, COG3638, ABC-type phosphate/phosphonate transport system, ATPase component [Inorganic ion transport and metabolism].
	9e-46	COG1131, CcmA, ABC-type multidrug transport system, ATPase component [Defense mechanisms].
	1e-44	COG0444, DppD, ABC-type dipeptide/oligopeptide/nickel transport system, ATPase component [Amino acid transport and metabolism / Inorganic ion transport and metabolism].
	3e-44	COG1124, DppF, ABC-type dipeptide/oligopeptide/nickel transport system, ATPase component [Amino acid transport and metabolism / Inorganic ion transport and metabolism].
	5e-44	COG1120, FepC, ABC-type cobalamin/Fe3+-siderophores transport systems, ATPase components [Inorganic ion transport and metabolism / Coenzyme metabolism].
	2e-43	COG1127, Ttg2A, ABC-type transport system involved in resistance to organic solvents, ATPase component [Secondary metabolites biosynthesis, transport, and catabolism].
	2e-41	COG1125, OpuBA, ABC-type proline/glycine betaine transport systems, ATPase components [Amino acid transport and metabolism].
	2e-41	COG1122, CbiO, ABC-type cobalt transport system, ATPase component [Inorganic ion transport and metabolism].
	3e-41	pfam00005, ABC_tran, ABC transporter. ABC transporters for a large family of proteins responsible for translocation of a variety of compounds across biological membranes. ABC transporters are the largest family of proteins in many completely sequenced bacteria. ABC transporters are composed of two copies of this domain and two copies of a transmembrane domain pfam00664. These four domains may belong to a single polypeptide, or belong in different polypeptide chains..
	4e-40	COG1118, CysA, ABC-type sulfate/molybdate transport systems, ATPase component [Inorganic ion transport and metabolism].
	2e-39	COG1121, ZnuC, ABC-type Mn/Zn transport systems, ATPase component [Inorganic ion transport and metabolism].
	1e-38	COG1129, MglA, ABC-type sugar transport system, ATPase component [Carbohydrate transport and metabolism].
	1e-38	COG4175, ProV, ABC-type proline/glycine betaine transport system, ATPase component [Amino acid transport and metabolism].
	3e-37	COG0411, LivG, ABC-type branched-chain amino acid transport systems, ATPase component [Amino acid transport and metabolism].
	1e-36	COG4988, CydD, ABC-type transport system involved in cytochrome bd biosynthesis, ATPase and permease components [Energy production and conversion / Posttranslational modification, protein turnover, chaperones].
	1e-35	COG4172, COG4172, ABC-type uncharacterized transport system, duplicated ATPase component [General function prediction only].
	4e-34	COG4598, HisP, ABC-type histidine transport system, ATPase component [Amino acid transport and metabolism].
	5e-34	COG4525, TauB, ABC-type taurine transport system, ATPase component [Inorganic ion transport and metabolism].
	1e-33	COG2274, SunT, ABC-type bacteriocin/lantibiotic exporters, contain an N-terminal double-glycine peptidase domain [Defense mechanisms].
	4e-33	COG4987, CydC, ABC-type transport system involved in cytochrome bd biosynthesis, fused ATPase and permease components [Energy production and conversion / Posttranslational modification, protein turnover, chaperones].
	1e-32	COG0410, LivF, ABC-type branched-chain amino acid transport systems, ATPase component [Amino acid transport and metabolism].
	2e-32	COG3845, COG3845, ABC-type uncharacterized transport systems, ATPase components [General function prediction only].
	1e-30	COG4619, COG4619, ABC-type uncharacterized transport system, ATPase component [General function prediction only].
	2e-30	COG1132, MdlB, ABC-type multidrug transport system, ATPase and permease components [Defense mechanisms].
	7e-30	COG4161, ArtP, ABC-type arginine transport system, ATPase component [Amino acid transport and metabolism].
	2e-29	COG4559, COG4559, ABC-type hemin transport system, ATPase component [Inorganic ion transport and metabolism].
	9e-29	COG4107, PhnK, ABC-type phosphonate transport system, ATPase component [Inorganic ion transport and metabolism].
	4e-28	COG3840, ThiQ, ABC-type thiamine transport system, ATPase component [Coenzyme metabolism].
	4e-27	COG1119, ModF, ABC-type molybdenum transport system, ATPase component/photorepair protein PhrA [Inorganic ion transport and metabolism].
	4e-27	COG4778, PhnL, ABC-type phosphonate transport system, ATPase component [Inorganic ion transport and metabolism].
	5e-27	COG1117, PstB, ABC-type phosphate transport system, ATPase component [Inorganic ion transport and metabolism].
	3e-26	COG1137, YhbG, ABC-type (unclassified) transport system, ATPase component [General function prediction only].
	8e-26	COG4167, SapF, ABC-type antimicrobial peptide transport system, ATPase component [Defense mechanisms].
	9e-26	COG4555, NatA, ABC-type Na+ transport system, ATPase component [Energy production and conversion / Inorganic ion transport and metabolism].
	2e-25	COG4148, ModC, ABC-type molybdate transport system, ATPase component [Inorganic ion transport and metabolism].
	1e-24	COG0488, Uup, ATPase components of ABC transporters with duplicated ATPase domains [General function prediction only].
	4e-24	COG4604, CeuD, ABC-type enterochelin transport system, ATPase component [Inorganic ion transport and metabolism].
	4e-24	COG4618, ArpD, ABC-type protease/lipase transport system, ATPase and permease components [General function prediction only].
	1e-23	COG4136, COG4136, ABC-type uncharacterized transport system, ATPase component [General function prediction only].
	2e-22	COG4170, SapD, ABC-type antimicrobial peptide transport system, ATPase component [Defense mechanisms].
	7e-22	COG1101, PhnK, ABC-type uncharacterized transport system, ATPase component [General function prediction only].
	1e-21	COG1134, TagH, ABC-type polysaccharide/polyol phosphate transport system, ATPase component [Carbohydrate transport and metabolism / Cell envelope biogenesis, outer membrane].
	2e-21	COG4674, COG4674, Uncharacterized ABC-type transport system, ATPase component [General function prediction only].
	6e-21	COG5265, ATM1, ABC-type transport system involved in Fe-S cluster assembly, permease and ATPase components [Posttranslational modification, protein turnover, chaperones].
	4e-20	COG4152, COG4152, ABC-type uncharacterized transport system, ATPase component [General function prediction only].
	8e-20	COG4133, CcmA, ABC-type transport system involved in cytochrome c biogenesis, ATPase component [Posttranslational modification, protein turnover, chaperones].
	8e-20	COG4178, COG4178, ABC-type uncharacterized transport system, permease and ATPase components [General function prediction only].
	1e-19	COG4586, COG4586, ABC-type uncharacterized transport system, ATPase component [General function prediction only].
	2e-19	COG0396, SufC, ABC-type transport system involved in Fe-S cluster assembly, ATPase component [Posttranslational modification, protein turnover, chaperones].
	3e-17	COG4615, PvdE, ABC-type siderophore export system, fused ATPase and permease components [Secondary metabolites biosynthesis, transport, and catabolism / Inorganic ion transport and metabolism].
	2e-15	COG1245, COG1245, Predicted ATPase, RNase L inhibitor (RLI) homolog [General function prediction only].
	6e-15	COG2401, COG2401, ABC-type ATPase fused to a predicted acetyltransferase domain [General function prediction only].
	1e-13	COG4138, BtuD, ABC-type cobalamin transport system, ATPase component [Coenzyme metabolism].
----------------------------------------------------
candidate #27:	b0628
likelihood ratios: Total 4.2e+10; Clust 43.0,3.3,3.4; BLAST 10.7,4.9,5.1; KEGG 49.7,26.6,7.7; ExprEco 4.6,3.3,2.8; ExprSce ,,; FusE2 1.0,0.9,0.9; FusE5 1.0,1.0,0.9; FusE10 ,,;
gene name: b0628	 (NP_415161)	gi: 16128611	length: 321aa
description: lipoate synthase, an iron-sulfur enzyme [Escherichia coli K12].
coverage: Archaea[9e-63] Bacteria[0.0] Eukaryota[1e-66]
conserved domains: (Evalue, description)
	1e-145	COG0320, LipA, Lipoate synthase [Coenzyme metabolism].
	3e-14	smart00729, Elp3, Elongator protein 3, MiaB family, Radical SAM; This superfamily contains MoaA, NifB, PqqE, coproporphyrinogen III oxidase, biotin synthase and MiaB families, and includes a representative in the eukaryotic elongator subunit, Elp-3. Some members of the family are methyltransferases. .
	5e-12	pfam04055, Radical_SAM, Radical SAM superfamily..
----------------------------------------------------
candidate #28:	b0912
likelihood ratios: Total 4.0e+10; Clust 3.8,14.1,34.1; BLAST 7.1,2.5,7.3; KEGG 5.4,4.1,15.7; ExprEco 9.3,23.5,2.8; ExprSce ,,; FusE2 1.0,1.0,1.0; FusE5 1.0,1.0,0.8; FusE10 ,,;
gene name: b0912	 (NP_415432)	gi: 16128879	length: 94aa
description: integration host factor (IHF), beta subunit, site-specific recombination [Escherichia coli K12].
coverage: Bacteria[4e-48] Eukaryota[1e-11]
conserved domains: (Evalue, description)
	3e-27	pfam00216, Bac_DNA_binding, Bacterial DNA-binding protein..
	3e-26	smart00411, BHL, bacterial (prokaryotic) histone like domain; .
----------------------------------------------------
candidate #29:	b3560
likelihood ratios: Total 4.0e+10; Clust 14.4,6.4,3.6; BLAST 33.6,3.8,8.8; KEGG 5.4,4.6,11.8; ExprEco 27.2,3.0,13.6; ExprSce ,,; FusE2 1.0,1.0,1.0; FusE5 0.7,0.7,0.7; FusE10 ,,;
gene name: b3560	 (NP_418017)	gi: 16131431	length: 303aa
description: glycine tRNA synthetase, alpha subunit [Escherichia coli K12].
coverage: Bacteria[1e-180] Eukaryota[3e-93]
conserved domains: (Evalue, description)
	1e-152	pfam02091, tRNA_synt_2e, Glycyl-tRNA synthetase alpha subunit..
	1e-150	cd00733, GlyRS_alpha_core, Class II Glycyl-tRNA synthetase (GlyRS) alpha subunit core catalytic domain. GlyRS functions as a homodimer in eukaryotes, archaea and some bacteria and as a heterotetramer in the remainder of prokaryotes and in arabidopsis. It is responsible for the attachment of glycine to the 3' OH group of ribose of the appropriate tRNA. This domain is primarily responsible for the ATP-dependent formation of the enzyme bound aminoacyl-adenylate. This alignment contains only sequences from the GlyRS form which heterotetramerizes. The homodimer form of GlyRS is in a different family of class II aaRS. Class II assignment is based upon structure and the presence of three characteristic sequence motifs..
----------------------------------------------------
candidate #30:	b1863
likelihood ratios: Total 3.9e+10; Clust 5.7,9.4,22.5; BLAST 10.5,7.6,15.4; KEGG 4.6,12.6,43.3; ExprEco 2.9,1.6,2.2; ExprSce ,,; FusE2 1.0,1.0,1.0; FusE5 1.0,1.0,1.0; FusE10 ,,;
gene name: b1863	 (NP_416377)	gi: 16129816	length: 173aa
description: Holliday junction nuclease [Escherichia coli K12].
coverage: Bacteria[7e-91]
conserved domains: (Evalue, description)
	2e-59	COG0817, RuvC, Holliday junction resolvasome, endonuclease subunit [DNA replication, recombination, and repair].
	2e-58	cd00529, RuvC_resolvase, Holliday junction resolvases (HJRs) are endonucleases that specifically resolve Holliday junction DNA intermediates during homologous recombination. HJR's occur in archaea, bacteria, and in the mitochondria of certain fungi, however this CD includes only the bacterial and mitochondrial HJR's. These are referred to as the RuvC family of Holliday junction resolvases, RuvC being the E.coli HJR. RuvC and its orthologs are homodimers and are structurely similar to RNase H and Hsp70..
	3e-53	pfam02075, RuvC, Crossover junction endodeoxyribonuclease RuvC..
----------------------------------------------------
candidate #31:	b0676
likelihood ratios: Total 3.8e+10; Clust 2.4,24.2,5.7; BLAST 4.7,7.4,10.4; KEGG 4.4,7.0,16.5; ExprEco 1.4,1.5,1.5; ExprSce ,,; FusE2 1.0,1.0,1.0; FusE5 32.7,2.9,2.2; FusE10 ,,;
gene name: b0676	 (NP_415202)	gi: 16128652	length: 406aa
description: transcriptional repressor of genes for catabolic enzymes (NagC/XylR (ROK) family) [Escherichia coli K12].
coverage: Archaea[2e-25] Bacteria[0.0] Eukaryota[9e-16]
conserved domains: (Evalue, description)
	3e-55	pfam00480, ROK, ROK family..
	1e-53	COG1940, NagC, Transcriptional regulator/sugar kinase [Transcription / Carbohydrate transport and metabolism].
----------------------------------------------------
candidate #32:	b2960
likelihood ratios: Total 3.2e+10; Clust 11.6,3.7,5.8; BLAST 12.4,11.2,5.3; KEGG 92.2,1.7,2.6; ExprEco 2.1,1.6,2.4; ExprSce ,,; FusE2 1.7,8.8,3.6; FusE5 1.0,1.0,1.0; FusE10 ,,;
gene name: b2960	 (NP_417435)	gi: 16130861	length: 239aa
description: putative methyltransferase [Escherichia coli K12].
coverage: Bacteria[1e-139] Eukaryota[2e-21]
conserved domains: (Evalue, description)
	1e-74	COG0220, COG0220, Predicted S-adenosylmethionine-dependent methyltransferase [General function prediction only].
	9e-61	pfam02390, Methyltransf_4, Putative methyltransferase. This is a family of putative methyltransferases. The aligned region contains the GXGXG S-AdoMet binding site suggesting a putative methyltransferase activity..
----------------------------------------------------
candidate #33:	b0756
likelihood ratios: Total 3.2e+10; Clust 4.1,5.6,5.9; BLAST 4.2,40.8,25.0; KEGG 11.3,10.8,13.8; ExprEco 1.6,2.1,4.2; ExprSce ,,; FusE2 1.0,1.0,1.0; FusE5 3.7,1.2,0.5; FusE10 ,,;
gene name: b0756	 (NP_415277)	gi: 16128724	length: 346aa
description: galactose-1-epimerase (mutarotase) [Escherichia coli K12].
coverage: Bacteria[0.0] Eukaryota[2e-53]
conserved domains: (Evalue, description)
	6e-73	pfam01263, Aldose_epim, Aldose 1-epimerase..
	9e-69	COG2017, GalM, Galactose mutarotase and related enzymes [Carbohydrate transport and metabolism].
----------------------------------------------------
candidate #34:	b4194
likelihood ratios: Total 3.1e+10; Clust 3.0,47.3,9.0; BLAST 1.7,15.1,4.5; KEGG 3.9,61.2,17.2; ExprEco 2.0,15.0,2.8; ExprSce ,,; FusE2 1.0,1.0,1.0; FusE5 0.8,0.8,0.8; FusE10 ,,;
gene name: b4194	 (NP_418615)	gi: 16132016	length: 101aa
description: putative PTS family enzyme II component, possibly ascorbate-specific [Escherichia coli K12].
coverage: Bacteria[2e-51]
conserved domains: (Evalue, description)
	2e-22	COG3414, SgaB, Phosphotransferase system, galactitol-specific IIB component [Carbohydrate transport and metabolism].
	3e-16	pfam02302, PTS_IIB, PTS system, Lactose/Cellobiose specific IIB subunit. The bacterial phosphoenolpyruvate: sugar phosphotransferase system (PTS) is a multi-protein system involved in the regulation of a variety of metabolic and transcriptional processes. The lactose/cellobiose-specific family are one of four structurally and functionally distinct group IIB PTS system cytoplasmic enzymes. The fold of IIB cellobiose shows similar structure to mammalian tyrosine phosphatases. .
----------------------------------------------------
candidate #35:	b0741
likelihood ratios: Total 3.1e+10; Clust 2.0,4.5,7.8; BLAST 42.9,2.8,38.0; KEGG 7.1,3.3,150.6; ExprEco 4.0,18.6,1.2; ExprSce ,,; FusE2 1.0,1.0,1.0; FusE5 1.0,0.7,0.5; FusE10 ,,;
gene name: b0741	 (NP_415269)	gi: 16128716	length: 173aa
description: peptidoglycan-associated lipoprotein [Escherichia coli K12].
coverage: Bacteria[1e-93]
conserved domains: (Evalue, description)
	9e-37	COG2885, OmpA, Outer membrane protein and related peptidoglycan-associated (lipo)proteins [Cell envelope biogenesis, outer membrane].
	4e-29	pfam00691, OmpA, OmpA family. The Pfam entry also includes MotB and related proteins..
----------------------------------------------------
candidate #36:	b1512
likelihood ratios: Total 3.0e+10; Clust 8.5,9.1,7.8; BLAST 2.6,76.4,42.6; KEGG 6.7,31.5,27.1; ExprEco 1.2,1.2,1.4; ExprSce ,,; FusE2 1.0,1.0,1.0; FusE5 1.0,0.7,0.7; FusE10 ,,;
gene name: b1512	 (NP_416029)	gi: 16129471	length: 317aa
description: putative transcriptional regulator, sorC family [Escherichia coli K12].
coverage: Bacteria[1e-174]
conserved domains: (Evalue, description)
	3e-83	COG2390, DeoR, Transcriptional regulator, contains sigma factor-related N-terminal domain [Transcription].
	8e-60	pfam04198, Sugar-bind, Putative sugar-binding domain. This probable domain is found in bacterial transcriptional regulators such as DeoR and SorC. These proteins have an amino-terminal helix-turn-helix pfam00325 that binds to DNA. This domain is probably the ligand regulator binding region. SorC is regulated by sorbose and other members of this family are likely to be regulated by other sugar substrates..
----------------------------------------------------
candidate #37:	b0439
likelihood ratios: Total 2.9e+10; Clust 11.6,12.7,15.2; BLAST 2.6,2.8,2.5; KEGG 4.5,6.8,16.4; ExprEco 310.1,4.4,4.0; ExprSce ,,; FusE2 1.0,0.9,0.8; FusE5 1.0,0.7,0.5; FusE10 ,,;
gene name: b0439	 (NP_414973)	gi: 16128424	length: 784aa
description: DNA-binding ATP-dependent protease La; heat shock K-protein [Escherichia coli K12].
coverage: Archaea[1e-176] Bacteria[0.0] Eukaryota[1e-162]
conserved domains: (Evalue, description)
	0.0	COG0466, Lon, ATP-dependent Lon protease, bacterial type [Posttranslational modification, protein turnover, chaperones].
	6e-95	pfam05362, Lon_C, Lon protease (S16) C-terminal proteolytic domain. The Lon serine proteases must hydrolyse ATP to degrade protein substrates. In Escherichia coli, these proteases are involved in turnover of intracellular proteins, including abnormal proteins following heat-shock. The active site for protease activity resides in a C-terminal domain. The Lon proteases are classified as family S16 in Merops..
	1e-47	pfam02190, LON, ATP-dependent protease La (LON) domain..
	2e-25	COG1067, LonB, Predicted ATP-dependent protease [Posttranslational modification, protein turnover, chaperones].
	3e-19	pfam00004, AAA, ATPase family associated with various cellular activities (AAA). AAA family proteins often perform chaperone-like functions that assist in the assembly, operation, or disassembly of protein complexes..
	3e-12	COG2802, COG2802, Uncharacterized protein, similar to the N-terminal domain of Lon protease [General function prediction only].
	3e-11	COG0714, COG0714, MoxR-like ATPases [General function prediction only].
	3e-11	COG1750, COG1750, Archaeal serine proteases [General function prediction only].
----------------------------------------------------
candidate #38:	b1211
likelihood ratios: Total 2.6e+10; Clust 198.7,17.8,5.8; BLAST 66.3,3.7,4.2; KEGG 16.7,2.4,2.8; ExprEco 1.4,1.8,1.6; ExprSce ,,; FusE2 3.4,1.2,0.7; FusE5 1.0,1.0,1.0; FusE10 ,,;
gene name: b1211	 (NP_415729)	gi: 16129174	length: 360aa
description: peptide chain release factor RF-1 [Escherichia coli K12].
coverage: Bacteria[0.0] Eukaryota[2e-86]
conserved domains: (Evalue, description)
	1e-163	COG0216, PrfA, Protein chain release factor A [Translation, ribosomal structure and biogenesis].
	2e-55	COG1186, PrfB, Protein chain release factor B [Translation, ribosomal structure and biogenesis].
	9e-44	pfam03462, PCRF, PCRF domain. This domain is found in peptide chain release factors..
	3e-39	pfam00472, RF-1, Peptidyl-tRNA hydrolase domain. This domain is found in peptide chain release factors such as RF-1 and RF-2, and a number of smaller proteins of unknown function. This domain contains the peptidyl-tRNA hydrolase activity. The domain contains a highly conserved motif GGQ, where the glutamine is thought to coordinate the water that mediates the hydrolysis..
----------------------------------------------------
candidate #39:	b0437
likelihood ratios: Total 2.4e+10; Clust 25.0,6.6,12.4; BLAST 5.9,1.3,1.8; KEGG 15.9,5.1,4.4; ExprEco 84.6,6.8,4.3; ExprSce ,,; FusE2 1.0,1.0,1.0; FusE5 1.0,1.0,1.0; FusE10 ,,;
gene name: b0437	 (NP_414971)	gi: 16128422	length: 207aa
description: ATP-dependent proteolytic subunit of clpA-clpP serine protease, heat shock protein F21.5 [Escherichia coli K12].
coverage: Bacteria[1e-114] Eukaryota[3e-65]
conserved domains: (Evalue, description)
	8e-89	COG0740, ClpP, Protease subunit of ATP-dependent Clp proteases [Posttranslational modification, protein turnover, chaperones / Intracellular trafficking and secretion].
	2e-86	pfam00574, CLP_protease, Clp protease. The Clp protease has an active site catalytic triad. In E. coli Clp protease, ser-111, his-136 and asp-185 form the catalytic triad. One member has lost all of these active site residues and is therefore inactive. Some members contain one or two large insertions..
----------------------------------------------------
candidate #40:	b1736
likelihood ratios: Total 2.2e+10; Clust 8.1,3.5,1.9; BLAST 2.6,119.6,16.3; KEGG 4.1,305.1,38.1; ExprEco 1.9,1.5,1.3; ExprSce ,,; FusE2 1.0,1.0,1.0; FusE5 1.0,0.7,0.7; FusE10 ,,;
gene name: b1736	 (NP_416250)	gi: 16129690	length: 116aa
description: PEP-dependent phosphotransferase enzyme III for cellobiose, arbutin, and salicin [Escherichia coli K12].
coverage: Bacteria[3e-57]
conserved domains: (Evalue, description)
	1e-24	cd00215, PTS_IIA_lac, PTS_IIA, PTS system, lactose/cellobiose specific IIA subunit. The bacterial phosphoenolpyruvate: sugar phosphotransferase system (PTS) is a multi-protein system involved in the regulation of a variety of metabolic and transcriptional processes. This family is one of four structurally and functionally distinct group IIA PTS system cytoplasmic enzymes, necessary for the uptake of carbohydrates across the cytoplasmic membrane and their phosphorylation. This family of proteins normally function as a homotrimer, stabilized by a centrally located metal ion. Separation into subunits is thought to occur after phosphorylation..
----------------------------------------------------
candidate #41:	b1718
likelihood ratios: Total 2.1e+10; Clust 14.9,22.8,8.4; BLAST 11.7,2.0,2.9; KEGG 16.1,2.0,2.0; ExprEco 41.1,8.8,4.7; ExprSce ,,; FusE2 1.0,1.0,1.0; FusE5 1.0,1.0,1.0; FusE10 ,,;
gene name: b1718	 (NP_416233)	gi: 16129674	length: 180aa
description: protein chain initiation factor IF-3 [Escherichia coli K12].
coverage: Bacteria[7e-96] Eukaryota[1e-35]
conserved domains: (Evalue, description)
	3e-65	COG0290, InfC, Translation initiation factor 3 (IF-3) [Translation, ribosomal structure and biogenesis].
	7e-28	pfam00707, IF3_C, Translation initiation factor IF-3, C-terminal domain..
	9e-24	pfam05198, IF3_N, Translation initiation factor IF-3, N-terminal domain..
----------------------------------------------------
candidate #42:	b3035
likelihood ratios: Total 1.9e+10; Clust 9.9,1.9,2.3; BLAST 13.4,9.5,35.8; KEGG 2.3,6.0,10.8; ExprEco 48.5,3.3,6.7; ExprSce ,,; FusE2 1.0,1.0,1.0; FusE5 0.9,0.9,0.9; FusE10 ,,;
gene name: b3035	 (NP_417507)	gi: 16130931	length: 495aa
description: outer membrane channel; specific tolerance to colicin E1; segregation of daughter chromosomes [Escherichia coli K12].
coverage: Bacteria[0.0]
conserved domains: (Evalue, description)
	4e-54	COG1538, TolC, Outer membrane protein [Cell envelope biogenesis, outer membrane / Intracellular trafficking and secretion].
	2e-25	pfam02321, OEP, Outer membrane efflux protein. The OEP family (Outer membrane efflux protein) form trimeric channels that allow export of a variety of substrates in Gram negative bacteria. Each member of this family is composed of two repeats. The trimeric channel is composed of a 12 stranded all beta sheet barrel that spans the outer membrane, and a long all helical barrel that spans the periplasm..
----------------------------------------------------
candidate #43:	b3288
likelihood ratios: Total 1.8e+10; Clust 160.6,3.3,3.9; BLAST 22.4,5.4,5.6; KEGG 14.2,4.2,3.0; ExprEco 4.5,1.9,4.0; ExprSce ,,; FusE2 1.0,0.9,0.9; FusE5 1.4,1.4,1.4; FusE10 ,,;
gene name: b3288	 (NP_417746)	gi: 16131167	length: 315aa
description: 10-formyltetrahydrofolate:L-methionyl-tRNA(fMet) N-formyltransferase [Escherichia coli K12].
coverage: Archaea[6e-10] Bacteria[1e-178] Eukaryota[2e-34]
conserved domains: (Evalue, description)
	1e-125	COG0223, Fmt, Methionyl-tRNA formyltransferase [Translation, ribosomal structure and biogenesis].
	2e-54	pfam00551, Formyl_trans_N, Formyl transferase. This family includes the following members. Glycinamide ribonucleotide transformylase catalyses the third step in de novo purine biosynthesis, the transfer of a formyl group to 5'-phosphoribosylglycinamide. Formyltetrahydrofolate deformylase produces formate from formyl- tetrahydrofolate. Methionyl-tRNA formyltransferase transfers a formyl group onto the amino terminus of the acyl moiety of the methionyl aminoacyl-tRNA. Inclusion of the following members is supported by PSI-blast. HOXX_BRAJA (P31907) contains a related domain of unknown function. PRTH_PORGI (P46071) contains a related domain of unknown function. Y09P_MYCTU (Q50721) contains a related domain of unknown function..
	7e-30	pfam02911, Formyl_trans_C, Formyl transferase, C-terminal domain..
----------------------------------------------------
candidate #44:	b0740
likelihood ratios: Total 1.6e+10; Clust 3.1,4.2,11.3; BLAST 56.0,2.6,92.9; KEGG 8.2,1.6,7.5; ExprEco 3.6,6.0,3.9; ExprSce ,,; FusE2 1.0,1.0,1.0; FusE5 1.0,1.0,0.9; FusE10 ,,;
gene name: b0740	 (NP_415268)	gi: 16128715	length: 430aa
description: periplasmic protein involved in the tonb-independent uptake of group A colicins [Escherichia coli K12].
coverage: Archaea[1e-12] Bacteria[0.0] Eukaryota[8e-10]
conserved domains: (Evalue, description)
	1e-118	COG0823, TolB, Periplasmic component of the Tol biopolymer transport system [Intracellular trafficking and secretion].
	2e-51	pfam04052, TolB_N, TolB amino-terminal domain. TolB is an essential periplasmic component of the tol-dependent translocation system. This function of this amino terminal domain is uncertain..
----------------------------------------------------
candidate #45:	b2828
likelihood ratios: Total 1.4e+10; Clust 14.0,12.3,4.3; BLAST 10.6,6.8,3.4; KEGG 16.4,4.0,3.0; ExprEco 1.6,4.8,1.7; ExprSce ,,; FusE2 1.0,1.0,1.0; FusE5 3.1,3.1,3.1; FusE10 ,,;
gene name: b2828	 (NP_417305)	gi: 16130732	length: 291aa
description: phosphatidylglycerol-prolipoprotein diacylglyceryl transferase [Escherichia coli K12].
coverage: Bacteria[1e-171]
conserved domains: (Evalue, description)
	2e-76	pfam01790, LGT, Prolipoprotein diacylglyceryl transferase..
----------------------------------------------------
candidate #46:	b3087
likelihood ratios: Total 1.3e+10; Clust 3.5,2.3,3.0; BLAST 2.3,18.2,24.2; KEGG 3.6,22.6,19.1; ExprEco 4.0,1.7,50.0; ExprSce ,,; FusE2 1.0,1.0,1.0; FusE5 1.0,1.0,1.0; FusE10 ,,;
gene name: b3087	 (NP_417558)	gi: 16130982	length: 334aa
description: putative NAD(P)-binding dehydrogenase [Escherichia coli K12].
coverage: Archaea[8e-17] Bacteria[0.0] Eukaryota[4e-38]
conserved domains: (Evalue, description)
	9e-46	COG0673, MviM, Predicted dehydrogenases and related proteins [General function prediction only].
	1e-29	pfam01408, GFO_IDH_MocA, Oxidoreductase family, NAD-binding Rossmann fold. This family of enzymes utilise NADP or NAD. This family is called the GFO/IDH/MOCA family..
----------------------------------------------------
candidate #47:	b2595
likelihood ratios: Total 1.3e+10; Clust 5.3,8.4,4.2; BLAST 6.3,11.9,6.9; KEGG 3.9,12.1,24.9; ExprEco 5.7,4.0,4.9; ExprSce ,,; FusE2 1.0,1.0,1.0; FusE5 1.0,1.0,1.0; FusE10 ,,;
gene name: b2595	 (NP_417086)	gi: 16130516	length: 245aa
description: putative lipoprotein [Escherichia coli K12].
coverage: Bacteria[1e-138]
conserved domains: (Evalue, description)
	3e-80	pfam03696, UPF0169, Uncharacterized protein family (UPF0169). Members of this family are predicted to be lipoproteins. The function of these proteins is unknown..
	6e-72	COG4105, ComL, DNA uptake lipoprotein [General function prediction only].
----------------------------------------------------
candidate #48:	b1853
likelihood ratios: Total 1.3e+10; Clust 4.8,257.8,78.7; BLAST 1.5,5.8,25.8; KEGG 1.7,5.5,9.5; ExprEco 1.8,1.7,2.4; ExprSce ,,; FusE2 1.0,1.0,1.0; FusE5 1.0,1.0,0.9; FusE10 ,,;
gene name: b1853	 (NP_416367)	gi: 16129806	length: 289aa
description: putative transcriptional regulator (N-terminal); putative sugar-binding domain of regulator protein (C-terminal) [Escherichia coli K12].
coverage: Bacteria[1e-158] Eukaryota[1e-112]
conserved domains: (Evalue, description)
	6e-72	COG1737, RpiR, Transcriptional regulators [Transcription].
	1e-34	pfam01418, HTH_6, Helix-turn-helix domain, rpiR family. This domain contains a helix-turn-helix motif. The best characterised member of this family is RpiR, a regulator of the expression of rpiB gene..
	9e-22	pfam01380, SIS, SIS domain. SIS (Sugar ISomerase) domains are found in many phosphosugar isomerases and phosphosugar binding proteins. SIS domains are also found in proteins that regulate the expression of genes involved in synthesis of phosphosugars. Presumably the SIS domains bind to the end-product of the pathway..
----------------------------------------------------
candidate #49:	b1324
likelihood ratios: Total 1.2e+10; Clust 6.4,7.6,9.9; BLAST 4.9,2.7,5.6; KEGG 133.3,5.2,8.4; ExprEco 3.2,10.8,1.6; ExprSce ,,; FusE2 1.0,1.0,1.0; FusE5 1.0,1.0,1.0; FusE10 ,,;
gene name: b1324	 (NP_415840)	gi: 16129285	length: 168aa
description: thiol peroxidase [Escherichia coli K12].
coverage: Archaea[8e-11] Bacteria[1e-88]
conserved domains: (Evalue, description)
	5e-66	COG2077, Tpx, Peroxiredoxin [Posttranslational modification, protein turnover, chaperones].
	1e-28	pfam00578, AhpC-TSA, AhpC/TSA family. This family contains proteins related to alkyl hydroperoxide reductase (AhpC) and thiol specific antioxidant (TSA). .
	9e-17	COG1225, Bcp, Peroxiredoxin [Posttranslational modification, protein turnover, chaperones].
----------------------------------------------------
candidate #50:	b2231
likelihood ratios: Total 1.1e+10; Clust 8.1,8.4,5.2; BLAST 5.6,5.5,4.0; KEGG 9.0,3.4,1.8; ExprEco 69.0,7.9,8.7; ExprSce ,,; FusE2 1.0,1.0,1.0; FusE5 1.0,1.0,1.0; FusE10 ,,;
gene name: b2231	 (NP_416734)	gi: 16130166	length: 875aa
description: DNA gyrase, subunit A, type II topoisomerase [Escherichia coli K12].
coverage: Archaea[0.0] Bacteria[0.0] Eukaryota[0.0]
conserved domains: (Evalue, description)
	0.0	cd00187, TOP4c, DNA Topoisomerase, subtype IIA; domain A'; bacterial DNA topoisomerase IV (C subunit, ParC), bacterial DNA gyrases (A subunit, GyrA),mammalian DNA toposiomerases II. DNA topoisomerases are essential enzymes that regulate the conformational changes in DNA topology by catalysing the concerted breakage and rejoining of DNA strands during normal cellular growth..
	0.0	pfam00521, DNA_topoisoIV, DNA gyrase/topoisomerase IV, subunit A..
	0.0	COG0188, GyrA, Type IIA topoisomerase (DNA gyrase/topo II, topoisomerase IV), A subunit [DNA replication, recombination, and repair].
	1e-173	smart00434, TOP4c, DNA Topoisomerase IV; Bacterial DNA topoisomerase IV, GyrA, ParC .
----------------------------------------------------
candidate #51:	b3887
likelihood ratios: Total 1.1e+10; Clust 8.2,3.9,3.7; BLAST 21.5,8.4,4.2; KEGG 10.1,12.4,11.5; ExprEco 3.9,4.3,7.5; ExprSce ,,; FusE2 1.0,0.9,0.7; FusE5 1.0,1.0,1.0; FusE10 ,,;
gene name: b3887	 (NP_418323)	gi: 16131727	length: 145aa
description: D-Tyr-tRNA(Tyr) deacylase [Escherichia coli K12].
coverage: Bacteria[2e-76] Eukaryota[2e-24]
conserved domains: (Evalue, description)
	7e-59	cd00563, Dtyr_deacylase, D-Tyrosyl-tRNAtyr deacylases; a class of tRNA-dependent hydrolases which are capable of hydrolyzing the ester bond of D-Tyrosyl-tRNA reducing the level of cellular D-Tyrosine while recycling the peptidyl-tRNA; found in bacteria and in eukaryotes but not in archea; beta barrel-like fold structure; forms homodimers in which two surface cavities serve as the active site for tRNA binding.
----------------------------------------------------
candidate #52:	b1737
likelihood ratios: Total 1.0e+10; Clust 4.9,4.6,2.0; BLAST 3.0,136.4,10.2; KEGG 5.3,138.7,31.9; ExprEco 1.2,1.1,1.0; ExprSce ,,; FusE2 1.0,1.0,1.0; FusE5 3.4,1.2,0.5; FusE10 ,,;
gene name: b1737	 (NP_416251)	gi: 16129691	length: 452aa
description: PEP-dependent phosphotransferase enzyme II for cellobiose, arbutin, and salicin [Escherichia coli K12].
coverage: Bacteria[0.0]
conserved domains: (Evalue, description)
	1e-112	COG1455, CelB, Phosphotransferase system cellobiose-specific component IIC [Carbohydrate transport and metabolism].
	5e-26	pfam02378, PTS_EIIC, Phosphotransferase system, EIIC. The bacterial phosphoenolpyruvate: sugar phosphotransferase system (PTS) is a multi-protein system involved in the regulation of a variety of metabolic and transcriptional processes. The sugar-specific permease of the PTS consists of three domains (IIA, IIB and IIC). The IIC domain catalyses the transfer of a phosphoryl group from IIB to the sugar substrate..
----------------------------------------------------
candidate #53:	b0162
likelihood ratios: Total 9.6e+09; Clust 2.8,2.0,3.4; BLAST 2.9,17.1,110.2; KEGG 6.5,5.3,13.2; ExprEco 3.1,3.2,3.2; ExprSce ,,; FusE2 1.0,1.0,1.0; FusE5 7.3,1.5,0.6; FusE10 ,,;
gene name: b0162	 (NP_414704)	gi: 49176002	length: 391aa
description: regulator of D-galactarate, D-glucarate and D-glycerate metabolism [Escherichia coli K12].
coverage: Bacteria[0.0]
conserved domains: (Evalue, description)
	1e-138	COG3835, CdaR, Sugar diacid utilization regulator [Transcription / Signal transduction mechanisms].
	1e-108	pfam05651, Diacid_rec, Putative sugar diacid recognition. This region is found in several proteins characterised as carbohydrate diacid regulators. An HTH DNA-binding motif is found at the C-terminus of these proteins suggesting that this region includes the sugar recognition region..
	3e-13	COG2508, COG2508, Regulator of polyketide synthase expression [Signal transduction mechanisms / Secondary metabolites biosynthesis, transport, and catabolism].
----------------------------------------------------
candidate #54:	b2428
likelihood ratios: Total 9.3e+09; Clust 3.1,33.6,3.2; BLAST 4.1,81.5,14.4; KEGG 4.6,27.9,17.6; ExprEco 1.2,1.7,1.4; ExprSce ,,; FusE2 1.0,1.0,1.0; FusE5 1.0,1.0,1.0; FusE10 ,,;
gene name: b2428	 (NP_416923)	gi: 16130353	length: 298aa
description: putative regulator [Escherichia coli K12].
coverage: Archaea[2e-44] Bacteria[1e-164] Eukaryota[3e-45]
conserved domains: (Evalue, description)
	1e-120	COG2103, COG2103, Predicted sugar phosphate isomerase [General function prediction only].
----------------------------------------------------
candidate #55:	b1127
likelihood ratios: Total 9.2e+09; Clust 4.4,7.5,2.7; BLAST 2.8,61.8,14.7; KEGG 6.4,67.9,22.6; ExprEco 1.7,1.9,1.4; ExprSce ,,; FusE2 1.0,1.0,1.0; FusE5 1.0,1.0,1.0; FusE10 ,,;
gene name: b1127	 (NP_415645)	gi: 16129090	length: 408aa
description: putative peptidase T [Escherichia coli K12].
coverage: Bacteria[0.0] Eukaryota[7e-56]
conserved domains: (Evalue, description)
	1e-132	COG2195, PepD, Di- and tripeptidases [Amino acid transport and metabolism].
	3e-36	pfam01546, Peptidase_M20, Peptidase family M20/M25/M40. This family includes a range of zinc metallopeptidases belonging to several families in the peptidase classification. Family M20 are Glutamate carboxypeptidases. Peptidase family M25 contains X-His dipeptidases..
	3e-12	COG0624, ArgE, Acetylornithine deacetylase/Succinyl-diaminopimelate desuccinylase and related deacylases [Amino acid transport and metabolism].
----------------------------------------------------
candidate #56:	b3175
likelihood ratios: Total 8.8e+09; Clust 60.3,11.7,9.8; BLAST 32.6,5.2,13.2; KEGG 8.9,2.3,2.3; ExprEco 2.5,1.4,3.6; ExprSce ,,; FusE2 1.0,1.0,1.0; FusE5 1.0,1.0,1.0; FusE10 ,,;
gene name: b3175	 (NP_417642)	gi: 16131065	length: 110aa
description: preprotein translocase, membrane component, transport across inner membrane (General Secretory Pathway) [Escherichia coli K12].
coverage: Bacteria[4e-55]
conserved domains: (Evalue, description)
	2e-17	pfam03840, SecG, Preprotein translocase SecG subunit..
	3e-17	COG1314, SecG, Preprotein translocase subunit SecG [Intracellular trafficking and secretion].
----------------------------------------------------
candidate #57:	b4261
likelihood ratios: Total 8.7e+09; Clust 7.7,3.0,4.4; BLAST 6.5,7.5,21.3; KEGG 8.8,5.6,81.9; ExprEco 5.4,1.4,2.7; ExprSce ,,; FusE2 1.0,1.0,1.0; FusE5 1.0,1.0,1.0; FusE10 ,,;
gene name: b4261	 (NP_418682)	gi: 16132083	length: 366aa
description: putative transmembrane protein, transport [Escherichia coli K12].
coverage: Bacteria[0.0]
conserved domains: (Evalue, description)
	5e-45	pfam03739, YjgP_YjgQ, Predicted permease YjgP/YjgQ family. Members of this family are predicted integral membrane proteins of unknown function. They are about 350 amino acids long and contain about 6 transmembrane regions. They are predicted to be permeases although there is no verification of this..
----------------------------------------------------
candidate #58:	b2081
likelihood ratios: Total 7.7e+09; Clust 3.1,4.8,3.3; BLAST 3.5,12.4,20.4; KEGG 4.9,42.2,8.6; ExprEco 8.9,2.8,5.7; ExprSce ,,; FusE2 1.0,0.9,0.9; FusE5 1.0,1.0,0.9; FusE10 ,,;
gene name: b2081	 (NP_416585)	gi: 16130021	length: 453aa
description: putative protease [Escherichia coli K12].
coverage: Archaea[2e-48] Bacteria[0.0]
conserved domains: (Evalue, description)
	1e-75	pfam01136, Peptidase_U32, Peptidase family U32..
----------------------------------------------------
candidate #59:	b4226
likelihood ratios: Total 7.0e+09; Clust 3.2,4.2,6.0; BLAST 15.3,5.8,4.6; KEGG 3.6,14.0,12.2; ExprEco 12.8,3.1,8.7; ExprSce ,,; FusE2 1.0,1.0,1.0; FusE5 1.0,1.0,1.0; FusE10 ,,;
gene name: b4226	 (NP_418647)	gi: 16132048	length: 176aa
description: inorganic pyrophosphatase [Escherichia coli K12].
coverage: Archaea[1e-45] Bacteria[3e-99] Eukaryota[1e-79]
conserved domains: (Evalue, description)
	2e-59	COG0221, Ppa, Inorganic pyrophosphatase [Energy production and conversion].
	4e-43	pfam00719, Pyrophosphatase, Inorganic pyrophosphatase..
----------------------------------------------------
candidate #60:	b2219
likelihood ratios: Total 7.0e+09; Clust 2.7,7.3,2.4; BLAST 14.4,3.7,5.2; KEGG 20.4,12.9,4.7; ExprEco 1.2,1.5,1.4; ExprSce ,,; FusE2 1.0,1.0,1.0; FusE5 5.4,5.4,5.4; FusE10 ,,;
gene name: b2219	 (NP_416723)	gi: 16130156	length: 608aa
description: sensor protein AtoS for response regulator AtoC [Escherichia coli K12].
coverage: Archaea[9e-34] Bacteria[0.0] Eukaryota[1e-23]
conserved domains: (Evalue, description)
	4e-44	COG3852, NtrB, Signal transduction histidine kinase, nitrogen specific [Signal transduction mechanisms].
	3e-39	COG5002, VicK, Signal transduction histidine kinase [Signal transduction mechanisms].
	1e-37	COG5000, NtrY, Signal transduction histidine kinase involved in nitrogen fixation and metabolism regulation [Signal transduction mechanisms].
	8e-36	COG4191, COG4191, Signal transduction histidine kinase regulating C4-dicarboxylate transport system [Signal transduction mechanisms].
	2e-35	COG0642, BaeS, Signal transduction histidine kinase [Signal transduction mechanisms].
	1e-33	COG2205, KdpD, Osmosensitive K+ channel histidine kinase [Signal transduction mechanisms].
	2e-24	COG4192, COG4192, Signal transduction histidine kinase regulating phosphoglycerate transport system [Signal transduction mechanisms].
	2e-22	smart00387, HATPase_c, Histidine kinase-like ATPases; Histidine kinase-, DNA gyrase B-, phytochrome-like ATPases. .
	2e-22	COG3290, CitA, Signal transduction histidine kinase regulating citrate/malate metabolism [Signal transduction mechanisms].
	3e-20	COG4251, COG4251, Bacteriophytochrome (light-regulated signal transduction histidine kinase) [Signal transduction mechanisms].
	3e-20	pfam02518, HATPase_c, Histidine kinase-, DNA gyrase B-, and HSP90-like ATPase. This family represents the structurally related ATPase domains of histidine kinase, DNA gyrase B and HSP90..
	8e-18	cd00075, HATPase_c, Histidine kinase-like ATPases; This family includes several ATP-binding proteins for example: histidine kinase, DNA gyrase B, topoisomerases, heat shock protein HSP90, phytochrome-like ATPases and DNA mismatch repair proteins.
	4e-11	smart00388, HisKA, His Kinase A (phosphoacceptor) domain; Dimerisation and phosphoacceptor domain of histidine kinases. .
----------------------------------------------------
candidate #61:	b3935
likelihood ratios: Total 6.8e+09; Clust 95.1,4.4,5.2; BLAST 7.8,8.5,5.2; KEGG 7.1,6.6,3.5; ExprEco 2.3,2.2,2.4; ExprSce ,,; FusE2 2.4,1.3,2.8; FusE5 0.8,0.8,0.8; FusE10 ,,;
gene name: b3935	 (NP_418370)	gi: 16131773	length: 732aa
description: primosomal protein N' (factor Y) directs replication fork assembly at D-loops, ATP-dependent [Escherichia coli K12].
coverage: Bacteria[0.0] Eukaryota[1e-07]
conserved domains: (Evalue, description)
	0.0	COG1198, PriA, Primosomal protein N' (replication factor Y) - superfamily II helicase [DNA replication, recombination, and repair].
	1e-17	cd00269, DEXHc, DEXH-box helicases. A diverse family of proteins involved in ATP-dependent DNA or RNA unwinding, needed in a variety of cellular processes. The name derives from the sequence of the Walker B motif (motif II). This domain contains the ATP-binding region..
	6e-15	cd00046, DEXDc, DEAD-like helicases superfamily. A diverse family of proteins involved in ATP-dependent RNA or DNA unwinding. This domain contains the ATP-binding region..
	1e-14	COG1197, Mfd, Transcription-repair coupling factor (superfamily II helicase) [DNA replication, recombination, and repair / Transcription].
	2e-13	COG1200, RecG, RecG-like helicase [DNA replication, recombination, and repair / Transcription].
	2e-12	smart00487, DEXDc, DEAD-like helicases superfamily; .
	3e-11	pfam00270, DEAD, DEAD/DEAH box helicase. Members of this family include the DEAD and DEAH box helicases. Helicases are involved in unwinding nucleic acids. The DEAD box helicases are involved in various aspects of RNA metabolism, including nuclear transcription, pre mRNA splicing, ribosome biogenesis, nucleocytoplasmic transport, translation, RNA decay and organellar gene expression..
----------------------------------------------------
candidate #62:	b3005
likelihood ratios: Total 6.6e+09; Clust 4.2,1.7,2.2; BLAST 21.6,6.1,22.4; KEGG 48.2,6.2,29.7; ExprEco 3.4,3.9,3.6; ExprSce ,,; FusE2 1.0,1.0,1.0; FusE5 0.7,0.7,0.7; FusE10 ,,;
gene name: b3005	 (NP_417478)	gi: 16130903	length: 141aa
description: uptake of enterobactin; tonB-dependent uptake of B colicins [Escherichia coli K12].
coverage: Bacteria[8e-75]
conserved domains: (Evalue, description)
	9e-38	COG0848, ExbD, Biopolymer transport protein [Intracellular trafficking and secretion].
	2e-16	pfam02472, ExbD, Biopolymer transport protein ExbD/TolR. This group of proteins are membrane bound transport proteins essential for ferric ion uptake in bacteria. The Pfam family consists of ExbD, and TolR which are involved in TonB-dependent transport of various receptor bound substrates including colicins..
----------------------------------------------------
candidate #63:	b2899
likelihood ratios: Total 5.8e+09; Clust 20.5,8.7,4.6; BLAST 2.8,6.9,6.4; KEGG 7.8,4.9,6.7; ExprEco 3.5,3.8,1.6; ExprSce ,,; FusE2 1.3,0.7,0.4; FusE5 3.1,3.1,3.1; FusE10 ,,;
gene name: b2899	 (NP_417375)	gi: 16130801	length: 219aa
description: putative oxidoreductase [Escherichia coli K12].
coverage: Bacteria[1e-120] Eukaryota[3e-73]
conserved domains: (Evalue, description)
	1e-50	COG1272, COG1272, Predicted membrane protein, hemolysin III homolog [General function prediction only].
	1e-25	pfam03006, UPF0073, Uncharacterised protein family (Hly-III / UPF0073). Members of this family are integral membrane proteins. This family includes a protein with hemolytic activity from Bacillus cereus. It is not clear if all the members of this family are hemolysins. It has been proposed that YOL002c encodes a Saccharomyces cerevisiae protein that plays a key role in metabolic pathways that regulate lipid and phosphate metabolism..
----------------------------------------------------
candidate #64:	b0660
likelihood ratios: Total 5.5e+09; Clust 15.6,4.4,7.1; BLAST 31.6,4.4,5.4; KEGG 23.9,1.8,4.7; ExprEco 9.3,4.9,4.3; ExprSce ,,; FusE2 1.0,1.0,1.0; FusE5 1.1,0.7,0.5; FusE10 ,,;
gene name: b0660	 (NP_415193)	gi: 16128643	length: 359aa
description: putative ATP-binding protein in pho regulon [Escherichia coli K12].
coverage: Archaea[3e-19] Bacteria[0.0]
conserved domains: (Evalue, description)
	1e-139	pfam02562, PhoH, PhoH-like protein. PhoH is a cytoplasmic protein and predicted ATPase that is induced by phosphate starvation..
	1e-124	COG1702, PhoH, Phosphate starvation-inducible protein PhoH, predicted ATPase [Signal transduction mechanisms].
	4e-37	COG1875, COG1875, Predicted ATPase related to phosphate starvation-inducible protein PhoH [Signal transduction mechanisms].
----------------------------------------------------
candidate #65:	b0878
likelihood ratios: Total 5.4e+09; Clust 6.4,3.8,3.3; BLAST 23.4,3.8,5.2; KEGG 7.0,1.9,5.8; ExprEco 1.8,3.5,1.4; ExprSce ,,; FusE2 1.0,1.0,1.0; FusE5 240.6,1.0,0.9; FusE10 ,,;
gene name: b0878	 (NP_415399)	gi: 49176056	length: 380aa
description: accessory protein to ABC-type macrolide transport protein MacB [Escherichia coli K12].
coverage: Bacteria[0.0] Eukaryota[7e-18]
conserved domains: (Evalue, description)
	8e-27	COG0845, AcrA, Membrane-fusion protein [Cell envelope biogenesis, outer membrane].
	3e-23	COG1566, EmrA, Multidrug resistance efflux pump [Defense mechanisms].
----------------------------------------------------
candidate #66:	b4371
likelihood ratios: Total 5.4e+09; Clust 5.0,4.5,7.4; BLAST 1.7,7.7,16.5; KEGG 2.0,3.9,11.5; ExprEco 2.4,1.5,2.9; ExprSce ,,; FusE2 1.0,1.0,1.0; FusE5 5.4,5.4,5.4; FusE10 ,,;
gene name: b4371	 (NP_418788)	gi: 16132189	length: 343aa
description: 16S RNA m2G1207 methylase [Escherichia coli K12].
coverage: Archaea[1e-14] Bacteria[0.0] Eukaryota[4e-08]
conserved domains: (Evalue, description)
	1e-105	COG2813, RsmC, 16S RNA G1207 methylase RsmC [Translation, ribosomal structure and biogenesis].
	1e-14	COG2890, HemK, Methylase of polypeptide chain release factors [Translation, ribosomal structure and biogenesis].
	9e-12	COG4123, COG4123, Predicted O-methyltransferase [General function prediction only].
	5e-11	pfam05175, MTS, Methyltransferase small domain. This domain is found in ribosomal RNA small subunit methyltransferase C as well as other methyltransferases..
----------------------------------------------------
candidate #67:	b3733
likelihood ratios: Total 5.2e+09; Clust 8.3,6.2,7.1; BLAST 579.4,2.8,2.1; KEGG 13.1,2.5,2.5; ExprEco 23.3,3.7,1.8; ExprSce ,,; FusE2 1.1,0.7,0.4; FusE5 1.0,1.0,1.0; FusE10 ,,;
gene name: b3733	 (NP_418189)	gi: 16131601	length: 287aa
description: membrane-bound ATP synthase, F1 sector, gamma-subunit [Escherichia coli K12].
coverage: Archaea[1e-13] Bacteria[1e-159] Eukaryota[5e-50]
conserved domains: (Evalue, description)
	1e-111	pfam00231, ATP-synt, ATP synthase..
	1e-108	COG0224, AtpG, F0F1-type ATP synthase, gamma subunit [Energy production and conversion].
----------------------------------------------------
candidate #68:	b0633
likelihood ratios: Total 5.1e+09; Clust 5.8,3.3,3.2; BLAST 26.8,2.3,33.7; KEGG 3.3,3.9,25.7; ExprEco 2.5,2.5,5.6; ExprSce ,,; FusE2 1.2,0.7,0.4; FusE5 8.5,1.7,0.6; FusE10 ,,;
gene name: b0633	 (NP_415166)	gi: 16128616	length: 362aa
description: a minor lipoprotein [Escherichia coli K12].
coverage: Bacteria[0.0]
conserved domains: (Evalue, description)
	3e-48	COG0797, RlpA, Lipoproteins [Cell envelope biogenesis, outer membrane].
	3e-27	pfam03330, DPBB_1, Rare lipoprotein A (RlpA)-like double-psi beta-barrel. Rare lipoprotein A (RlpA) contains a conserved region that has the double-psi beta-barrel (DPBB) fold. The function of RlpA is not well understood, but it has been shown to act as a prc mutant suppressor in Escherichia coli. The DPBB fold is often an enzymatic domain. The members of this family are quite diverse, and if catalytic this family may contain several different functions..
----------------------------------------------------
candidate #69:	b1712
likelihood ratios: Total 4.9e+09; Clust 5.1,129.7,6.3; BLAST 5.5,1.7,6.2; KEGG 2.4,3.0,4.8; ExprEco 39.3,8.0,1.8; ExprSce ,,; FusE2 1.0,1.0,1.0; FusE5 1.0,1.0,1.0; FusE10 ,,;
gene name: b1712	 (NP_416227)	gi: 16129668	length: 99aa
description: integration host factor (IHF), alpha subunit, DNA-bending protein, DNA replication [Escherichia coli K12].
coverage: Archaea[4e-07] Bacteria[5e-50] Eukaryota[1e-12]
conserved domains: (Evalue, description)
	6e-27	pfam00216, Bac_DNA_binding, Bacterial DNA-binding protein..
	2e-25	smart00411, BHL, bacterial (prokaryotic) histone like domain; .
----------------------------------------------------
candidate #70:	b0827
likelihood ratios: Total 4.7e+09; Clust 6.7,18.7,9.9; BLAST 3.3,12.7,5.7; KEGG 2.2,6.4,3.1; ExprEco 2.4,1.5,4.2; ExprSce ,,; FusE2 1.0,1.0,1.0; FusE5 4.6,9.0,0.6; FusE10 ,,;
gene name: b0827	 (NP_415348)	gi: 16128795	length: 411aa
description: molybdopterin biosynthesis [Escherichia coli K12].
coverage: Archaea[4e-59] Bacteria[0.0] Eukaryota[2e-48]
conserved domains: (Evalue, description)
	1e-136	COG0303, MoeA, Molybdopterin biosynthesis enzyme [Coenzyme metabolism].
	5e-56	pfam03453, MoeA_N, MoeA N-terminal region (domain I and II). This family contains two structural domains. One of these contains the conserved DGXA motif. This region is found in proteins involved in biosynthesis of molybdopterin cofactor however the exact molecular function of this region is uncertain..
	9e-30	pfam00994, MoCF_biosynth, Probable molybdopterin binding domain. This domain is found a variety of proteins involved in biosynthesis of molybdopterin cofactor. The domain is presumed to bind molybdopterin. The structure of this domain is known, and it forms an alpha/beta structure. In the known structure of Gephyrin this domain mediates trimerisation..
	1e-14	pfam03454, MoeA_C, MoeA C-terminal region (domain IV). This domain is found in proteins involved in biosynthesis of molybdopterin cofactor however the exact molecular function of this domain is uncertain. The structure of this domain is known and forms an incomplete beta barrel..
----------------------------------------------------
candidate #71:	b3401
likelihood ratios: Total 4.4e+09; Clust 11.7,23.4,3.4; BLAST 10.8,4.5,4.1; KEGG 4.7,16.1,7.1; ExprEco 5.4,2.9,2.8; ExprSce ,,; FusE2 1.0,1.0,1.0; FusE5 1.0,1.0,1.0; FusE10 ,,;
gene name: b3401	 (NP_417860)	gi: 16131278	length: 294aa
description: Hsp33; redox regulated chaperone [Escherichia coli K12].
coverage: Bacteria[1e-169] Eukaryota[1e-08]
conserved domains: (Evalue, description)
	4e-88	cd00498, Hsp33, Heat shock protein 33 (Hsp33): Cytosolic protein that acts as a molecular chaperone under oxidative conditions. In normal (reducing) cytosolic conditions, four conserved Cys residues are coordinated by a Zn ion. Under oxidative stress (such as heat shock), the Cys are reversibly oxidized to disulfide bonds, which causes the chaperone activity to be turned on. Hsp33 is homodimeric in its functional form..
----------------------------------------------------
candidate #72:	b0422
likelihood ratios: Total 4.0e+09; Clust 28.1,11.9,30.5; BLAST 24.2,5.2,3.4; KEGG 12.1,5.5,3.3; ExprEco 1.8,1.3,4.8; ExprSce ,,; FusE2 1.0,1.0,1.0; FusE5 1.0,0.7,0.5; FusE10 ,,;
gene name: b0422	 (NP_414956)	gi: 16128407	length: 80aa
description: exonuclease VII, small subunit [Escherichia coli K12].
coverage: Archaea[8e-06] Bacteria[1e-37]
conserved domains: (Evalue, description)
	3e-13	pfam02609, Exonuc_VII_S, Exonuclease VII small subunit. This family consist of exonuclease VII, small subunit EC:3.1.11.6 This enzyme catalyses exonucleolytic cleavage in either 5'->3' or 3'->5' direction to yield 5'-phosphomononucleotides. This exonuclease VII enzyme is composed of one large subunit and 4 small ones..
	3e-12	COG1722, XseB, Exonuclease VII small subunit [DNA replication, recombination, and repair].
----------------------------------------------------
candidate #73:	b3868
likelihood ratios: Total 3.8e+09; Clust 3.9,2.6,2.3; BLAST 4.8,4.6,3.0; KEGG 3.1,4.3,2.3; ExprEco 1.2,1.0,1.1; ExprSce ,,; FusE2 1.0,1.0,1.0; FusE5 39.4,39.4,39.4; FusE10 ,,;
gene name: b3868	 (NP_418304)	gi: 16131708	length: 469aa
description: response regulator for gln (sensor glnL) (nitrogen regulator I, NRI) [Escherichia coli K12].
coverage: Archaea[3e-12] Bacteria[0.0] Eukaryota[5e-63]
conserved domains: (Evalue, description)
	1e-163	COG2204, AtoC, Response regulator containing CheY-like receiver, AAA-type ATPase, and DNA-binding domains [Signal transduction mechanisms].
	1e-104	COG3829, RocR, Transcriptional regulator containing PAS, AAA-type ATPase, and DNA-binding domains [Transcription / Signal transduction mechanisms].
	3e-94	COG3604, FhlA, Transcriptional regulator containing GAF, AAA-type ATPase, and DNA binding domains [Transcription / Signal transduction mechanisms].
	2e-91	pfam00158, Sigma54_activat, Sigma-54 interaction domain..
	3e-76	COG1221, PspF, Transcriptional regulators containing an AAA-type ATPase domain and a DNA-binding domain [Transcription / Signal transduction mechanisms].
	3e-73	COG3284, AcoR, Transcriptional activator of acetoin/glycerol metabolism [Secondary metabolites biosynthesis, transport, and catabolism / Transcription].
	2e-67	COG3283, TyrR, Transcriptional regulator of aromatic amino acids metabolism [Transcription / Amino acid transport and metabolism].
	6e-37	COG4650, RtcR, Sigma54-dependent transcription regulator containing an AAA-type ATPase domain and a DNA-binding domain [Transcription / Signal transduction mechanisms].
	6e-30	cd00156, REC, Signal receiver domain; originally thought to be unique to bacteria (CheY, OmpR, NtrC, and PhoB), now recently identified in eukaroytes ETR1 Arabidopsis thaliana; this domain receives the signal from the sensor partner in a two-component systems; contains a phosphoacceptor site that is phosphorylated by histidine kinase homologs; usually found N-terminal to a DNA binding effector domain; forms homodimers.
	1e-24	COG4566, TtrR, Response regulator [Signal transduction mechanisms].
	5e-21	COG0745, OmpR, Response regulators consisting of a CheY-like receiver domain and a winged-helix DNA-binding domain [Signal transduction mechanisms / Transcription].
	8e-20	COG4753, COG4753, Response regulator containing CheY-like receiver domain and AraC-type DNA-binding domain [Signal transduction mechanisms].
	1e-17	COG2197, CitB, Response regulator containing a CheY-like receiver domain and an HTH DNA-binding domain [Signal transduction mechanisms / Transcription].
	2e-17	COG3437, COG3437, Response regulator containing a CheY-like receiver domain and an HD-GYP domain [Transcription / Signal transduction mechanisms].
	4e-16	COG3706, PleD, Response regulator containing a CheY-like receiver domain and a GGDEF domain [Signal transduction mechanisms].
	3e-14	COG3279, LytT, Response regulator of the LytR/AlgR family [Transcription / Signal transduction mechanisms].
	4e-14	COG4567, COG4567, Response regulator consisting of a CheY-like receiver domain and a Fis-type HTH domain [Signal transduction mechanisms / Transcription].
	7e-14	COG2201, CheB, Chemotaxis response regulator containing a CheY-like receiver domain and a methylesterase domain [Cell motility and secretion / Signal transduction mechanisms].
	2e-13	COG4565, CitB, Response regulator of citrate/malate metabolism [Transcription / Signal transduction mechanisms].
	4e-13	COG3947, COG3947, Response regulator containing CheY-like receiver and SARP domains [Signal transduction mechanisms].
----------------------------------------------------
candidate #74:	b1983
likelihood ratios: Total 3.6e+09; Clust 1.4,11.8,2.1; BLAST 1.6,73.3,7.1; KEGG 4.4,54.1,21.0; ExprEco 5.8,6.5,1.9; ExprSce ,,; FusE2 1.0,1.0,1.0; FusE5 1.0,0.7,0.5; FusE10 ,,;
gene name: b1983	 (NP_416490)	gi: 16129927	length: 238aa
description: hypothetical protein b1983 [Escherichia coli K12].
coverage: Bacteria[1e-131] Eukaryota[2e-28]
conserved domains: (Evalue, description)
	1e-73	pfam01709, DUF28, Domain of unknown function DUF28. This domain is found in bacterial and yeast proteins it compromises the entire length or central region of most of the proteins in the family, all of which are hypothetical with no known function. The average length of this domain is approximately 230 amino acids long..
----------------------------------------------------
candidate #75:	b4262
likelihood ratios: Total 3.4e+09; Clust 9.5,3.6,4.4; BLAST 18.9,5.8,54.4; KEGG 3.4,4.7,14.1; ExprEco 4.3,1.6,2.3; ExprSce ,,; FusE2 1.0,1.0,1.0; FusE5 1.0,1.0,1.0; FusE10 ,,;
gene name: b4262	 (NP_418683)	gi: 49176481	length: 361aa
description: putative transmembrane protein, transport [Escherichia coli K12].
coverage: Bacteria[0.0]
conserved domains: (Evalue, description)
	2e-58	pfam03739, YjgP_YjgQ, Predicted permease YjgP/YjgQ family. Members of this family are predicted integral membrane proteins of unknown function. They are about 350 amino acids long and contain about 6 transmembrane regions. They are predicted to be permeases although there is no verification of this..
----------------------------------------------------
candidate #76:	b3195
likelihood ratios: Total 3.3e+09; Clust 4.5,10.5,2.5; BLAST 5.8,3.9,18.7; KEGG 1.6,3.3,5.5; ExprEco 4.1,2.2,5.0; ExprSce ,,; FusE2 1.0,1.0,1.0; FusE5 3.7,3.7,3.7; FusE10 ,,;
gene name: b3195	 (NP_417662)	gi: 16131085	length: 269aa
description: putative ATP-binding component of a transport system [Escherichia coli K12].
coverage: Archaea[2e-32] Bacteria[1e-150] Eukaryota[3e-37]
conserved domains: (Evalue, description)
	1e-107	COG1127, Ttg2A, ABC-type transport system involved in resistance to organic solvents, ATPase component [Secondary metabolites biosynthesis, transport, and catabolism].
	6e-49	COG3842, PotA, ABC-type spermidine/putrescine transport systems, ATPase components [Amino acid transport and metabolism].
	2e-47	COG4175, ProV, ABC-type proline/glycine betaine transport system, ATPase component [Amino acid transport and metabolism].
	5e-47	COG1126, GlnQ, ABC-type polar amino acid transport system, ATPase component [Amino acid transport and metabolism].
	9e-45	COG1135, AbcC, ABC-type metal ion transport system, ATPase component [Inorganic ion transport and metabolism].
	2e-44	COG1116, TauB, ABC-type nitrate/sulfonate/bicarbonate transport system, ATPase component [Inorganic ion transport and metabolism].
	8e-44	cd00267, ABC_ATPase, ABC (ATP-binding cassette) transporter nucleotide-binding domain; ABC transporters are a large family of proteins involved in the transport of a wide variety of different compounds, like sugars, ions, peptides and more complex organic molecules. The nucleotide binding domain shows the highest similarity between all members of the family. ABC transporters are a subset of nucleotide hydrolases that contain a signature motif, Q-loop, and H-loop/switch region in addition to the Walker A motif/P-loop andWalker B motif commonly found in a number of ATP- and GTP-binding and hydrolyzing proteins..
	2e-43	COG1123, COG1123, ATPase components of various ABC-type transport systems, contain duplicated ATPase [General function prediction only].
	3e-43	COG3839, MalK, ABC-type sugar transport systems, ATPase components [Carbohydrate transport and metabolism].
	6e-43	COG1131, CcmA, ABC-type multidrug transport system, ATPase component [Defense mechanisms].
	6e-42	COG1136, SalX, ABC-type antimicrobial peptide transport system, ATPase component [Defense mechanisms].
	3e-41	COG1125, OpuBA, ABC-type proline/glycine betaine transport systems, ATPase components [Amino acid transport and metabolism].
	5e-41	COG1118, CysA, ABC-type sulfate/molybdate transport systems, ATPase component [Inorganic ion transport and metabolism].
	1e-40	COG1122, CbiO, ABC-type cobalt transport system, ATPase component [Inorganic ion transport and metabolism].
	4e-39	COG1120, FepC, ABC-type cobalamin/Fe3+-siderophores transport systems, ATPase components [Inorganic ion transport and metabolism / Coenzyme metabolism].
	4e-39	COG4608, AppF, ABC-type oligopeptide transport system, ATPase component [Amino acid transport and metabolism].
	2e-38	COG1117, PstB, ABC-type phosphate transport system, ATPase component [Inorganic ion transport and metabolism].
	7e-38	COG0411, LivG, ABC-type branched-chain amino acid transport systems, ATPase component [Amino acid transport and metabolism].
	9e-38	COG1137, YhbG, ABC-type (unclassified) transport system, ATPase component [General function prediction only].
	5e-37	COG2884, FtsE, Predicted ATPase involved in cell division [Cell division and chromosome partitioning].
	1e-36	COG3638, COG3638, ABC-type phosphate/phosphonate transport system, ATPase component [Inorganic ion transport and metabolism].
	1e-36	COG1121, ZnuC, ABC-type Mn/Zn transport systems, ATPase component [Inorganic ion transport and metabolism].
	2e-36	COG1124, DppF, ABC-type dipeptide/oligopeptide/nickel transport system, ATPase component [Amino acid transport and metabolism / Inorganic ion transport and metabolism].
	2e-35	pfam00005, ABC_tran, ABC transporter. ABC transporters for a large family of proteins responsible for translocation of a variety of compounds across biological membranes. ABC transporters are the largest family of proteins in many completely sequenced bacteria. ABC transporters are composed of two copies of this domain and two copies of a transmembrane domain pfam00664. These four domains may belong to a single polypeptide, or belong in different polypeptide chains..
	4e-35	COG0444, DppD, ABC-type dipeptide/oligopeptide/nickel transport system, ATPase component [Amino acid transport and metabolism / Inorganic ion transport and metabolism].
	2e-33	COG3840, ThiQ, ABC-type thiamine transport system, ATPase component [Coenzyme metabolism].
	2e-32	COG0410, LivF, ABC-type branched-chain amino acid transport systems, ATPase component [Amino acid transport and metabolism].
	2e-31	COG4172, COG4172, ABC-type uncharacterized transport system, duplicated ATPase component [General function prediction only].
	6e-31	COG4598, HisP, ABC-type histidine transport system, ATPase component [Amino acid transport and metabolism].
	2e-30	COG4525, TauB, ABC-type taurine transport system, ATPase component [Inorganic ion transport and metabolism].
	6e-29	COG4148, ModC, ABC-type molybdate transport system, ATPase component [Inorganic ion transport and metabolism].
	3e-28	COG1129, MglA, ABC-type sugar transport system, ATPase component [Carbohydrate transport and metabolism].
	9e-28	COG4555, NatA, ABC-type Na+ transport system, ATPase component [Energy production and conversion / Inorganic ion transport and metabolism].
	7e-27	COG4152, COG4152, ABC-type uncharacterized transport system, ATPase component [General function prediction only].
	4e-26	COG2274, SunT, ABC-type bacteriocin/lantibiotic exporters, contain an N-terminal double-glycine peptidase domain [Defense mechanisms].
	5e-26	COG4161, ArtP, ABC-type arginine transport system, ATPase component [Amino acid transport and metabolism].
	5e-26	COG4619, COG4619, ABC-type uncharacterized transport system, ATPase component [General function prediction only].
	1e-25	COG4604, CeuD, ABC-type enterochelin transport system, ATPase component [Inorganic ion transport and metabolism].
	3e-25	COG4181, COG4181, Predicted ABC-type transport system involved in lysophospholipase L1 biosynthesis, ATPase component [Secondary metabolites biosynthesis, transport, and catabolism].
	7e-25	COG4136, COG4136, ABC-type uncharacterized transport system, ATPase component [General function prediction only].
	1e-24	COG1132, MdlB, ABC-type multidrug transport system, ATPase and permease components [Defense mechanisms].
	3e-24	COG4167, SapF, ABC-type antimicrobial peptide transport system, ATPase component [Defense mechanisms].
	4e-24	COG1119, ModF, ABC-type molybdenum transport system, ATPase component/photorepair protein PhrA [Inorganic ion transport and metabolism].
	6e-24	COG4987, CydC, ABC-type transport system involved in cytochrome bd biosynthesis, fused ATPase and permease components [Energy production and conversion / Posttranslational modification, protein turnover, chaperones].
	1e-23	COG4133, CcmA, ABC-type transport system involved in cytochrome c biogenesis, ATPase component [Posttranslational modification, protein turnover, chaperones].
	2e-23	COG0488, Uup, ATPase components of ABC transporters with duplicated ATPase domains [General function prediction only].
	9e-23	COG4674, COG4674, Uncharacterized ABC-type transport system, ATPase component [General function prediction only].
	5e-22	COG4988, CydD, ABC-type transport system involved in cytochrome bd biosynthesis, ATPase and permease components [Energy production and conversion / Posttranslational modification, protein turnover, chaperones].
	8e-22	COG4559, COG4559, ABC-type hemin transport system, ATPase component [Inorganic ion transport and metabolism].
	2e-21	COG3845, COG3845, ABC-type uncharacterized transport systems, ATPase components [General function prediction only].
	4e-20	COG0396, SufC, ABC-type transport system involved in Fe-S cluster assembly, ATPase component [Posttranslational modification, protein turnover, chaperones].
	5e-19	COG4586, COG4586, ABC-type uncharacterized transport system, ATPase component [General function prediction only].
	1e-17	COG4615, PvdE, ABC-type siderophore export system, fused ATPase and permease components [Secondary metabolites biosynthesis, transport, and catabolism / Inorganic ion transport and metabolism].
	1e-16	COG4107, PhnK, ABC-type phosphonate transport system, ATPase component [Inorganic ion transport and metabolism].
	1e-16	COG5265, ATM1, ABC-type transport system involved in Fe-S cluster assembly, permease and ATPase components [Posttranslational modification, protein turnover, chaperones].
	3e-16	COG1134, TagH, ABC-type polysaccharide/polyol phosphate transport system, ATPase component [Carbohydrate transport and metabolism / Cell envelope biogenesis, outer membrane].
	2e-15	COG1101, PhnK, ABC-type uncharacterized transport system, ATPase component [General function prediction only].
	4e-15	COG4138, BtuD, ABC-type cobalamin transport system, ATPase component [Coenzyme metabolism].
	5e-15	COG4618, ArpD, ABC-type protease/lipase transport system, ATPase and permease components [General function prediction only].
	2e-13	COG4778, PhnL, ABC-type phosphonate transport system, ATPase component [Inorganic ion transport and metabolism].
	3e-13	COG2401, COG2401, ABC-type ATPase fused to a predicted acetyltransferase domain [General function prediction only].
	5e-12	COG4170, SapD, ABC-type antimicrobial peptide transport system, ATPase component [Defense mechanisms].
	2e-11	COG1245, COG1245, Predicted ATPase, RNase L inhibitor (RLI) homolog [General function prediction only].
----------------------------------------------------
candidate #77:	b0737
likelihood ratios: Total 3.3e+09; Clust 3.6,3.5,5.8; BLAST 51.4,2.4,69.4; KEGG 6.7,2.3,75.9; ExprEco 1.5,1.4,2.1; ExprSce ,,; FusE2 1.0,1.0,1.0; FusE5 1.0,1.0,1.0; FusE10 ,,;
gene name: b0737	 (NP_415265)	gi: 16128712	length: 230aa
description: inner membrane protein required for outer membrane integrity, uptake of group A colicins and phage DNA [Escherichia coli K12].
coverage: Bacteria[1e-124]
conserved domains: (Evalue, description)
	2e-53	COG0811, TolQ, Biopolymer transport proteins [Intracellular trafficking and secretion].
	5e-37	pfam01618, MotA_ExbB, MotA/TolQ/ExbB proton channel family. This family groups together integral membrane proteins that appear to be involved translocation of proteins across a membrane. These proteins are probably proton channels. MotA is an essential component of the flageller motor that uses a proton gradient to generate rotational motion in the flageller. ExbB is part of the TonB-dependent transduction complex. The TonB complex uses the proton gradient across the inner bacterial membrane to transport large molecules across the outer bacterial membrane..
----------------------------------------------------
candidate #78:	b2892
likelihood ratios: Total 3.2e+09; Clust 22.9,3.4,6.9; BLAST 102.9,4.1,6.0; KEGG 100.4,1.3,2.4; ExprEco 2.3,3.1,2.1; ExprSce ,,; FusE2 1.0,1.0,1.0; FusE5 0.8,0.8,0.8; FusE10 ,,;
gene name: b2892	 (NP_417368)	gi: 16130794	length: 577aa
description: ssDNA exonuclease, 5' --> 3' specific [Escherichia coli K12].
coverage: Bacteria[0.0]
conserved domains: (Evalue, description)
	1e-119	COG0608, RecJ, Single-stranded DNA-specific exonuclease [DNA replication, recombination, and repair].
	2e-23	pfam01368, DHH, DHH family. It is predicted that this family of proteins all perform a phosphoesterase function. It included the single stranded DNA exonuclease RecJ..
----------------------------------------------------
candidate #79:	b1716
likelihood ratios: Total 3.2e+09; Clust 9.5,32.8,9.3; BLAST 6.2,2.8,2.7; KEGG 14.8,2.5,2.6; ExprEco 24.3,4.3,2.3; ExprSce ,,; FusE2 1.0,1.0,1.0; FusE5 1.0,1.0,1.0; FusE10 ,,;
gene name: b1716	 (NP_416231)	gi: 16129672	length: 118aa
description: 50S ribosomal subunit protein L20, also posttranslational autoregulator [Escherichia coli K12].
coverage: Bacteria[2e-58] Eukaryota[3e-29]
conserved domains: (Evalue, description)
	1e-30	pfam00453, Ribosomal_L20, Ribosomal protein L20..
----------------------------------------------------
candidate #80:	b3237
likelihood ratios: Total 3.0e+09; Clust 6.1,3.7,6.0; BLAST 1.8,15.2,7.5; KEGG 8.7,17.4,31.9; ExprEco 5.4,1.6,2.6; ExprSce ,,; FusE2 1.0,1.0,1.0; FusE5 1.0,1.0,1.0; FusE10 ,,;
gene name: b3237	 (NP_417704)	gi: 16131127	length: 156aa
description: repressor of arg regulon; cer-mediated site specific recombination [Escherichia coli K12].
coverage: Bacteria[4e-81] Eukaryota[2e-28]
conserved domains: (Evalue, description)
	3e-44	COG1438, ArgR, Arginine repressor [Transcription].
	7e-20	pfam02863, Arg_repressor_C, Arginine repressor, C-terminal domain..
	3e-18	pfam01316, Arg_repressor, Arginine repressor, DNA binding domain..
----------------------------------------------------
candidate #81:	b1114
likelihood ratios: Total 3.0e+09; Clust 10.5,18.9,7.9; BLAST 16.8,9.5,6.3; KEGG 15.7,3.9,5.9; ExprEco 1.7,1.7,3.6; ExprSce ,,; FusE2 1.0,1.0,1.0; FusE5 1.9,0.8,0.3; FusE10 ,,;
gene name: b1114	 (NP_415632)	gi: 16129077	length: 1148aa
description: transcription-repair ATP-dependent coupling factor [Escherichia coli K12].
coverage: Archaea[4e-10] Bacteria[0.0] Eukaryota[1e-106]
conserved domains: (Evalue, description)
	0.0	COG1197, Mfd, Transcription-repair coupling factor (superfamily II helicase) [DNA replication, recombination, and repair / Transcription].
	1e-102	COG1200, RecG, RecG-like helicase [DNA replication, recombination, and repair / Transcription].
	2e-33	pfam03461, TRCF, TRCF domain..
	4e-30	pfam02559, CarD_TRCF, CarD-like/TRCF domain. CarD is a Myxococcus xanthus protein required for the activation of light- and starvation-inducible genes. This family includes the presumed N-terminal domain. This family also includes a domain to the N-terminal side of the DEAD helicase of TRCF proteins. TRCF displaces RNA polymerase stalled at a lesion, binds to the damage recognition protein UvrA, and increases the template strand repair rate during transcription. This domain is involved in binding to the stalled RNA polymerase..
	2e-27	pfam00270, DEAD, DEAD/DEAH box helicase. Members of this family include the DEAD and DEAH box helicases. Helicases are involved in unwinding nucleic acids. The DEAD box helicases are involved in various aspects of RNA metabolism, including nuclear transcription, pre mRNA splicing, ribosome biogenesis, nucleocytoplasmic transport, translation, RNA decay and organellar gene expression..
	4e-21	cd00269, DEXHc, DEXH-box helicases. A diverse family of proteins involved in ATP-dependent DNA or RNA unwinding, needed in a variety of cellular processes. The name derives from the sequence of the Walker B motif (motif II). This domain contains the ATP-binding region..
	2e-20	smart00487, DEXDc, DEAD-like helicases superfamily; .
	6e-20	cd00079, HELICc, Helicase superfamily c-terminal domain; associated with DEXDc-, DEAD-, and DEAH-box proteins, yeast initiation factor 4A, Ski2p, and Hepatitis C virus NS3 helicases; this domain is found in a wide variety of helicases and helicase related proteins; may not be an autonomously folding unit, but an integral part of the helicase; 4 helicase superfamilies at present according to the organization of their signature motifs; all helicases share the ability to unwind nucleic acid duplexes with a distinct directional polarity; they utilize the free energy from nucleoside triphosphate hydrolysis to fuel their translocation along DNA, unwinding the duplex in the process.
	3e-18	cd00046, DEXDc, DEAD-like helicases superfamily. A diverse family of proteins involved in ATP-dependent RNA or DNA unwinding. This domain contains the ATP-binding region..
	1e-15	COG1198, PriA, Primosomal protein N' (replication factor Y) - superfamily II helicase [DNA replication, recombination, and repair].
	8e-15	COG0513, SrmB, Superfamily II DNA and RNA helicases [DNA replication, recombination, and repair / Transcription / Translation, ribosomal structure and biogenesis].
	2e-14	COG0556, UvrB, Helicase subunit of the DNA excision repair complex [DNA replication, recombination, and repair].
	3e-14	COG1061, SSL2, DNA or RNA helicases of superfamily II [Transcription / DNA replication, recombination, and repair].
	4e-14	COG4098, comFA, Superfamily II DNA/RNA helicase required for DNA uptake (late competence protein) [DNA replication, recombination, and repair].
	9e-13	COG0514, RecQ, Superfamily II DNA helicase [DNA replication, recombination, and repair].
	2e-12	pfam00271, Helicase_C, Helicase conserved C-terminal domain. TThis domain family is found in a wide variety of helicases and helicase related proteins. It may be that this is not an autonomously folding unit, but an integral part of the helicase..
	2e-12	smart00490, HELICc, helicase superfamily c-terminal domain; .
	2e-11	COG1202, COG1202, Superfamily II helicase, archaea-specific [General function prediction only].
----------------------------------------------------
candidate #82:	b2183
likelihood ratios: Total 3.0e+09; Clust 4.3,3.3,4.2; BLAST 4.0,19.3,6.3; KEGG 4.9,24.4,9.9; ExprEco 3.0,17.3,1.6; ExprSce ,,; FusE2 1.0,1.0,1.0; FusE5 1.0,1.0,1.0; FusE10 ,,;
gene name: b2183	 (NP_416688)	gi: 16130121	length: 231aa
description: 16S pseudouridylate 516 synthase [Escherichia coli K12].
coverage: Bacteria[1e-132] Eukaryota[6e-29]
conserved domains: (Evalue, description)
	6e-70	COG1187, RsuA, 16S rRNA uridine-516 pseudouridylate synthase and related pseudouridylate synthases [Translation, ribosomal structure and biogenesis].
	9e-21	pfam00849, PseudoU_synth_2, RNA pseudouridylate synthase. Members of this family are involved in modifying bases in RNA molecules. They carry out the conversion of uracil bases to pseudouridine. This family includes RluD, a pseudouridylate synthase that converts specific uracils to pseudouridine in 23S rRNA. RluA from E. coli converts bases in both rRNA and tRNA..
----------------------------------------------------
candidate #83:	b3186
likelihood ratios: Total 2.8e+09; Clust 5.7,4.9,5.9; BLAST 14.2,2.8,2.8; KEGG 11.4,2.8,2.6; ExprEco 14.0,4.2,5.9; ExprSce ,,; FusE2 1.0,1.0,1.0; FusE5 1.8,1.8,1.8; FusE10 ,,;
gene name: b3186	 (NP_417653)	gi: 16131076	length: 103aa
description: 50S ribosomal subunit protein L21 [Escherichia coli K12].
coverage: Bacteria[8e-53] Eukaryota[4e-12]
conserved domains: (Evalue, description)
	7e-30	pfam00829, Ribosomal_L21p, Ribosomal prokaryotic L21 protein..
----------------------------------------------------
candidate #84:	b1647
likelihood ratios: Total 2.8e+09; Clust 1.7,4.3,2.2; BLAST 1.6,51.6,27.9; KEGG 3.0,65.2,26.4; ExprEco 2.8,3.2,3.1; ExprSce ,,; FusE2 1.0,1.0,1.0; FusE5 1.0,0.7,0.7; FusE10 ,,;
gene name: b1647	 (YP_025305)	gi: 49176131	length: 298aa
description: putative oxidoreductase, NAD(P)-linked [Escherichia coli K12].
coverage: Archaea[8e-15] Bacteria[1e-171] Eukaryota[2e-16]
conserved domains: (Evalue, description)
	1e-148	COG4989, COG4989, Predicted oxidoreductase [General function prediction only].
	3e-46	pfam00248, Aldo_ket_red, Aldo/keto reductase family. This family includes a number of K+ ion channel beta chain regulatory domains - these are reported to have oxidoreductase activity..
	5e-37	COG0667, Tas, Predicted oxidoreductases (related to aryl-alcohol dehydrogenases) [Energy production and conversion].
	4e-31	COG0656, ARA1, Aldo/keto reductases, related to diketogulonate reductase [General function prediction only].
----------------------------------------------------
candidate #85:	b1719
likelihood ratios: Total 2.8e+09; Clust 28.9,49.1,5.7; BLAST 21.3,4.5,2.1; KEGG 1.0,1.0,1.0; ExprEco 8.3,19.2,3.9; ExprSce ,,; FusE2 1.0,1.0,1.0; FusE5 2.5,1.3,0.9; FusE10 ,,;
gene name: b1719	 (NP_416234)	gi: 16129675	length: 642aa
description: threonine tRNA synthetase [Escherichia coli K12].
coverage: Archaea[1e-141] Bacteria[0.0] Eukaryota[1e-142]
conserved domains: (Evalue, description)
	0.0	COG0441, ThrS, Threonyl-tRNA synthetase [Translation, ribosomal structure and biogenesis].
	1e-134	cd00771, ThrRS_core, Threonyl-tRNA synthetase (ThrRS) class II core catalytic domain. ThrRS is a homodimer. It is responsible for the attachment of threonine to the 3' OH group of ribose of the appropriate tRNA. This domain is primarily responsible for ATP-dependent formation of the enzyme bound aminoacyl-adenylate. Class II assignment is based upon its structure and the presence of three characteristic sequence motifs in the core domain..
	8e-55	cd00670, Gly_His_Pro_Ser_Thr_tRS_core, Gly_His_Pro_Ser_Thr_tRNA synthetase class II core domain. This domain is the core catalytic domain of tRNA synthetases of the subgroup containing glycyl, histidyl, prolyl, seryl and threonyl tRNA synthetases. It is primarily responsible for ATP-dependent formation of the enzyme bound aminoacyl-adenylate. These enzymes belong to class II aminoacyl-tRNA synthetases (aaRS) based upon their structure and the presence of three characteristic sequence motifs in the core domain. This domain is also found at the C-terminus of eukaryotic GCN2 protein kinase and at the N-terminus of the ATP phosphoribosyltransferase accessory subunit, HisZ and the accessory subunit of mitochondrial polymerase gamma (Pol gamma b) . Most class II tRNA synthetases are dimers, with this subgroup consisting of mostly homodimers. These enzymes attach a specific amino acid to the 3' OH group of ribose of the appropriate tRNA..
	6e-38	cd00768, class_II_aaRS-like_core, Class II tRNA amino-acyl synthetase-like catalytic core domain. Class II amino acyl-tRNA synthetases (aaRS) share a common fold and generally attach an amino acid to the 3' OH of ribose of the appropriate tRNA. PheRS is an exception in that it attaches the amino acid at the 2'-OH group, like class I aaRSs. These enzymes are usually homodimers. This domain is primarily responsible for ATP-dependent formation of the enzyme bound aminoacyl-adenylate. The substrate specificity of this reaction is further determined by additional domains. Intererestingly, this domain is also found is asparagine synthase A (AsnA), in the accessory subunit of mitochondrial polymerase gamma and in the bacterial ATP phosphoribosyltransferase regulatory subunit HisZ..
	2e-35	pfam00587, tRNA-synt_2b, tRNA synthetase class II core domain (G, H, P, S and T). Other tRNA synthetase sub-families are too dissimilar to be included. This domain is the core catalytic domain of tRNA synthetases and includes glycyl, histidyl, prolyl, seryl and threonyl tRNA synthetases..
	3e-24	COG0442, ProS, Prolyl-tRNA synthetase [Translation, ribosomal structure and biogenesis].
	3e-19	pfam03129, HGTP_anticodon, Anticodon binding domain. This domain is found in histidyl, glycyl, threonyl and prolyl tRNA synthetases; it is probably the anticodon binding domain..
	2e-12	cd00779, ProRS_core_prok, Prolyl-tRNA synthetase (ProRS) class II core catalytic domain. ProRS is a homodimer. It is responsible for the attachment of proline to the 3' OH group of ribose of the appropriate tRNA. This domain is primarily responsible for ATP-dependent formation of the enzyme bound aminoacyl-adenylate. Class II assignment is based upon its structure and the presence of three characteristic sequence motifs in the core domain. This subfamily contains the core domain of ProRS from prokaryotes and from the mitochondria of eukaryotes..
	3e-11	pfam02824, TGS, TGS domain. The TGS domain is named after ThrRS, GTPase, and SpoT. Interestingly, TGS domain was detected also at the amino terminus of the uridine kinase from the spirochaete Treponema pallidum (but not any other organism, including the related spirochaete Borrelia burgdorferi). TGS is a small domain that consists of ~50 amino acid residues and is predicted to possess a predominantly beta-sheet structure. There is no direct information on the functions of the TGS domain, but its presence in two types of regulatory proteins (the GTPases and guanosine polyphosphate phosphohydrolases/synthetases) suggests a ligand (most likely nucleotide)-binding, regulatory role..
----------------------------------------------------
candidate #86:	b1318
likelihood ratios: Total 2.5e+09; Clust 2.1,4.4,36.2; BLAST 5.8,11.6,79.0; KEGG 30.1,6.7,14.7; ExprEco 1.0,1.0,1.0; ExprSce ,,; FusE2 1.0,1.0,1.0; FusE5 1.6,0.8,0.3; FusE10 ,,;
gene name: b1318	 (NP_415834)	gi: 16129279	length: 322aa
description: putative ATP-binding component of a transport system [Escherichia coli K12].
coverage: Archaea[2e-90] Bacteria[1e-180] Eukaryota[1e-52]
conserved domains: (Evalue, description)
	1e-119	COG3839, MalK, ABC-type sugar transport systems, ATPase components [Carbohydrate transport and metabolism].
	7e-95	COG3842, PotA, ABC-type spermidine/putrescine transport systems, ATPase components [Amino acid transport and metabolism].
	2e-66	COG1118, CysA, ABC-type sulfate/molybdate transport systems, ATPase component [Inorganic ion transport and metabolism].
	6e-64	COG1125, OpuBA, ABC-type proline/glycine betaine transport systems, ATPase components [Amino acid transport and metabolism].
	2e-59	COG1116, TauB, ABC-type nitrate/sulfonate/bicarbonate transport system, ATPase component [Inorganic ion transport and metabolism].
	2e-55	cd00267, ABC_ATPase, ABC (ATP-binding cassette) transporter nucleotide-binding domain; ABC transporters are a large family of proteins involved in the transport of a wide variety of different compounds, like sugars, ions, peptides and more complex organic molecules. The nucleotide binding domain shows the highest similarity between all members of the family. ABC transporters are a subset of nucleotide hydrolases that contain a signature motif, Q-loop, and H-loop/switch region in addition to the Walker A motif/P-loop andWalker B motif commonly found in a number of ATP- and GTP-binding and hydrolyzing proteins..
	2e-54	COG4175, ProV, ABC-type proline/glycine betaine transport system, ATPase component [Amino acid transport and metabolism].
	1e-48	COG1126, GlnQ, ABC-type polar amino acid transport system, ATPase component [Amino acid transport and metabolism].
	4e-48	COG1131, CcmA, ABC-type multidrug transport system, ATPase component [Defense mechanisms].
	3e-47	COG1136, SalX, ABC-type antimicrobial peptide transport system, ATPase component [Defense mechanisms].
	4e-46	COG3840, ThiQ, ABC-type thiamine transport system, ATPase component [Coenzyme metabolism].
	7e-44	COG4608, AppF, ABC-type oligopeptide transport system, ATPase component [Amino acid transport and metabolism].
	1e-43	COG1135, AbcC, ABC-type metal ion transport system, ATPase component [Inorganic ion transport and metabolism].
	2e-43	COG1123, COG1123, ATPase components of various ABC-type transport systems, contain duplicated ATPase [General function prediction only].
	2e-43	COG1122, CbiO, ABC-type cobalt transport system, ATPase component [Inorganic ion transport and metabolism].
	7e-42	COG4148, ModC, ABC-type molybdate transport system, ATPase component [Inorganic ion transport and metabolism].
	8e-42	COG4525, TauB, ABC-type taurine transport system, ATPase component [Inorganic ion transport and metabolism].
	2e-40	pfam00005, ABC_tran, ABC transporter. ABC transporters for a large family of proteins responsible for translocation of a variety of compounds across biological membranes. ABC transporters are the largest family of proteins in many completely sequenced bacteria. ABC transporters are composed of two copies of this domain and two copies of a transmembrane domain pfam00664. These four domains may belong to a single polypeptide, or belong in different polypeptide chains..
	4e-39	COG1120, FepC, ABC-type cobalamin/Fe3+-siderophores transport systems, ATPase components [Inorganic ion transport and metabolism / Coenzyme metabolism].
	6e-39	COG2884, FtsE, Predicted ATPase involved in cell division [Cell division and chromosome partitioning].
	9e-39	COG1124, DppF, ABC-type dipeptide/oligopeptide/nickel transport system, ATPase component [Amino acid transport and metabolism / Inorganic ion transport and metabolism].
	4e-38	COG1117, PstB, ABC-type phosphate transport system, ATPase component [Inorganic ion transport and metabolism].
	5e-38	COG3638, COG3638, ABC-type phosphate/phosphonate transport system, ATPase component [Inorganic ion transport and metabolism].
	6e-36	COG1127, Ttg2A, ABC-type transport system involved in resistance to organic solvents, ATPase component [Secondary metabolites biosynthesis, transport, and catabolism].
	2e-35	COG0444, DppD, ABC-type dipeptide/oligopeptide/nickel transport system, ATPase component [Amino acid transport and metabolism / Inorganic ion transport and metabolism].
	2e-34	COG2274, SunT, ABC-type bacteriocin/lantibiotic exporters, contain an N-terminal double-glycine peptidase domain [Defense mechanisms].
	3e-33	COG1129, MglA, ABC-type sugar transport system, ATPase component [Carbohydrate transport and metabolism].
	3e-32	COG4555, NatA, ABC-type Na+ transport system, ATPase component [Energy production and conversion / Inorganic ion transport and metabolism].
	3e-32	COG4988, CydD, ABC-type transport system involved in cytochrome bd biosynthesis, ATPase and permease components [Energy production and conversion / Posttranslational modification, protein turnover, chaperones].
	3e-32	COG1121, ZnuC, ABC-type Mn/Zn transport systems, ATPase component [Inorganic ion transport and metabolism].
	3e-31	COG4181, COG4181, Predicted ABC-type transport system involved in lysophospholipase L1 biosynthesis, ATPase component [Secondary metabolites biosynthesis, transport, and catabolism].
	4e-31	COG4136, COG4136, ABC-type uncharacterized transport system, ATPase component [General function prediction only].
	5e-31	COG0411, LivG, ABC-type branched-chain amino acid transport systems, ATPase component [Amino acid transport and metabolism].
	4e-30	COG0410, LivF, ABC-type branched-chain amino acid transport systems, ATPase component [Amino acid transport and metabolism].
	4e-29	COG4598, HisP, ABC-type histidine transport system, ATPase component [Amino acid transport and metabolism].
	1e-28	COG4161, ArtP, ABC-type arginine transport system, ATPase component [Amino acid transport and metabolism].
	4e-28	COG1132, MdlB, ABC-type multidrug transport system, ATPase and permease components [Defense mechanisms].
	1e-27	COG4172, COG4172, ABC-type uncharacterized transport system, duplicated ATPase component [General function prediction only].
	2e-26	COG4604, CeuD, ABC-type enterochelin transport system, ATPase component [Inorganic ion transport and metabolism].
	2e-26	COG4167, SapF, ABC-type antimicrobial peptide transport system, ATPase component [Defense mechanisms].
	2e-26	COG3845, COG3845, ABC-type uncharacterized transport systems, ATPase components [General function prediction only].
	4e-25	COG1101, PhnK, ABC-type uncharacterized transport system, ATPase component [General function prediction only].
	6e-25	COG1137, YhbG, ABC-type (unclassified) transport system, ATPase component [General function prediction only].
	2e-24	COG4987, CydC, ABC-type transport system involved in cytochrome bd biosynthesis, fused ATPase and permease components [Energy production and conversion / Posttranslational modification, protein turnover, chaperones].
	2e-23	COG4586, COG4586, ABC-type uncharacterized transport system, ATPase component [General function prediction only].
	9e-23	COG4133, CcmA, ABC-type transport system involved in cytochrome c biogenesis, ATPase component [Posttranslational modification, protein turnover, chaperones].
	2e-22	COG1134, TagH, ABC-type polysaccharide/polyol phosphate transport system, ATPase component [Carbohydrate transport and metabolism / Cell envelope biogenesis, outer membrane].
	2e-22	COG4619, COG4619, ABC-type uncharacterized transport system, ATPase component [General function prediction only].
	1e-21	COG0488, Uup, ATPase components of ABC transporters with duplicated ATPase domains [General function prediction only].
	2e-21	COG4152, COG4152, ABC-type uncharacterized transport system, ATPase component [General function prediction only].
	4e-21	COG1119, ModF, ABC-type molybdenum transport system, ATPase component/photorepair protein PhrA [Inorganic ion transport and metabolism].
	4e-21	COG4618, ArpD, ABC-type protease/lipase transport system, ATPase and permease components [General function prediction only].
	6e-20	COG4559, COG4559, ABC-type hemin transport system, ATPase component [Inorganic ion transport and metabolism].
	5e-18	COG5265, ATM1, ABC-type transport system involved in Fe-S cluster assembly, permease and ATPase components [Posttranslational modification, protein turnover, chaperones].
	2e-16	COG0396, SufC, ABC-type transport system involved in Fe-S cluster assembly, ATPase component [Posttranslational modification, protein turnover, chaperones].
	2e-15	COG4778, PhnL, ABC-type phosphonate transport system, ATPase component [Inorganic ion transport and metabolism].
	3e-15	COG4615, PvdE, ABC-type siderophore export system, fused ATPase and permease components [Secondary metabolites biosynthesis, transport, and catabolism / Inorganic ion transport and metabolism].
	3e-15	COG4674, COG4674, Uncharacterized ABC-type transport system, ATPase component [General function prediction only].
	4e-15	COG1245, COG1245, Predicted ATPase, RNase L inhibitor (RLI) homolog [General function prediction only].
	1e-14	COG4138, BtuD, ABC-type cobalamin transport system, ATPase component [Coenzyme metabolism].
	7e-14	COG2401, COG2401, ABC-type ATPase fused to a predicted acetyltransferase domain [General function prediction only].
	2e-13	COG4107, PhnK, ABC-type phosphonate transport system, ATPase component [Inorganic ion transport and metabolism].
	7e-13	COG4178, COG4178, ABC-type uncharacterized transport system, permease and ATPase components [General function prediction only].
----------------------------------------------------
candidate #87:	b3289
likelihood ratios: Total 2.2e+09; Clust 256.2,4.4,4.0; BLAST 12.1,5.9,5.3; KEGG 12.6,4.0,3.4; ExprEco 2.2,1.5,2.3; ExprSce ,,; FusE2 1.0,1.0,1.0; FusE5 1.0,1.0,1.0; FusE10 ,,;
gene name: b3289	 (NP_417747)	gi: 16131168	length: 429aa
description: 16S rRNA m5C967 methyltransferase [Escherichia coli K12].
coverage: Archaea[4e-44] Bacteria[0.0] Eukaryota[7e-38]
conserved domains: (Evalue, description)
	1e-100	COG0144, Sun, tRNA and rRNA cytosine-C5-methylases [Translation, ribosomal structure and biogenesis].
	6e-93	pfam01189, Nol1_Nop2_Sun, NOL1/NOP2/sun family..
	6e-39	cd00620, Methyltransferase_Sun, N-terminal RNA binding domain of the methyltransferase Sun. The rRNA-specific 5-methylcytidine transferase Sun, also known as RrmB or Fmu shares the RNA-binding non-catalytic domain with the transcription termination factor NusB. The precise biological role of this domain in Sun is unknown, although it is likely to be involved in sequence-specific RNA binding. The C-terminal methyltransferase domain of Sun has been shown to catalyze formation of m5C at position 967 of 16S rRNA in Escherichia coli..
	2e-27	pfam01029, NusB, NusB family. The NusB protein is involved in the regulation of rRNA biosynthesis by transcriptional antitermination..
	4e-22	cd00447, NusB_Sun, RNA binding domain of NusB (N protein-Utilization Substance B) and Sun (also known as RrmB or Fmu) proteins. This family includes two orthologous groups exemplified by the transcription termination factor NusB and the N-terminal domain of the rRNA-specific 5-methylcytidine transferase (m5C-methyltransferase) Sun. The NusB protein plays a key role in the regulation of ribosomal RNA biosynthesis in eubacteria by modulating the efficiency of transcriptional antitermination. NusB along with other Nus factors (NusA, NusE/S10 and NusG) forms the core complex with the boxA element of the nut site of the rRNA operons. These interactions help RNA polymerase to counteract polarity during transcription of rRNA operons and allow stable antitermination. The transcription antitermination system can be appropriated by some bacteriophages such as lambda, which use the system to switch between the lysogenic and lytic modes of phage propagation. The m5C-methyltransferase Sun shares the N-terminal non-catalytic RNA-binding domain with NusB..
----------------------------------------------------
candidate #88:	b3261
likelihood ratios: Total 2.2e+09; Clust 2.5,2.3,2.4; BLAST 4.3,3.4,2.5; KEGG 2.1,3.5,1.4; ExprEco 19.4,2.6,3.8; ExprSce ,,; FusE2 1.0,1.0,1.0; FusE5 13.0,13.0,13.0; FusE10 ,,;
gene name: b3261	 (NP_417727)	gi: 16131149	length: 98aa
description: DNA-binding protein for site-specific recombination and inversion, transcription of rRNA and tRNA operons, and DNA replication [Escherichia coli K12].
coverage: Bacteria[1e-48]
conserved domains: (Evalue, description)
	1e-37	COG2901, Fis, Factor for inversion stimulation Fis, transcriptional activator [Transcription / DNA replication, recombination, and repair].
----------------------------------------------------
candidate #89:	b0881
likelihood ratios: Total 2.2e+09; Clust 17.2,4.1,31.2; BLAST 8.8,6.0,8.6; KEGG 3.4,8.3,6.1; ExprEco 2.3,3.4,1.6; ExprSce ,,; FusE2 1.0,1.0,1.0; FusE5 1.0,1.0,1.0; FusE10 ,,;
gene name: b0881	 (NP_415402)	gi: 16128849	length: 106aa
description: modulator of ClpA substrate specificity [Escherichia coli K12].
coverage: Bacteria[8e-56]
conserved domains: (Evalue, description)
	5e-29	pfam02617, ClpS, ATP-dependent Clp protease adaptor protein ClpS. In the bacterial cytosol, ATP-dependent protein degradation is performed by several different chaperone-protease pairs, including ClpAP. ClpS directly influences the ClpAP machine by binding to the N-terminal domain of the chaperone ClpA. The degradation of ClpAP substrates, both SsrA-tagged proteins and ClpA itself, is specifically inhibited by ClpS. ClpS modifies ClpA substrate specificity, potentially redirecting degradation by ClpAP toward aggregated proteins..
----------------------------------------------------
candidate #90:	b4147
likelihood ratios: Total 2.0e+09; Clust 12.5,4.8,9.8; BLAST 8.8,4.8,3.9; KEGG 10.1,3.9,3.1; ExprEco 6.2,2.4,18.7; ExprSce ,,; FusE2 1.0,1.0,1.0; FusE5 0.8,0.8,0.8; FusE10 ,,;
gene name: b4147	 (NP_418571)	gi: 16131972	length: 188aa
description: elongation factor P (EF-P) [Escherichia coli K12].
coverage: Bacteria[1e-104] Eukaryota[2e-38]
conserved domains: (Evalue, description)
	2e-75	pfam01132, EFP, Elongation factor P (EF-P)..
	3e-43	COG0231, Efp, Translation elongation factor P (EF-P)/translation initiation factor 5A (eIF-5A) [Translation, ribosomal structure and biogenesis].
----------------------------------------------------
candidate #91:	b0054
likelihood ratios: Total 1.8e+09; Clust 4.6,2.3,6.1; BLAST 10.3,5.4,241.4; KEGG 3.0,1.6,4.9; ExprEco 1.9,2.0,3.9; ExprSce ,,; FusE2 1.0,0.7,7.9; FusE5 1.0,1.0,1.0; FusE10 ,,;
gene name: b0054	 (NP_414596)	gi: 16128048	length: 784aa
description: organic solvent tolerance [Escherichia coli K12].
coverage: Bacteria[0.0]
conserved domains: (Evalue, description)
	0.0	COG1452, Imp, Organic solvent tolerance protein OstA [Cell envelope biogenesis, outer membrane].
	3e-93	pfam04453, OstA_C, Organic solvent tolerance protein. Family involved in organic solvent tolerance in bacteria. The region contains several highly conserved, potentially catalytic, residues..
----------------------------------------------------
candidate #92:	b3886
likelihood ratios: Total 1.7e+09; Clust 5.5,4.5,4.1; BLAST 32.1,2.0,3.9; KEGG 330.1,2.2,2.2; ExprEco 3.6,2.1,5.8; ExprSce ,,; FusE2 1.0,1.0,1.0; FusE5 1.0,1.0,1.0; FusE10 ,,;
gene name: b3886	 (NP_418322)	gi: 16131726	length: 290aa
description: tRNA processing exoribonuclease BN [Escherichia coli K12].
coverage: Archaea[1e-05] Bacteria[1e-163]
conserved domains: (Evalue, description)
	5e-46	pfam03631, Ribonuclease_BN, Ribonuclease BN-like family. This family contains integral membrane proteins with 5 to 6 predicted transmembrane spans. The family include ribonuclease BN that is involved in tRNA maturation. This family of proteins does not seem to contain any completely conserved polar residues that would be expected in a nuclease enzyme, suggesting that many members of this family may not have this catalytic activity..
	1e-44	COG1295, Rbn, Predicted membrane protein [Function unknown].
----------------------------------------------------
candidate #93:	b3871
likelihood ratios: Total 1.6e+09; Clust 11.3,4.7,3.8; BLAST 110.8,8.3,2.3; KEGG 4.8,2.6,2.7; ExprEco 11.9,3.0,6.1; ExprSce ,,; FusE2 1.0,1.0,1.0; FusE5 0.8,0.8,0.8; FusE10 ,,;
gene name: b3871	 (YP_026274)	gi: 49176434	length: 607aa
description: GTP-binding elongation factor family protein [Escherichia coli K12].
coverage: Archaea[1e-51] Bacteria[0.0] Eukaryota[1e-165]
conserved domains: (Evalue, description)
	0.0	COG1217, TypA, Predicted membrane GTPase involved in stress response [Signal transduction mechanisms].
	2e-64	COG0481, LepA, Membrane GTPase LepA [Cell envelope biogenesis, outer membrane].
	2e-47	pfam00009, GTP_EFTU, Elongation factor Tu GTP binding domain. This domain contains a P-loop motif, also found in several other families such as pfam00071, pfam00025 and pfam00063. Elongation factor Tu consists of three structural domains, this plus two C-terminal beta barrel domains..
	1e-38	COG0480, FusA, Translation elongation factors (GTPases) [Translation, ribosomal structure and biogenesis].
	4e-30	COG5256, TEF1, Translation elongation factor EF-1alpha (GTPase) [Translation, ribosomal structure and biogenesis].
	2e-26	COG4108, PrfC, Peptide chain release factor RF-3 [Translation, ribosomal structure and biogenesis].
	2e-26	COG0050, TufB, GTPases - translation elongation factors [Translation, ribosomal structure and biogenesis].
	4e-20	pfam00679, EFG_C, Elongation factor G C-terminus. This domain includes the carboxyl terminal regions of Elongation factor G, elongation factor 2 and some tetracycline resistance proteins and adopt a ferredoxin-like fold..
	4e-16	COG0532, InfB, Translation initiation factor 2 (IF-2; GTPase) [Translation, ribosomal structure and biogenesis].
	2e-15	COG3276, SelB, Selenocysteine-specific translation elongation factor [Translation, ribosomal structure and biogenesis].
	4e-13	COG2895, CysN, GTPases - Sulfate adenylate transferase subunit 1 [Inorganic ion transport and metabolism].
	1e-11	COG5257, GCD11, Translation initiation factor 2, gamma subunit (eIF-2gamma; GTPase) [Translation, ribosomal structure and biogenesis].
	4e-11	COG5258, GTPBP1, GTPase [General function prediction only].
----------------------------------------------------
candidate #94:	b3881
likelihood ratios: Total 1.6e+09; Clust 1.8,8.9,1.8; BLAST 1.7,88.7,4.9; KEGG 2.1,47.9,7.9; ExprEco 4.6,4.6,4.6; ExprSce ,,; FusE2 1.0,1.0,1.0; FusE5 1.0,1.0,1.0; FusE10 ,,;
gene name: b3881	 (NP_418317)	gi: 16131721	length: 292aa
description: putative aldolase [Escherichia coli K12].
coverage: Bacteria[1e-163]
conserved domains: (Evalue, description)
	1e-111	COG3684, LacD, Tagatose-1,6-bisphosphate aldolase [Carbohydrate transport and metabolism].
	6e-73	pfam04274, LacD, Tagatose 1,6-diphosphate aldolase, (LacD). Tagatose 1,6-diphosphate aldolase (EC:4.1.2.40) is part of the tagatose-6-phosphate pathway of galactose-6-phosphate degradation..
----------------------------------------------------
candidate #95:	b3559
likelihood ratios: Total 1.5e+09; Clust 10.8,6.8,3.5; BLAST 18.0,3.6,9.5; KEGG 2.2,4.1,5.7; ExprEco 17.0,4.0,5.7; ExprSce ,,; FusE2 1.0,1.0,1.0; FusE5 0.8,0.8,0.8; FusE10 ,,;
gene name: b3559	 (NP_418016)	gi: 16131430	length: 689aa
description: glycine tRNA synthetase, beta subunit [Escherichia coli K12].
coverage: Bacteria[0.0] Eukaryota[1e-106]
conserved domains: (Evalue, description)
	0.0	pfam02092, tRNA_synt_2f, Glycyl-tRNA synthetase beta subunit..
	0.0	COG0751, GlyS, Glycyl-tRNA synthetase, beta subunit [Translation, ribosomal structure and biogenesis].
----------------------------------------------------
candidate #96:	b1203
likelihood ratios: Total 1.4e+09; Clust 80.4,27.3,5.5; BLAST 9.5,16.0,2.2; KEGG 1.0,1.0,1.0; ExprEco 3.5,9.8,5.5; ExprSce ,,; FusE2 2.8,1.1,0.5; FusE5 2.9,1.1,0.4; FusE10 ,,;
gene name: b1203	 (NP_415721)	gi: 16129166	length: 363aa
description: putative GTP-binding protein [Escherichia coli K12].
coverage: Archaea[6e-21] Bacteria[0.0] Eukaryota[1e-105]
conserved domains: (Evalue, description)
	1e-152	COG0012, COG0012, Predicted GTPase, probable translation factor [Translation, ribosomal structure and biogenesis].
	1e-110	pfam06071, DUF933, Protein of unknown function (DUF933). This family consists of several GTP binding proteins and represents the C terminal domain of the constituent proteins. The family contains both prokaryotic and eukaryotic sequences which are highly conserved. The N terminal region of this family contains pfam01018..
	2e-20	COG0536, Obg, Predicted GTPase [General function prediction only].
	1e-15	COG1163, DRG, Predicted GTPase [General function prediction only].
----------------------------------------------------
candidate #97:	b3697
likelihood ratios: Total 1.3e+09; Clust 14.1,4.6,12.4; BLAST 1.9,12.0,40.0; KEGG 4.2,4.8,16.1; ExprEco 2.2,1.4,1.9; ExprSce ,,; FusE2 1.0,1.0,1.0; FusE5 1.0,1.0,1.0; FusE10 ,,;
gene name: b3697	 (NP_418152)	gi: 16131565	length: 270aa
description: conserved protein, phophatase-like domain [Escherichia coli K12].
coverage: Archaea[4e-15] Bacteria[1e-150] Eukaryota[4e-22]
conserved domains: (Evalue, description)
	3e-55	COG0561, Cof, Predicted hydrolases of the HAD superfamily [General function prediction only].
----------------------------------------------------
candidate #98:	b2113
likelihood ratios: Total 1.3e+09; Clust 47.2,5.8,6.3; BLAST 6.7,7.0,3.5; KEGG 2.5,5.3,3.4; ExprEco 4.3,3.7,14.5; ExprSce ,,; FusE2 1.0,0.9,0.9; FusE5 1.0,0.7,0.7; FusE10 ,,;
gene name: b2113	 (NP_416616)	gi: 49176189	length: 379aa
description: putative ATP-binding protein [Escherichia coli K12].
coverage: Archaea[7e-65] Bacteria[0.0] Eukaryota[1e-70]
conserved domains: (Evalue, description)
	3e-65	COG0489, Mrp, ATPases involved in chromosome partitioning [Cell division and chromosome partitioning].
	4e-19	COG0455, COG0455, ATPases involved in chromosome partitioning [Cell division and chromosome partitioning].
	5e-14	COG1192, Soj, ATPases involved in chromosome partitioning [Cell division and chromosome partitioning].
----------------------------------------------------
candidate #99:	b1860
likelihood ratios: Total 1.2e+09; Clust 9.6,5.8,13.8; BLAST 21.0,3.4,3.8; KEGG 17.5,2.6,2.5; ExprEco 2.6,11.7,1.9; ExprSce ,,; FusE2 1.0,1.0,1.0; FusE5 1.0,1.0,0.9; FusE10 ,,;
gene name: b1860	 (NP_416374)	gi: 16129813	length: 336aa
description: Holliday junction helicase subunit A; branch migration; repair [Escherichia coli K12].
coverage: Archaea[5e-06] Bacteria[0.0] Eukaryota[1e-11]
conserved domains: (Evalue, description)
	1e-158	COG2255, RuvB, Holliday junction resolvasome, helicase subunit [DNA replication, recombination, and repair].
	3e-32	pfam05491, RuvB_C, Holliday junction DNA helicase ruvB C-terminus. The RuvB protein makes up part of the RuvABC revolvasome which catalyses the resolution of Holliday junctions that arise during genetic recombination and DNA repair. Branch migration is catalysed by the RuvB protein that is targeted to the Holliday junction by the structure specific RuvA protein. This family consists of the C-terminal region of the RuvB protein which is thought to be helicase DNA-binding domain. .
	1e-17	COG2256, MGS1, ATPase related to the helicase subunit of the Holliday junction resolvase [DNA replication, recombination, and repair].
	2e-17	pfam00004, AAA, ATPase family associated with various cellular activities (AAA). AAA family proteins often perform chaperone-like functions that assist in the assembly, operation, or disassembly of protein complexes..
	2e-15	pfam05496, RuvB_N, Holliday junction DNA helicase ruvB N-terminus. The RuvB protein makes up part of the RuvABC revolvasome which catalyses the resolution of Holliday junctions that arise during genetic recombination and DNA repair. Branch migration is catalysed by the RuvB protein that is targeted to the Holliday junction by the structure specific RuvA protein. This family contains the N-terminal region of the protein. .
----------------------------------------------------
candidate #100:	b0630
likelihood ratios: Total 1.2e+09; Clust 7.3,2.5,3.5; BLAST 7.4,7.6,4.5; KEGG 4.8,4.1,4.6; ExprEco 1.4,2.2,1.3; ExprSce ,,; FusE2 1.0,1.0,1.0; FusE5 32.7,2.9,2.2; FusE10 ,,;
gene name: b0630	 (NP_415163)	gi: 16128613	length: 191aa
description: protein of lipoate biosynthesis [Escherichia coli K12].
coverage: Archaea[4e-26] Bacteria[1e-108] Eukaryota[6e-38]
conserved domains: (Evalue, description)
	5e-79	COG0321, LipB, Lipoate-protein ligase B [Coenzyme metabolism].
	3e-24	pfam03099, BPL_LipA_LipB, Biotin/lipoate A/B protein ligase family. This family includes biotin protein ligase, lipoate-protein ligase A and B. Biotin is covalently attached at the active site of certain enzymes that transfer carbon dioxide from bicarbonate to organic acids to form cellular metabolites. Biotin protein ligase (BPL) is the enzyme responsible for attaching biotin to a specific lysine at the active site of biotin enzymes. Each organism probably has only one BPL. Biotin attachment is a two step reaction that results in the formation of an amide linkage between the carboxyl group of biotin and the epsilon-amino group of the modified lysine. Lipoate-protein ligase A (LPLA) catalyses the formation of an amide linkage between lipoic acid and a specific lysine residue in lipoate dependent enzymes..
----------------------------------------------------
candidate #101:	b3131
likelihood ratios: Total 1.2e+09; Clust 2.5,18.2,5.3; BLAST 3.8,31.1,20.0; KEGG 3.6,11.4,6.1; ExprEco 3.0,1.5,1.9; ExprSce ,,; FusE2 1.0,1.0,1.0; FusE5 1.0,1.0,1.0; FusE10 ,,;
gene name: b3131	 (NP_417600)	gi: 16131023	length: 269aa
description: putative DEOR-type transcriptional regulator of aga operon [Escherichia coli K12].
coverage: Archaea[3e-33] Bacteria[1e-145] Eukaryota[3e-18]
conserved domains: (Evalue, description)
	5e-74	pfam00455, DeoR, Bacterial regulatory proteins, deoR family..
	5e-66	COG1349, GlpR, Transcriptional regulators of sugar metabolism [Transcription / Carbohydrate transport and metabolism].
	2e-11	smart00420, HTH_DEOR, helix_turn_helix, Deoxyribose operon repressor; .
----------------------------------------------------
candidate #102:	b4260
likelihood ratios: Total 1.2e+09; Clust 15.8,3.6,5.8; BLAST 6.9,4.8,3.1; KEGG 7.9,30.4,3.7; ExprEco 3.1,2.1,6.1; ExprSce ,,; FusE2 1.0,1.0,1.0; FusE5 1.0,1.0,1.0; FusE10 ,,;
gene name: b4260	 (NP_418681)	gi: 16132082	length: 503aa
description: aminopeptidase A, a cyteinylglycinase [Escherichia coli K12].
coverage: Archaea[4e-56] Bacteria[0.0] Eukaryota[2e-77]
conserved domains: (Evalue, description)
	1e-129	pfam00883, Peptidase_M17, Cytosol aminopeptidase family, catalytic domain. The two associated zinc ions and the active site are entirely enclosed within the C-terminal catalytic domain in leucine aminopeptidase..
	1e-124	cd00433, Peptidase_M17, Cytosol aminopeptidase family, catalytic domain. Family M17 contains zinc- and manganese-dependent exopeptidases ( EC 3.4.11.1), including leucine aminopeptidase. They catalyze removal of amino acids from the N-terminus of a protein and play a key role in protein degradation and in the metabolism of biologically active peptides. They do not contain HEXXH motif (which is used as one of the signature patterns to group the peptidase families) in the metal-binding site. The two associated zinc ions and the active site are entirely enclosed within the C-terminal catalytic domain in leucine aminopeptidase. The enzyme is a hexamer, with the catalytic domains clustered around the three-fold axis, and the two trimers related to one another by a two-fold rotation. This family includes proteins from bacteria, archaea, animals and plants..
	6e-32	pfam02789, Peptidase_M17_N, Cytosol aminopeptidase family, N-terminal domain..
----------------------------------------------------
candidate #103:	b3194
likelihood ratios: Total 1.2e+09; Clust 4.6,10.5,2.6; BLAST 6.8,5.6,30.2; KEGG 2.3,5.5,15.3; ExprEco 3.0,1.5,2.7; ExprSce ,,; FusE2 1.0,1.0,1.0; FusE5 1.5,1.5,1.5; FusE10 ,,;
gene name: b3194	 (NP_417661)	gi: 16131084	length: 260aa
description: putative transport protein (ABC superfamily, membrane) [Escherichia coli K12].
coverage: Bacteria[1e-141] Eukaryota[2e-26]
conserved domains: (Evalue, description)
	3e-66	pfam02405, DUF140, Domain of unknown function DUF140. This domain has no known function nor do any of the proteins that possess it. The aligned region is approximately 150 amino acids long..
----------------------------------------------------
candidate #104:	b1866
likelihood ratios: Total 1.2e+09; Clust 11.0,7.3,12.4; BLAST 95.7,4.8,3.5; KEGG 7.2,2.2,2.0; ExprEco 3.0,3.6,6.8; ExprSce ,,; FusE2 1.0,0.9,0.9; FusE5 1.1,0.7,0.5; FusE10 ,,;
gene name: b1866	 (NP_416380)	gi: 16129819	length: 590aa
description: aspartate tRNA synthetase [Escherichia coli K12].
coverage: Archaea[5e-37] Bacteria[0.0] Eukaryota[1e-141]
conserved domains: (Evalue, description)
	0.0	COG0173, AspS, Aspartyl-tRNA synthetase [Translation, ribosomal structure and biogenesis].
	1e-176	cd00777, AspRS_core, Asp tRNA synthetase (aspRS) class II core domain. Class II assignment is based upon its structure and the presence of three characteristic sequence motifs. AspRS is a homodimer, which attaches a specific amino acid to the 3' OH group of ribose of the appropriate tRNA. The catalytic core domain is primarily responsible for the ATP-dependent formation of the enzyme bound aminoacyl-adenylate. AspRS in this family differ from those found in the AsxRS family by a GAD insert in the core domain..
	6e-62	cd00669, Asp_Lys_Asn_RS_core, Asp_Lys_Asn_tRNA synthetase class II core domain. This domain is the core catalytic domain of class II aminoacyl-tRNA synthetases of the subgroup containing aspartyl, lysyl, and asparaginyl tRNA synthetases. It is primarily responsible for ATP-dependent formation of the enzyme bound aminoacyl-adenylate. Class II assignment is based upon its structure and the presence of three characteristic sequence motifs. Nearly all class II tRNA synthetases are dimers and enzymes in this subgroup are homodimers. These enzymes attach a specific amino acid to the 3' OH group of ribose of the appropriate tRNA..
	1e-43	COG0017, AsnS, Aspartyl/asparaginyl-tRNA synthetases [Translation, ribosomal structure and biogenesis].
	4e-29	COG1190, LysU, Lysyl-tRNA synthetase (class II) [Translation, ribosomal structure and biogenesis].
	1e-26	pfam02938, GAD, GAD domain. This domain is found in some members of the GatB and aspartyl tRNA synthetases..
	4e-24	pfam00152, tRNA-synt_2, tRNA synthetases class II (D, K and N). Other tRNA synthetase sub-families are too dissimilar to be included..
	4e-20	cd00768, class_II_aaRS-like_core, Class II tRNA amino-acyl synthetase-like catalytic core domain. Class II amino acyl-tRNA synthetases (aaRS) share a common fold and generally attach an amino acid to the 3' OH of ribose of the appropriate tRNA. PheRS is an exception in that it attaches the amino acid at the 2'-OH group, like class I aaRSs. These enzymes are usually homodimers. This domain is primarily responsible for ATP-dependent formation of the enzyme bound aminoacyl-adenylate. The substrate specificity of this reaction is further determined by additional domains. Intererestingly, this domain is also found is asparagine synthase A (AsnA), in the accessory subunit of mitochondrial polymerase gamma and in the bacterial ATP phosphoribosyltransferase regulatory subunit HisZ..
	4e-20	cd00776, AsxRS_core, Asx tRNA synthetase (AspRS/AsnRS) class II core domain. Assignment to class II aminoacyl-tRNA synthetases (aaRS) based upon its structure and the presence of three characteristic sequence motifs in the core domain. This family includes AsnRS as well as a subgroup of AspRS. AsnRS and AspRS are homodimers, which attach either asparagine or aspartate to the 3'OH group of ribose of the appropriate tRNA. While archaea lack asnRS, they possess a non-discriminating aspRS, which can mischarge Asp-tRNA with Asn. Subsequently, a tRNA-dependent aspartate amidotransferase converts the bound aspartate to asparagine. The catalytic core domain is primarily responsible for the ATP-dependent formation of the enzyme bound aminoacyl-adenylate..
	1e-17	cd00775, LysRS_core, Lys_tRNA synthetase (LysRS) class II core domain. Class II LysRS is a dimer which attaches a lysine to the 3' OH group of ribose of the appropriate tRNA. Its assignment to class II aaRS is based upon its structure and the presence of three characteristic sequence motifs in the core domain. It is found in eukaryotes as well as some prokaryotes and archaea. However, LysRS belongs to class I aaRS's in some prokaryotes and archaea. The catalytic core domain is primarily responsible for the ATP-dependent formation of the enzyme bound aminoacyl-adenylate..
	6e-12	COG2269, COG2269, Truncated, possibly inactive, lysyl-tRNA synthetase (class II) [Translation, ribosomal structure and biogenesis].
	4e-11	pfam01336, tRNA_anti, OB-fold nucleic acid binding domain. This family contains OB-fold domains that bind to nucleic acids. The family includes the anti-codon binding domain of lysyl, aspartyl, and asparaginyl -tRNA synthetases (See pfam00152). Aminoacyl-tRNA synthetases catalyse the addition of an amino acid to the appropriate tRNA molecule EC:6.1.1.-. This family also includes part of RecG helicase involved in DNA repair. Replication factor A is a heterotrimeric complex, that contains a subunit in this family. This domain is also found at the C-terminus of bacterial DNA polymerase III alpha chain..
----------------------------------------------------
candidate #105:	b2330
likelihood ratios: Total 1.2e+09; Clust 3.1,2.1,5.9; BLAST 4.3,1.9,1.6; KEGG 3.6,1.3,2.5; ExprEco 2.3,4.3,3.3; ExprSce ,,; FusE2 1.0,1.0,1.0; FusE5 18.3,18.3,18.3; FusE10 ,,;
gene name: b2330	 (NP_416833)	gi: 49176210	length: 421aa
description: putative adenine-specific methylase [Escherichia coli K12].
coverage: Archaea[2e-08] Bacteria[0.0] Eukaryota[1e-12]
conserved domains: (Evalue, description)
	4e-67	COG2890, HemK, Methylase of polypeptide chain release factors [Translation, ribosomal structure and biogenesis].
	3e-14	COG4123, COG4123, Predicted O-methyltransferase [General function prediction only].
	2e-13	COG2813, RsmC, 16S RNA G1207 methylase RsmC [Translation, ribosomal structure and biogenesis].
----------------------------------------------------
candidate #106:	b0436
likelihood ratios: Total 1.1e+09; Clust 22.2,3.1,10.2; BLAST 19.5,3.0,5.0; KEGG 16.2,1.9,1.9; ExprEco 13.5,4.6,3.0; ExprSce ,,; FusE2 1.0,1.0,1.0; FusE5 1.0,0.7,0.7; FusE10 ,,;
gene name: b0436	 (NP_414970)	gi: 16128421	length: 432aa
description: peptidyl-prolyl cis/trans isomerase (trigger factor), molecular chaperone involved in cell division [Escherichia coli K12].
coverage: Bacteria[0.0] Eukaryota[1e-19]
conserved domains: (Evalue, description)
	1e-112	COG0544, Tig, FKBP-type peptidyl-prolyl cis-trans isomerase (trigger factor) [Posttranslational modification, protein turnover, chaperones].
	4e-38	pfam05697, Trigger_N, Bacterial trigger factor protein (TF). In the E. coli cytosol, a fraction of the newly synthesised proteins requires the activity of molecular chaperones for folding to the native state. The major chaperones implicated in this folding process are the ribosome-associated Trigger Factor (TF), and the DnaK and GroEL chaperones with their respective co-chaperones. Trigger Factor is an ATP-independent chaperone and displays chaperone and peptidyl-prolyl-cis-trans-isomerase (PPIase) activities in vitro. It is composed of at least three domains, an N-terminal domain which mediates association with the large ribosomal subunit, a central substrate binding and PPIase domain with homology to FKBP proteins, and a C-terminal domain of unknown function. The positioning of TF at the peptide exit channel, together with its ability to interact with nascent chains as short as 57 residues renders TF a prime candidate for being the first chaperone that binds to the nascent polypeptide chains. This family represents the N-terminal region of the protein..
	3e-29	pfam05698, Trigger_C, Bacterial trigger factor protein (TF) C-terminus. In the E. coli cytosol, a fraction of the newly synthesised proteins requires the activity of molecular chaperones for folding to the native state. The major chaperones implicated in this folding process are the ribosome-associated Trigger Factor (TF), and the DnaK and GroEL chaperones with their respective co-chaperones. Trigger Factor is an ATP-independent chaperone and displays chaperone and peptidyl-prolyl-cis-trans-isomerase (PPIase) activities in vitro. It is composed of at least three domains, an N-terminal domain which mediates association with the large ribosomal subunit, a central substrate binding and PPIase domain with homology to FKBP proteins, and a C-terminal domain of unknown function. The positioning of TF at the peptide exit channel, together with its ability to interact with nascent chains as short as 57 residues renders TF a prime candidate for being the first chaperone that binds to the nascent polypeptide chains. This family represents the C-terminal region of the protein..
	8e-13	pfam00254, FKBP_C, FKBP-type peptidyl-prolyl cis-trans isomerase..
----------------------------------------------------
candidate #107:	b0736
likelihood ratios: Total 1.1e+09; Clust 4.5,7.2,4.9; BLAST 263.5,2.9,8.7; KEGG 36.0,2.1,2.9; ExprEco 1.5,1.8,1.7; ExprSce ,,; FusE2 1.0,1.0,1.0; FusE5 1.0,1.0,1.0; FusE10 ,,;
gene name: b0736	 (NP_415264)	gi: 16128711	length: 134aa
description: hypothetical protein b0736 [Escherichia coli K12].
coverage: Bacteria[3e-71] Eukaryota[4e-06]
conserved domains: (Evalue, description)
	8e-34	COG0824, FcbC, Predicted thioesterase [General function prediction only].
----------------------------------------------------
candidate #108:	b3867
likelihood ratios: Total 1.1e+09; Clust 2.5,3.6,3.0; BLAST 50.3,2.2,7.7; KEGG 13.8,5.6,37.1; ExprEco 3.7,1.5,6.1; ExprSce ,,; FusE2 1.0,1.0,1.0; FusE5 0.8,0.8,0.8; FusE10 ,,;
gene name: b3867	 (NP_418303)	gi: 16131707	length: 459aa
description: O2-independent coproporphyrinogen III oxidase [Escherichia coli K12].
coverage: Bacteria[0.0] Eukaryota[3e-23]
conserved domains: (Evalue, description)
	1e-129	COG0635, HemN, Coproporphyrinogen III oxidase and related Fe-S oxidoreductases [Coenzyme metabolism].
	5e-43	smart00729, Elp3, Elongator protein 3, MiaB family, Radical SAM; This superfamily contains MoaA, NifB, PqqE, coproporphyrinogen III oxidase, biotin synthase and MiaB families, and includes a representative in the eukaryotic elongator subunit, Elp-3. Some members of the family are methyltransferases. .
	4e-30	pfam06969, HemN_C, HemN C-terminal region. Members of this family are all oxygen-independent coproporphyrinogen-III oxidases (HemN). This enzyme catalyses the oxygen-independent conversion of coproporphyrinogen-III to protoporphyrinogen-IX, one of the last steps in haem biosynthesis. The function of this domain is unclear, but comparison to other proteins containing a radical SAM domain (pfam04055) suggest it may be a substrate binding domain..
	2e-17	pfam04055, Radical_SAM, Radical SAM superfamily..
----------------------------------------------------
candidate #109:	b2568
likelihood ratios: Total 1.0e+09; Clust 17.7,3.1,5.9; BLAST 26.4,11.3,10.2; KEGG 11.5,6.1,3.2; ExprEco 2.8,1.7,2.9; ExprSce ,,; FusE2 1.1,0.7,0.4; FusE5 1.0,1.0,1.0; FusE10 ,,;
gene name: b2568	 (NP_417063)	gi: 16130493	length: 324aa
description: leader peptidase (signal peptidase I) [Escherichia coli K12].
coverage: Bacteria[0.0] Eukaryota[7e-10]
conserved domains: (Evalue, description)
	8e-42	pfam00461, Peptidase_S26, Signal peptidase I..
	3e-14	COG0681, LepB, Signal peptidase I [Intracellular trafficking and secretion].
----------------------------------------------------
candidate #110:	b1913
likelihood ratios: Total 9.7e+08; Clust 16.0,42.3,21.3; BLAST 8.3,3.0,4.6; KEGG 15.2,1.4,1.6; ExprEco 1.2,1.5,1.6; ExprSce ,,; FusE2 1.0,1.0,1.0; FusE5 1.0,13.0,0.4; FusE10 ,,;
gene name: b1913	 (NP_416423)	gi: 49176168	length: 588aa
description: DNA exisiton repair enzyme together with UvrAB [Escherichia coli K12].
coverage: Archaea[3e-93] Bacteria[0.0]
conserved domains: (Evalue, description)
	0.0	COG0322, UvrC, Nuclease subunit of the excinuclease complex [DNA replication, recombination, and repair].
	8e-12	smart00465, GIYc, GIY-YIG type nucleases (URI domain); .
	1e-10	pfam01541, GIY-YIG, GIY-YIG catalytic domain. This domain called GIY-YIG is found in the amino terminal region of excinuclease abc subunit c (uvrC), bacteriophage T4 endonucleases segA, segB, segC, segD and segE; it is also found in putative endonucleases encoded by group I introns of fungi and phage. The structure of I-TevI a GIY-YIG endonuclease, reveals a novel alpha/beta-fold with a central three-stranded antiparallel beta-sheet flanked by three helices. The most conserved and putative catalytic residues are located on a shallow, concave surface and include a metal coordination site. .
----------------------------------------------------
candidate #111:	b4058
likelihood ratios: Total 9.6e+08; Clust 10.4,6.4,8.0; BLAST 7.9,3.0,5.7; KEGG 17.8,1.8,1.9; ExprEco 3.5,3.8,1.7; ExprSce ,,; FusE2 1.0,1.0,1.0; FusE5 2.1,2.1,2.1; FusE10 ,,;
gene name: b4058	 (NP_418482)	gi: 16131884	length: 940aa
description: DNA excision repair enzyme subunit, with UvrBC [Escherichia coli K12].
coverage: Archaea[0.0] Bacteria[0.0] Eukaryota[2e-06]
conserved domains: (Evalue, description)
	0.0	COG0178, UvrA, Excinuclease ATPase subunit [DNA replication, recombination, and repair].
	3e-22	pfam00005, ABC_tran, ABC transporter. ABC transporters for a large family of proteins responsible for translocation of a variety of compounds across biological membranes. ABC transporters are the largest family of proteins in many completely sequenced bacteria. ABC transporters are composed of two copies of this domain and two copies of a transmembrane domain pfam00664. These four domains may belong to a single polypeptide, or belong in different polypeptide chains..
	4e-18	COG1121, ZnuC, ABC-type Mn/Zn transport systems, ATPase component [Inorganic ion transport and metabolism].
	6e-15	cd00267, ABC_ATPase, ABC (ATP-binding cassette) transporter nucleotide-binding domain; ABC transporters are a large family of proteins involved in the transport of a wide variety of different compounds, like sugars, ions, peptides and more complex organic molecules. The nucleotide binding domain shows the highest similarity between all members of the family. ABC transporters are a subset of nucleotide hydrolases that contain a signature motif, Q-loop, and H-loop/switch region in addition to the Walker A motif/P-loop andWalker B motif commonly found in a number of ATP- and GTP-binding and hydrolyzing proteins..
	1e-12	COG1131, CcmA, ABC-type multidrug transport system, ATPase component [Defense mechanisms].
	1e-12	COG1122, CbiO, ABC-type cobalt transport system, ATPase component [Inorganic ion transport and metabolism].
	3e-12	COG2274, SunT, ABC-type bacteriocin/lantibiotic exporters, contain an N-terminal double-glycine peptidase domain [Defense mechanisms].
	3e-12	COG0411, LivG, ABC-type branched-chain amino acid transport systems, ATPase component [Amino acid transport and metabolism].
	8e-12	COG1129, MglA, ABC-type sugar transport system, ATPase component [Carbohydrate transport and metabolism].
	1e-11	COG1132, MdlB, ABC-type multidrug transport system, ATPase and permease components [Defense mechanisms].
	3e-11	COG3845, COG3845, ABC-type uncharacterized transport systems, ATPase components [General function prediction only].
	5e-11	COG4988, CydD, ABC-type transport system involved in cytochrome bd biosynthesis, ATPase and permease components [Energy production and conversion / Posttranslational modification, protein turnover, chaperones].
	1e-10	COG1123, COG1123, ATPase components of various ABC-type transport systems, contain duplicated ATPase [General function prediction only].
----------------------------------------------------
candidate #112:	b0932
likelihood ratios: Total 9.5e+08; Clust 8.7,9.4,18.5; BLAST 5.8,6.8,3.1; KEGG 2.3,1.7,1.8; ExprEco 16.4,11.4,4.0; ExprSce ,,; FusE2 1.0,1.0,1.0; FusE5 1.0,1.0,1.0; FusE10 ,,;
gene name: b0932	 (NP_415452)	gi: 16128899	length: 870aa
description: aminopeptidase N [Escherichia coli K12].
coverage: Archaea[3e-50] Bacteria[0.0] Eukaryota[0.0]
conserved domains: (Evalue, description)
	0.0	COG0308, PepN, Aminopeptidase N [Amino acid transport and metabolism].
	5e-57	pfam01433, Peptidase_M1, Peptidase family M1. Members of this family are aminopeptidases. The members differ widely in specificity, hydrolysing acidic, basic or neutral N-terminal residues. This family includes leukotriene-A4 hydrolase, this enzyme also has an aminopeptidase activity. .
----------------------------------------------------
candidate #113:	b2566
likelihood ratios: Total 9.5e+08; Clust 12.4,4.1,6.4; BLAST 6.7,1.6,2.3; KEGG 6.2,2.0,3.2; ExprEco 1.9,1.8,5.5; ExprSce ,,; FusE2 1.0,1.0,1.0; FusE5 5.4,5.4,5.4; FusE10 ,,;
gene name: b2566	 (NP_417061)	gi: 16130491	length: 301aa
description: GTP-binding protein [Escherichia coli K12].
coverage: Archaea[3e-08] Bacteria[1e-168] Eukaryota[4e-44]
conserved domains: (Evalue, description)
	1e-118	COG1159, Era, GTPase [General function prediction only].
	3e-30	COG1160, COG1160, Predicted GTPases [General function prediction only].
	5e-18	COG0486, ThdF, Predicted GTPase [General function prediction only].
	3e-13	COG0370, FeoB, Fe2+ transport system protein B [Inorganic ion transport and metabolism].
----------------------------------------------------
candidate #114:	b1204
likelihood ratios: Total 9.4e+08; Clust 73.9,62.5,3.8; BLAST 26.0,5.4,3.5; KEGG 10.4,2.7,2.2; ExprEco 1.7,1.2,1.5; ExprSce ,,; FusE2 1.0,0.9,0.7; FusE5 1.0,1.0,1.0; FusE10 ,,;
gene name: b1204	 (NP_415722)	gi: 16129167	length: 194aa
description: peptidyl-tRNA hydrolase [Escherichia coli K12].
coverage: Bacteria[1e-109] Eukaryota[1e-28]
conserved domains: (Evalue, description)
	2e-69	pfam01195, Pept_tRNA_hydro, Peptidyl-tRNA hydrolase..
----------------------------------------------------
candidate #115:	b3287
likelihood ratios: Total 9.3e+08; Clust 62.0,3.8,4.6; BLAST 14.1,2.0,3.5; KEGG 13.4,3.2,2.8; ExprEco 4.9,2.4,5.9; ExprSce ,,; FusE2 1.0,1.0,1.0; FusE5 1.0,1.0,1.0; FusE10 ,,;
gene name: b3287	 (NP_417745)	gi: 16131166	length: 169aa
description: peptide deformylase [Escherichia coli K12].
coverage: Bacteria[2e-89] Eukaryota[1e-23]
conserved domains: (Evalue, description)
	2e-51	pfam01327, Pep_deformylase, Polypeptide deformylase..
	3e-49	cd00487, Pep_deformylase, Polypeptide or peptide deformylase; a family of metalloenzymes that catalyzes the removal of the N-terminal formyl group in a growing polypeptide chain following translation initiation during protein synthesis in prokaryotes. These enzymes utilize Fe(II) as the catalytic metal ion, which can be replaced with a nickel or cobalt ion with no loss of activity. There are two types of peptide deformylases, types I and II, which differ in structure only in the outer surface of the domain. Because these enzymes are essential only in prokaryotes (although eukaryotic gene sequences have been found), they are a target for a new class of antibacterial agents..
----------------------------------------------------
candidate #116:	b2660
likelihood ratios: Total 9.0e+08; Clust 2.5,5.9,2.6; BLAST 1.7,2.4,2.1; KEGG 1.5,1.2,2.1; ExprEco 1.0,1.0,1.1; ExprSce ,,; FusE2 1.0,1.0,1.0; FusE5 83.8,83.8,83.8; FusE10 ,,;
gene name: b2660	 (NP_417146)	gi: 16130574	length: 444aa
description: putative enzyme [Escherichia coli K12].
coverage: Archaea[1e-39] Bacteria[0.0] Eukaryota[4e-91]
conserved domains: (Evalue, description)
	1e-130	COG0579, COG0579, Predicted dehydrogenase [General function prediction only].
	2e-20	COG0665, DadA, Glycine/D-amino acid oxidases (deaminating) [Amino acid transport and metabolism].
----------------------------------------------------
candidate #117:	b2910
likelihood ratios: Total 8.9e+08; Clust 146.7,3.6,3.0; BLAST 5.1,2.3,1.9; KEGG 3.6,4.1,3.6; ExprEco 2.3,2.2,2.0; ExprSce ,,; FusE2 1.0,1.0,1.0; FusE5 3.7,3.7,3.7; FusE10 ,,;
gene name: b2910	 (NP_417386)	gi: 16130812	length: 109aa
description: hypothetical protein b2910 [Escherichia coli K12].
coverage: Bacteria[2e-54]
conserved domains: (Evalue, description)
	2e-21	COG3027, COG3027, Uncharacterized protein conserved in bacteria [Function unknown].
	2e-18	pfam05164, DUF710, Family of unknown function (DUF710). Family of eubacterial hypothetical proteins..
----------------------------------------------------
candidate #118:	b2898
likelihood ratios: Total 7.8e+08; Clust 127.2,3.2,4.5; BLAST 3.2,8.8,3.3; KEGG 2.0,6.8,3.1; ExprEco 1.8,36.6,1.6; ExprSce ,,; FusE2 1.0,1.0,1.0; FusE5 1.0,1.0,1.0; FusE10 ,,;
gene name: b2898	 (NP_417374)	gi: 16130800	length: 326aa
description: putative enzyme [Escherichia coli K12].
coverage: Bacteria[0.0] Eukaryota[6e-06]
conserved domains: (Evalue, description)
	8e-83	COG0354, COG0354, Predicted aminomethyltransferase related to GcvT [General function prediction only].
	8e-11	pfam01571, GCV_T, Glycine cleavage T-protein (aminomethyl transferase). This is a family of glycine cleavage T-proteins, part of the glycine cleavage multienzyme complex (GCV) found in bacteria and the mitochondria of eukaryotes. GCV catalyses the catabolism of glycine in eukaryotes. The T-protein is an aminomethyl transferase..
----------------------------------------------------
candidate #119:	b0419
likelihood ratios: Total 7.5e+08; Clust 2.3,1.4,2.0; BLAST 2.2,5.1,31.7; KEGG 2.3,1.3,1.8; ExprEco 1.3,1.1,1.5; ExprSce ,,; FusE2 36.7,2.9,1.2; FusE5 32.7,2.9,2.2; FusE10 ,,;
gene name: b0419	 (NP_414953)	gi: 16128404	length: 348aa
description: putative NAD(P)H-dependent xylose reductase [Escherichia coli K12].
coverage: Archaea[2e-80] Bacteria[0.0] Eukaryota[5e-70]
conserved domains: (Evalue, description)
	8e-93	COG0667, Tas, Predicted oxidoreductases (related to aryl-alcohol dehydrogenases) [Energy production and conversion].
	1e-50	pfam00248, Aldo_ket_red, Aldo/keto reductase family. This family includes a number of K+ ion channel beta chain regulatory domains - these are reported to have oxidoreductase activity..
	5e-42	COG0656, ARA1, Aldo/keto reductases, related to diketogulonate reductase [General function prediction only].
	9e-35	COG4989, COG4989, Predicted oxidoreductase [General function prediction only].
	1e-26	COG1453, COG1453, Predicted oxidoreductases of the aldo/keto reductase family [General function prediction only].
----------------------------------------------------
candidate #120:	b1174
likelihood ratios: Total 7.5e+08; Clust 9.4,11.0,3.6; BLAST 8.1,3.7,2.9; KEGG 6.8,6.6,7.9; ExprEco 2.9,7.2,3.5; ExprSce ,,; FusE2 1.0,1.0,1.0; FusE5 1.7,0.8,0.6; FusE10 ,,;
gene name: b1174	 (NP_415692)	gi: 16129137	length: 88aa
description: cell division topological specificity factor, reverses MinC inhibition of ftsZ ring formation [Escherichia coli K12].
coverage: Bacteria[2e-42]
conserved domains: (Evalue, description)
	5e-26	pfam03776, MinE, Septum formation topological specificity factor MinE. The E. coli minicell locus was shown to code for three gene products (MinC, MinD, and MinE) whose coordinate action is required for proper placement of the division septum. The minE gene codes for a topological specificity factor that, in wild-type cells, prevents the division inhibitor from acting at internal division sites while permitting it to block septation at polar sites..
	2e-25	COG0851, MinE, Septum formation topological specificity factor [Cell division and chromosome partitioning].
----------------------------------------------------
candidate #121:	b2179
likelihood ratios: Total 7.4e+08; Clust 2.4,4.1,5.1; BLAST 2.6,1.9,2.4; KEGG 1.5,6.4,2.9; ExprEco 1.1,2.2,1.2; ExprSce ,,; FusE2 1.0,1.0,1.0; FusE5 25.4,25.4,25.4; FusE10 ,,;
gene name: b2179	 (NP_416684)	gi: 16130117	length: 341aa
description: putative oligopeptide transport protein (ABC superfamily, membrane) [Escherichia coli K12].
coverage: Archaea[3e-35] Bacteria[0.0]
conserved domains: (Evalue, description)
	1e-156	COG4239, COG4239, ABC-type uncharacterized transport system, permease component [General function prediction only].
	9e-47	COG1173, DppC, ABC-type dipeptide/oligopeptide/nickel transport systems, permease components [Amino acid transport and metabolism / Inorganic ion transport and metabolism].
	9e-20	pfam00528, BPD_transp_1, Binding-protein-dependent transport system inner membrane component. The alignments cover the most conserved region of the proteins, which is thought to be located in a cytoplasmic loop between two transmembrane domains. The members of this family have a variable number of transmembrane helices..
	1e-12	COG4171, SapC, ABC-type antimicrobial peptide transport system, permease component [Defense mechanisms].
----------------------------------------------------
candidate #122:	b2531
likelihood ratios: Total 7.3e+08; Clust 6.3,5.0,9.0; BLAST 127.6,2.0,2.8; KEGG 36.6,1.8,2.5; ExprEco 1.4,7.7,2.0; ExprSce ,,; FusE2 1.0,1.0,1.0; FusE5 1.0,1.0,1.0; FusE10 ,,;
gene name: b2531	 (NP_417026)	gi: 16130456	length: 162aa
description: Fe-S cluster-containing transcription factor [Escherichia coli K12].
coverage: Bacteria[4e-87]
conserved domains: (Evalue, description)
	3e-41	pfam02082, Rrf2, Transcriptional regulator. This family is related to pfam001022 and other transcription regulation families (personal obs: Yeats C)..
	2e-39	COG1959, COG1959, Predicted transcriptional regulator [Transcription].
----------------------------------------------------
candidate #123:	b2607
likelihood ratios: Total 7.0e+08; Clust 18.5,4.0,4.4; BLAST 10.1,3.7,3.3; KEGG 12.3,4.1,2.6; ExprEco 10.3,5.7,2.3; ExprSce ,,; FusE2 1.0,1.0,1.0; FusE5 1.0,1.0,1.0; FusE10 ,,;
gene name: b2607	 (NP_417098)	gi: 16130528	length: 255aa
description: tRNA (guanine-7-)-methyltransferase [Escherichia coli K12].
coverage: Bacteria[1e-146] Eukaryota[5e-33]
conserved domains: (Evalue, description)
	3e-85	pfam01746, tRNA_m1G_MT, tRNA (Guanine-1)-methyltransferase. This is a family of tRNA (Guanine-1)-methyltransferases EC:2.1.1.31. In E.coli K12 this enzyme catalyses the conversion of a guanosine residue to N1-methylguanine in position 37, next to the anticodon, in tRNA..
----------------------------------------------------
candidate #124:	b2185
likelihood ratios: Total 6.9e+08; Clust 6.7,51.1,3.4; BLAST 4.3,3.2,3.4; KEGG 5.4,3.0,4.2; ExprEco 5.6,11.0,3.0; ExprSce ,,; FusE2 1.0,1.0,1.0; FusE5 1.0,1.0,1.0; FusE10 ,,;
gene name: b2185	 (NP_416690)	gi: 16130123	length: 94aa
description: 50S ribosomal subunit protein L25 [Escherichia coli K12].
coverage: Bacteria[4e-47] Eukaryota[5e-21]
conserved domains: (Evalue, description)
	1e-27	pfam01386, Ribosomal_L25p, Ribosomal L25p family. Ribosomal protein L25 is an RNA binding protein, that binds 5S rRNA. This family includes Ctc from B. subtilis, which is induced by stress..
	2e-25	COG1825, RplY, Ribosomal protein L25 (general stress protein Ctc) [Translation, ribosomal structure and biogenesis].
----------------------------------------------------
candidate #125:	b3973
likelihood ratios: Total 6.0e+08; Clust 7.4,5.0,13.5; BLAST 6.8,3.9,3.6; KEGG 6.9,1.8,3.1; ExprEco 2.8,1.4,4.0; ExprSce ,,; FusE2 6.2,2.8,1.2; FusE5 1.0,1.0,1.0; FusE10 ,,;
gene name: b3973	 (NP_418404)	gi: 16131807	length: 321aa
description: bifunctional: biotin-[acetylCoA carboxylase] holoenzyme synthetase; transcriptional repressor of biotin synthesis (BirA family) [Escherichia coli K12].
coverage: Archaea[7e-31] Bacteria[1e-180] Eukaryota[5e-10]
conserved domains: (Evalue, description)
	4e-65	COG0340, BirA, Biotin-(acetyl-CoA carboxylase) ligase [Coenzyme metabolism].
	7e-21	COG1654, BirA, Biotin operon repressor [Transcription].
	3e-18	pfam03099, BPL_LipA_LipB, Biotin/lipoate A/B protein ligase family. This family includes biotin protein ligase, lipoate-protein ligase A and B. Biotin is covalently attached at the active site of certain enzymes that transfer carbon dioxide from bicarbonate to organic acids to form cellular metabolites. Biotin protein ligase (BPL) is the enzyme responsible for attaching biotin to a specific lysine at the active site of biotin enzymes. Each organism probably has only one BPL. Biotin attachment is a two step reaction that results in the formation of an amide linkage between the carboxyl group of biotin and the epsilon-amino group of the modified lysine. Lipoate-protein ligase A (LPLA) catalyses the formation of an amide linkage between lipoic acid and a specific lysine residue in lipoate dependent enzymes..
----------------------------------------------------
candidate #126:	b3765
likelihood ratios: Total 5.3e+08; Clust 6.9,2.2,4.5; BLAST 4.4,13.3,6.1; KEGG 3.4,18.6,7.7; ExprEco 3.5,1.6,2.5; ExprSce ,,; FusE2 6.3,1.4,0.7; FusE5 0.8,0.8,0.8; FusE10 ,,;
gene name: b3765	 (NP_418214)	gi: 16131625	length: 516aa
description: putative 2-component regulator [Escherichia coli K12].
coverage: Archaea[2e-07] Bacteria[0.0] Eukaryota[1e-06]
conserved domains: (Evalue, description)
	0.0	COG0606, COG0606, Predicted ATPase with chaperone activity [Posttranslational modification, protein turnover, chaperones].
	1e-78	pfam01078, Mg_chelatase, Magnesium chelatase, subunit ChlI. Magnesium-chelatase is a three-component enzyme that catalyses the insertion of Mg2+ into protoporphyrin IX. This is the first unique step in the synthesis of (bacterio)chlorophyll. Due to this, it is thought that Mg-chelatase has an important role in channelling inter- mediates into the (bacterio)chlorophyll branch in response to conditions suitable for photosynthetic growth. ChlI and BchD have molecular weight between 38-42 kDa..
	3e-14	COG0714, COG0714, MoxR-like ATPases [General function prediction only].
----------------------------------------------------
candidate #127:	b0779
likelihood ratios: Total 5.3e+08; Clust 5.4,9.3,8.1; BLAST 7.4,2.4,4.6; KEGG 17.2,1.4,1.4; ExprEco 3.2,3.1,1.2; ExprSce ,,; FusE2 1.0,1.0,1.0; FusE5 9.9,2.4,1.6; FusE10 ,,;
gene name: b0779	 (NP_415300)	gi: 16128747	length: 673aa
description: ATP-dependent DNA excision repair enzyme UvrAC [Escherichia coli K12].
coverage: Archaea[0.0] Bacteria[0.0] Eukaryota[1e-06]
conserved domains: (Evalue, description)
	0.0	COG0556, UvrB, Helicase subunit of the DNA excision repair complex [DNA replication, recombination, and repair].
	6e-33	COG1197, Mfd, Transcription-repair coupling factor (superfamily II helicase) [DNA replication, recombination, and repair / Transcription].
	2e-21	cd00079, HELICc, Helicase superfamily c-terminal domain; associated with DEXDc-, DEAD-, and DEAH-box proteins, yeast initiation factor 4A, Ski2p, and Hepatitis C virus NS3 helicases; this domain is found in a wide variety of helicases and helicase related proteins; may not be an autonomously folding unit, but an integral part of the helicase; 4 helicase superfamilies at present according to the organization of their signature motifs; all helicases share the ability to unwind nucleic acid duplexes with a distinct directional polarity; they utilize the free energy from nucleoside triphosphate hydrolysis to fuel their translocation along DNA, unwinding the duplex in the process.
	6e-14	smart00490, HELICc, helicase superfamily c-terminal domain; .
	2e-12	pfam00271, Helicase_C, Helicase conserved C-terminal domain. TThis domain family is found in a wide variety of helicases and helicase related proteins. It may be that this is not an autonomously folding unit, but an integral part of the helicase..
	5e-12	COG0513, SrmB, Superfamily II DNA and RNA helicases [DNA replication, recombination, and repair / Transcription / Translation, ribosomal structure and biogenesis].
	6e-11	cd00269, DEXHc, DEXH-box helicases. A diverse family of proteins involved in ATP-dependent DNA or RNA unwinding, needed in a variety of cellular processes. The name derives from the sequence of the Walker B motif (motif II). This domain contains the ATP-binding region..
----------------------------------------------------
candidate #128:	b1090
likelihood ratios: Total 5.1e+08; Clust 31.0,12.7,10.8; BLAST 9.7,3.2,2.8; KEGG 6.8,4.1,2.0; ExprEco 2.4,3.1,3.2; ExprSce ,,; FusE2 1.0,1.0,1.0; FusE5 1.0,1.0,1.0; FusE10 ,,;
gene name: b1090	 (NP_415608)	gi: 16129053	length: 346aa
description: fatty acid/phospholipid synthesis protein, methyltransferase domain [Escherichia coli K12].
coverage: Bacteria[0.0]
conserved domains: (Evalue, description)
	1e-127	COG0416, PlsX, Fatty acid/phospholipid biosynthesis enzyme [Lipid metabolism].
	1e-106	pfam02504, FA_synthesis, Fatty acid synthesis protein. The plsX gene is part of the bacterial fab gene cluster which encodes several key fatty acid biosynthetic enzymes. The exact function of the plsX protein in fatty acid synthesis is unknown..
----------------------------------------------------
candidate #129:	b1244
likelihood ratios: Total 5.1e+08; Clust 4.3,3.6,2.4; BLAST 2.5,26.4,10.4; KEGG 4.8,12.7,7.9; ExprEco 31.6,3.3,1.1; ExprSce ,,; FusE2 1.0,1.0,1.0; FusE5 1.0,0.7,0.5; FusE10 ,,;
gene name: b1244	 (NP_415760)	gi: 16129205	length: 306aa
description: oligopeptide transport permease protein [Escherichia coli K12].
coverage: Archaea[2e-52] Bacteria[1e-170]
conserved domains: (Evalue, description)
	4e-84	COG0601, DppB, ABC-type dipeptide/oligopeptide/nickel transport systems, permease components [Amino acid transport and metabolism / Inorganic ion transport and metabolism].
	4e-45	COG4174, COG4174, ABC-type uncharacterized transport system, permease component [General function prediction only].
	4e-36	COG4168, SapB, ABC-type antimicrobial peptide transport system, permease component [Defense mechanisms].
	4e-15	pfam00528, BPD_transp_1, Binding-protein-dependent transport system inner membrane component. The alignments cover the most conserved region of the proteins, which is thought to be located in a cytoplasmic loop between two transmembrane domains. The members of this family have a variable number of transmembrane helices..
----------------------------------------------------
candidate #130:	b2529
likelihood ratios: Total 5.0e+08; Clust 5.1,7.0,15.7; BLAST 2.4,2.0,4.8; KEGG 5.7,1.4,2.7; ExprEco 2.2,2.6,2.0; ExprSce ,,; FusE2 1.0,1.0,0.9; FusE5 5.4,5.4,5.4; FusE10 ,,;
gene name: b2529	 (NP_417024)	gi: 16130454	length: 128aa
description: involved in Fe-S biosynthesis [Escherichia coli K12].
coverage: Archaea[8e-32] Bacteria[5e-68] Eukaryota[2e-51]
conserved domains: (Evalue, description)
	1e-46	pfam01592, NifU_N, NifU-like N terminal domain. This domain is found in NifU in combination with pfam01106. This domain is found on isolated proteins in several bacterial species. The nif genes are responsible for nitrogen fixation. However this domain is found in bacteria that do not fix nitrogen, so it may have a broader significance in the cell than nitrogen fixation..
	5e-37	COG0822, IscU, NifU homolog involved in Fe-S cluster formation [Energy production and conversion].
----------------------------------------------------
candidate #131:	b3986
likelihood ratios: Total 4.9e+08; Clust 5.0,5.5,4.7; BLAST 14.3,4.2,2.1; KEGG 18.5,2.3,2.2; ExprEco 16.8,4.5,5.6; ExprSce ,,; FusE2 1.0,0.9,0.8; FusE5 1.0,1.0,1.0; FusE10 ,,;
gene name: b3986	 (NP_418413)	gi: 16131816	length: 121aa
description: 50S ribosomal subunit protein L7/L12 [Escherichia coli K12].
coverage: Bacteria[5e-57] Eukaryota[3e-26]
conserved domains: (Evalue, description)
	4e-22	COG0222, RplL, Ribosomal protein L7/L12 [Translation, ribosomal structure and biogenesis].
	3e-12	pfam00542, Ribosomal_L12, Ribosomal protein L7/L12 C-terminal domain..
----------------------------------------------------
candidate #132:	b1633
likelihood ratios: Total 4.9e+08; Clust 13.6,10.9,6.6; BLAST 21.9,3.9,3.8; KEGG 23.1,1.1,1.2; ExprEco 1.0,1.0,1.0; ExprSce ,,; FusE2 4.0,1.3,0.5; FusE5 16.0,1.9,0.6; FusE10 ,,;
gene name: b1633	 (NP_416150)	gi: 16129591	length: 211aa
description: endonuclease III; DNA glycosylase/apyrimidinic (AP) lyase [Escherichia coli K12].
coverage: Archaea[1e-36] Bacteria[1e-119] Eukaryota[3e-22]
conserved domains: (Evalue, description)
	3e-86	COG0177, Nth, Predicted EndoIII-related endonuclease [DNA replication, recombination, and repair].
	4e-39	smart00478, ENDO3c, endonuclease III; includes endonuclease III (DNA-(apurinic or apyrimidinic site) lyase), alkylbase DNA glycosidases (Alka-family) and other DNA glycosidases .
	5e-36	cd00056, ENDO3c, endonuclease III; includes endonuclease III (DNA-(apurinic or apyrimidinic site) lyase), alkylbase DNA glycosidases (Alka-family) and other DNA glycosidases.
	1e-26	pfam00730, HhH-GPD, HhH-GPD superfamily base excision DNA repair protein. This family contains a diverse range of structurally related DNA repair proteins. The superfamily is called the HhH-GPD family after its hallmark Helix-hairpin-helix and Gly/Pro rich loop followed by a conserved aspartate. This includes endonuclease III, EC:4.2.99.18 and MutY an A/G-specific adenine glycosylase, both have a C terminal 4Fe-4S cluster. The family also includes 8-oxoguanine DNA glycosylases. The methyl-CPG binding protein MBD4 also contains a related domain, that is a thymine DNA glycosylase. The family also includes DNA-3-methyladenine glycosylase II EC:3.2.2.21 and other members of the AlkA family..
	9e-19	COG1194, MutY, A/G-specific DNA glycosylase [DNA replication, recombination, and repair].
	3e-15	COG2231, COG2231, Uncharacterized protein related to Endonuclease III [DNA replication, recombination, and repair].
----------------------------------------------------
candidate #133:	b0471
likelihood ratios: Total 4.9e+08; Clust 2.4,2.3,12.1; BLAST 12.2,2.3,3.7; KEGG 10.0,3.2,2.3; ExprEco 22.9,3.8,11.0; ExprSce ,,; FusE2 1.0,1.0,1.0; FusE5 1.0,1.0,1.0; FusE10 ,,;
gene name: b0471	 (NP_415004)	gi: 16128455	length: 109aa
description: hypothetical protein b0471 [Escherichia coli K12].
coverage: Bacteria[2e-55] Eukaryota[3e-08]
conserved domains: (Evalue, description)
	1e-27	COG0718, COG0718, Uncharacterized protein conserved in bacteria [Function unknown].
	2e-23	pfam02575, DUF149, Uncharacterised BCR, YbaB family COG0718..
----------------------------------------------------
candidate #134:	b3863
likelihood ratios: Total 4.8e+08; Clust 10.1,10.2,5.7; BLAST 7.6,2.3,4.5; KEGG 11.1,2.3,2.2; ExprEco 5.2,2.9,12.6; ExprSce ,,; FusE2 1.0,1.0,1.0; FusE5 1.0,1.0,1.0; FusE10 ,,;
gene name: b3863	 (NP_418300)	gi: 16131704	length: 928aa
description: DNA polymerase I, 3' --> 5' polymerase, 5' --> 3' and 3' --> 5' exonuclease [Escherichia coli K12].
coverage: Bacteria[0.0] Eukaryota[1e-90]
conserved domains: (Evalue, description)
	0.0	COG0749, PolA, DNA polymerase I - 3'-5' exonuclease and polymerase domains [DNA replication, recombination, and repair].
	1e-148	pfam00476, DNA_pol_A, DNA polymerase family A..
	2e-90	smart00475, 53EXOc, 5'-3' exonuclease; .
	2e-86	cd00008, 53EXOc, 5'-3' exonuclease; T5 type 5'-3' exonuclease domains may co-occur with DNA polymerase I (Pol I) domains, or be part of Pol I containing complexes. They digest dsDNA and ssDNA, releasing mono-,di- and tri-nucleotides, as well as oligonucleotides, and have also been reported to possess RNase H activity. Also called 5' nuclease family, involved in structure-specific cleavage of flaps formed by Pol I activity (similar to mammalian flap endonuclease I, FEN-1). A single nucleic acid strand may be threaded through the 5' nuclease enzyme before cleavage occurs. The domain binds two divalent metal ions which are necessary for activity..
	7e-84	smart00482, POLAc, DNA polymerase A domain; .
	4e-81	COG0258, Exo, 5'-3' exonuclease (including N-terminal domain of PolI) [DNA replication, recombination, and repair].
	6e-57	pfam02739, 5_3_exonuc_N, 5'-3' exonuclease, N-terminal resolvase-like domain..
	3e-35	pfam01612, 3_5_exonuc, 3'-5' exonuclease. This domain is responsible for the 3'-5' exonuclease proofreading activity of E. coli DNA polymerase I (polI) and other enzymes, it catalyses the hydrolysis of unpaired or mismatched nucleotides. This domain consists of the amino-terminal half of the Klenow fragment in E. coli polI it is also found in the Werner syndrome helicase (WRN), focus forming activity 1 protein (FFA-1) and ribonuclease D (RNase D). Werner syndrome is a human genetic disorder causing premature aging; the WRN protein has helicase activity in the 3'-5' direction. The FFA-1 protein is required for formation of a replication foci and also has helicase activity; it is a homologue of the WRN protein. RNase D is a 3'-5' exonuclease involved in tRNA processing. Also found in this family is the autoantigen PM/Scl thought to be involved in polymyositis-scleroderma overlap syndrome..
	2e-33	cd00007, 35EXOc, 3'-5' exonuclease. The 35EXOc domain is responsible for the 3'-5' exonuclease proofreading activity of prokaryotic DNA polymerase I (pol I) and other enzymes, it catalyses the hydrolysis of unpaired or mismatched nucleotides. This domain consists of the amino-terminal half of the Klenow fragment in E. coli pol I. 35EXOc is also found in the Werner syndrome helicase (WRN), focus forming activity 1 protein (FFA-1) and ribonuclease D (RNase D)..
	2e-27	smart00474, 35EXOc, 3'-5' exonuclease; 3\' -5' exonuclease proofreading domain present in DNA polymerase I, Werner syndrome helicase, RNase D and other enzymes .
	3e-16	cd00080, HhH2_motif, Helix-hairpin-helix class 2 (Pol1 family) motif. HhH2 domains are found in Rad2 family of prokaryotic and eukaryotic replication and repair nucleases, i.e., DNA polymerase I, Taq DNA polymerase, DNA repair protein Rad2 endonuclease, flap endonuclease, exonuclease I and IX, 5'-3' exonuclease and also bacteriophage Rnase H. These nucleases degrade RNA-DNA or DNA-DNA duplexes, or both and play essential roles in DNA duplication, repair, and recombination..
----------------------------------------------------
candidate #135:	b0145
likelihood ratios: Total 4.8e+08; Clust 4.5,2.3,7.5; BLAST 7.3,2.1,9.2; KEGG 6.7,2.9,60.8; ExprEco 2.5,1.9,8.3; ExprSce ,,; FusE2 1.0,1.0,1.0; FusE5 1.0,1.0,1.0; FusE10 ,,;
gene name: b0145	 (NP_414687)	gi: 16128138	length: 151aa
description: dnaK suppressor protein [Escherichia coli K12].
coverage: Bacteria[3e-82]
conserved domains: (Evalue, description)
	8e-29	COG1734, DksA, DnaK suppressor protein [Signal transduction mechanisms].
	3e-13	pfam01258, zf-dskA_traR, Prokaryotic dksA/traR C4-type zinc finger..
----------------------------------------------------
candidate #136:	b0231
likelihood ratios: Total 4.8e+08; Clust 4.5,2.8,6.3; BLAST 5.8,25.0,8.9; KEGG 4.1,13.2,9.0; ExprEco 2.9,1.8,1.9; ExprSce ,,; FusE2 1.0,1.0,1.0; FusE5 1.0,1.0,1.0; FusE10 ,,;
gene name: b0231	 (NP_414766)	gi: 16128217	length: 351aa
description: DNA polymerase IV [Escherichia coli K12].
coverage: Archaea[1e-53] Bacteria[0.0] Eukaryota[1e-167]
conserved domains: (Evalue, description)
	3e-95	COG0389, DinP, Nucleotidyltransferase/DNA polymerase involved in DNA repair [DNA replication, recombination, and repair].
	1e-91	pfam00817, IMS, impB/mucB/samB family. These proteins are involved in UV protection..
----------------------------------------------------
candidate #137:	b1766
likelihood ratios: Total 4.7e+08; Clust 18.3,10.2,5.7; BLAST 49.0,2.0,3.0; KEGG 7.3,3.4,4.3; ExprEco 1.9,2.2,3.0; ExprSce ,,; FusE2 1.0,1.0,1.0; FusE5 2.7,1.0,0.4; FusE10 ,,;
gene name: b1766	 (NP_416280)	gi: 16129720	length: 618aa
description: protease IV, a signal peptide peptidase [Escherichia coli K12].
coverage: Archaea[4e-36] Bacteria[0.0] Eukaryota[3e-44]
conserved domains: (Evalue, description)
	3e-73	COG0616, SppA, Periplasmic serine proteases (ClpP class) [Posttranslational modification, protein turnover, chaperones / Intracellular trafficking and secretion].
	2e-46	pfam01343, Peptidase_S49, Peptidase family S49..
----------------------------------------------------
candidate #138:	b4237
likelihood ratios: Total 4.7e+08; Clust 2.3,5.1,4.1; BLAST 1.3,38.2,10.2; KEGG 1.6,45.3,9.2; ExprEco 2.8,4.9,7.2; ExprSce ,,; FusE2 1.0,1.0,1.0; FusE5 0.7,0.7,0.7; FusE10 ,,;
gene name: b4237	 (NP_418658)	gi: 16132059	length: 154aa
description: anaerobic ribonucleotide reductase activating protein [Escherichia coli K12].
coverage: Bacteria[1e-89]
conserved domains: (Evalue, description)
	1e-35	COG0602, NrdG, Organic radical activating enzymes [Posttranslational modification, protein turnover, chaperones].
----------------------------------------------------
candidate #139:	b1861
likelihood ratios: Total 4.7e+08; Clust 9.0,4.8,12.7; BLAST 13.9,3.3,3.3; KEGG 17.5,2.6,2.5; ExprEco 5.4,6.2,3.9; ExprSce ,,; FusE2 1.0,1.0,1.0; FusE5 1.0,0.7,0.5; FusE10 ,,;
gene name: b1861	 (NP_416375)	gi: 16129814	length: 203aa
description: Holliday junction helicase subunit B; branch migration; repair [Escherichia coli K12].
coverage: Bacteria[1e-108]
conserved domains: (Evalue, description)
	1e-64	COG0632, RuvA, Holliday junction resolvasome, DNA-binding subunit [DNA replication, recombination, and repair].
	5e-18	pfam01330, RuvA, RuvA N terminal domain. The N terminal domain of RuvA has an OB-fold structure. This domain forms the RuvA tetramer contacts..
----------------------------------------------------
candidate #140:	b4161
likelihood ratios: Total 4.7e+08; Clust 301.0,3.2,4.0; BLAST 2.9,2.4,3.8; KEGG 6.2,6.4,8.9; ExprEco 3.4,1.5,2.6; ExprSce ,,; FusE2 1.0,1.0,1.0; FusE5 1.0,1.0,1.0; FusE10 ,,;
gene name: b4161	 (NP_418585)	gi: 49176465	length: 337aa
description: putative enzyme [Escherichia coli K12].
coverage: Archaea[6e-33] Bacteria[0.0] Eukaryota[1e-24]
conserved domains: (Evalue, description)
	1e-103	COG1162, COG1162, Predicted GTPases [General function prediction only].
	2e-62	pfam03193, DUF258, Protein of unknown function, DUF258..
----------------------------------------------------
candidate #141:	b2594
likelihood ratios: Total 4.6e+08; Clust 13.1,6.2,3.8; BLAST 9.5,2.7,3.2; KEGG 8.9,3.0,2.2; ExprEco 2.6,1.8,2.3; ExprSce ,,; FusE2 1.0,1.0,1.0; FusE5 3.1,3.1,3.1; FusE10 ,,;
gene name: b2594	 (NP_417085)	gi: 16130515	length: 326aa
description: 23S rRNA pseudouridine synthase [Escherichia coli K12].
coverage: Archaea[7e-33] Bacteria[0.0] Eukaryota[1e-45]
conserved domains: (Evalue, description)
	6e-81	COG0564, RluA, Pseudouridylate synthases, 23S RNA-specific [Translation, ribosomal structure and biogenesis].
	1e-40	pfam00849, PseudoU_synth_2, RNA pseudouridylate synthase. Members of this family are involved in modifying bases in RNA molecules. They carry out the conversion of uracil bases to pseudouridine. This family includes RluD, a pseudouridylate synthase that converts specific uracils to pseudouridine in 23S rRNA. RluA from E. coli converts bases in both rRNA and tRNA..
	5e-11	cd00165, S4, S4/Hsp/ tRNA synthetase RNA-binding domain; The domain surface is populated by conserved, charged residues that define a likely RNA-binding site; Found in stress proteins, ribosomal proteins and tRNA synthetases; This may imply a hitherto unrecognized functional similarity between these three protein classes..
----------------------------------------------------
candidate #142:	b3438
likelihood ratios: Total 4.6e+08; Clust 1.5,436.0,20.9; BLAST 1.2,5.1,8.3; KEGG 1.1,2.5,8.7; ExprEco 7.4,1.7,2.2; ExprSce ,,; FusE2 1.0,1.0,1.0; FusE5 1.0,1.0,1.0; FusE10 ,,;
gene name: b3438	 (YP_026222)	gi: 49176356	length: 331aa
description: regulator of gluconate (gnt) operon [Escherichia coli K12].
coverage: Bacteria[0.0] Eukaryota[3e-54]
conserved domains: (Evalue, description)
	5e-77	COG1609, PurR, Transcriptional regulators [Transcription].
	4e-30	pfam00532, Peripla_BP_1, Periplasmic binding proteins and sugar binding domain of the LacI family. This family includes the periplasmic binding proteins, and the LacI family transcriptional regulators. The periplasmic binding proteins are the primary receptors for chemotaxis and transport of many sugar based solutes. The LacI family of proteins consist of transcriptional regulators related to the lac repressor. In this case, generally the sugar binding domain binds a sugar which changes the DNA binding activity of the repressor domain (pfam00356)..
	8e-18	smart00354, HTH_LACI, helix_turn _helix lactose operon repressor; .
	5e-15	COG1879, RbsB, ABC-type sugar transport system, periplasmic component [Carbohydrate transport and metabolism].
----------------------------------------------------
candidate #143:	b1094
likelihood ratios: Total 4.5e+08; Clust 35.0,4.3,6.2; BLAST 3.6,2.3,2.0; KEGG 12.5,2.3,3.0; ExprEco 26.0,15.7,2.5; ExprSce ,,; FusE2 1.1,0.7,0.4; FusE5 1.0,1.0,1.0; FusE10 ,,;
gene name: b1094	 (NP_415612)	gi: 16129057	length: 78aa
description: acyl carrier protein [Escherichia coli K12].
coverage: Bacteria[3e-36] Eukaryota[9e-20]
conserved domains: (Evalue, description)
	4e-13	COG0236, AcpP, Acyl carrier protein [Lipid metabolism / Secondary metabolites biosynthesis, transport, and catabolism].
	7e-11	pfam00550, PP-binding, Phosphopantetheine attachment site. A 4'-phosphopantetheine prosthetic group is attached through a serine. This prosthetic group acts as a a 'swinging arm' for the attachment of activated fatty acid and amino-acid groups. This domain forms a four helix bundle. The attachment serine is replaced by an alanine in some members..
----------------------------------------------------
candidate #144:	b3065
likelihood ratios: Total 4.3e+08; Clust 14.2,2.9,3.3; BLAST 85.5,2.1,2.6; KEGG 10.4,3.9,3.9; ExprEco 3.4,2.4,5.3; ExprSce ,,; FusE2 1.0,1.0,1.0; FusE5 1.0,1.0,1.0; FusE10 ,,;
gene name: b3065	 (NP_417537)	gi: 16130961	length: 71aa
description: 30S ribosomal subunit protein S21 [Escherichia coli K12].
coverage: Bacteria[3e-33]
----------------------------------------------------
candidate #145:	b3347
likelihood ratios: Total 4.0e+08; Clust 7.4,2.6,3.2; BLAST 3.8,8.8,12.0; KEGG 6.4,6.0,3.2; ExprEco 22.4,3.5,7.1; ExprSce ,,; FusE2 1.0,0.9,0.8; FusE5 0.7,0.7,0.7; FusE10 ,,;
gene name: b3347	 (NP_417806)	gi: 16131226	length: 270aa
description: FKBP-type peptidyl-prolyl cis-trans isomerase (rotamase) [Escherichia coli K12].
coverage: Bacteria[1e-148] Eukaryota[8e-21]
conserved domains: (Evalue, description)
	2e-58	COG0545, FkpA, FKBP-type peptidyl-prolyl cis-trans isomerases 1 [Posttranslational modification, protein turnover, chaperones].
	1e-27	pfam01346, FKBP_N, Domain amino terminal to FKBP-type peptidyl-prolyl isomerase. This family is only found at the amino terminus of pfam00254. This domain is of unknown function..
	4e-26	pfam00254, FKBP_C, FKBP-type peptidyl-prolyl cis-trans isomerase..
----------------------------------------------------
candidate #146:	b2620
likelihood ratios: Total 3.9e+08; Clust 6.9,8.8,8.2; BLAST 14.8,3.6,4.4; KEGG 9.2,4.3,2.7; ExprEco 3.0,4.6,2.3; ExprSce ,,; FusE2 1.0,1.0,1.0; FusE5 1.0,1.0,1.0; FusE10 ,,;
gene name: b2620	 (NP_417110)	gi: 16130539	length: 160aa
description: small protein B [Escherichia coli K12].
coverage: Bacteria[2e-88]
conserved domains: (Evalue, description)
	2e-58	COG0691, SmpB, tmRNA-binding protein [Posttranslational modification, protein turnover, chaperones].
	2e-24	pfam01668, SmpB, SmpB protein..
----------------------------------------------------
candidate #147:	b4213
likelihood ratios: Total 3.9e+08; Clust 4.3,2.7,3.6; BLAST 1.3,39.2,11.6; KEGG 2.3,51.8,7.3; ExprEco 2.7,3.2,2.8; ExprSce ,,; FusE2 1.0,0.9,0.9; FusE5 1.0,1.0,1.0; FusE10 ,,;
gene name: b4213	 (NP_418634)	gi: 16132035	length: 647aa
description: 2':3'-cyclic-nucleotide 2'-phosphodiesterase [Escherichia coli K12].
coverage: Archaea[5e-15] Bacteria[0.0] Eukaryota[6e-17]
conserved domains: (Evalue, description)
	1e-123	COG0737, UshA, 5'-nucleotidase/2',3'-cyclic phosphodiesterase and related esterases [Nucleotide transport and metabolism].
	8e-25	pfam02872, 5_nucleotid_C, 5'-nucleotidase, C-terminal domain..
----------------------------------------------------
candidate #148:	b3552
likelihood ratios: Total 3.8e+08; Clust 4.4,12.8,29.0; BLAST 8.4,4.2,6.3; KEGG 1.9,7.8,3.4; ExprEco 5.3,1.9,6.2; ExprSce ,,; FusE2 1.0,1.0,1.0; FusE5 0.7,0.7,0.7; FusE10 ,,;
gene name: b3552	 (YP_026228)	gi: 49176370	length: 219aa
description: putative outer membrane protein [Escherichia coli K12].
coverage: Bacteria[1e-117]
conserved domains: (Evalue, description)
	2e-41	COG2885, OmpA, Outer membrane protein and related peptidoglycan-associated (lipo)proteins [Cell envelope biogenesis, outer membrane].
	4e-26	pfam00691, OmpA, OmpA family. The Pfam entry also includes MotB and related proteins..
	6e-21	COG1360, MotB, Flagellar motor protein [Cell motility and secretion].
----------------------------------------------------
candidate #149:	b2567
likelihood ratios: Total 3.6e+08; Clust 26.9,4.7,8.2; BLAST 72.1,3.5,2.5; KEGG 19.3,1.9,2.3; ExprEco 2.4,2.4,5.6; ExprSce ,,; FusE2 1.0,0.9,0.7; FusE5 0.7,0.7,0.7; FusE10 ,,;
gene name: b2567	 (NP_417062)	gi: 16130492	length: 226aa
description: RNase III, ds RNA [Escherichia coli K12].
coverage: Archaea[7e-24] Bacteria[1e-125] Eukaryota[2e-20]
conserved domains: (Evalue, description)
	1e-78	COG0571, Rnc, dsRNA-specific ribonuclease [Transcription].
	1e-37	smart00535, RIBOc, Ribonuclease III family; .
	1e-37	cd00593, RIBOc, RIBOc. Ribonuclease III C terminal domain. This group consists of eukaryotic, bacterial and archeal ribonuclease III (RNAse III) proteins. RNAse III is a double stranded RNA-specific endonuclease. Prokaryotic RNAse III is important in post-transcriptional control of mRNA stability and translational efficiency. It is involved in the processing of ribosomal RNA precursors. Prokaryotic RNAse III also plays a role in the maturation of tRNA precursors and in the processing of phage and plasmid transcripts. Eukaryotic RNase III's participate (through direct cleavage) in rRNA processing, in processing of small nucleolar RNAs (snoRNAs) and snRNA's (components of the spliceosome). In eukaryotes RNase III or RNaseIII like enzymes such as Dicer are involved in RNAi (RNA interference) and miRNA (micro-RNA) gene silencing..
	2e-30	pfam00636, Ribonuclease_3, RNase3 domain..
	8e-16	cd00048, DSRM, Double-stranded RNA binding motif. Binding is not sequence specific but is highly specific for double stranded RNA. Found in a variety of proteins including dsRNA dependent protein kinase PKR, RNA helicases, Drosophila staufen protein, E. coli RNase III, RNases H1, and dsRNA dependent adenosine deaminases..
----------------------------------------------------
candidate #150:	b3282
likelihood ratios: Total 3.6e+08; Clust 16.2,5.7,4.5; BLAST 828.7,3.1,2.3; KEGG 8.4,1.2,1.9; ExprEco 1.5,2.4,1.5; ExprSce ,,; FusE2 2.7,1.1,0.5; FusE5 1.0,1.0,1.0; FusE10 ,,;
gene name: b3282	 (NP_417741)	gi: 16131163	length: 190aa
description: putative RNA-binding protein with unique protein fold [Escherichia coli K12].
coverage: Archaea[2e-19] Bacteria[1e-106] Eukaryota[4e-15]
conserved domains: (Evalue, description)
	1e-50	COG0009, SUA5, Putative translation factor (SUA5) [Translation, ribosomal structure and biogenesis].
	6e-43	pfam01300, Sua5_yciO_yrdC, yrdC domain. This domain has been shown to preferentially bind to dsRNA. The domain is found in SUA5 as well as HypF and YrdC..
----------------------------------------------------
candidate #151:	b4200
likelihood ratios: Total 3.6e+08; Clust 5.2,3.9,4.6; BLAST 10.4,4.0,3.2; KEGG 9.1,3.2,2.3; ExprEco 19.1,3.3,6.7; ExprSce ,,; FusE2 1.0,1.0,1.0; FusE5 1.0,1.0,1.0; FusE10 ,,;
gene name: b4200	 (NP_418621)	gi: 16132022	length: 131aa
description: 30S ribosomal subunit protein S6 [Escherichia coli K12].
coverage: Bacteria[1e-70] Eukaryota[2e-18]
conserved domains: (Evalue, description)
	2e-35	COG0360, RpsF, Ribosomal protein S6 [Translation, ribosomal structure and biogenesis].
	2e-28	pfam01250, Ribosomal_S6, Ribosomal protein S6..
----------------------------------------------------
candidate #152:	b4242
likelihood ratios: Total 3.6e+08; Clust 4.5,6.4,4.3; BLAST 3.5,1.9,3.2; KEGG 40.4,3.8,3.2; ExprEco 4.9,2.1,4.8; ExprSce ,,; FusE2 1.1,0.9,0.7; FusE5 2.0,2.0,2.0; FusE10 ,,;
gene name: b4242	 (NP_418663)	gi: 16132064	length: 898aa
description: Mg2+ transport ATPase, P-type 1 [Escherichia coli K12].
coverage: Archaea[1e-159] Bacteria[0.0] Eukaryota[0.0]
conserved domains: (Evalue, description)
	0.0	COG0474, MgtA, Cation transport ATPase [Inorganic ion transport and metabolism].
	1e-59	COG2217, ZntA, Cation transport ATPase [Inorganic ion transport and metabolism].
	2e-57	pfam00122, E1-E2_ATPase, E1-E2 ATPase..
	5e-29	COG2216, KdpB, High-affinity K+ transport system, ATPase chain B [Inorganic ion transport and metabolism].
	1e-11	pfam00690, Cation_ATPase_N, Cation transporter/ATPase, N-terminus. Members of this families are involved in Na+/K+, H+/K+, Ca++ and Mg++ transport..
----------------------------------------------------
candidate #153:	b1118
likelihood ratios: Total 3.4e+08; Clust 42.1,11.2,25.4; BLAST 8.2,2.5,10.3; KEGG 3.5,1.4,11.7; ExprEco 1.4,1.5,2.1; ExprSce ,,; FusE2 1.0,1.0,1.0; FusE5 1.0,0.7,0.7; FusE10 ,,;
gene name: b1118	 (NP_415636)	gi: 16129081	length: 414aa
description: putative kinase [Escherichia coli K12].
coverage: Archaea[4e-37] Bacteria[0.0]
conserved domains: (Evalue, description)
	1e-115	COG4591, LolE, ABC-type transport system, involved in lipoprotein release, permease component [Cell envelope biogenesis, outer membrane].
	5e-25	pfam02687, FtsX, Predicted permease. This is a family of predicted permeases and hypothetical transmembrane proteins. One member has been shown to transport lipids targeted to the outer membrane across the inner membrane. Two members have been shown to require ATP..
	9e-12	COG0577, SalY, ABC-type antimicrobial peptide transport system, permease component [Defense mechanisms].
----------------------------------------------------
candidate #154:	b3898
likelihood ratios: Total 3.4e+08; Clust 2.9,2.0,2.4; BLAST 2.4,10.1,13.2; KEGG 7.1,10.6,7.2; ExprEco 8.2,10.5,3.2; ExprSce ,,; FusE2 1.0,1.0,1.0; FusE5 0.8,0.8,0.8; FusE10 ,,;
gene name: b3898	 (NP_418334)	gi: 16131738	length: 356aa
description: frv operon protein [Escherichia coli K12].
coverage: Archaea[7e-67] Bacteria[0.0]
conserved domains: (Evalue, description)
	1e-107	COG1363, FrvX, Cellulase M and related proteins [Carbohydrate transport and metabolism].
	1e-95	pfam05343, Peptidase_M42, M42 glutamyl aminopeptidase. These peptidases are found in Archaea and Bacteria. The example in Lactococcus lactis, PepA, aids growth on milk. Pyrococcus horikoshii contain a thermostable de-blocking aminopeptidase member of this family used commercially for N-terminal protein sequencing..
----------------------------------------------------
candidate #155:	b2608
likelihood ratios: Total 3.4e+08; Clust 21.8,4.4,4.9; BLAST 6.9,2.3,3.1; KEGG 5.7,5.0,3.5; ExprEco 8.1,4.7,3.9; ExprSce ,,; FusE2 1.0,1.0,1.0; FusE5 1.0,1.0,1.0; FusE10 ,,;
gene name: b2608	 (NP_417099)	gi: 49176244	length: 185aa
description: 16S rRNA processing protein [Escherichia coli K12].
coverage: Bacteria[1e-105] Eukaryota[4e-08]
conserved domains: (Evalue, description)
	1e-56	COG0806, RimM, RimM protein, required for 16S rRNA processing [Translation, ribosomal structure and biogenesis].
	3e-23	pfam01782, RimM, RimM N-terminal domain. The RimM protein is essential for efficient processing of 16S rRNA. The RimM protein was shown to have affinity for free ribosomal 30S subunits but not for 30S subunits in the 70S ribosomes. This N-terminal domain is found associated with a PRC-barrel domain. .
----------------------------------------------------
candidate #156:	b1717
likelihood ratios: Total 3.3e+08; Clust 9.3,29.3,9.7; BLAST 4.5,2.2,2.2; KEGG 9.6,4.1,2.6; ExprEco 7.3,3.6,2.2; ExprSce ,,; FusE2 1.0,1.0,1.0; FusE5 1.0,1.0,1.0; FusE10 ,,;
gene name: b1717	 (NP_416232)	gi: 49176137	length: 65aa
description: 50S ribosomal subunit protein A [Escherichia coli K12].
coverage: Bacteria[4e-31] Eukaryota[1e-07]
conserved domains: (Evalue, description)
	1e-10	COG0291, RpmI, Ribosomal protein L35 [Translation, ribosomal structure and biogenesis].
----------------------------------------------------
candidate #157:	b3400
likelihood ratios: Total 3.1e+08; Clust 5.8,18.8,2.7; BLAST 2.7,3.3,6.1; KEGG 4.7,15.0,6.0; ExprEco 6.5,2.2,3.3; ExprSce ,,; FusE2 1.0,1.0,1.0; FusE5 1.0,1.0,1.0; FusE10 ,,;
gene name: b3400	 (NP_417859)	gi: 16131277	length: 133aa
description: Hsp15; DNA/RNA binding heat shock protein [Escherichia coli K12].
coverage: Bacteria[2e-70]
conserved domains: (Evalue, description)
	1e-27	COG1188, COG1188, Ribosome-associated heat shock protein implicated in the recycling of the 50S subunit (S4 paralog) [Translation, ribosomal structure and biogenesis].
----------------------------------------------------
candidate #158:	b1809
likelihood ratios: Total 3.1e+08; Clust 3.9,4.2,2.0; BLAST 4.5,5.5,6.5; KEGG 3.1,12.0,3.0; ExprEco 6.4,20.2,4.1; ExprSce ,,; FusE2 1.0,1.0,1.0; FusE5 1.0,1.0,1.0; FusE10 ,,;
gene name: b1809	 (NP_416323)	gi: 49176152	length: 130aa
description: hypothetical protein b1809 [Escherichia coli K12].
coverage: Bacteria[1e-69] Eukaryota[2e-07]
conserved domains: (Evalue, description)
	3e-24	pfam01042, Ribonuc_L-PSP, Endoribonuclease L-PSP. Endoribonuclease active on single-stranded mRNA. Inhibits protein synthesis by cleavage of mRNA. Previously thought to inhibit protein synthesis initiation. This protein may also be involved in the regulation of purine biosynthesis..
	3e-24	COG0251, TdcF, Putative translation initiation inhibitor, yjgF family [Translation, ribosomal structure and biogenesis].
----------------------------------------------------
candidate #159:	b2509
likelihood ratios: Total 3.0e+08; Clust 9.8,6.9,17.8; BLAST 12.7,2.5,6.7; KEGG 20.0,2.0,2.6; ExprEco 1.9,1.9,3.2; ExprSce ,,; FusE2 1.0,1.0,1.0; FusE5 1.0,1.0,1.0; FusE10 ,,;
gene name: b2509	 (NP_417004)	gi: 16130434	length: 456aa
description: exonuclease VII, large subunit [Escherichia coli K12].
coverage: Archaea[8e-87] Bacteria[0.0] Eukaryota[4e-06]
conserved domains: (Evalue, description)
	1e-165	COG1570, XseA, Exonuclease VII, large subunit [DNA replication, recombination, and repair].
	5e-57	pfam02601, Exonuc_VII_L, Exonuclease VII, large subunit. This family consist of exonuclease VII, large subunit EC:3.1.11.6 This enzyme catalyses exonucleolytic cleavage in either 5'->3' or 3'->5' direction to yield 5'-phosphomononucleotides. This exonuclease VII enzyme is composed of one large subunit and 4 small ones..
----------------------------------------------------
candidate #160:	b1832
likelihood ratios: Total 3.0e+08; Clust 12.1,9.9,9.7; BLAST 4.0,7.9,3.8; KEGG 4.0,17.7,6.7; ExprEco 1.5,1.9,2.0; ExprSce ,,; FusE2 1.0,0.9,0.8; FusE5 1.0,1.0,1.0; FusE10 ,,;
gene name: b1832	 (NP_416346)	gi: 49176157	length: 183aa
description: hypothetical protein b1832 [Escherichia coli K12].
coverage: Archaea[2e-10] Bacteria[1e-100] Eukaryota[2e-30]
conserved domains: (Evalue, description)
	5e-65	COG1956, COG1956, GAF domain-containing protein [Signal transduction mechanisms].
----------------------------------------------------
candidate #161:	b1175
likelihood ratios: Total 2.9e+08; Clust 49.6,5.8,4.6; BLAST 18.2,2.1,2.7; KEGG 5.2,6.4,4.3; ExprEco 2.4,4.4,4.0; ExprSce ,,; FusE2 1.0,1.0,1.0; FusE5 1.1,0.7,0.4; FusE10 ,,;
gene name: b1175	 (NP_415693)	gi: 16129138	length: 270aa
description: cell division inhibitor, a membrane ATPase, activates minC [Escherichia coli K12].
coverage: Archaea[3e-27] Bacteria[1e-146] Eukaryota[4e-61]
conserved domains: (Evalue, description)
	1e-126	COG2894, MinD, Septum formation inhibitor-activating ATPase [Cell division and chromosome partitioning].
	5e-28	COG0455, COG0455, ATPases involved in chromosome partitioning [Cell division and chromosome partitioning].
	8e-22	COG1192, Soj, ATPases involved in chromosome partitioning [Cell division and chromosome partitioning].
	7e-14	COG4963, CpaE, Flp pilus assembly protein, ATPase CpaE [Intracellular trafficking and secretion].
	8e-14	COG0489, Mrp, ATPases involved in chromosome partitioning [Cell division and chromosome partitioning].
	6e-12	COG1149, COG1149, MinD superfamily P-loop ATPase containing an inserted ferredoxin domain [Energy production and conversion].
----------------------------------------------------
candidate #162:	b3465
likelihood ratios: Total 2.8e+08; Clust 24.5,2.8,6.4; BLAST 7.8,4.5,4.5; KEGG 9.7,3.0,3.2; ExprEco 4.7,1.5,6.1; ExprSce ,,; FusE2 1.0,1.0,1.0; FusE5 1.0,1.0,1.0; FusE10 ,,;
gene name: b3465	 (NP_417922)	gi: 16131337	length: 198aa
description: putative methyltransferase [Escherichia coli K12].
coverage: Bacteria[1e-110] Eukaryota[1e-54]
conserved domains: (Evalue, description)
	3e-63	COG0742, COG0742, N6-adenine-specific methylase [DNA replication, recombination, and repair].
	2e-59	pfam03602, Cons_hypoth95, Conserved hypothetical protein 95..
----------------------------------------------------
candidate #163:	b1856
likelihood ratios: Total 2.8e+08; Clust 6.2,12.1,18.1; BLAST 38.2,2.3,5.0; KEGG 2.7,5.6,7.0; ExprEco 2.0,1.8,2.3; ExprSce ,,; FusE2 1.0,1.0,1.0; FusE5 1.0,0.7,0.7; FusE10 ,,;
gene name: b1856	 (NP_416370)	gi: 16129809	length: 419aa
description: hypothetical protein b1856 [Escherichia coli K12].
coverage: Bacteria[0.0] Eukaryota[5e-78]
conserved domains: (Evalue, description)
	9e-36	COG0739, NlpD, Membrane proteins related to metalloendopeptidases [Cell envelope biogenesis, outer membrane].
	3e-26	pfam01551, Peptidase_M37, Peptidase family M23/M37. Members of this family are zinc metallopeptidases with a range of specificities. The peptidase family M37 is included in this family, these are Gly-Gly endopeptidases. Peptidase family M23 are also endopeptidases. This family also includes some bacterial lipoproteins for which no proteolytic activity has been demonstrated..
	4e-13	COG4942, COG4942, Membrane-bound metallopeptidase [Cell division and chromosome partitioning].
----------------------------------------------------
candidate #164:	b0149
likelihood ratios: Total 2.7e+08; Clust 4.7,2.0,4.5; BLAST 3.8,8.5,10.0; KEGG 21.3,2.9,7.6; ExprEco 3.2,1.5,1.7; ExprSce ,,; FusE2 1.0,1.0,1.0; FusE5 1.3,0.8,4.7; FusE10 ,,;
gene name: b0149	 (NP_414691)	gi: 16128142	length: 844aa
description: bifunctional penicilling-binding protein 1b: glycosyl transferase (N-terminal); transpeptidase (C-terminal) [Escherichia coli K12].
coverage: Bacteria[0.0] Eukaryota[4e-06]
conserved domains: (Evalue, description)
	1e-160	COG0744, MrcB, Membrane carboxypeptidase (penicillin-binding protein) [Cell envelope biogenesis, outer membrane].
	3e-65	COG4953, PbpC, Membrane carboxypeptidase/penicillin-binding protein PbpC [Cell envelope biogenesis, outer membrane].
	7e-64	COG5009, MrcA, Membrane carboxypeptidase/penicillin-binding protein [Cell envelope biogenesis, outer membrane].
	2e-58	pfam00912, Transgly, Transglycosylase. The penicillin-binding proteins are bifunctional proteins consisting of transglycosylase and transpeptidase in the N- and C-terminus respectively. The transglycosylase domain catalyses the polymerisation of murein glycan chains..
	2e-19	pfam00905, Transpeptidase, Penicillin binding protein transpeptidase domain. The active site serine is conserved in all members of this family..
	4e-19	COG0768, FtsI, Cell division protein FtsI/penicillin-binding protein 2 [Cell envelope biogenesis, outer membrane].
----------------------------------------------------
candidate #165:	b2592
likelihood ratios: Total 2.7e+08; Clust 7.7,9.0,4.1; BLAST 5.5,2.6,1.7; KEGG 27.3,1.4,1.9; ExprEco 166.8,4.6,4.0; ExprSce ,,; FusE2 1.0,0.8,0.6; FusE5 0.7,0.7,0.7; FusE10 ,,;
gene name: b2592	 (NP_417083)	gi: 16130513	length: 857aa
description: ATP-dependent protease, Hsp 100, part of multi-chaperone system with DnaK, DnaJ, and GrpE [Escherichia coli K12].
coverage: Archaea[0.0] Bacteria[0.0] Eukaryota[0.0]
conserved domains: (Evalue, description)
	0.0	COG0542, ClpA, ATPases with chaperone activity, ATP-binding subunit [Posttranslational modification, protein turnover, chaperones].
----------------------------------------------------
candidate #166:	b2946
likelihood ratios: Total 2.7e+08; Clust 13.3,6.7,6.5; BLAST 8.5,3.3,5.6; KEGG 11.0,1.8,2.8; ExprEco 1.7,1.4,2.3; ExprSce ,,; FusE2 1.0,1.0,1.0; FusE5 2.1,2.1,2.1; FusE10 ,,;
gene name: b2946	 (NP_417421)	gi: 49176287	length: 252aa
description: hypothetical protein b2946 [Escherichia coli K12].
coverage: Bacteria[1e-141] Eukaryota[4e-09]
conserved domains: (Evalue, description)
	8e-77	COG1385, COG1385, Uncharacterized protein conserved in bacteria [Function unknown].
	5e-26	pfam04452, DUF558, Protein of unknown function (DUF558). Bacterial protein of unknown function, occasionally found adjacent to the diacylglycerol kinase catalytic domain DAGKc (pfam00781)..
----------------------------------------------------
candidate #167:	b3738
likelihood ratios: Total 2.6e+08; Clust 25.9,5.3,7.8; BLAST 11.3,1.6,2.2; KEGG 8.8,3.1,2.1; ExprEco 6.8,2.8,7.3; ExprSce ,,; FusE2 1.0,0.9,0.9; FusE5 1.0,1.0,1.0; FusE10 ,,;
gene name: b3738	 (NP_418194)	gi: 16131606	length: 271aa
description: membrane-bound ATP synthase, F0 sector, subunit a [Escherichia coli K12].
coverage: Archaea[9e-10] Bacteria[1e-152] Eukaryota[7e-15]
conserved domains: (Evalue, description)
	2e-21	pfam00119, ATP-synt_A, ATP synthase A chain..
----------------------------------------------------
candidate #168:	b3722
likelihood ratios: Total 2.6e+08; Clust 1.2,1.8,1.8; BLAST 3.4,47.6,13.9; KEGG 11.0,21.7,11.1; ExprEco 3.0,1.7,2.8; ExprSce ,,; FusE2 1.0,1.0,1.0; FusE5 0.9,0.9,0.9; FusE10 ,,;
gene name: b3722	 (NP_418178)	gi: 16131590	length: 625aa
description: PTS family enzyme IIBC (N-terminal); enzyme IIA (C-terminal), beta-glucoside-specific, cryptic [Escherichia coli K12].
coverage: Bacteria[0.0] Eukaryota[1e-23]
conserved domains: (Evalue, description)
	1e-66	COG1263, PtsG, Phosphotransferase system IIC components, glucose/maltose/N-acetylglucosamine-specific [Carbohydrate transport and metabolism].
	1e-47	cd00210, PTS_IIA_glc, PTS_IIA, PTS system, glucose/sucrose specific IIA subunit. The bacterial phosphoenolpyruvate: sugar phosphotransferase system (PTS) is a multi-protein system involved in the regulation of a variety of metabolic and transcriptional processes. This family is one of four structurally and functionally distinct group IIA PTS system cytoplasmic enzymes, necessary for the uptake of carbohydrates across the cytoplasmic membrane and their phosphorylation..
	1e-23	cd00212, PTS_IIB_glc, PTS_IIB, PTS system, glucose/sucrose specific IIB subunit. The bacterial phosphoenolpyruvate: sugar phosphotransferase system (PTS) is a multi-protein system involved in the regulation of a variety of metabolic and transcriptional processes. This family is one of four structurally and functionally distinct group IIB PTS system cytoplasmic enzymes, necessary for the uptake of carbohydrates across the cytoplasmic membrane and their phosphorylation.
	6e-21	pfam02378, PTS_EIIC, Phosphotransferase system, EIIC. The bacterial phosphoenolpyruvate: sugar phosphotransferase system (PTS) is a multi-protein system involved in the regulation of a variety of metabolic and transcriptional processes. The sugar-specific permease of the PTS consists of three domains (IIA, IIB and IIC). The IIC domain catalyses the transfer of a phosphoryl group from IIB to the sugar substrate..
----------------------------------------------------
candidate #169:	b2966
likelihood ratios: Total 2.5e+08; Clust 2.3,1.9,2.2; BLAST 5.2,8.3,4.2; KEGG 66.7,6.8,4.6; ExprEco 4.0,8.5,1.9; ExprSce ,,; FusE2 1.0,1.0,1.0; FusE5 1.0,1.0,1.0; FusE10 ,,;
gene name: b2966	 (NP_417441)	gi: 16130867	length: 235aa
description: putative membrane protein [Escherichia coli K12].
coverage: Archaea[6e-30] Bacteria[1e-126]
conserved domains: (Evalue, description)
	3e-62	COG1811, COG1811, Uncharacterized membrane protein, possible Na+ channel or pump [General function prediction only].
	1e-60	pfam04474, DUF554, Protein of unknown function (DUF554). Family of uncharacterised prokaryotic proteins. Multiple predicted transmembrane regions suggest that the region is membrane associated..
----------------------------------------------------
candidate #170:	b2609
likelihood ratios: Total 2.4e+08; Clust 19.2,3.5,4.6; BLAST 6.3,2.3,2.5; KEGG 12.2,2.2,2.3; ExprEco 7.5,15.7,3.6; ExprSce ,,; FusE2 1.0,0.9,0.9; FusE5 1.0,1.0,1.0; FusE10 ,,;
gene name: b2609	 (NP_417100)	gi: 16130530	length: 82aa
description: 30S ribosomal subunit protein S16 [Escherichia coli K12].
coverage: Bacteria[8e-40] Eukaryota[7e-28]
conserved domains: (Evalue, description)
	2e-17	pfam00886, Ribosomal_S16, Ribosomal protein S16..
----------------------------------------------------
candidate #171:	b0882
likelihood ratios: Total 2.4e+08; Clust 11.2,3.4,25.7; BLAST 4.8,3.8,3.2; KEGG 2.5,10.0,10.9; ExprEco 3.4,1.2,1.5; ExprSce ,,; FusE2 1.0,1.0,1.0; FusE5 1.4,5.1,0.3; FusE10 ,,;
gene name: b0882	 (NP_415403)	gi: 16128850	length: 758aa
description: ATP-binding component of serine protease [Escherichia coli K12].
coverage: Archaea[3e-73] Bacteria[0.0] Eukaryota[1e-150]
conserved domains: (Evalue, description)
	0.0	COG0542, ClpA, ATPases with chaperone activity, ATP-binding subunit [Posttranslational modification, protein turnover, chaperones].
	6e-14	pfam00004, AAA, ATPase family associated with various cellular activities (AAA). AAA family proteins often perform chaperone-like functions that assist in the assembly, operation, or disassembly of protein complexes..
----------------------------------------------------
candidate #172:	b0405
likelihood ratios: Total 2.4e+08; Clust 17.8,2.3,11.8; BLAST 78.2,3.1,6.8; KEGG 6.7,3.3,9.2; ExprEco 1.6,1.2,3.1; ExprSce ,,; FusE2 1.0,0.9,0.7; FusE5 1.0,0.7,0.5; FusE10 ,,;
gene name: b0405	 (NP_414939)	gi: 16128390	length: 356aa
description: S-adenosylmethionine:tRNA (m6t6A37) ribosyltransferase-isomerase [Escherichia coli K12].
coverage: Bacteria[0.0]
conserved domains: (Evalue, description)
	8e-95	pfam02547, Queuosine_synth, Queuosine biosynthesis protein. Queuosine (Q) biosynthesis protein, or S-adenosylmethionine:tRNA -ribosyltransferase-isomerase, is required for the synthesis of the queuosine precursor (oQ). Q is a hypermodified nucleoside usually found at the first position of the anticodon of asparagine, aspartate, histidine, and tyrosine tRNAs. .
----------------------------------------------------
candidate #173:	b2948
likelihood ratios: Total 2.4e+08; Clust 29.3,4.3,3.3; BLAST 3.6,5.0,17.2; KEGG 2.4,4.7,6.6; ExprEco 6.3,1.8,2.2; ExprSce ,,; FusE2 1.0,1.0,1.0; FusE5 1.0,1.0,1.0; FusE10 ,,;
gene name: b2948	 (NP_417423)	gi: 49176288	length: 211aa
description: hypothetical protein b2948 [Escherichia coli K12].
coverage: Bacteria[1e-118]
conserved domains: (Evalue, description)
	1e-62	pfam02622, DUF179, Uncharacterized ACR, COG1678..
----------------------------------------------------
candidate #174:	b3407
likelihood ratios: Total 2.3e+08; Clust 6.9,5.0,3.5; BLAST 7.1,29.0,8.5; KEGG 7.3,11.0,3.5; ExprEco 1.8,1.5,4.2; ExprSce ,,; FusE2 1.0,0.9,0.7; FusE5 0.8,0.8,0.8; FusE10 ,,;
gene name: b3407	 (NP_417866)	gi: 49176349	length: 740aa
description: hypothetical protein b3407 [Escherichia coli K12].
coverage: Archaea[1e-155] Bacteria[0.0] Eukaryota[1e-105]
conserved domains: (Evalue, description)
	0.0	COG2183, Tex, Transcriptional accessory protein [Transcription].
	1e-20	COG0539, RpsA, Ribosomal protein S1 [Translation, ribosomal structure and biogenesis].
	2e-18	smart00316, S1, Ribosomal protein S1-like RNA-binding domain; .
	4e-18	pfam00575, S1, S1 RNA binding domain. The S1 domain occurs in a wide range of RNA associated proteins. It is structurally similar to cold shock protein which binds nucleic acids. The S1 domain has an OB-fold structure..
	2e-17	cd00164, S1, Ribosomal protein S1-like RNA-binding domain. Found in a wide variety of RNA-associated proteins. Originally identified in S1 ribosomal protein. Multiple copies of S1 are arranged in tandem. S1 is structurally similar to Cold Shock Domains (CSD), both are members of the Oligonucleotide/oligosaccharide Binding (OB) superfamily..
	3e-17	smart00732, YqgFc, Likely ribonuclease with RNase H fold. YqgF proteins are likely to function as an alternative to RuvC in most bacteria, and could be the principal holliday junction resolvases in low-GC Gram-positive bacteria. In Spt6p orthologues, the catalytic residues are substituted indicating that they lack enzymatic functions. .
	7e-16	COG1098, VacB, Predicted RNA binding protein (contains ribosomal protein S1 domain) [Translation, ribosomal structure and biogenesis].
	4e-14	COG1185, Pnp, Polyribonucleotide nucleotidyltransferase (polynucleotide phosphorylase) [Translation, ribosomal structure and biogenesis].
----------------------------------------------------
candidate #175:	b3912
likelihood ratios: Total 2.3e+08; Clust 1.6,2.8,3.2; BLAST 2.5,3.1,2.5; KEGG 1.5,13.6,3.9; ExprEco 3.8,2.1,7.7; ExprSce ,,; FusE2 1.0,1.0,1.0; FusE5 5.4,5.4,5.4; FusE10 ,,;
gene name: b3912	 (NP_418348)	gi: 16131752	length: 232aa
description: response regulator in two-component regulatory system with CpxA, regulates expression of stress-related genes (OmpR family) [Escherichia coli K12].
coverage: Archaea[9e-23] Bacteria[1e-128] Eukaryota[5e-39]
conserved domains: (Evalue, description)
	2e-62	COG0745, OmpR, Response regulators consisting of a CheY-like receiver domain and a winged-helix DNA-binding domain [Signal transduction mechanisms / Transcription].
	5e-28	cd00156, REC, Signal receiver domain; originally thought to be unique to bacteria (CheY, OmpR, NtrC, and PhoB), now recently identified in eukaroytes ETR1 Arabidopsis thaliana; this domain receives the signal from the sensor partner in a two-component systems; contains a phosphoacceptor site that is phosphorylated by histidine kinase homologs; usually found N-terminal to a DNA binding effector domain; forms homodimers.
	3e-23	COG2204, AtoC, Response regulator containing CheY-like receiver, AAA-type ATPase, and DNA-binding domains [Signal transduction mechanisms].
	6e-23	cd00383, trans_reg_C, Effector domain of response regulator. Bacteria and certain eukaryotes like protozoa and higher plants use two-component signal transduction systems to detect and respond to changes in the environment. The system consists of a sensor histidine kinase and a response regulator. The former autophosphorylates in a histidine residue on detecting an external stimulus. The phosphate is then transferred to an invariant aspartate residue in a highly conserved receiver domain of the response regulator. Phosphorylation activates a variable effector domain of the response regulator, which triggers the cellular response. The C-terminal effector domain contains DNA and RNA polymerase binding sites. Several dimers or monomers bind head to tail to small tandem repeats upstream of the genes. The RNA polymerase binding sites interact with the alpha or sigma subunite of RNA polymerase..
	4e-22	COG3706, PleD, Response regulator containing a CheY-like receiver domain and a GGDEF domain [Signal transduction mechanisms].
	5e-21	COG3437, COG3437, Response regulator containing a CheY-like receiver domain and an HD-GYP domain [Transcription / Signal transduction mechanisms].
	8e-19	COG2197, CitB, Response regulator containing a CheY-like receiver domain and an HTH DNA-binding domain [Signal transduction mechanisms / Transcription].
	6e-17	COG4565, CitB, Response regulator of citrate/malate metabolism [Transcription / Signal transduction mechanisms].
	5e-16	pfam00486, Trans_reg_C, Transcriptional regulatory protein, C terminal..
	2e-15	COG4753, COG4753, Response regulator containing CheY-like receiver domain and AraC-type DNA-binding domain [Signal transduction mechanisms].
	3e-14	COG2201, CheB, Chemotaxis response regulator containing a CheY-like receiver domain and a methylesterase domain [Cell motility and secretion / Signal transduction mechanisms].
	4e-13	COG4566, TtrR, Response regulator [Signal transduction mechanisms].
	8e-12	COG4567, COG4567, Response regulator consisting of a CheY-like receiver domain and a Fis-type HTH domain [Signal transduction mechanisms / Transcription].
	4e-11	COG3710, CadC, DNA-binding winged-HTH domains [Transcription].
----------------------------------------------------
candidate #176:	b3179
likelihood ratios: Total 2.3e+08; Clust 4.8,2.2,3.1; BLAST 7.5,4.3,3.8; KEGG 42.2,4.5,3.4; ExprEco 6.5,2.9,3.9; ExprSce ,,; FusE2 1.0,0.9,0.8; FusE5 1.2,1.2,1.2; FusE10 ,,;
gene name: b3179	 (NP_417646)	gi: 16131069	length: 209aa
description: 23 S rRNA methyltransferase [Escherichia coli K12].
coverage: Archaea[5e-39] Bacteria[1e-115] Eukaryota[1e-29]
conserved domains: (Evalue, description)
	6e-77	COG0293, FtsJ, 23S rRNA methylase [Translation, ribosomal structure and biogenesis].
	2e-52	pfam01728, FtsJ, FtsJ-like methyltransferase. This family consists of FtsJ from various bacterial and archaeal sources FtsJ is a methyltransferase, but actually has no effect on cell division. FtsJ's substrate is the 23S rRNA. The 1.5 A crystal structure of FtsJ in complex with its cofactor S-adenosylmethionine revealed that FtsJ has a methyltransferase fold. This family also includes the N terminus of flaviviral NS5 protein. It has been hypothesised that the N-terminal domain of NS5 is a methyltransferase involved in viral RNA capping. .
----------------------------------------------------
candidate #177:	b3644
likelihood ratios: Total 2.3e+08; Clust 19.9,2.6,4.1; BLAST 33.4,2.0,4.8; KEGG 8.0,1.7,2.3; ExprEco 10.6,2.5,7.9; ExprSce ,,; FusE2 1.0,1.0,1.0; FusE5 0.8,0.8,0.8; FusE10 ,,;
gene name: b3644	 (NP_418101)	gi: 16131515	length: 287aa
description: putative alpha helix protein [Escherichia coli K12].
coverage: Bacteria[1e-156]
conserved domains: (Evalue, description)
	5e-95	COG1561, COG1561, Uncharacterized stress-induced protein [Function unknown].
	3e-46	pfam03755, YicC_N, YicC-like family, N-terminal region. Family of bacterial proteins. Although poorly characterised, the members of this protein family have been demonstrated to play a role in stationary phase survival. These proteins are not essential during stationary phase..
----------------------------------------------------
candidate #178:	b3934
likelihood ratios: Total 2.2e+08; Clust 3.3,6.6,4.6; BLAST 1.6,12.6,29.0; KEGG 1.7,7.6,24.4; ExprEco 1.9,1.3,4.7; ExprSce ,,; FusE2 1.0,1.0,1.0; FusE5 1.0,1.0,1.0; FusE10 ,,;
gene name: b3934	 (NP_418369)	gi: 16131772	length: 341aa
description: regulator for deo operon, udp, cdd, tsx, nupC, and nupG [Escherichia coli K12].
coverage: Bacteria[0.0] Eukaryota[7e-37]
conserved domains: (Evalue, description)
	1e-100	COG1609, PurR, Transcriptional regulators [Transcription].
	6e-32	pfam00532, Peripla_BP_1, Periplasmic binding proteins and sugar binding domain of the LacI family. This family includes the periplasmic binding proteins, and the LacI family transcriptional regulators. The periplasmic binding proteins are the primary receptors for chemotaxis and transport of many sugar based solutes. The LacI family of proteins consist of transcriptional regulators related to the lac repressor. In this case, generally the sugar binding domain binds a sugar which changes the DNA binding activity of the repressor domain (pfam00356)..
	1e-20	smart00354, HTH_LACI, helix_turn _helix lactose operon repressor; .
	5e-13	COG1879, RbsB, ABC-type sugar transport system, periplasmic component [Carbohydrate transport and metabolism].
----------------------------------------------------
candidate #179:	b2569
likelihood ratios: Total 2.2e+08; Clust 9.2,3.8,5.8; BLAST 36.6,4.0,2.2; KEGG 14.6,2.3,2.3; ExprEco 4.2,3.6,6.8; ExprSce ,,; FusE2 1.0,1.0,0.9; FusE5 0.8,0.8,0.8; FusE10 ,,;
gene name: b2569	 (NP_417064)	gi: 16130494	length: 599aa
description: GTP-binding elongation factor [Escherichia coli K12].
coverage: Archaea[6e-35] Bacteria[0.0] Eukaryota[0.0]
conserved domains: (Evalue, description)
	0.0	COG0481, LepA, Membrane GTPase LepA [Cell envelope biogenesis, outer membrane].
	2e-61	COG1217, TypA, Predicted membrane GTPase involved in stress response [Signal transduction mechanisms].
	3e-51	pfam06421, LepA_C, GTP-binding protein LepA C-terminus. This family consists of the C-terminal region of several pro- and eukaryotic GTP-binding LepA proteins..
	2e-42	pfam00009, GTP_EFTU, Elongation factor Tu GTP binding domain. This domain contains a P-loop motif, also found in several other families such as pfam00071, pfam00025 and pfam00063. Elongation factor Tu consists of three structural domains, this plus two C-terminal beta barrel domains..
	1e-36	COG0480, FusA, Translation elongation factors (GTPases) [Translation, ribosomal structure and biogenesis].
	2e-26	COG4108, PrfC, Peptide chain release factor RF-3 [Translation, ribosomal structure and biogenesis].
	3e-23	COG0532, InfB, Translation initiation factor 2 (IF-2; GTPase) [Translation, ribosomal structure and biogenesis].
	3e-22	COG5256, TEF1, Translation elongation factor EF-1alpha (GTPase) [Translation, ribosomal structure and biogenesis].
	1e-20	COG0050, TufB, GTPases - translation elongation factors [Translation, ribosomal structure and biogenesis].
	1e-18	pfam00679, EFG_C, Elongation factor G C-terminus. This domain includes the carboxyl terminal regions of Elongation factor G, elongation factor 2 and some tetracycline resistance proteins and adopt a ferredoxin-like fold..
	5e-16	COG3276, SelB, Selenocysteine-specific translation elongation factor [Translation, ribosomal structure and biogenesis].
	6e-15	COG2895, CysN, GTPases - Sulfate adenylate transferase subunit 1 [Inorganic ion transport and metabolism].
	8e-13	COG5257, GCD11, Translation initiation factor 2, gamma subunit (eIF-2gamma; GTPase) [Translation, ribosomal structure and biogenesis].
----------------------------------------------------
candidate #180:	b2924
likelihood ratios: Total 2.2e+08; Clust 43.9,7.1,5.7; BLAST 6.1,3.9,3.5; KEGG 5.4,3.1,1.7; ExprEco 2.4,1.1,1.5; ExprSce ,,; FusE2 1.0,1.0,1.0; FusE5 2.4,2.4,2.4; FusE10 ,,;
gene name: b2924	 (NP_417399)	gi: 16130825	length: 286aa
description: component of the MscS mechanosensitive channel [Escherichia coli K12].
coverage: Archaea[4e-40] Bacteria[1e-152] Eukaryota[8e-11]
conserved domains: (Evalue, description)
	2e-46	pfam00924, MS_channel, Mechanosensitive ion channel. Two members of this protein family in M. jannaschii have been functionally characterised. Both proteins form mechanosensitive (MS) ion channels upon reconstitution into liposomes and functional examination by the patch-clamp technique. Therefore this family are likely to also be MS channel proteins..
	3e-40	COG0668, MscS, Small-conductance mechanosensitive channel [Cell envelope biogenesis, outer membrane].
	1e-34	COG3264, COG3264, Small-conductance mechanosensitive channel [Cell envelope biogenesis, outer membrane].
----------------------------------------------------
candidate #181:	b3318
likelihood ratios: Total 2.1e+08; Clust 8.8,4.9,4.3; BLAST 4.7,2.1,2.3; KEGG 3.7,1.0,1.1; ExprEco 2.2,1.8,1.4; ExprSce ,,; FusE2 262.5,22.4,0.4; FusE5 1.0,1.0,1.0; FusE10 ,,;
gene name: b3318	 (NP_417777)	gi: 16131197	length: 100aa
description: 50S ribosomal subunit protein L23 [Escherichia coli K12].
coverage: Archaea[2e-08] Bacteria[1e-48] Eukaryota[1e-08]
conserved domains: (Evalue, description)
	6e-23	COG0089, RplW, Ribosomal protein L23 [Translation, ribosomal structure and biogenesis].
	4e-22	pfam00276, Ribosomal_L23, Ribosomal protein L23..
----------------------------------------------------
candidate #182:	b3019
likelihood ratios: Total 2.1e+08; Clust 8.6,2.4,2.2; BLAST 4.8,17.5,17.8; KEGG 3.3,7.3,4.2; ExprEco 2.2,2.1,6.8; ExprSce ,,; FusE2 1.0,1.0,1.0; FusE5 1.0,1.0,1.0; FusE10 ,,;
gene name: b3019	 (NP_417491)	gi: 16130915	length: 752aa
description: DNA topoisomerase IV subunit A [Escherichia coli K12].
coverage: Archaea[1e-121] Bacteria[0.0] Eukaryota[1e-108]
conserved domains: (Evalue, description)
	0.0	COG0188, GyrA, Type IIA topoisomerase (DNA gyrase/topo II, topoisomerase IV), A subunit [DNA replication, recombination, and repair].
	1e-162	pfam00521, DNA_topoisoIV, DNA gyrase/topoisomerase IV, subunit A..
	1e-156	cd00187, TOP4c, DNA Topoisomerase, subtype IIA; domain A'; bacterial DNA topoisomerase IV (C subunit, ParC), bacterial DNA gyrases (A subunit, GyrA),mammalian DNA toposiomerases II. DNA topoisomerases are essential enzymes that regulate the conformational changes in DNA topology by catalysing the concerted breakage and rejoining of DNA strands during normal cellular growth..
	1e-154	smart00434, TOP4c, DNA Topoisomerase IV; Bacterial DNA topoisomerase IV, GyrA, ParC .
----------------------------------------------------
candidate #183:	b3637
likelihood ratios: Total 2.0e+08; Clust 48.4,3.1,4.8; BLAST 5.9,3.1,3.0; KEGG 6.3,2.8,2.5; ExprEco 15.2,3.4,6.8; ExprSce ,,; FusE2 1.0,1.0,1.0; FusE5 0.7,0.7,0.7; FusE10 ,,;
gene name: b3637	 (NP_418094)	gi: 16131508	length: 78aa
description: 50S ribosomal subunit protein L28 [Escherichia coli K12].
coverage: Bacteria[2e-38] Eukaryota[2e-15]
conserved domains: (Evalue, description)
	2e-21	COG0227, RpmB, Ribosomal protein L28 [Translation, ribosomal structure and biogenesis].
	6e-16	pfam00830, Ribosomal_L28, Ribosomal L28 family. The ribosomal 28 family includes L28 proteins from bacteria and chloroplasts. The L24 protein from yeast also contains a region of similarity to prokaryotic L28 proteins. L24 from yeast is also found in the large ribosomal subunit.
----------------------------------------------------
candidate #184:	b0472
likelihood ratios: Total 2.0e+08; Clust 2.6,4.4,13.2; BLAST 14.9,2.9,4.0; KEGG 20.7,2.3,2.9; ExprEco 6.3,4.3,2.1; ExprSce ,,; FusE2 1.0,1.0,1.0; FusE5 1.0,1.0,1.0; FusE10 ,,;
gene name: b0472	 (NP_415005)	gi: 16128456	length: 201aa
description: putative recombination protein, gap repair [Escherichia coli K12].
coverage: Bacteria[1e-112] Eukaryota[7e-36]
conserved domains: (Evalue, description)
	1e-84	COG0353, RecR, Recombinational DNA repair protein (RecF pathway) [DNA replication, recombination, and repair].
	2e-18	cd00188, TOPRIM, topoisomerase/primase domain, a nucleotidyl transferase/hydrolase domain; found in topoisomerases, DnaG-type primases, OLD family nucleases and RecR proteins.
	2e-14	pfam01751, Toprim, Toprim domain. This is a conserved region from DNA primase. This corresponds to the Toprim domain common to DnaG primases, topoisomerases, OLD family nucleases and RecR proteins. Both DnaG motifs IV and V are present in the alignment, the DxD (V) motif may be involved in Mg2+ binding and mutations to the conserved glutamate (IV) completely abolish DnaG type primase activity. DNA primase EC:2.7.7.6 is a nucleotidyltransferase it synthesises the oligoribonucleotide primers required for DNA replication on the lagging strand of the replication fork; it can also prime the leading stand and has been implicated in cell division. This family also includes the atypical archaeal A subunit from type II DNA topoisomerases. Type II DNA topoisomerases catalyse the relaxation of DNA supercoiling by causing transient double strand breaks..
	2e-12	smart00493, TOPRIM, topoisomerases, DnaG-type primases, OLD family nucleases and RecR proteins .
	2e-11	pfam02132, RecR, RecR protein..
----------------------------------------------------
candidate #185:	b2949
likelihood ratios: Total 2.0e+08; Clust 19.0,4.2,6.5; BLAST 10.9,4.3,3.7; KEGG 20.2,4.2,2.7; ExprEco 2.7,2.1,1.7; ExprSce ,,; FusE2 1.0,1.0,1.0; FusE5 1.0,1.0,1.0; FusE10 ,,;
gene name: b2949	 (NP_417424)	gi: 16130850	length: 138aa
description: hypothetical protein b2949 [Escherichia coli K12].
coverage: Bacteria[7e-74] Eukaryota[2e-11]
conserved domains: (Evalue, description)
	5e-27	smart00732, YqgFc, Likely ribonuclease with RNase H fold. YqgF proteins are likely to function as an alternative to RuvC in most bacteria, and could be the principal holliday junction resolvases in low-GC Gram-positive bacteria. In Spt6p orthologues, the catalytic residues are substituted indicating that they lack enzymatic functions. .
----------------------------------------------------
candidate #186:	b4389
likelihood ratios: Total 1.9e+08; Clust 6.3,7.2,5.9; BLAST 39.1,3.8,5.8; KEGG 27.8,2.3,3.7; ExprEco 2.0,1.2,1.5; ExprSce ,,; FusE2 1.0,1.0,1.0; FusE5 1.0,1.0,1.0; FusE10 ,,;
gene name: b4389	 (NP_418806)	gi: 16132206	length: 460aa
description: probable ATP-dependent protease [Escherichia coli K12].
coverage: Archaea[2e-08] Bacteria[0.0] Eukaryota[4e-84]
conserved domains: (Evalue, description)
	0.0	COG1066, Sms, Predicted ATP-dependent serine protease [Posttranslational modification, protein turnover, chaperones].
	1e-157	cd01121, Sms, Sms (bacterial radA) DNA repair protein. This protein is not related to archael radA any more than is to other RecA-like NTPases. Sms has a role in recombination and recombinational repair and is responsible for the stabilization or processing of branched DNA molecules..
	2e-13	COG0467, RAD55, RecA-superfamily ATPases implicated in signal transduction [Signal transduction mechanisms].
	3e-11	cd01123, Rad51_DMC1_radA, Rad51_DMC1_radA,B. This group of recombinases includes the eukaryotic proteins RAD51, RAD55/57 and the meiosis-specific protein DMC1, and the archaeal proteins radA and radB. They are closely related to the bacterial RecA group. Rad51 proteins catalyze a similiar recombination reaction as RecA, using ATP-dependent DNA binding activity and a DNA-dependent ATPase. However, this reaction is less efficient and requires accessory proteins such as RAD55/57 ..
	1e-10	cd01393, recA_like, RecA is a bacterial enzyme which has roles in homologous recombination, DNA repair, and the induction of the SOS response. RecA couples ATP hydrolysis to DNA strand exchange. While prokaryotes have a single RecA protein, eukaryotes have multiple RecA homologs such as Rad51, DMC1 and Rad55/57. Archaea have the RecA-like homologs radA and radB..
----------------------------------------------------
candidate #187:	b3259
likelihood ratios: Total 1.8e+08; Clust 5.7,2.8,5.7; BLAST 46.5,4.0,5.0; KEGG 21.1,2.5,10.7; ExprEco 1.7,1.9,3.0; ExprSce ,,; FusE2 1.1,0.7,0.5; FusE5 1.0,1.0,1.0; FusE10 ,,;
gene name: b3259	 (NP_417725)	gi: 16131147	length: 293aa
description: methylase for 50S ribosomal subunit protein L11 [Escherichia coli K12].
coverage: Archaea[3e-07] Bacteria[1e-170] Eukaryota[3e-40]
conserved domains: (Evalue, description)
	1e-112	pfam06325, PrmA, Ribosomal protein L11 methyltransferase (PrmA). This family consists of several Ribosomal protein L11 methyltransferase (EC:2.1.1.-) sequences..
	1e-103	COG2264, PrmA, Ribosomal protein L11 methylase [Translation, ribosomal structure and biogenesis].
	7e-13	COG2263, COG2263, Predicted RNA methylase [Translation, ribosomal structure and biogenesis].
	2e-12	COG2890, HemK, Methylase of polypeptide chain release factors [Translation, ribosomal structure and biogenesis].
----------------------------------------------------
candidate #188:	b2606
likelihood ratios: Total 1.8e+08; Clust 17.4,3.6,4.3; BLAST 14.3,3.6,2.6; KEGG 16.0,2.7,2.3; ExprEco 7.1,3.8,1.8; ExprSce ,,; FusE2 1.0,1.0,1.0; FusE5 1.0,1.0,1.0; FusE10 ,,;
gene name: b2606	 (NP_417097)	gi: 16130527	length: 115aa
description: 50S ribosomal subunit protein L19 [Escherichia coli K12].
coverage: Bacteria[3e-58] Eukaryota[3e-23]
conserved domains: (Evalue, description)
	5e-39	pfam01245, Ribosomal_L19, Ribosomal protein L19..
----------------------------------------------------
candidate #189:	b0176
likelihood ratios: Total 1.8e+08; Clust 32.0,2.9,9.4; BLAST 19.0,3.2,5.7; KEGG 9.8,1.1,1.4; ExprEco 4.3,3.7,4.5; ExprSce ,,; FusE2 1.0,1.0,1.0; FusE5 1.0,0.7,0.7; FusE10 ,,;
gene name: b0176	 (NP_414718)	gi: 16128169	length: 450aa
description: membrane-associated protease [Escherichia coli K12].
coverage: Archaea[2e-12] Bacteria[0.0] Eukaryota[1e-68]
conserved domains: (Evalue, description)
	9e-44	COG0750, COG0750, Predicted membrane-associated Zn-dependent proteases 1 [Cell envelope biogenesis, outer membrane].
	1e-21	pfam02163, Peptidase_M50, Peptidase family M50..
	4e-19	cd00989, PDZ_metalloprotease, PDZ domain of bacterial and plant zinc metalloprotases, presumably membrane-associated or integral membrane proteases, which may be involved in signalling and regulatory mechanisms. May be responsible for substrate recognition and/or binding, as most PDZ domains bind C-terminal polypeptides, and binding to internal (non-C-terminal) polypeptides and even to lipids has been demonstrated. In this subfamily of protease-associated PDZ domains a C-terminal beta-strand forms the peptide-binding groove base, a circular permutation with respect to PDZ domains found in Eumetazoan signaling proteins..
----------------------------------------------------
candidate #190:	b3636
likelihood ratios: Total 1.8e+08; Clust 5.3,2.7,3.6; BLAST 4.4,4.2,2.1; KEGG 19.9,3.9,2.8; ExprEco 18.7,3.3,6.7; ExprSce ,,; FusE2 1.0,1.0,1.0; FusE5 1.0,1.0,1.0; FusE10 ,,;
gene name: b3636	 (NP_418093)	gi: 16131507	length: 55aa
description: 50S ribosomal subunit protein L33 [Escherichia coli K12].
coverage: Bacteria[3e-24] Eukaryota[4e-09]
----------------------------------------------------
candidate #191:	b3962
likelihood ratios: Total 1.7e+08; Clust 2.0,2.4,2.5; BLAST 1.3,1.2,1.4; KEGG 1.4,1.5,2.3; ExprEco 2.3,2.0,1.9; ExprSce ,,; FusE2 1.0,1.0,1.0; FusE5 54.8,54.8,54.8; FusE10 ,,;
gene name: b3962	 (NP_418397)	gi: 16131800	length: 444aa
description: soluble pyridine nucleotide transhydrogenase [Escherichia coli K12].
coverage: Archaea[5e-41] Bacteria[0.0] Eukaryota[6e-47]
conserved domains: (Evalue, description)
	1e-125	COG1249, Lpd, Pyruvate/2-oxoglutarate dehydrogenase complex, dihydrolipoamide dehydrogenase (E3) component, and related enzymes [Energy production and conversion].
	3e-33	pfam00070, Pyr_redox, Pyridine nucleotide-disulphide oxidoreductase. This family includes both class I and class II oxidoreductases and also NADH oxidases and peroxidases. This domain is actually a small NADH binding domain within a larger FAD binding domain..
	4e-26	pfam02852, Pyr_redox_dim, Pyridine nucleotide-disulphide oxidoreductase, dimerisation domain. This family includes both class I and class II oxidoreductases and also NADH oxidases and peroxidases..
	2e-18	COG1251, NirB, NAD(P)H-nitrite reductase [Energy production and conversion].
	4e-15	COG0446, HcaD, Uncharacterized NAD(FAD)-dependent dehydrogenases [General function prediction only].
	8e-14	COG1252, Ndh, NADH dehydrogenase, FAD-containing subunit [Energy production and conversion].
----------------------------------------------------
candidate #192:	b2517
likelihood ratios: Total 1.7e+08; Clust 28.7,4.0,5.5; BLAST 11.0,5.3,7.1; KEGG 4.5,3.2,4.3; ExprEco 3.6,1.9,4.9; ExprSce ,,; FusE2 1.0,1.0,1.0; FusE5 0.7,0.7,0.7; FusE10 ,,;
gene name: b2517	 (NP_417012)	gi: 16130442	length: 384aa
description: putative pyruvate formate lyase activating enzyme 2 [Escherichia coli K12].
coverage: Bacteria[0.0] Eukaryota[1e-67]
conserved domains: (Evalue, description)
	1e-138	COG0820, COG0820, Predicted Fe-S-cluster redox enzyme [General function prediction only].
	2e-14	pfam04055, Radical_SAM, Radical SAM superfamily..
----------------------------------------------------
candidate #193:	b2313
likelihood ratios: Total 1.7e+08; Clust 6.3,4.8,9.6; BLAST 10.7,12.4,4.1; KEGG 3.3,7.8,5.5; ExprEco 1.9,2.3,3.3; ExprSce ,,; FusE2 1.0,1.0,1.0; FusE5 0.8,0.8,0.8; FusE10 ,,;
gene name: b2313	 (NP_416816)	gi: 16130248	length: 162aa
description: membrane protein required for colicin V production [Escherichia coli K12].
coverage: Bacteria[2e-86]
conserved domains: (Evalue, description)
	2e-25	pfam02674, Colicin_V, Colicin V production protein. Colicin V production protein is required in E. Coli for colicin V production from plasmid pColV-K30. This protein is coded for in the purF operon. .
----------------------------------------------------
candidate #194:	b3723
likelihood ratios: Total 1.6e+08; Clust 1.3,2.2,2.1; BLAST 2.5,70.2,16.5; KEGG 6.0,14.4,16.3; ExprEco 1.2,1.1,1.1; ExprSce ,,; FusE2 1.0,0.8,0.6; FusE5 2.0,2.0,2.0; FusE10 ,,;
gene name: b3723	 (NP_418179)	gi: 16131591	length: 278aa
description: positive regulation of bgl operon [Escherichia coli K12].
coverage: Bacteria[1e-154]
conserved domains: (Evalue, description)
	2e-42	COG3711, BglG, Transcriptional antiterminator [Transcription].
	6e-20	pfam00874, PRD, PRD domain. The PRD domain (for PTS Regulation Domain), is the phosphorylatable regulatory domain found in bacterial transcriptional antiterminator of the BglG family as well as in activators such as MtlR and LevR. The PRD domain is phosphorylated on a conserved histidine residue. PRD-containing proteins are involved in the regulation of catabolic operons in Gram+ and Gram- bacteria and are often characterised by a short N-terminal effector domain that binds to either RNA (CAT-RBD for antiterminators (pfam03123, see also comments for this family)) or DNA (for activators), and a duplicated PRD module which is phosphorylated on conserved histidines by the sugar phosphotransferase system (PTS) in response to the availability of carbon source. The phosphorylations are thought to modify the stability of the dimeric proteins and thereby the RNA- or DNA-binding activity of the effector domain..
	2e-17	pfam03123, CAT_RBD, CAT RNA binding domain. This RNA binding domain is found at the amino terminus of a family of transcriptional antiterminator proteins. This domain has been called the CAT (Co-AntiTerminator) domain. This domain forms a dimer in the known structure. Transcriptional antiterminators of the BglG/SacY family are regulatory proteins that mediate the induction of sugar metabolising operons in Gram-positive and Gram-negative bacteria. Upon activation, these proteins bind to specific targets in nascent mRNAs, thereby preventing abortive dissociation of the RNA polymerase from the DNA template..
----------------------------------------------------
candidate #195:	b1100
likelihood ratios: Total 1.5e+08; Clust 10.5,12.7,4.1; BLAST 11.0,2.0,2.7; KEGG 2.9,1.1,1.4; ExprEco 4.6,2.6,2.0; ExprSce ,,; FusE2 1.0,0.9,0.7; FusE5 12.4,1.8,2.8; FusE10 ,,;
gene name: b1100	 (NP_415618)	gi: 16129063	length: 265aa
description: putative hydrolase [Escherichia coli K12].
coverage: Archaea[1e-27] Bacteria[1e-150] Eukaryota[2e-30]
conserved domains: (Evalue, description)
	3e-84	COG0084, TatD, Mg-dependent DNase [DNA replication, recombination, and repair].
	6e-81	cd01310, TatD_DNAse, TatD like proteins; E.coli TatD is a cytoplasmic protein, shown to have magnesium dependent DNase activity..
	2e-70	pfam01026, TatD_DNase, TatD related DNase. This family of proteins are related to a large superfamily of metalloenzymes. TatD, a member of this family has been shown experimentally to be a DNase enzyme..
	1e-12	COG1099, COG1099, Predicted metal-dependent hydrolases with the TIM-barrel fold [General function prediction only].
----------------------------------------------------
candidate #196:	b0659
likelihood ratios: Total 1.5e+08; Clust 5.9,3.6,6.1; BLAST 8.6,3.8,3.7; KEGG 9.7,3.3,2.5; ExprEco 7.7,2.7,16.1; ExprSce ,,; FusE2 1.0,1.0,1.0; FusE5 1.1,0.7,0.4; FusE10 ,,;
gene name: b0659	 (NP_415192)	gi: 16128642	length: 155aa
description: hypothetical protein b0659 [Escherichia coli K12].
coverage: Bacteria[3e-85] Eukaryota[2e-10]
conserved domains: (Evalue, description)
	3e-43	COG0319, COG0319, Predicted metal-dependent hydrolase [General function prediction only].
	9e-27	pfam02130, UPF0054, Uncharacterized protein family UPF0054..
----------------------------------------------------
candidate #197:	b4304
likelihood ratios: Total 1.5e+08; Clust 135.6,1.2,1.4; BLAST 2.2,5.6,3.8; KEGG 33.1,1.3,5.4; ExprEco 1.7,1.7,1.6; ExprSce ,,; FusE2 1.0,1.0,1.0; FusE5 2.4,2.4,2.4; FusE10 ,,;
gene name: b4304	 (NP_418724)	gi: 16132125	length: 437aa
description: KpLE2 phage-like element; putative PTS family enzyme IIC [Escherichia coli K12].
coverage: Bacteria[0.0]
conserved domains: (Evalue, description)
	1e-134	COG3775, GatC, Phosphotransferase system, galactitol-specific IIC component [Carbohydrate transport and metabolism].
	1e-104	pfam03611, EIIC-GAT, PTS system Galactitol-specific IIC component..
----------------------------------------------------
candidate #198:	b1206
likelihood ratios: Total 1.5e+08; Clust 10.1,6.3,2.6; BLAST 4.7,2.5,3.5; KEGG 85.8,1.6,7.5; ExprEco 1.8,1.4,1.4; ExprSce ,,; FusE2 10.7,1.6,0.7; FusE5 1.0,0.7,0.7; FusE10 ,,;
gene name: b1206	 (NP_415724)	gi: 16129169	length: 550aa
description: putative sulfate transporter [Escherichia coli K12].
coverage: Archaea[1e-95] Bacteria[0.0] Eukaryota[2e-40]
conserved domains: (Evalue, description)
	1e-112	COG0659, SUL1, Sulfate permease and related transporters (MFS superfamily) [Inorganic ion transport and metabolism].
	6e-55	pfam00916, Sulfate_transp, Sulfate transporter family. Mutations in the human diastrophic dysplasia protein lead to several diseases..
----------------------------------------------------
candidate #199:	b3983
likelihood ratios: Total 1.4e+08; Clust 6.4,5.0,4.7; BLAST 13.7,4.3,2.0; KEGG 1.0,1.0,1.0; ExprEco 8.6,5.4,4.0; ExprSce ,,; FusE2 12.0,2.6,1.3; FusE5 1.0,1.0,1.0; FusE10 ,,;
gene name: b3983	 (NP_418410)	gi: 16131813	length: 142aa
description: 50S ribosomal subunit protein L11 [Escherichia coli K12].
coverage: Archaea[2e-19] Bacteria[3e-73] Eukaryota[5e-40]
conserved domains: (Evalue, description)
	2e-46	smart00649, RL11, Ribosomal protein L11/L12; .
	3e-45	cd00349, Ribosomal_L11, Ribosomal protein L11. Ribosomal protein L11 and RNA molecule forms a complex, which has been termed as the GTPase-associated region of the large (50S) ribosomal subunit. Protein L11 is highly conserved among eubacteria, archaea and eukaryotes. The C-terminal domain of ribosomal protein L11 binds to RNA and the N-terminal domain is required for cooperative interaction with antibiotics and for binding to 23S RNA..
	1e-17	pfam03946, Ribosomal_L11_N, Ribosomal protein L11, N-terminal domain. The N-terminal domain of Ribosomal protein L11 adopts an alpha/beta fold and is followed by the RNA binding C-terminal domain..
----------------------------------------------------
candidate #200:	b0835
likelihood ratios: Total 1.4e+08; Clust 3.1,1.8,2.6; BLAST 90.2,2.6,4.5; KEGG 31.0,4.1,5.9; ExprEco 2.9,2.0,4.0; ExprSce ,,; FusE2 1.0,1.0,1.0; FusE5 1.9,0.8,0.3; FusE10 ,,;
gene name: b0835	 (NP_415356)	gi: 16128803	length: 441aa
description: hypothetical protein b0835 [Escherichia coli K12].
coverage: Archaea[7e-41] Bacteria[0.0] Eukaryota[2e-38]
conserved domains: (Evalue, description)
	1e-141	COG0621, MiaB, 2-methylthioadenine synthetase [Translation, ribosomal structure and biogenesis].
	5e-37	smart00729, Elp3, Elongator protein 3, MiaB family, Radical SAM; This superfamily contains MoaA, NifB, PqqE, coproporphyrinogen III oxidase, biotin synthase and MiaB families, and includes a representative in the eukaryotic elongator subunit, Elp-3. Some members of the family are methyltransferases. .
	7e-28	pfam00919, UPF0004, Uncharacterized protein family UPF0004. This family is the N terminal half of proteins with a C-terminal half, which has been shown to be related to MiaB proteins. This domain is a nearly always found in conjunction with pfam04055 and pfam01938, although its function is uncertain..
	1e-14	pfam04055, Radical_SAM, Radical SAM superfamily..
	4e-14	COG1032, COG1032, Fe-S oxidoreductase [Energy production and conversion].
----------------------------------------------------
candidate #201:	b2532
likelihood ratios: Total 1.4e+08; Clust 6.1,3.3,5.0; BLAST 17.0,6.0,4.1; KEGG 23.5,4.8,3.4; ExprEco 1.8,2.6,1.8; ExprSce ,,; FusE2 1.0,1.0,1.0; FusE5 1.0,1.0,1.0; FusE10 ,,;
gene name: b2532	 (NP_417027)	gi: 16130457	length: 246aa
description: hypothetical tRNA/rRNA methyltransferase [Escherichia coli K12].
coverage: Archaea[3e-25] Bacteria[1e-137] Eukaryota[1e-10]
conserved domains: (Evalue, description)
	4e-89	COG0565, LasT, rRNA methylase [Translation, ribosomal structure and biogenesis].
	2e-21	pfam00588, SpoU_methylase, SpoU rRNA Methylase family. This family of proteins probably use S-AdoMet. .
----------------------------------------------------
candidate #202:	b2955
likelihood ratios: Total 1.4e+08; Clust 23.7,3.2,5.4; BLAST 22.1,2.6,6.0; KEGG 9.8,2.3,3.7; ExprEco 1.8,1.7,3.8; ExprSce ,,; FusE2 1.0,1.0,1.0; FusE5 1.0,1.0,1.0; FusE10 ,,;
gene name: b2955	 (NP_417430)	gi: 16130856	length: 378aa
description: putative oxidase [Escherichia coli K12].
coverage: Bacteria[0.0] Eukaryota[1e-44]
conserved domains: (Evalue, description)
	1e-118	COG0635, HemN, Coproporphyrinogen III oxidase and related Fe-S oxidoreductases [Coenzyme metabolism].
	2e-42	smart00729, Elp3, Elongator protein 3, MiaB family, Radical SAM; This superfamily contains MoaA, NifB, PqqE, coproporphyrinogen III oxidase, biotin synthase and MiaB families, and includes a representative in the eukaryotic elongator subunit, Elp-3. Some members of the family are methyltransferases. .
	6e-20	pfam04055, Radical_SAM, Radical SAM superfamily..
	9e-14	pfam06969, HemN_C, HemN C-terminal region. Members of this family are all oxygen-independent coproporphyrinogen-III oxidases (HemN). This enzyme catalyses the oxygen-independent conversion of coproporphyrinogen-III to protoporphyrinogen-IX, one of the last steps in haem biosynthesis. The function of this domain is unclear, but comparison to other proteins containing a radical SAM domain (pfam04055) suggest it may be a substrate binding domain..
----------------------------------------------------
candidate #203:	b3251
likelihood ratios: Total 1.4e+08; Clust 6.2,2.1,3.6; BLAST 81.6,2.1,4.3; KEGG 9.0,1.4,3.9; ExprEco 12.6,3.3,5.7; ExprSce ,,; FusE2 1.0,1.0,1.0; FusE5 0.7,0.7,0.7; FusE10 ,,;
gene name: b3251	 (NP_417717)	gi: 16131139	length: 367aa
description: regulator of ftsI, penicillin binding protein 3, septation function [Escherichia coli K12].
coverage: Archaea[3e-54] Bacteria[0.0] Eukaryota[2e-11]
conserved domains: (Evalue, description)
	1e-142	pfam06723, MreB_Mbl, MreB/Mbl protein. This family consists of bacterial MreB and Mbl proteins as well as two related archaeal sequences. MreB is known to be a rod shape-determining protein in bacteria and goes to make up the bacterial cytoskeleton. Genes coding for MreB/Mbl are only found in elongated bacteria, not in coccoid forms. It has been speculated that constituents of the eukaryotic cytoskeleton (tubulin, actin) may have evolved from prokaryotic precursor proteins closely related to today's bacterial proteins FtsZ and MreB/Mbl..
	1e-142	COG1077, MreB, Actin-like ATPase involved in cell morphogenesis [Cell division and chromosome partitioning].
	2e-20	COG0443, DnaK, Molecular chaperone [Posttranslational modification, protein turnover, chaperones].
	3e-14	COG0849, FtsA, Actin-like ATPase involved in cell division [Cell division and chromosome partitioning].
	1e-11	pfam00012, HSP70, Hsp70 protein. Hsp70 chaperones help to fold many proteins. Hsp70 assisted folding involves repeated cycles of substrate binding and release. Hsp70 activity is ATP dependent. Hsp70 proteins are made up of two regions: the amino terminus is the ATPase domain and the carboxyl terminus is the substrate binding region..
----------------------------------------------------
candidate #204:	b3165
likelihood ratios: Total 1.4e+08; Clust 8.9,2.5,5.1; BLAST 11.9,4.5,2.4; KEGG 6.1,1.2,1.6; ExprEco 8.0,3.0,6.1; ExprSce ,,; FusE2 3.5,1.2,1.4; FusE5 1.0,1.0,1.0; FusE10 ,,;
gene name: b3165	 (NP_417634)	gi: 16131057	length: 89aa
description: 30S ribosomal subunit protein S15 [Escherichia coli K12].
coverage: Bacteria[2e-43] Eukaryota[8e-13]
conserved domains: (Evalue, description)
	2e-22	pfam00312, Ribosomal_S15, Ribosomal protein S15..
----------------------------------------------------
candidate #205:	b0027
likelihood ratios: Total 1.3e+08; Clust 23.1,5.0,5.8; BLAST 8.6,3.2,3.0; KEGG 10.3,5.1,3.1; ExprEco 2.3,2.4,2.6; ExprSce ,,; FusE2 1.0,1.0,1.0; FusE5 1.0,1.0,1.0; FusE10 ,,;
gene name: b0027	 (NP_414568)	gi: 16128021	length: 164aa
description: prolipoprotein signal peptidase (SPase II) [Escherichia coli K12].
coverage: Bacteria[4e-91]
conserved domains: (Evalue, description)
	2e-41	pfam01252, Peptidase_A8, Signal peptidase (SPase) II..
	3e-38	COG0597, LspA, Lipoprotein signal peptidase [Cell envelope biogenesis, outer membrane / Intracellular trafficking and secretion].
----------------------------------------------------
candidate #206:	b3064
likelihood ratios: Total 1.3e+08; Clust 32.5,2.7,5.1; BLAST 18.7,2.7,2.3; KEGG 1.0,1.0,1.0; ExprEco 1.8,1.1,1.9; ExprSce ,,; FusE2 27.3,1.8,1.3; FusE5 2.1,2.1,2.1; FusE10 ,,;
gene name: b3064	 (NP_417536)	gi: 16130960	length: 337aa
description: putative O-sialoglycoprotein endopeptidase [Escherichia coli K12].
coverage: Archaea[2e-44] Bacteria[0.0] Eukaryota[3e-62]
conserved domains: (Evalue, description)
	1e-134	COG0533, QRI7, Metal-dependent proteases with possible chaperone activity [Posttranslational modification, protein turnover, chaperones].
	6e-73	pfam00814, Peptidase_M22, Glycoprotease family..
	3e-12	COG1214, COG1214, Inactive homolog of metal-dependent proteases, putative molecular chaperone [Posttranslational modification, protein turnover, chaperones].
----------------------------------------------------
candidate #207:	b3481
likelihood ratios: Total 1.3e+08; Clust 1.6,2.0,2.1; BLAST 3.5,11.4,2.5; KEGG 7.2,8.6,3.2; ExprEco 4.6,2.0,102.4; ExprSce ,,; FusE2 1.0,1.0,1.0; FusE5 1.0,1.0,1.0; FusE10 ,,;
gene name: b3481	 (NP_417938)	gi: 16131353	length: 133aa
description: nickel-responsive transcriptional regulator [Escherichia coli K12].
coverage: Archaea[2e-20] Bacteria[4e-72]
conserved domains: (Evalue, description)
	4e-34	COG0864, NikR, Predicted transcriptional regulators containing the CopG/Arc/MetJ DNA-binding domain and a metal-binding domain [Transcription].
----------------------------------------------------
candidate #208:	b3609
likelihood ratios: Total 1.2e+08; Clust 3.2,2.0,6.0; BLAST 4.6,5.8,4.4; KEGG 2.0,8.6,3.9; ExprEco 14.1,4.2,7.3; ExprSce ,,; FusE2 1.0,1.0,1.0; FusE5 1.0,1.0,1.0; FusE10 ,,;
gene name: b3609	 (NP_418066)	gi: 16131480	length: 155aa
description: molecular chaperone in protein export, enhances activity of SecA (General Secretory Pathway) [Escherichia coli K12].
coverage: Bacteria[8e-86] Eukaryota[3e-33]
conserved domains: (Evalue, description)
	6e-60	COG1952, SecB, Preprotein translocase subunit SecB [Intracellular trafficking and secretion].
	4e-53	cd00557, Translocase_SecB, Preprotein translocase subunit SecB. SecB is a cytoplasmic component of the multisubunit membrane-bound enzyme termed Sec protein translocase, which is the main constituent of the General Secretory (type II) Pathway involved in translocation of nascent polypeptides across the cytoplasmic membrane. SecB has been shown to function as export-specific molecular chaperone that selectively binds preproteins, maintains them in a translocation competent state and delivers them to SecA, the membrane-bound ATPase, that drives the translocation reaction. In solution, SecB exists as homotetramer, which is organized as a dimer of dimers..
----------------------------------------------------
candidate #209:	b0172
likelihood ratios: Total 1.2e+08; Clust 33.5,2.7,6.3; BLAST 16.5,2.4,2.8; KEGG 18.3,2.5,2.5; ExprEco 6.0,2.4,4.1; ExprSce ,,; FusE2 1.8,0.8,0.4; FusE5 1.0,0.7,0.7; FusE10 ,,;
gene name: b0172	 (NP_414714)	gi: 16128165	length: 185aa
description: ribosome releasing factor [Escherichia coli K12].
coverage: Bacteria[7e-97] Eukaryota[2e-42]
conserved domains: (Evalue, description)
	3e-57	cd00520, RRF, Ribosome recycling factor (RRF). Ribosome recycling factor dissociates the posttermination complex, composed of the ribosome, deacylated tRNA, and mRNA, after termination of translation. Thus ribosomes are "recycled" and ready for another round of protein synthesis. RRF is believed to bind the ribosome at the A-site in a manner that mimics tRNA, but the specific mechanisms remain unclear. RRF is essential for bacterial growth. It is not necessary for cell growth in archaea or eukaryotes, but is found in mitochondria or chloroplasts of some eukaryotic species..
	1e-52	pfam01765, RRF, Ribosome recycling factor. The ribosome recycling factor (RRF / ribosome release factor) dissociates the ribosome from the mRNA after termination of translation, and is essential bacterial growth. Thus ribosomes are "recycled" and ready for another round of protein synthesis..
----------------------------------------------------
candidate #210:	b0965
likelihood ratios: Total 1.2e+08; Clust 3.7,3.3,2.5; BLAST 9.8,7.7,16.9; KEGG 5.4,3.2,11.2; ExprEco 1.9,1.2,1.7; ExprSce ,,; FusE2 1.0,1.0,1.0; FusE5 1.3,8.1,0.4; FusE10 ,,;
gene name: b0965	 (NP_415485)	gi: 49176064	length: 164aa
description: protein (unknown function) [Escherichia coli K12].
coverage: Archaea[8e-24] Bacteria[2e-87] Eukaryota[7e-06]
conserved domains: (Evalue, description)
	6e-55	COG1832, COG1832, Predicted CoA-binding protein [General function prediction only].
	1e-20	pfam02629, CoA_binding, CoA binding domain. This domain has a Rossmann fold and is found in a number of proteins including succinyl CoA synthetases, malate and ATP-citrate ligases..
----------------------------------------------------
candidate #211:	b2877
likelihood ratios: Total 1.1e+08; Clust 2.0,1.4,1.5; BLAST 1.8,1.3,1.4; KEGG 18.1,1.1,1.6; ExprEco 3.6,1.5,1.5; ExprSce ,,; FusE2 1.0,1.0,1.0; FusE5 31.7,31.7,31.7; FusE10 ,,;
gene name: b2877	 (NP_417353)	gi: 16130779	length: 192aa
description: hypothetical protein b2877 [Escherichia coli K12].
coverage: Archaea[6e-10] Bacteria[1e-108]
conserved domains: (Evalue, description)
	4e-52	COG2068, COG2068, Uncharacterized MobA-related protein [General function prediction only].
----------------------------------------------------
candidate #212:	b3746
likelihood ratios: Total 1.1e+08; Clust 10.3,20.1,26.8; BLAST 2.3,1.5,2.5; KEGG 6.6,6.6,2.5; ExprEco 6.6,1.7,5.5; ExprSce ,,; FusE2 1.0,0.9,0.7; FusE5 0.8,0.8,0.8; FusE10 ,,;
gene name: b3746	 (NP_418202)	gi: 49176399	length: 506aa
description: putative 2-component regulator [Escherichia coli K12].
coverage: Archaea[2e-50] Bacteria[0.0]
conserved domains: (Evalue, description)
	4e-50	COG0714, COG0714, MoxR-like ATPases [General function prediction only].
----------------------------------------------------
candidate #213:	b0170
likelihood ratios: Total 1.1e+08; Clust 38.3,3.0,5.8; BLAST 11.7,1.7,2.3; KEGG 14.7,1.7,2.0; ExprEco 6.9,4.6,2.9; ExprSce ,,; FusE2 1.0,1.0,1.0; FusE5 2.3,0.9,0.4; FusE10 ,,;
gene name: b0170	 (NP_414712)	gi: 16128163	length: 283aa
description: protein chain elongation factor EF-Ts [Escherichia coli K12].
coverage: Bacteria[1e-153] Eukaryota[1e-35]
conserved domains: (Evalue, description)
	3e-57	pfam00889, EF_TS, Elongation factor TS..
----------------------------------------------------
candidate #214:	b0763
likelihood ratios: Total 1.1e+08; Clust 17.0,4.2,3.7; BLAST 3.3,7.7,4.5; KEGG 3.1,3.1,2.1; ExprEco 1.7,12.4,1.3; ExprSce ,,; FusE2 1.0,1.0,1.0; FusE5 1.3,0.8,5.8; FusE10 ,,;
gene name: b0763	 (NP_415284)	gi: 16128731	length: 257aa
description: molybdate transport protein (ABC superfamily, peri_bind) [Escherichia coli K12].
coverage: Archaea[7e-37] Bacteria[1e-141]
conserved domains: (Evalue, description)
	3e-63	COG0725, ModA, ABC-type molybdate transport system, periplasmic component [Inorganic ion transport and metabolism].
----------------------------------------------------
candidate #215:	b3295
likelihood ratios: Total 1.1e+08; Clust 8.2,2.9,3.3; BLAST 11.2,4.3,4.2; KEGG 9.0,2.5,2.0; ExprEco 11.6,2.9,4.1; ExprSce ,,; FusE2 1.0,1.0,1.0; FusE5 1.0,1.0,1.0; FusE10 ,,;
gene name: b3295	 (NP_417754)	gi: 16131174	length: 329aa
description: RNA polymerase, alpha subunit [Escherichia coli K12].
coverage: Bacteria[0.0] Eukaryota[1e-44]
conserved domains: (Evalue, description)
	3e-98	COG0202, RpoA, DNA-directed RNA polymerase, alpha subunit/40 kD subunit [Transcription].
	4e-48	smart00662, RPOLD, RNA polymerases D; DNA-directed RNA polymerase subunit D and bacterial alpha chain .
	2e-45	pfam01193, RNA_pol_L, RNA polymerase Rpb3/Rpb11 dimerisation domain. The two eukaryotic subunits Rpb3 and Rpb11 dimerise to from a platform onto which the other subunits of the RNA polymerase assemble (D/L in archaea). The prokaryotic equivalent to the Rpb3/Rpb11 platform is the alpha-alpha dimer. The dimerisation domain of the alpha subunit/Rpb3 is interrupted by an insert domain (pfam01000). Some of the alpha subunits also contain iron-sulphur binding domains (pfam00037). Rpb11 is found as a continuous domain. Members of this family include: alpha subunit from eubacteria alpha subunits from chloroplasts Rpb3 subunits from eukaryotes Rpb11 subunits from eukaryotes RpoD subunits from archaeal RpoL subunits from archaeal.
	5e-29	pfam01000, RNA_pol_A_bac, RNA polymerase Rpb3/RpoA insert domain. Members of this family include: alpha subunit from eubacteria alpha subunits from chloroplasts Rpb3 subunits from eukaryotes RpoD subunits from archaeal.
	7e-18	pfam03118, RNA_pol_A_CTD, Bacterial RNA polymerase, alpha chain C terminal domain. The alpha subunit of RNA polymerase consists of two independently folded domains, referred to as amino-terminal and carboxyl terminal domains. The amino terminal domain is involved in the interaction with the other subunits of the RNA polymerase. The carboxyl-terminal domain interacts with the DNA and activators. The amino acid sequence of the alpha subunit is conserved in prokaryotic and chloroplast RNA polymerases. There are three regions of particularly strong conservation, two in the amino-terminal and one in the carboxyl- terminal..
----------------------------------------------------
candidate #216:	b0820
likelihood ratios: Total 1.0e+08; Clust 14.8,5.7,3.4; BLAST 3.5,3.7,3.3; KEGG 4.6,9.8,2.8; ExprEco 1.8,1.4,3.7; ExprSce ,,; FusE2 1.0,1.0,1.0; FusE5 1.3,0.8,7.2; FusE10 ,,;
gene name: b0820	 (NP_415341)	gi: 16128788	length: 530aa
description: putative ATP-binding component of a transport system [Escherichia coli K12].
coverage: Archaea[9e-25] Bacteria[0.0] Eukaryota[5e-81]
conserved domains: (Evalue, description)
	1e-169	COG0488, Uup, ATPase components of ABC transporters with duplicated ATPase domains [General function prediction only].
	5e-36	cd00267, ABC_ATPase, ABC (ATP-binding cassette) transporter nucleotide-binding domain; ABC transporters are a large family of proteins involved in the transport of a wide variety of different compounds, like sugars, ions, peptides and more complex organic molecules. The nucleotide binding domain shows the highest similarity between all members of the family. ABC transporters are a subset of nucleotide hydrolases that contain a signature motif, Q-loop, and H-loop/switch region in addition to the Walker A motif/P-loop andWalker B motif commonly found in a number of ATP- and GTP-binding and hydrolyzing proteins..
	8e-34	COG1123, COG1123, ATPase components of various ABC-type transport systems, contain duplicated ATPase [General function prediction only].
	5e-31	COG1121, ZnuC, ABC-type Mn/Zn transport systems, ATPase component [Inorganic ion transport and metabolism].
	1e-29	COG1120, FepC, ABC-type cobalamin/Fe3+-siderophores transport systems, ATPase components [Inorganic ion transport and metabolism / Coenzyme metabolism].
	6e-29	pfam00005, ABC_tran, ABC transporter. ABC transporters for a large family of proteins responsible for translocation of a variety of compounds across biological membranes. ABC transporters are the largest family of proteins in many completely sequenced bacteria. ABC transporters are composed of two copies of this domain and two copies of a transmembrane domain pfam00664. These four domains may belong to a single polypeptide, or belong in different polypeptide chains..
	4e-27	COG1131, CcmA, ABC-type multidrug transport system, ATPase component [Defense mechanisms].
	3e-25	COG3845, COG3845, ABC-type uncharacterized transport systems, ATPase components [General function prediction only].
	1e-24	COG1129, MglA, ABC-type sugar transport system, ATPase component [Carbohydrate transport and metabolism].
	8e-24	COG3839, MalK, ABC-type sugar transport systems, ATPase components [Carbohydrate transport and metabolism].
	1e-23	COG2274, SunT, ABC-type bacteriocin/lantibiotic exporters, contain an N-terminal double-glycine peptidase domain [Defense mechanisms].
	8e-23	COG1136, SalX, ABC-type antimicrobial peptide transport system, ATPase component [Defense mechanisms].
	2e-22	COG1245, COG1245, Predicted ATPase, RNase L inhibitor (RLI) homolog [General function prediction only].
	5e-22	COG1116, TauB, ABC-type nitrate/sulfonate/bicarbonate transport system, ATPase component [Inorganic ion transport and metabolism].
	7e-22	COG1119, ModF, ABC-type molybdenum transport system, ATPase component/photorepair protein PhrA [Inorganic ion transport and metabolism].
	2e-21	COG1122, CbiO, ABC-type cobalt transport system, ATPase component [Inorganic ion transport and metabolism].
	2e-21	COG0411, LivG, ABC-type branched-chain amino acid transport systems, ATPase component [Amino acid transport and metabolism].
	3e-21	COG1118, CysA, ABC-type sulfate/molybdate transport systems, ATPase component [Inorganic ion transport and metabolism].
	1e-20	COG1135, AbcC, ABC-type metal ion transport system, ATPase component [Inorganic ion transport and metabolism].
	1e-20	COG3842, PotA, ABC-type spermidine/putrescine transport systems, ATPase components [Amino acid transport and metabolism].
	2e-20	COG1124, DppF, ABC-type dipeptide/oligopeptide/nickel transport system, ATPase component [Amino acid transport and metabolism / Inorganic ion transport and metabolism].
	2e-20	COG4172, COG4172, ABC-type uncharacterized transport system, duplicated ATPase component [General function prediction only].
	3e-20	COG1126, GlnQ, ABC-type polar amino acid transport system, ATPase component [Amino acid transport and metabolism].
	1e-19	COG3638, COG3638, ABC-type phosphate/phosphonate transport system, ATPase component [Inorganic ion transport and metabolism].
	2e-19	COG1127, Ttg2A, ABC-type transport system involved in resistance to organic solvents, ATPase component [Secondary metabolites biosynthesis, transport, and catabolism].
	4e-19	COG4178, COG4178, ABC-type uncharacterized transport system, permease and ATPase components [General function prediction only].
	1e-18	COG4987, CydC, ABC-type transport system involved in cytochrome bd biosynthesis, fused ATPase and permease components [Energy production and conversion / Posttranslational modification, protein turnover, chaperones].
	2e-18	COG4988, CydD, ABC-type transport system involved in cytochrome bd biosynthesis, ATPase and permease components [Energy production and conversion / Posttranslational modification, protein turnover, chaperones].
	4e-18	COG4674, COG4674, Uncharacterized ABC-type transport system, ATPase component [General function prediction only].
	5e-18	COG4133, CcmA, ABC-type transport system involved in cytochrome c biogenesis, ATPase component [Posttranslational modification, protein turnover, chaperones].
	6e-18	COG1125, OpuBA, ABC-type proline/glycine betaine transport systems, ATPase components [Amino acid transport and metabolism].
	7e-18	COG1134, TagH, ABC-type polysaccharide/polyol phosphate transport system, ATPase component [Carbohydrate transport and metabolism / Cell envelope biogenesis, outer membrane].
	1e-17	COG2884, FtsE, Predicted ATPase involved in cell division [Cell division and chromosome partitioning].
	4e-17	COG4152, COG4152, ABC-type uncharacterized transport system, ATPase component [General function prediction only].
	9e-17	COG4618, ArpD, ABC-type protease/lipase transport system, ATPase and permease components [General function prediction only].
	2e-16	COG0444, DppD, ABC-type dipeptide/oligopeptide/nickel transport system, ATPase component [Amino acid transport and metabolism / Inorganic ion transport and metabolism].
	3e-16	COG1132, MdlB, ABC-type multidrug transport system, ATPase and permease components [Defense mechanisms].
	4e-16	COG4586, COG4586, ABC-type uncharacterized transport system, ATPase component [General function prediction only].
	7e-16	COG0410, LivF, ABC-type branched-chain amino acid transport systems, ATPase component [Amino acid transport and metabolism].
	1e-15	COG4181, COG4181, Predicted ABC-type transport system involved in lysophospholipase L1 biosynthesis, ATPase component [Secondary metabolites biosynthesis, transport, and catabolism].
	2e-15	COG4555, NatA, ABC-type Na+ transport system, ATPase component [Energy production and conversion / Inorganic ion transport and metabolism].
	2e-15	COG4619, COG4619, ABC-type uncharacterized transport system, ATPase component [General function prediction only].
	4e-15	COG4559, COG4559, ABC-type hemin transport system, ATPase component [Inorganic ion transport and metabolism].
	7e-15	COG4525, TauB, ABC-type taurine transport system, ATPase component [Inorganic ion transport and metabolism].
	9e-15	COG4608, AppF, ABC-type oligopeptide transport system, ATPase component [Amino acid transport and metabolism].
	1e-14	COG1101, PhnK, ABC-type uncharacterized transport system, ATPase component [General function prediction only].
	4e-14	COG4604, CeuD, ABC-type enterochelin transport system, ATPase component [Inorganic ion transport and metabolism].
	6e-14	COG2401, COG2401, ABC-type ATPase fused to a predicted acetyltransferase domain [General function prediction only].
	1e-13	COG4598, HisP, ABC-type histidine transport system, ATPase component [Amino acid transport and metabolism].
	2e-13	COG0396, SufC, ABC-type transport system involved in Fe-S cluster assembly, ATPase component [Posttranslational modification, protein turnover, chaperones].
	2e-12	COG4161, ArtP, ABC-type arginine transport system, ATPase component [Amino acid transport and metabolism].
	2e-12	COG4778, PhnL, ABC-type phosphonate transport system, ATPase component [Inorganic ion transport and metabolism].
	3e-12	COG3840, ThiQ, ABC-type thiamine transport system, ATPase component [Coenzyme metabolism].
	3e-12	COG4107, PhnK, ABC-type phosphonate transport system, ATPase component [Inorganic ion transport and metabolism].
	7e-12	COG4148, ModC, ABC-type molybdate transport system, ATPase component [Inorganic ion transport and metabolism].
	1e-11	COG1137, YhbG, ABC-type (unclassified) transport system, ATPase component [General function prediction only].
	2e-11	COG4167, SapF, ABC-type antimicrobial peptide transport system, ATPase component [Defense mechanisms].
	2e-11	COG4175, ProV, ABC-type proline/glycine betaine transport system, ATPase component [Amino acid transport and metabolism].
----------------------------------------------------
candidate #217:	b2249
likelihood ratios: Total 1.0e+08; Clust 5.6,3.7,3.2; BLAST 31.2,2.1,8.3; KEGG 43.6,5.1,4.9; ExprEco 2.0,2.1,2.1; ExprSce ,,; FusE2 1.0,0.9,0.7; FusE5 0.8,0.8,0.8; FusE10 ,,;
gene name: b2249	 (NP_416752)	gi: 16130184	length: 400aa
description: putative competence-damage protein [Escherichia coli K12].
coverage: Archaea[3e-26] Bacteria[0.0] Eukaryota[8e-56]
conserved domains: (Evalue, description)
	2e-75	COG1058, CinA, Predicted nucleotide-utilizing enzyme related to molybdopterin-biosynthesis enzyme MoeA [General function prediction only].
----------------------------------------------------
candidate #218:	b1069
likelihood ratios: Total 1.0e+08; Clust 11.9,4.0,15.5; BLAST 9.1,4.8,11.8; KEGG 3.4,4.8,4.6; ExprEco 1.9,1.2,1.5; ExprSce ,,; FusE2 1.0,1.0,1.0; FusE5 1.0,1.0,1.0; FusE10 ,,;
gene name: b1069	 (NP_415587)	gi: 16129032	length: 511aa
description: putative virulence factor [Escherichia coli K12].
coverage: Bacteria[0.0] Eukaryota[1e-113]
conserved domains: (Evalue, description)
	1e-129	COG0728, MviN, Uncharacterized membrane protein, putative virulence factor [General function prediction only].
	1e-110	pfam03023, MVIN, MviN-like protein. Deletion of the mviN virulence gene in Salmonella enterica serovar. Typhimurium greatly reduces virulence in a mouse model of typhoid-like disease. Open reading frames encoding homologues of MviN have since been identified in a variety of bacteria, including pathogens and non-pathogens and plant-symbionts. In the nitrogen-fixing symbiont Rhizobium tropici, mviN is required for motility. The MviM protein is predicted to be membrane-associated..
----------------------------------------------------
candidate #219:	b0064
likelihood ratios: Total 1.0e+08; Clust 1.6,55.6,23.9; BLAST 1.5,1.9,2.5; KEGG 2.3,4.7,9.7; ExprEco 1.3,1.2,2.2; ExprSce ,,; FusE2 1.0,1.0,1.0; FusE5 5.9,2.3,1.3; FusE10 ,,;
gene name: b0064	 (NP_414606)	gi: 16128058	length: 292aa
description: transcriptional regulator for ara operon [Escherichia coli K12].
coverage: Bacteria[1e-171]
conserved domains: (Evalue, description)
	6e-21	smart00342, HTH_ARAC, helix_turn_helix, arabinose operon control protein; .
	4e-19	pfam02311, AraC_binding, AraC-like ligand binding domain. This family represents the arabinose-binding and dimerisation domain of the bacterial gene regulatory protein AraC. The domain is found in conjunction with the helix-turn-helix (HTH) DNA-binding motif pfam00165. This domain is distantly related to the Cupin domain pfam00190..
	1e-18	COG4977, COG4977, Transcriptional regulator containing an amidase domain and an AraC-type DNA-binding HTH domain [Transcription].
	2e-13	COG4753, COG4753, Response regulator containing CheY-like receiver domain and AraC-type DNA-binding domain [Signal transduction mechanisms].
	1e-10	COG2169, Ada, Adenosine deaminase [Nucleotide transport and metabolism].
----------------------------------------------------
candidate #220:	b3701
likelihood ratios: Total 9.6e+07; Clust 2.4,4.7,3.6; BLAST 13.1,7.2,4.9; KEGG 8.9,5.6,2.3; ExprEco 5.0,2.8,3.1; ExprSce ,,; FusE2 1.0,1.0,1.0; FusE5 1.0,1.0,1.0; FusE10 ,,;
gene name: b3701	 (NP_418156)	gi: 16131569	length: 366aa
description: DNA polymerase III, beta-subunit [Escherichia coli K12].
coverage: Bacteria[0.0] Eukaryota[1e-139]
conserved domains: (Evalue, description)
	1e-131	cd00140, POL3Bc, DNA polymerase III beta subunit; the processivity factor of the holoenzyme forms a ring shaped dimer that encircles dsDNA (sliding clamp).
	1e-117	smart00480, POL3Bc, DNA polymerase III beta subunit; .
	1e-108	COG0592, DnaN, DNA polymerase sliding clamp subunit (PCNA homolog) [DNA replication, recombination, and repair].
	7e-41	pfam02767, DNA_pol3_beta_2, DNA polymerase III beta subunit, central domain. A dimer of the beta subunit of DNA polymerase beta forms a ring which encircles duplex DNA. Each monomer contains three domains of identical topology and DNA clamp fold..
	5e-39	pfam02768, DNA_pol3_beta_3, DNA polymerase III beta subunit, C-terminal domain. A dimer of the beta subunit of DNA polymerase beta forms a ring which encircles duplex DNA. Each monomer contains three domains of identical topology and DNA clamp fold..
	7e-38	pfam00712, DNA_pol3_beta, DNA polymerase III beta subunit, N-terminal domain. A dimer of the beta subunit of DNA polymerase beta forms a ring which encircles duplex DNA. Each monomer contains three domains of identical topology and DNA clamp fold..
----------------------------------------------------
candidate #221:	b3244
likelihood ratios: Total 9.6e+07; Clust 7.2,2.6,6.2; BLAST 12.2,6.1,5.6; KEGG 10.7,4.0,3.1; ExprEco 4.3,3.3,2.2; ExprSce ,,; FusE2 1.0,1.0,1.0; FusE5 0.8,0.8,0.8; FusE10 ,,;
gene name: b3244	 (NP_417711)	gi: 16131134	length: 481aa
description: suppresses inhibitory activity of CsrA [Escherichia coli K12].
coverage: Archaea[1e-58] Bacteria[0.0]
conserved domains: (Evalue, description)
	1e-123	COG0312, TldD, Predicted Zn-dependent proteases and their inactivated homologs [General function prediction only].
	2e-76	pfam01523, PmbA_TldD, Putative modulator of DNA gyrase. tldD and pmbA were found to suppress mutations in letD and inhibitor of DNA gyrase. Therefore it has been hypothesised that the TldD and PmbA proteins modulate the activity of DNA gyrase. It has also been suggested that PmbA may be involved in secretion..
----------------------------------------------------
candidate #222:	b3985
likelihood ratios: Total 9.5e+07; Clust 5.6,5.3,4.6; BLAST 8.9,3.0,3.4; KEGG 11.4,2.5,2.0; ExprEco 11.0,4.7,4.1; ExprSce ,,; FusE2 1.0,0.9,0.7; FusE5 1.0,1.0,1.0; FusE10 ,,;
gene name: b3985	 (NP_418412)	gi: 16131815	length: 165aa
description: 50S ribosomal subunit protein L10 [Escherichia coli K12].
coverage: Bacteria[3e-84] Eukaryota[3e-08]
conserved domains: (Evalue, description)
	8e-37	COG0244, RplJ, Ribosomal protein L10 [Translation, ribosomal structure and biogenesis].
	1e-18	pfam00466, Ribosomal_L10, Ribosomal protein L10..
----------------------------------------------------
candidate #223:	b3190
likelihood ratios: Total 9.4e+07; Clust 3.9,25.1,2.2; BLAST 7.6,3.1,2.3; KEGG 6.3,4.1,3.3; ExprEco 6.0,2.2,14.0; ExprSce ,,; FusE2 1.0,1.0,1.0; FusE5 0.8,0.8,0.8; FusE10 ,,;
gene name: b3190	 (NP_417657)	gi: 16131080	length: 89aa
description: putative transcriptional regulator (BolA family) [Escherichia coli K12].
coverage: Bacteria[6e-45]
conserved domains: (Evalue, description)
	2e-31	COG5007, COG5007, Predicted transcriptional regulator, BolA superfamily [Transcription].
	6e-21	pfam01722, BolA, BolA-like protein. This family consist of the morphoprotein BolA from E. coli and its various homologues. In E. coli over expression of this protein causes round morphology and may be involved in switching the cell between elongation and septation systems during cell division. The expression of BolA is growth rate regulated and is induced during the transition into the the stationary phase. BolA is also induced by stress during early stages of growth and may have a general role in stress response. It has also been suggested that BolA can induce the transcription of penicillin binding proteins 6 and 5..
----------------------------------------------------
candidate #224:	b0481
likelihood ratios: Total 9.1e+07; Clust 36.5,4.1,5.1; BLAST 2.1,3.5,4.5; KEGG 4.5,7.4,6.3; ExprEco 4.0,2.8,1.5; ExprSce ,,; FusE2 1.0,1.0,1.0; FusE5 1.0,1.0,1.0; FusE10 ,,;
gene name: b0481	 (NP_415014)	gi: 16128465	length: 159aa
description: hypothetical protein b0481 [Escherichia coli K12].
coverage: Bacteria[4e-84]
conserved domains: (Evalue, description)
	9e-45	COG2606, EbsC, Uncharacterized conserved protein [Function unknown].
	1e-41	pfam04073, YbaK, YbaK / prolyl-tRNA synthetases associated domain. This domain of unknown function is found in numerous prokaryote organisms. The structure of YbaK shows a novel fold. This domain also occurs in a number of prolyl-tRNA synthetases (proRS) from prokaryotes. Thus, the domain is thought to be involved in oligo-nucleotide binding, with possible roles in recognition/discrimination or editing of prolyl-tRNA..
	1e-35	cd00002, YbaK, protein family related to YbaK Protein From H. Influenzae (HI1434); prokaryotic domain; function unknown; alignment contains insertion domains of prokaryotic prolyl-tRNA synthetases..
----------------------------------------------------
candidate #225:	b0742
likelihood ratios: Total 9.0e+07; Clust 3.6,4.9,8.4; BLAST 5.6,2.0,13.3; KEGG 2.7,4.7,9.7; ExprEco 4.7,7.4,3.1; ExprSce ,,; FusE2 1.0,1.0,1.0; FusE5 1.1,0.7,0.4; FusE10 ,,;
gene name: b0742	 (NP_415270)	gi: 16128717	length: 263aa
description: putative periplasmic protein [Escherichia coli K12].
coverage: Bacteria[1e-144]
conserved domains: (Evalue, description)
	3e-65	COG1729, COG1729, Uncharacterized protein conserved in bacteria [Function unknown].
----------------------------------------------------
candidate #226:	b0188
likelihood ratios: Total 8.9e+07; Clust 7.2,8.3,5.4; BLAST 11.4,4.7,5.6; KEGG 9.0,3.8,2.6; ExprEco 1.9,2.0,1.8; ExprSce ,,; FusE2 1.0,1.0,1.0; FusE5 3.1,1.1,0.4; FusE10 ,,;
gene name: b0188	 (NP_414730)	gi: 16128181	length: 432aa
description: tRNA(Ile)-lysidine synthetase [Escherichia coli K12].
coverage: Bacteria[0.0] Eukaryota[2e-12]
conserved domains: (Evalue, description)
	6e-67	pfam01171, ATP_bind_3, PP-loop family. This family of proteins belongs to the PP-loop superfamily..
	1e-52	COG0037, MesJ, Predicted ATPase of the PP-loop superfamily implicated in cell cycle control [Cell division and chromosome partitioning].
----------------------------------------------------
candidate #227:	b4210
likelihood ratios: Total 8.7e+07; Clust 1.5,2.3,2.2; BLAST 4.5,3.0,1.6; KEGG 5.3,2.3,2.3; ExprEco 4.3,3.3,1.9; ExprSce ,,; FusE2 1.0,1.0,1.0; FusE5 9.0,9.0,9.0; FusE10 ,,;
gene name: b4210	 (NP_418631)	gi: 16132032	length: 324aa
description: putative cationic amino acid transport protein [Escherichia coli K12].
coverage: Archaea[7e-07] Bacteria[0.0]
----------------------------------------------------
candidate #228:	b3328
likelihood ratios: Total 8.7e+07; Clust 4.7,5.1,2.9; BLAST 2.9,1.8,1.7; KEGG 28.4,2.9,1.9; ExprEco 4.6,10.1,20.1; ExprSce ,,; FusE2 1.0,1.0,1.0; FusE5 1.0,1.0,1.0; FusE10 ,,;
gene name: b3328	 (NP_417787)	gi: 16131207	length: 145aa
description: putative export protein G for general secretion pathway (GSP); pilin-like [Escherichia coli K12].
coverage: Bacteria[1e-79]
conserved domains: (Evalue, description)
	1e-22	COG2165, PulG, Type II secretory pathway, pseudopilin PulG [Cell motility and secretion / Intracellular trafficking and secretion].
----------------------------------------------------
candidate #229:	b0781
likelihood ratios: Total 8.3e+07; Clust 18.6,4.2,3.4; BLAST 3.3,9.2,3.3; KEGG 3.2,4.1,3.3; ExprEco 3.2,1.6,1.6; ExprSce ,,; FusE2 1.0,1.0,1.0; FusE5 8.5,1.7,0.6; FusE10 ,,;
gene name: b0781	 (NP_415302)	gi: 16128749	length: 329aa
description: molybdopterin biosynthesis protein A [Escherichia coli K12].
coverage: Archaea[1e-35] Bacteria[0.0] Eukaryota[4e-55]
conserved domains: (Evalue, description)
	1e-114	COG2896, MoaA, Molybdenum cofactor biosynthesis enzyme [Coenzyme metabolism].
	9e-39	pfam06463, Mob_synth_C, Molybdenum Cofactor Synthesis C. This region contains two iron-sulphur (3Fe-4S) binding sites. Mutations in this region of human MOCS1A cause MOCOD (Molybdenum Co-Factor Deficiency) type A..
	6e-22	pfam04055, Radical_SAM, Radical SAM superfamily..
	1e-17	COG0535, COG0535, Predicted Fe-S oxidoreductases [General function prediction only].
	7e-16	COG1964, COG1964, Predicted Fe-S oxidoreductases [General function prediction only].
	2e-13	COG0641, AslB, Arylsulfatase regulator (Fe-S oxidoreductase) [General function prediction only].
	1e-11	COG2100, COG2100, Predicted Fe-S oxidoreductase [General function prediction only].
----------------------------------------------------
candidate #230:	b2069
likelihood ratios: Total 8.2e+07; Clust 2.4,3.6,2.0; BLAST 2.0,59.1,2.5; KEGG 2.3,94.5,4.1; ExprEco 1.3,1.0,1.1; ExprSce ,,; FusE2 1.0,1.0,1.0; FusE5 1.3,0.8,11.9; FusE10 ,,;
gene name: b2069	 (NP_416573)	gi: 49176185	length: 471aa
description: putative heat shock protein [Escherichia coli K12].
coverage: Archaea[2e-12] Bacteria[0.0] Eukaryota[5e-16]
conserved domains: (Evalue, description)
	7e-70	COG0443, DnaK, Molecular chaperone [Posttranslational modification, protein turnover, chaperones].
	1e-19	pfam00012, HSP70, Hsp70 protein. Hsp70 chaperones help to fold many proteins. Hsp70 assisted folding involves repeated cycles of substrate binding and release. Hsp70 activity is ATP dependent. Hsp70 proteins are made up of two regions: the amino terminus is the ATPase domain and the carboxyl terminus is the substrate binding region..
----------------------------------------------------
candidate #231:	b3498
likelihood ratios: Total 8.2e+07; Clust 3.8,3.9,5.9; BLAST 6.1,2.7,3.6; KEGG 4.6,2.9,3.5; ExprEco 3.4,2.4,3.0; ExprSce ,,; FusE2 4.7,2.5,1.2; FusE5 1.0,1.0,1.0; FusE10 ,,;
gene name: b3498	 (NP_417955)	gi: 16131370	length: 680aa
description: oligopeptidase A [Escherichia coli K12].
coverage: Bacteria[0.0] Eukaryota[1e-173]
conserved domains: (Evalue, description)
	0.0	COG0339, Dcp, Zn-dependent oligopeptidases [Amino acid transport and metabolism].
	1e-150	pfam01432, Peptidase_M3, Peptidase family M3. This is the Thimet oligopeptidase family, large family of mammalian and bacterial oligopeptidases that cleave medium sized peptides. The group also contains mitochondrial intermediate peptidase which is encoded by nuclear DNA but functions within the mitochondria to remove the leader sequence..
	4e-15	COG1164, COG1164, Oligoendopeptidase F [Amino acid transport and metabolism].
----------------------------------------------------
candidate #232:	b1267
likelihood ratios: Total 8.2e+07; Clust 16.4,4.6,2.3; BLAST 5.9,1.6,2.4; KEGG 2.9,1.2,1.6; ExprEco 28.7,4.3,33.1; ExprSce ,,; FusE2 1.0,1.0,1.0; FusE5 1.0,1.0,0.9; FusE10 ,,;
gene name: b1267	 (NP_415783)	gi: 49176093	length: 218aa
description: hypothetical protein b1267 [Escherichia coli K12].
coverage: Archaea[4e-18] Bacteria[1e-123] Eukaryota[1e-27]
conserved domains: (Evalue, description)
	4e-65	COG0009, SUA5, Putative translation factor (SUA5) [Translation, ribosomal structure and biogenesis].
	5e-54	pfam01300, Sua5_yciO_yrdC, yrdC domain. This domain has been shown to preferentially bind to dsRNA. The domain is found in SUA5 as well as HypF and YrdC..
----------------------------------------------------
candidate #233:	b2743
likelihood ratios: Total 8.1e+07; Clust 13.3,4.7,3.3; BLAST 5.0,9.0,4.8; KEGG 4.0,6.0,4.5; ExprEco 1.4,3.0,2.0; ExprSce ,,; FusE2 1.5,1.0,0.4; FusE5 1.4,1.4,1.4; FusE10 ,,;
gene name: b2743	 (NP_417223)	gi: 16130650	length: 208aa
description: L-isoaspartate protein carboxylmethyltransferase type II [Escherichia coli K12].
coverage: Archaea[2e-35] Bacteria[1e-114] Eukaryota[2e-22]
conserved domains: (Evalue, description)
	8e-75	pfam01135, PCMT, Protein-L-isoaspartate(D-aspartate) O-methyltransferase (PCMT)..
	2e-69	COG2518, Pcm, Protein-L-isoaspartate carboxylmethyltransferase [Posttranslational modification, protein turnover, chaperones].
----------------------------------------------------
candidate #234:	b3384
likelihood ratios: Total 7.9e+07; Clust 77.0,2.9,9.4; BLAST 15.6,3.3,2.1; KEGG 1.0,1.0,1.0; ExprEco 107.7,1.4,2.6; ExprSce ,,; FusE2 1.0,0.9,0.8; FusE5 1.0,1.0,1.0; FusE10 ,,;
gene name: b3384	 (NP_417843)	gi: 16131262	length: 334aa
description: tryptophan tRNA synthetase [Escherichia coli K12].
coverage: Archaea[4e-10] Bacteria[0.0] Eukaryota[1e-75]
conserved domains: (Evalue, description)
	1e-117	COG0180, TrpS, Tryptophanyl-tRNA synthetase [Translation, ribosomal structure and biogenesis].
	1e-103	cd00806, TrpRS_core, Tryptophanyl-tRNA synthetase (TrpRS) catalytic core domain. TrpRS is a homodimer, which attaches Tyr to the appropriate tRNA. TrpRS is a class I tRNA synthetases, so it aminoacylates the 2'-OH of the nucleotide at the 3' end of the tRNA. The core domain is based on the Rossman fold and is responsible for the ATP-dependent formation of the enzyme bound aminoacyl-adenylate. It contains class I characteristic HIGH and KMSKS motifs, which are involved in ATP binding.
	5e-68	pfam00579, tRNA-synt_1b, tRNA synthetases class I (W and Y)..
	6e-48	cd00395, Tyr_Trp_RS_core, Tyrosinyl-tRNA synthetase (TyrRS)/Tryptophanyl-tRNA synthetase (TrpRS) catalytic core domain. These enzymes attach Tyr or Trp, respectively, to the appropriate tRNA. These class I enzymes are homodimers, which aminoacylate the 2'-OH of the nucleotide at the 3' of the appropriate tRNA. The core domain is based on the Rossman fold and is responsible for the ATP-dependent formation of the enzyme bound aminoacyl-adenylate. It contains the class I characteristic HIGH and KMSKS motifs, which are involved in ATP binding..
----------------------------------------------------
candidate #235:	b0444
likelihood ratios: Total 7.8e+07; Clust 2.2,2.0,3.8; BLAST 406.0,2.2,4.5; KEGG 18.1,1.3,3.5; ExprEco 1.7,1.4,2.1; ExprSce ,,; FusE2 1.0,1.0,1.0; FusE5 2.4,1.3,1.0; FusE10 ,,;
gene name: b0444	 (NP_414978)	gi: 16128429	length: 231aa
description: putative (aluminum) resistance protein [Escherichia coli K12].
coverage: Archaea[3e-31] Bacteria[1e-132]
conserved domains: (Evalue, description)
	1e-78	COG0603, COG0603, Predicted PP-loop superfamily ATPase [General function prediction only].
	2e-29	pfam06508, ExsB, ExsB. This family includes putative transcriptional regulators from Bacteria and Archaea..
----------------------------------------------------
candidate #236:	b1663
likelihood ratios: Total 7.6e+07; Clust 3.4,171.6,2.7; BLAST 3.8,5.0,3.0; KEGG 2.0,1.3,2.4; ExprEco 1.9,146.2,1.4; ExprSce ,,; FusE2 1.0,1.0,1.0; FusE5 1.0,0.7,0.5; FusE10 ,,;
gene name: b1663	 (YP_025307)	gi: 49176133	length: 457aa
description: multidrug resistance protein norM (Na(+)/drug antiporter) (Multidrug-efflux transporter) [Escherichia coli K12].
coverage: Archaea[2e-27] Bacteria[0.0] Eukaryota[2e-34]
conserved domains: (Evalue, description)
	8e-75	COG0534, NorM, Na+-driven multidrug efflux pump [Defense mechanisms].
	2e-22	pfam01554, MatE, MatE. The MatE domain.
----------------------------------------------------
candidate #237:	b0524
likelihood ratios: Total 7.5e+07; Clust 2.7,1.9,3.3; BLAST 9.6,3.0,12.0; KEGG 4.3,4.7,18.0; ExprEco 2.2,1.5,10.6; ExprSce ,,; FusE2 1.0,1.0,1.0; FusE5 1.0,1.0,1.0; FusE10 ,,;
gene name: b0524	 (NP_415057)	gi: 16128508	length: 240aa
description: UDP-2,3-diacylglucosamine hydrolase [Escherichia coli K12].
coverage: Bacteria[1e-136]
conserved domains: (Evalue, description)
	8e-83	COG2908, COG2908, Uncharacterized protein conserved in bacteria [Function unknown].
----------------------------------------------------
candidate #238:	b3735
likelihood ratios: Total 7.3e+07; Clust 9.0,4.1,6.4; BLAST 7.8,4.0,1.7; KEGG 5.7,8.4,2.0; ExprEco 7.7,3.8,4.8; ExprSce ,,; FusE2 1.0,0.9,0.9; FusE5 0.8,0.8,0.8; FusE10 ,,;
gene name: b3735	 (NP_418191)	gi: 16131603	length: 177aa
description: membrane-bound ATP synthase, F1 sector, delta-subunit [Escherichia coli K12].
coverage: Bacteria[3e-91] Eukaryota[1e-12]
conserved domains: (Evalue, description)
	2e-43	COG0712, AtpH, F0F1-type ATP synthase, delta subunit (mitochondrial oligomycin sensitivity protein) [Energy production and conversion].
	1e-40	pfam00213, OSCP, ATP synthase delta (OSCP) subunit. The ATP D subunit from E. coli is the same as the OSCP subunit which is this family. The ATP D subunit from metazoa are found in family pfam00401..
----------------------------------------------------
candidate #239:	b0879
likelihood ratios: Total 7.2e+07; Clust 24.0,10.1,3.9; BLAST 3.2,6.4,9.8; KEGG 1.9,4.8,8.9; ExprEco 1.7,2.6,1.2; ExprSce ,,; FusE2 1.0,1.0,1.0; FusE5 1.0,1.0,0.9; FusE10 ,,;
gene name: b0879	 (NP_415400)	gi: 16128847	length: 648aa
description: macrolide transport protein (ABC superfamily, atp_bind (N-terminal), membrane (C-terminal)) [Escherichia coli K12].
coverage: Archaea[5e-54] Bacteria[0.0] Eukaryota[2e-47]
conserved domains: (Evalue, description)
	6e-84	COG1136, SalX, ABC-type antimicrobial peptide transport system, ATPase component [Defense mechanisms].
	2e-62	COG4181, COG4181, Predicted ABC-type transport system involved in lysophospholipase L1 biosynthesis, ATPase component [Secondary metabolites biosynthesis, transport, and catabolism].
	2e-54	COG1126, GlnQ, ABC-type polar amino acid transport system, ATPase component [Amino acid transport and metabolism].
	4e-52	COG1135, AbcC, ABC-type metal ion transport system, ATPase component [Inorganic ion transport and metabolism].
	8e-50	cd00267, ABC_ATPase, ABC (ATP-binding cassette) transporter nucleotide-binding domain; ABC transporters are a large family of proteins involved in the transport of a wide variety of different compounds, like sugars, ions, peptides and more complex organic molecules. The nucleotide binding domain shows the highest similarity between all members of the family. ABC transporters are a subset of nucleotide hydrolases that contain a signature motif, Q-loop, and H-loop/switch region in addition to the Walker A motif/P-loop andWalker B motif commonly found in a number of ATP- and GTP-binding and hydrolyzing proteins..
	7e-49	COG2884, FtsE, Predicted ATPase involved in cell division [Cell division and chromosome partitioning].
	9e-48	COG1116, TauB, ABC-type nitrate/sulfonate/bicarbonate transport system, ATPase component [Inorganic ion transport and metabolism].
	1e-46	COG0577, SalY, ABC-type antimicrobial peptide transport system, permease component [Defense mechanisms].
	6e-46	COG1123, COG1123, ATPase components of various ABC-type transport systems, contain duplicated ATPase [General function prediction only].
	1e-45	COG3842, PotA, ABC-type spermidine/putrescine transport systems, ATPase components [Amino acid transport and metabolism].
	6e-45	COG1131, CcmA, ABC-type multidrug transport system, ATPase component [Defense mechanisms].
	1e-44	COG3638, COG3638, ABC-type phosphate/phosphonate transport system, ATPase component [Inorganic ion transport and metabolism].
	2e-44	COG0444, DppD, ABC-type dipeptide/oligopeptide/nickel transport system, ATPase component [Amino acid transport and metabolism / Inorganic ion transport and metabolism].
	8e-43	COG4598, HisP, ABC-type histidine transport system, ATPase component [Amino acid transport and metabolism].
	1e-41	COG4161, ArtP, ABC-type arginine transport system, ATPase component [Amino acid transport and metabolism].
	2e-40	COG3839, MalK, ABC-type sugar transport systems, ATPase components [Carbohydrate transport and metabolism].
	4e-40	COG1129, MglA, ABC-type sugar transport system, ATPase component [Carbohydrate transport and metabolism].
	4e-40	COG4175, ProV, ABC-type proline/glycine betaine transport system, ATPase component [Amino acid transport and metabolism].
	6e-39	COG1127, Ttg2A, ABC-type transport system involved in resistance to organic solvents, ATPase component [Secondary metabolites biosynthesis, transport, and catabolism].
	1e-38	COG4608, AppF, ABC-type oligopeptide transport system, ATPase component [Amino acid transport and metabolism].
	2e-38	COG1125, OpuBA, ABC-type proline/glycine betaine transport systems, ATPase components [Amino acid transport and metabolism].
	2e-38	pfam00005, ABC_tran, ABC transporter. ABC transporters for a large family of proteins responsible for translocation of a variety of compounds across biological membranes. ABC transporters are the largest family of proteins in many completely sequenced bacteria. ABC transporters are composed of two copies of this domain and two copies of a transmembrane domain pfam00664. These four domains may belong to a single polypeptide, or belong in different polypeptide chains..
	3e-38	COG1118, CysA, ABC-type sulfate/molybdate transport systems, ATPase component [Inorganic ion transport and metabolism].
	3e-38	COG1124, DppF, ABC-type dipeptide/oligopeptide/nickel transport system, ATPase component [Amino acid transport and metabolism / Inorganic ion transport and metabolism].
	6e-38	COG1122, CbiO, ABC-type cobalt transport system, ATPase component [Inorganic ion transport and metabolism].
	5e-37	COG4172, COG4172, ABC-type uncharacterized transport system, duplicated ATPase component [General function prediction only].
	3e-36	COG1120, FepC, ABC-type cobalamin/Fe3+-siderophores transport systems, ATPase components [Inorganic ion transport and metabolism / Coenzyme metabolism].
	2e-35	COG1121, ZnuC, ABC-type Mn/Zn transport systems, ATPase component [Inorganic ion transport and metabolism].
	8e-35	COG2274, SunT, ABC-type bacteriocin/lantibiotic exporters, contain an N-terminal double-glycine peptidase domain [Defense mechanisms].
	5e-34	COG3845, COG3845, ABC-type uncharacterized transport systems, ATPase components [General function prediction only].
	2e-33	COG4988, CydD, ABC-type transport system involved in cytochrome bd biosynthesis, ATPase and permease components [Energy production and conversion / Posttranslational modification, protein turnover, chaperones].
	3e-32	COG3840, ThiQ, ABC-type thiamine transport system, ATPase component [Coenzyme metabolism].
	2e-31	COG0411, LivG, ABC-type branched-chain amino acid transport systems, ATPase component [Amino acid transport and metabolism].
	3e-31	COG4987, CydC, ABC-type transport system involved in cytochrome bd biosynthesis, fused ATPase and permease components [Energy production and conversion / Posttranslational modification, protein turnover, chaperones].
	3e-30	COG1117, PstB, ABC-type phosphate transport system, ATPase component [Inorganic ion transport and metabolism].
	9e-30	COG4525, TauB, ABC-type taurine transport system, ATPase component [Inorganic ion transport and metabolism].
	2e-29	COG0410, LivF, ABC-type branched-chain amino acid transport systems, ATPase component [Amino acid transport and metabolism].
	2e-29	COG4619, COG4619, ABC-type uncharacterized transport system, ATPase component [General function prediction only].
	4e-29	pfam02687, FtsX, Predicted permease. This is a family of predicted permeases and hypothetical transmembrane proteins. One member has been shown to transport lipids targeted to the outer membrane across the inner membrane. Two members have been shown to require ATP..
	2e-28	COG4555, NatA, ABC-type Na+ transport system, ATPase component [Energy production and conversion / Inorganic ion transport and metabolism].
	1e-26	COG1132, MdlB, ABC-type multidrug transport system, ATPase and permease components [Defense mechanisms].
	7e-26	COG4604, CeuD, ABC-type enterochelin transport system, ATPase component [Inorganic ion transport and metabolism].
	9e-26	COG4778, PhnL, ABC-type phosphonate transport system, ATPase component [Inorganic ion transport and metabolism].
	3e-25	COG4618, ArpD, ABC-type protease/lipase transport system, ATPase and permease components [General function prediction only].
	5e-25	COG4148, ModC, ABC-type molybdate transport system, ATPase component [Inorganic ion transport and metabolism].
	2e-24	COG4559, COG4559, ABC-type hemin transport system, ATPase component [Inorganic ion transport and metabolism].
	2e-24	COG1119, ModF, ABC-type molybdenum transport system, ATPase component/photorepair protein PhrA [Inorganic ion transport and metabolism].
	3e-24	COG1137, YhbG, ABC-type (unclassified) transport system, ATPase component [General function prediction only].
	1e-22	COG4107, PhnK, ABC-type phosphonate transport system, ATPase component [Inorganic ion transport and metabolism].
	1e-22	COG0488, Uup, ATPase components of ABC transporters with duplicated ATPase domains [General function prediction only].
	2e-22	COG4167, SapF, ABC-type antimicrobial peptide transport system, ATPase component [Defense mechanisms].
	7e-22	COG4136, COG4136, ABC-type uncharacterized transport system, ATPase component [General function prediction only].
	1e-21	COG1134, TagH, ABC-type polysaccharide/polyol phosphate transport system, ATPase component [Carbohydrate transport and metabolism / Cell envelope biogenesis, outer membrane].
	4e-21	COG1101, PhnK, ABC-type uncharacterized transport system, ATPase component [General function prediction only].
	1e-20	COG5265, ATM1, ABC-type transport system involved in Fe-S cluster assembly, permease and ATPase components [Posttranslational modification, protein turnover, chaperones].
	2e-20	COG4591, LolE, ABC-type transport system, involved in lipoprotein release, permease component [Cell envelope biogenesis, outer membrane].
	4e-20	COG0396, SufC, ABC-type transport system involved in Fe-S cluster assembly, ATPase component [Posttranslational modification, protein turnover, chaperones].
	1e-19	COG4615, PvdE, ABC-type siderophore export system, fused ATPase and permease components [Secondary metabolites biosynthesis, transport, and catabolism / Inorganic ion transport and metabolism].
	4e-19	COG4152, COG4152, ABC-type uncharacterized transport system, ATPase component [General function prediction only].
	5e-19	COG4674, COG4674, Uncharacterized ABC-type transport system, ATPase component [General function prediction only].
	3e-18	COG4586, COG4586, ABC-type uncharacterized transport system, ATPase component [General function prediction only].
	7e-18	COG2401, COG2401, ABC-type ATPase fused to a predicted acetyltransferase domain [General function prediction only].
	1e-17	COG4133, CcmA, ABC-type transport system involved in cytochrome c biogenesis, ATPase component [Posttranslational modification, protein turnover, chaperones].
	1e-17	COG4170, SapD, ABC-type antimicrobial peptide transport system, ATPase component [Defense mechanisms].
	3e-13	COG4178, COG4178, ABC-type uncharacterized transport system, permease and ATPase components [General function prediction only].
	3e-13	COG4138, BtuD, ABC-type cobalamin transport system, ATPase component [Coenzyme metabolism].
	1e-12	COG1245, COG1245, Predicted ATPase, RNase L inhibitor (RLI) homolog [General function prediction only].
	1e-11	COG0178, UvrA, Excinuclease ATPase subunit [DNA replication, recombination, and repair].
----------------------------------------------------
candidate #240:	b4142
likelihood ratios: Total 7.1e+07; Clust 5.8,1.8,3.8; BLAST 7.4,2.3,2.6; KEGG 8.5,2.1,2.7; ExprEco 7.6,5.0,2.8; ExprSce ,,; FusE2 12.0,2.4,1.0; FusE5 0.7,0.7,0.7; FusE10 ,,;
gene name: b4142	 (NP_418566)	gi: 16131967	length: 97aa
description: GroES, 10 Kd chaperone binds to Hsp60 in pres. Mg-ATP, suppressing its ATPase activity [Escherichia coli K12].
coverage: Archaea[9e-07] Bacteria[1e-46] Eukaryota[6e-43]
conserved domains: (Evalue, description)
	9e-29	COG0234, GroS, Co-chaperonin GroES (HSP10) [Posttranslational modification, protein turnover, chaperones].
	4e-28	pfam00166, Cpn10, Chaperonin 10 Kd subunit..
----------------------------------------------------
candidate #241:	b4052
likelihood ratios: Total 6.9e+07; Clust 3.9,6.4,4.4; BLAST 11.1,3.2,4.3; KEGG 16.6,3.4,2.2; ExprEco 4.2,1.1,1.9; ExprSce ,,; FusE2 1.0,1.0,1.0; FusE5 1.5,1.5,1.5; FusE10 ,,;
gene name: b4052	 (NP_418476)	gi: 16131878	length: 471aa
description: replicative DNA helicase; chromosome replication; chain elongation [Escherichia coli K12].
coverage: Bacteria[0.0] Eukaryota[2e-80]
conserved domains: (Evalue, description)
	1e-164	COG0305, DnaB, Replicative DNA helicase [DNA replication, recombination, and repair].
	1e-100	cd00984, DnaB_C, DnaB helicase C terminal domain. The hexameric helicase DnaB unwinds the DNA duplex at the chromosome replication fork. Although the mechanism by which DnaB both couples ATP hydrolysis to translocation along DNA and denatures the duplex is unknown, a change in the quaternary structure of the protein involving dimerization of the N-terminal domain has been observed and may occur during the enzymatic cycle. This C-terminal domain contains an ATP-binding site and is therefore probably the site of ATP hydrolysis..
	8e-82	pfam03796, DnaB_C, DnaB-like helicase C terminal domain. The hexameric helicase DnaB unwinds the DNA duplex at the Escherichia coli chromosome replication fork. Although the mechanism by which DnaB both couples ATP hydrolysis to translocation along DNA and denatures the duplex is unknown, a change in the quaternary structure of the protein involving dimerisation of the N-terminal domain has been observed and may occur during the enzymatic cycle. This C-terminal domain contains an ATP-binding site and is therefore probably the site of ATP hydrolysis..
	2e-34	pfam00772, DnaB, DnaB-like helicase N terminal domain. The hexameric helicase DnaB unwinds the DNA duplex at the Escherichia coli chromosome replication fork. Although the mechanism by which DnaB both couples ATP hydrolysis to translocation along DNA and denatures the duplex is unknown, a change in the quaternary structure of the protein involving dimerisation of the N-terminal domain has been observed and may occur during the enzymatic cycle. This N-terminal domain is required both for interaction with other proteins in the primosome and for DnaB helicase activity..
	5e-16	cd01122, GP4d_helicase, GP4d_helicase is a homohexameric 5'-3' helicases. Helicases couple NTP hydrolysis to the unwinding of nucleic acid duplexes into their component strands..
	2e-11	cd01120, RecA-like_NTPases, RecA-like NTPases. This family includes the NTP binding domain of F1 and V1 H+ATPases, DnaB and related helicases as well as bacterial RecA and related eukaryotic and archaeal recombinases. This group also includes bacterial conjugation proteins and related DNA transfer proteins involved in type II and type IV secretion..
----------------------------------------------------
candidate #242:	b3848
likelihood ratios: Total 6.7e+07; Clust 6.7,4.1,4.6; BLAST 1.9,3.3,10.7; KEGG 3.7,7.2,6.9; ExprEco 3.4,11.1,1.8; ExprSce ,,; FusE2 1.9,0.8,0.4; FusE5 1.0,1.0,1.0; FusE10 ,,;
gene name: b3848	 (NP_418290)	gi: 49176431	length: 205aa
description: putative elongation factor [Escherichia coli K12].
coverage: Archaea[6e-19] Bacteria[1e-113] Eukaryota[5e-21]
conserved domains: (Evalue, description)
	1e-56	COG1739, COG1739, Uncharacterized conserved protein [Function unknown].
	5e-39	pfam01205, UPF0029, Uncharacterized protein family UPF0029..
----------------------------------------------------
candidate #243:	b3180
likelihood ratios: Total 6.7e+07; Clust 4.4,2.5,4.2; BLAST 9.3,3.8,2.1; KEGG 5.6,16.5,3.8; ExprEco 3.7,1.9,2.8; ExprSce ,,; FusE2 1.0,1.0,1.0; FusE5 1.4,1.4,1.4; FusE10 ,,;
gene name: b3180	 (NP_417647)	gi: 16131070	length: 97aa
description: hypothetical protein b3180 [Escherichia coli K12].
coverage: Archaea[2e-07] Bacteria[1e-47] Eukaryota[4e-07]
conserved domains: (Evalue, description)
	4e-19	pfam01985, CRS1_YhbY, CRS1 / YhbY domain. E. coli YhbY belongs to a conserved family of proteins represented in eubacteria, archaea, and plants. Three maize proteins harbouring UPF0044-like domains are required for chloroplast group II intron splicing, and bioinformatic data suggest a role for members in translation. The crystal structure of YhbY has been determined. YhbY has a fold similar to that of the C-terminal domain of translation initiation factor 3 (IF3C), which binds to 16S rRNA in the 30S ribosome. Modelling studies indicate that the same surface is highly basic in all members of this family, suggesting a conserved RNA binding surface..
----------------------------------------------------
candidate #244:	b1640
likelihood ratios: Total 6.4e+07; Clust 4.7,7.9,2.1; BLAST 3.3,16.8,10.0; KEGG 3.0,2.9,3.2; ExprEco 1.5,18.9,1.9; ExprSce ,,; FusE2 1.0,1.0,1.0; FusE5 1.0,1.0,1.0; FusE10 ,,;
gene name: b1640	 (NP_416157)	gi: 16129598	length: 369aa
description: hypothetical protein b1640 [Escherichia coli K12].
coverage: Bacteria[0.0] Eukaryota[4e-85]
conserved domains: (Evalue, description)
	1e-159	pfam03702, UPF0075, Uncharacterised protein family (UPF0075). The proteins is this family are about 370 amino acids long and have no known function..
	1e-141	COG2377, COG2377, Predicted molecular chaperone distantly related to HSP70-fold metalloproteases [Posttranslational modification, protein turnover, chaperones].
----------------------------------------------------
candidate #245:	b0442
likelihood ratios: Total 6.3e+07; Clust 6.0,2.3,5.7; BLAST 3.1,12.8,7.6; KEGG 8.2,25.1,14.6; ExprEco 1.1,1.2,1.4; ExprSce ,,; FusE2 1.0,1.0,1.0; FusE5 1.0,0.7,0.7; FusE10 ,,;
gene name: b0442	 (NP_414976)	gi: 16128427	length: 123aa
description: hypothetical protein b0442 [Escherichia coli K12].
coverage: Bacteria[8e-61] Eukaryota[5e-06]
conserved domains: (Evalue, description)
	6e-18	COG1555, ComEA, DNA uptake protein and related DNA-binding proteins [DNA replication, recombination, and repair].
----------------------------------------------------
candidate #246:	b3652
likelihood ratios: Total 6.3e+07; Clust 83.8,3.1,4.4; BLAST 8.1,2.9,5.2; KEGG 5.2,2.7,4.2; ExprEco 1.6,1.6,3.0; ExprSce ,,; FusE2 1.0,1.0,1.0; FusE5 1.0,1.0,1.0; FusE10 ,,;
gene name: b3652	 (NP_418109)	gi: 16131523	length: 693aa
description: DNA helicase, ATP-dependent resolution of Holliday junctions, branch migration [Escherichia coli K12].
coverage: Archaea[9e-06] Bacteria[0.0] Eukaryota[1e-129]
conserved domains: (Evalue, description)
	0.0	COG1200, RecG, RecG-like helicase [DNA replication, recombination, and repair / Transcription].
	3e-97	COG1197, Mfd, Transcription-repair coupling factor (superfamily II helicase) [DNA replication, recombination, and repair / Transcription].
	5e-22	cd00269, DEXHc, DEXH-box helicases. A diverse family of proteins involved in ATP-dependent DNA or RNA unwinding, needed in a variety of cellular processes. The name derives from the sequence of the Walker B motif (motif II). This domain contains the ATP-binding region..
	7e-22	pfam00270, DEAD, DEAD/DEAH box helicase. Members of this family include the DEAD and DEAH box helicases. Helicases are involved in unwinding nucleic acids. The DEAD box helicases are involved in various aspects of RNA metabolism, including nuclear transcription, pre mRNA splicing, ribosome biogenesis, nucleocytoplasmic transport, translation, RNA decay and organellar gene expression..
	7e-20	smart00487, DEXDc, DEAD-like helicases superfamily; .
	4e-19	cd00046, DEXDc, DEAD-like helicases superfamily. A diverse family of proteins involved in ATP-dependent RNA or DNA unwinding. This domain contains the ATP-binding region..
	1e-18	cd00079, HELICc, Helicase superfamily c-terminal domain; associated with DEXDc-, DEAD-, and DEAH-box proteins, yeast initiation factor 4A, Ski2p, and Hepatitis C virus NS3 helicases; this domain is found in a wide variety of helicases and helicase related proteins; may not be an autonomously folding unit, but an integral part of the helicase; 4 helicase superfamilies at present according to the organization of their signature motifs; all helicases share the ability to unwind nucleic acid duplexes with a distinct directional polarity; they utilize the free energy from nucleoside triphosphate hydrolysis to fuel their translocation along DNA, unwinding the duplex in the process.
	3e-15	COG1061, SSL2, DNA or RNA helicases of superfamily II [Transcription / DNA replication, recombination, and repair].
	8e-14	pfam00271, Helicase_C, Helicase conserved C-terminal domain. TThis domain family is found in a wide variety of helicases and helicase related proteins. It may be that this is not an autonomously folding unit, but an integral part of the helicase..
	1e-13	smart00490, HELICc, helicase superfamily c-terminal domain; .
	2e-12	COG1203, COG1203, Predicted helicases [General function prediction only].
	4e-12	COG0513, SrmB, Superfamily II DNA and RNA helicases [DNA replication, recombination, and repair / Transcription / Translation, ribosomal structure and biogenesis].
----------------------------------------------------
candidate #247:	b0917
likelihood ratios: Total 6.2e+07; Clust 3.6,7.8,180.1; BLAST 4.7,3.4,4.7; KEGG 2.6,1.4,2.1; ExprEco 2.5,2.1,4.1; ExprSce ,,; FusE2 1.0,1.0,1.0; FusE5 1.0,1.0,1.0; FusE10 ,,;
gene name: b0917	 (NP_415437)	gi: 16128884	length: 60aa
description: unknown CDS [Escherichia coli K12].
coverage: Bacteria[2e-28]
conserved domains: (Evalue, description)
	6e-13	pfam03966, DUF343, Protein of unknown function (DUF343). This family of short proteins have no known function. The bacterial members are about 60-70 amino acids in length and the eukaryotic examples are about 120 amino acids in length. The C terminus contains the strongest conservation..
----------------------------------------------------
candidate #248:	b2794
likelihood ratios: Total 6.2e+07; Clust 30.5,2.9,2.8; BLAST 5.8,4.1,3.6; KEGG 2.3,4.5,1.9; ExprEco 1.3,1.2,1.5; ExprSce ,,; FusE2 1.0,1.0,1.0; FusE5 4.1,4.1,4.1; FusE10 ,,;
gene name: b2794	 (NP_417274)	gi: 16130701	length: 282aa
description: hypothetical protein b2794 [Escherichia coli K12].
coverage: Bacteria[1e-165]
conserved domains: (Evalue, description)
	3e-63	COG2904, COG2904, Uncharacterized protein conserved in bacteria [Function unknown].
	6e-47	COG0780, COG0780, Enzyme related to GTP cyclohydrolase I [General function prediction only].
----------------------------------------------------
candidate #249:	b3649
likelihood ratios: Total 6.0e+07; Clust 35.4,3.7,3.9; BLAST 6.0,4.3,6.3; KEGG 1.7,6.1,2.0; ExprEco 9.4,2.0,5.6; ExprSce ,,; FusE2 1.0,1.0,1.0; FusE5 0.7,0.7,0.7; FusE10 ,,;
gene name: b3649	 (NP_418106)	gi: 16131520	length: 91aa
description: RNA polymerase, omega subunit [Escherichia coli K12].
coverage: Bacteria[5e-42] Eukaryota[2e-32]
conserved domains: (Evalue, description)
	3e-12	COG1758, RpoZ, DNA-directed RNA polymerase, subunit K/omega [Transcription].
----------------------------------------------------
candidate #250:	b3461
likelihood ratios: Total 5.9e+07; Clust 3.7,2.3,3.2; BLAST 5.5,17.7,10.7; KEGG 2.7,14.6,3.1; ExprEco 1.8,1.6,2.0; ExprSce ,,; FusE2 1.0,0.9,0.9; FusE5 1.5,1.5,1.5; FusE10 ,,;
gene name: b3461	 (NP_417918)	gi: 16131333	length: 284aa
description: RNA polymerase, sigma(32) factor; regulation of proteins induced at high temperatures [Escherichia coli K12].
coverage: Bacteria[1e-159] Eukaryota[9e-21]
conserved domains: (Evalue, description)
	5e-71	COG0568, RpoD, DNA-directed RNA polymerase, sigma subunit (sigma70/sigma32) [Transcription].
	2e-25	COG1191, FliA, DNA-directed RNA polymerase specialized sigma subunit [Transcription].
	9e-13	pfam04542, Sigma70_r2, Sigma-70 region 2. Region 2 of sigma-70 is the most conserved region of the entire protein. All members of this class of sigma-factor contain region 2. The high conservation is due to region 2 containing both the -10 promoter recognition helix and the primary core RNA polymerase binding determinant. The core binding helix, interacts with the clamp domain of the largest polymerase subunit, beta prime. The aromatic residues of the recognition helix, found at the C-terminus of this domain are though to mediate strand separation, thereby allowing transcription initiation. .
----------------------------------------------------
candidate #251:	b2086
likelihood ratios: Total 5.8e+07; Clust 7.5,2.7,4.4; BLAST 2.7,6.0,19.5; KEGG 9.3,2.3,12.9; ExprEco 1.4,1.1,1.7; ExprSce ,,; FusE2 1.0,1.0,1.0; FusE5 1.3,0.8,2.8; FusE10 ,,;
gene name: b2086	 (NP_416590)	gi: 16130026	length: 299aa
description: hypothetical protein b2086 [Escherichia coli K12].
coverage: Archaea[4e-14] Bacteria[1e-171] Eukaryota[5e-09]
conserved domains: (Evalue, description)
	1e-71	COG1597, LCB5, Sphingosine kinase and enzymes related to eukaryotic diacylglycerol kinase [Lipid metabolism / General function prediction only].
	1e-21	pfam00781, DAGK_cat, Diacylglycerol kinase catalytic domain (presumed). Diacylglycerol (DAG) is a second messenger that acts as a protein kinase C activator. The catalytic domain is assumed from the finding of bacterial homologues..
	3e-19	smart00046, DAGKc, Diacylglycerol kinase catalytic domain (presumed); Diacylglycerol (DAG) is a second messenger that acts as a protein kinase C activator. DAG can be produced from the hydrolysis of phosphatidylinositol 4,5-bisphosphate (PIP2) by a phosphoinositide-specific phospholipase C and by the degradation of phosphatidylcholine (PC) by a phospholipase C or the concerted actions of phospholipase D and phosphatidate phosphohydrolase. This domain is presumed to be the catalytic domain. Bacterial homologues areknown. .
----------------------------------------------------
candidate #252:	b0887
likelihood ratios: Total 5.8e+07; Clust 4.7,5.3,3.1; BLAST 2.8,19.5,10.5; KEGG 3.7,11.7,10.4; ExprEco 1.4,1.3,1.8; ExprSce ,,; FusE2 1.0,1.0,1.0; FusE5 1.0,1.0,0.9; FusE10 ,,;
gene name: b0887	 (NP_415407)	gi: 16128854	length: 588aa
description: ATP-binding component of cytochrome-related transport, Zn sensitive [Escherichia coli K12].
coverage: Archaea[2e-59] Bacteria[0.0] Eukaryota[1e-41]
conserved domains: (Evalue, description)
	0.0	COG4988, CydD, ABC-type transport system involved in cytochrome bd biosynthesis, ATPase and permease components [Energy production and conversion / Posttranslational modification, protein turnover, chaperones].
	1e-80	COG1132, MdlB, ABC-type multidrug transport system, ATPase and permease components [Defense mechanisms].
	1e-64	COG2274, SunT, ABC-type bacteriocin/lantibiotic exporters, contain an N-terminal double-glycine peptidase domain [Defense mechanisms].
	2e-64	COG4987, CydC, ABC-type transport system involved in cytochrome bd biosynthesis, fused ATPase and permease components [Energy production and conversion / Posttranslational modification, protein turnover, chaperones].
	4e-42	COG5265, ATM1, ABC-type transport system involved in Fe-S cluster assembly, permease and ATPase components [Posttranslational modification, protein turnover, chaperones].
	6e-42	cd00267, ABC_ATPase, ABC (ATP-binding cassette) transporter nucleotide-binding domain; ABC transporters are a large family of proteins involved in the transport of a wide variety of different compounds, like sugars, ions, peptides and more complex organic molecules. The nucleotide binding domain shows the highest similarity between all members of the family. ABC transporters are a subset of nucleotide hydrolases that contain a signature motif, Q-loop, and H-loop/switch region in addition to the Walker A motif/P-loop andWalker B motif commonly found in a number of ATP- and GTP-binding and hydrolyzing proteins..
	4e-34	pfam00005, ABC_tran, ABC transporter. ABC transporters for a large family of proteins responsible for translocation of a variety of compounds across biological membranes. ABC transporters are the largest family of proteins in many completely sequenced bacteria. ABC transporters are composed of two copies of this domain and two copies of a transmembrane domain pfam00664. These four domains may belong to a single polypeptide, or belong in different polypeptide chains..
	3e-33	COG4618, ArpD, ABC-type protease/lipase transport system, ATPase and permease components [General function prediction only].
	6e-31	pfam00664, ABC_membrane, ABC transporter transmembrane region. This family represents a unit of six transmembrane helices. Many members of the ABC transporter family (pfam00005) have two such regions..
	2e-30	COG1136, SalX, ABC-type antimicrobial peptide transport system, ATPase component [Defense mechanisms].
	5e-30	COG1131, CcmA, ABC-type multidrug transport system, ATPase component [Defense mechanisms].
	1e-29	COG1120, FepC, ABC-type cobalamin/Fe3+-siderophores transport systems, ATPase components [Inorganic ion transport and metabolism / Coenzyme metabolism].
	3e-27	COG1122, CbiO, ABC-type cobalt transport system, ATPase component [Inorganic ion transport and metabolism].
	2e-26	COG3839, MalK, ABC-type sugar transport systems, ATPase components [Carbohydrate transport and metabolism].
	7e-26	COG3842, PotA, ABC-type spermidine/putrescine transport systems, ATPase components [Amino acid transport and metabolism].
	3e-25	COG3638, COG3638, ABC-type phosphate/phosphonate transport system, ATPase component [Inorganic ion transport and metabolism].
	9e-25	COG1116, TauB, ABC-type nitrate/sulfonate/bicarbonate transport system, ATPase component [Inorganic ion transport and metabolism].
	5e-24	COG1101, PhnK, ABC-type uncharacterized transport system, ATPase component [General function prediction only].
	7e-23	COG1135, AbcC, ABC-type metal ion transport system, ATPase component [Inorganic ion transport and metabolism].
	1e-22	COG1123, COG1123, ATPase components of various ABC-type transport systems, contain duplicated ATPase [General function prediction only].
	2e-22	COG4178, COG4178, ABC-type uncharacterized transport system, permease and ATPase components [General function prediction only].
	1e-21	COG1126, GlnQ, ABC-type polar amino acid transport system, ATPase component [Amino acid transport and metabolism].
	1e-21	COG1121, ZnuC, ABC-type Mn/Zn transport systems, ATPase component [Inorganic ion transport and metabolism].
	6e-21	COG3840, ThiQ, ABC-type thiamine transport system, ATPase component [Coenzyme metabolism].
	9e-21	COG1124, DppF, ABC-type dipeptide/oligopeptide/nickel transport system, ATPase component [Amino acid transport and metabolism / Inorganic ion transport and metabolism].
	9e-21	COG4172, COG4172, ABC-type uncharacterized transport system, duplicated ATPase component [General function prediction only].
	1e-20	COG1125, OpuBA, ABC-type proline/glycine betaine transport systems, ATPase components [Amino acid transport and metabolism].
	3e-20	COG4586, COG4586, ABC-type uncharacterized transport system, ATPase component [General function prediction only].
	4e-20	COG1129, MglA, ABC-type sugar transport system, ATPase component [Carbohydrate transport and metabolism].
	6e-20	COG0444, DppD, ABC-type dipeptide/oligopeptide/nickel transport system, ATPase component [Amino acid transport and metabolism / Inorganic ion transport and metabolism].
	2e-19	COG0410, LivF, ABC-type branched-chain amino acid transport systems, ATPase component [Amino acid transport and metabolism].
	2e-19	COG1119, ModF, ABC-type molybdenum transport system, ATPase component/photorepair protein PhrA [Inorganic ion transport and metabolism].
	5e-19	COG1127, Ttg2A, ABC-type transport system involved in resistance to organic solvents, ATPase component [Secondary metabolites biosynthesis, transport, and catabolism].
	1e-18	COG4148, ModC, ABC-type molybdate transport system, ATPase component [Inorganic ion transport and metabolism].
	1e-18	COG1118, CysA, ABC-type sulfate/molybdate transport systems, ATPase component [Inorganic ion transport and metabolism].
	1e-18	COG0411, LivG, ABC-type branched-chain amino acid transport systems, ATPase component [Amino acid transport and metabolism].
	1e-18	COG1117, PstB, ABC-type phosphate transport system, ATPase component [Inorganic ion transport and metabolism].
	2e-18	COG2884, FtsE, Predicted ATPase involved in cell division [Cell division and chromosome partitioning].
	5e-18	COG4133, CcmA, ABC-type transport system involved in cytochrome c biogenesis, ATPase component [Posttranslational modification, protein turnover, chaperones].
	3e-17	COG4559, COG4559, ABC-type hemin transport system, ATPase component [Inorganic ion transport and metabolism].
	3e-17	COG3845, COG3845, ABC-type uncharacterized transport systems, ATPase components [General function prediction only].
	3e-17	COG0488, Uup, ATPase components of ABC transporters with duplicated ATPase domains [General function prediction only].
	6e-17	COG4608, AppF, ABC-type oligopeptide transport system, ATPase component [Amino acid transport and metabolism].
	2e-16	COG4619, COG4619, ABC-type uncharacterized transport system, ATPase component [General function prediction only].
	3e-16	COG4175, ProV, ABC-type proline/glycine betaine transport system, ATPase component [Amino acid transport and metabolism].
	5e-16	COG0396, SufC, ABC-type transport system involved in Fe-S cluster assembly, ATPase component [Posttranslational modification, protein turnover, chaperones].
	6e-16	COG4136, COG4136, ABC-type uncharacterized transport system, ATPase component [General function prediction only].
	6e-16	COG4525, TauB, ABC-type taurine transport system, ATPase component [Inorganic ion transport and metabolism].
	3e-14	COG4555, NatA, ABC-type Na+ transport system, ATPase component [Energy production and conversion / Inorganic ion transport and metabolism].
	4e-14	COG4181, COG4181, Predicted ABC-type transport system involved in lysophospholipase L1 biosynthesis, ATPase component [Secondary metabolites biosynthesis, transport, and catabolism].
	5e-14	COG4604, CeuD, ABC-type enterochelin transport system, ATPase component [Inorganic ion transport and metabolism].
	1e-13	COG4138, BtuD, ABC-type cobalamin transport system, ATPase component [Coenzyme metabolism].
	4e-13	COG4615, PvdE, ABC-type siderophore export system, fused ATPase and permease components [Secondary metabolites biosynthesis, transport, and catabolism / Inorganic ion transport and metabolism].
	5e-13	COG4778, PhnL, ABC-type phosphonate transport system, ATPase component [Inorganic ion transport and metabolism].
	3e-12	COG4167, SapF, ABC-type antimicrobial peptide transport system, ATPase component [Defense mechanisms].
	4e-12	COG4161, ArtP, ABC-type arginine transport system, ATPase component [Amino acid transport and metabolism].
	6e-12	COG4598, HisP, ABC-type histidine transport system, ATPase component [Amino acid transport and metabolism].
	1e-11	COG1134, TagH, ABC-type polysaccharide/polyol phosphate transport system, ATPase component [Carbohydrate transport and metabolism / Cell envelope biogenesis, outer membrane].
	1e-10	COG1137, YhbG, ABC-type (unclassified) transport system, ATPase component [General function prediction only].
----------------------------------------------------
candidate #253:	b4302
likelihood ratios: Total 5.8e+07; Clust 223.4,1.2,1.4; BLAST 1.4,1.2,1.2; KEGG 480.1,1.1,1.1; ExprEco 3.6,26.7,4.6; ExprSce ,,; FusE2 1.0,1.0,1.0; FusE5 0.7,0.7,0.7; FusE10 ,,;
gene name: b4302	 (NP_418722)	gi: 16132123	length: 143aa
description: KpLE2 phage-like element; putative PTS family enzyme IIA, sugar-specific (IIsgc) [Escherichia coli K12].
coverage: Bacteria[4e-79]
conserved domains: (Evalue, description)
	4e-39	pfam00359, PTS_EIIA_2, Phosphoenolpyruvate-dependent sugar phosphotransferase system, EIIA 2..
	8e-24	cd00211, PTS_IIA_fru, PTS_IIA, PTS system, fructose/mannitol specific IIA subunit. The bacterial phosphoenolpyruvate: sugar phosphotransferase system (PTS) is a multi-protein system involved in the regulation of a variety of metabolic and transcriptional processes. This family is one of four structurally and functionally distinct group IIA PTS system cytoplasmic enzymes, necessary for the uptake of carbohydrates across the cytoplasmic membrane and their phosphorylation..
	3e-23	COG1762, PtsN, Phosphotransferase system mannitol/fructose-specific IIA domain (Ntr-type) [Carbohydrate transport and metabolism / Signal transduction mechanisms].
----------------------------------------------------
candidate #254:	b2114
likelihood ratios: Total 5.7e+07; Clust 46.4,16.1,4.6; BLAST 18.5,3.7,2.9; KEGG 1.0,1.0,1.0; ExprEco 2.4,3.3,4.5; ExprSce ,,; FusE2 1.0,0.9,0.7; FusE5 4.6,1.4,0.5; FusE10 ,,;
gene name: b2114	 (NP_416617)	gi: 16130052	length: 677aa
description: methionine tRNA synthetase [Escherichia coli K12].
coverage: Archaea[1e-103] Bacteria[0.0] Eukaryota[5e-70]
conserved domains: (Evalue, description)
	0.0	COG0143, MetG, Methionyl-tRNA synthetase [Translation, ribosomal structure and biogenesis].
	1e-124	cd00814, MetRS_core, This is the catalytic core domain of methionine tRNA synthetase (MetRS). This class I enzyme aminoacylates the 2'-OH of the nucleotide at the 3' of the appropriate tRNA. MetRS, which consists of the core domain and a anti-codon binding domain functions as a monomer. However, in some species, the anti-codon binding domain is followed by an EMAP domain. In this case, MetRS functions as a homodimer. The core domain is based on the Rossman fold and is responsible for the ATP-dependent formation of the enzyme bound aminoacyl-adenylate. It contains the characteristic class I HIGH and KMSKS motifs, which are involved in ATP binding. As a result of a deletion event, MetRS has a significantly shorter core domain insertion that IleRS, ValRS, and LeuR. Consequently, the MetRS insertion lacks the editing function..
	2e-25	pfam01588, tRNA_bind, Putative tRNA binding domain. This domain is found in prokaryotic methionyl-tRNA synthetases, prokaryotic phenylalanyl tRNA synthetases the yeast GU4 nucleic-binding protein (G4p1 or p42, ARC1), human tyrosyl-tRNA synthetase, and endothelial-monocyte activating polypeptide II. G4p1 binds specifically to tRNA form a complex with methionyl-tRNA synthetases. In human tyrosyl-tRNA synthetase this domain may direct tRNA to the active site of the enzyme. This domain may perform a common function in tRNA aminoacylation..
	4e-23	COG0073, ARC1, EMAP domain [General function prediction only].
	2e-17	COG0495, LeuS, Leucyl-tRNA synthetase [Translation, ribosomal structure and biogenesis].
	2e-14	COG0525, ValS, Valyl-tRNA synthetase [Translation, ribosomal structure and biogenesis].
	1e-13	pfam00133, tRNA-synt_1, tRNA synthetases class I (I, L, M and V). Other tRNA synthetase sub-families are too dissimilar to be included..
	3e-13	cd00818, IleRS_core, This is the catalytic core domain of isoleucine amino-acyl tRNA synthetases (IleRS) . This class I enzyme is a monomer, which aminoacylates the 2'-OH of the nucleotide at the 3' of the appropriate tRNA. The core domain is based on the Rossman fold and is responsible for the ATP-dependent formation of the enzyme bound aminoacyl-adenylate. It contains the characteristic class I HIGH and KMSKS motifs, which are involved in ATP binding. IleRS has an insertion in the core domain, which is subject to both deletions and rearrangements. This editing region hydrolyzes mischarged cognate tRNAs and thus prevents the incorporation of chemically similar amino acids..
	2e-12	cd00668, Ile_Leu_Val_MetRS_core, This is the catalytic core domain of isoleucyl, leucyl, valyl and methioninyl tRNA synthetases. These class I enzymes are all monomers. However, in some species, MetRS functions as a homodimer, as a result of an additional C-terminal domain. These enzymes aminoacylate the 2'-OH of the nucleotide at the 3' of the appropriate tRNA. The core domain is based on the Rossman fold and is responsible for the ATP-dependent formation of the enzyme bound aminoacyl-adenylate. It contains the characteristic class I HIGH and KMSKS motifs, which are involved in ATP binding. Enzymes in this subfamily share an insertion in the core domain, which is subject to both deletions and rearrangements. This editing region hydrolyzes mischarged cognate tRNAs and thus prevents the incorporation of chemically similar amino acids. MetRS has a significantly shorter insertion, which lacks the editing function..
	9e-12	COG0060, IleS, Isoleucyl-tRNA synthetase [Translation, ribosomal structure and biogenesis].
	3e-11	cd00815, LeuRS_core_bact, This is the catalytic core domain of the bacterial subfamily of leucyl tRNA synthetase (LeuRS). This class I enzyme is a monomer, which aminoacylates the 2'-OH of the nucleotide at the 3' of the appropriate tRNA. The core domain is based on the Rossman fold and is responsible for the ATP-dependent formation of the enzyme bound aminoacyl-adenylate. It contains the characteristic class I HIGH and KMSKS motifs, which are involved in ATP binding. In Aquifex aeolicus, the gene encoding LeuRS is split in two, just before the KMSKS motif. Consequently, LeuRS is a heterodimer, which likely superimposes with the LeuRS monomer found in most other organisms. LeuRS has an insertion in the core domain, which is subject to both deletions and rearrangements and thus differs between prokaryotic LeuRS and archaeal/eukaryotic LeuRS. This editing region hydrolyzes mischarged cognate tRNAs and thus prevents the incorporation of chemically similar amino acids..
----------------------------------------------------
candidate #255:	b3783
likelihood ratios: Total 5.6e+07; Clust 11.8,4.7,4.8; BLAST 9.4,4.7,4.8; KEGG 13.2,6.2,4.7; ExprEco 2.0,1.6,2.4; ExprSce ,,; FusE2 1.0,1.0,1.0; FusE5 0.7,0.7,0.7; FusE10 ,,;
gene name: b3783	 (NP_418230)	gi: 16131639	length: 419aa
description: transcription termination factor Rho; polarity suppressor [Escherichia coli K12].
coverage: Archaea[8e-06] Bacteria[0.0] Eukaryota[1e-170]
conserved domains: (Evalue, description)
	0.0	COG1158, Rho, Transcription termination factor [Transcription].
	1e-128	cd01128, rho_factor, Transcription termination factor rho is a bacterial ATP-dependent RNA/DNA helicase. It is a homohexamer. Each monomer consists of an N-terminal domain of the OB fold, which is responsible for binding to cysteine rich nucleotides. This alignment is of the C-terminal ATP binding domain..
	3e-36	pfam00006, ATP-synt_ab, ATP synthase alpha/beta family, nucleotide-binding domain. This family includes the ATP synthase alpha and beta subunits the ATP synthase associated with flagella..
	2e-22	COG1157, FliI, Flagellar biosynthesis/type III secretory pathway ATPase [Cell motility and secretion / Intracellular trafficking and secretion].
	4e-22	cd01136, ATPase_flagellum-secretory_path_III, Flagellum-specific ATPase/type III secretory pathway virulence-related protein. This group of ATPases are responsible for the export of flagellum and virulence-related proteins. The bacterial flagellar motor is similar to the F0F1-ATPase, in that they both are proton driven rotary molecular devices. However, the main function of the bacterial flagellar motor is to rotate the flagellar filament for cell motility. Intracellular pathogens such as Salmonella and Chlamydia also have proteins which are similar to the flagellar-specific ATPase, but function in the secretion of virulence-related proteins via the type III secretory pathway..
	4e-17	cd01120, RecA-like_NTPases, RecA-like NTPases. This family includes the NTP binding domain of F1 and V1 H+ATPases, DnaB and related helicases as well as bacterial RecA and related eukaryotic and archaeal recombinases. This group also includes bacterial conjugation proteins and related DNA transfer proteins involved in type II and type IV secretion..
	6e-12	smart00357, CSP, Cold shock protein domain; RNA-binding domain that functions as a RNA-chaperone in bacteria and is involved in regulating translation in eukaryotes. Contains sub-family of RNA-binding domains in the Rho transcription termination factor. .
----------------------------------------------------
candidate #256:	b0184
likelihood ratios: Total 5.4e+07; Clust 36.9,7.8,7.4; BLAST 8.0,5.7,4.8; KEGG 12.0,3.8,2.3; ExprEco 1.1,1.4,1.4; ExprSce ,,; FusE2 1.0,1.0,1.0; FusE5 1.0,0.7,0.7; FusE10 ,,;
gene name: b0184	 (NP_414726)	gi: 16128177	length: 1160aa
description: DNA polymerase III, alpha subunit [Escherichia coli K12].
coverage: Bacteria[0.0]
conserved domains: (Evalue, description)
	0.0	COG0587, DnaE, DNA polymerase III, alpha subunit [DNA replication, recombination, and repair].
	5e-36	COG2176, PolC, DNA polymerase III, alpha subunit (gram-positive type) [DNA replication, recombination, and repair].
	3e-17	smart00481, POLIIIAc, DNA polymerase alpha chain like domain; DNA polymerase alpha chain like domain, incl. family of hypothetical proteins .
	3e-11	pfam02811, PHP_C, PHP domain C-terminal region. The PHP (Polymerase and Histidinol Phosphatase) domain is a putative phosphoesterase domain. This family is often associated with an N-terminal region pfam02231..
----------------------------------------------------
candidate #257:	b3611
likelihood ratios: Total 5.4e+07; Clust 4.4,2.2,7.8; BLAST 4.5,2.3,1.6; KEGG 3.2,5.9,1.8; ExprEco 12.7,3.8,8.5; ExprSce ,,; FusE2 1.0,1.0,1.0; FusE5 1.4,1.4,1.4; FusE10 ,,;
gene name: b3611	 (NP_418068)	gi: 16131482	length: 143aa
description: putative phosphatase [Escherichia coli K12].
coverage: Archaea[6e-09] Bacteria[3e-75] Eukaryota[9e-07]
conserved domains: (Evalue, description)
	1e-18	cd00158, RHOD, Rhodanese Homology Domain (RHOD); an alpha beta fold domain found duplicated in the rhodanese protein. The cysteine containing enzymatically active version of the domain is also found in the Cdc25 class of protein phosphatases and a variety of proteins such as sulfide dehydrogenases and certain stress proteins such as senesence specific protein 1 in plants, PspE and GlpE in bacteria and cyanide and arsenate resistance proteins. Inactive versions (no active site cysteine) are also seen in dual specificity phosphatases, ubiquitin hydrolases from yeast and in sulfuryltransferases, where they are believed to play a regulatory role in multidomain proteins..
	3e-18	COG0607, PspE, Rhodanese-related sulfurtransferase [Inorganic ion transport and metabolism].
	9e-15	smart00450, RHOD, Rhodanese Homology Domain; An alpha beta fold found duplicated in the Rhodanese protein. The the Cysteine containing enzymatically active version of the domain is also found in the CDC25 class of protein phosphatases and a variety of proteins such as sulfide dehydrogenases and stress proteins such as Senesence specific protein 1 in plants, PspE and GlpE in bacteria and cyanide and arsenate resistance proteins. Inactive versions with a loss of the cysteine are also seen in Dual specificity phosphatases, ubiquitin hydrolases from yeast and in sulfuryltransferases. These are likely to play a role in protein interactions. .
	4e-13	pfam00581, Rhodanese, Rhodanese-like domain. Rhodanese has an internal duplication. This Pfam represents a single copy of this duplicated domain. The domain is found as a single copy in other proteins, including phosphatases and ubiquitin C-terminal hydrolases..
----------------------------------------------------
candidate #258:	b0084
likelihood ratios: Total 5.4e+07; Clust 8.2,3.8,7.3; BLAST 14.0,6.3,6.3; KEGG 9.4,4.4,4.3; ExprEco 1.8,1.5,2.1; ExprSce ,,; FusE2 1.0,0.9,0.9; FusE5 1.0,0.7,0.7; FusE10 ,,;
gene name: b0084	 (NP_414626)	gi: 16128077	length: 588aa
description: division-specific transpeptidase, penicillin-binding protein 3 [Escherichia coli K12].
coverage: Bacteria[0.0] Eukaryota[5e-47]
conserved domains: (Evalue, description)
	1e-138	COG0768, FtsI, Cell division protein FtsI/penicillin-binding protein 2 [Cell envelope biogenesis, outer membrane].
	7e-66	pfam00905, Transpeptidase, Penicillin binding protein transpeptidase domain. The active site serine is conserved in all members of this family..
	1e-38	pfam03717, PBP_dimer, Penicillin-binding Protein dimerisation domain. This domain is found at the N terminus of Class B High Molecular Weight Penicillin-Binding Proteins. Its function has not been precisely defined, but is strongly implicated in PBP polymerisation. The domain forms a largely disordered 'sugar tongs' structure. .
	1e-22	COG0744, MrcB, Membrane carboxypeptidase (penicillin-binding protein) [Cell envelope biogenesis, outer membrane].
	8e-15	COG4953, PbpC, Membrane carboxypeptidase/penicillin-binding protein PbpC [Cell envelope biogenesis, outer membrane].
----------------------------------------------------
candidate #259:	b3205
likelihood ratios: Total 5.3e+07; Clust 13.0,13.6,10.1; BLAST 3.4,4.6,3.6; KEGG 4.5,8.4,5.8; ExprEco 2.3,1.0,1.0; ExprSce ,,; FusE2 1.0,1.0,1.0; FusE5 1.0,1.0,1.0; FusE10 ,,;
gene name: b3205	 (NP_417672)	gi: 16131095	length: 284aa
description: hypothetical protein b3205 [Escherichia coli K12].
coverage: Bacteria[1e-160]
conserved domains: (Evalue, description)
	1e-130	pfam03668, ATP_bind_2, P-loop ATPase protein family. This family contains an ATP-binding site and could be an ATPase (personal obs:C Yeats)..
	1e-112	COG1660, COG1660, Predicted P-loop-containing kinase [General function prediction only].
----------------------------------------------------
candidate #260:	b3839
likelihood ratios: Total 5.2e+07; Clust 7.2,3.1,3.8; BLAST 61.4,4.0,5.0; KEGG 3.7,5.0,3.1; ExprEco 2.0,1.7,3.1; ExprSce ,,; FusE2 1.0,0.9,0.9; FusE5 1.0,1.0,1.0; FusE10 ,,;
gene name: b3839	 (NP_418282)	gi: 16131687	length: 258aa
description: component of Sec-independent translocase [Escherichia coli K12].
coverage: Archaea[3e-27] Bacteria[1e-142] Eukaryota[6e-31]
conserved domains: (Evalue, description)
	5e-46	pfam00902, TatC, Sec-independent protein translocase protein (TatC). The bacterial Tat system has a remarkable ability to transport folded proteins even enzyme complexes across the cytoplasmic membrane. It is structurally and mechanistically similar to the Delta pH-driven thylakoidal protein import pathway. A functional Tat system or Delta pH-dependent pathway requires three integral membrane proteins: TatA/Tha4, TatB/Hcf106 and TatC/cpTatC. The TatC protein is essential for the function of both pathways. It might be involved in twin-arginine signal peptide recognition, protein translocation and proton translocation. Sequence analysis predicts that TatC contains six transmembrane helices (TMHs), and experimental data confirmed that N- and C-termini of TatC or cpTatC are exposed to the cytoplasmic or stromal face of the membrane. The cytoplasmic N-terminus and the first cytoplasmic loop region of the Escherichia coli TatC protein are essential for protein export. At least two TatC molecules co-exist within each Tat translocon..
----------------------------------------------------
candidate #261:	b2593
likelihood ratios: Total 5.1e+07; Clust 7.0,10.9,3.8; BLAST 9.8,3.6,9.8; KEGG 6.2,6.9,2.7; ExprEco 1.5,1.8,1.6; ExprSce ,,; FusE2 1.0,1.0,1.0; FusE5 1.0,1.0,1.0; FusE10 ,,;
gene name: b2593	 (NP_417084)	gi: 16130514	length: 243aa
description: hypothetical protein b2593 [Escherichia coli K12].
coverage: Bacteria[1e-142] Eukaryota[2e-16]
conserved domains: (Evalue, description)
	8e-90	COG1496, COG1496, Uncharacterized conserved protein [Function unknown].
	1e-83	pfam02578, DUF152, Uncharacterised ACR, YfiH family COG1496..
----------------------------------------------------
candidate #262:	b3170
likelihood ratios: Total 5.1e+07; Clust 6.6,2.5,5.0; BLAST 17.9,3.9,4.4; KEGG 7.5,4.3,3.7; ExprEco 4.1,2.0,2.6; ExprSce ,,; FusE2 1.0,0.9,0.9; FusE5 1.0,1.0,1.0; FusE10 ,,;
gene name: b3170	 (NP_417639)	gi: 49176321	length: 152aa
description: hypothetical protein b3170 [Escherichia coli K12].
coverage: Bacteria[2e-80]
conserved domains: (Evalue, description)
	3e-42	pfam02576, DUF150, Uncharacterised BCR, YhbC family COG0779..
----------------------------------------------------
candidate #263:	b3464
likelihood ratios: Total 5.0e+07; Clust 36.0,2.8,5.6; BLAST 9.0,1.9,1.9; KEGG 26.8,1.8,1.5; ExprEco 6.5,1.9,7.1; ExprSce ,,; FusE2 1.0,1.0,1.0; FusE5 0.8,0.8,0.8; FusE10 ,,;
gene name: b3464	 (NP_417921)	gi: 16131336	length: 497aa
description: cell division membrane protein [Escherichia coli K12].
coverage: Archaea[4e-59] Bacteria[0.0] Eukaryota[6e-60]
conserved domains: (Evalue, description)
	1e-115	COG0552, FtsY, Signal recognition particle GTPase [Intracellular trafficking and secretion].
	2e-74	pfam00448, SRP54, SRP54-type protein, GTPase domain. This family includes relatives of the G-domain of the SRP54 family of proteins..
	6e-64	COG0541, Ffh, Signal recognition particle GTPase [Intracellular trafficking and secretion].
	6e-22	COG1419, FlhF, Flagellar GTP-binding protein [Cell motility and secretion].
----------------------------------------------------
candidate #264:	b1133
likelihood ratios: Total 5.0e+07; Clust 7.1,3.4,10.5; BLAST 20.2,4.4,3.3; KEGG 19.8,2.6,2.4; ExprEco 1.9,2.0,2.8; ExprSce ,,; FusE2 1.0,1.0,1.0; FusE5 1.0,0.7,0.7; FusE10 ,,;
gene name: b1133	 (NP_415651)	gi: 49176082	length: 383aa
description: tRNA (5-methylaminomethyl-2-thiouridylate)-methyltransferase [Escherichia coli K12].
coverage: Bacteria[0.0] Eukaryota[2e-81]
conserved domains: (Evalue, description)
	1e-150	COG0482, TrmU, Predicted tRNA(5-methylaminomethyl-2-thiouridylate) methyltransferase, contains the PP-loop ATPase domain [Translation, ribosomal structure and biogenesis].
	1e-144	pfam03054, tRNA_Me_trans, tRNA methyl transferase. This family represents tRNA(5-methylaminomethyl-2-thiouridine)- methyltransferase which is involved in the biosynthesis of the modified nucleoside 5-methylaminomethyl-2-thiouridine present in the wobble position of some tRNAs..
----------------------------------------------------
candidate #265:	b1120
likelihood ratios: Total 4.9e+07; Clust 4.5,8.0,2.7; BLAST 2.0,2.0,3.7; KEGG 2.1,1.9,3.3; ExprEco 10.8,9.6,1.6; ExprSce ,,; FusE2 2.8,1.6,2.0; FusE5 3.2,1.1,0.5; FusE10 ,,;
gene name: b1120	 (NP_415638)	gi: 16129083	length: 279aa
description: putative nicotinic acid mononucleotide:5,6-dimethylbenzimidazole (DMB) phosphoribosyltransferase [Escherichia coli K12].
coverage: Archaea[3e-41] Bacteria[1e-161] Eukaryota[4e-39]
conserved domains: (Evalue, description)
	1e-84	cd01412, SIRT5_Af1_CobB, SIRT5_Af1_CobB: Eukaryotic, archaeal and prokaryotic group (class3) which includes human sirtuin SIRT5, Archaeoglobus fulgidus Sir2-Af1, and E. coli CobB; and are members of the SIR2 family of proteins, silent information regulator 2 (Sir2) enzymes which catalyze NAD+-dependent protein/histone deacetylation. Sir2 proteins have been shown to regulate gene silencing, DNA repair, metabolic enzymes, and life span. CobB is a bacterial sirtuin that deacetylates acetyl-CoA synthetase at an active site lysine to stimulate its enzymatic activity. .
	3e-77	COG0846, SIR2, NAD-dependent protein deacetylases, SIR2 family [Transcription].
	3e-64	cd01407, SIR2-fam, SIR2 family of proteins includes silent information regulator 2 (Sir2) enzymes which catalyze NAD+-dependent protein/histone deacetylation, where the acetyl group from the lysine epsilon-amino group is transferred to the ADP-ribose moiety of NAD+, producing nicotinamide and the novel metabolite O-acetyl-ADP-ribose. Sir2 proteins, also known as sirtuins, are found in all eukaryotes and many archaea and prokaryotes and have been shown to regulate gene silencing, DNA repair, metabolic enzymes, and life span. The most-studied function, gene silencing, involves the inactivation of chromosome domains containing key regulatory genes by packaging them into a specialized chromatin structure that is inaccessible to DNA-binding proteins. The oligomerization state of Sir2 appears to be organism-dependent, sometimes occurring as a monomer and sometimes as a multimer..
	3e-55	cd00296, SIR2, SIR2 superfamily of proteins includes silent information regulator 2 (Sir2) enzymes which catalyze NAD+-dependent protein/histone deacetylation, where the acetyl group from the lysine epsilon-amino group is transferred to the ADP-ribose moiety of NAD+, producing nicotinamide and the novel metabolite O-acetyl-ADP-ribose. Sir2 proteins, also known as sirtuins, are found in all eukaryotes and many archaea and prokaryotes and have been shown to regulate gene silencing, DNA repair, metabolic enzymes, and life span. The most-studied function, gene silencing, involves the inactivation of chromosome domains containing key regulatory genes by packaging them into a specialized chromatin structure that is inaccessible to DNA-binding proteins. The oligomerization state of Sir2 appears to be organism-dependent, sometimes occurring as a monomer and sometimes as a multimer. Also included in this superfamily is a group of uncharacterized Sir2-like proteins which lack certain key catalytic residues and conserved zinc binding cysteines..
	1e-54	pfam02146, SIR2, Sir2 family..
	2e-41	cd01413, SIR2_Af2, SIR2_Af2: Archaeal and prokaryotic group which includes Archaeoglobus fulgidus Sir2-Af2, Sulfolobus solfataricus ssSir2, and several bacterial homologs; and are members of the SIR2 family of proteins, silent information regulator 2 (Sir2) enzymes which catalyze NAD+-dependent protein/histone deacetylation. Sir2 proteins have been shown to regulate gene silencing, DNA repair, metabolic enzymes, and life span. The Sir2 homolog from the archaea Sulfolobus solftaricus deacetylates the non-specific DNA protein Alba to mediate transcription repression..
	8e-34	cd01411, SIR2H, SIR2H: Uncharacterized prokaryotic Sir2 homologs from several gram positive bacterial species and Fusobacteria; and are members of the SIR2 family of proteins, silent information regulator 2 (Sir2) enzymes which catalyze NAD+-dependent protein/histone deacetylation. Sir2 proteins have been shown to regulate gene silencing, DNA repair, metabolic enzymes, and life span..
	1e-27	cd01410, SIRT7, SIRT7: Eukaryotic and prokaryotic group (class4) which includes human sirtuin SIRT6, SIRT7, and several bacterial homologs; and are members of the SIR2 family of proteins, silent information regulator 2 (Sir2) enzymes which catalyze NAD+-dependent protein/histone deacetylation. Sir2 proteins have been shown to regulate gene silencing, DNA repair, metabolic enzymes, and life span..
	6e-26	cd01409, SIRT4, SIRT4: Eukaryotic and prokaryotic group (class2) which includes human sirtuin SIRT4 and several bacterial homologs; and are members of the SIR2 family of proteins, silent information regulator 2 (Sir2) enzymes which catalyze NAD+-dependent protein/histone deacetylation. Sir2 proteins have been shown to regulate gene silencing, DNA repair, metabolic enzymes, and life span..
	2e-17	cd01408, SIRT1, SIRT1: Eukaryotic group (class1) which includes human sirtuins SIRT1-3 and yeast Hst1-4; and are members of the SIR2 family of proteins, silent information regulator 2 (Sir2) enzymes which catalyze NAD+-dependent protein/histone deacetylation. Sir2 proteins have been shown to regulate gene silencing, DNA repair, and life span. The most-studied function, gene silencing, involves the inactivation of chromosome domains containing key regulatory genes by packaging them into a specialized chromatin structure that is inaccessible to DNA-binding proteins. The nuclear SIRT1 has been shown to target the p53 tumor suppressor protein for deacetylation to suppress DNA damage, and the cytoplasmic SIRT2 homolog has been shown to target alpha-tubulin for deacetylation for the maintenance of cell integrity..
----------------------------------------------------
candidate #266:	b2573
likelihood ratios: Total 4.8e+07; Clust 12.8,2.4,4.2; BLAST 3.1,2.0,12.4; KEGG 2.6,3.5,9.0; ExprEco 4.2,3.2,4.7; ExprSce ,,; FusE2 1.0,1.0,1.0; FusE5 1.0,1.0,1.0; FusE10 ,,;
gene name: b2573	 (NP_417068)	gi: 16130498	length: 191aa
description: RNA polymerase, sigma-E factor; heat shock and oxidative stress [Escherichia coli K12].
coverage: Bacteria[1e-102] Eukaryota[1e-06]
conserved domains: (Evalue, description)
	6e-33	COG1595, RpoE, DNA-directed RNA polymerase specialized sigma subunit, sigma24 homolog [Transcription].
----------------------------------------------------
candidate #267:	b3391
likelihood ratios: Total 4.8e+07; Clust 25.3,2.5,12.2; BLAST 2.9,9.6,3.0; KEGG 1.4,2.1,1.5; ExprEco 6.9,9.0,5.7; ExprSce ,,; FusE2 1.0,1.0,1.0; FusE5 0.8,0.8,0.8; FusE10 ,,;
gene name: b3391	 (NP_417850)	gi: 16131268	length: 412aa
description: putative transport portein [Escherichia coli K12].
coverage: Bacteria[0.0]
conserved domains: (Evalue, description)
	8e-96	COG4796, HofQ, Type II secretory pathway, component HofQ [Intracellular trafficking and secretion].
	2e-52	pfam00263, Secretin_C, Bacterial type II and III secretion system protein..
	3e-39	COG1450, PulD, Type II secretory pathway, component PulD [Cell motility and secretion / Intracellular trafficking and secretion].
	2e-32	COG4964, CpaC, Flp pilus assembly protein, secretin CpaC [Intracellular trafficking and secretion].
----------------------------------------------------
candidate #268:	b1214
likelihood ratios: Total 4.8e+07; Clust 844.2,8.0,1.8; BLAST 4.7,2.1,2.2; KEGG 1.8,2.0,1.2; ExprEco 3.3,3.5,3.3; ExprSce ,,; FusE2 1.0,1.0,1.0; FusE5 1.0,1.0,1.0; FusE10 ,,;
gene name: b1214	 (NP_415732)	gi: 16129177	length: 269aa
description: putative transcriptional regulator [Escherichia coli K12].
coverage: Bacteria[1e-152] Eukaryota[2e-07]
conserved domains: (Evalue, description)
	5e-90	COG2912, COG2912, Uncharacterized conserved protein [Function unknown].
----------------------------------------------------
candidate #269:	b4180
likelihood ratios: Total 4.8e+07; Clust 6.6,3.0,3.6; BLAST 9.7,4.2,2.9; KEGG 14.1,2.8,2.2; ExprEco 6.9,10.4,2.4; ExprSce ,,; FusE2 1.0,0.7,0.5; FusE5 1.0,1.0,1.0; FusE10 ,,;
gene name: b4180	 (NP_418601)	gi: 16132002	length: 243aa
description: Gm2251 methyltransferase of 23S rRNA [Escherichia coli K12].
coverage: Archaea[2e-18] Bacteria[1e-133] Eukaryota[1e-17]
conserved domains: (Evalue, description)
	1e-70	COG0566, SpoU, rRNA methylases [Translation, ribosomal structure and biogenesis].
	1e-39	pfam00588, SpoU_methylase, SpoU rRNA Methylase family. This family of proteins probably use S-AdoMet. .
----------------------------------------------------
candidate #270:	b3702
likelihood ratios: Total 4.7e+07; Clust 4.1,4.1,3.4; BLAST 11.5,2.7,3.8; KEGG 9.2,4.1,2.3; ExprEco 9.0,1.8,5.0; ExprSce ,,; FusE2 1.0,1.0,1.0; FusE5 1.0,1.0,1.0; FusE10 ,,;
gene name: b3702	 (NP_418157)	gi: 16131570	length: 467aa
description: DNA biosynthesis; initiation of chromosome replication; can be transcription regulator [Escherichia coli K12].
coverage: Bacteria[0.0] Eukaryota[1e-94]
conserved domains: (Evalue, description)
	1e-147	COG0593, DnaA, ATPase involved in DNA replication initiation [DNA replication, recombination, and repair].
	1e-141	pfam00308, Bac_DnaA, Bacterial dnaA protein..
	1e-11	COG1484, DnaC, DNA replication protein [DNA replication, recombination, and repair].
----------------------------------------------------
candidate #271:	b1176
likelihood ratios: Total 4.7e+07; Clust 23.3,6.1,5.1; BLAST 6.3,3.7,3.6; KEGG 5.7,4.1,3.7; ExprEco 1.6,2.2,2.5; ExprSce ,,; FusE2 1.0,1.0,1.0; FusE5 1.0,1.0,1.0; FusE10 ,,;
gene name: b1176	 (NP_415694)	gi: 16129139	length: 231aa
description: cell division inhibitor, inhibits ftsZ ring formation [Escherichia coli K12].
coverage: Bacteria[1e-128]
conserved domains: (Evalue, description)
	7e-36	pfam03775, MinC_C, Septum formation inhibitor MinC, C-terminal domain. In Escherichia coli ftsZ assembles into a Z ring at midcell while assembly at polar sites is prevented by the min system. MinC, a component of this system, is an inhibitor of FtsZ assembly that is positioned within the cell by interaction with MinDE. MinC is an oligomer, probably a dimer. The C terminal half of MinC is the most conserved and interacts with MinD. The N terminal half is thought interact with FtsZ..
	2e-29	pfam05209, MinC_N, Septum formation inhibitor MinC, N-terminal domain. In Escherichia coli ftsZ assembles into a Z ring at midcell while assembly at polar sites is prevented by the min system. MinC, a component of this system, is an inhibitor of FtsZ assembly that is positioned within the cell by interaction with MinDE. MinC is an oligomer, probably a dimer. The C terminal half of MinC is the most conserved and interacts with MinD. The N terminal half is thought to interact with FtsZ..
----------------------------------------------------
candidate #272:	b4203
likelihood ratios: Total 4.6e+07; Clust 5.5,4.1,3.9; BLAST 11.8,2.8,3.1; KEGG 11.2,4.3,2.5; ExprEco 6.7,2.8,2.3; ExprSce ,,; FusE2 1.0,1.0,1.0; FusE5 1.0,1.0,1.0; FusE10 ,,;
gene name: b4203	 (NP_418624)	gi: 16132025	length: 149aa
description: 50S ribosomal subunit protein L9 [Escherichia coli K12].
coverage: Bacteria[3e-75] Eukaryota[2e-14]
conserved domains: (Evalue, description)
	7e-42	COG0359, RplI, Ribosomal protein L9 [Translation, ribosomal structure and biogenesis].
	4e-20	pfam03948, Ribosomal_L9_C, Ribosomal protein L9, C-terminal domain..
	7e-15	pfam01281, Ribosomal_L9_N, Ribosomal protein L9, N-terminal domain..
----------------------------------------------------
candidate #273:	b3635
likelihood ratios: Total 4.6e+07; Clust 4.2,5.0,6.2; BLAST 5.0,3.5,2.0; KEGG 2.1,37.8,3.1; ExprEco 3.3,3.1,4.1; ExprSce ,,; FusE2 1.0,1.0,1.0; FusE5 1.0,1.0,1.0; FusE10 ,,;
gene name: b3635	 (NP_418092)	gi: 16131506	length: 269aa
description: formamidopyrimidine DNA glycosylase [Escherichia coli K12].
coverage: Archaea[3e-19] Bacteria[1e-156] Eukaryota[1e-20]
conserved domains: (Evalue, description)
	1e-107	COG0266, Nei, Formamidopyrimidine-DNA glycosylase [DNA replication, recombination, and repair].
	8e-35	pfam01149, Fapy_DNA_glyco, Formamidopyrimidine-DNA glycosylase N-terminal domain. Formamidopyrimidine-DNA glycosylase (Fpg) is a DNA repair enzyme that excises oxidised purines from damaged DNA. This family is the N-terminal domain contains eight beta-strands, forming a beta-sandwich with two alpha-helices parallel to its edges..
	7e-32	pfam06831, H2TH, Formamidopyrimidine-DNA glycosylase H2TH domain. Formamidopyrimidine-DNA glycosylase (Fpg) is a DNA repair enzyme that excises oxidised purines from damaged DNA. This family is the central domain containing the DNA-binding helix-two turn-helix domain..
----------------------------------------------------
candidate #274:	b0661
likelihood ratios: Total 4.5e+07; Clust 5.3,5.4,6.5; BLAST 7.0,3.2,4.2; KEGG 6.4,7.3,6.1; ExprEco 3.2,1.8,5.2; ExprSce ,,; FusE2 1.0,1.0,1.0; FusE5 1.0,0.7,0.4; FusE10 ,,;
gene name: b0661	 (NP_415194)	gi: 16128644	length: 474aa
description: involved in methylthiolation of isopentenylated A37 derivatives in tRNA [Escherichia coli K12].
coverage: Archaea[2e-52] Bacteria[0.0] Eukaryota[8e-75]
conserved domains: (Evalue, description)
	1e-165	COG0621, MiaB, 2-methylthioadenine synthetase [Translation, ribosomal structure and biogenesis].
	2e-41	smart00729, Elp3, Elongator protein 3, MiaB family, Radical SAM; This superfamily contains MoaA, NifB, PqqE, coproporphyrinogen III oxidase, biotin synthase and MiaB families, and includes a representative in the eukaryotic elongator subunit, Elp-3. Some members of the family are methyltransferases. .
	1e-28	pfam00919, UPF0004, Uncharacterized protein family UPF0004. This family is the N terminal half of proteins with a C-terminal half, which has been shown to be related to MiaB proteins. This domain is a nearly always found in conjunction with pfam04055 and pfam01938, although its function is uncertain..
	1e-17	pfam04055, Radical_SAM, Radical SAM superfamily..
	2e-17	COG1032, COG1032, Fe-S oxidoreductase [Energy production and conversion].
----------------------------------------------------
candidate #275:	b0683
likelihood ratios: Total 4.5e+07; Clust 6.5,6.4,8.1; BLAST 13.0,1.3,1.7; KEGG 8.5,1.9,7.9; ExprEco 3.4,3.6,3.1; ExprSce ,,; FusE2 1.0,1.0,1.0; FusE5 1.0,1.0,1.0; FusE10 ,,;
gene name: b0683	 (NP_415209)	gi: 16128659	length: 148aa
description: negative regulator [Escherichia coli K12].
coverage: Archaea[2e-08] Bacteria[3e-83]
conserved domains: (Evalue, description)
	4e-40	pfam01475, FUR, Ferric uptake regulator family. This family includes metal ion uptake regulator proteins, that bind to the operator DNA and controls transcription of metal ion-responsive genes. This family is also known as the FUR family..
	2e-38	COG0735, Fur, Fe2+/Zn2+ uptake regulation proteins [Inorganic ion transport and metabolism].
----------------------------------------------------
candidate #276:	b3297
likelihood ratios: Total 4.5e+07; Clust 12.2,3.9,3.6; BLAST 1.9,4.5,5.0; KEGG 1.0,1.0,1.0; ExprEco 7.0,3.2,2.7; ExprSce ,,; FusE2 20.2,4.6,1.0; FusE5 1.0,1.0,1.0; FusE10 ,,;
gene name: b3297	 (NP_417756)	gi: 16131176	length: 129aa
description: 30S ribosomal subunit protein S11 [Escherichia coli K12].
coverage: Archaea[6e-22] Bacteria[2e-69] Eukaryota[2e-38]
conserved domains: (Evalue, description)
	4e-49	COG0100, RpsK, Ribosomal protein S11 [Translation, ribosomal structure and biogenesis].
	2e-40	pfam00411, Ribosomal_S11, Ribosomal protein S11..
----------------------------------------------------
candidate #277:	b1807
likelihood ratios: Total 4.5e+07; Clust 17.9,7.0,8.2; BLAST 6.1,5.7,5.7; KEGG 5.3,4.3,2.6; ExprEco 1.4,1.2,2.5; ExprSce ,,; FusE2 1.0,1.0,1.0; FusE5 1.0,1.0,0.9; FusE10 ,,;
gene name: b1807	 (NP_416321)	gi: 16129761	length: 231aa
description: putative glycoprotein endopeptidase [Escherichia coli K12].
coverage: Bacteria[1e-132]
conserved domains: (Evalue, description)
	1e-58	COG1214, COG1214, Inactive homolog of metal-dependent proteases, putative molecular chaperone [Posttranslational modification, protein turnover, chaperones].
	1e-43	pfam00814, Peptidase_M22, Glycoprotease family..
	4e-13	COG0533, QRI7, Metal-dependent proteases with possible chaperone activity [Posttranslational modification, protein turnover, chaperones].
----------------------------------------------------
candidate #278:	b4374
likelihood ratios: Total 4.4e+07; Clust 3.4,4.0,8.4; BLAST 2.4,5.9,11.7; KEGG 2.3,8.9,15.5; ExprEco 2.3,1.4,2.6; ExprSce ,,; FusE2 1.0,0.9,1.0; FusE5 1.0,1.0,1.0; FusE10 ,,;
gene name: b4374	 (NP_418791)	gi: 16132192	length: 225aa
description: putative enzyme with a phophatase-like domain [Escherichia coli K12].
coverage: Archaea[2e-13] Bacteria[1e-129] Eukaryota[2e-11]
conserved domains: (Evalue, description)
	1e-38	COG1011, COG1011, Predicted hydrolase (HAD superfamily) [General function prediction only].
	4e-19	pfam00702, Hydrolase, haloacid dehalogenase-like hydrolase. This family are structurally different from the alpha/ beta hydrolase family (pfam00561). This family includes L-2-haloacid dehalogenase, epoxide hydrolases and phosphatases. The structure of the family consists of two domains. One is an inserted four helix bundle, which is the least well conserved region of the alignment. The rest of the fold is composed of the core alpha/beta domain..
	3e-16	COG0546, Gph, Predicted phosphatases [General function prediction only].
	9e-14	COG0637, COG0637, Predicted phosphatase/phosphohexomutase [General function prediction only].
----------------------------------------------------
candidate #279:	b4234
likelihood ratios: Total 4.4e+07; Clust 2.3,2.2,2.6; BLAST 5.8,4.8,2.5; KEGG 2.3,2.2,1.6; ExprEco 57.6,2.0,6.2; ExprSce ,,; FusE2 1.0,1.0,1.0; FusE5 2.0,2.0,2.0; FusE10 ,,;
gene name: b4234	 (NP_418655)	gi: 16132056	length: 183aa
description: putative alpha helix protein [Escherichia coli K12].
coverage: Bacteria[1e-100]
conserved domains: (Evalue, description)
	4e-56	pfam04751, DUF615, Protein of unknown function (DUF615). This family of bacterial proteins has no known function..
----------------------------------------------------
candidate #280:	b2730
likelihood ratios: Total 4.4e+07; Clust 2.2,6.6,2.0; BLAST 7.9,10.2,10.3; KEGG 10.2,4.2,3.7; ExprEco 2.1,1.9,2.8; ExprSce ,,; FusE2 1.0,1.0,1.0; FusE5 1.0,1.0,1.0; FusE10 ,,;
gene name: b2730	 (NP_417210)	gi: 16130637	length: 322aa
description: hydrogenase 3 maturation protein [Escherichia coli K12].
coverage: Archaea[1e-64] Bacteria[1e-180]
conserved domains: (Evalue, description)
	1e-102	COG0309, HypE, Hydrogenase maturation factor [Posttranslational modification, protein turnover, chaperones].
	1e-24	pfam00586, AIRS, AIR synthase related protein, N-terminal domain. This family includes Hydrogen expression/formation protein HypE, AIR synthases EC:6.3.3.1, FGAM synthase EC:6.3.5.3 and selenide, water dikinase EC:2.7.9.3. The N-terminal domain of AIR synthase forms the dimer interface of the protein, and is suggested as a putative ATP binding domain..
	7e-19	COG0611, ThiL, Thiamine monophosphate kinase [Coenzyme metabolism].
	3e-15	pfam02769, AIRS_C, AIR synthase related protein, C-terminal domain. This family includes Hydrogen expression/formation protein HypE, AIR synthases EC:6.3.3.1, FGAM synthase EC:6.3.5.3 and selenide, water dikinase EC:2.7.9.3. The function of the C-terminal domain of AIR synthase is unclear, but the cleft formed between N and C domains is postulated as a sulphate binding site..
----------------------------------------------------
candidate #281:	b1209
likelihood ratios: Total 4.3e+07; Clust 87.2,16.9,1.7; BLAST 3.8,2.3,2.3; KEGG 3.1,2.6,3.4; ExprEco 2.1,5.4,2.8; ExprSce ,,; FusE2 1.0,1.0,1.0; FusE5 1.0,1.0,1.0; FusE10 ,,;
gene name: b1209	 (NP_415727)	gi: 16129172	length: 207aa
description: outer membrane component involved in lipoprotein localization [Escherichia coli K12].
coverage: Bacteria[1e-119]
conserved domains: (Evalue, description)
	1e-55	pfam03550, LolB, Outer membrane lipoprotein LolB..
----------------------------------------------------
candidate #282:	b0208
likelihood ratios: Total 4.2e+07; Clust 2.4,1.6,2.3; BLAST 3.7,356.3,5.7; KEGG 6.6,6.9,3.3; ExprEco 3.4,1.5,1.7; ExprSce ,,; FusE2 1.0,1.0,1.0; FusE5 1.0,0.7,0.7; FusE10 ,,;
gene name: b0208	 (NP_414744)	gi: 16128195	length: 304aa
description: putative transcriptional regulator (LysR family) [Escherichia coli K12].
coverage: Archaea[7e-14] Bacteria[1e-166] Eukaryota[2e-44]
conserved domains: (Evalue, description)
	8e-44	COG0583, LysR, Transcriptional regulator [Transcription].
	3e-31	pfam03466, LysR_substrate, LysR substrate binding domain. The structure of this domain is known and is similar to the periplasmic binding proteins..
	4e-14	pfam00126, HTH_1, Bacterial regulatory helix-turn-helix protein, lysR family..
----------------------------------------------------
candidate #283:	b1245
likelihood ratios: Total 4.2e+07; Clust 2.8,3.5,2.9; BLAST 2.8,5.9,10.7; KEGG 8.6,11.3,6.2; ExprEco 7.3,3.4,1.1; ExprSce ,,; FusE2 1.0,1.0,1.0; FusE5 1.0,0.7,0.7; FusE10 ,,;
gene name: b1245	 (NP_415761)	gi: 16129206	length: 302aa
description: homolog of Salmonella oligopeptide transport permease protein [Escherichia coli K12].
coverage: Archaea[3e-53] Bacteria[1e-165]
conserved domains: (Evalue, description)
	9e-70	COG1173, DppC, ABC-type dipeptide/oligopeptide/nickel transport systems, permease components [Amino acid transport and metabolism / Inorganic ion transport and metabolism].
	1e-35	COG4239, COG4239, ABC-type uncharacterized transport system, permease component [General function prediction only].
	3e-28	COG4171, SapC, ABC-type antimicrobial peptide transport system, permease component [Defense mechanisms].
	2e-17	pfam00528, BPD_transp_1, Binding-protein-dependent transport system inner membrane component. The alignments cover the most conserved region of the proteins, which is thought to be located in a cytoplasmic loop between two transmembrane domains. The members of this family have a variable number of transmembrane helices..
	5e-12	COG0601, DppB, ABC-type dipeptide/oligopeptide/nickel transport systems, permease components [Amino acid transport and metabolism / Inorganic ion transport and metabolism].
----------------------------------------------------
candidate #284:	b3066
likelihood ratios: Total 4.2e+07; Clust 17.6,3.3,4.7; BLAST 10.3,5.5,4.5; KEGG 6.5,1.5,1.1; ExprEco 8.5,2.0,6.4; ExprSce ,,; FusE2 1.0,1.0,1.0; FusE5 0.8,0.8,0.8; FusE10 ,,;
gene name: b3066	 (NP_417538)	gi: 16130962	length: 581aa
description: DNA biosynthesis; DNA primase [Escherichia coli K12].
coverage: Bacteria[0.0] Eukaryota[1e-23]
conserved domains: (Evalue, description)
	1e-156	COG0358, DnaG, DNA primase (bacterial type) [DNA replication, recombination, and repair].
	1e-43	pfam01807, zf-CHC2, CHC2 zinc finger. This domain is principally involved in DNA binding in DNA primases..
	4e-26	smart00400, ZnF_CHCC, zinc finger; .
	1e-20	cd00188, TOPRIM, topoisomerase/primase domain, a nucleotidyl transferase/hydrolase domain; found in topoisomerases, DnaG-type primases, OLD family nucleases and RecR proteins.
	2e-13	pfam01751, Toprim, Toprim domain. This is a conserved region from DNA primase. This corresponds to the Toprim domain common to DnaG primases, topoisomerases, OLD family nucleases and RecR proteins. Both DnaG motifs IV and V are present in the alignment, the DxD (V) motif may be involved in Mg2+ binding and mutations to the conserved glutamate (IV) completely abolish DnaG type primase activity. DNA primase EC:2.7.7.6 is a nucleotidyltransferase it synthesises the oligoribonucleotide primers required for DNA replication on the lagging strand of the replication fork; it can also prime the leading stand and has been implicated in cell division. This family also includes the atypical archaeal A subunit from type II DNA topoisomerases. Type II DNA topoisomerases catalyse the relaxation of DNA supercoiling by causing transient double strand breaks..
	3e-13	smart00493, TOPRIM, topoisomerases, DnaG-type primases, OLD family nucleases and RecR proteins .
----------------------------------------------------
candidate #285:	b4037
likelihood ratios: Total 4.2e+07; Clust 1.6,26.8,40.0; BLAST 1.2,6.3,1.6; KEGG 1.1,1.7,1.4; ExprEco 4.3,9.0,19.5; ExprSce ,,; FusE2 1.0,1.0,1.0; FusE5 1.0,1.0,1.0; FusE10 ,,;
gene name: b4037	 (NP_418461)	gi: 16131863	length: 306aa
description: periplasmic protein of mal regulon [Escherichia coli K12].
coverage: Bacteria[1e-168]
----------------------------------------------------
candidate #286:	b3294
likelihood ratios: Total 4.1e+07; Clust 8.5,3.0,3.3; BLAST 24.5,2.9,2.7; KEGG 13.2,2.9,2.5; ExprEco 9.2,1.8,1.6; ExprSce ,,; FusE2 1.0,1.0,1.0; FusE5 1.0,1.0,1.0; FusE10 ,,;
gene name: b3294	 (NP_417753)	gi: 16131173	length: 127aa
description: 50S ribosomal subunit protein L17 [Escherichia coli K12].
coverage: Bacteria[1e-65] Eukaryota[8e-24]
conserved domains: (Evalue, description)
	4e-46	COG0203, RplQ, Ribosomal protein L17 [Translation, ribosomal structure and biogenesis].
	1e-31	pfam01196, Ribosomal_L17, Ribosomal protein L17..
----------------------------------------------------
candidate #287:	b3449
likelihood ratios: Total 4.1e+07; Clust 5.0,4.8,3.2; BLAST 1.6,2.5,6.9; KEGG 7.5,1.5,8.4; ExprEco 2.0,40.6,2.4; ExprSce ,,; FusE2 1.0,1.0,1.0; FusE5 1.0,1.0,1.0; FusE10 ,,;
gene name: b3449	 (NP_417906)	gi: 16131321	length: 247aa
description: glycerophosphodiester phosphodiesterase, cytosolic [Escherichia coli K12].
coverage: Archaea[5e-13] Bacteria[1e-143] Eukaryota[1e-15]
conserved domains: (Evalue, description)
	1e-47	pfam03009, GDPD, Glycerophosphoryl diester phosphodiesterase family. E. coli has two sequence related isozymes of glycerophosphoryl diester phosphodiesterase (GDPD) - periplasmic and cytosolic. This family also includes agrocinopine synthase, the similarity to GDPD has been noted. This family appears to have weak but not significant matches to mammalian phospholipase C pfam00388, which suggests that this family may adopt a TIM barrel fold..
	3e-47	COG0584, UgpQ, Glycerophosphoryl diester phosphodiesterase [Energy production and conversion].
----------------------------------------------------
candidate #288:	b1734
likelihood ratios: Total 4.1e+07; Clust 2.8,2.4,1.7; BLAST 1.9,49.7,34.2; KEGG 2.5,7.0,13.8; ExprEco 1.6,2.6,1.1; ExprSce ,,; FusE2 1.0,1.0,1.0; FusE5 1.0,1.0,1.0; FusE10 ,,;
gene name: b1734	 (NP_416248)	gi: 16129688	length: 450aa
description: phospho-beta-glucosidase, NAD(P)-binding (cellobiose-6-phosphate hydrolase) [Escherichia coli K12].
coverage: Bacteria[0.0]
conserved domains: (Evalue, description)
	1e-153	COG1486, CelF, Alpha-galactosidases/6-phospho-beta-glucosidases, family 4 of glycosyl hydrolases [Carbohydrate transport and metabolism].
	1e-146	pfam02056, Glyco_hydro_4, Family 4 glycosyl hydrolase..
----------------------------------------------------
candidate #289:	b3813
likelihood ratios: Total 3.9e+07; Clust 4.7,2.8,20.0; BLAST 7.3,6.4,3.2; KEGG 7.6,2.0,1.9; ExprEco 11.8,2.5,2.4; ExprSce ,,; FusE2 1.0,1.0,1.0; FusE5 0.8,0.8,0.8; FusE10 ,,;
gene name: b3813	 (NP_418258)	gi: 16131665	length: 720aa
description: DNA-dependent ATPase I and helicase II [Escherichia coli K12].
coverage: Archaea[7e-54] Bacteria[0.0] Eukaryota[4e-82]
conserved domains: (Evalue, description)
	0.0	COG0210, UvrD, Superfamily I DNA and RNA helicases [DNA replication, recombination, and repair].
	1e-147	pfam00580, UvrD-helicase, UvrD/REP helicase. The Rep family helicases are composed of four structural domains. The Rep family function as dimers. REP helicases catalyse ATP dependent unwinding of double stranded DNA to single stranded DNA. Some members have large insertions near to the carboxy-terminus relative to other members of the family..
	2e-42	COG1074, RecB, ATP-dependent exoDNAse (exonuclease V) beta subunit (contains helicase and exonuclease domains) [DNA replication, recombination, and repair].
----------------------------------------------------
candidate #290:	b2951
likelihood ratios: Total 3.9e+07; Clust 11.6,5.6,6.3; BLAST 9.5,8.0,7.2; KEGG 5.0,3.0,4.7; ExprEco 1.3,1.2,1.9; ExprSce ,,; FusE2 1.0,0.9,0.9; FusE5 1.0,1.0,1.0; FusE10 ,,;
gene name: b2951	 (NP_417426)	gi: 16130852	length: 234aa
description: putative enzyme with PLP-binding domain [Escherichia coli K12].
coverage: Archaea[4e-23] Bacteria[1e-128] Eukaryota[2e-38]
conserved domains: (Evalue, description)
	9e-87	COG0325, COG0325, Predicted enzyme with a TIM-barrel fold [General function prediction only].
	1e-75	cd00635, YBL036c_PLPDEIII, PLP dependent enzymes class III (PLPDE_III). The prototype of this CD, yeast hypothetical protein YBL036c, is homologous to a P. aeruginosa gene that is co-transcribed with a known proline biosynthetic gene. These proteins are classified as PyridoxaL 5'-phosphate Dependent Enzymes class III. This version is widely distributed among all three froms of life. This group has not been characterized extensively..
	9e-33	pfam01168, Ala_racemase_N, Alanine racemase, N-terminal domain..
----------------------------------------------------
candidate #291:	b4171
likelihood ratios: Total 3.9e+07; Clust 11.9,2.6,5.0; BLAST 11.3,11.8,3.2; KEGG 10.3,3.2,3.4; ExprEco 4.3,2.1,1.8; ExprSce ,,; FusE2 1.0,1.0,1.0; FusE5 0.7,0.7,0.7; FusE10 ,,;
gene name: b4171	 (NP_418592)	gi: 16131993	length: 316aa
description: delta(2)-isopentenylpyrophosphate tRNA-adenosine transferase [Escherichia coli K12].
coverage: Bacteria[1e-177] Eukaryota[9e-36]
conserved domains: (Evalue, description)
	1e-109	COG0324, MiaA, tRNA delta(2)-isopentenylpyrophosphate transferase [Translation, ribosomal structure and biogenesis].
	1e-101	pfam01715, IPPT, IPP transferase. This is a family of IPP transferases EC:2.5.1.8 also known as tRNA delta(2)-isopentenylpyrophosphate transferase. These enzymes modify both cytoplasmic and mitochondrial tRNAs at A(37) to give isopentenyl A(37)..
----------------------------------------------------
candidate #292:	b2159
likelihood ratios: Total 3.8e+07; Clust 6.2,6.2,3.3; BLAST 2.7,10.7,3.0; KEGG 5.1,6.5,7.5; ExprEco 2.7,2.8,2.3; ExprSce ,,; FusE2 1.0,0.9,0.9; FusE5 1.0,1.0,1.0; FusE10 ,,;
gene name: b2159	 (NP_416664)	gi: 16130097	length: 285aa
description: endonuclease IV [Escherichia coli K12].
coverage: Archaea[4e-43] Bacteria[1e-164] Eukaryota[6e-70]
conserved domains: (Evalue, description)
	3e-98	COG0648, Nfo, Endonuclease IV [DNA replication, recombination, and repair].
	3e-91	smart00518, AP2Ec, AP endonuclease family 2; These endonucleases play a role in DNA repair. Cleave phosphodiester bonds at apurinic or apyrimidinic sites .
	9e-82	cd00019, AP2Ec, AP endonuclease family 2; These endonucleases play a role in DNA repair. Cleave phosphodiester bonds at apurinic or apyrimidinic sites; the alignment also contains hexulose-6-phosphate isomerases, enzymes that catalyze the epimerization of D-arabino-6-hexulose 3-phosphate to D-fructose 6-phosphate, via cleaving the phosphoesterbond with the sugar. .
	2e-59	pfam01261, AP_endonuc_2, AP endonuclease family 2..
----------------------------------------------------
candidate #293:	b3067
likelihood ratios: Total 3.7e+07; Clust 9.1,3.5,3.5; BLAST 8.7,4.2,3.9; KEGG 10.2,3.4,2.4; ExprEco 7.5,2.8,2.6; ExprSce ,,; FusE2 1.0,1.0,1.0; FusE5 0.8,0.8,0.8; FusE10 ,,;
gene name: b3067	 (NP_417539)	gi: 16130963	length: 613aa
description: RNA polymerase, sigma(70) factor; regulation of proteins induced at high temperatures [Escherichia coli K12].
coverage: Bacteria[0.0] Eukaryota[5e-69]
conserved domains: (Evalue, description)
	2e-99	COG0568, RpoD, DNA-directed RNA polymerase, sigma subunit (sigma70/sigma32) [Transcription].
	7e-65	pfam04546, Sigma70_ner, Sigma-70, non-essential region. The domain is found in the primary vegetative sigma factor. The function of this domain is unclear and can be removed without loss of function. .
	5e-27	COG1191, FliA, DNA-directed RNA polymerase specialized sigma subunit [Transcription].
[truncated: 311,746 more chars]
