# Supplementary material for: Identifying metabolic enzymes with multiple types of association evidence
Source: BMC Bioinformatics. 2006 Mar 29;7:177. doi: 10.1186/1471-2105-7-177 (PMC1450304; doi:10.1186/1471-2105-7-177)
Supplement: Additional File 17 — predictions.zip. Sample predictions of E. coli orphans. Additional datasets, including pair-wise functional association matrices for different types of evidence and BLAST-based orthology datasets, are available on the authors' web site[63]. [file 1471-2105-7-177-S17.zip › predictions/unidentified/EC_2.7.1.100_candidates]

Description of the missing enzyme:
name:           5-methylthioribose kinase
reaction:       [c]5mtr + atp --> 5mdr1p + adp + h
process:        Arginine and Proline Metabolism
EC number:      2.7.1.100

Identification: has not been identified

=====================================================
top 500 candidates:
-----------------------------------------------------

candidate #1:	b2081
likelihood ratios: Total 5.5e+15; Clust 90.7,6.2,3.4; BLAST 406.0,136.4,6.2; KEGG 38.4,94.5,18.5; ExprEco 8.8,3.7,3.8; ExprSce ,,; FusE2 ,,; FusE5 ,,; FusE10 ,,;
gene name: b2081	 (NP_416585)	gi: 16130021	length: 453aa
description: putative protease [Escherichia coli K12].
coverage: Archaea[2e-48] Bacteria[0.0]
conserved domains: (Evalue, description)
	1e-75	pfam01136, Peptidase_U32, Peptidase family U32..
----------------------------------------------------
candidate #2:	b3237
likelihood ratios: Total 5.3e+15; Clust 40.4,5.8,4.0; BLAST 16.0,23.3,10.2; KEGG 248.1,67.9,37.1; ExprEco 39.9,23.7,2.5; ExprSce ,,; FusE2 ,,; FusE5 ,,; FusE10 ,,;
gene name: b3237	 (NP_417704)	gi: 16131127	length: 156aa
description: repressor of arg regulon; cer-mediated site specific recombination [Escherichia coli K12].
coverage: Bacteria[4e-81] Eukaryota[2e-28]
conserved domains: (Evalue, description)
	3e-44	COG1438, ArgR, Arginine repressor [Transcription].
	7e-20	pfam02863, Arg_repressor_C, Arginine repressor, C-terminal domain..
	3e-18	pfam01316, Arg_repressor, Arginine repressor, DNA binding domain..
----------------------------------------------------
candidate #3:	b1127
likelihood ratios: Total 3.7e+14; Clust 10.9,2.2,65.5; BLAST 127.6,88.7,40.6; KEGG 19.0,172.4,26.7; ExprEco 2.8,1.5,1.5; ExprSce ,,; FusE2 ,,; FusE5 ,,; FusE10 ,,;
gene name: b1127	 (NP_415645)	gi: 16129090	length: 408aa
description: putative peptidase T [Escherichia coli K12].
coverage: Bacteria[0.0] Eukaryota[7e-56]
conserved domains: (Evalue, description)
	1e-132	COG2195, PepD, Di- and tripeptidases [Amino acid transport and metabolism].
	3e-36	pfam01546, Peptidase_M20, Peptidase family M20/M25/M40. This family includes a range of zinc metallopeptidases belonging to several families in the peptidase classification. Family M20 are Glutamate carboxypeptidases. Peptidase family M25 contains X-His dipeptidases..
	3e-12	COG0624, ArgE, Acetylornithine deacetylase/Succinyl-diaminopimelate desuccinylase and related deacylases [Amino acid transport and metabolism].
----------------------------------------------------
candidate #4:	b3848
likelihood ratios: Total 9.0e+13; Clust 3.9,8.8,4.5; BLAST 828.7,16.6,15.3; KEGG 480.1,51.8,7.9; ExprEco 4.1,1.7,2.1; ExprSce ,,; FusE2 ,,; FusE5 ,,; FusE10 ,,;
gene name: b3848	 (NP_418290)	gi: 49176431	length: 205aa
description: putative elongation factor [Escherichia coli K12].
coverage: Archaea[6e-19] Bacteria[1e-113] Eukaryota[5e-21]
conserved domains: (Evalue, description)
	1e-56	COG1739, COG1739, Uncharacterized conserved protein [Function unknown].
	5e-39	pfam01205, UPF0029, Uncharacterized protein family UPF0029..
----------------------------------------------------
candidate #5:	b1736
likelihood ratios: Total 8.1e+12; Clust 1.4,3.2,6.0; BLAST 161.4,478.7,14.7; KEGG 11.7,305.1,15.7; ExprEco 1.7,1.2,2.4; ExprSce ,,; FusE2 ,,; FusE5 ,,; FusE10 ,,;
gene name: b1736	 (NP_416250)	gi: 16129690	length: 116aa
description: PEP-dependent phosphotransferase enzyme III for cellobiose, arbutin, and salicin [Escherichia coli K12].
coverage: Bacteria[3e-57]
conserved domains: (Evalue, description)
	1e-24	cd00215, PTS_IIA_lac, PTS_IIA, PTS system, lactose/cellobiose specific IIA subunit. The bacterial phosphoenolpyruvate: sugar phosphotransferase system (PTS) is a multi-protein system involved in the regulation of a variety of metabolic and transcriptional processes. This family is one of four structurally and functionally distinct group IIA PTS system cytoplasmic enzymes, necessary for the uptake of carbohydrates across the cytoplasmic membrane and their phosphorylation. This family of proteins normally function as a homotrimer, stabilized by a centrally located metal ion. Separation into subunits is thought to occur after phosphorylation..
----------------------------------------------------
candidate #6:	b0820
likelihood ratios: Total 5.1e+12; Clust 3.9,3.4,14.4; BLAST 579.4,13.3,3.4; KEGG 652.5,34.3,3.4; ExprEco 2.3,2.6,2.3; ExprSce ,,; FusE2 ,,; FusE5 ,,; FusE10 ,,;
gene name: b0820	 (NP_415341)	gi: 16128788	length: 530aa
description: putative ATP-binding component of a transport system [Escherichia coli K12].
coverage: Archaea[9e-25] Bacteria[0.0] Eukaryota[5e-81]
conserved domains: (Evalue, description)
	1e-169	COG0488, Uup, ATPase components of ABC transporters with duplicated ATPase domains [General function prediction only].
	5e-36	cd00267, ABC_ATPase, ABC (ATP-binding cassette) transporter nucleotide-binding domain; ABC transporters are a large family of proteins involved in the transport of a wide variety of different compounds, like sugars, ions, peptides and more complex organic molecules. The nucleotide binding domain shows the highest similarity between all members of the family. ABC transporters are a subset of nucleotide hydrolases that contain a signature motif, Q-loop, and H-loop/switch region in addition to the Walker A motif/P-loop andWalker B motif commonly found in a number of ATP- and GTP-binding and hydrolyzing proteins..
	8e-34	COG1123, COG1123, ATPase components of various ABC-type transport systems, contain duplicated ATPase [General function prediction only].
	5e-31	COG1121, ZnuC, ABC-type Mn/Zn transport systems, ATPase component [Inorganic ion transport and metabolism].
	1e-29	COG1120, FepC, ABC-type cobalamin/Fe3+-siderophores transport systems, ATPase components [Inorganic ion transport and metabolism / Coenzyme metabolism].
	6e-29	pfam00005, ABC_tran, ABC transporter. ABC transporters for a large family of proteins responsible for translocation of a variety of compounds across biological membranes. ABC transporters are the largest family of proteins in many completely sequenced bacteria. ABC transporters are composed of two copies of this domain and two copies of a transmembrane domain pfam00664. These four domains may belong to a single polypeptide, or belong in different polypeptide chains..
	4e-27	COG1131, CcmA, ABC-type multidrug transport system, ATPase component [Defense mechanisms].
	3e-25	COG3845, COG3845, ABC-type uncharacterized transport systems, ATPase components [General function prediction only].
	1e-24	COG1129, MglA, ABC-type sugar transport system, ATPase component [Carbohydrate transport and metabolism].
	8e-24	COG3839, MalK, ABC-type sugar transport systems, ATPase components [Carbohydrate transport and metabolism].
	1e-23	COG2274, SunT, ABC-type bacteriocin/lantibiotic exporters, contain an N-terminal double-glycine peptidase domain [Defense mechanisms].
	8e-23	COG1136, SalX, ABC-type antimicrobial peptide transport system, ATPase component [Defense mechanisms].
	2e-22	COG1245, COG1245, Predicted ATPase, RNase L inhibitor (RLI) homolog [General function prediction only].
	5e-22	COG1116, TauB, ABC-type nitrate/sulfonate/bicarbonate transport system, ATPase component [Inorganic ion transport and metabolism].
	7e-22	COG1119, ModF, ABC-type molybdenum transport system, ATPase component/photorepair protein PhrA [Inorganic ion transport and metabolism].
	2e-21	COG1122, CbiO, ABC-type cobalt transport system, ATPase component [Inorganic ion transport and metabolism].
	2e-21	COG0411, LivG, ABC-type branched-chain amino acid transport systems, ATPase component [Amino acid transport and metabolism].
	3e-21	COG1118, CysA, ABC-type sulfate/molybdate transport systems, ATPase component [Inorganic ion transport and metabolism].
	1e-20	COG1135, AbcC, ABC-type metal ion transport system, ATPase component [Inorganic ion transport and metabolism].
	1e-20	COG3842, PotA, ABC-type spermidine/putrescine transport systems, ATPase components [Amino acid transport and metabolism].
	2e-20	COG1124, DppF, ABC-type dipeptide/oligopeptide/nickel transport system, ATPase component [Amino acid transport and metabolism / Inorganic ion transport and metabolism].
	2e-20	COG4172, COG4172, ABC-type uncharacterized transport system, duplicated ATPase component [General function prediction only].
	3e-20	COG1126, GlnQ, ABC-type polar amino acid transport system, ATPase component [Amino acid transport and metabolism].
	1e-19	COG3638, COG3638, ABC-type phosphate/phosphonate transport system, ATPase component [Inorganic ion transport and metabolism].
	2e-19	COG1127, Ttg2A, ABC-type transport system involved in resistance to organic solvents, ATPase component [Secondary metabolites biosynthesis, transport, and catabolism].
	4e-19	COG4178, COG4178, ABC-type uncharacterized transport system, permease and ATPase components [General function prediction only].
	1e-18	COG4987, CydC, ABC-type transport system involved in cytochrome bd biosynthesis, fused ATPase and permease components [Energy production and conversion / Posttranslational modification, protein turnover, chaperones].
	2e-18	COG4988, CydD, ABC-type transport system involved in cytochrome bd biosynthesis, ATPase and permease components [Energy production and conversion / Posttranslational modification, protein turnover, chaperones].
	4e-18	COG4674, COG4674, Uncharacterized ABC-type transport system, ATPase component [General function prediction only].
	5e-18	COG4133, CcmA, ABC-type transport system involved in cytochrome c biogenesis, ATPase component [Posttranslational modification, protein turnover, chaperones].
	6e-18	COG1125, OpuBA, ABC-type proline/glycine betaine transport systems, ATPase components [Amino acid transport and metabolism].
	7e-18	COG1134, TagH, ABC-type polysaccharide/polyol phosphate transport system, ATPase component [Carbohydrate transport and metabolism / Cell envelope biogenesis, outer membrane].
	1e-17	COG2884, FtsE, Predicted ATPase involved in cell division [Cell division and chromosome partitioning].
	4e-17	COG4152, COG4152, ABC-type uncharacterized transport system, ATPase component [General function prediction only].
	9e-17	COG4618, ArpD, ABC-type protease/lipase transport system, ATPase and permease components [General function prediction only].
	2e-16	COG0444, DppD, ABC-type dipeptide/oligopeptide/nickel transport system, ATPase component [Amino acid transport and metabolism / Inorganic ion transport and metabolism].
	3e-16	COG1132, MdlB, ABC-type multidrug transport system, ATPase and permease components [Defense mechanisms].
	4e-16	COG4586, COG4586, ABC-type uncharacterized transport system, ATPase component [General function prediction only].
	7e-16	COG0410, LivF, ABC-type branched-chain amino acid transport systems, ATPase component [Amino acid transport and metabolism].
	1e-15	COG4181, COG4181, Predicted ABC-type transport system involved in lysophospholipase L1 biosynthesis, ATPase component [Secondary metabolites biosynthesis, transport, and catabolism].
	2e-15	COG4555, NatA, ABC-type Na+ transport system, ATPase component [Energy production and conversion / Inorganic ion transport and metabolism].
	2e-15	COG4619, COG4619, ABC-type uncharacterized transport system, ATPase component [General function prediction only].
	4e-15	COG4559, COG4559, ABC-type hemin transport system, ATPase component [Inorganic ion transport and metabolism].
	7e-15	COG4525, TauB, ABC-type taurine transport system, ATPase component [Inorganic ion transport and metabolism].
	9e-15	COG4608, AppF, ABC-type oligopeptide transport system, ATPase component [Amino acid transport and metabolism].
	1e-14	COG1101, PhnK, ABC-type uncharacterized transport system, ATPase component [General function prediction only].
	4e-14	COG4604, CeuD, ABC-type enterochelin transport system, ATPase component [Inorganic ion transport and metabolism].
	6e-14	COG2401, COG2401, ABC-type ATPase fused to a predicted acetyltransferase domain [General function prediction only].
	1e-13	COG4598, HisP, ABC-type histidine transport system, ATPase component [Amino acid transport and metabolism].
	2e-13	COG0396, SufC, ABC-type transport system involved in Fe-S cluster assembly, ATPase component [Posttranslational modification, protein turnover, chaperones].
	2e-12	COG4161, ArtP, ABC-type arginine transport system, ATPase component [Amino acid transport and metabolism].
	2e-12	COG4778, PhnL, ABC-type phosphonate transport system, ATPase component [Inorganic ion transport and metabolism].
	3e-12	COG3840, ThiQ, ABC-type thiamine transport system, ATPase component [Coenzyme metabolism].
	3e-12	COG4107, PhnK, ABC-type phosphonate transport system, ATPase component [Inorganic ion transport and metabolism].
	7e-12	COG4148, ModC, ABC-type molybdate transport system, ATPase component [Inorganic ion transport and metabolism].
	1e-11	COG1137, YhbG, ABC-type (unclassified) transport system, ATPase component [General function prediction only].
	2e-11	COG4167, SapF, ABC-type antimicrobial peptide transport system, ATPase component [Defense mechanisms].
	2e-11	COG4175, ProV, ABC-type proline/glycine betaine transport system, ATPase component [Amino acid transport and metabolism].
----------------------------------------------------
candidate #7:	b2580
likelihood ratios: Total 1.3e+12; Clust 49.6,7.3,2.8; BLAST 161.4,6.5,4.6; KEGG 85.8,8.2,7.8; ExprEco 2.9,3.1,5.5; ExprSce ,,; FusE2 ,,; FusE5 ,,; FusE10 ,,;
gene name: b2580	 (NP_417075)	gi: 16130505	length: 229aa
description: uracil-DNA-glycosylase [Escherichia coli K12].
coverage: Bacteria[1e-134] Eukaryota[2e-70]
conserved domains: (Evalue, description)
	1e-105	COG0692, Ung, Uracil DNA glycosylase [DNA replication, recombination, and repair].
	7e-37	pfam03167, UDG, Uracil DNA glycosylase superfamily..
----------------------------------------------------
candidate #8:	b1245
likelihood ratios: Total 8.4e+11; Clust 4.0,2.8,8.9; BLAST 74.9,7.1,183.7; KEGG 40.0,20.8,26.7; ExprEco 2.4,1.5,1.0; ExprSce ,,; FusE2 ,,; FusE5 ,,; FusE10 ,,;
gene name: b1245	 (NP_415761)	gi: 16129206	length: 302aa
description: homolog of Salmonella oligopeptide transport permease protein [Escherichia coli K12].
coverage: Archaea[3e-53] Bacteria[1e-165]
conserved domains: (Evalue, description)
	9e-70	COG1173, DppC, ABC-type dipeptide/oligopeptide/nickel transport systems, permease components [Amino acid transport and metabolism / Inorganic ion transport and metabolism].
	1e-35	COG4239, COG4239, ABC-type uncharacterized transport system, permease component [General function prediction only].
	3e-28	COG4171, SapC, ABC-type antimicrobial peptide transport system, permease component [Defense mechanisms].
	2e-17	pfam00528, BPD_transp_1, Binding-protein-dependent transport system inner membrane component. The alignments cover the most conserved region of the proteins, which is thought to be located in a cytoplasmic loop between two transmembrane domains. The members of this family have a variable number of transmembrane helices..
	5e-12	COG0601, DppB, ABC-type dipeptide/oligopeptide/nickel transport systems, permease components [Amino acid transport and metabolism / Inorganic ion transport and metabolism].
----------------------------------------------------
candidate #9:	b4213
likelihood ratios: Total 7.8e+11; Clust 7.9,5.3,3.4; BLAST 191.0,12.2,33.3; KEGG 17.7,40.5,13.3; ExprEco 2.1,2.2,1.6; ExprSce ,,; FusE2 ,,; FusE5 ,,; FusE10 ,,;
gene name: b4213	 (NP_418634)	gi: 16132035	length: 647aa
description: 2':3'-cyclic-nucleotide 2'-phosphodiesterase [Escherichia coli K12].
coverage: Archaea[5e-15] Bacteria[0.0] Eukaryota[6e-17]
conserved domains: (Evalue, description)
	1e-123	COG0737, UshA, 5'-nucleotidase/2',3'-cyclic phosphodiesterase and related esterases [Nucleotide transport and metabolism].
	8e-25	pfam02872, 5_nucleotid_C, 5'-nucleotidase, C-terminal domain..
----------------------------------------------------
candidate #10:	b1738
likelihood ratios: Total 5.6e+11; Clust 1.2,2.8,4.4; BLAST 139.1,193.4,17.3; KEGG 9.6,228.9,10.8; ExprEco 1.6,1.4,1.5; ExprSce ,,; FusE2 ,,; FusE5 ,,; FusE10 ,,;
gene name: b1738	 (NP_416252)	gi: 16129692	length: 106aa
description: PEP-dependent phosphotransferase enzyme IV for cellobiose, arbutin, and salicin [Escherichia coli K12].
coverage: Bacteria[2e-52]
conserved domains: (Evalue, description)
	1e-30	cd00133, PTS_IIB_lac, PTS system, lactose/cellobiose specific IIB subunit. The bacterial phosphoenolpyruvate: sugar phosphotransferase system (PTS) is a multi-protein system involved in the regulation of a variety of metabolic and transcriptional processes. This family is one of four structurally and functionally distinct group IIB PTS system cytoplasmic enzymes, necessary for the uptake of carbohydrates across the cytoplasmic membrane and their phosphorylation.
	1e-27	COG1440, CelA, Phosphotransferase system cellobiose-specific component IIB [Carbohydrate transport and metabolism].
	6e-11	pfam02302, PTS_IIB, PTS system, Lactose/Cellobiose specific IIB subunit. The bacterial phosphoenolpyruvate: sugar phosphotransferase system (PTS) is a multi-protein system involved in the regulation of a variety of metabolic and transcriptional processes. The lactose/cellobiose-specific family are one of four structurally and functionally distinct group IIB PTS system cytoplasmic enzymes. The fold of IIB cellobiose shows similar structure to mammalian tyrosine phosphatases. .
----------------------------------------------------
candidate #11:	b1737
likelihood ratios: Total 2.8e+11; Clust 1.5,5.2,5.5; BLAST 85.5,356.3,12.9; KEGG 6.9,138.7,14.8; ExprEco 1.2,1.0,1.0; ExprSce ,,; FusE2 ,,; FusE5 ,,; FusE10 ,,;
gene name: b1737	 (NP_416251)	gi: 16129691	length: 452aa
description: PEP-dependent phosphotransferase enzyme II for cellobiose, arbutin, and salicin [Escherichia coli K12].
coverage: Bacteria[0.0]
conserved domains: (Evalue, description)
	1e-112	COG1455, CelB, Phosphotransferase system cellobiose-specific component IIC [Carbohydrate transport and metabolism].
	5e-26	pfam02378, PTS_EIIC, Phosphotransferase system, EIIC. The bacterial phosphoenolpyruvate: sugar phosphotransferase system (PTS) is a multi-protein system involved in the regulation of a variety of metabolic and transcriptional processes. The sugar-specific permease of the PTS consists of three domains (IIA, IIB and IIC). The IIC domain catalyses the transfer of a phosphoryl group from IIB to the sugar substrate..
----------------------------------------------------
candidate #12:	b2231
likelihood ratios: Total 2.1e+11; Clust 3.8,51.1,6.8; BLAST 13.2,6.9,3.3; KEGG 66.7,4.5,2.0; ExprEco 21.1,6.2,7.1; ExprSce ,,; FusE2 ,,; FusE5 ,,; FusE10 ,,;
gene name: b2231	 (NP_416734)	gi: 16130166	length: 875aa
description: DNA gyrase, subunit A, type II topoisomerase [Escherichia coli K12].
coverage: Archaea[0.0] Bacteria[0.0] Eukaryota[0.0]
conserved domains: (Evalue, description)
	0.0	cd00187, TOP4c, DNA Topoisomerase, subtype IIA; domain A'; bacterial DNA topoisomerase IV (C subunit, ParC), bacterial DNA gyrases (A subunit, GyrA),mammalian DNA toposiomerases II. DNA topoisomerases are essential enzymes that regulate the conformational changes in DNA topology by catalysing the concerted breakage and rejoining of DNA strands during normal cellular growth..
	0.0	pfam00521, DNA_topoisoIV, DNA gyrase/topoisomerase IV, subunit A..
	0.0	COG0188, GyrA, Type IIA topoisomerase (DNA gyrase/topo II, topoisomerase IV), A subunit [DNA replication, recombination, and repair].
	1e-173	smart00434, TOP4c, DNA Topoisomerase IV; Bacterial DNA topoisomerase IV, GyrA, ParC .
----------------------------------------------------
candidate #13:	b3181
likelihood ratios: Total 1.7e+11; Clust 160.6,11.6,4.3; BLAST 19.0,3.1,1.7; KEGG 105.0,8.8,2.7; ExprEco 7.3,3.8,3.0; ExprSce ,,; FusE2 ,,; FusE5 ,,; FusE10 ,,;
gene name: b3181	 (NP_417648)	gi: 49176324	length: 153aa
description: transcription elongation factor, cleaves 3' nucleotide of paused mRNA [Escherichia coli K12].
coverage: Bacteria[1e-80]
conserved domains: (Evalue, description)
	4e-44	COG0782, GreA, Transcription elongation factor [Transcription].
	4e-26	pfam01272, GreA_GreB, Prokaryotic transcription elongation factor, GreA/GreB, C-terminal domain. This domain has a FKBP-like fold..
	6e-22	pfam03449, GreA_GreB_N, Prokaryotic transcription elongation factor, GreA/GreB, N-terminal domain. This domain adopts a long alpha-hairpin structure..
----------------------------------------------------
candidate #14:	b3887
likelihood ratios: Total 1.2e+11; Clust 19.7,26.1,3.1; BLAST 4.0,9.4,5.9; KEGG 4.7,17.2,20.5; ExprEco 3.7,7.7,7.5; ExprSce ,,; FusE2 ,,; FusE5 ,,; FusE10 ,,;
gene name: b3887	 (NP_418323)	gi: 16131727	length: 145aa
description: D-Tyr-tRNA(Tyr) deacylase [Escherichia coli K12].
coverage: Bacteria[2e-76] Eukaryota[2e-24]
conserved domains: (Evalue, description)
	7e-59	cd00563, Dtyr_deacylase, D-Tyrosyl-tRNAtyr deacylases; a class of tRNA-dependent hydrolases which are capable of hydrolyzing the ester bond of D-Tyrosyl-tRNA reducing the level of cellular D-Tyrosine while recycling the peptidyl-tRNA; found in bacteria and in eukaryotes but not in archea; beta barrel-like fold structure; forms homodimers in which two surface cavities serve as the active site for tRNA binding.
----------------------------------------------------
candidate #15:	b1324
likelihood ratios: Total 1.1e+11; Clust 5.6,3.2,2.8; BLAST 78.2,18.2,4.8; KEGG 36.0,16.5,32.9; ExprEco 1.8,2.8,3.0; ExprSce ,,; FusE2 ,,; FusE5 ,,; FusE10 ,,;
gene name: b1324	 (NP_415840)	gi: 16129285	length: 168aa
description: thiol peroxidase [Escherichia coli K12].
coverage: Archaea[8e-11] Bacteria[1e-88]
conserved domains: (Evalue, description)
	5e-66	COG2077, Tpx, Peroxiredoxin [Posttranslational modification, protein turnover, chaperones].
	1e-28	pfam00578, AhpC-TSA, AhpC/TSA family. This family contains proteins related to alkyl hydroperoxide reductase (AhpC) and thiol specific antioxidant (TSA). .
	9e-17	COG1225, Bcp, Peroxiredoxin [Posttranslational modification, protein turnover, chaperones].
----------------------------------------------------
candidate #16:	b0170
likelihood ratios: Total 9.0e+10; Clust 34.6,5.5,3.8; BLAST 14.4,2.0,1.9; KEGG 23.1,3.7,2.4; ExprEco 11.2,146.2,6.9; ExprSce ,,; FusE2 ,,; FusE5 ,,; FusE10 ,,;
gene name: b0170	 (NP_414712)	gi: 16128163	length: 283aa
description: protein chain elongation factor EF-Ts [Escherichia coli K12].
coverage: Bacteria[1e-153] Eukaryota[1e-35]
conserved domains: (Evalue, description)
	3e-57	pfam00889, EF_TS, Elongation factor TS..
----------------------------------------------------
candidate #17:	b0237
likelihood ratios: Total 8.1e+10; Clust 11.1,3.2,23.9; BLAST 35.0,14.5,4.5; KEGG 2.4,7.5,2.3; ExprEco 94.2,5.5,1.9; ExprSce ,,; FusE2 ,,; FusE5 ,,; FusE10 ,,;
gene name: b0237	 (NP_414772)	gi: 16128223	length: 485aa
description: aminoacyl-histidine dipeptidase (peptidase D) [Escherichia coli K12].
coverage: Archaea[6e-88] Bacteria[0.0] Eukaryota[1e-132]
conserved domains: (Evalue, description)
	1e-113	COG2195, PepD, Di- and tripeptidases [Amino acid transport and metabolism].
	1e-25	pfam01546, Peptidase_M20, Peptidase family M20/M25/M40. This family includes a range of zinc metallopeptidases belonging to several families in the peptidase classification. Family M20 are Glutamate carboxypeptidases. Peptidase family M25 contains X-His dipeptidases..
	9e-12	COG0624, ArgE, Acetylornithine deacetylase/Succinyl-diaminopimelate desuccinylase and related deacylases [Amino acid transport and metabolism].
----------------------------------------------------
candidate #18:	b0014
likelihood ratios: Total 7.2e+10; Clust 548.9,7.7,4.4; BLAST 2.6,1.8,6.4; KEGG 6.5,7.1,1.2; ExprEco 48.5,9.9,4.7; ExprSce ,,; FusE2 ,,; FusE5 ,,; FusE10 ,,;
gene name: b0014	 (NP_414555)	gi: 16128008	length: 638aa
description: chaperone Hsp70 in DNA biosynthesis/cell division [Escherichia coli K12].
coverage: Archaea[0.0] Bacteria[0.0] Eukaryota[0.0]
conserved domains: (Evalue, description)
	0.0	pfam00012, HSP70, Hsp70 protein. Hsp70 chaperones help to fold many proteins. Hsp70 assisted folding involves repeated cycles of substrate binding and release. Hsp70 activity is ATP dependent. Hsp70 proteins are made up of two regions: the amino terminus is the ATPase domain and the carboxyl terminus is the substrate binding region..
	0.0	COG0443, DnaK, Molecular chaperone [Posttranslational modification, protein turnover, chaperones].
	3e-13	COG1077, MreB, Actin-like ATPase involved in cell morphogenesis [Cell division and chromosome partitioning].
	1e-12	pfam06723, MreB_Mbl, MreB/Mbl protein. This family consists of bacterial MreB and Mbl proteins as well as two related archaeal sequences. MreB is known to be a rod shape-determining protein in bacteria and goes to make up the bacterial cytoskeleton. Genes coding for MreB/Mbl are only found in elongated bacteria, not in coccoid forms. It has been speculated that constituents of the eukaryotic cytoskeleton (tubulin, actin) may have evolved from prokaryotic precursor proteins closely related to today's bacterial proteins FtsZ and MreB/Mbl..
----------------------------------------------------
candidate #19:	b0023
likelihood ratios: Total 7.2e+10; Clust 236.9,8.2,3.4; BLAST 27.2,2.6,1.4; KEGG 25.5,5.7,2.1; ExprEco 8.1,6.5,6.7; ExprSce ,,; FusE2 ,,; FusE5 ,,; FusE10 ,,;
gene name: b0023	 (NP_414564)	gi: 16128017	length: 87aa
description: 30S ribosomal subunit protein S20 [Escherichia coli K12].
coverage: Bacteria[4e-41]
conserved domains: (Evalue, description)
	2e-12	COG0268, RpsT, Ribosomal protein S20 [Translation, ribosomal structure and biogenesis].
	1e-10	pfam01649, Ribosomal_S20p, Ribosomal protein S20. Bacterial ribosomal protein S20 interacts with 16S rRNA..
----------------------------------------------------
candidate #20:	b0156
likelihood ratios: Total 5.4e+10; Clust 301.0,11.1,30.5; BLAST 5.3,11.6,10.2; KEGG 4.6,3.2,3.8; ExprEco 4.3,2.2,1.7; ExprSce ,,; FusE2 ,,; FusE5 ,,; FusE10 ,,;
gene name: b0156	 (NP_414698)	gi: 16128149	length: 114aa
description: hypothetical protein b0156 [Escherichia coli K12].
coverage: Archaea[3e-18] Bacteria[1e-60] Eukaryota[7e-17]
conserved domains: (Evalue, description)
	7e-39	COG0316, IscA, Uncharacterized conserved protein [Function unknown].
	3e-35	pfam01521, HesB, HesB-like domain. This family includes HesB which may be involved in nitrogen fixation; the hesB gene is expressed only under nitrogen fixation conditions. Other members of this family include various hypothetical proteins of which some also contain NifU-like domains pfam01106 which is also involved in nitrogen fixation. In the gram-negative soil bacterium Rhizobium etli, the hesB-like gene iscN is required for nitrogen fixation..
----------------------------------------------------
candidate #21:	b0149
likelihood ratios: Total 4.5e+10; Clust 80.4,10.8,6.2; BLAST 81.6,33.5,3.7; KEGG 17.6,5.1,1.7; ExprEco 1.2,2.3,2.0; ExprSce ,,; FusE2 ,,; FusE5 ,,; FusE10 ,,;
gene name: b0149	 (NP_414691)	gi: 16128142	length: 844aa
description: bifunctional penicilling-binding protein 1b: glycosyl transferase (N-terminal); transpeptidase (C-terminal) [Escherichia coli K12].
coverage: Bacteria[0.0] Eukaryota[4e-06]
conserved domains: (Evalue, description)
	1e-160	COG0744, MrcB, Membrane carboxypeptidase (penicillin-binding protein) [Cell envelope biogenesis, outer membrane].
	3e-65	COG4953, PbpC, Membrane carboxypeptidase/penicillin-binding protein PbpC [Cell envelope biogenesis, outer membrane].
	7e-64	COG5009, MrcA, Membrane carboxypeptidase/penicillin-binding protein [Cell envelope biogenesis, outer membrane].
	2e-58	pfam00912, Transgly, Transglycosylase. The penicillin-binding proteins are bifunctional proteins consisting of transglycosylase and transpeptidase in the N- and C-terminus respectively. The transglycosylase domain catalyses the polymerisation of murein glycan chains..
	2e-19	pfam00905, Transpeptidase, Penicillin binding protein transpeptidase domain. The active site serine is conserved in all members of this family..
	4e-19	COG0768, FtsI, Cell division protein FtsI/penicillin-binding protein 2 [Cell envelope biogenesis, outer membrane].
----------------------------------------------------
candidate #22:	b1246
likelihood ratios: Total 4.2e+10; Clust 3.2,3.3,13.2; BLAST 56.0,7.7,79.0; KEGG 11.3,10.6,15.5; ExprEco 2.6,1.7,1.0; ExprSce ,,; FusE2 ,,; FusE5 ,,; FusE10 ,,;
gene name: b1246	 (YP_025300)	gi: 49176090	length: 337aa
description: homolog of Salmonella ATP-binding protein of oligopeptide ABC transport system [Escherichia coli K12].
coverage: Archaea[4e-83] Bacteria[0.0] Eukaryota[5e-25]
conserved domains: (Evalue, description)
	1e-128	COG0444, DppD, ABC-type dipeptide/oligopeptide/nickel transport system, ATPase component [Amino acid transport and metabolism / Inorganic ion transport and metabolism].
	2e-96	COG1123, COG1123, ATPase components of various ABC-type transport systems, contain duplicated ATPase [General function prediction only].
	8e-93	COG4172, COG4172, ABC-type uncharacterized transport system, duplicated ATPase component [General function prediction only].
	2e-87	COG4608, AppF, ABC-type oligopeptide transport system, ATPase component [Amino acid transport and metabolism].
	2e-66	COG1124, DppF, ABC-type dipeptide/oligopeptide/nickel transport system, ATPase component [Amino acid transport and metabolism / Inorganic ion transport and metabolism].
	5e-59	COG4170, SapD, ABC-type antimicrobial peptide transport system, ATPase component [Defense mechanisms].
	9e-48	cd00267, ABC_ATPase, ABC (ATP-binding cassette) transporter nucleotide-binding domain; ABC transporters are a large family of proteins involved in the transport of a wide variety of different compounds, like sugars, ions, peptides and more complex organic molecules. The nucleotide binding domain shows the highest similarity between all members of the family. ABC transporters are a subset of nucleotide hydrolases that contain a signature motif, Q-loop, and H-loop/switch region in addition to the Walker A motif/P-loop andWalker B motif commonly found in a number of ATP- and GTP-binding and hydrolyzing proteins..
	1e-46	COG1135, AbcC, ABC-type metal ion transport system, ATPase component [Inorganic ion transport and metabolism].
	4e-45	COG1136, SalX, ABC-type antimicrobial peptide transport system, ATPase component [Defense mechanisms].
	1e-41	COG1131, CcmA, ABC-type multidrug transport system, ATPase component [Defense mechanisms].
	6e-41	COG4167, SapF, ABC-type antimicrobial peptide transport system, ATPase component [Defense mechanisms].
	3e-40	COG1126, GlnQ, ABC-type polar amino acid transport system, ATPase component [Amino acid transport and metabolism].
	3e-39	COG3842, PotA, ABC-type spermidine/putrescine transport systems, ATPase components [Amino acid transport and metabolism].
	2e-38	pfam00005, ABC_tran, ABC transporter. ABC transporters for a large family of proteins responsible for translocation of a variety of compounds across biological membranes. ABC transporters are the largest family of proteins in many completely sequenced bacteria. ABC transporters are composed of two copies of this domain and two copies of a transmembrane domain pfam00664. These four domains may belong to a single polypeptide, or belong in different polypeptide chains..
	5e-36	COG4107, PhnK, ABC-type phosphonate transport system, ATPase component [Inorganic ion transport and metabolism].
	8e-36	COG4181, COG4181, Predicted ABC-type transport system involved in lysophospholipase L1 biosynthesis, ATPase component [Secondary metabolites biosynthesis, transport, and catabolism].
	4e-35	COG1120, FepC, ABC-type cobalamin/Fe3+-siderophores transport systems, ATPase components [Inorganic ion transport and metabolism / Coenzyme metabolism].
	6e-35	COG1116, TauB, ABC-type nitrate/sulfonate/bicarbonate transport system, ATPase component [Inorganic ion transport and metabolism].
	1e-34	COG1127, Ttg2A, ABC-type transport system involved in resistance to organic solvents, ATPase component [Secondary metabolites biosynthesis, transport, and catabolism].
	1e-33	COG1118, CysA, ABC-type sulfate/molybdate transport systems, ATPase component [Inorganic ion transport and metabolism].
	3e-33	COG1122, CbiO, ABC-type cobalt transport system, ATPase component [Inorganic ion transport and metabolism].
	6e-33	COG1121, ZnuC, ABC-type Mn/Zn transport systems, ATPase component [Inorganic ion transport and metabolism].
	9e-33	COG3839, MalK, ABC-type sugar transport systems, ATPase components [Carbohydrate transport and metabolism].
	1e-32	COG0411, LivG, ABC-type branched-chain amino acid transport systems, ATPase component [Amino acid transport and metabolism].
	1e-32	COG1117, PstB, ABC-type phosphate transport system, ATPase component [Inorganic ion transport and metabolism].
	2e-32	COG1125, OpuBA, ABC-type proline/glycine betaine transport systems, ATPase components [Amino acid transport and metabolism].
	3e-32	COG4175, ProV, ABC-type proline/glycine betaine transport system, ATPase component [Amino acid transport and metabolism].
	4e-32	COG3638, COG3638, ABC-type phosphate/phosphonate transport system, ATPase component [Inorganic ion transport and metabolism].
	2e-29	COG4988, CydD, ABC-type transport system involved in cytochrome bd biosynthesis, ATPase and permease components [Energy production and conversion / Posttranslational modification, protein turnover, chaperones].
	3e-29	COG1129, MglA, ABC-type sugar transport system, ATPase component [Carbohydrate transport and metabolism].
	8e-29	COG2884, FtsE, Predicted ATPase involved in cell division [Cell division and chromosome partitioning].
	1e-27	COG2274, SunT, ABC-type bacteriocin/lantibiotic exporters, contain an N-terminal double-glycine peptidase domain [Defense mechanisms].
	1e-26	COG4555, NatA, ABC-type Na+ transport system, ATPase component [Energy production and conversion / Inorganic ion transport and metabolism].
	1e-25	COG0410, LivF, ABC-type branched-chain amino acid transport systems, ATPase component [Amino acid transport and metabolism].
	4e-25	COG4987, CydC, ABC-type transport system involved in cytochrome bd biosynthesis, fused ATPase and permease components [Energy production and conversion / Posttranslational modification, protein turnover, chaperones].
	6e-25	COG4161, ArtP, ABC-type arginine transport system, ATPase component [Amino acid transport and metabolism].
	8e-25	COG4148, ModC, ABC-type molybdate transport system, ATPase component [Inorganic ion transport and metabolism].
	2e-24	COG3845, COG3845, ABC-type uncharacterized transport systems, ATPase components [General function prediction only].
	2e-24	COG4598, HisP, ABC-type histidine transport system, ATPase component [Amino acid transport and metabolism].
	1e-23	COG1137, YhbG, ABC-type (unclassified) transport system, ATPase component [General function prediction only].
	1e-23	COG4152, COG4152, ABC-type uncharacterized transport system, ATPase component [General function prediction only].
	2e-23	COG4586, COG4586, ABC-type uncharacterized transport system, ATPase component [General function prediction only].
	2e-23	COG1132, MdlB, ABC-type multidrug transport system, ATPase and permease components [Defense mechanisms].
	3e-23	COG0396, SufC, ABC-type transport system involved in Fe-S cluster assembly, ATPase component [Posttranslational modification, protein turnover, chaperones].
	1e-22	COG1101, PhnK, ABC-type uncharacterized transport system, ATPase component [General function prediction only].
	2e-22	COG4525, TauB, ABC-type taurine transport system, ATPase component [Inorganic ion transport and metabolism].
	3e-22	COG0488, Uup, ATPase components of ABC transporters with duplicated ATPase domains [General function prediction only].
	1e-20	COG5265, ATM1, ABC-type transport system involved in Fe-S cluster assembly, permease and ATPase components [Posttranslational modification, protein turnover, chaperones].
	1e-19	COG4618, ArpD, ABC-type protease/lipase transport system, ATPase and permease components [General function prediction only].
	2e-19	COG4178, COG4178, ABC-type uncharacterized transport system, permease and ATPase components [General function prediction only].
	1e-18	COG1134, TagH, ABC-type polysaccharide/polyol phosphate transport system, ATPase component [Carbohydrate transport and metabolism / Cell envelope biogenesis, outer membrane].
	1e-18	COG3840, ThiQ, ABC-type thiamine transport system, ATPase component [Coenzyme metabolism].
	1e-18	COG4136, COG4136, ABC-type uncharacterized transport system, ATPase component [General function prediction only].
	1e-18	COG4778, PhnL, ABC-type phosphonate transport system, ATPase component [Inorganic ion transport and metabolism].
	6e-18	COG4604, CeuD, ABC-type enterochelin transport system, ATPase component [Inorganic ion transport and metabolism].
	6e-18	COG4559, COG4559, ABC-type hemin transport system, ATPase component [Inorganic ion transport and metabolism].
	1e-17	COG4674, COG4674, Uncharacterized ABC-type transport system, ATPase component [General function prediction only].
	4e-15	COG1119, ModF, ABC-type molybdenum transport system, ATPase component/photorepair protein PhrA [Inorganic ion transport and metabolism].
	6e-15	COG4138, BtuD, ABC-type cobalamin transport system, ATPase component [Coenzyme metabolism].
	4e-14	COG4619, COG4619, ABC-type uncharacterized transport system, ATPase component [General function prediction only].
	2e-11	COG1245, COG1245, Predicted ATPase, RNase L inhibitor (RLI) homolog [General function prediction only].
----------------------------------------------------
candidate #23:	b0436
likelihood ratios: Total 4.2e+10; Clust 18.7,9.3,6.0; BLAST 13.0,2.9,2.2; KEGG 31.8,3.9,2.5; ExprEco 22.2,11.0,6.4; ExprSce ,,; FusE2 ,,; FusE5 ,,; FusE10 ,,;
gene name: b0436	 (NP_414970)	gi: 16128421	length: 432aa
description: peptidyl-prolyl cis/trans isomerase (trigger factor), molecular chaperone involved in cell division [Escherichia coli K12].
coverage: Bacteria[0.0] Eukaryota[1e-19]
conserved domains: (Evalue, description)
	1e-112	COG0544, Tig, FKBP-type peptidyl-prolyl cis-trans isomerase (trigger factor) [Posttranslational modification, protein turnover, chaperones].
	4e-38	pfam05697, Trigger_N, Bacterial trigger factor protein (TF). In the E. coli cytosol, a fraction of the newly synthesised proteins requires the activity of molecular chaperones for folding to the native state. The major chaperones implicated in this folding process are the ribosome-associated Trigger Factor (TF), and the DnaK and GroEL chaperones with their respective co-chaperones. Trigger Factor is an ATP-independent chaperone and displays chaperone and peptidyl-prolyl-cis-trans-isomerase (PPIase) activities in vitro. It is composed of at least three domains, an N-terminal domain which mediates association with the large ribosomal subunit, a central substrate binding and PPIase domain with homology to FKBP proteins, and a C-terminal domain of unknown function. The positioning of TF at the peptide exit channel, together with its ability to interact with nascent chains as short as 57 residues renders TF a prime candidate for being the first chaperone that binds to the nascent polypeptide chains. This family represents the N-terminal region of the protein..
	3e-29	pfam05698, Trigger_C, Bacterial trigger factor protein (TF) C-terminus. In the E. coli cytosol, a fraction of the newly synthesised proteins requires the activity of molecular chaperones for folding to the native state. The major chaperones implicated in this folding process are the ribosome-associated Trigger Factor (TF), and the DnaK and GroEL chaperones with their respective co-chaperones. Trigger Factor is an ATP-independent chaperone and displays chaperone and peptidyl-prolyl-cis-trans-isomerase (PPIase) activities in vitro. It is composed of at least three domains, an N-terminal domain which mediates association with the large ribosomal subunit, a central substrate binding and PPIase domain with homology to FKBP proteins, and a C-terminal domain of unknown function. The positioning of TF at the peptide exit channel, together with its ability to interact with nascent chains as short as 57 residues renders TF a prime candidate for being the first chaperone that binds to the nascent polypeptide chains. This family represents the C-terminal region of the protein..
	8e-13	pfam00254, FKBP_C, FKBP-type peptidyl-prolyl cis-trans isomerase..
----------------------------------------------------
candidate #24:	b2113
likelihood ratios: Total 4.0e+10; Clust 2.9,3.8,8.2; BLAST 3.8,10.0,19.5; KEGG 105.0,6.6,10.1; ExprEco 6.6,4.9,2.7; ExprSce ,,; FusE2 ,,; FusE5 ,,; FusE10 ,,;
gene name: b2113	 (NP_416616)	gi: 49176189	length: 379aa
description: putative ATP-binding protein [Escherichia coli K12].
coverage: Archaea[7e-65] Bacteria[0.0] Eukaryota[1e-70]
conserved domains: (Evalue, description)
	3e-65	COG0489, Mrp, ATPases involved in chromosome partitioning [Cell division and chromosome partitioning].
	4e-19	COG0455, COG0455, ATPases involved in chromosome partitioning [Cell division and chromosome partitioning].
	5e-14	COG1192, Soj, ATPases involved in chromosome partitioning [Cell division and chromosome partitioning].
----------------------------------------------------
candidate #25:	b1866
likelihood ratios: Total 3.9e+10; Clust 36.9,45.5,5.2; BLAST 8.7,3.2,2.2; KEGG 62.8,2.9,2.1; ExprEco 3.9,5.9,7.9; ExprSce ,,; FusE2 ,,; FusE5 ,,; FusE10 ,,;
gene name: b1866	 (NP_416380)	gi: 16129819	length: 590aa
description: aspartate tRNA synthetase [Escherichia coli K12].
coverage: Archaea[5e-37] Bacteria[0.0] Eukaryota[1e-141]
conserved domains: (Evalue, description)
	0.0	COG0173, AspS, Aspartyl-tRNA synthetase [Translation, ribosomal structure and biogenesis].
	1e-176	cd00777, AspRS_core, Asp tRNA synthetase (aspRS) class II core domain. Class II assignment is based upon its structure and the presence of three characteristic sequence motifs. AspRS is a homodimer, which attaches a specific amino acid to the 3' OH group of ribose of the appropriate tRNA. The catalytic core domain is primarily responsible for the ATP-dependent formation of the enzyme bound aminoacyl-adenylate. AspRS in this family differ from those found in the AsxRS family by a GAD insert in the core domain..
	6e-62	cd00669, Asp_Lys_Asn_RS_core, Asp_Lys_Asn_tRNA synthetase class II core domain. This domain is the core catalytic domain of class II aminoacyl-tRNA synthetases of the subgroup containing aspartyl, lysyl, and asparaginyl tRNA synthetases. It is primarily responsible for ATP-dependent formation of the enzyme bound aminoacyl-adenylate. Class II assignment is based upon its structure and the presence of three characteristic sequence motifs. Nearly all class II tRNA synthetases are dimers and enzymes in this subgroup are homodimers. These enzymes attach a specific amino acid to the 3' OH group of ribose of the appropriate tRNA..
	1e-43	COG0017, AsnS, Aspartyl/asparaginyl-tRNA synthetases [Translation, ribosomal structure and biogenesis].
	4e-29	COG1190, LysU, Lysyl-tRNA synthetase (class II) [Translation, ribosomal structure and biogenesis].
	1e-26	pfam02938, GAD, GAD domain. This domain is found in some members of the GatB and aspartyl tRNA synthetases..
	4e-24	pfam00152, tRNA-synt_2, tRNA synthetases class II (D, K and N). Other tRNA synthetase sub-families are too dissimilar to be included..
	4e-20	cd00768, class_II_aaRS-like_core, Class II tRNA amino-acyl synthetase-like catalytic core domain. Class II amino acyl-tRNA synthetases (aaRS) share a common fold and generally attach an amino acid to the 3' OH of ribose of the appropriate tRNA. PheRS is an exception in that it attaches the amino acid at the 2'-OH group, like class I aaRSs. These enzymes are usually homodimers. This domain is primarily responsible for ATP-dependent formation of the enzyme bound aminoacyl-adenylate. The substrate specificity of this reaction is further determined by additional domains. Intererestingly, this domain is also found is asparagine synthase A (AsnA), in the accessory subunit of mitochondrial polymerase gamma and in the bacterial ATP phosphoribosyltransferase regulatory subunit HisZ..
	4e-20	cd00776, AsxRS_core, Asx tRNA synthetase (AspRS/AsnRS) class II core domain. Assignment to class II aminoacyl-tRNA synthetases (aaRS) based upon its structure and the presence of three characteristic sequence motifs in the core domain. This family includes AsnRS as well as a subgroup of AspRS. AsnRS and AspRS are homodimers, which attach either asparagine or aspartate to the 3'OH group of ribose of the appropriate tRNA. While archaea lack asnRS, they possess a non-discriminating aspRS, which can mischarge Asp-tRNA with Asn. Subsequently, a tRNA-dependent aspartate amidotransferase converts the bound aspartate to asparagine. The catalytic core domain is primarily responsible for the ATP-dependent formation of the enzyme bound aminoacyl-adenylate..
	1e-17	cd00775, LysRS_core, Lys_tRNA synthetase (LysRS) class II core domain. Class II LysRS is a dimer which attaches a lysine to the 3' OH group of ribose of the appropriate tRNA. Its assignment to class II aaRS is based upon its structure and the presence of three characteristic sequence motifs in the core domain. It is found in eukaryotes as well as some prokaryotes and archaea. However, LysRS belongs to class I aaRS's in some prokaryotes and archaea. The catalytic core domain is primarily responsible for the ATP-dependent formation of the enzyme bound aminoacyl-adenylate..
	6e-12	COG2269, COG2269, Truncated, possibly inactive, lysyl-tRNA synthetase (class II) [Translation, ribosomal structure and biogenesis].
	4e-11	pfam01336, tRNA_anti, OB-fold nucleic acid binding domain. This family contains OB-fold domains that bind to nucleic acids. The family includes the anti-codon binding domain of lysyl, aspartyl, and asparaginyl -tRNA synthetases (See pfam00152). Aminoacyl-tRNA synthetases catalyse the addition of an amino acid to the appropriate tRNA molecule EC:6.1.1.-. This family also includes part of RecG helicase involved in DNA repair. Replication factor A is a heterotrimeric complex, that contains a subunit in this family. This domain is also found at the C-terminus of bacterial DNA polymerase III alpha chain..
----------------------------------------------------
candidate #26:	b0407
likelihood ratios: Total 3.3e+10; Clust 87.2,65.4,4.4; BLAST 3.9,1.9,1.5; KEGG 13.8,9.6,1.2; ExprEco 5.7,6.3,20.6; ExprSce ,,; FusE2 ,,; FusE5 ,,; FusE10 ,,;
gene name: b0407	 (NP_414941)	gi: 16128392	length: 110aa
description: preprotein translocase, auxillary membrane component (General Secretory Pathway) [Escherichia coli K12].
coverage: Bacteria[1e-54]
conserved domains: (Evalue, description)
	1e-26	pfam02699, YajC, Preprotein translocase subunit. See..
	2e-26	COG1862, YajC, Preprotein translocase subunit YajC [Intracellular trafficking and secretion].
----------------------------------------------------
candidate #27:	b3934
likelihood ratios: Total 2.9e+10; Clust 7.7,27.3,2.7; BLAST 9.6,2.9,11.8; KEGG 330.1,8.7,3.4; ExprEco 1.7,2.7,3.6; ExprSce ,,; FusE2 ,,; FusE5 ,,; FusE10 ,,;
gene name: b3934	 (NP_418369)	gi: 16131772	length: 341aa
description: regulator for deo operon, udp, cdd, tsx, nupC, and nupG [Escherichia coli K12].
coverage: Bacteria[0.0] Eukaryota[7e-37]
conserved domains: (Evalue, description)
	1e-100	COG1609, PurR, Transcriptional regulators [Transcription].
	6e-32	pfam00532, Peripla_BP_1, Periplasmic binding proteins and sugar binding domain of the LacI family. This family includes the periplasmic binding proteins, and the LacI family transcriptional regulators. The periplasmic binding proteins are the primary receptors for chemotaxis and transport of many sugar based solutes. The LacI family of proteins consist of transcriptional regulators related to the lac repressor. In this case, generally the sugar binding domain binds a sugar which changes the DNA binding activity of the repressor domain (pfam00356)..
	1e-20	smart00354, HTH_LACI, helix_turn _helix lactose operon repressor; .
	5e-13	COG1879, RbsB, ABC-type sugar transport system, periplasmic component [Carbohydrate transport and metabolism].
----------------------------------------------------
candidate #28:	b4237
likelihood ratios: Total 2.5e+10; Clust 2.5,1.9,1.5; BLAST 90.2,45.8,38.0; KEGG 9.8,65.2,13.2; ExprEco 1.0,1.8,1.5; ExprSce ,,; FusE2 ,,; FusE5 ,,; FusE10 ,,;
gene name: b4237	 (NP_418658)	gi: 16132059	length: 154aa
description: anaerobic ribonucleotide reductase activating protein [Escherichia coli K12].
coverage: Bacteria[1e-89]
conserved domains: (Evalue, description)
	1e-35	COG0602, NrdG, Organic radical activating enzymes [Posttranslational modification, protein turnover, chaperones].
----------------------------------------------------
candidate #29:	b1244
likelihood ratios: Total 2.3e+10; Clust 2.8,2.0,5.9; BLAST 33.4,7.6,92.9; KEGG 18.5,9.7,23.9; ExprEco 3.7,1.7,1.1; ExprSce ,,; FusE2 ,,; FusE5 ,,; FusE10 ,,;
gene name: b1244	 (NP_415760)	gi: 16129205	length: 306aa
description: oligopeptide transport permease protein [Escherichia coli K12].
coverage: Archaea[2e-52] Bacteria[1e-170]
conserved domains: (Evalue, description)
	4e-84	COG0601, DppB, ABC-type dipeptide/oligopeptide/nickel transport systems, permease components [Amino acid transport and metabolism / Inorganic ion transport and metabolism].
	4e-45	COG4174, COG4174, ABC-type uncharacterized transport system, permease component [General function prediction only].
	4e-36	COG4168, SapB, ABC-type antimicrobial peptide transport system, permease component [Defense mechanisms].
	4e-15	pfam00528, BPD_transp_1, Binding-protein-dependent transport system inner membrane component. The alignments cover the most conserved region of the proteins, which is thought to be located in a cytoplasmic loop between two transmembrane domains. The members of this family have a variable number of transmembrane helices..
----------------------------------------------------
candidate #30:	b1983
likelihood ratios: Total 2.2e+10; Clust 1.2,2.0,1.5; BLAST 15.4,21.9,13.3; KEGG 10.2,113.5,19.3; ExprEco 5.7,3.6,3.1; ExprSce ,,; FusE2 ,,; FusE5 ,,; FusE10 ,,;
gene name: b1983	 (NP_416490)	gi: 16129927	length: 238aa
description: hypothetical protein b1983 [Escherichia coli K12].
coverage: Bacteria[1e-131] Eukaryota[2e-28]
conserved domains: (Evalue, description)
	1e-73	pfam01709, DUF28, Domain of unknown function DUF28. This domain is found in bacterial and yeast proteins it compromises the entire length or central region of most of the proteins in the family, all of which are hypothetical with no known function. The average length of this domain is approximately 230 amino acids long..
----------------------------------------------------
candidate #31:	b0442
likelihood ratios: Total 2.1e+10; Clust 95.1,6.4,5.7; BLAST 3.7,37.4,7.6; KEGG 5.3,57.1,12.4; ExprEco 1.0,1.4,1.1; ExprSce ,,; FusE2 ,,; FusE5 ,,; FusE10 ,,;
gene name: b0442	 (NP_414976)	gi: 16128427	length: 123aa
description: hypothetical protein b0442 [Escherichia coli K12].
coverage: Bacteria[8e-61] Eukaryota[5e-06]
conserved domains: (Evalue, description)
	6e-18	COG1555, ComEA, DNA uptake protein and related DNA-binding proteins [DNA replication, recombination, and repair].
----------------------------------------------------
candidate #32:	b2298
likelihood ratios: Total 2.1e+10; Clust 1.3,2.3,2.5; BLAST 242.0,13.0,16.6; KEGG 23.9,18.4,88.7; ExprEco 1.2,1.0,1.1; ExprSce ,,; FusE2 ,,; FusE5 ,,; FusE10 ,,;
gene name: b2298	 (NP_416801)	gi: 16130233	length: 513aa
description: putative S-transferase [Escherichia coli K12].
coverage: Bacteria[0.0] Eukaryota[5e-08]
conserved domains: (Evalue, description)
	1e-153	COG1288, COG1288, Predicted membrane protein [Function unknown].
	1e-112	pfam03606, DcuC, C4-dicarboxylate anaerobic carrier..
----------------------------------------------------
candidate #33:	b0851
likelihood ratios: Total 1.9e+10; Clust 14.5,4.4,6.5; BLAST 18.2,4.8,16.3; KEGG 10.6,6.6,12.6; ExprEco 4.3,2.6,3.3; ExprSce ,,; FusE2 ,,; FusE5 ,,; FusE10 ,,;
gene name: b0851	 (NP_415372)	gi: 16128819	length: 240aa
description: oxygen insensitive NADPH nitroreductase (nitrofuran reductase I activity B) [Escherichia coli K12].
coverage: Archaea[2e-30] Bacteria[1e-136] Eukaryota[5e-29]
conserved domains: (Evalue, description)
	3e-26	pfam00881, Nitroreductase, Nitroreductase family. Members of this family utilise FMN as a cofactor..
	3e-23	COG0778, NfnB, Nitroreductase [Energy production and conversion].
----------------------------------------------------
candidate #34:	b1512
likelihood ratios: Total 1.8e+10; Clust 2.2,8.6,2.8; BLAST 102.9,6.8,24.2; KEGG 8.7,25.1,8.6; ExprEco 1.7,1.7,3.6; ExprSce ,,; FusE2 ,,; FusE5 ,,; FusE10 ,,;
gene name: b1512	 (NP_416029)	gi: 16129471	length: 317aa
description: putative transcriptional regulator, sorC family [Escherichia coli K12].
coverage: Bacteria[1e-174]
conserved domains: (Evalue, description)
	3e-83	COG2390, DeoR, Transcriptional regulator, contains sigma factor-related N-terminal domain [Transcription].
	8e-60	pfam04198, Sugar-bind, Putative sugar-binding domain. This probable domain is found in bacterial transcriptional regulators such as DeoR and SorC. These proteins have an amino-terminal helix-turn-helix pfam00325 that binds to DNA. This domain is probably the ligand regulator binding region. SorC is regulated by sorbose and other members of this family are likely to be regulated by other sugar substrates..
----------------------------------------------------
candidate #35:	b1647
likelihood ratios: Total 1.7e+10; Clust 1.5,2.0,2.5; BLAST 31.2,25.0,8.5; KEGG 11.2,54.1,9.3; ExprEco 3.5,4.2,4.2; ExprSce ,,; FusE2 ,,; FusE5 ,,; FusE10 ,,;
gene name: b1647	 (YP_025305)	gi: 49176131	length: 298aa
description: putative oxidoreductase, NAD(P)-linked [Escherichia coli K12].
coverage: Archaea[8e-15] Bacteria[1e-171] Eukaryota[2e-16]
conserved domains: (Evalue, description)
	1e-148	COG4989, COG4989, Predicted oxidoreductase [General function prediction only].
	3e-46	pfam00248, Aldo_ket_red, Aldo/keto reductase family. This family includes a number of K+ ion channel beta chain regulatory domains - these are reported to have oxidoreductase activity..
	5e-37	COG0667, Tas, Predicted oxidoreductases (related to aryl-alcohol dehydrogenases) [Energy production and conversion].
	4e-31	COG0656, ARA1, Aldo/keto reductases, related to diketogulonate reductase [General function prediction only].
----------------------------------------------------
candidate #36:	b0098
likelihood ratios: Total 1.7e+10; Clust 44.7,8.0,5.5; BLAST 29.7,6.6,2.6; KEGG 45.3,4.7,2.7; ExprEco 4.2,2.5,2.8; ExprSce ,,; FusE2 ,,; FusE5 ,,; FusE10 ,,;
gene name: b0098	 (NP_414640)	gi: 16128091	length: 901aa
description: preprotein translocase, ATPase secretion component (General Secretory Pathway) [Escherichia coli K12].
coverage: Bacteria[0.0] Eukaryota[1e-180]
conserved domains: (Evalue, description)
	0.0	COG0653, SecA, Preprotein translocase subunit SecA (ATPase, RNA helicase) [Intracellular trafficking and secretion].
	0.0	pfam01043, SecA_protein, SecA protein, amino terminal region. SecA protein binds to the plasma membrane where it interacts with proOmpA to support translocation of proOmpA through the membrane. SecA protein achieves this translocation, in association with SecY protein, in an ATP dependent manner. SecA possesses the ATPase activity. The carboxyl terminus has similarity with the helicase carboxyl terminus. See pfam00281..
----------------------------------------------------
candidate #37:	b3610
likelihood ratios: Total 1.7e+10; Clust 3.8,11.5,3.2; BLAST 8.2,19.5,12.6; KEGG 8.4,1.4,7.3; ExprEco 14.7,9.3,5.0; ExprSce ,,; FusE2 ,,; FusE5 ,,; FusE10 ,,;
gene name: b3610	 (NP_418067)	gi: 16131481	length: 83aa
description: glutaredoxin 3 [Escherichia coli K12].
coverage: Bacteria[3e-42] Eukaryota[7e-13]
conserved domains: (Evalue, description)
	2e-23	pfam00462, Glutaredoxin, Glutaredoxin..
	4e-23	COG0695, GrxC, Glutaredoxin and related proteins [Posttranslational modification, protein turnover, chaperones].
----------------------------------------------------
candidate #38:	b2158
likelihood ratios: Total 1.5e+10; Clust 1.6,10.2,4.0; BLAST 242.0,11.3,4.2; KEGG 168.2,16.1,3.3; ExprEco 1.3,1.3,1.3; ExprSce ,,; FusE2 ,,; FusE5 ,,; FusE10 ,,;
gene name: b2158	 (NP_416663)	gi: 16130096	length: 349aa
description: putative membrane protein [Escherichia coli K12].
coverage: Archaea[3e-24] Bacteria[0.0]
conserved domains: (Evalue, description)
	2e-80	pfam03601, Cons_hypoth698, Conserved hypothetical protein 698..
----------------------------------------------------
candidate #39:	b3697
likelihood ratios: Total 1.3e+10; Clust 3.9,9.9,3.5; BLAST 63.8,11.2,31.7; KEGG 9.5,5.7,5.9; ExprEco 3.5,2.4,1.6; ExprSce ,,; FusE2 ,,; FusE5 ,,; FusE10 ,,;
gene name: b3697	 (NP_418152)	gi: 16131565	length: 270aa
description: conserved protein, phophatase-like domain [Escherichia coli K12].
coverage: Archaea[4e-15] Bacteria[1e-150] Eukaryota[4e-22]
conserved domains: (Evalue, description)
	3e-55	COG0561, Cof, Predicted hydrolases of the HAD superfamily [General function prediction only].
----------------------------------------------------
candidate #40:	b3186
likelihood ratios: Total 1.1e+10; Clust 55.8,9.9,2.6; BLAST 7.2,1.8,1.5; KEGG 17.1,4.3,2.6; ExprEco 14.2,10.3,14.1; ExprSce ,,; FusE2 ,,; FusE5 ,,; FusE10 ,,;
gene name: b3186	 (NP_417653)	gi: 16131076	length: 103aa
description: 50S ribosomal subunit protein L21 [Escherichia coli K12].
coverage: Bacteria[8e-53] Eukaryota[4e-12]
conserved domains: (Evalue, description)
	7e-30	pfam00829, Ribosomal_L21p, Ribosomal prokaryotic L21 protein..
----------------------------------------------------
candidate #41:	b0628
likelihood ratios: Total 1.1e+10; Clust 11.0,3.9,5.9; BLAST 10.3,4.8,11.6; KEGG 8.5,4.0,11.8; ExprEco 23.1,3.5,2.4; ExprSce ,,; FusE2 ,,; FusE5 ,,; FusE10 ,,;
gene name: b0628	 (NP_415161)	gi: 16128611	length: 321aa
description: lipoate synthase, an iron-sulfur enzyme [Escherichia coli K12].
coverage: Archaea[9e-63] Bacteria[0.0] Eukaryota[1e-66]
conserved domains: (Evalue, description)
	1e-145	COG0320, LipA, Lipoate synthase [Coenzyme metabolism].
	3e-14	smart00729, Elp3, Elongator protein 3, MiaB family, Radical SAM; This superfamily contains MoaA, NifB, PqqE, coproporphyrinogen III oxidase, biotin synthase and MiaB families, and includes a representative in the eukaryotic elongator subunit, Elp-3. Some members of the family are methyltransferases. .
	5e-12	pfam04055, Radical_SAM, Radical SAM superfamily..
----------------------------------------------------
candidate #42:	b0766
likelihood ratios: Total 1.1e+10; Clust 3.1,1.7,1.9; BLAST 118.8,15.8,13.2; KEGG 5.9,9.9,5.7; ExprEco 2.3,4.2,13.5; ExprSce ,,; FusE2 ,,; FusE5 ,,; FusE10 ,,;
gene name: b0766	 (NP_415287)	gi: 16128734	length: 272aa
description: putative phosphatase [Escherichia coli K12].
coverage: Archaea[9e-07] Bacteria[1e-158] Eukaryota[8e-11]
conserved domains: (Evalue, description)
	4e-52	COG0561, Cof, Predicted hydrolases of the HAD superfamily [General function prediction only].
----------------------------------------------------
candidate #43:	b2254
likelihood ratios: Total 1.0e+10; Clust 2.0,2.9,2.7; BLAST 61.4,250.0,6.0; KEGG 77.9,8.7,3.0; ExprEco 1.5,1.5,1.6; ExprSce ,,; FusE2 ,,; FusE5 ,,; FusE10 ,,;
gene name: b2254	 (NP_416757)	gi: 16130189	length: 322aa
description: putative sugar transferase [Escherichia coli K12].
coverage: Archaea[3e-46] Bacteria[0.0] Eukaryota[3e-19]
conserved domains: (Evalue, description)
	3e-23	COG0463, WcaA, Glycosyltransferases involved in cell wall biogenesis [Cell envelope biogenesis, outer membrane].
	2e-21	pfam00535, Glycos_transf_2, Glycosyl transferase. Diverse family, transferring sugar from UDP-glucose, UDP-N-acetyl- galactosamine, GDP-mannose or CDP-abequose, to a range of substrates including cellulose, dolichol phosphate and teichoic acids..
----------------------------------------------------
candidate #44:	b4147
likelihood ratios: Total 9.9e+09; Clust 19.7,7.9,5.1; BLAST 11.7,2.0,1.6; KEGG 92.2,4.6,1.5; ExprEco 15.9,6.7,4.8; ExprSce ,,; FusE2 ,,; FusE5 ,,; FusE10 ,,;
gene name: b4147	 (NP_418571)	gi: 16131972	length: 188aa
description: elongation factor P (EF-P) [Escherichia coli K12].
coverage: Bacteria[1e-104] Eukaryota[2e-38]
conserved domains: (Evalue, description)
	2e-75	pfam01132, EFP, Elongation factor P (EF-P)..
	3e-43	COG0231, Efp, Translation elongation factor P (EF-P)/translation initiation factor 5A (eIF-5A) [Translation, ribosomal structure and biogenesis].
----------------------------------------------------
candidate #45:	b2682
likelihood ratios: Total 8.1e+09; Clust 9.6,11.2,2.7; BLAST 57.6,17.1,9.0; KEGG 12.9,15.4,3.3; ExprEco 1.4,1.6,2.2; ExprSce ,,; FusE2 ,,; FusE5 ,,; FusE10 ,,;
gene name: b2682	 (NP_417167)	gi: 16130594	length: 245aa
description: putative amino acid transport protein [Escherichia coli K12].
coverage: Archaea[2e-26] Bacteria[1e-136]
conserved domains: (Evalue, description)
	9e-44	COG1296, AzlC, Predicted branched-chain amino acid permease (azaleucine resistance) [Amino acid transport and metabolism].
	1e-35	pfam03591, AzlC, AzlC protein..
----------------------------------------------------
candidate #46:	b4137
likelihood ratios: Total 8.1e+09; Clust 1.9,2.1,1.6; BLAST 42.9,23.7,3.0; KEGG 200.3,5.5,3.7; ExprEco 4.5,6.4,3.4; ExprSce ,,; FusE2 ,,; FusE5 ,,; FusE10 ,,;
gene name: b4137	 (NP_418560)	gi: 16131962	length: 112aa
description: divalent cation tolerance protein; cytochrome c biogenesis [Escherichia coli K12].
coverage: Archaea[1e-18] Bacteria[1e-58] Eukaryota[2e-19]
conserved domains: (Evalue, description)
	3e-35	pfam03091, CutA1, CutA1 divalent ion tolerance protein. Several gene loci with a possible involvement in cellular tolerance to copper have been identified. One such locus in eubacteria and archaebacteria, cutA, is thought to be involved in cellular tolerance to a wide variety of divalent cations other than copper. The cutA locus consists of two operons, of one and two genes. The CutA1 protein is a cytoplasmic protein, encoded by the single-gene operon and has been linked to divalent cation tolerance. It has no recognised structural motifs. This family also contains putative proteins from eukaryotes (human and Drosophila)..
	3e-34	COG1324, CutA, Uncharacterized protein involved in tolerance to divalent cations [Inorganic ion transport and metabolism].
----------------------------------------------------
candidate #47:	b0172
likelihood ratios: Total 7.9e+09; Clust 39.1,5.9,3.8; BLAST 7.7,2.2,1.8; KEGG 13.5,3.9,2.7; ExprEco 66.2,7.6,4.2; ExprSce ,,; FusE2 ,,; FusE5 ,,; FusE10 ,,;
gene name: b0172	 (NP_414714)	gi: 16128165	length: 185aa
description: ribosome releasing factor [Escherichia coli K12].
coverage: Bacteria[7e-97] Eukaryota[2e-42]
conserved domains: (Evalue, description)
	3e-57	cd00520, RRF, Ribosome recycling factor (RRF). Ribosome recycling factor dissociates the posttermination complex, composed of the ribosome, deacylated tRNA, and mRNA, after termination of translation. Thus ribosomes are "recycled" and ready for another round of protein synthesis. RRF is believed to bind the ribosome at the A-site in a manner that mimics tRNA, but the specific mechanisms remain unclear. RRF is essential for bacterial growth. It is not necessary for cell growth in archaea or eukaryotes, but is found in mitochondria or chloroplasts of some eukaryotic species..
	1e-52	pfam01765, RRF, Ribosome recycling factor. The ribosome recycling factor (RRF / ribosome release factor) dissociates the ribosome from the mRNA after termination of translation, and is essential bacterial growth. Thus ribosomes are "recycled" and ready for another round of protein synthesis..
----------------------------------------------------
candidate #48:	b2960
likelihood ratios: Total 7.4e+09; Clust 20.6,19.1,6.5; BLAST 19.2,2.1,2.0; KEGG 120.3,2.5,1.5; ExprEco 6.1,3.7,3.4; ExprSce ,,; FusE2 ,,; FusE5 ,,; FusE10 ,,;
gene name: b2960	 (NP_417435)	gi: 16130861	length: 239aa
description: putative methyltransferase [Escherichia coli K12].
coverage: Bacteria[1e-139] Eukaryota[2e-21]
conserved domains: (Evalue, description)
	1e-74	COG0220, COG0220, Predicted S-adenosylmethionine-dependent methyltransferase [General function prediction only].
	9e-61	pfam02390, Methyltransf_4, Putative methyltransferase. This is a family of putative methyltransferases. The aligned region contains the GXGXG S-AdoMet binding site suggesting a putative methyltransferase activity..
----------------------------------------------------
candidate #49:	b3185
likelihood ratios: Total 7.2e+09; Clust 58.6,9.8,2.5; BLAST 6.2,1.8,1.7; KEGG 14.6,3.6,2.3; ExprEco 14.1,10.2,14.8; ExprSce ,,; FusE2 ,,; FusE5 ,,; FusE10 ,,;
gene name: b3185	 (NP_417652)	gi: 16131075	length: 85aa
description: 50S ribosomal subunit protein L27 [Escherichia coli K12].
coverage: Bacteria[2e-42] Eukaryota[2e-22]
conserved domains: (Evalue, description)
	2e-26	pfam01016, Ribosomal_L27, Ribosomal L27 protein..
----------------------------------------------------
candidate #50:	b0471
likelihood ratios: Total 6.8e+09; Clust 7.7,15.1,10.4; BLAST 4.6,2.8,1.7; KEGG 24.8,4.1,1.6; ExprEco 32.8,7.4,6.4; ExprSce ,,; FusE2 ,,; FusE5 ,,; FusE10 ,,;
gene name: b0471	 (NP_415004)	gi: 16128455	length: 109aa
description: hypothetical protein b0471 [Escherichia coli K12].
coverage: Bacteria[2e-55] Eukaryota[3e-08]
conserved domains: (Evalue, description)
	1e-27	COG0718, COG0718, Uncharacterized protein conserved in bacteria [Function unknown].
	2e-23	pfam02575, DUF149, Uncharacterised BCR, YbaB family COG0718..
----------------------------------------------------
candidate #51:	b2183
likelihood ratios: Total 6.3e+09; Clust 7.0,2.3,3.5; BLAST 54.5,18.7,6.5; KEGG 6.3,45.3,10.5; ExprEco 1.5,1.6,2.3; ExprSce ,,; FusE2 ,,; FusE5 ,,; FusE10 ,,;
gene name: b2183	 (NP_416688)	gi: 16130121	length: 231aa
description: 16S pseudouridylate 516 synthase [Escherichia coli K12].
coverage: Bacteria[1e-132] Eukaryota[6e-29]
conserved domains: (Evalue, description)
	6e-70	COG1187, RsuA, 16S rRNA uridine-516 pseudouridylate synthase and related pseudouridylate synthases [Translation, ribosomal structure and biogenesis].
	9e-21	pfam00849, PseudoU_synth_2, RNA pseudouridylate synthase. Members of this family are involved in modifying bases in RNA molecules. They carry out the conversion of uracil bases to pseudouridine. This family includes RluD, a pseudouridylate synthase that converts specific uracils to pseudouridine in 23S rRNA. RluA from E. coli converts bases in both rRNA and tRNA..
----------------------------------------------------
candidate #52:	b3067
likelihood ratios: Total 5.8e+09; Clust 25.3,11.6,4.6; BLAST 8.9,3.5,3.6; KEGG 34.7,4.6,1.8; ExprEco 12.2,4.2,2.5; ExprSce ,,; FusE2 ,,; FusE5 ,,; FusE10 ,,;
gene name: b3067	 (NP_417539)	gi: 16130963	length: 613aa
description: RNA polymerase, sigma(70) factor; regulation of proteins induced at high temperatures [Escherichia coli K12].
coverage: Bacteria[0.0] Eukaryota[5e-69]
conserved domains: (Evalue, description)
	2e-99	COG0568, RpoD, DNA-directed RNA polymerase, sigma subunit (sigma70/sigma32) [Transcription].
	7e-65	pfam04546, Sigma70_ner, Sigma-70, non-essential region. The domain is found in the primary vegetative sigma factor. The function of this domain is unclear and can be removed without loss of function. .
	5e-27	COG1191, FliA, DNA-directed RNA polymerase specialized sigma subunit [Transcription].
	8e-22	pfam04539, Sigma70_r3, Sigma-70 region 3. Region 3 forms a discrete compact three helical domain within the sigma-factor. Region is not normally involved in the recognition of promoter DNA, but as some specific bacterial promoters containing an extended -10 promoter element, residues within region 3 play an important role. Region 3 primarily is involved in binding the core RNA polymerase in the holoenzyme..
	2e-17	pfam03979, Sigma70_r1_1, Sigma-70 factor, region 1.1. Region 1.1 modulates DNA binding by region 2 and 4 when sigma is unbound by the core RNA polymerase. Region 1.1 is also involved in promoter binding..
	4e-17	pfam04542, Sigma70_r2, Sigma-70 region 2. Region 2 of sigma-70 is the most conserved region of the entire protein. All members of this class of sigma-factor contain region 2. The high conservation is due to region 2 containing both the -10 promoter recognition helix and the primary core RNA polymerase binding determinant. The core binding helix, interacts with the clamp domain of the largest polymerase subunit, beta prime. The aromatic residues of the recognition helix, found at the C-terminus of this domain are though to mediate strand separation, thereby allowing transcription initiation. .
----------------------------------------------------
candidate #53:	b0578
likelihood ratios: Total 5.6e+09; Clust 3.0,3.2,2.0; BLAST 49.0,36.0,4.5; KEGG 8.9,27.2,8.0; ExprEco 3.2,2.1,2.8; ExprSce ,,; FusE2 ,,; FusE5 ,,; FusE10 ,,;
gene name: b0578	 (NP_415110)	gi: 16128561	length: 217aa
description: dihydropteridine reductase; oxygen-insensitive NAD(P)H nitroreductase [Escherichia coli K12].
coverage: Archaea[4e-08] Bacteria[1e-120]
conserved domains: (Evalue, description)
	5e-34	pfam00881, Nitroreductase, Nitroreductase family. Members of this family utilise FMN as a cofactor..
	3e-23	COG0778, NfnB, Nitroreductase [Energy production and conversion].
----------------------------------------------------
candidate #54:	b3066
likelihood ratios: Total 5.4e+09; Clust 20.3,12.6,6.2; BLAST 10.9,5.8,2.0; KEGG 11.4,1.7,1.3; ExprEco 5.6,9.1,20.1; ExprSce ,,; FusE2 ,,; FusE5 ,,; FusE10 ,,;
gene name: b3066	 (NP_417538)	gi: 16130962	length: 581aa
description: DNA biosynthesis; DNA primase [Escherichia coli K12].
coverage: Bacteria[0.0] Eukaryota[1e-23]
conserved domains: (Evalue, description)
	1e-156	COG0358, DnaG, DNA primase (bacterial type) [DNA replication, recombination, and repair].
	1e-43	pfam01807, zf-CHC2, CHC2 zinc finger. This domain is principally involved in DNA binding in DNA primases..
	4e-26	smart00400, ZnF_CHCC, zinc finger; .
	1e-20	cd00188, TOPRIM, topoisomerase/primase domain, a nucleotidyl transferase/hydrolase domain; found in topoisomerases, DnaG-type primases, OLD family nucleases and RecR proteins.
	2e-13	pfam01751, Toprim, Toprim domain. This is a conserved region from DNA primase. This corresponds to the Toprim domain common to DnaG primases, topoisomerases, OLD family nucleases and RecR proteins. Both DnaG motifs IV and V are present in the alignment, the DxD (V) motif may be involved in Mg2+ binding and mutations to the conserved glutamate (IV) completely abolish DnaG type primase activity. DNA primase EC:2.7.7.6 is a nucleotidyltransferase it synthesises the oligoribonucleotide primers required for DNA replication on the lagging strand of the replication fork; it can also prime the leading stand and has been implicated in cell division. This family also includes the atypical archaeal A subunit from type II DNA topoisomerases. Type II DNA topoisomerases catalyse the relaxation of DNA supercoiling by causing transient double strand breaks..
	3e-13	smart00493, TOPRIM, topoisomerases, DnaG-type primases, OLD family nucleases and RecR proteins .
----------------------------------------------------
candidate #55:	b0406
likelihood ratios: Total 5.3e+09; Clust 52.6,29.3,5.1; BLAST 1.6,3.4,3.0; KEGG 5.7,1.8,1.1; ExprEco 4.3,12.6,64.4; ExprSce ,,; FusE2 ,,; FusE5 ,,; FusE10 ,,;
gene name: b0406	 (NP_414940)	gi: 16128391	length: 375aa
description: tRNA-guanine transglycosylase [Escherichia coli K12].
coverage: Archaea[4e-81] Bacteria[0.0] Eukaryota[3e-83]
conserved domains: (Evalue, description)
	1e-168	COG0343, Tgt, Queuine/archaeosine tRNA-ribosyltransferase [Translation, ribosomal structure and biogenesis].
	1e-106	pfam01702, TGT, Queuine tRNA-ribosyltransferase. This is a family of queuine tRNA-ribosyltransferases EC:2.4.2.29, also known as tRNA-guanine transglycosylase and guanine insertion enzyme. Queuine tRNA-ribosyltransferase modifies tRNAs for asparagine, aspartic acid, histidine and tyrosine with queuine. It catalyses the exchange of guanine-34 at the wobble position with 7-aminomethyl-7-deazaguanine, and the addition of a cyclopentenediol moiety to 7-aminomethyl-7-deazaguanine-34 tRNA; giving a hypermodified base queuine in the wobble position. The aligned region contains a zinc binding motif C-x-C-x2-C-x29-H, and important tRNA and 7-aminomethyl-7deazaguanine binding residues..
----------------------------------------------------
candidate #56:	b0094
likelihood ratios: Total 4.9e+09; Clust 135.6,4.2,3.5; BLAST 39.1,11.9,1.6; KEGG 43.6,15.0,2.1; ExprEco 2.3,1.1,1.0; ExprSce ,,; FusE2 ,,; FusE5 ,,; FusE10 ,,;
gene name: b0094	 (NP_414636)	gi: 16128087	length: 420aa
description: ATP-binding cell division protein, septation process, complexes with FtsZ [Escherichia coli K12].
coverage: Bacteria[0.0]
conserved domains: (Evalue, description)
	1e-137	COG0849, FtsA, Actin-like ATPase involved in cell division [Cell division and chromosome partitioning].
	4e-44	pfam02491, FtsA, Cell division protein FtsA. FtsA is essential for bacterial cell division, and co-localises to the septal ring with FtsZ. It has been suggested that the interaction of FtsA-FtsZ has arisen through coevolution in different bacterial strains. The FtsA protein contains two structurally related actin-like ATPase domains which are also structurally related to the ATPase domains of HSP70 (see PF00012)..
----------------------------------------------------
candidate #57:	b3722
likelihood ratios: Total 4.8e+09; Clust 1.7,1.6,1.2; BLAST 43.9,73.3,12.7; KEGG 47.7,12.3,12.9; ExprEco 1.1,2.6,1.5; ExprSce ,,; FusE2 ,,; FusE5 ,,; FusE10 ,,;
gene name: b3722	 (NP_418178)	gi: 16131590	length: 625aa
description: PTS family enzyme IIBC (N-terminal); enzyme IIA (C-terminal), beta-glucoside-specific, cryptic [Escherichia coli K12].
coverage: Bacteria[0.0] Eukaryota[1e-23]
conserved domains: (Evalue, description)
	1e-66	COG1263, PtsG, Phosphotransferase system IIC components, glucose/maltose/N-acetylglucosamine-specific [Carbohydrate transport and metabolism].
	1e-47	cd00210, PTS_IIA_glc, PTS_IIA, PTS system, glucose/sucrose specific IIA subunit. The bacterial phosphoenolpyruvate: sugar phosphotransferase system (PTS) is a multi-protein system involved in the regulation of a variety of metabolic and transcriptional processes. This family is one of four structurally and functionally distinct group IIA PTS system cytoplasmic enzymes, necessary for the uptake of carbohydrates across the cytoplasmic membrane and their phosphorylation..
	1e-23	cd00212, PTS_IIB_glc, PTS_IIB, PTS system, glucose/sucrose specific IIB subunit. The bacterial phosphoenolpyruvate: sugar phosphotransferase system (PTS) is a multi-protein system involved in the regulation of a variety of metabolic and transcriptional processes. This family is one of four structurally and functionally distinct group IIB PTS system cytoplasmic enzymes, necessary for the uptake of carbohydrates across the cytoplasmic membrane and their phosphorylation.
	6e-21	pfam02378, PTS_EIIC, Phosphotransferase system, EIIC. The bacterial phosphoenolpyruvate: sugar phosphotransferase system (PTS) is a multi-protein system involved in the regulation of a variety of metabolic and transcriptional processes. The sugar-specific permease of the PTS consists of three domains (IIA, IIB and IIC). The IIC domain catalyses the transfer of a phosphoryl group from IIB to the sugar substrate..
----------------------------------------------------
candidate #58:	b3863
likelihood ratios: Total 4.7e+09; Clust 8.6,12.8,4.5; BLAST 29.2,2.2,2.6; KEGG 16.5,4.1,2.2; ExprEco 4.5,24.9,3.5; ExprSce ,,; FusE2 ,,; FusE5 ,,; FusE10 ,,;
gene name: b3863	 (NP_418300)	gi: 16131704	length: 928aa
description: DNA polymerase I, 3' --> 5' polymerase, 5' --> 3' and 3' --> 5' exonuclease [Escherichia coli K12].
coverage: Bacteria[0.0] Eukaryota[1e-90]
conserved domains: (Evalue, description)
	0.0	COG0749, PolA, DNA polymerase I - 3'-5' exonuclease and polymerase domains [DNA replication, recombination, and repair].
	1e-148	pfam00476, DNA_pol_A, DNA polymerase family A..
	2e-90	smart00475, 53EXOc, 5'-3' exonuclease; .
	2e-86	cd00008, 53EXOc, 5'-3' exonuclease; T5 type 5'-3' exonuclease domains may co-occur with DNA polymerase I (Pol I) domains, or be part of Pol I containing complexes. They digest dsDNA and ssDNA, releasing mono-,di- and tri-nucleotides, as well as oligonucleotides, and have also been reported to possess RNase H activity. Also called 5' nuclease family, involved in structure-specific cleavage of flaps formed by Pol I activity (similar to mammalian flap endonuclease I, FEN-1). A single nucleic acid strand may be threaded through the 5' nuclease enzyme before cleavage occurs. The domain binds two divalent metal ions which are necessary for activity..
	7e-84	smart00482, POLAc, DNA polymerase A domain; .
	4e-81	COG0258, Exo, 5'-3' exonuclease (including N-terminal domain of PolI) [DNA replication, recombination, and repair].
	6e-57	pfam02739, 5_3_exonuc_N, 5'-3' exonuclease, N-terminal resolvase-like domain..
	3e-35	pfam01612, 3_5_exonuc, 3'-5' exonuclease. This domain is responsible for the 3'-5' exonuclease proofreading activity of E. coli DNA polymerase I (polI) and other enzymes, it catalyses the hydrolysis of unpaired or mismatched nucleotides. This domain consists of the amino-terminal half of the Klenow fragment in E. coli polI it is also found in the Werner syndrome helicase (WRN), focus forming activity 1 protein (FFA-1) and ribonuclease D (RNase D). Werner syndrome is a human genetic disorder causing premature aging; the WRN protein has helicase activity in the 3'-5' direction. The FFA-1 protein is required for formation of a replication foci and also has helicase activity; it is a homologue of the WRN protein. RNase D is a 3'-5' exonuclease involved in tRNA processing. Also found in this family is the autoantigen PM/Scl thought to be involved in polymyositis-scleroderma overlap syndrome..
	2e-33	cd00007, 35EXOc, 3'-5' exonuclease. The 35EXOc domain is responsible for the 3'-5' exonuclease proofreading activity of prokaryotic DNA polymerase I (pol I) and other enzymes, it catalyses the hydrolysis of unpaired or mismatched nucleotides. This domain consists of the amino-terminal half of the Klenow fragment in E. coli pol I. 35EXOc is also found in the Werner syndrome helicase (WRN), focus forming activity 1 protein (FFA-1) and ribonuclease D (RNase D)..
	2e-27	smart00474, 35EXOc, 3'-5' exonuclease; 3\' -5' exonuclease proofreading domain present in DNA polymerase I, Werner syndrome helicase, RNase D and other enzymes .
	3e-16	cd00080, HhH2_motif, Helix-hairpin-helix class 2 (Pol1 family) motif. HhH2 domains are found in Rad2 family of prokaryotic and eukaryotic replication and repair nucleases, i.e., DNA polymerase I, Taq DNA polymerase, DNA repair protein Rad2 endonuclease, flap endonuclease, exonuclease I and IX, 5'-3' exonuclease and also bacteriophage Rnase H. These nucleases degrade RNA-DNA or DNA-DNA duplexes, or both and play essential roles in DNA duplication, repair, and recombination..
----------------------------------------------------
candidate #59:	b0636
likelihood ratios: Total 4.6e+09; Clust 10.1,2.8,6.2; BLAST 47.7,6.7,2.5; KEGG 38.4,30.4,5.3; ExprEco 1.5,2.2,1.7; ExprSce ,,; FusE2 ,,; FusE5 ,,; FusE10 ,,;
gene name: b0636	 (NP_415169)	gi: 16128619	length: 155aa
description: hypothetical protein b0636 [Escherichia coli K12].
coverage: Archaea[2e-15] Bacteria[2e-86] Eukaryota[5e-07]
conserved domains: (Evalue, description)
	3e-53	pfam02590, DUF163, Uncharacterized ACR, COG1576..
----------------------------------------------------
candidate #60:	b1918
likelihood ratios: Total 4.5e+09; Clust 3.3,5.3,2.5; BLAST 33.6,49.7,45.6; KEGG 33.1,10.1,1.7; ExprEco 1.6,1.2,1.2; ExprSce ,,; FusE2 ,,; FusE5 ,,; FusE10 ,,;
gene name: b1918	 (NP_416428)	gi: 16129865	length: 222aa
description: putative amino acid transport protein (ABC superfamily, membrane) [Escherichia coli K12].
coverage: Archaea[2e-40] Bacteria[1e-120] Eukaryota[5e-46]
conserved domains: (Evalue, description)
	1e-65	COG0765, HisM, ABC-type amino acid transport system, permease component [Amino acid transport and metabolism].
	3e-47	COG4160, ArtM, ABC-type arginine/histidine transport system, permease component [Amino acid transport and metabolism].
	2e-43	COG4215, ArtQ, ABC-type arginine transport system, permease component [Amino acid transport and metabolism].
	1e-19	COG4597, BatB, ABC-type amino acid transport system, permease component [Amino acid transport and metabolism].
----------------------------------------------------
candidate #61:	b0082
likelihood ratios: Total 3.9e+09; Clust 67.3,5.2,3.5; BLAST 19.0,3.2,2.4; KEGG 36.6,3.7,2.6; ExprEco 3.8,5.9,2.8; ExprSce ,,; FusE2 ,,; FusE5 ,,; FusE10 ,,;
gene name: b0082	 (NP_414624)	gi: 16128075	length: 313aa
description: S-adenosyl-dependent methyl transferase [Escherichia coli K12].
coverage: Bacteria[1e-175] Eukaryota[3e-52]
conserved domains: (Evalue, description)
	1e-121	pfam01795, Methyltransf_5, MraW methylase family. Members of this family are probably SAM dependent methyltransferases. This family appears to be related to pfam01596..
----------------------------------------------------
candidate #62:	b1247
likelihood ratios: Total 3.6e+09; Clust 5.3,3.4,3.5; BLAST 322.2,10.2,138.4; KEGG 7.6,3.1,1.5; ExprEco 2.4,1.4,1.0; ExprSce ,,; FusE2 ,,; FusE5 ,,; FusE10 ,,;
gene name: b1247	 (NP_415763)	gi: 16129208	length: 334aa
description: homolog of Salmonella ATP-binding protein of oligopeptide ABC transport system [Escherichia coli K12].
coverage: Archaea[2e-89] Bacteria[0.0] Eukaryota[2e-29]
conserved domains: (Evalue, description)
	1e-126	COG4608, AppF, ABC-type oligopeptide transport system, ATPase component [Amino acid transport and metabolism].
	8e-98	COG0444, DppD, ABC-type dipeptide/oligopeptide/nickel transport system, ATPase component [Amino acid transport and metabolism / Inorganic ion transport and metabolism].
	4e-97	COG1123, COG1123, ATPase components of various ABC-type transport systems, contain duplicated ATPase [General function prediction only].
	5e-88	COG4172, COG4172, ABC-type uncharacterized transport system, duplicated ATPase component [General function prediction only].
	2e-79	COG1124, DppF, ABC-type dipeptide/oligopeptide/nickel transport system, ATPase component [Amino acid transport and metabolism / Inorganic ion transport and metabolism].
	2e-56	COG4167, SapF, ABC-type antimicrobial peptide transport system, ATPase component [Defense mechanisms].
	3e-54	cd00267, ABC_ATPase, ABC (ATP-binding cassette) transporter nucleotide-binding domain; ABC transporters are a large family of proteins involved in the transport of a wide variety of different compounds, like sugars, ions, peptides and more complex organic molecules. The nucleotide binding domain shows the highest similarity between all members of the family. ABC transporters are a subset of nucleotide hydrolases that contain a signature motif, Q-loop, and H-loop/switch region in addition to the Walker A motif/P-loop andWalker B motif commonly found in a number of ATP- and GTP-binding and hydrolyzing proteins..
	1e-53	COG1135, AbcC, ABC-type metal ion transport system, ATPase component [Inorganic ion transport and metabolism].
	3e-49	COG4170, SapD, ABC-type antimicrobial peptide transport system, ATPase component [Defense mechanisms].
	1e-47	COG1126, GlnQ, ABC-type polar amino acid transport system, ATPase component [Amino acid transport and metabolism].
	7e-45	COG3842, PotA, ABC-type spermidine/putrescine transport systems, ATPase components [Amino acid transport and metabolism].
	1e-44	COG1127, Ttg2A, ABC-type transport system involved in resistance to organic solvents, ATPase component [Secondary metabolites biosynthesis, transport, and catabolism].
	3e-43	pfam00005, ABC_tran, ABC transporter. ABC transporters for a large family of proteins responsible for translocation of a variety of compounds across biological membranes. ABC transporters are the largest family of proteins in many completely sequenced bacteria. ABC transporters are composed of two copies of this domain and two copies of a transmembrane domain pfam00664. These four domains may belong to a single polypeptide, or belong in different polypeptide chains..
	3e-43	COG1125, OpuBA, ABC-type proline/glycine betaine transport systems, ATPase components [Amino acid transport and metabolism].
	4e-43	COG3839, MalK, ABC-type sugar transport systems, ATPase components [Carbohydrate transport and metabolism].
	4e-41	COG1136, SalX, ABC-type antimicrobial peptide transport system, ATPase component [Defense mechanisms].
	3e-40	COG4175, ProV, ABC-type proline/glycine betaine transport system, ATPase component [Amino acid transport and metabolism].
	2e-39	COG1116, TauB, ABC-type nitrate/sulfonate/bicarbonate transport system, ATPase component [Inorganic ion transport and metabolism].
	2e-39	COG4107, PhnK, ABC-type phosphonate transport system, ATPase component [Inorganic ion transport and metabolism].
	1e-38	COG1131, CcmA, ABC-type multidrug transport system, ATPase component [Defense mechanisms].
	3e-37	COG1118, CysA, ABC-type sulfate/molybdate transport systems, ATPase component [Inorganic ion transport and metabolism].
	1e-36	COG3638, COG3638, ABC-type phosphate/phosphonate transport system, ATPase component [Inorganic ion transport and metabolism].
	2e-36	COG1122, CbiO, ABC-type cobalt transport system, ATPase component [Inorganic ion transport and metabolism].
	1e-35	COG1129, MglA, ABC-type sugar transport system, ATPase component [Carbohydrate transport and metabolism].
	2e-35	COG4598, HisP, ABC-type histidine transport system, ATPase component [Amino acid transport and metabolism].
	3e-34	COG1117, PstB, ABC-type phosphate transport system, ATPase component [Inorganic ion transport and metabolism].
	2e-33	COG0411, LivG, ABC-type branched-chain amino acid transport systems, ATPase component [Amino acid transport and metabolism].
	5e-33	COG1120, FepC, ABC-type cobalamin/Fe3+-siderophores transport systems, ATPase components [Inorganic ion transport and metabolism / Coenzyme metabolism].
	2e-32	COG3845, COG3845, ABC-type uncharacterized transport systems, ATPase components [General function prediction only].
	2e-32	COG2884, FtsE, Predicted ATPase involved in cell division [Cell division and chromosome partitioning].
	2e-31	COG2274, SunT, ABC-type bacteriocin/lantibiotic exporters, contain an N-terminal double-glycine peptidase domain [Defense mechanisms].
	2e-30	COG1121, ZnuC, ABC-type Mn/Zn transport systems, ATPase component [Inorganic ion transport and metabolism].
	3e-29	COG4181, COG4181, Predicted ABC-type transport system involved in lysophospholipase L1 biosynthesis, ATPase component [Secondary metabolites biosynthesis, transport, and catabolism].
	5e-29	COG0410, LivF, ABC-type branched-chain amino acid transport systems, ATPase component [Amino acid transport and metabolism].
	6e-29	COG4988, CydD, ABC-type transport system involved in cytochrome bd biosynthesis, ATPase and permease components [Energy production and conversion / Posttranslational modification, protein turnover, chaperones].
	7e-29	COG4161, ArtP, ABC-type arginine transport system, ATPase component [Amino acid transport and metabolism].
	7e-28	COG1132, MdlB, ABC-type multidrug transport system, ATPase and permease components [Defense mechanisms].
	1e-27	COG4555, NatA, ABC-type Na+ transport system, ATPase component [Energy production and conversion / Inorganic ion transport and metabolism].
	1e-27	COG0396, SufC, ABC-type transport system involved in Fe-S cluster assembly, ATPase component [Posttranslational modification, protein turnover, chaperones].
	2e-26	COG4525, TauB, ABC-type taurine transport system, ATPase component [Inorganic ion transport and metabolism].
	3e-25	COG3840, ThiQ, ABC-type thiamine transport system, ATPase component [Coenzyme metabolism].
	4e-24	COG4987, CydC, ABC-type transport system involved in cytochrome bd biosynthesis, fused ATPase and permease components [Energy production and conversion / Posttranslational modification, protein turnover, chaperones].
	5e-24	COG4559, COG4559, ABC-type hemin transport system, ATPase component [Inorganic ion transport and metabolism].
	1e-23	COG4148, ModC, ABC-type molybdate transport system, ATPase component [Inorganic ion transport and metabolism].
	7e-23	COG4152, COG4152, ABC-type uncharacterized transport system, ATPase component [General function prediction only].
	1e-22	COG4778, PhnL, ABC-type phosphonate transport system, ATPase component [Inorganic ion transport and metabolism].
	1e-22	COG4619, COG4619, ABC-type uncharacterized transport system, ATPase component [General function prediction only].
	2e-22	COG4674, COG4674, Uncharacterized ABC-type transport system, ATPase component [General function prediction only].
	3e-22	COG0488, Uup, ATPase components of ABC transporters with duplicated ATPase domains [General function prediction only].
	8e-22	COG1101, PhnK, ABC-type uncharacterized transport system, ATPase component [General function prediction only].
	2e-21	COG4618, ArpD, ABC-type protease/lipase transport system, ATPase and permease components [General function prediction only].
	3e-21	COG4136, COG4136, ABC-type uncharacterized transport system, ATPase component [General function prediction only].
	4e-21	COG1137, YhbG, ABC-type (unclassified) transport system, ATPase component [General function prediction only].
	4e-20	COG4604, CeuD, ABC-type enterochelin transport system, ATPase component [Inorganic ion transport and metabolism].
	1e-19	COG4586, COG4586, ABC-type uncharacterized transport system, ATPase component [General function prediction only].
	2e-19	COG1134, TagH, ABC-type polysaccharide/polyol phosphate transport system, ATPase component [Carbohydrate transport and metabolism / Cell envelope biogenesis, outer membrane].
	3e-17	COG1245, COG1245, Predicted ATPase, RNase L inhibitor (RLI) homolog [General function prediction only].
	4e-17	COG5265, ATM1, ABC-type transport system involved in Fe-S cluster assembly, permease and ATPase components [Posttranslational modification, protein turnover, chaperones].
	7e-17	COG4178, COG4178, ABC-type uncharacterized transport system, permease and ATPase components [General function prediction only].
	1e-16	COG1119, ModF, ABC-type molybdenum transport system, ATPase component/photorepair protein PhrA [Inorganic ion transport and metabolism].
	5e-13	COG4615, PvdE, ABC-type siderophore export system, fused ATPase and permease components [Secondary metabolites biosynthesis, transport, and catabolism / Inorganic ion transport and metabolism].
	6e-13	COG4133, CcmA, ABC-type transport system involved in cytochrome c biogenesis, ATPase component [Posttranslational modification, protein turnover, chaperones].
----------------------------------------------------
candidate #63:	b3742
likelihood ratios: Total 3.3e+09; Clust 1.9,3.5,1.5; BLAST 13.4,76.4,8.7; KEGG 4.2,29.6,4.1; ExprEco 5.3,3.4,4.0; ExprSce ,,; FusE2 ,,; FusE5 ,,; FusE10 ,,;
gene name: b3742	 (NP_418198)	gi: 16131610	length: 147aa
description: FMN-binding protein, required for biotin synthase activity [Escherichia coli K12].
coverage: Archaea[1e-08] Bacteria[2e-80] Eukaryota[2e-07]
conserved domains: (Evalue, description)
	2e-24	COG0716, FldA, Flavodoxins [Energy production and conversion].
	2e-16	pfam00258, Flavodoxin_1, Flavodoxin..
	2e-14	COG0369, CysJ, Sulfite reductase, alpha subunit (flavoprotein) [Inorganic ion transport and metabolism].
----------------------------------------------------
candidate #64:	b4226
likelihood ratios: Total 3.2e+09; Clust 7.2,6.6,3.0; BLAST 2.3,2.5,2.2; KEGG 7.2,12.0,16.5; ExprEco 24.3,8.1,6.4; ExprSce ,,; FusE2 ,,; FusE5 ,,; FusE10 ,,;
gene name: b4226	 (NP_418647)	gi: 16132048	length: 176aa
description: inorganic pyrophosphatase [Escherichia coli K12].
coverage: Archaea[1e-45] Bacteria[3e-99] Eukaryota[1e-79]
conserved domains: (Evalue, description)
	2e-59	COG0221, Ppa, Inorganic pyrophosphatase [Energy production and conversion].
	4e-43	pfam00719, Pyrophosphatase, Inorganic pyrophosphatase..
----------------------------------------------------
candidate #65:	b0481
likelihood ratios: Total 2.9e+09; Clust 9.9,5.3,58.6; BLAST 7.7,3.4,12.5; KEGG 8.2,11.1,7.9; ExprEco 2.0,1.3,1.5; ExprSce ,,; FusE2 ,,; FusE5 ,,; FusE10 ,,;
gene name: b0481	 (NP_415014)	gi: 16128465	length: 159aa
description: hypothetical protein b0481 [Escherichia coli K12].
coverage: Bacteria[4e-84]
conserved domains: (Evalue, description)
	9e-45	COG2606, EbsC, Uncharacterized conserved protein [Function unknown].
	1e-41	pfam04073, YbaK, YbaK / prolyl-tRNA synthetases associated domain. This domain of unknown function is found in numerous prokaryote organisms. The structure of YbaK shows a novel fold. This domain also occurs in a number of prolyl-tRNA synthetases (proRS) from prokaryotes. Thus, the domain is thought to be involved in oligo-nucleotide binding, with possible roles in recognition/discrimination or editing of prolyl-tRNA..
	1e-35	cd00002, YbaK, protein family related to YbaK Protein From H. Influenzae (HI1434); prokaryotic domain; function unknown; alignment contains insertion domains of prokaryotic prolyl-tRNA synthetases..
----------------------------------------------------
candidate #66:	b0887
likelihood ratios: Total 2.8e+09; Clust 3.2,3.0,8.1; BLAST 59.4,10.4,5.7; KEGG 14.8,9.1,4.3; ExprEco 2.6,2.6,2.7; ExprSce ,,; FusE2 ,,; FusE5 ,,; FusE10 ,,;
gene name: b0887	 (NP_415407)	gi: 16128854	length: 588aa
description: ATP-binding component of cytochrome-related transport, Zn sensitive [Escherichia coli K12].
coverage: Archaea[2e-59] Bacteria[0.0] Eukaryota[1e-41]
conserved domains: (Evalue, description)
	0.0	COG4988, CydD, ABC-type transport system involved in cytochrome bd biosynthesis, ATPase and permease components [Energy production and conversion / Posttranslational modification, protein turnover, chaperones].
	1e-80	COG1132, MdlB, ABC-type multidrug transport system, ATPase and permease components [Defense mechanisms].
	1e-64	COG2274, SunT, ABC-type bacteriocin/lantibiotic exporters, contain an N-terminal double-glycine peptidase domain [Defense mechanisms].
	2e-64	COG4987, CydC, ABC-type transport system involved in cytochrome bd biosynthesis, fused ATPase and permease components [Energy production and conversion / Posttranslational modification, protein turnover, chaperones].
	4e-42	COG5265, ATM1, ABC-type transport system involved in Fe-S cluster assembly, permease and ATPase components [Posttranslational modification, protein turnover, chaperones].
	6e-42	cd00267, ABC_ATPase, ABC (ATP-binding cassette) transporter nucleotide-binding domain; ABC transporters are a large family of proteins involved in the transport of a wide variety of different compounds, like sugars, ions, peptides and more complex organic molecules. The nucleotide binding domain shows the highest similarity between all members of the family. ABC transporters are a subset of nucleotide hydrolases that contain a signature motif, Q-loop, and H-loop/switch region in addition to the Walker A motif/P-loop andWalker B motif commonly found in a number of ATP- and GTP-binding and hydrolyzing proteins..
	4e-34	pfam00005, ABC_tran, ABC transporter. ABC transporters for a large family of proteins responsible for translocation of a variety of compounds across biological membranes. ABC transporters are the largest family of proteins in many completely sequenced bacteria. ABC transporters are composed of two copies of this domain and two copies of a transmembrane domain pfam00664. These four domains may belong to a single polypeptide, or belong in different polypeptide chains..
	3e-33	COG4618, ArpD, ABC-type protease/lipase transport system, ATPase and permease components [General function prediction only].
	6e-31	pfam00664, ABC_membrane, ABC transporter transmembrane region. This family represents a unit of six transmembrane helices. Many members of the ABC transporter family (pfam00005) have two such regions..
	2e-30	COG1136, SalX, ABC-type antimicrobial peptide transport system, ATPase component [Defense mechanisms].
	5e-30	COG1131, CcmA, ABC-type multidrug transport system, ATPase component [Defense mechanisms].
	1e-29	COG1120, FepC, ABC-type cobalamin/Fe3+-siderophores transport systems, ATPase components [Inorganic ion transport and metabolism / Coenzyme metabolism].
	3e-27	COG1122, CbiO, ABC-type cobalt transport system, ATPase component [Inorganic ion transport and metabolism].
	2e-26	COG3839, MalK, ABC-type sugar transport systems, ATPase components [Carbohydrate transport and metabolism].
	7e-26	COG3842, PotA, ABC-type spermidine/putrescine transport systems, ATPase components [Amino acid transport and metabolism].
	3e-25	COG3638, COG3638, ABC-type phosphate/phosphonate transport system, ATPase component [Inorganic ion transport and metabolism].
	9e-25	COG1116, TauB, ABC-type nitrate/sulfonate/bicarbonate transport system, ATPase component [Inorganic ion transport and metabolism].
	5e-24	COG1101, PhnK, ABC-type uncharacterized transport system, ATPase component [General function prediction only].
	7e-23	COG1135, AbcC, ABC-type metal ion transport system, ATPase component [Inorganic ion transport and metabolism].
	1e-22	COG1123, COG1123, ATPase components of various ABC-type transport systems, contain duplicated ATPase [General function prediction only].
	2e-22	COG4178, COG4178, ABC-type uncharacterized transport system, permease and ATPase components [General function prediction only].
	1e-21	COG1126, GlnQ, ABC-type polar amino acid transport system, ATPase component [Amino acid transport and metabolism].
	1e-21	COG1121, ZnuC, ABC-type Mn/Zn transport systems, ATPase component [Inorganic ion transport and metabolism].
	6e-21	COG3840, ThiQ, ABC-type thiamine transport system, ATPase component [Coenzyme metabolism].
	9e-21	COG1124, DppF, ABC-type dipeptide/oligopeptide/nickel transport system, ATPase component [Amino acid transport and metabolism / Inorganic ion transport and metabolism].
	9e-21	COG4172, COG4172, ABC-type uncharacterized transport system, duplicated ATPase component [General function prediction only].
	1e-20	COG1125, OpuBA, ABC-type proline/glycine betaine transport systems, ATPase components [Amino acid transport and metabolism].
	3e-20	COG4586, COG4586, ABC-type uncharacterized transport system, ATPase component [General function prediction only].
	4e-20	COG1129, MglA, ABC-type sugar transport system, ATPase component [Carbohydrate transport and metabolism].
	6e-20	COG0444, DppD, ABC-type dipeptide/oligopeptide/nickel transport system, ATPase component [Amino acid transport and metabolism / Inorganic ion transport and metabolism].
	2e-19	COG0410, LivF, ABC-type branched-chain amino acid transport systems, ATPase component [Amino acid transport and metabolism].
	2e-19	COG1119, ModF, ABC-type molybdenum transport system, ATPase component/photorepair protein PhrA [Inorganic ion transport and metabolism].
	5e-19	COG1127, Ttg2A, ABC-type transport system involved in resistance to organic solvents, ATPase component [Secondary metabolites biosynthesis, transport, and catabolism].
	1e-18	COG4148, ModC, ABC-type molybdate transport system, ATPase component [Inorganic ion transport and metabolism].
	1e-18	COG1118, CysA, ABC-type sulfate/molybdate transport systems, ATPase component [Inorganic ion transport and metabolism].
	1e-18	COG0411, LivG, ABC-type branched-chain amino acid transport systems, ATPase component [Amino acid transport and metabolism].
	1e-18	COG1117, PstB, ABC-type phosphate transport system, ATPase component [Inorganic ion transport and metabolism].
	2e-18	COG2884, FtsE, Predicted ATPase involved in cell division [Cell division and chromosome partitioning].
	5e-18	COG4133, CcmA, ABC-type transport system involved in cytochrome c biogenesis, ATPase component [Posttranslational modification, protein turnover, chaperones].
	3e-17	COG4559, COG4559, ABC-type hemin transport system, ATPase component [Inorganic ion transport and metabolism].
	3e-17	COG3845, COG3845, ABC-type uncharacterized transport systems, ATPase components [General function prediction only].
	3e-17	COG0488, Uup, ATPase components of ABC transporters with duplicated ATPase domains [General function prediction only].
	6e-17	COG4608, AppF, ABC-type oligopeptide transport system, ATPase component [Amino acid transport and metabolism].
	2e-16	COG4619, COG4619, ABC-type uncharacterized transport system, ATPase component [General function prediction only].
	3e-16	COG4175, ProV, ABC-type proline/glycine betaine transport system, ATPase component [Amino acid transport and metabolism].
	5e-16	COG0396, SufC, ABC-type transport system involved in Fe-S cluster assembly, ATPase component [Posttranslational modification, protein turnover, chaperones].
	6e-16	COG4136, COG4136, ABC-type uncharacterized transport system, ATPase component [General function prediction only].
	6e-16	COG4525, TauB, ABC-type taurine transport system, ATPase component [Inorganic ion transport and metabolism].
	3e-14	COG4555, NatA, ABC-type Na+ transport system, ATPase component [Energy production and conversion / Inorganic ion transport and metabolism].
	4e-14	COG4181, COG4181, Predicted ABC-type transport system involved in lysophospholipase L1 biosynthesis, ATPase component [Secondary metabolites biosynthesis, transport, and catabolism].
	5e-14	COG4604, CeuD, ABC-type enterochelin transport system, ATPase component [Inorganic ion transport and metabolism].
	1e-13	COG4138, BtuD, ABC-type cobalamin transport system, ATPase component [Coenzyme metabolism].
	4e-13	COG4615, PvdE, ABC-type siderophore export system, fused ATPase and permease components [Secondary metabolites biosynthesis, transport, and catabolism / Inorganic ion transport and metabolism].
	5e-13	COG4778, PhnL, ABC-type phosphonate transport system, ATPase component [Inorganic ion transport and metabolism].
	3e-12	COG4167, SapF, ABC-type antimicrobial peptide transport system, ATPase component [Defense mechanisms].
	4e-12	COG4161, ArtP, ABC-type arginine transport system, ATPase component [Amino acid transport and metabolism].
	6e-12	COG4598, HisP, ABC-type histidine transport system, ATPase component [Amino acid transport and metabolism].
	1e-11	COG1134, TagH, ABC-type polysaccharide/polyol phosphate transport system, ATPase component [Carbohydrate transport and metabolism / Cell envelope biogenesis, outer membrane].
	1e-10	COG1137, YhbG, ABC-type (unclassified) transport system, ATPase component [General function prediction only].
----------------------------------------------------
candidate #67:	b1860
likelihood ratios: Total 2.6e+09; Clust 36.3,33.6,3.4; BLAST 10.7,3.6,1.7; KEGG 19.9,6.0,2.8; ExprEco 3.5,2.4,3.5; ExprSce ,,; FusE2 ,,; FusE5 ,,; FusE10 ,,;
gene name: b1860	 (NP_416374)	gi: 16129813	length: 336aa
description: Holliday junction helicase subunit A; branch migration; repair [Escherichia coli K12].
coverage: Archaea[5e-06] Bacteria[0.0] Eukaryota[1e-11]
conserved domains: (Evalue, description)
	1e-158	COG2255, RuvB, Holliday junction resolvasome, helicase subunit [DNA replication, recombination, and repair].
	3e-32	pfam05491, RuvB_C, Holliday junction DNA helicase ruvB C-terminus. The RuvB protein makes up part of the RuvABC revolvasome which catalyses the resolution of Holliday junctions that arise during genetic recombination and DNA repair. Branch migration is catalysed by the RuvB protein that is targeted to the Holliday junction by the structure specific RuvA protein. This family consists of the C-terminal region of the RuvB protein which is thought to be helicase DNA-binding domain. .
	1e-17	COG2256, MGS1, ATPase related to the helicase subunit of the Holliday junction resolvase [DNA replication, recombination, and repair].
	2e-17	pfam00004, AAA, ATPase family associated with various cellular activities (AAA). AAA family proteins often perform chaperone-like functions that assist in the assembly, operation, or disassembly of protein complexes..
	2e-15	pfam05496, RuvB_N, Holliday junction DNA helicase ruvB N-terminus. The RuvB protein makes up part of the RuvABC revolvasome which catalyses the resolution of Holliday junctions that arise during genetic recombination and DNA repair. Branch migration is catalysed by the RuvB protein that is targeted to the Holliday junction by the structure specific RuvA protein. This family contains the N-terminal region of the protein. .
----------------------------------------------------
candidate #68:	b2159
likelihood ratios: Total 2.5e+09; Clust 146.7,4.1,4.5; BLAST 4.7,2.7,2.5; KEGG 3.7,33.2,4.0; ExprEco 4.3,3.9,3.7; ExprSce ,,; FusE2 ,,; FusE5 ,,; FusE10 ,,;
gene name: b2159	 (NP_416664)	gi: 16130097	length: 285aa
description: endonuclease IV [Escherichia coli K12].
coverage: Archaea[4e-43] Bacteria[1e-164] Eukaryota[6e-70]
conserved domains: (Evalue, description)
	3e-98	COG0648, Nfo, Endonuclease IV [DNA replication, recombination, and repair].
	3e-91	smart00518, AP2Ec, AP endonuclease family 2; These endonucleases play a role in DNA repair. Cleave phosphodiester bonds at apurinic or apyrimidinic sites .
	9e-82	cd00019, AP2Ec, AP endonuclease family 2; These endonucleases play a role in DNA repair. Cleave phosphodiester bonds at apurinic or apyrimidinic sites; the alignment also contains hexulose-6-phosphate isomerases, enzymes that catalyze the epimerization of D-arabino-6-hexulose 3-phosphate to D-fructose 6-phosphate, via cleaving the phosphoesterbond with the sugar. .
	2e-59	pfam01261, AP_endonuc_2, AP endonuclease family 2..
----------------------------------------------------
candidate #69:	b3180
likelihood ratios: Total 2.4e+09; Clust 100.3,10.9,4.6; BLAST 5.1,6.7,2.1; KEGG 2.9,31.5,3.5; ExprEco 3.4,2.5,2.5; ExprSce ,,; FusE2 ,,; FusE5 ,,; FusE10 ,,;
gene name: b3180	 (NP_417647)	gi: 16131070	length: 97aa
description: hypothetical protein b3180 [Escherichia coli K12].
coverage: Archaea[2e-07] Bacteria[1e-47] Eukaryota[4e-07]
conserved domains: (Evalue, description)
	4e-19	pfam01985, CRS1_YhbY, CRS1 / YhbY domain. E. coli YhbY belongs to a conserved family of proteins represented in eubacteria, archaea, and plants. Three maize proteins harbouring UPF0044-like domains are required for chloroplast group II intron splicing, and bioinformatic data suggest a role for members in translation. The crystal structure of YhbY has been determined. YhbY has a fold similar to that of the C-terminal domain of translation initiation factor 3 (IF3C), which binds to 16S rRNA in the 30S ribosome. Modelling studies indicate that the same surface is highly basic in all members of this family, suggesting a conserved RNA binding surface..
----------------------------------------------------
candidate #70:	b0710
likelihood ratios: Total 2.3e+09; Clust 32.0,10.5,7.8; BLAST 9.1,2.0,1.4; KEGG 20.4,12.6,6.2; ExprEco 3.2,3.0,2.4; ExprSce ,,; FusE2 ,,; FusE5 ,,; FusE10 ,,;
gene name: b0710	 (NP_415238)	gi: 16128685	length: 247aa
description: hypothetical protein b0710 [Escherichia coli K12].
coverage: Archaea[8e-35] Bacteria[1e-142] Eukaryota[8e-83]
conserved domains: (Evalue, description)
	5e-75	COG0327, COG0327, Uncharacterized conserved protein [Function unknown].
	6e-74	pfam01784, NIF3, NIF3 (NGG1p interacting factor 3). This family contains several NIF3 (NGG1p interacting factor 3) protein homologues. NIF3 interacts with the yeast transcriptional coactivator NGG1p which is part of the ADA complex, the exact function of this interaction is unknown..
----------------------------------------------------
candidate #71:	b4200
likelihood ratios: Total 2.2e+09; Clust 4.2,5.1,3.1; BLAST 5.2,2.1,1.4; KEGG 25.5,5.9,2.1; ExprEco 84.6,13.4,6.4; ExprSce ,,; FusE2 ,,; FusE5 ,,; FusE10 ,,;
gene name: b4200	 (NP_418621)	gi: 16132022	length: 131aa
description: 30S ribosomal subunit protein S6 [Escherichia coli K12].
coverage: Bacteria[1e-70] Eukaryota[2e-18]
conserved domains: (Evalue, description)
	2e-35	COG0360, RpsF, Ribosomal protein S6 [Translation, ribosomal structure and biogenesis].
	2e-28	pfam01250, Ribosomal_S6, Ribosomal protein S6..
----------------------------------------------------
candidate #72:	b0659
likelihood ratios: Total 2.2e+09; Clust 67.3,7.8,8.7; BLAST 11.3,2.8,1.9; KEGG 28.1,4.5,1.9; ExprEco 3.7,2.8,3.0; ExprSce ,,; FusE2 ,,; FusE5 ,,; FusE10 ,,;
gene name: b0659	 (NP_415192)	gi: 16128642	length: 155aa
description: hypothetical protein b0659 [Escherichia coli K12].
coverage: Bacteria[3e-85] Eukaryota[2e-10]
conserved domains: (Evalue, description)
	3e-43	COG0319, COG0319, Predicted metal-dependent hydrolase [General function prediction only].
	9e-27	pfam02130, UPF0054, Uncharacterized protein family UPF0054..
----------------------------------------------------
candidate #73:	b1699
likelihood ratios: Total 2.1e+09; Clust 1.3,2.5,1.7; BLAST 35.8,97.4,12.5; KEGG 148.3,6.4,7.1; ExprEco 1.1,1.1,1.2; ExprSce ,,; FusE2 ,,; FusE5 ,,; FusE10 ,,;
gene name: b1699	 (NP_416214)	gi: 16129655	length: 429aa
description: flavoprotein; probably electron transport [Escherichia coli K12].
coverage: Archaea[3e-73] Bacteria[0.0] Eukaryota[1e-27]
conserved domains: (Evalue, description)
	5e-74	COG0644, FixC, Dehydrogenases (flavoproteins) [Energy production and conversion].
	3e-13	COG0654, UbiH, 2-polyprenyl-6-methoxyphenol hydroxylase and related FAD-dependent oxidoreductases [Coenzyme metabolism / Energy production and conversion].
----------------------------------------------------
candidate #74:	b0123
likelihood ratios: Total 2.0e+09; Clust 11.2,342.7,40.0; BLAST 4.7,3.3,2.4; KEGG 1.6,3.2,5.3; ExprEco 3.8,1.5,2.4; ExprSce ,,; FusE2 ,,; FusE5 ,,; FusE10 ,,;
gene name: b0123	 (NP_414665)	gi: 16128116	length: 516aa
description: Probable periplasmic copper oxidase [Escherichia coli K12].
coverage: Archaea[1e-38] Bacteria[0.0] Eukaryota[6e-34]
conserved domains: (Evalue, description)
	2e-88	COG2132, SufI, Putative multicopper oxidases [Secondary metabolites biosynthesis, transport, and catabolism].
----------------------------------------------------
candidate #75:	b2569
likelihood ratios: Total 2.0e+09; Clust 43.0,7.6,6.0; BLAST 9.0,2.0,1.8; KEGG 13.2,3.0,2.3; ExprEco 4.6,4.6,16.1; ExprSce ,,; FusE2 ,,; FusE5 ,,; FusE10 ,,;
gene name: b2569	 (NP_417064)	gi: 16130494	length: 599aa
description: GTP-binding elongation factor [Escherichia coli K12].
coverage: Archaea[6e-35] Bacteria[0.0] Eukaryota[0.0]
conserved domains: (Evalue, description)
	0.0	COG0481, LepA, Membrane GTPase LepA [Cell envelope biogenesis, outer membrane].
	2e-61	COG1217, TypA, Predicted membrane GTPase involved in stress response [Signal transduction mechanisms].
	3e-51	pfam06421, LepA_C, GTP-binding protein LepA C-terminus. This family consists of the C-terminal region of several pro- and eukaryotic GTP-binding LepA proteins..
	2e-42	pfam00009, GTP_EFTU, Elongation factor Tu GTP binding domain. This domain contains a P-loop motif, also found in several other families such as pfam00071, pfam00025 and pfam00063. Elongation factor Tu consists of three structural domains, this plus two C-terminal beta barrel domains..
	1e-36	COG0480, FusA, Translation elongation factors (GTPases) [Translation, ribosomal structure and biogenesis].
	2e-26	COG4108, PrfC, Peptide chain release factor RF-3 [Translation, ribosomal structure and biogenesis].
	3e-23	COG0532, InfB, Translation initiation factor 2 (IF-2; GTPase) [Translation, ribosomal structure and biogenesis].
	3e-22	COG5256, TEF1, Translation elongation factor EF-1alpha (GTPase) [Translation, ribosomal structure and biogenesis].
	1e-20	COG0050, TufB, GTPases - translation elongation factors [Translation, ribosomal structure and biogenesis].
	1e-18	pfam00679, EFG_C, Elongation factor G C-terminus. This domain includes the carboxyl terminal regions of Elongation factor G, elongation factor 2 and some tetracycline resistance proteins and adopt a ferredoxin-like fold..
	5e-16	COG3276, SelB, Selenocysteine-specific translation elongation factor [Translation, ribosomal structure and biogenesis].
	6e-15	COG2895, CysN, GTPases - Sulfate adenylate transferase subunit 1 [Inorganic ion transport and metabolism].
	8e-13	COG5257, GCD11, Translation initiation factor 2, gamma subunit (eIF-2gamma; GTPase) [Translation, ribosomal structure and biogenesis].
----------------------------------------------------
candidate #76:	b3714
likelihood ratios: Total 1.9e+09; Clust 5.2,5.8,4.1; BLAST 66.3,5.1,10.4; KEGG 6.6,7.2,2.6; ExprEco 2.4,5.4,2.9; ExprSce ,,; FusE2 ,,; FusE5 ,,; FusE10 ,,;
gene name: b3714	 (NP_418170)	gi: 16131582	length: 445aa
description: putative membrane / transport protein [Escherichia coli K12].
coverage: Archaea[1e-113] Bacteria[0.0] Eukaryota[7e-72]
conserved domains: (Evalue, description)
	1e-123	COG2252, COG2252, Permeases [General function prediction only].
	2e-26	pfam00860, Xan_ur_permease, Permease family. This family includes permeases for diverse substrates such as xanthine, uracil and vitamin C. However many members of this family are functionally uncharacterised and may transport other substrates. Members of this family have ten predicted transmembrane helices..
	2e-13	COG0659, SUL1, Sulfate permease and related transporters (MFS superfamily) [Inorganic ion transport and metabolism].
----------------------------------------------------
candidate #77:	b1778
likelihood ratios: Total 1.9e+09; Clust 6.0,6.8,4.0; BLAST 3.3,53.3,3.6; KEGG 3.4,47.9,2.5; ExprEco 4.6,4.1,2.4; ExprSce ,,; FusE2 ,,; FusE5 ,,; FusE10 ,,;
gene name: b1778	 (NP_416292)	gi: 16129732	length: 137aa
description: methionine sulfoxide reductase [Escherichia coli K12].
coverage: Archaea[2e-35] Bacteria[2e-80] Eukaryota[1e-39]
conserved domains: (Evalue, description)
	2e-53	pfam01641, SelR, SelR domain. Methionine sulfoxide reduction is an important process, by which cells regulate biological processes and cope with oxidative stress. MsrA, a protein involved in the reduction of methionine sulfoxides in proteins, has been known for four decades and has been extensively characterised with respect to structure and function. However, recent studies revealed that MsrA is only specific for methionine-S-sulfoxides. Because oxidised methionines occur in a mixture of R and S isomers in vivo, it was unclear how stereo-specific MsrA could be responsible for the reduction of all protein methionine sulfoxides. It appears that a second methionine sulfoxide reductase, SelR , evolved that is specific for methionine-R-sulfoxides, the activity that is different but complementary to that of MsrA. Thus, these proteins, working together, could reduce both stereoisomers of methionine sulfoxide. This domain is found both in SelR proteins and fused with the peptide methionine sulfoxide reductase enzymatic domain pfam01625. The domain has two conserved cysteine and histidines. The domain binds both selenium and zinc. The final cysteine is found to be replaced by the rare amino acid selenocysteine in some members of the family. This family has methionine-R-sulfoxide reductase activity..
----------------------------------------------------
candidate #78:	b1861
likelihood ratios: Total 1.8e+09; Clust 23.7,35.0,3.4; BLAST 9.0,4.5,1.5; KEGG 19.9,6.0,2.8; ExprEco 4.6,1.9,3.6; ExprSce ,,; FusE2 ,,; FusE5 ,,; FusE10 ,,;
gene name: b1861	 (NP_416375)	gi: 16129814	length: 203aa
description: Holliday junction helicase subunit B; branch migration; repair [Escherichia coli K12].
coverage: Bacteria[1e-108]
conserved domains: (Evalue, description)
	1e-64	COG0632, RuvA, Holliday junction resolvasome, DNA-binding subunit [DNA replication, recombination, and repair].
	5e-18	pfam01330, RuvA, RuvA N terminal domain. The N terminal domain of RuvA has an OB-fold structure. This domain forms the RuvA tetramer contacts..
----------------------------------------------------
candidate #79:	b2743
likelihood ratios: Total 1.8e+09; Clust 4.3,13.7,3.6; BLAST 8.8,14.2,6.5; KEGG 51.8,4.7,9.6; ExprEco 1.5,1.7,1.8; ExprSce ,,; FusE2 ,,; FusE5 ,,; FusE10 ,,;
gene name: b2743	 (NP_417223)	gi: 16130650	length: 208aa
description: L-isoaspartate protein carboxylmethyltransferase type II [Escherichia coli K12].
coverage: Archaea[2e-35] Bacteria[1e-114] Eukaryota[2e-22]
conserved domains: (Evalue, description)
	8e-75	pfam01135, PCMT, Protein-L-isoaspartate(D-aspartate) O-methyltransferase (PCMT)..
	2e-69	COG2518, Pcm, Protein-L-isoaspartate carboxylmethyltransferase [Posttranslational modification, protein turnover, chaperones].
----------------------------------------------------
candidate #80:	b3146
likelihood ratios: Total 1.6e+09; Clust 11.9,2.9,3.3; BLAST 27.9,5.9,1.9; KEGG 41.6,4.8,1.9; ExprEco 5.4,3.4,6.7; ExprSce ,,; FusE2 ,,; FusE5 ,,; FusE10 ,,;
gene name: b3146	 (NP_417615)	gi: 16131038	length: 286aa
description: putative enzyme with methyltransferase domain [Escherichia coli K12].
coverage: Bacteria[1e-159] Eukaryota[4e-53]
conserved domains: (Evalue, description)
	1e-106	COG0313, COG0313, Predicted methyltransferases [General function prediction only].
	4e-41	pfam00590, TP_methylase, Tetrapyrrole (Corrin/Porphyrin) Methylases. This family uses S-AdoMet in the methylation of diverse substrates. This family includes a related group of bacterial proteins of unknown function. This family includes the methylase Dipthine synthase..
----------------------------------------------------
candidate #81:	b2892
likelihood ratios: Total 1.6e+09; Clust 361.7,171.6,3.6; BLAST 6.6,3.5,1.6; KEGG 1.8,4.5,1.3; ExprEco 1.6,1.6,7.9; ExprSce ,,; FusE2 ,,; FusE5 ,,; FusE10 ,,;
gene name: b2892	 (NP_417368)	gi: 16130794	length: 577aa
description: ssDNA exonuclease, 5' --> 3' specific [Escherichia coli K12].
coverage: Bacteria[0.0]
conserved domains: (Evalue, description)
	1e-119	COG0608, RecJ, Single-stranded DNA-specific exonuclease [DNA replication, recombination, and repair].
	2e-23	pfam01368, DHH, DHH family. It is predicted that this family of proteins all perform a phosphoesterase function. It included the single stranded DNA exonuclease RecJ..
----------------------------------------------------
candidate #82:	b3650
likelihood ratios: Total 1.6e+09; Clust 38.3,106.9,3.0; BLAST 18.5,1.9,1.8; KEGG 4.8,4.0,3.1; ExprEco 2.9,5.4,2.3; ExprSce ,,; FusE2 ,,; FusE5 ,,; FusE10 ,,;
gene name: b3650	 (NP_418107)	gi: 16131521	length: 702aa
description: (p)ppGpp synthetase II; also guanosine-3',5'-bis pyrophosphate 3'-pyrophosphohydrolase [Escherichia coli K12].
coverage: Archaea[3e-11] Bacteria[0.0] Eukaryota[0.0]
conserved domains: (Evalue, description)
	0.0	COG0317, SpoT, Guanosine polyphosphate pyrophosphohydrolases/synthetases [Signal transduction mechanisms / Transcription].
	9e-42	pfam04607, RelA_SpoT, Region found in RelA / SpoT proteins. This region of unknown function is found in RelA and SpoT of Escherichia coli, and their homologues in plants and in other eubacteria. RelA is a guanosine 3',5'-bis-pyrophosphate (ppGpp) synthetase (EC:2.7.6.5) while SpoT is thought to be a bifunctional enzyme catalysing both ppGpp synthesis and degradation (ppGpp 3'-pyrophosphohydrolase, (EC:3.1.7.2)). This region is often found in association with HD (pfam01966), a metal-dependent phosphohydrolase, TGS (pfam02824) which is a possible nucleotide-binding region, and the ACT regulatory domain (pfam01842)..
	7e-18	pfam02824, TGS, TGS domain. The TGS domain is named after ThrRS, GTPase, and SpoT. Interestingly, TGS domain was detected also at the amino terminus of the uridine kinase from the spirochaete Treponema pallidum (but not any other organism, including the related spirochaete Borrelia burgdorferi). TGS is a small domain that consists of ~50 amino acid residues and is predicted to possess a predominantly beta-sheet structure. There is no direct information on the functions of the TGS domain, but its presence in two types of regulatory proteins (the GTPases and guanosine polyphosphate phosphohydrolases/synthetases) suggests a ligand (most likely nucleotide)-binding, regulatory role..
----------------------------------------------------
candidate #83:	b2614
likelihood ratios: Total 1.6e+09; Clust 236.9,8.0,5.0; BLAST 2.5,1.6,1.4; KEGG 11.5,3.1,1.3; ExprEco 17.7,7.5,4.9; ExprSce ,,; FusE2 ,,; FusE5 ,,; FusE10 ,,;
gene name: b2614	 (NP_417104)	gi: 16130533	length: 197aa
description: Hsp 24 nucleotide exchange factor [Escherichia coli K12].
coverage: Archaea[9e-22] Bacteria[1e-104] Eukaryota[1e-20]
conserved domains: (Evalue, description)
	5e-39	COG0576, GrpE, Molecular chaperone GrpE (heat shock protein) [Posttranslational modification, protein turnover, chaperones].
	1e-38	pfam01025, GrpE, GrpE..
----------------------------------------------------
candidate #84:	b0932
likelihood ratios: Total 1.6e+09; Clust 2.3,4.7,12.7; BLAST 4.2,3.6,12.5; KEGG 9.8,4.2,3.1; ExprEco 7.2,29.4,2.3; ExprSce ,,; FusE2 ,,; FusE5 ,,; FusE10 ,,;
gene name: b0932	 (NP_415452)	gi: 16128899	length: 870aa
description: aminopeptidase N [Escherichia coli K12].
coverage: Archaea[3e-50] Bacteria[0.0] Eukaryota[0.0]
conserved domains: (Evalue, description)
	0.0	COG0308, PepN, Aminopeptidase N [Amino acid transport and metabolism].
	5e-57	pfam01433, Peptidase_M1, Peptidase family M1. Members of this family are aminopeptidases. The members differ widely in specificity, hydrolysing acidic, basic or neutral N-terminal residues. This family includes leukotriene-A4 hydrolase, this enzyme also has an aminopeptidase activity. .
----------------------------------------------------
candidate #85:	b3065
likelihood ratios: Total 1.5e+09; Clust 80.4,7.9,4.3; BLAST 6.5,1.9,1.3; KEGG 5.7,5.9,1.2; ExprEco 6.7,7.7,17.4; ExprSce ,,; FusE2 ,,; FusE5 ,,; FusE10 ,,;
gene name: b3065	 (NP_417537)	gi: 16130961	length: 71aa
description: 30S ribosomal subunit protein S21 [Escherichia coli K12].
coverage: Bacteria[3e-33]
----------------------------------------------------
candidate #86:	b0157
likelihood ratios: Total 1.5e+09; Clust 844.2,25.6,5.1; BLAST 7.5,2.1,4.8; KEGG 4.4,2.3,3.5; ExprEco 1.4,1.6,2.3; ExprSce ,,; FusE2 ,,; FusE5 ,,; FusE10 ,,;
gene name: b0157	 (NP_414699)	gi: 16128150	length: 207aa
description: putative membrane protein [Escherichia coli K12].
coverage: Archaea[7e-25] Bacteria[1e-113]
conserved domains: (Evalue, description)
	4e-58	COG2860, COG2860, Predicted membrane protein [Function unknown].
	7e-17	pfam03458, UPF0126, UPF0126 domain. Domain always found as pair in bacterial membrane proteins of unknown function. This domain contains three transmembrane helices. The conserved glycines are suggestive of an ion channel (C. Yeats unpublished obs.)..
----------------------------------------------------
candidate #87:	b4219
likelihood ratios: Total 1.4e+09; Clust 28.1,8.0,2.5; BLAST 1.8,3.2,4.2; KEGG 2.2,13.6,3.4; ExprEco 107.7,3.2,2.9; ExprSce ,,; FusE2 ,,; FusE5 ,,; FusE10 ,,;
gene name: b4219	 (NP_418640)	gi: 16132041	length: 212aa
description: peptide methionine sulfoxide reductase [Escherichia coli K12].
coverage: Archaea[1e-39] Bacteria[1e-126] Eukaryota[4e-68]
conserved domains: (Evalue, description)
	3e-68	pfam01625, PMSR, Peptide methionine sulfoxide reductase. This enzyme repairs damaged proteins. Methionine sulfoxide in proteins is reduced to methionine..
----------------------------------------------------
candidate #88:	b1653
likelihood ratios: Total 1.4e+09; Clust 1.7,2.9,3.1; BLAST 41.9,57.3,3.9; KEGG 14.3,82.8,4.0; ExprEco 1.1,1.3,1.5; ExprSce ,,; FusE2 ,,; FusE5 ,,; FusE10 ,,;
gene name: b1653	 (NP_416170)	gi: 16129611	length: 1538aa
description: member of ATP-dependent helicase superfamily II [Escherichia coli K12].
coverage: Archaea[1e-116] Bacteria[0.0] Eukaryota[1e-17]
conserved domains: (Evalue, description)
	0.0	COG1201, Lhr, Lhr-like helicases [General function prediction only].
	2e-37	COG1205, COG1205, Distinct helicase family with a unique C-terminal domain including a metal-binding cysteine cluster [General function prediction only].
	8e-35	COG1204, COG1204, Superfamily II helicase [General function prediction only].
	2e-30	pfam00270, DEAD, DEAD/DEAH box helicase. Members of this family include the DEAD and DEAH box helicases. Helicases are involved in unwinding nucleic acids. The DEAD box helicases are involved in various aspects of RNA metabolism, including nuclear transcription, pre mRNA splicing, ribosome biogenesis, nucleocytoplasmic transport, translation, RNA decay and organellar gene expression..
	4e-23	smart00487, DEXDc, DEAD-like helicases superfamily; .
	2e-22	COG0513, SrmB, Superfamily II DNA and RNA helicases [DNA replication, recombination, and repair / Transcription / Translation, ribosomal structure and biogenesis].
	9e-21	COG1202, COG1202, Superfamily II helicase, archaea-specific [General function prediction only].
	1e-16	cd00269, DEXHc, DEXH-box helicases. A diverse family of proteins involved in ATP-dependent DNA or RNA unwinding, needed in a variety of cellular processes. The name derives from the sequence of the Walker B motif (motif II). This domain contains the ATP-binding region..
	2e-15	cd00046, DEXDc, DEAD-like helicases superfamily. A diverse family of proteins involved in ATP-dependent RNA or DNA unwinding. This domain contains the ATP-binding region..
	5e-14	COG0514, RecQ, Superfamily II DNA helicase [DNA replication, recombination, and repair].
	2e-13	COG4581, COG4581, Superfamily II RNA helicase [DNA replication, recombination, and repair].
	9e-12	smart00490, HELICc, helicase superfamily c-terminal domain; .
	1e-11	cd00079, HELICc, Helicase superfamily c-terminal domain; associated with DEXDc-, DEAD-, and DEAH-box proteins, yeast initiation factor 4A, Ski2p, and Hepatitis C virus NS3 helicases; this domain is found in a wide variety of helicases and helicase related proteins; may not be an autonomously folding unit, but an integral part of the helicase; 4 helicase superfamilies at present according to the organization of their signature motifs; all helicases share the ability to unwind nucleic acid duplexes with a distinct directional polarity; they utilize the free energy from nucleoside triphosphate hydrolysis to fuel their translocation along DNA, unwinding the duplex in the process.
----------------------------------------------------
candidate #89:	b3169
likelihood ratios: Total 1.4e+09; Clust 6.2,10.5,3.2; BLAST 13.5,4.5,1.6; KEGG 49.7,7.9,1.6; ExprEco 6.2,5.4,3.1; ExprSce ,,; FusE2 ,,; FusE5 ,,; FusE10 ,,;
gene name: b3169	 (NP_417638)	gi: 16131061	length: 495aa
description: transcription pausing; L factor [Escherichia coli K12].
coverage: Bacteria[0.0] Eukaryota[3e-36]
conserved domains: (Evalue, description)
	4e-51	COG0195, NusA, Transcription elongation factor [Transcription].
----------------------------------------------------
candidate #90:	b3765
likelihood ratios: Total 1.3e+09; Clust 3.2,5.2,2.9; BLAST 3.9,3.1,4.6; KEGG 41.6,19.6,68.7; ExprEco 2.4,2.3,1.5; ExprSce ,,; FusE2 ,,; FusE5 ,,; FusE10 ,,;
gene name: b3765	 (NP_418214)	gi: 16131625	length: 516aa
description: putative 2-component regulator [Escherichia coli K12].
coverage: Archaea[2e-07] Bacteria[0.0] Eukaryota[1e-06]
conserved domains: (Evalue, description)
	0.0	COG0606, COG0606, Predicted ATPase with chaperone activity [Posttranslational modification, protein turnover, chaperones].
	1e-78	pfam01078, Mg_chelatase, Magnesium chelatase, subunit ChlI. Magnesium-chelatase is a three-component enzyme that catalyses the insertion of Mg2+ into protoporphyrin IX. This is the first unique step in the synthesis of (bacterio)chlorophyll. Due to this, it is thought that Mg-chelatase has an important role in channelling inter- mediates into the (bacterio)chlorophyll branch in response to conditions suitable for photosynthetic growth. ChlI and BchD have molecular weight between 38-42 kDa..
	3e-14	COG0714, COG0714, MoxR-like ATPases [General function prediction only].
----------------------------------------------------
candidate #91:	b2594
likelihood ratios: Total 1.2e+09; Clust 16.8,7.0,3.9; BLAST 32.1,2.8,2.0; KEGG 31.8,2.9,2.3; ExprEco 6.9,4.8,2.2; ExprSce ,,; FusE2 ,,; FusE5 ,,; FusE10 ,,;
gene name: b2594	 (NP_417085)	gi: 16130515	length: 326aa
description: 23S rRNA pseudouridine synthase [Escherichia coli K12].
coverage: Archaea[7e-33] Bacteria[0.0] Eukaryota[1e-45]
conserved domains: (Evalue, description)
	6e-81	COG0564, RluA, Pseudouridylate synthases, 23S RNA-specific [Translation, ribosomal structure and biogenesis].
	1e-40	pfam00849, PseudoU_synth_2, RNA pseudouridylate synthase. Members of this family are involved in modifying bases in RNA molecules. They carry out the conversion of uracil bases to pseudouridine. This family includes RluD, a pseudouridylate synthase that converts specific uracils to pseudouridine in 23S rRNA. RluA from E. coli converts bases in both rRNA and tRNA..
	5e-11	cd00165, S4, S4/Hsp/ tRNA synthetase RNA-binding domain; The domain surface is populated by conserved, charged residues that define a likely RNA-binding site; Found in stress proteins, ribosomal proteins and tRNA synthetases; This may imply a hitherto unrecognized functional similarity between these three protein classes..
----------------------------------------------------
candidate #92:	b0930
likelihood ratios: Total 1.2e+09; Clust 10.3,3.3,6.6; BLAST 3.5,8.2,4.0; KEGG 1.8,14.8,38.1; ExprEco 3.7,3.2,3.9; ExprSce ,,; FusE2 ,,; FusE5 ,,; FusE10 ,,;
gene name: b0930	 (NP_415450)	gi: 16128897	length: 466aa
description: asparagine tRNA synthetase [Escherichia coli K12].
coverage: Archaea[7e-70] Bacteria[0.0] Eukaryota[1e-147]
conserved domains: (Evalue, description)
	1e-158	COG0017, AsnS, Aspartyl/asparaginyl-tRNA synthetases [Translation, ribosomal structure and biogenesis].
	1e-113	cd00776, AsxRS_core, Asx tRNA synthetase (AspRS/AsnRS) class II core domain. Assignment to class II aminoacyl-tRNA synthetases (aaRS) based upon its structure and the presence of three characteristic sequence motifs in the core domain. This family includes AsnRS as well as a subgroup of AspRS. AsnRS and AspRS are homodimers, which attach either asparagine or aspartate to the 3'OH group of ribose of the appropriate tRNA. While archaea lack asnRS, they possess a non-discriminating aspRS, which can mischarge Asp-tRNA with Asn. Subsequently, a tRNA-dependent aspartate amidotransferase converts the bound aspartate to asparagine. The catalytic core domain is primarily responsible for the ATP-dependent formation of the enzyme bound aminoacyl-adenylate..
	2e-82	pfam00152, tRNA-synt_2, tRNA synthetases class II (D, K and N). Other tRNA synthetase sub-families are too dissimilar to be included..
	4e-32	cd00669, Asp_Lys_Asn_RS_core, Asp_Lys_Asn_tRNA synthetase class II core domain. This domain is the core catalytic domain of class II aminoacyl-tRNA synthetases of the subgroup containing aspartyl, lysyl, and asparaginyl tRNA synthetases. It is primarily responsible for ATP-dependent formation of the enzyme bound aminoacyl-adenylate. Class II assignment is based upon its structure and the presence of three characteristic sequence motifs. Nearly all class II tRNA synthetases are dimers and enzymes in this subgroup are homodimers. These enzymes attach a specific amino acid to the 3' OH group of ribose of the appropriate tRNA..
	8e-18	COG0173, AspS, Aspartyl-tRNA synthetase [Translation, ribosomal structure and biogenesis].
	3e-16	COG1190, LysU, Lysyl-tRNA synthetase (class II) [Translation, ribosomal structure and biogenesis].
	2e-15	cd00775, LysRS_core, Lys_tRNA synthetase (LysRS) class II core domain. Class II LysRS is a dimer which attaches a lysine to the 3' OH group of ribose of the appropriate tRNA. Its assignment to class II aaRS is based upon its structure and the presence of three characteristic sequence motifs in the core domain. It is found in eukaryotes as well as some prokaryotes and archaea. However, LysRS belongs to class I aaRS's in some prokaryotes and archaea. The catalytic core domain is primarily responsible for the ATP-dependent formation of the enzyme bound aminoacyl-adenylate..
	1e-11	cd00777, AspRS_core, Asp tRNA synthetase (aspRS) class II core domain. Class II assignment is based upon its structure and the presence of three characteristic sequence motifs. AspRS is a homodimer, which attaches a specific amino acid to the 3' OH group of ribose of the appropriate tRNA. The catalytic core domain is primarily responsible for the ATP-dependent formation of the enzyme bound aminoacyl-adenylate. AspRS in this family differ from those found in the AsxRS family by a GAD insert in the core domain..
----------------------------------------------------
candidate #93:	b1718
likelihood ratios: Total 1.1e+09; Clust 28.5,7.8,4.0; BLAST 20.1,2.3,2.0; KEGG 14.8,3.0,2.6; ExprEco 7.6,7.1,2.2; ExprSce ,,; FusE2 ,,; FusE5 ,,; FusE10 ,,;
gene name: b1718	 (NP_416233)	gi: 16129674	length: 180aa
description: protein chain initiation factor IF-3 [Escherichia coli K12].
coverage: Bacteria[7e-96] Eukaryota[1e-35]
conserved domains: (Evalue, description)
	3e-65	COG0290, InfC, Translation initiation factor 3 (IF-3) [Translation, ribosomal structure and biogenesis].
	7e-28	pfam00707, IF3_C, Translation initiation factor IF-3, C-terminal domain..
	9e-24	pfam05198, IF3_N, Translation initiation factor IF-3, N-terminal domain..
----------------------------------------------------
candidate #94:	b2141
likelihood ratios: Total 1.1e+09; Clust 8.0,4.7,17.2; BLAST 52.8,6.3,9.3; KEGG 2.9,11.7,3.3; ExprEco 2.7,1.2,1.4; ExprSce ,,; FusE2 ,,; FusE5 ,,; FusE10 ,,;
gene name: b2141	 (NP_416646)	gi: 16130079	length: 132aa
description: putative transmembrane protein [Escherichia coli K12].
coverage: Archaea[2e-11] Bacteria[3e-69]
conserved domains: (Evalue, description)
	2e-25	COG1380, COG1380, Putative effector of murein hydrolase LrgA [General function prediction only].
	5e-24	pfam03788, LrgA, LrgA family. This family is uncharacterised. It contains the protein LrgA that has been hypothesised to export murein hydrolases..
----------------------------------------------------
candidate #95:	b3400
likelihood ratios: Total 1.1e+09; Clust 1.5,4.8,2.7; BLAST 2.3,2.3,2.0; KEGG 70.7,37.0,2.7; ExprEco 27.2,11.8,2.3; ExprSce ,,; FusE2 ,,; FusE5 ,,; FusE10 ,,;
gene name: b3400	 (NP_417859)	gi: 16131277	length: 133aa
description: Hsp15; DNA/RNA binding heat shock protein [Escherichia coli K12].
coverage: Bacteria[2e-70]
conserved domains: (Evalue, description)
	1e-27	COG1188, COG1188, Ribosome-associated heat shock protein implicated in the recycling of the 50S subunit (S4 paralog) [Translation, ribosomal structure and biogenesis].
----------------------------------------------------
candidate #96:	b1920
likelihood ratios: Total 1.0e+09; Clust 5.1,3.6,2.2; BLAST 21.2,19.8,16.0; KEGG 5.6,10.8,1.5; ExprEco 11.0,2.8,1.4; ExprSce ,,; FusE2 ,,; FusE5 ,,; FusE10 ,,;
gene name: b1920	 (NP_416430)	gi: 16129867	length: 266aa
description: cysteine transport protein (ABC superfamily, peri_bind) [Escherichia coli K12].
coverage: Archaea[1e-29] Bacteria[1e-147] Eukaryota[1e-41]
conserved domains: (Evalue, description)
	4e-60	pfam00497, SBP_bac_3, Bacterial extracellular solute-binding proteins, family 3..
	1e-54	smart00062, PBPb, Bacterial periplasmic substrate-binding proteins; bacterial proteins, eukaryotic ones are in PBPe .
	1e-52	cd00134, PBPb, Bacterial periplasmic transport systems use membrane-bound complexes and substrate-bound, membrane-associated, periplasmic binding proteins (PBPs) to transport a wide variety of substrates, such as, amino acids, peptides, sugars, vitamins and inorganic ions. PBPs have two cell-membrane translocation functions: bind substrate, and interact with the membrane bound complex. A diverse group of periplasmic transport receptors for lysine/arginine/ornithine (LAO), glutamine, histidine, sulfate, phosphate, molybdate, and methanol are included in the PBPb CD..
	2e-47	COG0834, HisJ, ABC-type amino acid transport/signal transduction systems, periplasmic component/domain [Amino acid transport and metabolism / Signal transduction mechanisms].
	9e-15	COG4623, COG4623, Predicted soluble lytic transglycosylase fused to an ABC-type amino acid-binding protein [Cell envelope biogenesis, outer membrane].
----------------------------------------------------
candidate #97:	b3059
likelihood ratios: Total 9.7e+08; Clust 14.7,5.9,2.4; BLAST 20.2,11.1,4.5; KEGG 4.7,13.7,6.6; ExprEco 1.7,3.0,2.1; ExprSce ,,; FusE2 ,,; FusE5 ,,; FusE10 ,,;
gene name: b3059	 (NP_417531)	gi: 16130955	length: 205aa
description: putative membrane protein [Escherichia coli K12].
coverage: Bacteria[1e-118]
conserved domains: (Evalue, description)
	3e-59	pfam02660, DUF205, Domain of unknown function DUF. This family consists of hypothetical transmembrane proteins none of which have any known function, the aligned region is around 200 amino acids long..
	3e-56	COG0344, COG0344, Predicted membrane protein [Function unknown].
----------------------------------------------------
candidate #98:	b2674
likelihood ratios: Total 8.7e+08; Clust 2.0,3.8,2.0; BLAST 95.7,5.7,9.6; KEGG 133.3,5.5,9.4; ExprEco 1.1,1.2,1.2; ExprSce ,,; FusE2 ,,; FusE5 ,,; FusE10 ,,;
gene name: b2674	 (NP_417160)	gi: 16130588	length: 136aa
description: stimulates ribonucleotide reduction, flavoprotein [Escherichia coli K12].
coverage: Bacteria[6e-74]
conserved domains: (Evalue, description)
	4e-59	COG1780, NrdI, Protein involved in ribonucleotide reduction [Nucleotide transport and metabolism].
----------------------------------------------------
candidate #99:	b0473
likelihood ratios: Total 8.4e+08; Clust 5.2,13.8,25.7; BLAST 2.1,5.8,10.0; KEGG 7.1,1.9,1.7; ExprEco 13.5,5.5,2.2; ExprSce ,,; FusE2 ,,; FusE5 ,,; FusE10 ,,;
gene name: b0473	 (NP_415006)	gi: 16128457	length: 624aa
description: chaperone Hsp90, heat shock protein C 62.5 [Escherichia coli K12].
coverage: Archaea[4e-09] Bacteria[0.0] Eukaryota[1e-131]
conserved domains: (Evalue, description)
	0.0	COG0326, HtpG, Molecular chaperone, HSP90 family [Posttranslational modification, protein turnover, chaperones].
	1e-92	pfam00183, HSP90, Hsp90 protein..
----------------------------------------------------
candidate #100:	b0296
likelihood ratios: Total 8.0e+08; Clust 5.3,9.7,9.1; BLAST 28.4,7.9,2.1; KEGG 15.4,12.0,3.7; ExprEco 3.8,1.3,1.1; ExprSce ,,; FusE2 ,,; FusE5 ,,; FusE10 ,,;
gene name: b0296	 (NP_414830)	gi: 16128281	length: 87aa
description: putative ribosomal protein [Escherichia coli K12].
coverage: Bacteria[1e-44]
conserved domains: (Evalue, description)
	2e-19	COG0254, RpmE, Ribosomal protein L31 [Translation, ribosomal structure and biogenesis].
----------------------------------------------------
candidate #101:	b0191
likelihood ratios: Total 7.7e+08; Clust 5.7,2.2,2.2; BLAST 5.5,9.6,6.3; KEGG 4.9,4.9,108.6; ExprEco 4.6,4.3,1.7; ExprSce ,,; FusE2 ,,; FusE5 ,,; FusE10 ,,;
gene name: b0191	 (NP_414733)	gi: 16128184	length: 140aa
description: hypothetical protein b0191 [Escherichia coli K12].
coverage: Bacteria[9e-71] Eukaryota[1e-11]
conserved domains: (Evalue, description)
	1e-28	COG1186, PrfB, Protein chain release factor B [Translation, ribosomal structure and biogenesis].
	1e-18	pfam00472, RF-1, Peptidyl-tRNA hydrolase domain. This domain is found in peptide chain release factors such as RF-1 and RF-2, and a number of smaller proteins of unknown function. This domain contains the peptidyl-tRNA hydrolase activity. The domain contains a highly conserved motif GGQ, where the glutamine is thought to coordinate the water that mediates the hydrolysis..
----------------------------------------------------
candidate #102:	b3615
likelihood ratios: Total 7.5e+08; Clust 4.0,6.5,2.3; BLAST 16.5,5.3,8.1; KEGG 15.7,35.3,5.5; ExprEco 1.6,2.3,1.5; ExprSce ,,; FusE2 ,,; FusE5 ,,; FusE10 ,,;
gene name: b3615	 (NP_418072)	gi: 16131486	length: 344aa
description: putative glycosyltransferase [Escherichia coli K12].
coverage: Archaea[8e-15] Bacteria[0.0] Eukaryota[1e-07]
conserved domains: (Evalue, description)
	5e-28	pfam00535, Glycos_transf_2, Glycosyl transferase. Diverse family, transferring sugar from UDP-glucose, UDP-N-acetyl- galactosamine, GDP-mannose or CDP-abequose, to a range of substrates including cellulose, dolichol phosphate and teichoic acids..
	4e-18	COG0463, WcaA, Glycosyltransferases involved in cell wall biogenesis [Cell envelope biogenesis, outer membrane].
	7e-12	COG1215, COG1215, Glycosyltransferases, probably involved in cell wall biogenesis [Cell envelope biogenesis, outer membrane].
----------------------------------------------------
candidate #103:	b3287
likelihood ratios: Total 7.5e+08; Clust 11.6,4.3,2.4; BLAST 14.7,2.0,1.5; KEGG 22.3,4.9,2.0; ExprEco 43.5,5.1,2.9; ExprSce ,,; FusE2 ,,; FusE5 ,,; FusE10 ,,;
gene name: b3287	 (NP_417745)	gi: 16131166	length: 169aa
description: peptide deformylase [Escherichia coli K12].
coverage: Bacteria[2e-89] Eukaryota[1e-23]
conserved domains: (Evalue, description)
	2e-51	pfam01327, Pep_deformylase, Polypeptide deformylase..
	3e-49	cd00487, Pep_deformylase, Polypeptide or peptide deformylase; a family of metalloenzymes that catalyzes the removal of the N-terminal formyl group in a growing polypeptide chain following translation initiation during protein synthesis in prokaryotes. These enzymes utilize Fe(II) as the catalytic metal ion, which can be replaced with a nickel or cobalt ion with no loss of activity. There are two types of peptide deformylases, types I and II, which differ in structure only in the outer surface of the domain. Because these enzymes are essential only in prokaryotes (although eukaryotic gene sequences have been found), they are a target for a new class of antibacterial agents..
----------------------------------------------------
candidate #104:	b0451
likelihood ratios: Total 7.3e+08; Clust 10.3,6.7,12.2; BLAST 3.0,26.4,4.4; KEGG 5.3,9.3,5.4; ExprEco 1.8,2.2,2.3; ExprSce ,,; FusE2 ,,; FusE5 ,,; FusE10 ,,;
gene name: b0451	 (NP_414985)	gi: 16128436	length: 428aa
description: probable ammonium transporter [Escherichia coli K12].
coverage: Archaea[1e-95] Bacteria[0.0] Eukaryota[1e-73]
conserved domains: (Evalue, description)
	7e-93	pfam00909, Ammonium_transp, Ammonium Transporter Family..
----------------------------------------------------
candidate #105:	b2608
likelihood ratios: Total 6.8e+08; Clust 11.4,17.8,3.5; BLAST 7.2,3.7,1.6; KEGG 6.3,6.8,1.5; ExprEco 8.0,5.3,8.3; ExprSce ,,; FusE2 ,,; FusE5 ,,; FusE10 ,,;
gene name: b2608	 (NP_417099)	gi: 49176244	length: 185aa
description: 16S rRNA processing protein [Escherichia coli K12].
coverage: Bacteria[1e-105] Eukaryota[4e-08]
conserved domains: (Evalue, description)
	1e-56	COG0806, RimM, RimM protein, required for 16S rRNA processing [Translation, ribosomal structure and biogenesis].
	3e-23	pfam01782, RimM, RimM N-terminal domain. The RimM protein is essential for efficient processing of 16S rRNA. The RimM protein was shown to have affinity for free ribosomal 30S subunits but not for 30S subunits in the 70S ribosomes. This N-terminal domain is found associated with a PRC-barrel domain. .
----------------------------------------------------
candidate #106:	b3802
likelihood ratios: Total 6.8e+08; Clust 2.4,97.2,16.4; BLAST 1.6,44.3,2.9; KEGG 2.1,2.8,3.7; ExprEco 1.8,3.0,7.2; ExprSce ,,; FusE2 ,,; FusE5 ,,; FusE10 ,,;
gene name: b3802	 (NP_418246)	gi: 16131654	length: 398aa
description: a late step of protoheme IX synthesis [Escherichia coli K12].
coverage: Bacteria[0.0]
conserved domains: (Evalue, description)
	1e-134	COG3071, HemY, Uncharacterized enzyme of heme biosynthesis [Coenzyme metabolism].
	1e-37	pfam07219, HemY_N, HemY protein N-terminus. This family represents the N-terminus (approximately 150 residues) of bacterial HemY porphyrin biosynthesis proteins. This is a membrane protein involved in a late step of protoheme IX synthesis..
----------------------------------------------------
candidate #107:	b0626
likelihood ratios: Total 6.5e+08; Clust 6.4,12.6,2.6; BLAST 10.5,12.1,22.4; KEGG 9.4,7.7,9.1; ExprEco 1.1,1.2,1.3; ExprSce ,,; FusE2 ,,; FusE5 ,,; FusE10 ,,;
gene name: b0626	 (NP_415159)	gi: 16128609	length: 187aa
description: putative NAD(P)-binding amidase-type enzyme (C-N hydrolase family) [Escherichia coli K12].
coverage: Archaea[4e-26] Bacteria[1e-102] Eukaryota[1e-26]
conserved domains: (Evalue, description)
	8e-36	COG0388, COG0388, Predicted amidohydrolase [General function prediction only].
	5e-15	pfam00795, CN_hydrolase, Carbon-nitrogen hydrolase. This family contains hydrolases that break carbon-nitrogen bonds. The family includes: Nitrilase EC:3.5.5.1, Aliphatic amidase EC:3.5.1.4, Biotidinase EC:3.5.1.12, Beta-ureidopropionase EC:3.5.1.6..
----------------------------------------------------
candidate #108:	b3723
likelihood ratios: Total 6.2e+08; Clust 5.7,2.1,1.4; BLAST 24.5,38.2,9.2; KEGG 9.9,39.0,8.9; ExprEco 1.3,1.0,1.0; ExprSce ,,; FusE2 ,,; FusE5 ,,; FusE10 ,,;
gene name: b3723	 (NP_418179)	gi: 16131591	length: 278aa
description: positive regulation of bgl operon [Escherichia coli K12].
coverage: Bacteria[1e-154]
conserved domains: (Evalue, description)
	2e-42	COG3711, BglG, Transcriptional antiterminator [Transcription].
	6e-20	pfam00874, PRD, PRD domain. The PRD domain (for PTS Regulation Domain), is the phosphorylatable regulatory domain found in bacterial transcriptional antiterminator of the BglG family as well as in activators such as MtlR and LevR. The PRD domain is phosphorylated on a conserved histidine residue. PRD-containing proteins are involved in the regulation of catabolic operons in Gram+ and Gram- bacteria and are often characterised by a short N-terminal effector domain that binds to either RNA (CAT-RBD for antiterminators (pfam03123, see also comments for this family)) or DNA (for activators), and a duplicated PRD module which is phosphorylated on conserved histidines by the sugar phosphotransferase system (PTS) in response to the availability of carbon source. The phosphorylations are thought to modify the stability of the dimeric proteins and thereby the RNA- or DNA-binding activity of the effector domain..
	2e-17	pfam03123, CAT_RBD, CAT RNA binding domain. This RNA binding domain is found at the amino terminus of a family of transcriptional antiterminator proteins. This domain has been called the CAT (Co-AntiTerminator) domain. This domain forms a dimer in the known structure. Transcriptional antiterminators of the BglG/SacY family are regulatory proteins that mediate the induction of sugar metabolising operons in Gram-positive and Gram-negative bacteria. Upon activation, these proteins bind to specific targets in nascent mRNAs, thereby preventing abortive dissociation of the RNA polymerase from the DNA template..
----------------------------------------------------
candidate #109:	b1412
likelihood ratios: Total 6.1e+08; Clust 1.7,2.4,12.2; BLAST 5.8,4.1,20.3; KEGG 6.1,6.1,7.9; ExprEco 3.5,5.1,4.6; ExprSce ,,; FusE2 ,,; FusE5 ,,; FusE10 ,,;
gene name: b1412	 (NP_415930)	gi: 16129373	length: 201aa
description: NADH-azoreductase, FMN-dependent [Escherichia coli K12].
coverage: Bacteria[1e-108]
conserved domains: (Evalue, description)
	2e-74	COG1182, AcpD, Acyl carrier protein phosphodiesterase [Lipid metabolism].
	1e-34	pfam02525, Flavodoxin_2, Flavodoxin-like fold. This family consists of a domain with a flavodoxin-like fold. The family includes bacterial and eukaryotic NAD(P)H dehydrogenase (quinone) EC:1.6.99.2. These enzymes catalyse the NAD(P)H-dependent two-electron reductions of quinones and protect cells against damage by free radicals and reactive oxygen species. This enzyme uses a FAD co-factor. The equation for this reaction is:- NAD(P)H + acceptor <=> NAD(P)(+) + reduced acceptor. This enzyme is also involved in the bioactivation of prodrugs used in chemotherapy. The family also includes acyl carrier protein phosphodiesterase EC:3.1.4.14. This enzyme converts holo-ACP to apo-ACP by hydrolytic cleavage of the phosphopantetheine residue from ACP. This family is related to pfam03358 and pfam00258..
----------------------------------------------------
candidate #110:	b0145
likelihood ratios: Total 5.7e+08; Clust 548.9,16.7,11.5; BLAST 2.4,1.6,1.6; KEGG 2.7,1.9,1.5; ExprEco 8.5,4.6,3.0; ExprSce ,,; FusE2 ,,; FusE5 ,,; FusE10 ,,;
gene name: b0145	 (NP_414687)	gi: 16128138	length: 151aa
description: dnaK suppressor protein [Escherichia coli K12].
coverage: Bacteria[3e-82]
conserved domains: (Evalue, description)
	8e-29	COG1734, DksA, DnaK suppressor protein [Signal transduction mechanisms].
	3e-13	pfam01258, zf-dskA_traR, Prokaryotic dksA/traR C4-type zinc finger..
----------------------------------------------------
candidate #111:	b2566
likelihood ratios: Total 5.7e+08; Clust 37.5,8.2,9.2; BLAST 6.5,2.3,1.6; KEGG 12.3,3.4,2.5; ExprEco 2.8,9.0,3.1; ExprSce ,,; FusE2 ,,; FusE5 ,,; FusE10 ,,;
gene name: b2566	 (NP_417061)	gi: 16130491	length: 301aa
description: GTP-binding protein [Escherichia coli K12].
coverage: Archaea[3e-08] Bacteria[1e-168] Eukaryota[4e-44]
conserved domains: (Evalue, description)
	1e-118	COG1159, Era, GTPase [General function prediction only].
	3e-30	COG1160, COG1160, Predicted GTPases [General function prediction only].
	5e-18	COG0486, ThdF, Predicted GTPase [General function prediction only].
	3e-13	COG0370, FeoB, Fe2+ transport system protein B [Inorganic ion transport and metabolism].
----------------------------------------------------
candidate #112:	b1034
likelihood ratios: Total 5.4e+08; Clust 4.9,2.7,2.9; BLAST 4.2,8.5,27.9; KEGG 6.4,4.1,17.0; ExprEco 4.3,3.4,2.2; ExprSce ,,; FusE2 ,,; FusE5 ,,; FusE10 ,,;
gene name: b1034	 (NP_415552)	gi: 16128997	length: 245aa
description: putative DNA polymerase subunit [Escherichia coli K12].
coverage: Archaea[9e-16] Bacteria[1e-141]
conserved domains: (Evalue, description)
	4e-55	COG1387, HIS2, Histidinol phosphatase and related hydrolases of the PHP family [Amino acid transport and metabolism / General function prediction only].
----------------------------------------------------
candidate #113:	b2620
likelihood ratios: Total 5.4e+08; Clust 28.5,3.8,4.9; BLAST 8.1,3.3,1.5; KEGG 19.3,6.1,2.4; ExprEco 8.0,2.8,4.2; ExprSce ,,; FusE2 ,,; FusE5 ,,; FusE10 ,,;
gene name: b2620	 (NP_417110)	gi: 16130539	length: 160aa
description: small protein B [Escherichia coli K12].
coverage: Bacteria[2e-88]
conserved domains: (Evalue, description)
	2e-58	COG0691, SmpB, tmRNA-binding protein [Posttranslational modification, protein turnover, chaperones].
	2e-24	pfam01668, SmpB, SmpB protein..
----------------------------------------------------
candidate #114:	b4234
likelihood ratios: Total 5.2e+08; Clust 3.9,2.6,1.8; BLAST 1.6,15.4,2.2; KEGG 2.2,12.4,1.6; ExprEco 166.8,9.4,7.9; ExprSce ,,; FusE2 ,,; FusE5 ,,; FusE10 ,,;
gene name: b4234	 (NP_418655)	gi: 16132056	length: 183aa
description: putative alpha helix protein [Escherichia coli K12].
coverage: Bacteria[1e-100]
conserved domains: (Evalue, description)
	4e-56	pfam04751, DUF615, Protein of unknown function (DUF615). This family of bacterial proteins has no known function..
----------------------------------------------------
candidate #115:	b0231
likelihood ratios: Total 5.1e+08; Clust 50.7,6.5,8.6; BLAST 5.9,8.0,5.2; KEGG 6.2,5.1,11.3; ExprEco 1.4,1.2,1.2; ExprSce ,,; FusE2 ,,; FusE5 ,,; FusE10 ,,;
gene name: b0231	 (NP_414766)	gi: 16128217	length: 351aa
description: DNA polymerase IV [Escherichia coli K12].
coverage: Archaea[1e-53] Bacteria[0.0] Eukaryota[1e-167]
conserved domains: (Evalue, description)
	3e-95	COG0389, DinP, Nucleotidyltransferase/DNA polymerase involved in DNA repair [DNA replication, recombination, and repair].
	1e-91	pfam00817, IMS, impB/mucB/samB family. These proteins are involved in UV protection..
----------------------------------------------------
candidate #116:	b3865
likelihood ratios: Total 5.1e+08; Clust 15.8,8.9,3.6; BLAST 21.6,1.9,1.6; KEGG 7.6,7.3,2.3; ExprEco 5.4,7.0,3.0; ExprSce ,,; FusE2 ,,; FusE5 ,,; FusE10 ,,;
gene name: b3865	 (NP_418301)	gi: 16131705	length: 199aa
description: GTPase essential for cell cycle [Escherichia coli K12].
coverage: Archaea[3e-07] Bacteria[1e-107] Eukaryota[9e-25]
conserved domains: (Evalue, description)
	7e-72	COG0218, COG0218, Predicted GTPase [General function prediction only].
	7e-12	COG1159, Era, GTPase [General function prediction only].
----------------------------------------------------
candidate #117:	b3643
likelihood ratios: Total 4.8e+08; Clust 14.9,10.9,4.7; BLAST 4.0,3.4,2.7; KEGG 1.9,1.7,2.3; ExprEco 18.8,24.3,5.3; ExprSce ,,; FusE2 ,,; FusE5 ,,; FusE10 ,,;
gene name: b3643	 (NP_418100)	gi: 16131514	length: 228aa
description: RNase PH [Escherichia coli K12].
coverage: Archaea[9e-20] Bacteria[1e-125] Eukaryota[2e-13]
conserved domains: (Evalue, description)
	8e-77	COG0689, Rph, RNase PH [Translation, ribosomal structure and biogenesis].
	5e-35	pfam01138, RNase_PH, 3' exoribonuclease family, domain 1. This family includes 3'-5' exoribonucleases. Ribonuclease PH contains a single copy of this domain, and removes nucleotide residues following the -CCA terminus of tRNA. Polyribonucleotide nucleotidyltransferase (PNPase) contains two tandem copies of the domain. PNPase is involved in mRNA degradation in a 3'-5' direction. The exosome is a 3'-5' exoribonuclease complex that is required for 3' processing of the 5.8S rRNA. Three of its five protein components contain a copy of this domain. A hypothetical protein from S. pombe appears to belong to an uncharacterised subfamily. This subfamily is found in both eukaryotes and archaebacteria..
	2e-18	COG2123, COG2123, RNase PH-related exoribonuclease [Translation, ribosomal structure and biogenesis].
----------------------------------------------------
candidate #118:	b0405
likelihood ratios: Total 4.6e+08; Clust 52.6,32.1,3.5; BLAST 5.3,2.9,2.1; KEGG 3.6,11.6,2.3; ExprEco 1.9,4.4,3.0; ExprSce ,,; FusE2 ,,; FusE5 ,,; FusE10 ,,;
gene name: b0405	 (NP_414939)	gi: 16128390	length: 356aa
description: S-adenosylmethionine:tRNA (m6t6A37) ribosyltransferase-isomerase [Escherichia coli K12].
coverage: Bacteria[0.0]
conserved domains: (Evalue, description)
	8e-95	pfam02547, Queuosine_synth, Queuosine biosynthesis protein. Queuosine (Q) biosynthesis protein, or S-adenosylmethionine:tRNA -ribosyltransferase-isomerase, is required for the synthesis of the queuosine precursor (oQ). Q is a hypermodified nucleoside usually found at the first position of the anticodon of asparagine, aspartate, histidine, and tyrosine tRNAs. .
----------------------------------------------------
candidate #119:	b2471
likelihood ratios: Total 4.5e+08; Clust 6.5,2.9,5.4; BLAST 5.5,61.8,1.8; KEGG 6.9,50.2,3.2; ExprEco 2.7,1.7,1.5; ExprSce ,,; FusE2 ,,; FusE5 ,,; FusE10 ,,;
gene name: b2471	 (NP_416966)	gi: 16130396	length: 118aa
description: conserved thioredoxin-like protein [Escherichia coli K12].
coverage: Bacteria[2e-64]
conserved domains: (Evalue, description)
	2e-28	COG1393, ArsC, Arsenate reductase and related proteins, glutaredoxin family [Inorganic ion transport and metabolism].
	6e-28	pfam03960, ArsC, ArsC family. This family is related to glutaredoxins pfam00462..
----------------------------------------------------
candidate #120:	b1133
likelihood ratios: Total 4.5e+08; Clust 31.0,13.3,7.7; BLAST 5.9,2.1,2.0; KEGG 10.5,2.7,2.2; ExprEco 3.9,3.3,7.1; ExprSce ,,; FusE2 ,,; FusE5 ,,; FusE10 ,,;
gene name: b1133	 (NP_415651)	gi: 49176082	length: 383aa
description: tRNA (5-methylaminomethyl-2-thiouridylate)-methyltransferase [Escherichia coli K12].
coverage: Bacteria[0.0] Eukaryota[2e-81]
conserved domains: (Evalue, description)
	1e-150	COG0482, TrmU, Predicted tRNA(5-methylaminomethyl-2-thiouridylate) methyltransferase, contains the PP-loop ATPase domain [Translation, ribosomal structure and biogenesis].
	1e-144	pfam03054, tRNA_Me_trans, tRNA methyl transferase. This family represents tRNA(5-methylaminomethyl-2-thiouridine)- methyltransferase which is involved in the biosynthesis of the modified nucleoside 5-methylaminomethyl-2-thiouridine present in the wobble position of some tRNAs..
----------------------------------------------------
candidate #121:	b2607
likelihood ratios: Total 4.1e+08; Clust 8.5,15.9,3.5; BLAST 9.5,3.3,1.8; KEGG 17.7,5.4,2.4; ExprEco 3.3,3.8,5.3; ExprSce ,,; FusE2 ,,; FusE5 ,,; FusE10 ,,;
gene name: b2607	 (NP_417098)	gi: 16130528	length: 255aa
description: tRNA (guanine-7-)-methyltransferase [Escherichia coli K12].
coverage: Bacteria[1e-146] Eukaryota[5e-33]
conserved domains: (Evalue, description)
	3e-85	pfam01746, tRNA_m1G_MT, tRNA (Guanine-1)-methyltransferase. This is a family of tRNA (Guanine-1)-methyltransferases EC:2.1.1.31. In E.coli K12 this enzyme catalyses the conversion of a guanosine residue to N1-methylguanine in position 37, next to the anticodon, in tRNA..
----------------------------------------------------
candidate #122:	b3836
likelihood ratios: Total 4.1e+08; Clust 5.2,40.1,17.8; BLAST 1.8,2.1,1.5; KEGG 2.6,2.0,6.9; ExprEco 12.7,10.7,4.0; ExprSce ,,; FusE2 ,,; FusE5 ,,; FusE10 ,,;
gene name: b3836	 (NP_418280)	gi: 49176427	length: 103aa
description: component of Sec-independent translocase [Escherichia coli K12].
coverage: Bacteria[2e-52] Eukaryota[6e-09]
conserved domains: (Evalue, description)
	5e-16	COG1826, TatA, Sec-independent protein secretion pathway components [Intracellular trafficking and secretion].
----------------------------------------------------
candidate #123:	b1654
likelihood ratios: Total 4.1e+08; Clust 5.2,2.1,3.0; BLAST 6.4,8.6,10.0; KEGG 9.0,5.5,7.1; ExprEco 5.8,3.8,2.8; ExprSce ,,; FusE2 ,,; FusE5 ,,; FusE10 ,,;
gene name: b1654	 (NP_416171)	gi: 16129612	length: 115aa
description: hypothetical protein b1654 [Escherichia coli K12].
coverage: Archaea[8e-14] Bacteria[1e-61] Eukaryota[5e-23]
conserved domains: (Evalue, description)
	2e-45	COG0278, COG0278, Glutaredoxin-related protein [Posttranslational modification, protein turnover, chaperones].
----------------------------------------------------
candidate #124:	b3232
likelihood ratios: Total 4.0e+08; Clust 3.9,3.1,2.7; BLAST 7.1,20.6,13.7; KEGG 2.9,3.2,8.5; ExprEco 2.3,6.2,5.6; ExprSce ,,; FusE2 ,,; FusE5 ,,; FusE10 ,,;
gene name: b3232	 (NP_417699)	gi: 16131122	length: 375aa
description: putative ATPase [Escherichia coli K12].
coverage: Bacteria[0.0] Eukaryota[6e-59]
conserved domains: (Evalue, description)
	1e-147	COG1485, COG1485, Predicted ATPase [General function prediction only].
	1e-143	pfam03969, AFG1_ATPase, AFG1-like ATPase. This family of proteins contains a P-loop motif and are predicted to be ATPases..
----------------------------------------------------
candidate #125:	b2575
likelihood ratios: Total 4.0e+08; Clust 17.0,2.4,1.9; BLAST 50.3,40.8,3.4; KEGG 8.9,8.8,3.0; ExprEco 1.3,1.5,1.6; ExprSce ,,; FusE2 ,,; FusE5 ,,; FusE10 ,,;
gene name: b2575	 (NP_417070)	gi: 16130500	length: 285aa
description: putative enzyme [Escherichia coli K12].
coverage: Bacteria[1e-166]
conserved domains: (Evalue, description)
	6e-72	COG4123, COG4123, Predicted O-methyltransferase [General function prediction only].
----------------------------------------------------
candidate #126:	b0822
likelihood ratios: Total 3.9e+08; Clust 2.8,2.4,2.6; BLAST 26.0,5.1,12.6; KEGG 4.9,7.7,16.1; ExprEco 3.0,2.4,3.1; ExprSce ,,; FusE2 ,,; FusE5 ,,; FusE10 ,,;
gene name: b0822	 (NP_415343)	gi: 16128790	length: 271aa
description: conserved protein, phophatase-like domain [Escherichia coli K12].
coverage: Archaea[4e-13] Bacteria[1e-153] Eukaryota[5e-13]
conserved domains: (Evalue, description)
	5e-48	COG0561, Cof, Predicted hydrolases of the HAD superfamily [General function prediction only].
----------------------------------------------------
candidate #127:	b4193
likelihood ratios: Total 3.8e+08; Clust 2.0,1.6,1.5; BLAST 38.2,24.1,13.2; KEGG 6.2,27.9,9.1; ExprEco 2.3,1.5,1.2; ExprSce ,,; FusE2 ,,; FusE5 ,,; FusE10 ,,;
gene name: b4193	 (NP_418614)	gi: 49176471	length: 484aa
description: putative PTS family enzyme II component, possibly ascorbate-specific [Escherichia coli K12].
coverage: Bacteria[0.0]
conserved domains: (Evalue, description)
	1e-149	pfam04215, SgaT_UlaA, Putative sugar-specific permease, SgaT/UlaA. This family consists of bacterial transmembrane proteins with a putative sugar-specific permease function, analogous to the IIC component of the PTS system (pfam02378). It has been suggested that this permease may form part of an L-ascorbate utilisation pathway, with proposed specificity for 3-keto-L-gulonate (formed by hydrolysis of L-ascorbate)..
----------------------------------------------------
candidate #128:	b2786
likelihood ratios: Total 3.2e+08; Clust 12.2,26.3,2.6; BLAST 24.2,12.8,2.4; KEGG 15.9,2.1,2.0; ExprEco 1.7,1.7,2.8; ExprSce ,,; FusE2 ,,; FusE5 ,,; FusE10 ,,;
gene name: b2786	 (NP_417266)	gi: 16130693	length: 918aa
description: hybrid sensory histidine kinase in two-component regulatory system with UvrY [Escherichia coli K12].
coverage: Archaea[5e-55] Bacteria[0.0] Eukaryota[3e-91]
conserved domains: (Evalue, description)
	1e-43	COG0642, BaeS, Signal transduction histidine kinase [Signal transduction mechanisms].
	6e-30	COG2205, KdpD, Osmosensitive K+ channel histidine kinase [Signal transduction mechanisms].
	2e-25	smart00387, HATPase_c, Histidine kinase-like ATPases; Histidine kinase-, DNA gyrase B-, phytochrome-like ATPases. .
	2e-24	pfam02518, HATPase_c, Histidine kinase-, DNA gyrase B-, and HSP90-like ATPase. This family represents the structurally related ATPase domains of histidine kinase, DNA gyrase B and HSP90..
	3e-24	COG5002, VicK, Signal transduction histidine kinase [Signal transduction mechanisms].
	1e-23	COG4251, COG4251, Bacteriophytochrome (light-regulated signal transduction histidine kinase) [Signal transduction mechanisms].
	1e-22	cd00075, HATPase_c, Histidine kinase-like ATPases; This family includes several ATP-binding proteins for example: histidine kinase, DNA gyrase B, topoisomerases, heat shock protein HSP90, phytochrome-like ATPases and DNA mismatch repair proteins.
	1e-22	cd00156, REC, Signal receiver domain; originally thought to be unique to bacteria (CheY, OmpR, NtrC, and PhoB), now recently identified in eukaroytes ETR1 Arabidopsis thaliana; this domain receives the signal from the sensor partner in a two-component systems; contains a phosphoacceptor site that is phosphorylated by histidine kinase homologs; usually found N-terminal to a DNA binding effector domain; forms homodimers.
	3e-18	COG2198, ArcB, FOG: HPt domain [Signal transduction mechanisms].
	2e-17	COG3437, COG3437, Response regulator containing a CheY-like receiver domain and an HD-GYP domain [Transcription / Signal transduction mechanisms].
	3e-17	COG4191, COG4191, Signal transduction histidine kinase regulating C4-dicarboxylate transport system [Signal transduction mechanisms].
	3e-16	COG2204, AtoC, Response regulator containing CheY-like receiver, AAA-type ATPase, and DNA-binding domains [Signal transduction mechanisms].
	4e-16	COG0745, OmpR, Response regulators consisting of a CheY-like receiver domain and a winged-helix DNA-binding domain [Signal transduction mechanisms / Transcription].
	5e-16	COG3852, NtrB, Signal transduction histidine kinase, nitrogen specific [Signal transduction mechanisms].
	1e-14	smart00388, HisKA, His Kinase A (phosphoacceptor) domain; Dimerisation and phosphoacceptor domain of histidine kinases. .
	1e-13	COG4192, COG4192, Signal transduction histidine kinase regulating phosphoglycerate transport system [Signal transduction mechanisms].
	1e-13	COG3706, PleD, Response regulator containing a CheY-like receiver domain and a GGDEF domain [Signal transduction mechanisms].
	1e-13	smart00073, HPT, Histidine Phosphotransfer domain; Contains an active histidine residue that mediates phosphotransfer reactions. Domain detected only in eubacteria. This alignment is an extension to that shown in the Cell structure paper. .
	6e-12	COG2197, CitB, Response regulator containing a CheY-like receiver domain and an HTH DNA-binding domain [Signal transduction mechanisms / Transcription].
	6e-12	COG4565, CitB, Response regulator of citrate/malate metabolism [Transcription / Signal transduction mechanisms].
	9e-12	COG4753, COG4753, Response regulator containing CheY-like receiver domain and AraC-type DNA-binding domain [Signal transduction mechanisms].
	1e-10	COG3947, COG3947, Response regulator containing CheY-like receiver and SARP domains [Signal transduction mechanisms].
	1e-10	cd00088, HPT, Histidine Phosphotransfer domain, involved in signalling through a two part component systems in which an autophosphorylating histidine protein kinase serves as a phosphoryl donor to a response regulator protein; the response regulator protein is modulated by phosphorylation and dephosphorylation of a conserved aspartic acid residue; two-component proteins are abundant in most eubacteria; In E. coli there are 62 two-component proteins involved in a variety of processes such as chemotaxis, osmoregulation, metabolism and transport 1; also present in both Gram positive and Gram negative pathogenic bacteria where they regulate basic housekeeping functions and control expression of toxins and other proteins important for pathogenesis; in archaea and eukaryotes, two-component pathways constitute a very small number of all signaling systems; in fungi they mediate environmental stress responses and, in pathogenic yeast, hyphal development. In Dictyostelium and in plants, they are involved in important processes such as osmoregulation, cell growth, and differentiation; to date two-component proteins have not been identified in animals; in most prokaryotic systems, the output response is effected directly by the RR, which functions as a transcription factor while in eukaryotic systems, two-component proteins are found at the beginning of signaling pathways where they interface with more conventional eukaryotic signaling strategies such as MAP kinase and cyclic nucleotide cascades.
	1e-10	cd00082, HisKA, His Kinase A (dimerization/phosphoacceptor) domain; Histidine Kinase A dimers are formed through parallel association of 2 domains creating 4-helix bundles; usually these domains contain a conserved His residue and are activated via trans-autophosphorylation by the catalytic domain of the histidine kinase, they subsequently transfer the phosphoryl group to the Asp acceptor residue of a response regulator protein. Two-component signalling systems, consisting of a histidine protein kinase that senses a signal input and a response regulator that mediates the output, are ancient and evolutionarily conserved signaling mechanisms in prokaryotes and eukaryotes..
----------------------------------------------------
candidate #129:	b3998
likelihood ratios: Total 3.1e+08; Clust 1.6,4.0,1.8; BLAST 9.4,81.5,1.7; KEGG 22.3,8.6,2.1; ExprEco 3.2,2.9,5.7; ExprSce ,,; FusE2 ,,; FusE5 ,,; FusE10 ,,;
gene name: b3998	 (NP_418426)	gi: 16131828	length: 225aa
description: endonuclease V (deoxyinosine 3'endoduclease) [Escherichia coli K12].
coverage: Archaea[4e-36] Bacteria[1e-127] Eukaryota[5e-26]
conserved domains: (Evalue, description)
	1e-70	COG1515, Nfi, Deoxyinosine 3'endonuclease (endonuclease V) [DNA replication, recombination, and repair].
	8e-67	pfam04493, Endonuclease_5, Endonuclease V. Endonuclease V is specific for single-stranded DNA or for duplex DNA that contains uracil or that is damaged by a variety of agents..
----------------------------------------------------
candidate #130:	b0927
likelihood ratios: Total 3.1e+08; Clust 10.5,30.5,6.9; BLAST 6.3,11.0,4.1; KEGG 3.9,6.9,1.8; ExprEco 2.3,2.1,2.1; ExprSce ,,; FusE2 ,,; FusE5 ,,; FusE10 ,,;
gene name: b0927	 (NP_415447)	gi: 16128894	length: 215aa
description: putative enzyme [Escherichia coli K12].
coverage: Archaea[6e-23] Bacteria[1e-126] Eukaryota[4e-24]
conserved domains: (Evalue, description)
	2e-35	COG0491, GloB, Zn-dependent hydrolases, including glyoxylases [General function prediction only].
	6e-19	pfam00753, Lactamase_B, Metallo-beta-lactamase superfamily..
----------------------------------------------------
candidate #131:	b3735
likelihood ratios: Total 3.1e+08; Clust 6.1,4.8,8.2; BLAST 2.0,5.5,1.8; KEGG 2.7,2.6,1.9; ExprEco 22.9,47.0,4.6; ExprSce ,,; FusE2 ,,; FusE5 ,,; FusE10 ,,;
gene name: b3735	 (NP_418191)	gi: 16131603	length: 177aa
description: membrane-bound ATP synthase, F1 sector, delta-subunit [Escherichia coli K12].
coverage: Bacteria[3e-91] Eukaryota[1e-12]
conserved domains: (Evalue, description)
	2e-43	COG0712, AtpH, F0F1-type ATP synthase, delta subunit (mitochondrial oligomycin sensitivity protein) [Energy production and conversion].
	1e-40	pfam00213, OSCP, ATP synthase delta (OSCP) subunit. The ATP D subunit from E. coli is the same as the OSCP subunit which is this family. The ATP D subunit from metazoa are found in family pfam00401..
----------------------------------------------------
candidate #132:	b0478
likelihood ratios: Total 3.1e+08; Clust 5.6,7.8,11.3; BLAST 3.9,3.9,5.1; KEGG 8.9,8.2,3.7; ExprEco 3.2,4.0,2.3; ExprSce ,,; FusE2 ,,; FusE5 ,,; FusE10 ,,;
gene name: b0478	 (NP_415011)	gi: 16128462	length: 558aa
description: putative transport protein [Escherichia coli K12].
coverage: Archaea[5e-74] Bacteria[0.0] Eukaryota[2e-54]
conserved domains: (Evalue, description)
	1e-155	COG4651, RosB, Kef-type K+ transport system, predicted NAD-binding component [Inorganic ion transport and metabolism].
	1e-44	COG0475, KefB, Kef-type K+ transport systems, membrane components [Inorganic ion transport and metabolism].
	4e-22	pfam02254, TrkA_N, TrkA-N domain. This domain is found in a wide variety of proteins. These protein include potassium channels, phosphoesterases, and various other transporters. This domain binds to NAD..
	1e-18	pfam00999, Na_H_Exchanger, Sodium/hydrogen exchanger family. Na/H antiporters are key transporters in maintaining the pH of actively metabolising cells. The molecular mechanisms of antiport are unclear. These antiporters contain 10-12 transmembrane regions (M) at the amino-terminus and a large cytoplasmic region at the carboxyl terminus. The transmembrane regions M3-M12 share identity with other members of the family. The M6 and M7 regions are highly conserved. Thus, this is thought to be the region that is involved in the transport of sodium and hydrogen ions. The cytoplasmic region has little similarity throughout the family..
	1e-15	COG1226, Kch, Kef-type K+ transport systems, predicted NAD-binding component [Inorganic ion transport and metabolism].
----------------------------------------------------
candidate #133:	b1658
likelihood ratios: Total 3.1e+08; Clust 2.2,2.2,2.6; BLAST 46.5,8.6,20.8; KEGG 6.2,10.5,1.5; ExprEco 2.4,5.0,2.6; ExprSce ,,; FusE2 ,,; FusE5 ,,; FusE10 ,,;
gene name: b1658	 (NP_416175)	gi: 16129616	length: 341aa
description: transcriptional repressor for de novo purine nucleotide synthesis (GalR/LacI family) [Escherichia coli K12].
coverage: Bacteria[0.0] Eukaryota[1e-22]
conserved domains: (Evalue, description)
	2e-96	COG1609, PurR, Transcriptional regulators [Transcription].
	3e-32	pfam00532, Peripla_BP_1, Periplasmic binding proteins and sugar binding domain of the LacI family. This family includes the periplasmic binding proteins, and the LacI family transcriptional regulators. The periplasmic binding proteins are the primary receptors for chemotaxis and transport of many sugar based solutes. The LacI family of proteins consist of transcriptional regulators related to the lac repressor. In this case, generally the sugar binding domain binds a sugar which changes the DNA binding activity of the repressor domain (pfam00356)..
	3e-22	smart00354, HTH_LACI, helix_turn _helix lactose operon repressor; .
	8e-17	COG1879, RbsB, ABC-type sugar transport system, periplasmic component [Carbohydrate transport and metabolism].
----------------------------------------------------
candidate #134:	b1832
likelihood ratios: Total 3.0e+08; Clust 19.2,4.7,3.5; BLAST 6.3,3.9,6.0; KEGG 3.0,21.3,5.1; ExprEco 3.1,2.9,2.2; ExprSce ,,; FusE2 ,,; FusE5 ,,; FusE10 ,,;
gene name: b1832	 (NP_416346)	gi: 49176157	length: 183aa
description: hypothetical protein b1832 [Escherichia coli K12].
coverage: Archaea[2e-10] Bacteria[1e-100] Eukaryota[2e-30]
conserved domains: (Evalue, description)
	5e-65	COG1956, COG1956, GAF domain-containing protein [Signal transduction mechanisms].
----------------------------------------------------
candidate #135:	b4202
likelihood ratios: Total 2.9e+08; Clust 3.0,4.3,5.5; BLAST 6.8,1.6,1.6; KEGG 11.1,3.9,2.4; ExprEco 20.6,16.4,7.0; ExprSce ,,; FusE2 ,,; FusE5 ,,; FusE10 ,,;
gene name: b4202	 (NP_418623)	gi: 16132024	length: 75aa
description: 30S ribosomal subunit protein S18 [Escherichia coli K12].
coverage: Bacteria[2e-36] Eukaryota[2e-11]
conserved domains: (Evalue, description)
	5e-14	pfam01084, Ribosomal_S18, Ribosomal protein S18..
----------------------------------------------------
candidate #136:	b3931
likelihood ratios: Total 2.8e+08; Clust 8.4,53.5,4.3; BLAST 5.6,2.1,1.7; KEGG 2.3,2.9,1.3; ExprEco 27.2,10.5,3.0; ExprSce ,,; FusE2 ,,; FusE5 ,,; FusE10 ,,;
gene name: b3931	 (NP_418366)	gi: 16131769	length: 443aa
description: ATPase component of the HslUV protease, also functions as molecular chaperone [Escherichia coli K12].
coverage: Bacteria[0.0] Eukaryota[1e-105]
conserved domains: (Evalue, description)
	0.0	COG1220, HslU, ATP-dependent protease HslVU (ClpYQ), ATPase subunit [Posttranslational modification, protein turnover, chaperones].
	3e-28	COG1219, ClpX, ATP-dependent protease Clp, ATPase subunit [Posttranslational modification, protein turnover, chaperones].
----------------------------------------------------
candidate #137:	b0398
likelihood ratios: Total 2.7e+08; Clust 11.8,4.4,7.3; BLAST 2.8,5.1,7.3; KEGG 3.6,4.1,2.3; ExprEco 3.4,9.8,6.0; ExprSce ,,; FusE2 ,,; FusE5 ,,; FusE10 ,,;
gene name: b0398	 (NP_414932)	gi: 16128383	length: 400aa
description: ATP-dependent dsDNA exonuclease [Escherichia coli K12].
coverage: Archaea[2e-07] Bacteria[0.0]
conserved domains: (Evalue, description)
	1e-69	COG0420, SbcD, DNA repair exonuclease [DNA replication, recombination, and repair].
----------------------------------------------------
candidate #138:	b0143
likelihood ratios: Total 2.7e+08; Clust 33.0,17.6,9.4; BLAST 3.0,2.1,2.5; KEGG 4.2,4.1,1.6; ExprEco 5.5,6.8,3.1; ExprSce ,,; FusE2 ,,; FusE5 ,,; FusE10 ,,;
gene name: b0143	 (NP_414685)	gi: 16128136	length: 454aa
description: poly(A) polymerase I [Escherichia coli K12].
coverage: Archaea[9e-06] Bacteria[0.0] Eukaryota[1e-35]
conserved domains: (Evalue, description)
	1e-102	COG0617, PcnB, tRNA nucleotidyltransferase/poly(A) polymerase [Translation, ribosomal structure and biogenesis].
	1e-43	pfam01743, PolyA_pol, Poly A polymerase family. This family includes nucleic acid independent RNA polymerases, such as Poly(A) polymerase, which adds the poly (A) tail to mRNA EC:2.7.7.19. This family also includes the tRNA nucleotidyltransferase that adds the CCA to the 3' of the tRNA EC:2.7.7.25..
----------------------------------------------------
candidate #139:	b0006
likelihood ratios: Total 2.6e+08; Clust 28.9,2.3,2.1; BLAST 12.0,6.2,1.8; KEGG 56.6,5.8,1.8; ExprEco 2.3,3.7,2.8; ExprSce ,,; FusE2 ,,; FusE5 ,,; FusE10 ,,;
gene name: b0006	 (NP_414547)	gi: 16128000	length: 258aa
description: hypothetical protein b0006 [Escherichia coli K12].
coverage: Bacteria[1e-145]
conserved domains: (Evalue, description)
	1e-110	pfam03883, DUF328, Protein of unknown function (DUF328). Members of this family are functionally uncharacterised. They are about 250 amino acids in length..
	3e-99	COG3022, COG3022, Uncharacterized protein conserved in bacteria [Function unknown].
----------------------------------------------------
candidate #140:	b1450
likelihood ratios: Total 2.6e+08; Clust 6.5,1.6,2.6; BLAST 1.4,14.3,18.7; KEGG 1.8,4.4,11.6; ExprEco 51.0,3.0,1.8; ExprSce ,,; FusE2 ,,; FusE5 ,,; FusE10 ,,;
gene name: b1450	 (NP_415967)	gi: 16129409	length: 240aa
description: hypothetical transcriptional regulator [Escherichia coli K12].
coverage: Archaea[1e-07] Bacteria[1e-132]
conserved domains: (Evalue, description)
	6e-35	COG1802, GntR, Transcriptional regulators [Transcription].
	4e-17	COG2186, FadR, Transcriptional regulators [Transcription].
----------------------------------------------------
candidate #141:	b3205
likelihood ratios: Total 2.6e+08; Clust 12.2,4.4,3.4; BLAST 6.9,15.0,3.1; KEGG 4.9,23.8,11.1; ExprEco 2.1,1.6,1.0; ExprSce ,,; FusE2 ,,; FusE5 ,,; FusE10 ,,;
gene name: b3205	 (NP_417672)	gi: 16131095	length: 284aa
description: hypothetical protein b3205 [Escherichia coli K12].
coverage: Bacteria[1e-160]
conserved domains: (Evalue, description)
	1e-130	pfam03668, ATP_bind_2, P-loop ATPase protein family. This family contains an ATP-binding site and could be an ATPase (personal obs:C Yeats)..
	1e-112	COG1660, COG1660, Predicted P-loop-containing kinase [General function prediction only].
----------------------------------------------------
candidate #142:	b3834
likelihood ratios: Total 2.6e+08; Clust 1.4,117.5,20.9; BLAST 1.2,3.3,2.9; KEGG 2.7,7.0,1.9; ExprEco 2.1,15.7,5.6; ExprSce ,,; FusE2 ,,; FusE5 ,,; FusE10 ,,;
gene name: b3834	 (NP_418278)	gi: 16131683	length: 201aa
description: hypothetical protein b3834 [Escherichia coli K12].
coverage: Bacteria[1e-107]
conserved domains: (Evalue, description)
	1e-55	pfam06843, DUF1243, Protein of unknown function (DUF1243). This family consists of a number of hypothetical bacterial proteins of around 200 residues in length. The function of this family is unknown..
----------------------------------------------------
candidate #143:	b3637
likelihood ratios: Total 2.4e+08; Clust 5.5,10.0,3.0; BLAST 4.7,2.8,1.5; KEGG 18.1,3.5,1.8; ExprEco 12.1,7.7,7.0; ExprSce ,,; FusE2 ,,; FusE5 ,,; FusE10 ,,;
gene name: b3637	 (NP_418094)	gi: 16131508	length: 78aa
description: 50S ribosomal subunit protein L28 [Escherichia coli K12].
coverage: Bacteria[2e-38] Eukaryota[2e-15]
conserved domains: (Evalue, description)
	2e-21	COG0227, RpmB, Ribosomal protein L28 [Translation, ribosomal structure and biogenesis].
	6e-16	pfam00830, Ribosomal_L28, Ribosomal L28 family. The ribosomal 28 family includes L28 proteins from bacteria and chloroplasts. The L24 protein from yeast also contains a region of similarity to prokaryotic L28 proteins. L24 from yeast is also found in the large ribosomal subunit.
----------------------------------------------------
candidate #144:	b0416
likelihood ratios: Total 2.3e+08; Clust 42.1,8.0,4.6; BLAST 5.6,3.7,1.7; KEGG 30.5,3.4,1.7; ExprEco 3.1,2.8,2.8; ExprSce ,,; FusE2 ,,; FusE5 ,,; FusE10 ,,;
gene name: b0416	 (NP_414950)	gi: 16128401	length: 139aa
description: transcription termination; L factor [Escherichia coli K12].
coverage: Bacteria[2e-72] Eukaryota[2e-39]
conserved domains: (Evalue, description)
	4e-37	COG0781, NusB, Transcription termination factor [Transcription].
	6e-34	cd00619, Terminator_NusB, Transcription termination factor NusB (N protein-Utilization Substance B). NusB plays a key role in the regulation of ribosomal RNA biosynthesis in eubacteria by modulating the efficiency of transcriptional antitermination. NusB along with other Nus factors (NusA, NusE/S10 and NusG) forms the core complex with the boxA element of the nut site of the rRNA operons. These interactions help RNA polymerase to counteract polarity during transcription of rRNA operons and allow stable antitermination. The transcription antitermination system can be appropriated by some bacteriophages such as lambda, which use the system to switch between the lysogenic and lytic modes of phage propagation..
	5e-28	pfam01029, NusB, NusB family. The NusB protein is involved in the regulation of rRNA biosynthesis by transcriptional antitermination..
	5e-24	cd00447, NusB_Sun, RNA binding domain of NusB (N protein-Utilization Substance B) and Sun (also known as RrmB or Fmu) proteins. This family includes two orthologous groups exemplified by the transcription termination factor NusB and the N-terminal domain of the rRNA-specific 5-methylcytidine transferase (m5C-methyltransferase) Sun. The NusB protein plays a key role in the regulation of ribosomal RNA biosynthesis in eubacteria by modulating the efficiency of transcriptional antitermination. NusB along with other Nus factors (NusA, NusE/S10 and NusG) forms the core complex with the boxA element of the nut site of the rRNA operons. These interactions help RNA polymerase to counteract polarity during transcription of rRNA operons and allow stable antitermination. The transcription antitermination system can be appropriated by some bacteriophages such as lambda, which use the system to switch between the lysogenic and lytic modes of phage propagation. The m5C-methyltransferase Sun shares the N-terminal non-catalytic RNA-binding domain with NusB..
----------------------------------------------------
candidate #145:	b0780
likelihood ratios: Total 2.2e+08; Clust 4.4,4.2,5.3; BLAST 4.7,70.2,7.1; KEGG 3.3,10.4,10.3; ExprEco 1.7,1.2,1.4; ExprSce ,,; FusE2 ,,; FusE5 ,,; FusE10 ,,;
gene name: b0780	 (NP_415301)	gi: 16128748	length: 302aa
description: putative phosphatase/sulfatase [Escherichia coli K12].
coverage: Bacteria[1e-167] Eukaryota[7e-88]
conserved domains: (Evalue, description)
	3e-81	pfam01933, UPF0052, Uncharacterized protein family UPF0052..
----------------------------------------------------
candidate #146:	b4364
likelihood ratios: Total 2.2e+08; Clust 2.7,3.3,1.5; BLAST 110.8,43.3,8.6; KEGG 4.5,7.1,3.9; ExprEco 1.7,1.5,1.3; ExprSce ,,; FusE2 ,,; FusE5 ,,; FusE10 ,,;
gene name: b4364	 (NP_418784)	gi: 49176498	length: 277aa
description: putative structural protein [Escherichia coli K12].
coverage: Bacteria[1e-157]
conserved domains: (Evalue, description)
	5e-72	COG2966, COG2966, Uncharacterized conserved protein [Function unknown].
	4e-50	pfam06738, DUF1212, Protein of unknown function (DUF1212). This family represents a conserved region within a number of hypothetical proteins of unknown function found in eukaryotes, bacteria and archaea. Some family members are membrane proteins..
----------------------------------------------------
candidate #147:	b0827
likelihood ratios: Total 2.1e+08; Clust 4.5,6.7,3.2; BLAST 2.4,6.1,19.2; KEGG 3.2,5.2,5.3; ExprEco 3.6,8.5,2.9; ExprSce ,,; FusE2 ,,; FusE5 ,,; FusE10 ,,;
gene name: b0827	 (NP_415348)	gi: 16128795	length: 411aa
description: molybdopterin biosynthesis [Escherichia coli K12].
coverage: Archaea[4e-59] Bacteria[0.0] Eukaryota[2e-48]
conserved domains: (Evalue, description)
	1e-136	COG0303, MoeA, Molybdopterin biosynthesis enzyme [Coenzyme metabolism].
	5e-56	pfam03453, MoeA_N, MoeA N-terminal region (domain I and II). This family contains two structural domains. One of these contains the conserved DGXA motif. This region is found in proteins involved in biosynthesis of molybdopterin cofactor however the exact molecular function of this region is uncertain..
	9e-30	pfam00994, MoCF_biosynth, Probable molybdopterin binding domain. This domain is found a variety of proteins involved in biosynthesis of molybdopterin cofactor. The domain is presumed to bind molybdopterin. The structure of this domain is known, and it forms an alpha/beta structure. In the known structure of Gephyrin this domain mediates trimerisation..
	1e-14	pfam03454, MoeA_C, MoeA C-terminal region (domain IV). This domain is found in proteins involved in biosynthesis of molybdopterin cofactor however the exact molecular function of this domain is uncertain. The structure of this domain is known and forms an incomplete beta barrel..
----------------------------------------------------
candidate #148:	b3170
likelihood ratios: Total 2.1e+08; Clust 12.1,11.4,2.9; BLAST 5.9,6.0,1.4; KEGG 3.9,11.0,1.9; ExprEco 3.6,12.1,3.1; ExprSce ,,; FusE2 ,,; FusE5 ,,; FusE10 ,,;
gene name: b3170	 (NP_417639)	gi: 49176321	length: 152aa
description: hypothetical protein b3170 [Escherichia coli K12].
coverage: Bacteria[2e-80]
conserved domains: (Evalue, description)
	3e-42	pfam02576, DUF150, Uncharacterised BCR, YhbC family COG0779..
----------------------------------------------------
candidate #149:	b0408
likelihood ratios: Total 2.0e+08; Clust 29.7,76.1,4.9; BLAST 1.7,1.7,2.5; KEGG 3.1,2.3,2.2; ExprEco 2.4,5.3,12.2; ExprSce ,,; FusE2 ,,; FusE5 ,,; FusE10 ,,;
gene name: b0408	 (NP_414942)	gi: 16128393	length: 615aa
description: preprotein translocase, auxillary membrane component (General Secretory Pathway) [Escherichia coli K12].
coverage: Archaea[1e-17] Bacteria[0.0] Eukaryota[2e-78]
conserved domains: (Evalue, description)
	1e-138	COG0342, SecD, Preprotein translocase subunit SecD [Intracellular trafficking and secretion].
	7e-15	COG0341, SecF, Preprotein translocase subunit SecF [Intracellular trafficking and secretion].
	2e-13	pfam02355, SecD_SecF, Protein export membrane protein. This family consists of various prokaryotic SecD and SecF protein export membrane proteins. This SecD and SecF proteins are part of the multimeric protein export complex comprising SecA, D, E, F, G, Y, and YajC. SecD and SecF are required to maintain a proton motive force..
----------------------------------------------------
candidate #150:	b1100
likelihood ratios: Total 2.0e+08; Clust 2.8,3.3,6.6; BLAST 17.4,3.0,2.6; KEGG 77.9,2.6,2.0; ExprEco 5.6,4.0,2.7; ExprSce ,,; FusE2 ,,; FusE5 ,,; FusE10 ,,;
gene name: b1100	 (NP_415618)	gi: 16129063	length: 265aa
description: putative hydrolase [Escherichia coli K12].
coverage: Archaea[1e-27] Bacteria[1e-150] Eukaryota[2e-30]
conserved domains: (Evalue, description)
	3e-84	COG0084, TatD, Mg-dependent DNase [DNA replication, recombination, and repair].
	6e-81	cd01310, TatD_DNAse, TatD like proteins; E.coli TatD is a cytoplasmic protein, shown to have magnesium dependent DNase activity..
	2e-70	pfam01026, TatD_DNase, TatD related DNase. This family of proteins are related to a large superfamily of metalloenzymes. TatD, a member of this family has been shown experimentally to be a DNase enzyme..
	1e-12	COG1099, COG1099, Predicted metal-dependent hydrolases with the TIM-barrel fold [General function prediction only].
----------------------------------------------------
candidate #151:	b4056
likelihood ratios: Total 2.0e+08; Clust 1.4,4.3,2.3; BLAST 14.6,32.6,2.9; KEGG 7.8,13.3,3.4; ExprEco 9.2,1.8,1.7; ExprSce ,,; FusE2 ,,; FusE5 ,,; FusE10 ,,;
gene name: b4056	 (NP_418480)	gi: 16131882	length: 138aa
description: hypothetical protein b4056 [Escherichia coli K12].
coverage: Archaea[8e-14] Bacteria[2e-77] Eukaryota[6e-37]
conserved domains: (Evalue, description)
	1e-38	pfam01894, UPF0047, Uncharacterised protein family UPF0047. This family has no known function. The alignment contains a conserved aspartate and histidine that may be functionally important..
----------------------------------------------------
candidate #152:	b1299
likelihood ratios: Total 1.9e+08; Clust 3.5,2.8,180.1; BLAST 4.3,2.6,29.0; KEGG 5.1,3.6,4.5; ExprEco 1.7,1.7,1.5; ExprSce ,,; FusE2 ,,; FusE5 ,,; FusE10 ,,;
gene name: b1299	 (NP_415815)	gi: 16129260	length: 185aa
description: putative oxidoreductase/putative regulator [Escherichia coli K12].
coverage: Archaea[4e-09] Bacteria[1e-100]
conserved domains: (Evalue, description)
	3e-11	cd00093, HTH_XRE, Helix-turn-helix XRE-family like proteins. Prokaryotic DNA binding proteins belonging to the xenobiotic response element family of transcriptional regulators..
	1e-10	smart00530, HTH_XRE, Helix-turn-helix XRE-family like proteins ; .
----------------------------------------------------
candidate #153:	b3985
likelihood ratios: Total 1.9e+08; Clust 6.3,4.0,4.2; BLAST 15.7,1.6,1.7; KEGG 10.6,3.1,1.9; ExprEco 12.6,7.8,6.8; ExprSce ,,; FusE2 ,,; FusE5 ,,; FusE10 ,,;
gene name: b3985	 (NP_418412)	gi: 16131815	length: 165aa
description: 50S ribosomal subunit protein L10 [Escherichia coli K12].
coverage: Bacteria[3e-84] Eukaryota[3e-08]
conserved domains: (Evalue, description)
	8e-37	COG0244, RplJ, Ribosomal protein L10 [Translation, ribosomal structure and biogenesis].
	1e-18	pfam00466, Ribosomal_L10, Ribosomal protein L10..
----------------------------------------------------
candidate #154:	b3986
likelihood ratios: Total 1.9e+08; Clust 6.6,3.9,3.6; BLAST 4.0,1.6,1.7; KEGG 10.3,2.9,1.9; ExprEco 21.6,19.7,7.5; ExprSce ,,; FusE2 ,,; FusE5 ,,; FusE10 ,,;
gene name: b3986	 (NP_418413)	gi: 16131816	length: 121aa
description: 50S ribosomal subunit protein L7/L12 [Escherichia coli K12].
coverage: Bacteria[5e-57] Eukaryota[3e-26]
conserved domains: (Evalue, description)
	4e-22	COG0222, RplL, Ribosomal protein L7/L12 [Translation, ribosomal structure and biogenesis].
	3e-12	pfam00542, Ribosomal_L12, Ribosomal protein L7/L12 C-terminal domain..
----------------------------------------------------
candidate #155:	b3165
likelihood ratios: Total 1.9e+08; Clust 18.1,8.1,3.4; BLAST 3.7,1.9,1.6; KEGG 8.9,2.3,1.3; ExprEco 12.9,17.1,5.6; ExprSce ,,; FusE2 ,,; FusE5 ,,; FusE10 ,,;
gene name: b3165	 (NP_417634)	gi: 16131057	length: 89aa
description: 30S ribosomal subunit protein S15 [Escherichia coli K12].
coverage: Bacteria[2e-43] Eukaryota[8e-13]
conserved domains: (Evalue, description)
	2e-22	pfam00312, Ribosomal_S15, Ribosomal protein S15..
----------------------------------------------------
candidate #156:	b3611
likelihood ratios: Total 1.8e+08; Clust 9.6,4.7,2.6; BLAST 3.7,2.4,1.8; KEGG 3.7,6.7,1.6; ExprEco 18.2,18.9,6.9; ExprSce ,,; FusE2 ,,; FusE5 ,,; FusE10 ,,;
gene name: b3611	 (NP_418068)	gi: 16131482	length: 143aa
description: putative phosphatase [Escherichia coli K12].
coverage: Archaea[6e-09] Bacteria[3e-75] Eukaryota[9e-07]
conserved domains: (Evalue, description)
	1e-18	cd00158, RHOD, Rhodanese Homology Domain (RHOD); an alpha beta fold domain found duplicated in the rhodanese protein. The cysteine containing enzymatically active version of the domain is also found in the Cdc25 class of protein phosphatases and a variety of proteins such as sulfide dehydrogenases and certain stress proteins such as senesence specific protein 1 in plants, PspE and GlpE in bacteria and cyanide and arsenate resistance proteins. Inactive versions (no active site cysteine) are also seen in dual specificity phosphatases, ubiquitin hydrolases from yeast and in sulfuryltransferases, where they are believed to play a regulatory role in multidomain proteins..
	3e-18	COG0607, PspE, Rhodanese-related sulfurtransferase [Inorganic ion transport and metabolism].
	9e-15	smart00450, RHOD, Rhodanese Homology Domain; An alpha beta fold found duplicated in the Rhodanese protein. The the Cysteine containing enzymatically active version of the domain is also found in the CDC25 class of protein phosphatases and a variety of proteins such as sulfide dehydrogenases and stress proteins such as Senesence specific protein 1 in plants, PspE and GlpE in bacteria and cyanide and arsenate resistance proteins. Inactive versions with a loss of the cysteine are also seen in Dual specificity phosphatases, ubiquitin hydrolases from yeast and in sulfuryltransferases. These are likely to play a role in protein interactions. .
	4e-13	pfam00581, Rhodanese, Rhodanese-like domain. Rhodanese has an internal duplication. This Pfam represents a single copy of this duplicated domain. The domain is found as a single copy in other proteins, including phosphatases and ubiquitin C-terminal hydrolases..
----------------------------------------------------
candidate #157:	b1392
likelihood ratios: Total 1.8e+08; Clust 2.7,1.8,1.7; BLAST 14.4,158.6,5.4; KEGG 10.9,25.8,3.6; ExprEco 1.4,1.1,1.1; ExprSce ,,; FusE2 ,,; FusE5 ,,; FusE10 ,,;
gene name: b1392	 (NP_415910)	gi: 16129353	length: 356aa
description: probable phenylacetic acid degradation NADH oxidoreductase [Escherichia coli K12].
coverage: Archaea[5e-09] Bacteria[0.0] Eukaryota[5e-15]
conserved domains: (Evalue, description)
	2e-54	COG1018, Hmp, Flavodoxin reductases (ferredoxin-NADPH reductases) family 1 [Energy production and conversion].
	1e-19	COG4097, COG4097, Predicted ferric reductase [Inorganic ion transport and metabolism].
	4e-19	COG0543, UbiB, 2-polyprenylphenol hydroxylase and related flavodoxin oxidoreductases [Coenzyme metabolism / Energy production and conversion].
	3e-17	cd00207, fer2, 2Fe-2S iron-sulfur cluster binding domain. Iron-sulfur proteins play an important role in electron transfer processes and in various enzymatic reactions. The family includes plant and algal ferredoxins, which act as electron carriers in photosynthesis and ferredoxins, which participate in redox chains (from bacteria to mammals). Fold is ismilar to thioredoxin..
	4e-16	pfam00111, Fer2, 2Fe-2S iron-sulfur cluster binding domain..
	2e-13	pfam00970, FAD_binding_6, Oxidoreductase FAD-binding domain..
	2e-13	pfam00175, NAD_binding_1, Oxidoreductase NAD-binding domain. Xanthine dehydrogenases, that also bind FAD/NAD, have essentially no similarity..
	3e-13	COG0633, Fdx, Ferredoxin [Energy production and conversion].
----------------------------------------------------
candidate #158:	b4167
likelihood ratios: Total 1.7e+08; Clust 3.7,4.1,4.5; BLAST 5.8,15.2,7.7; KEGG 18.2,2.8,4.4; ExprEco 3.8,2.6,1.7; ExprSce ,,; FusE2 ,,; FusE5 ,,; FusE10 ,,;
gene name: b4167	 (NP_418588)	gi: 16131989	length: 515aa
description: putative kinase [Escherichia coli K12].
coverage: Archaea[4e-50] Bacteria[0.0] Eukaryota[1e-117]
conserved domains: (Evalue, description)
	8e-75	COG0063, COG0063, Predicted sugar kinase [Carbohydrate transport and metabolism].
	1e-73	pfam01256, Carb_kinase, Carbohydrate kinase. This family is related to pfam02110 and pfam00294 implying that it also is a carbohydrate kinase. (personal obs Yeats C)..
	2e-69	cd01171, YXKO-related, B.subtilis YXKO protein of unknown function and related proteins. Based on the conservation of the ATP binding site, the substrate binding site and the Mg2+binding site and structural homology this group is a member of the ribokinase-like superfamily..
	3e-59	COG0062, COG0062, Uncharacterized conserved protein [Function unknown].
	2e-43	pfam03853, YjeF_N, YjeF-related protein N-terminus..
----------------------------------------------------
candidate #159:	b3830
likelihood ratios: Total 1.6e+08; Clust 1.6,2.3,3.1; BLAST 30.4,51.6,3.3; KEGG 5.8,2.7,3.7; ExprEco 2.6,1.6,11.4; ExprSce ,,; FusE2 ,,; FusE5 ,,; FusE10 ,,;
gene name: b3830	 (YP_026268)	gi: 49176425	length: 271aa
description: putative dienelactone hydrolase [Escherichia coli K12].
coverage: Archaea[2e-21] Bacteria[1e-157] Eukaryota[6e-13]
conserved domains: (Evalue, description)
	5e-68	pfam01738, DLH, Dienelactone hydrolase family..
	5e-63	COG0412, COG0412, Dienelactone hydrolase and related enzymes [Secondary metabolites biosynthesis, transport, and catabolism].
	1e-10	COG1506, DAP2, Dipeptidyl aminopeptidases/acylaminoacyl-peptidases [Amino acid transport and metabolism].
----------------------------------------------------
candidate #160:	b0438
likelihood ratios: Total 1.5e+08; Clust 27.6,9.2,5.7; BLAST 4.0,2.4,1.7; KEGG 7.5,2.7,1.3; ExprEco 25.7,3.3,2.8; ExprSce ,,; FusE2 ,,; FusE5 ,,; FusE10 ,,;
gene name: b0438	 (NP_414972)	gi: 16128423	length: 424aa
description: ATP-dependent specificity component of clpP serine protease, chaperone [Escherichia coli K12].
coverage: Archaea[6e-07] Bacteria[0.0] Eukaryota[1e-107]
conserved domains: (Evalue, description)
	0.0	COG1219, ClpX, ATP-dependent protease Clp, ATPase subunit [Posttranslational modification, protein turnover, chaperones].
	6e-32	COG1220, HslU, ATP-dependent protease HslVU (ClpYQ), ATPase subunit [Posttranslational modification, protein turnover, chaperones].
	1e-16	pfam06689, zf-C4_ClpX, ClpX C4-type zinc finger. The ClpX heat shock protein of Escherichia coli is a member of the universally conserved Hsp100 family of proteins, and possesses a putative zinc finger motif of the C4 type. This presumed zinc binding domain is found at the N-terminus of the ClpX protein. ClpX is an ATPase which functions both as a substrate specificity component of the ClpXP protease and as a molecular chaperone. The molecular function of this domain is now known..
	2e-15	pfam00004, AAA, ATPase family associated with various cellular activities (AAA). AAA family proteins often perform chaperone-like functions that assist in the assembly, operation, or disassembly of protein complexes..
	7e-13	COG0542, ClpA, ATPases with chaperone activity, ATP-binding subunit [Posttranslational modification, protein turnover, chaperones].
	1e-10	COG1223, COG1223, Predicted ATPase (AAA+ superfamily) [General function prediction only].
----------------------------------------------------
candidate #161:	b0113
likelihood ratios: Total 1.5e+08; Clust 18.7,5.9,9.9; BLAST 7.7,3.4,3.5; KEGG 7.2,4.4,3.2; ExprEco 3.6,2.5,1.7; ExprSce ,,; FusE2 ,,; FusE5 ,,; FusE10 ,,;
gene name: b0113	 (NP_414655)	gi: 16128106	length: 254aa
description: transcriptional regulator for pyruvate dehydrogenase complex [Escherichia coli K12].
coverage: Archaea[1e-06] Bacteria[1e-138]
conserved domains: (Evalue, description)
	8e-44	COG2186, FadR, Transcriptional regulators [Transcription].
	1e-19	COG1802, GntR, Transcriptional regulators [Transcription].
	3e-15	pfam00392, GntR, Bacterial regulatory proteins, gntR family. This domain comprises the N-terminal HTH-containing region of GntR-like bacterial transcription factors. At the C terminus there is usually an effector-binding/oligomerisation domain. The GntR-like proteins can be divided into six sub-families: MocR, YtrR, FadR, AraR, HutC and PlmA..
	4e-15	COG2188, PhnF, Transcriptional regulators [Transcription].
	9e-15	smart00345, HTH_GNTR, helix_turn_helix gluconate operon transcriptional repressor; .
----------------------------------------------------
candidate #162:	b2765
likelihood ratios: Total 1.5e+08; Clust 12.6,4.2,8.8; BLAST 4.2,3.6,3.6; KEGG 23.9,1.5,5.3; ExprEco 4.6,2.5,2.7; ExprSce ,,; FusE2 ,,; FusE5 ,,; FusE10 ,,;
gene name: b2765	 (NP_417245)	gi: 16130672	length: 121aa
description: putative 6-pyruvoyl tetrahydrobiopterin synthase [Escherichia coli K12].
coverage: Archaea[2e-09] Bacteria[6e-69] Eukaryota[1e-07]
conserved domains: (Evalue, description)
	3e-47	pfam01242, PTPS, 6-pyruvoyl tetrahydropterin synthase. 6-Pyruvoyl tetrahydrobiopterin synthase catalyses the conversion of dihydroneopterin triphosphate to 6-pyruvoyl tetrahydropterin, the second of three enzymatic steps in the synthesis of tetrahydrobiopterin from GTP. The functional enzyme is a hexamer of identical subunits..
	4e-44	cd00470, PTPS, 6-pyruvoyl tetrahydropterin synthase (PTPS). Folate derivatives are essential cofactors in the biosynthesis of purines, pyrimidines, and amino acids, as well as formyl-tRNA. Mammalian cells are able to utilize pre-formed folates after uptake by a carrier-mediated active transport system. Most microbes and plants lack this system and must synthesize folates de novo from guanosine triphosphate. One enzyme from this pathway is PTPS which catalyzes the conversion of dihydroneopterin triphosphate to 6-pyruvoyl tetrahydropterin. The functional enzyme is a hexamer of identical subunits..
	2e-31	COG0720, COG0720, 6-pyruvoyl-tetrahydropterin synthase [Coenzyme metabolism].
----------------------------------------------------
candidate #163:	b1917
likelihood ratios: Total 1.5e+08; Clust 2.1,2.1,1.7; BLAST 17.6,14.0,69.4; KEGG 9.8,14.0,5.3; ExprEco 1.4,1.2,1.0; ExprSce ,,; FusE2 ,,; FusE5 ,,; FusE10 ,,;
gene name: b1917	 (NP_416427)	gi: 16129864	length: 250aa
description: putative ATP-binding component of a transport system [Escherichia coli K12].
coverage: Archaea[2e-68] Bacteria[1e-134] Eukaryota[9e-64]
conserved domains: (Evalue, description)
	1e-106	COG1126, GlnQ, ABC-type polar amino acid transport system, ATPase component [Amino acid transport and metabolism].
	4e-81	COG4598, HisP, ABC-type histidine transport system, ATPase component [Amino acid transport and metabolism].
	5e-66	COG1135, AbcC, ABC-type metal ion transport system, ATPase component [Inorganic ion transport and metabolism].
	2e-64	COG4161, ArtP, ABC-type arginine transport system, ATPase component [Amino acid transport and metabolism].
	5e-58	COG3842, PotA, ABC-type spermidine/putrescine transport systems, ATPase components [Amino acid transport and metabolism].
	7e-58	COG1136, SalX, ABC-type antimicrobial peptide transport system, ATPase component [Defense mechanisms].
	3e-55	cd00267, ABC_ATPase, ABC (ATP-binding cassette) transporter nucleotide-binding domain; ABC transporters are a large family of proteins involved in the transport of a wide variety of different compounds, like sugars, ions, peptides and more complex organic molecules. The nucleotide binding domain shows the highest similarity between all members of the family. ABC transporters are a subset of nucleotide hydrolases that contain a signature motif, Q-loop, and H-loop/switch region in addition to the Walker A motif/P-loop andWalker B motif commonly found in a number of ATP- and GTP-binding and hydrolyzing proteins..
	7e-55	COG1123, COG1123, ATPase components of various ABC-type transport systems, contain duplicated ATPase [General function prediction only].
	5e-54	COG1122, CbiO, ABC-type cobalt transport system, ATPase component [Inorganic ion transport and metabolism].
	7e-54	COG1125, OpuBA, ABC-type proline/glycine betaine transport systems, ATPase components [Amino acid transport and metabolism].
	7e-54	COG1117, PstB, ABC-type phosphate transport system, ATPase component [Inorganic ion transport and metabolism].
	9e-54	COG1116, TauB, ABC-type nitrate/sulfonate/bicarbonate transport system, ATPase component [Inorganic ion transport and metabolism].
	9e-53	COG3839, MalK, ABC-type sugar transport systems, ATPase components [Carbohydrate transport and metabolism].
	2e-52	COG3638, COG3638, ABC-type phosphate/phosphonate transport system, ATPase component [Inorganic ion transport and metabolism].
	2e-52	COG4608, AppF, ABC-type oligopeptide transport system, ATPase component [Amino acid transport and metabolism].
	2e-51	COG1118, CysA, ABC-type sulfate/molybdate transport systems, ATPase component [Inorganic ion transport and metabolism].
	2e-50	COG1131, CcmA, ABC-type multidrug transport system, ATPase component [Defense mechanisms].
	7e-50	COG0444, DppD, ABC-type dipeptide/oligopeptide/nickel transport system, ATPase component [Amino acid transport and metabolism / Inorganic ion transport and metabolism].
	3e-49	COG4175, ProV, ABC-type proline/glycine betaine transport system, ATPase component [Amino acid transport and metabolism].
	5e-49	COG1127, Ttg2A, ABC-type transport system involved in resistance to organic solvents, ATPase component [Secondary metabolites biosynthesis, transport, and catabolism].
	6e-48	COG1124, DppF, ABC-type dipeptide/oligopeptide/nickel transport system, ATPase component [Amino acid transport and metabolism / Inorganic ion transport and metabolism].
	1e-47	COG2884, FtsE, Predicted ATPase involved in cell division [Cell division and chromosome partitioning].
	4e-46	pfam00005, ABC_tran, ABC transporter. ABC transporters for a large family of proteins responsible for translocation of a variety of compounds across biological membranes. ABC transporters are the largest family of proteins in many completely sequenced bacteria. ABC transporters are composed of two copies of this domain and two copies of a transmembrane domain pfam00664. These four domains may belong to a single polypeptide, or belong in different polypeptide chains..
	3e-45	COG0411, LivG, ABC-type branched-chain amino acid transport systems, ATPase component [Amino acid transport and metabolism].
	6e-44	COG1120, FepC, ABC-type cobalamin/Fe3+-siderophores transport systems, ATPase components [Inorganic ion transport and metabolism / Coenzyme metabolism].
	4e-43	COG4172, COG4172, ABC-type uncharacterized transport system, duplicated ATPase component [General function prediction only].
	3e-42	COG0410, LivF, ABC-type branched-chain amino acid transport systems, ATPase component [Amino acid transport and metabolism].
	4e-42	COG4181, COG4181, Predicted ABC-type transport system involved in lysophospholipase L1 biosynthesis, ATPase component [Secondary metabolites biosynthesis, transport, and catabolism].
	2e-41	COG1129, MglA, ABC-type sugar transport system, ATPase component [Carbohydrate transport and metabolism].
	3e-41	COG2274, SunT, ABC-type bacteriocin/lantibiotic exporters, contain an N-terminal double-glycine peptidase domain [Defense mechanisms].
	6e-41	COG1121, ZnuC, ABC-type Mn/Zn transport systems, ATPase component [Inorganic ion transport and metabolism].
	2e-39	COG3840, ThiQ, ABC-type thiamine transport system, ATPase component [Coenzyme metabolism].
	1e-37	COG3845, COG3845, ABC-type uncharacterized transport systems, ATPase components [General function prediction only].
	7e-37	COG4988, CydD, ABC-type transport system involved in cytochrome bd biosynthesis, ATPase and permease components [Energy production and conversion / Posttranslational modification, protein turnover, chaperones].
	1e-34	COG1137, YhbG, ABC-type (unclassified) transport system, ATPase component [General function prediction only].
	1e-34	COG4525, TauB, ABC-type taurine transport system, ATPase component [Inorganic ion transport and metabolism].
	2e-34	COG1132, MdlB, ABC-type multidrug transport system, ATPase and permease components [Defense mechanisms].
	1e-33	COG4559, COG4559, ABC-type hemin transport system, ATPase component [Inorganic ion transport and metabolism].
	8e-33	COG4987, CydC, ABC-type transport system involved in cytochrome bd biosynthesis, fused ATPase and permease components [Energy production and conversion / Posttranslational modification, protein turnover, chaperones].
	1e-32	COG4148, ModC, ABC-type molybdate transport system, ATPase component [Inorganic ion transport and metabolism].
	9e-31	COG4107, PhnK, ABC-type phosphonate transport system, ATPase component [Inorganic ion transport and metabolism].
	5e-30	COG4152, COG4152, ABC-type uncharacterized transport system, ATPase component [General function prediction only].
	6e-30	COG4604, CeuD, ABC-type enterochelin transport system, ATPase component [Inorganic ion transport and metabolism].
	1e-29	COG1119, ModF, ABC-type molybdenum transport system, ATPase component/photorepair protein PhrA [Inorganic ion transport and metabolism].
	2e-28	COG4555, NatA, ABC-type Na+ transport system, ATPase component [Energy production and conversion / Inorganic ion transport and metabolism].
	3e-28	COG4167, SapF, ABC-type antimicrobial peptide transport system, ATPase component [Defense mechanisms].
	8e-28	COG4778, PhnL, ABC-type phosphonate transport system, ATPase component [Inorganic ion transport and metabolism].
	3e-27	COG5265, ATM1, ABC-type transport system involved in Fe-S cluster assembly, permease and ATPase components [Posttranslational modification, protein turnover, chaperones].
	3e-27	COG0488, Uup, ATPase components of ABC transporters with duplicated ATPase domains [General function prediction only].
	7e-27	COG4618, ArpD, ABC-type protease/lipase transport system, ATPase and permease components [General function prediction only].
	2e-26	COG4619, COG4619, ABC-type uncharacterized transport system, ATPase component [General function prediction only].
	2e-25	COG1134, TagH, ABC-type polysaccharide/polyol phosphate transport system, ATPase component [Carbohydrate transport and metabolism / Cell envelope biogenesis, outer membrane].
	3e-25	COG0396, SufC, ABC-type transport system involved in Fe-S cluster assembly, ATPase component [Posttranslational modification, protein turnover, chaperones].
	4e-25	COG4674, COG4674, Uncharacterized ABC-type transport system, ATPase component [General function prediction only].
	7e-24	COG4136, COG4136, ABC-type uncharacterized transport system, ATPase component [General function prediction only].
	5e-23	COG4133, CcmA, ABC-type transport system involved in cytochrome c biogenesis, ATPase component [Posttranslational modification, protein turnover, chaperones].
	4e-22	COG1101, PhnK, ABC-type uncharacterized transport system, ATPase component [General function prediction only].
	6e-19	COG4586, COG4586, ABC-type uncharacterized transport system, ATPase component [General function prediction only].
	1e-18	COG4178, COG4178, ABC-type uncharacterized transport system, permease and ATPase components [General function prediction only].
	9e-18	COG4615, PvdE, ABC-type siderophore export system, fused ATPase and permease components [Secondary metabolites biosynthesis, transport, and catabolism / Inorganic ion transport and metabolism].
	2e-17	COG4170, SapD, ABC-type antimicrobial peptide transport system, ATPase component [Defense mechanisms].
	1e-15	COG2401, COG2401, ABC-type ATPase fused to a predicted acetyltransferase domain [General function prediction only].
	1e-14	COG1245, COG1245, Predicted ATPase, RNase L inhibitor (RLI) homolog [General function prediction only].
	1e-12	COG4138, BtuD, ABC-type cobalamin transport system, ATPase component [Coenzyme metabolism].
----------------------------------------------------
candidate #164:	b2609
likelihood ratios: Total 1.4e+08; Clust 10.2,18.6,4.1; BLAST 4.3,1.6,1.6; KEGG 11.5,2.9,2.5; ExprEco 6.7,4.5,6.6; ExprSce ,,; FusE2 ,,; FusE5 ,,; FusE10 ,,;
gene name: b2609	 (NP_417100)	gi: 16130530	length: 82aa
description: 30S ribosomal subunit protein S16 [Escherichia coli K12].
coverage: Bacteria[8e-40] Eukaryota[7e-28]
conserved domains: (Evalue, description)
	2e-17	pfam00886, Ribosomal_S16, Ribosomal protein S16..
----------------------------------------------------
candidate #165:	b0435
likelihood ratios: Total 1.4e+08; Clust 5.2,7.8,5.1; BLAST 5.3,6.8,7.8; KEGG 4.6,2.7,3.6; ExprEco 7.1,3.8,2.0; ExprSce ,,; FusE2 ,,; FusE5 ,,; FusE10 ,,;
gene name: b0435	 (NP_414969)	gi: 49176023	length: 116aa
description: possible regulator of murein genes [Escherichia coli K12].
coverage: Bacteria[2e-61] Eukaryota[9e-20]
conserved domains: (Evalue, description)
	4e-29	COG0271, BolA, Stress-induced morphogen (activity unknown) [Signal transduction mechanisms].
	4e-25	pfam01722, BolA, BolA-like protein. This family consist of the morphoprotein BolA from E. coli and its various homologues. In E. coli over expression of this protein causes round morphology and may be involved in switching the cell between elongation and septation systems during cell division. The expression of BolA is growth rate regulated and is induced during the transition into the the stationary phase. BolA is also induced by stress during early stages of growth and may have a general role in stress response. It has also been suggested that BolA can induce the transcription of penicillin binding proteins 6 and 5..
----------------------------------------------------
candidate #166:	b2263
likelihood ratios: Total 1.4e+08; Clust 5.1,3.7,5.4; BLAST 5.2,13.2,6.8; KEGG 3.0,42.2,5.5; ExprEco 1.9,1.2,1.9; ExprSce ,,; FusE2 ,,; FusE5 ,,; FusE10 ,,;
gene name: b2263	 (NP_416766)	gi: 16130198	length: 252aa
description: putative enzyme [Escherichia coli K12].
coverage: Bacteria[1e-145] Eukaryota[1e-14]
conserved domains: (Evalue, description)
	3e-15	COG0596, MhpC, Predicted hydrolases or acyltransferases (alpha/beta hydrolase superfamily) [General function prediction only].
----------------------------------------------------
candidate #167:	b3295
likelihood ratios: Total 1.4e+08; Clust 3.1,3.9,3.2; BLAST 7.9,2.5,2.4; KEGG 20.7,4.7,2.2; ExprEco 19.1,6.0,3.1; ExprSce ,,; FusE2 ,,; FusE5 ,,; FusE10 ,,;
gene name: b3295	 (NP_417754)	gi: 16131174	length: 329aa
description: RNA polymerase, alpha subunit [Escherichia coli K12].
coverage: Bacteria[0.0] Eukaryota[1e-44]
conserved domains: (Evalue, description)
	3e-98	COG0202, RpoA, DNA-directed RNA polymerase, alpha subunit/40 kD subunit [Transcription].
	4e-48	smart00662, RPOLD, RNA polymerases D; DNA-directed RNA polymerase subunit D and bacterial alpha chain .
	2e-45	pfam01193, RNA_pol_L, RNA polymerase Rpb3/Rpb11 dimerisation domain. The two eukaryotic subunits Rpb3 and Rpb11 dimerise to from a platform onto which the other subunits of the RNA polymerase assemble (D/L in archaea). The prokaryotic equivalent to the Rpb3/Rpb11 platform is the alpha-alpha dimer. The dimerisation domain of the alpha subunit/Rpb3 is interrupted by an insert domain (pfam01000). Some of the alpha subunits also contain iron-sulphur binding domains (pfam00037). Rpb11 is found as a continuous domain. Members of this family include: alpha subunit from eubacteria alpha subunits from chloroplasts Rpb3 subunits from eukaryotes Rpb11 subunits from eukaryotes RpoD subunits from archaeal RpoL subunits from archaeal.
	5e-29	pfam01000, RNA_pol_A_bac, RNA polymerase Rpb3/RpoA insert domain. Members of this family include: alpha subunit from eubacteria alpha subunits from chloroplasts Rpb3 subunits from eukaryotes RpoD subunits from archaeal.
	7e-18	pfam03118, RNA_pol_A_CTD, Bacterial RNA polymerase, alpha chain C terminal domain. The alpha subunit of RNA polymerase consists of two independently folded domains, referred to as amino-terminal and carboxyl terminal domains. The amino terminal domain is involved in the interaction with the other subunits of the RNA polymerase. The carboxyl-terminal domain interacts with the DNA and activators. The amino acid sequence of the alpha subunit is conserved in prokaryotic and chloroplast RNA polymerases. There are three regions of particularly strong conservation, two in the amino-terminal and one in the carboxyl- terminal..
----------------------------------------------------
candidate #168:	b2142
likelihood ratios: Total 1.4e+08; Clust 6.6,5.0,29.9; BLAST 13.7,4.7,4.9; KEGG 4.5,9.8,2.9; ExprEco 2.3,1.3,1.2; ExprSce ,,; FusE2 ,,; FusE5 ,,; FusE10 ,,;
gene name: b2142	 (NP_416647)	gi: 16130080	length: 231aa
description: putative seritonin transporter [Escherichia coli K12].
coverage: Archaea[6e-45] Bacteria[1e-124] Eukaryota[8e-16]
conserved domains: (Evalue, description)
	3e-63	pfam04172, LrgB, LrgB-like family. The two products of the lrgAB operon are potential membrane proteins, and LrgA and LrgB are both thought to control of murein hydrolase activity and penicillin tolerance..
----------------------------------------------------
candidate #169:	b3183
likelihood ratios: Total 1.4e+08; Clust 64.0,8.4,2.8; BLAST 3.8,2.4,1.9; KEGG 12.4,3.7,2.1; ExprEco 6.4,3.3,2.6; ExprSce ,,; FusE2 ,,; FusE5 ,,; FusE10 ,,;
gene name: b3183	 (NP_417650)	gi: 16131073	length: 390aa
description: putative GTP-binding factor [Escherichia coli K12].
coverage: Archaea[1e-13] Bacteria[0.0] Eukaryota[1e-74]
conserved domains: (Evalue, description)
	1e-155	COG0536, Obg, Predicted GTPase [General function prediction only].
	4e-92	pfam01018, GTP1_OBG, GTP1/OBG family..
	5e-18	COG0012, COG0012, Predicted GTPase, probable translation factor [Translation, ribosomal structure and biogenesis].
	4e-14	COG1163, DRG, Predicted GTPase [General function prediction only].
	3e-12	COG1084, COG1084, Predicted GTPase [General function prediction only].
	9e-11	COG2262, HflX, GTPases [General function prediction only].
----------------------------------------------------
candidate #170:	b3042
likelihood ratios: Total 1.3e+08; Clust 1.4,5.0,2.6; BLAST 1.9,5.2,2.9; KEGG 1.9,5.5,3.7; ExprEco 310.1,6.0,3.4; ExprSce ,,; FusE2 ,,; FusE5 ,,; FusE10 ,,;
gene name: b3042	 (NP_417514)	gi: 49176304	length: 116aa
description: hypothetical protein b3042 [Escherichia coli K12].
coverage: Bacteria[2e-59]
conserved domains: (Evalue, description)
	9e-26	pfam04380, DUF526, Protein of unknown function (DUF526)..
----------------------------------------------------
candidate #171:	b0489
likelihood ratios: Total 1.2e+08; Clust 2.0,3.6,31.2; BLAST 4.1,7.3,3.1; KEGG 10.8,4.2,2.0; ExprEco 4.6,2.5,5.5; ExprSce ,,; FusE2 ,,; FusE5 ,,; FusE10 ,,;
gene name: b0489	 (NP_415022)	gi: 16128473	length: 305aa
description: putative membrane protein [Escherichia coli K12].
coverage: Archaea[1e-55] Bacteria[1e-163] Eukaryota[4e-50]
conserved domains: (Evalue, description)
	8e-53	COG0330, HflC, Membrane protease subunits, stomatin/prohibitin homologs [Posttranslational modification, protein turnover, chaperones].
	2e-43	pfam01145, Band_7, SPFH domain / Band 7 family. This family also includes proteins with high blast scores to known Band 7 protein: HflC from E. coli, HflK from E. coli, Prohibitin family members..
	4e-29	smart00244, PHB, prohibitin homologues; prohibitin homologues .
	6e-11	COG2268, COG2268, Uncharacterized protein conserved in bacteria [Function unknown].
----------------------------------------------------
candidate #172:	b3982
likelihood ratios: Total 1.2e+08; Clust 5.7,4.0,4.6; BLAST 6.9,1.8,1.5; KEGG 47.7,3.9,1.5; ExprEco 9.2,6.1,3.8; ExprSce ,,; FusE2 ,,; FusE5 ,,; FusE10 ,,;
gene name: b3982	 (NP_418409)	gi: 16131812	length: 181aa
description: component in transcription antitermination [Escherichia coli K12].
coverage: Bacteria[1e-100] Eukaryota[4e-06]
conserved domains: (Evalue, description)
	1e-58	COG0250, NusG, Transcription antiterminator [Transcription].
	3e-29	smart00738, NGN, In Spt5p, this domain may confer affinity for Spt4p. It possesses a RNP-like fold. In Spt5p, this domain may confer affinity for Spt4p.Spt4p .
	5e-12	pfam02357, NusG, Transcription termination factor nusG..
----------------------------------------------------
candidate #173:	b0812
likelihood ratios: Total 1.2e+08; Clust 6.3,3.4,5.8; BLAST 11.1,3.5,1.3; KEGG 5.6,7.5,1.6; ExprEco 2.0,77.6,1.8; ExprSce ,,; FusE2 ,,; FusE5 ,,; FusE10 ,,;
gene name: b0812	 (NP_415333)	gi: 16128780	length: 167aa
description: global regulator, starvation conditions [Escherichia coli K12].
coverage: Bacteria[6e-89]
conserved domains: (Evalue, description)
	5e-38	COG0783, Dps, DNA-binding ferritin-like protein (oxidative damage protectant) [Inorganic ion transport and metabolism].
	1e-32	cd01043, DPS, DPS (DNA Protecting protein under Starved conditions) domain is a member of a broad superfamily of ferritin-like diiron-carboxylate proteins. Some DPS proteins nonspecifically bind DNA, protecting it from cleavage caused by reactive oxygen species such as the hydroxyl radicals produced during oxidation of Fe(II) by hydrogen peroxide. These proteins assemble into dodecameric structures, some form DPS-DNA co-crystalline complexes, and possess iron and H2O2 detoxification capabilities. Expression of DPS is induced by oxidative or nutritional stress, including metal ion starvation. Members of the DPS family are homopolymers formed by 12 four-helix bundle subunits that assemble with 23 symmetry into a hollow shell. The DPS ferroxidase site is unusual in that it is not located in a four-helix bundle as is in ferritin, but is shared by 2-fold symmetry-related subunits providing the iron ligands. Many DPS sequences (e.g., E. coli) display an N-terminal extension of variable length that contains two or three positively charged lysine residues that extends into the solvent and is thought to play an important role in the stabilization of the complex with DNA. DPS Listeria Flp, Bacillus anthracis Dlp-1 and Dlp-2, and Helicobacter pylori HP-NAP which lack the N-terminal extension, do not bind DNA. DPS proteins from Helicobacter pylori, Treponema pallidum, and Borrelia burgdorferi are highly immunogenic..
	4e-13	pfam00210, Ferritin, Ferritin-like domain. This family contains ferritins and other ferritin-like proteins such as members of the DPS family and bacterioferritins..
----------------------------------------------------
candidate #174:	b1318
likelihood ratios: Total 1.2e+08; Clust 2.3,2.1,2.1; BLAST 27.6,6.5,36.2; KEGG 11.0,11.8,8.9; ExprEco 1.4,1.0,1.0; ExprSce ,,; FusE2 ,,; FusE5 ,,; FusE10 ,,;
gene name: b1318	 (NP_415834)	gi: 16129279	length: 322aa
description: putative ATP-binding component of a transport system [Escherichia coli K12].
coverage: Archaea[2e-90] Bacteria[1e-180] Eukaryota[1e-52]
conserved domains: (Evalue, description)
	1e-119	COG3839, MalK, ABC-type sugar transport systems, ATPase components [Carbohydrate transport and metabolism].
	7e-95	COG3842, PotA, ABC-type spermidine/putrescine transport systems, ATPase components [Amino acid transport and metabolism].
	2e-66	COG1118, CysA, ABC-type sulfate/molybdate transport systems, ATPase component [Inorganic ion transport and metabolism].
	6e-64	COG1125, OpuBA, ABC-type proline/glycine betaine transport systems, ATPase components [Amino acid transport and metabolism].
	2e-59	COG1116, TauB, ABC-type nitrate/sulfonate/bicarbonate transport system, ATPase component [Inorganic ion transport and metabolism].
	2e-55	cd00267, ABC_ATPase, ABC (ATP-binding cassette) transporter nucleotide-binding domain; ABC transporters are a large family of proteins involved in the transport of a wide variety of different compounds, like sugars, ions, peptides and more complex organic molecules. The nucleotide binding domain shows the highest similarity between all members of the family. ABC transporters are a subset of nucleotide hydrolases that contain a signature motif, Q-loop, and H-loop/switch region in addition to the Walker A motif/P-loop andWalker B motif commonly found in a number of ATP- and GTP-binding and hydrolyzing proteins..
	2e-54	COG4175, ProV, ABC-type proline/glycine betaine transport system, ATPase component [Amino acid transport and metabolism].
	1e-48	COG1126, GlnQ, ABC-type polar amino acid transport system, ATPase component [Amino acid transport and metabolism].
	4e-48	COG1131, CcmA, ABC-type multidrug transport system, ATPase component [Defense mechanisms].
	3e-47	COG1136, SalX, ABC-type antimicrobial peptide transport system, ATPase component [Defense mechanisms].
	4e-46	COG3840, ThiQ, ABC-type thiamine transport system, ATPase component [Coenzyme metabolism].
	7e-44	COG4608, AppF, ABC-type oligopeptide transport system, ATPase component [Amino acid transport and metabolism].
	1e-43	COG1135, AbcC, ABC-type metal ion transport system, ATPase component [Inorganic ion transport and metabolism].
	2e-43	COG1123, COG1123, ATPase components of various ABC-type transport systems, contain duplicated ATPase [General function prediction only].
	2e-43	COG1122, CbiO, ABC-type cobalt transport system, ATPase component [Inorganic ion transport and metabolism].
	7e-42	COG4148, ModC, ABC-type molybdate transport system, ATPase component [Inorganic ion transport and metabolism].
	8e-42	COG4525, TauB, ABC-type taurine transport system, ATPase component [Inorganic ion transport and metabolism].
	2e-40	pfam00005, ABC_tran, ABC transporter. ABC transporters for a large family of proteins responsible for translocation of a variety of compounds across biological membranes. ABC transporters are the largest family of proteins in many completely sequenced bacteria. ABC transporters are composed of two copies of this domain and two copies of a transmembrane domain pfam00664. These four domains may belong to a single polypeptide, or belong in different polypeptide chains..
	4e-39	COG1120, FepC, ABC-type cobalamin/Fe3+-siderophores transport systems, ATPase components [Inorganic ion transport and metabolism / Coenzyme metabolism].
	6e-39	COG2884, FtsE, Predicted ATPase involved in cell division [Cell division and chromosome partitioning].
	9e-39	COG1124, DppF, ABC-type dipeptide/oligopeptide/nickel transport system, ATPase component [Amino acid transport and metabolism / Inorganic ion transport and metabolism].
	4e-38	COG1117, PstB, ABC-type phosphate transport system, ATPase component [Inorganic ion transport and metabolism].
	5e-38	COG3638, COG3638, ABC-type phosphate/phosphonate transport system, ATPase component [Inorganic ion transport and metabolism].
	6e-36	COG1127, Ttg2A, ABC-type transport system involved in resistance to organic solvents, ATPase component [Secondary metabolites biosynthesis, transport, and catabolism].
	2e-35	COG0444, DppD, ABC-type dipeptide/oligopeptide/nickel transport system, ATPase component [Amino acid transport and metabolism / Inorganic ion transport and metabolism].
	2e-34	COG2274, SunT, ABC-type bacteriocin/lantibiotic exporters, contain an N-terminal double-glycine peptidase domain [Defense mechanisms].
	3e-33	COG1129, MglA, ABC-type sugar transport system, ATPase component [Carbohydrate transport and metabolism].
	3e-32	COG4555, NatA, ABC-type Na+ transport system, ATPase component [Energy production and conversion / Inorganic ion transport and metabolism].
	3e-32	COG4988, CydD, ABC-type transport system involved in cytochrome bd biosynthesis, ATPase and permease components [Energy production and conversion / Posttranslational modification, protein turnover, chaperones].
	3e-32	COG1121, ZnuC, ABC-type Mn/Zn transport systems, ATPase component [Inorganic ion transport and metabolism].
	3e-31	COG4181, COG4181, Predicted ABC-type transport system involved in lysophospholipase L1 biosynthesis, ATPase component [Secondary metabolites biosynthesis, transport, and catabolism].
	4e-31	COG4136, COG4136, ABC-type uncharacterized transport system, ATPase component [General function prediction only].
	5e-31	COG0411, LivG, ABC-type branched-chain amino acid transport systems, ATPase component [Amino acid transport and metabolism].
	4e-30	COG0410, LivF, ABC-type branched-chain amino acid transport systems, ATPase component [Amino acid transport and metabolism].
	4e-29	COG4598, HisP, ABC-type histidine transport system, ATPase component [Amino acid transport and metabolism].
	1e-28	COG4161, ArtP, ABC-type arginine transport system, ATPase component [Amino acid transport and metabolism].
	4e-28	COG1132, MdlB, ABC-type multidrug transport system, ATPase and permease components [Defense mechanisms].
	1e-27	COG4172, COG4172, ABC-type uncharacterized transport system, duplicated ATPase component [General function prediction only].
	2e-26	COG4604, CeuD, ABC-type enterochelin transport system, ATPase component [Inorganic ion transport and metabolism].
	2e-26	COG4167, SapF, ABC-type antimicrobial peptide transport system, ATPase component [Defense mechanisms].
	2e-26	COG3845, COG3845, ABC-type uncharacterized transport systems, ATPase components [General function prediction only].
	4e-25	COG1101, PhnK, ABC-type uncharacterized transport system, ATPase component [General function prediction only].
	6e-25	COG1137, YhbG, ABC-type (unclassified) transport system, ATPase component [General function prediction only].
	2e-24	COG4987, CydC, ABC-type transport system involved in cytochrome bd biosynthesis, fused ATPase and permease components [Energy production and conversion / Posttranslational modification, protein turnover, chaperones].
	2e-23	COG4586, COG4586, ABC-type uncharacterized transport system, ATPase component [General function prediction only].
	9e-23	COG4133, CcmA, ABC-type transport system involved in cytochrome c biogenesis, ATPase component [Posttranslational modification, protein turnover, chaperones].
	2e-22	COG1134, TagH, ABC-type polysaccharide/polyol phosphate transport system, ATPase component [Carbohydrate transport and metabolism / Cell envelope biogenesis, outer membrane].
	2e-22	COG4619, COG4619, ABC-type uncharacterized transport system, ATPase component [General function prediction only].
	1e-21	COG0488, Uup, ATPase components of ABC transporters with duplicated ATPase domains [General function prediction only].
	2e-21	COG4152, COG4152, ABC-type uncharacterized transport system, ATPase component [General function prediction only].
	4e-21	COG1119, ModF, ABC-type molybdenum transport system, ATPase component/photorepair protein PhrA [Inorganic ion transport and metabolism].
	4e-21	COG4618, ArpD, ABC-type protease/lipase transport system, ATPase and permease components [General function prediction only].
	6e-20	COG4559, COG4559, ABC-type hemin transport system, ATPase component [Inorganic ion transport and metabolism].
	5e-18	COG5265, ATM1, ABC-type transport system involved in Fe-S cluster assembly, permease and ATPase components [Posttranslational modification, protein turnover, chaperones].
	2e-16	COG0396, SufC, ABC-type transport system involved in Fe-S cluster assembly, ATPase component [Posttranslational modification, protein turnover, chaperones].
	2e-15	COG4778, PhnL, ABC-type phosphonate transport system, ATPase component [Inorganic ion transport and metabolism].
	3e-15	COG4615, PvdE, ABC-type siderophore export system, fused ATPase and permease components [Secondary metabolites biosynthesis, transport, and catabolism / Inorganic ion transport and metabolism].
	3e-15	COG4674, COG4674, Uncharacterized ABC-type transport system, ATPase component [General function prediction only].
	4e-15	COG1245, COG1245, Predicted ATPase, RNase L inhibitor (RLI) homolog [General function prediction only].
	1e-14	COG4138, BtuD, ABC-type cobalamin transport system, ATPase component [Coenzyme metabolism].
	7e-14	COG2401, COG2401, ABC-type ATPase fused to a predicted acetyltransferase domain [General function prediction only].
	2e-13	COG4107, PhnK, ABC-type phosphonate transport system, ATPase component [Inorganic ion transport and metabolism].
	7e-13	COG4178, COG4178, ABC-type uncharacterized transport system, permease and ATPase components [General function prediction only].
----------------------------------------------------
candidate #175:	b0630
likelihood ratios: Total 1.1e+08; Clust 11.5,2.7,5.2; BLAST 7.1,8.4,10.8; KEGG 7.2,6.6,7.3; ExprEco 1.6,1.4,1.4; ExprSce ,,; FusE2 ,,; FusE5 ,,; FusE10 ,,;
gene name: b0630	 (NP_415163)	gi: 16128613	length: 191aa
description: protein of lipoate biosynthesis [Escherichia coli K12].
coverage: Archaea[4e-26] Bacteria[1e-108] Eukaryota[6e-38]
conserved domains: (Evalue, description)
	5e-79	COG0321, LipB, Lipoate-protein ligase B [Coenzyme metabolism].
	3e-24	pfam03099, BPL_LipA_LipB, Biotin/lipoate A/B protein ligase family. This family includes biotin protein ligase, lipoate-protein ligase A and B. Biotin is covalently attached at the active site of certain enzymes that transfer carbon dioxide from bicarbonate to organic acids to form cellular metabolites. Biotin protein ligase (BPL) is the enzyme responsible for attaching biotin to a specific lysine at the active site of biotin enzymes. Each organism probably has only one BPL. Biotin attachment is a two step reaction that results in the formation of an amide linkage between the carboxyl group of biotin and the epsilon-amino group of the modified lysine. Lipoate-protein ligase A (LPLA) catalyses the formation of an amide linkage between lipoic acid and a specific lysine residue in lipoate dependent enzymes..
----------------------------------------------------
candidate #176:	b3498
likelihood ratios: Total 1.1e+08; Clust 12.8,10.2,2.7; BLAST 3.6,6.4,4.2; KEGG 3.3,6.9,1.8; ExprEco 9.4,2.9,3.0; ExprSce ,,; FusE2 ,,; FusE5 ,,; FusE10 ,,;
gene name: b3498	 (NP_417955)	gi: 16131370	length: 680aa
description: oligopeptidase A [Escherichia coli K12].
coverage: Bacteria[0.0] Eukaryota[1e-173]
conserved domains: (Evalue, description)
	0.0	COG0339, Dcp, Zn-dependent oligopeptidases [Amino acid transport and metabolism].
	1e-150	pfam01432, Peptidase_M3, Peptidase family M3. This is the Thimet oligopeptidase family, large family of mammalian and bacterial oligopeptidases that cleave medium sized peptides. The group also contains mitochondrial intermediate peptidase which is encoded by nuclear DNA but functions within the mitochondria to remove the leader sequence..
	4e-15	COG1164, COG1164, Oligoendopeptidase F [Amino acid transport and metabolism].
----------------------------------------------------
candidate #177:	b2819
likelihood ratios: Total 1.1e+08; Clust 127.2,12.2,4.5; BLAST 16.4,2.0,8.4; KEGG 6.8,1.9,1.2; ExprEco 2.0,1.1,1.7; ExprSce ,,; FusE2 ,,; FusE5 ,,; FusE10 ,,;
gene name: b2819	 (NP_417296)	gi: 16130723	length: 608aa
description: DNA helicase, ATP-dependent dsDNA/ssDNA exonuclease V subunit, ssDNA endonuclease [Escherichia coli K12].
coverage: Archaea[8e-17] Bacteria[0.0]
conserved domains: (Evalue, description)
	1e-120	COG0507, RecD, ATP-dependent exoDNAse (exonuclease V), alpha subunit - helicase superfamily I member [DNA replication, recombination, and repair].
----------------------------------------------------
candidate #178:	b0184
likelihood ratios: Total 1.1e+08; Clust 22.7,6.6,4.4; BLAST 17.9,5.3,2.6; KEGG 35.5,5.6,2.4; ExprEco 1.1,1.2,1.1; ExprSce ,,; FusE2 ,,; FusE5 ,,; FusE10 ,,;
gene name: b0184	 (NP_414726)	gi: 16128177	length: 1160aa
description: DNA polymerase III, alpha subunit [Escherichia coli K12].
coverage: Bacteria[0.0]
conserved domains: (Evalue, description)
	0.0	COG0587, DnaE, DNA polymerase III, alpha subunit [DNA replication, recombination, and repair].
	5e-36	COG2176, PolC, DNA polymerase III, alpha subunit (gram-positive type) [DNA replication, recombination, and repair].
	3e-17	smart00481, POLIIIAc, DNA polymerase alpha chain like domain; DNA polymerase alpha chain like domain, incl. family of hypothetical proteins .
	3e-11	pfam02811, PHP_C, PHP domain C-terminal region. The PHP (Polymerase and Histidinol Phosphatase) domain is a putative phosphoesterase domain. This family is often associated with an N-terminal region pfam02231..
----------------------------------------------------
candidate #179:	b3699
likelihood ratios: Total 1.1e+08; Clust 4.4,6.8,2.8; BLAST 9.5,2.1,6.1; KEGG 23.9,4.8,2.2; ExprEco 5.8,2.6,2.9; ExprSce ,,; FusE2 ,,; FusE5 ,,; FusE10 ,,;
gene name: b3699	 (YP_026241)	gi: 49176395	length: 804aa
description: DNA gyrase subunit B, type II topoisomerase, ATPase activity [Escherichia coli K12].
coverage: Archaea[1e-179] Bacteria[0.0] Eukaryota[1e-149]
conserved domains: (Evalue, description)
	0.0	COG0187, GyrB, Type IIA topoisomerase (DNA gyrase/topo II, topoisomerase IV), B subunit [DNA replication, recombination, and repair].
	0.0	smart00433, TOP2c, TopoisomeraseII; Eukaryotic DNA topoisomerase II, GyrB, ParE .
	3e-56	pfam00204, DNA_gyraseB, DNA gyrase B. This family represents the second domain of DNA gyrase B which has a ribosomal S5 domain 2-like fold. This family is structurally related to PF01119..
	5e-28	pfam00986, DNA_gyraseB_C, DNA gyrase B subunit, carboxyl terminus. The amino terminus of eukaryotic and prokaryotic DNA topoisomerase II are similar, but they have a different carboxyl terminus. The amino-terminal portion of the DNA gyrase B protein is thought to catalyse the ATP-dependent super-coiling of DNA. See pfam00204. The carboxyl-terminal end supports the complexation with the DNA gyrase A protein and the ATP-independent relaxation. This family also contains Topoisomerase IV. This is a bacterial enzyme that is closely related to DNA gyrase..
	3e-12	pfam02518, HATPase_c, Histidine kinase-, DNA gyrase B-, and HSP90-like ATPase. This family represents the structurally related ATPase domains of histidine kinase, DNA gyrase B and HSP90..
	5e-12	smart00387, HATPase_c, Histidine kinase-like ATPases; Histidine kinase-, DNA gyrase B-, phytochrome-like ATPases. .
----------------------------------------------------
candidate #180:	b3932
likelihood ratios: Total 1.1e+08; Clust 6.8,37.1,4.8; BLAST 4.1,1.6,1.3; KEGG 5.0,1.5,3.0; ExprEco 22.1,7.8,2.7; ExprSce ,,; FusE2 ,,; FusE5 ,,; FusE10 ,,;
gene name: b3932	 (NP_418367)	gi: 16131770	length: 176aa
description: heat shock protein hslVU, proteasome-related peptidase subunit [Escherichia coli K12].
coverage: Bacteria[5e-94] Eukaryota[4e-51]
conserved domains: (Evalue, description)
	4e-77	COG5405, HslV, ATP-dependent protease HslVU (ClpYQ), peptidase subunit [Posttranslational modification, protein turnover, chaperones].
	4e-75	cd01913, protease_hslV, Protease HslV and the ATPase/chaperone HslU are part of an ATP-dependent proteolytic system that is the prokaryotic homolog of the proteasome. HslV is a dimer of hexamers (a dodecamer) that forms a central proteolytic chamber with active sites on the interior walls of the cavity. HslV shares significant sequence and structural similarity with the proteasomal beta-subunit and both are members of the Ntn-family of hydrolases. HslV has a nucleophilic threonine residue at its N-terminus that is exposed after processing of the propeptide and is directly involved in active site catalysis..
	2e-24	pfam00227, Proteasome, Proteasome A-type and B-type..
	6e-22	cd01906, proteasome_protease_hslV, proteosome subunits _like. This group contains eukaryotic proteosome subunits alpha and beta and prokaryotic protease hslV subunit. The proteasome core particle is a highly conserved cylindrical structure with subunits that have their active sites on the inner walls of a large central cavity. The proteasome subunits of bacteria, archaea, and eukaryotes all share an Ntn (N terminal nucleophile) hydrolase fold and a catalytic mechanism involving an N-terminal nucleophilic threonine that is exposed by post-translational processing of an inactive propeptide..
----------------------------------------------------
candidate #181:	b3179
likelihood ratios: Total 1.0e+08; Clust 7.3,6.2,3.6; BLAST 4.1,8.5,5.4; KEGG 3.8,2.5,7.2; ExprEco 6.3,4.1,1.9; ExprSce ,,; FusE2 ,,; FusE5 ,,; FusE10 ,,;
gene name: b3179	 (NP_417646)	gi: 16131069	length: 209aa
description: 23 S rRNA methyltransferase [Escherichia coli K12].
coverage: Archaea[5e-39] Bacteria[1e-115] Eukaryota[1e-29]
conserved domains: (Evalue, description)
	6e-77	COG0293, FtsJ, 23S rRNA methylase [Translation, ribosomal structure and biogenesis].
	2e-52	pfam01728, FtsJ, FtsJ-like methyltransferase. This family consists of FtsJ from various bacterial and archaeal sources FtsJ is a methyltransferase, but actually has no effect on cell division. FtsJ's substrate is the 23S rRNA. The 1.5 A crystal structure of FtsJ in complex with its cofactor S-adenosylmethionine revealed that FtsJ has a methyltransferase fold. This family also includes the N terminus of flaviviral NS5 protein. It has been hypothesised that the N-terminal domain of NS5 is a methyltransferase involved in viral RNA capping. .
----------------------------------------------------
candidate #182:	b3291
likelihood ratios: Total 1.0e+08; Clust 6.2,5.0,2.4; BLAST 5.3,3.0,1.9; KEGG 7.3,4.4,2.7; ExprEco 17.5,7.7,3.9; ExprSce ,,; FusE2 ,,; FusE5 ,,; FusE10 ,,;
gene name: b3291	 (NP_417749)	gi: 16131170	length: 136aa
description: mechanosensitive channel [Escherichia coli K12].
coverage: Archaea[2e-07] Bacteria[3e-69] Eukaryota[6e-09]
conserved domains: (Evalue, description)
	2e-45	pfam01741, MscL, Large-conductance mechanosensitive channel, MscL..
----------------------------------------------------
candidate #183:	b0162
likelihood ratios: Total 1.0e+08; Clust 9.0,3.6,8.6; BLAST 5.2,4.1,8.4; KEGG 16.2,9.0,6.5; ExprEco 1.3,1.3,1.3; ExprSce ,,; FusE2 ,,; FusE5 ,,; FusE10 ,,;
gene name: b0162	 (NP_414704)	gi: 49176002	length: 391aa
description: regulator of D-galactarate, D-glucarate and D-glycerate metabolism [Escherichia coli K12].
coverage: Bacteria[0.0]
conserved domains: (Evalue, description)
	1e-138	COG3835, CdaR, Sugar diacid utilization regulator [Transcription / Signal transduction mechanisms].
	1e-108	pfam05651, Diacid_rec, Putative sugar diacid recognition. This region is found in several proteins characterised as carbohydrate diacid regulators. An HTH DNA-binding motif is found at the C-terminus of these proteins suggesting that this region includes the sugar recognition region..
	3e-13	COG2508, COG2508, Regulator of polyketide synthase expression [Signal transduction mechanisms / Secondary metabolites biosynthesis, transport, and catabolism].
----------------------------------------------------
candidate #184:	b0676
likelihood ratios: Total 9.9e+07; Clust 5.5,2.1,5.7; BLAST 45.1,3.1,7.7; KEGG 12.4,4.1,2.6; ExprEco 3.0,2.0,1.8; ExprSce ,,; FusE2 ,,; FusE5 ,,; FusE10 ,,;
gene name: b0676	 (NP_415202)	gi: 16128652	length: 406aa
description: transcriptional repressor of genes for catabolic enzymes (NagC/XylR (ROK) family) [Escherichia coli K12].
coverage: Archaea[2e-25] Bacteria[0.0] Eukaryota[9e-16]
conserved domains: (Evalue, description)
	3e-55	pfam00480, ROK, ROK family..
	1e-53	COG1940, NagC, Transcriptional regulator/sugar kinase [Transcription / Carbohydrate transport and metabolism].
----------------------------------------------------
candidate #185:	b2509
likelihood ratios: Total 9.8e+07; Clust 80.4,4.4,4.5; BLAST 6.1,4.5,1.5; KEGG 9.7,3.7,1.5; ExprEco 4.1,3.3,2.0; ExprSce ,,; FusE2 ,,; FusE5 ,,; FusE10 ,,;
gene name: b2509	 (NP_417004)	gi: 16130434	length: 456aa
description: exonuclease VII, large subunit [Escherichia coli K12].
coverage: Archaea[8e-87] Bacteria[0.0] Eukaryota[4e-06]
conserved domains: (Evalue, description)
	1e-165	COG1570, XseA, Exonuclease VII, large subunit [DNA replication, recombination, and repair].
	5e-57	pfam02601, Exonuc_VII_L, Exonuclease VII, large subunit. This family consist of exonuclease VII, large subunit EC:3.1.11.6 This enzyme catalyses exonucleolytic cleavage in either 5'->3' or 3'->5' direction to yield 5'-phosphomononucleotides. This exonuclease VII enzyme is composed of one large subunit and 4 small ones..
----------------------------------------------------
candidate #186:	b3292
likelihood ratios: Total 9.6e+07; Clust 5.3,13.1,6.6; BLAST 8.9,2.2,9.4; KEGG 11.9,3.0,2.3; ExprEco 6.9,1.7,1.2; ExprSce ,,; FusE2 ,,; FusE5 ,,; FusE10 ,,;
gene name: b3292	 (NP_417751)	gi: 16131171	length: 141aa
description: Zn(II)-responsive transcriptional regulator [Escherichia coli K12].
coverage: Archaea[1e-11] Bacteria[2e-75]
conserved domains: (Evalue, description)
	2e-38	cd01108, HTH_CueR, Helix-turn-helix transcription regulator CueR. The CueR-like proteins have been shown to activate metal ion efflux and resistance regulons in many eubacterial species. Besides transcriptional regulator of the copper efflux operon, CueR from Escherichia coli, the family includes Pseudomonas aeruginosa CadR, E. coli MerR, Ralstonia metallidurans PbrR, Rhizobium leguminosarum ActP and E. coli ZntR that regulate expression of the cadmium, mercury, lead, copper and zinc resistance operons, respectively. These proteins are comprised of two distinct domains that harbor the regulatory (effector-binding) site and the active (DNA-binding) site. Their conserved N-terminal domains contain predicted HTH (helix-turn-helix) motives that mediate DNA binding, while the dissimilar C-terminal domains bind specific metal ions. These proteins share the N-terminal DNA binding domain with other transcription regulators of the MERR superfamily that promote transcription by reconfiguring the spacer between the -35 and -10 promoter elements..
	2e-22	COG0789, SoxR, Predicted transcriptional regulators [Transcription].
	3e-21	cd00592, HTH_MERR, Helix-turn-helix transcription regulator MERR, N-terminal domain. The MERR family transcription regulators have been shown to mediate responses to stress including exposure to heavy metals, drugs, or oxygen radicals in eubacterial and some archaeal species. They regulate transcription of multidrug/metal ion transporters genes and oxidative stress regulons by reconfiguring the spacer between the -35 and -10 promoter elements. A typical MERR regulator is comprised of two distinct domains that harbor the regulatory (effector-binding) site and the active (DNA-binding) site. Their N-terminal domains are homologous and contain a DNA-binding winged HTH (helix-turn-helix) motif, while the C-terminal domains are often dissimilar and bind specific coactivator molecules such as metal ions, drugs, and organic substrates..
	5e-21	smart00422, HTH_MERR, helix_turn_helix, mercury resistance; .
	1e-17	cd01109, HTH_YyaN, Helix-turn-helix transcription regulator YyaN. Based on sequence similarity, these proteins were predicted to function as transcription regulators that mediate responses to stress in eubacteria. They belong to the MERR suoerfamily of transcription regulators that promote transcription of various stress regulons by reconfiguring the operator sequence located between the -35 and -10 promoter elements. A typical MERR regulator is comprised of two distinct domains that harbor the regulatory (effector-binding) site and the active (DNA-binding) site. Their N-terminal domains are homologous and contain a DNA-binding winged HTH (helix-turn-helix) motif, while the C-terminal domains are often dissimilar and bind specific coactivator molecules such as metal ions, drugs, and organic substrates..
	4e-15	cd01282, HTH_MERR_3, Helix-turn-helix MERR transcription regulator, subgroup 3. Based on sequence similarity, these proteins were predicted to function as transcription regulators that mediate responses to stress in eubacteria. They belong to the MERR suoerfamily of transcription regulators that promote transcription of various stress regulons by reconfiguring the operator sequence located between the -35 and -10 promoter elements. A typical MERR regulator is comprised of two distinct domains that harbor the regulatory (effector-binding) site and the active (DNA-binding) site. Their N-terminal domains are homologous and contain a DNA-binding winged HTH (helix-turn-helix) motif, while the C-terminal domains are often dissimilar and bind specific coactivator molecules such as metal ions, drugs, and organic substrates..
	3e-14	cd01107, HTH_BmrR, Helix-turn-helix tanscription regulator BmrR. The Bacillus subtilis BmrR and BltR proteins have been shown to promote gene expression of their cognate drug transporters, Bmr and Blt, respectively, by directly sensing the presence of the drug. These proteins are comprised of two distinct domains that harbor the regulatory (effector-binding) site and the active (DNA-binding) site. Their conserved N-terminal domains contain predicted HTH (helix-turn-helix) motives that mediate DNA binding, while the C-terminal domains are often unrelated and bind specific coactivator molecules. They share the N-terminal DNA binding domain with other transcription regulators of the MERR superfamily that promote transcription by reconfiguring the spacer between the -35 and -10 promoter elements..
	6e-12	cd01281, HTH_MERR_2, Helix-turn-helix MERR transcription regulator, subgroup 2. Based on sequence similarity, these proteins were predicted to function as transcription regulators that mediate responses to stress in eubacteria. They belong to the MERR suoerfamily of transcription regulators that promote transcription of various stress regulons by reconfiguring the operator sequence located between the -35 and -10 promoter elements. A typical MERR regulator is comprised of two distinct domains that harbor the regulatory (effector-binding) site and the active (DNA-binding) site. Their N-terminal domains are homologous and contain a DNA-binding winged HTH (helix-turn-helix) motif, while the C-terminal domains are often dissimilar and bind specific coactivator molecules such as metal ions, drugs, and organic substrates..
	8e-12	cd01106, HTH_TipA, Helix-turn-helix transcription regulator TipA. The Mta, SkgA and TipA proteins have been shown to regulate expression of specific regulons in response to various antibiotics or oxygen radicals in Streptomyces, Bacillus subtilis, and Caulobacter crescentus. Also, the NolA protein has been shown to regulate nodulation in Bradyrhizobium. They are comprised of two distinct domains that harbor the regulatory (effector-binding) site and the active (DNA-binding) site. Their conserved N-terminal domains contain predicted HTH (helix-turn-helix) motives that mediate DNA binding, while the C-terminal domains are often unrelated and bind specific coactivator molecules. These proteins share the N-terminal DNA binding domain with other transcription regulators of the MERR superfamily that promote transcription by reconfiguring the spacer between the -35 and -10 promoter elements..
----------------------------------------------------
candidate #187:	b0886
likelihood ratios: Total 9.5e+07; Clust 2.8,2.6,6.9; BLAST 18.0,3.5,4.6; KEGG 5.9,15.7,3.6; ExprEco 2.0,2.0,4.9; ExprSce ,,; FusE2 ,,; FusE5 ,,; FusE10 ,,;
gene name: b0886	 (NP_415406)	gi: 16128853	length: 573aa
description: ATP-binding component of cytochrome-related transport [Escherichia coli K12].
coverage: Archaea[3e-51] Bacteria[0.0] Eukaryota[1e-47]
conserved domains: (Evalue, description)
	0.0	COG4987, CydC, ABC-type transport system involved in cytochrome bd biosynthesis, fused ATPase and permease components [Energy production and conversion / Posttranslational modification, protein turnover, chaperones].
	5e-83	COG1132, MdlB, ABC-type multidrug transport system, ATPase and permease components [Defense mechanisms].
	1e-75	COG4988, CydD, ABC-type transport system involved in cytochrome bd biosynthesis, ATPase and permease components [Energy production and conversion / Posttranslational modification, protein turnover, chaperones].
	4e-68	COG2274, SunT, ABC-type bacteriocin/lantibiotic exporters, contain an N-terminal double-glycine peptidase domain [Defense mechanisms].
	8e-49	cd00267, ABC_ATPase, ABC (ATP-binding cassette) transporter nucleotide-binding domain; ABC transporters are a large family of proteins involved in the transport of a wide variety of different compounds, like sugars, ions, peptides and more complex organic molecules. The nucleotide binding domain shows the highest similarity between all members of the family. ABC transporters are a subset of nucleotide hydrolases that contain a signature motif, Q-loop, and H-loop/switch region in addition to the Walker A motif/P-loop andWalker B motif commonly found in a number of ATP- and GTP-binding and hydrolyzing proteins..
	3e-44	COG5265, ATM1, ABC-type transport system involved in Fe-S cluster assembly, permease and ATPase components [Posttranslational modification, protein turnover, chaperones].
	8e-40	COG1136, SalX, ABC-type antimicrobial peptide transport system, ATPase component [Defense mechanisms].
	3e-39	COG1131, CcmA, ABC-type multidrug transport system, ATPase component [Defense mechanisms].
	4e-37	COG1120, FepC, ABC-type cobalamin/Fe3+-siderophores transport systems, ATPase components [Inorganic ion transport and metabolism / Coenzyme metabolism].
	2e-36	COG4618, ArpD, ABC-type protease/lipase transport system, ATPase and permease components [General function prediction only].
	4e-36	COG1135, AbcC, ABC-type metal ion transport system, ATPase component [Inorganic ion transport and metabolism].
	9e-36	COG1122, CbiO, ABC-type cobalt transport system, ATPase component [Inorganic ion transport and metabolism].
	3e-35	COG1123, COG1123, ATPase components of various ABC-type transport systems, contain duplicated ATPase [General function prediction only].
	6e-35	pfam00005, ABC_tran, ABC transporter. ABC transporters for a large family of proteins responsible for translocation of a variety of compounds across biological membranes. ABC transporters are the largest family of proteins in many completely sequenced bacteria. ABC transporters are composed of two copies of this domain and two copies of a transmembrane domain pfam00664. These four domains may belong to a single polypeptide, or belong in different polypeptide chains..
	1e-34	COG0444, DppD, ABC-type dipeptide/oligopeptide/nickel transport system, ATPase component [Amino acid transport and metabolism / Inorganic ion transport and metabolism].
	2e-34	COG1124, DppF, ABC-type dipeptide/oligopeptide/nickel transport system, ATPase component [Amino acid transport and metabolism / Inorganic ion transport and metabolism].
	1e-32	COG1125, OpuBA, ABC-type proline/glycine betaine transport systems, ATPase components [Amino acid transport and metabolism].
	1e-32	COG1126, GlnQ, ABC-type polar amino acid transport system, ATPase component [Amino acid transport and metabolism].
	2e-32	COG1121, ZnuC, ABC-type Mn/Zn transport systems, ATPase component [Inorganic ion transport and metabolism].
	5e-31	COG4608, AppF, ABC-type oligopeptide transport system, ATPase component [Amino acid transport and metabolism].
	1e-30	COG1117, PstB, ABC-type phosphate transport system, ATPase component [Inorganic ion transport and metabolism].
	2e-30	COG3839, MalK, ABC-type sugar transport systems, ATPase components [Carbohydrate transport and metabolism].
	3e-30	COG1116, TauB, ABC-type nitrate/sulfonate/bicarbonate transport system, ATPase component [Inorganic ion transport and metabolism].
	3e-30	COG3638, COG3638, ABC-type phosphate/phosphonate transport system, ATPase component [Inorganic ion transport and metabolism].
	2e-29	COG1127, Ttg2A, ABC-type transport system involved in resistance to organic solvents, ATPase component [Secondary metabolites biosynthesis, transport, and catabolism].
	4e-29	COG3842, PotA, ABC-type spermidine/putrescine transport systems, ATPase components [Amino acid transport and metabolism].
	7e-28	COG3840, ThiQ, ABC-type thiamine transport system, ATPase component [Coenzyme metabolism].
	2e-27	COG0410, LivF, ABC-type branched-chain amino acid transport systems, ATPase component [Amino acid transport and metabolism].
	2e-27	COG2884, FtsE, Predicted ATPase involved in cell division [Cell division and chromosome partitioning].
	2e-26	COG4175, ProV, ABC-type proline/glycine betaine transport system, ATPase component [Amino acid transport and metabolism].
	3e-26	COG1129, MglA, ABC-type sugar transport system, ATPase component [Carbohydrate transport and metabolism].
	4e-26	COG0411, LivG, ABC-type branched-chain amino acid transport systems, ATPase component [Amino acid transport and metabolism].
	5e-26	COG4181, COG4181, Predicted ABC-type transport system involved in lysophospholipase L1 biosynthesis, ATPase component [Secondary metabolites biosynthesis, transport, and catabolism].
	5e-26	COG4178, COG4178, ABC-type uncharacterized transport system, permease and ATPase components [General function prediction only].
	6e-26	COG4615, PvdE, ABC-type siderophore export system, fused ATPase and permease components [Secondary metabolites biosynthesis, transport, and catabolism / Inorganic ion transport and metabolism].
	7e-25	COG4172, COG4172, ABC-type uncharacterized transport system, duplicated ATPase component [General function prediction only].
	3e-24	COG4586, COG4586, ABC-type uncharacterized transport system, ATPase component [General function prediction only].
	4e-24	COG1137, YhbG, ABC-type (unclassified) transport system, ATPase component [General function prediction only].
	6e-24	COG4619, COG4619, ABC-type uncharacterized transport system, ATPase component [General function prediction only].
	8e-23	COG1118, CysA, ABC-type sulfate/molybdate transport systems, ATPase component [Inorganic ion transport and metabolism].
	1e-22	COG4555, NatA, ABC-type Na+ transport system, ATPase component [Energy production and conversion / Inorganic ion transport and metabolism].
	2e-22	COG4604, CeuD, ABC-type enterochelin transport system, ATPase component [Inorganic ion transport and metabolism].
	3e-22	COG4559, COG4559, ABC-type hemin transport system, ATPase component [Inorganic ion transport and metabolism].
	4e-22	COG4525, TauB, ABC-type taurine transport system, ATPase component [Inorganic ion transport and metabolism].
	1e-21	COG1119, ModF, ABC-type molybdenum transport system, ATPase component/photorepair protein PhrA [Inorganic ion transport and metabolism].
	1e-21	COG3845, COG3845, ABC-type uncharacterized transport systems, ATPase components [General function prediction only].
	1e-21	COG4598, HisP, ABC-type histidine transport system, ATPase component [Amino acid transport and metabolism].
	1e-21	COG0488, Uup, ATPase components of ABC transporters with duplicated ATPase domains [General function prediction only].
	7e-21	COG1101, PhnK, ABC-type uncharacterized transport system, ATPase component [General function prediction only].
	2e-20	COG4161, ArtP, ABC-type arginine transport system, ATPase component [Amino acid transport and metabolism].
	9e-20	COG4167, SapF, ABC-type antimicrobial peptide transport system, ATPase component [Defense mechanisms].
	6e-19	COG4148, ModC, ABC-type molybdate transport system, ATPase component [Inorganic ion transport and metabolism].
	5e-18	COG1245, COG1245, Predicted ATPase, RNase L inhibitor (RLI) homolog [General function prediction only].
	2e-17	COG0396, SufC, ABC-type transport system involved in Fe-S cluster assembly, ATPase component [Posttranslational modification, protein turnover, chaperones].
	4e-17	COG1134, TagH, ABC-type polysaccharide/polyol phosphate transport system, ATPase component [Carbohydrate transport and metabolism / Cell envelope biogenesis, outer membrane].
	1e-16	COG4152, COG4152, ABC-type uncharacterized transport system, ATPase component [General function prediction only].
	2e-16	COG4136, COG4136, ABC-type uncharacterized transport system, ATPase component [General function prediction only].
	3e-16	COG4674, COG4674, Uncharacterized ABC-type transport system, ATPase component [General function prediction only].
	6e-16	COG4133, CcmA, ABC-type transport system involved in cytochrome c biogenesis, ATPase component [Posttranslational modification, protein turnover, chaperones].
	2e-14	COG4138, BtuD, ABC-type cobalamin transport system, ATPase component [Coenzyme metabolism].
	2e-14	COG4778, PhnL, ABC-type phosphonate transport system, ATPase component [Inorganic ion transport and metabolism].
	4e-14	COG4107, PhnK, ABC-type phosphonate transport system, ATPase component [Inorganic ion transport and metabolism].
	4e-12	COG4170, SapD, ABC-type antimicrobial peptide transport system, ATPase component [Defense mechanisms].
----------------------------------------------------
candidate #188:	b3449
likelihood ratios: Total 9.4e+07; Clust 8.2,18.0,25.4; BLAST 2.5,1.9,10.4; KEGG 1.7,1.3,25.7; ExprEco 2.9,1.7,1.7; ExprSce ,,; FusE2 ,,; FusE5 ,,; FusE10 ,,;
gene name: b3449	 (NP_417906)	gi: 16131321	length: 247aa
description: glycerophosphodiester phosphodiesterase, cytosolic [Escherichia coli K12].
coverage: Archaea[5e-13] Bacteria[1e-143] Eukaryota[1e-15]
conserved domains: (Evalue, description)
	1e-47	pfam03009, GDPD, Glycerophosphoryl diester phosphodiesterase family. E. coli has two sequence related isozymes of glycerophosphoryl diester phosphodiesterase (GDPD) - periplasmic and cytosolic. This family also includes agrocinopine synthase, the similarity to GDPD has been noted. This family appears to have weak but not significant matches to mammalian phospholipase C pfam00388, which suggests that this family may adopt a TIM barrel fold..
	3e-47	COG0584, UgpQ, Glycerophosphoryl diester phosphodiesterase [Energy production and conversion].
----------------------------------------------------
candidate #189:	b2619
likelihood ratios: Total 9.1e+07; Clust 10.2,2.6,2.7; BLAST 5.0,12.4,7.7; KEGG 3.8,4.7,7.8; ExprEco 2.1,2.3,4.1; ExprSce ,,; FusE2 ,,; FusE5 ,,; FusE10 ,,;
gene name: b2619	 (NP_417109)	gi: 16130538	length: 158aa
description: hypothetical protein b2619 [Escherichia coli K12].
coverage: Bacteria[2e-84] Eukaryota[6e-15]
conserved domains: (Evalue, description)
	3e-64	pfam03654, ARPF, Aromatic-Rich Protein Family. This family may be related to polyketide synthases (pfam03364)..
	2e-57	COG2867, COG2867, Oligoketide cyclase/lipid transport protein [Lipid metabolism].
----------------------------------------------------
candidate #190:	b3871
likelihood ratios: Total 9.0e+07; Clust 5.8,6.7,3.1; BLAST 4.9,2.1,1.7; KEGG 4.1,2.7,1.7; ExprEco 19.4,15.7,7.6; ExprSce ,,; FusE2 ,,; FusE5 ,,; FusE10 ,,;
gene name: b3871	 (YP_026274)	gi: 49176434	length: 607aa
description: GTP-binding elongation factor family protein [Escherichia coli K12].
coverage: Archaea[1e-51] Bacteria[0.0] Eukaryota[1e-165]
conserved domains: (Evalue, description)
	0.0	COG1217, TypA, Predicted membrane GTPase involved in stress response [Signal transduction mechanisms].
	2e-64	COG0481, LepA, Membrane GTPase LepA [Cell envelope biogenesis, outer membrane].
	2e-47	pfam00009, GTP_EFTU, Elongation factor Tu GTP binding domain. This domain contains a P-loop motif, also found in several other families such as pfam00071, pfam00025 and pfam00063. Elongation factor Tu consists of three structural domains, this plus two C-terminal beta barrel domains..
	1e-38	COG0480, FusA, Translation elongation factors (GTPases) [Translation, ribosomal structure and biogenesis].
	4e-30	COG5256, TEF1, Translation elongation factor EF-1alpha (GTPase) [Translation, ribosomal structure and biogenesis].
	2e-26	COG4108, PrfC, Peptide chain release factor RF-3 [Translation, ribosomal structure and biogenesis].
	2e-26	COG0050, TufB, GTPases - translation elongation factors [Translation, ribosomal structure and biogenesis].
	4e-20	pfam00679, EFG_C, Elongation factor G C-terminus. This domain includes the carboxyl terminal regions of Elongation factor G, elongation factor 2 and some tetracycline resistance proteins and adopt a ferredoxin-like fold..
	4e-16	COG0532, InfB, Translation initiation factor 2 (IF-2; GTPase) [Translation, ribosomal structure and biogenesis].
	2e-15	COG3276, SelB, Selenocysteine-specific translation elongation factor [Translation, ribosomal structure and biogenesis].
	4e-13	COG2895, CysN, GTPases - Sulfate adenylate transferase subunit 1 [Inorganic ion transport and metabolism].
	1e-11	COG5257, GCD11, Translation initiation factor 2, gamma subunit (eIF-2gamma; GTPase) [Translation, ribosomal structure and biogenesis].
	4e-11	COG5258, GTPBP1, GTPase [General function prediction only].
----------------------------------------------------
candidate #191:	b2567
likelihood ratios: Total 9.0e+07; Clust 14.1,5.1,3.7; BLAST 7.3,1.8,1.6; KEGG 13.3,2.5,1.7; ExprEco 3.6,5.3,14.0; ExprSce ,,; FusE2 ,,; FusE5 ,,; FusE10 ,,;
gene name: b2567	 (NP_417062)	gi: 16130492	length: 226aa
description: RNase III, ds RNA [Escherichia coli K12].
coverage: Archaea[7e-24] Bacteria[1e-125] Eukaryota[2e-20]
conserved domains: (Evalue, description)
	1e-78	COG0571, Rnc, dsRNA-specific ribonuclease [Transcription].
	1e-37	smart00535, RIBOc, Ribonuclease III family; .
	1e-37	cd00593, RIBOc, RIBOc. Ribonuclease III C terminal domain. This group consists of eukaryotic, bacterial and archeal ribonuclease III (RNAse III) proteins. RNAse III is a double stranded RNA-specific endonuclease. Prokaryotic RNAse III is important in post-transcriptional control of mRNA stability and translational efficiency. It is involved in the processing of ribosomal RNA precursors. Prokaryotic RNAse III also plays a role in the maturation of tRNA precursors and in the processing of phage and plasmid transcripts. Eukaryotic RNase III's participate (through direct cleavage) in rRNA processing, in processing of small nucleolar RNAs (snoRNAs) and snRNA's (components of the spliceosome). In eukaryotes RNase III or RNaseIII like enzymes such as Dicer are involved in RNAi (RNA interference) and miRNA (micro-RNA) gene silencing..
	2e-30	pfam00636, Ribonuclease_3, RNase3 domain..
	8e-16	cd00048, DSRM, Double-stranded RNA binding motif. Binding is not sequence specific but is highly specific for double stranded RNA. Found in a variety of proteins including dsRNA dependent protein kinase PKR, RNA helicases, Drosophila staufen protein, E. coli RNase III, RNases H1, and dsRNA dependent adenosine deaminases..
----------------------------------------------------
candidate #192:	b1411
likelihood ratios: Total 8.9e+07; Clust 2.5,2.4,4.5; BLAST 1.4,4.9,14.4; KEGG 19.9,61.2,14.8; ExprEco 1.2,1.1,1.4; ExprSce ,,; FusE2 ,,; FusE5 ,,; FusE10 ,,;
gene name: b1411	 (NP_415929)	gi: 16129372	length: 430aa
description: putative enzymes [Escherichia coli K12].
coverage: Bacteria[0.0] Eukaryota[5e-14]
conserved domains: (Evalue, description)
	7e-27	smart00195, DSPc, Dual specificity phosphatase, catalytic domain; .
	4e-26	pfam00782, DSPc, Dual specificity phosphatase, catalytic domain. Ser/Thr and Tyr protein phosphatases. The enzyme's tertiary fold is highly similar to that of tyrosine-specific phosphatases, except for a "recognition" region..
	3e-23	cd00127, DSPc, Dual specificity phosphatases (DSP); Ser/Thr and Tyr protein phosphatases. Structurally similar to tyrosine-specific phosphatases but with a shallower active site cleft and a distinctive active site signature motif, HCxxGxxR. Characterized as VHR- or Cdc25-like..
	7e-22	COG2453, CDC14, Predicted protein-tyrosine phosphatase [Signal transduction mechanisms].
----------------------------------------------------
candidate #193:	b0879
likelihood ratios: Total 8.9e+07; Clust 1.7,2.5,5.7; BLAST 31.6,5.9,13.2; KEGG 5.4,36.2,5.3; ExprEco 1.0,1.1,1.3; ExprSce ,,; FusE2 ,,; FusE5 ,,; FusE10 ,,;
gene name: b0879	 (NP_415400)	gi: 16128847	length: 648aa
description: macrolide transport protein (ABC superfamily, atp_bind (N-terminal), membrane (C-terminal)) [Escherichia coli K12].
coverage: Archaea[5e-54] Bacteria[0.0] Eukaryota[2e-47]
conserved domains: (Evalue, description)
	6e-84	COG1136, SalX, ABC-type antimicrobial peptide transport system, ATPase component [Defense mechanisms].
	2e-62	COG4181, COG4181, Predicted ABC-type transport system involved in lysophospholipase L1 biosynthesis, ATPase component [Secondary metabolites biosynthesis, transport, and catabolism].
	2e-54	COG1126, GlnQ, ABC-type polar amino acid transport system, ATPase component [Amino acid transport and metabolism].
	4e-52	COG1135, AbcC, ABC-type metal ion transport system, ATPase component [Inorganic ion transport and metabolism].
	8e-50	cd00267, ABC_ATPase, ABC (ATP-binding cassette) transporter nucleotide-binding domain; ABC transporters are a large family of proteins involved in the transport of a wide variety of different compounds, like sugars, ions, peptides and more complex organic molecules. The nucleotide binding domain shows the highest similarity between all members of the family. ABC transporters are a subset of nucleotide hydrolases that contain a signature motif, Q-loop, and H-loop/switch region in addition to the Walker A motif/P-loop andWalker B motif commonly found in a number of ATP- and GTP-binding and hydrolyzing proteins..
	7e-49	COG2884, FtsE, Predicted ATPase involved in cell division [Cell division and chromosome partitioning].
	9e-48	COG1116, TauB, ABC-type nitrate/sulfonate/bicarbonate transport system, ATPase component [Inorganic ion transport and metabolism].
	1e-46	COG0577, SalY, ABC-type antimicrobial peptide transport system, permease component [Defense mechanisms].
	6e-46	COG1123, COG1123, ATPase components of various ABC-type transport systems, contain duplicated ATPase [General function prediction only].
	1e-45	COG3842, PotA, ABC-type spermidine/putrescine transport systems, ATPase components [Amino acid transport and metabolism].
	6e-45	COG1131, CcmA, ABC-type multidrug transport system, ATPase component [Defense mechanisms].
	1e-44	COG3638, COG3638, ABC-type phosphate/phosphonate transport system, ATPase component [Inorganic ion transport and metabolism].
	2e-44	COG0444, DppD, ABC-type dipeptide/oligopeptide/nickel transport system, ATPase component [Amino acid transport and metabolism / Inorganic ion transport and metabolism].
	8e-43	COG4598, HisP, ABC-type histidine transport system, ATPase component [Amino acid transport and metabolism].
	1e-41	COG4161, ArtP, ABC-type arginine transport system, ATPase component [Amino acid transport and metabolism].
	2e-40	COG3839, MalK, ABC-type sugar transport systems, ATPase components [Carbohydrate transport and metabolism].
	4e-40	COG1129, MglA, ABC-type sugar transport system, ATPase component [Carbohydrate transport and metabolism].
	4e-40	COG4175, ProV, ABC-type proline/glycine betaine transport system, ATPase component [Amino acid transport and metabolism].
	6e-39	COG1127, Ttg2A, ABC-type transport system involved in resistance to organic solvents, ATPase component [Secondary metabolites biosynthesis, transport, and catabolism].
	1e-38	COG4608, AppF, ABC-type oligopeptide transport system, ATPase component [Amino acid transport and metabolism].
	2e-38	COG1125, OpuBA, ABC-type proline/glycine betaine transport systems, ATPase components [Amino acid transport and metabolism].
	2e-38	pfam00005, ABC_tran, ABC transporter. ABC transporters for a large family of proteins responsible for translocation of a variety of compounds across biological membranes. ABC transporters are the largest family of proteins in many completely sequenced bacteria. ABC transporters are composed of two copies of this domain and two copies of a transmembrane domain pfam00664. These four domains may belong to a single polypeptide, or belong in different polypeptide chains..
	3e-38	COG1118, CysA, ABC-type sulfate/molybdate transport systems, ATPase component [Inorganic ion transport and metabolism].
	3e-38	COG1124, DppF, ABC-type dipeptide/oligopeptide/nickel transport system, ATPase component [Amino acid transport and metabolism / Inorganic ion transport and metabolism].
	6e-38	COG1122, CbiO, ABC-type cobalt transport system, ATPase component [Inorganic ion transport and metabolism].
	5e-37	COG4172, COG4172, ABC-type uncharacterized transport system, duplicated ATPase component [General function prediction only].
	3e-36	COG1120, FepC, ABC-type cobalamin/Fe3+-siderophores transport systems, ATPase components [Inorganic ion transport and metabolism / Coenzyme metabolism].
	2e-35	COG1121, ZnuC, ABC-type Mn/Zn transport systems, ATPase component [Inorganic ion transport and metabolism].
	8e-35	COG2274, SunT, ABC-type bacteriocin/lantibiotic exporters, contain an N-terminal double-glycine peptidase domain [Defense mechanisms].
	5e-34	COG3845, COG3845, ABC-type uncharacterized transport systems, ATPase components [General function prediction only].
	2e-33	COG4988, CydD, ABC-type transport system involved in cytochrome bd biosynthesis, ATPase and permease components [Energy production and conversion / Posttranslational modification, protein turnover, chaperones].
	3e-32	COG3840, ThiQ, ABC-type thiamine transport system, ATPase component [Coenzyme metabolism].
	2e-31	COG0411, LivG, ABC-type branched-chain amino acid transport systems, ATPase component [Amino acid transport and metabolism].
	3e-31	COG4987, CydC, ABC-type transport system involved in cytochrome bd biosynthesis, fused ATPase and permease components [Energy production and conversion / Posttranslational modification, protein turnover, chaperones].
	3e-30	COG1117, PstB, ABC-type phosphate transport system, ATPase component [Inorganic ion transport and metabolism].
	9e-30	COG4525, TauB, ABC-type taurine transport system, ATPase component [Inorganic ion transport and metabolism].
	2e-29	COG0410, LivF, ABC-type branched-chain amino acid transport systems, ATPase component [Amino acid transport and metabolism].
	2e-29	COG4619, COG4619, ABC-type uncharacterized transport system, ATPase component [General function prediction only].
	4e-29	pfam02687, FtsX, Predicted permease. This is a family of predicted permeases and hypothetical transmembrane proteins. One member has been shown to transport lipids targeted to the outer membrane across the inner membrane. Two members have been shown to require ATP..
	2e-28	COG4555, NatA, ABC-type Na+ transport system, ATPase component [Energy production and conversion / Inorganic ion transport and metabolism].
	1e-26	COG1132, MdlB, ABC-type multidrug transport system, ATPase and permease components [Defense mechanisms].
	7e-26	COG4604, CeuD, ABC-type enterochelin transport system, ATPase component [Inorganic ion transport and metabolism].
	9e-26	COG4778, PhnL, ABC-type phosphonate transport system, ATPase component [Inorganic ion transport and metabolism].
	3e-25	COG4618, ArpD, ABC-type protease/lipase transport system, ATPase and permease components [General function prediction only].
	5e-25	COG4148, ModC, ABC-type molybdate transport system, ATPase component [Inorganic ion transport and metabolism].
	2e-24	COG4559, COG4559, ABC-type hemin transport system, ATPase component [Inorganic ion transport and metabolism].
	2e-24	COG1119, ModF, ABC-type molybdenum transport system, ATPase component/photorepair protein PhrA [Inorganic ion transport and metabolism].
	3e-24	COG1137, YhbG, ABC-type (unclassified) transport system, ATPase component [General function prediction only].
	1e-22	COG4107, PhnK, ABC-type phosphonate transport system, ATPase component [Inorganic ion transport and metabolism].
	1e-22	COG0488, Uup, ATPase components of ABC transporters with duplicated ATPase domains [General function prediction only].
	2e-22	COG4167, SapF, ABC-type antimicrobial peptide transport system, ATPase component [Defense mechanisms].
	7e-22	COG4136, COG4136, ABC-type uncharacterized transport system, ATPase component [General function prediction only].
	1e-21	COG1134, TagH, ABC-type polysaccharide/polyol phosphate transport system, ATPase component [Carbohydrate transport and metabolism / Cell envelope biogenesis, outer membrane].
	4e-21	COG1101, PhnK, ABC-type uncharacterized transport system, ATPase component [General function prediction only].
	1e-20	COG5265, ATM1, ABC-type transport system involved in Fe-S cluster assembly, permease and ATPase components [Posttranslational modification, protein turnover, chaperones].
	2e-20	COG4591, LolE, ABC-type transport system, involved in lipoprotein release, permease component [Cell envelope biogenesis, outer membrane].
	4e-20	COG0396, SufC, ABC-type transport system involved in Fe-S cluster assembly, ATPase component [Posttranslational modification, protein turnover, chaperones].
	1e-19	COG4615, PvdE, ABC-type siderophore export system, fused ATPase and permease components [Secondary metabolites biosynthesis, transport, and catabolism / Inorganic ion transport and metabolism].
	4e-19	COG4152, COG4152, ABC-type uncharacterized transport system, ATPase component [General function prediction only].
	5e-19	COG4674, COG4674, Uncharacterized ABC-type transport system, ATPase component [General function prediction only].
	3e-18	COG4586, COG4586, ABC-type uncharacterized transport system, ATPase component [General function prediction only].
	7e-18	COG2401, COG2401, ABC-type ATPase fused to a predicted acetyltransferase domain [General function prediction only].
	1e-17	COG4133, CcmA, ABC-type transport system involved in cytochrome c biogenesis, ATPase component [Posttranslational modification, protein turnover, chaperones].
	1e-17	COG4170, SapD, ABC-type antimicrobial peptide transport system, ATPase component [Defense mechanisms].
	3e-13	COG4178, COG4178, ABC-type uncharacterized transport system, permease and ATPase components [General function prediction only].
	3e-13	COG4138, BtuD, ABC-type cobalamin transport system, ATPase component [Coenzyme metabolism].
	1e-12	COG1245, COG1245, Predicted ATPase, RNase L inhibitor (RLI) homolog [General function prediction only].
	1e-11	COG0178, UvrA, Excinuclease ATPase subunit [DNA replication, recombination, and repair].
----------------------------------------------------
candidate #194:	b0472
likelihood ratios: Total 8.8e+07; Clust 4.0,14.5,11.2; BLAST 5.5,3.6,1.7; KEGG 13.7,5.4,2.0; ExprEco 5.5,1.9,2.6; ExprSce ,,; FusE2 ,,; FusE5 ,,; FusE10 ,,;
gene name: b0472	 (NP_415005)	gi: 16128456	length: 201aa
description: putative recombination protein, gap repair [Escherichia coli K12].
coverage: Bacteria[1e-112] Eukaryota[7e-36]
conserved domains: (Evalue, description)
	1e-84	COG0353, RecR, Recombinational DNA repair protein (RecF pathway) [DNA replication, recombination, and repair].
	2e-18	cd00188, TOPRIM, topoisomerase/primase domain, a nucleotidyl transferase/hydrolase domain; found in topoisomerases, DnaG-type primases, OLD family nucleases and RecR proteins.
	2e-14	pfam01751, Toprim, Toprim domain. This is a conserved region from DNA primase. This corresponds to the Toprim domain common to DnaG primases, topoisomerases, OLD family nucleases and RecR proteins. Both DnaG motifs IV and V are present in the alignment, the DxD (V) motif may be involved in Mg2+ binding and mutations to the conserved glutamate (IV) completely abolish DnaG type primase activity. DNA primase EC:2.7.7.6 is a nucleotidyltransferase it synthesises the oligoribonucleotide primers required for DNA replication on the lagging strand of the replication fork; it can also prime the leading stand and has been implicated in cell division. This family also includes the atypical archaeal A subunit from type II DNA topoisomerases. Type II DNA topoisomerases catalyse the relaxation of DNA supercoiling by causing transient double strand breaks..
	2e-12	smart00493, TOPRIM, topoisomerases, DnaG-type primases, OLD family nucleases and RecR proteins .
	2e-11	pfam02132, RecR, RecR protein..
----------------------------------------------------
candidate #195:	b3248
likelihood ratios: Total 8.7e+07; Clust 8.8,6.1,10.3; BLAST 3.2,27.7,3.3; KEGG 2.9,2.6,3.7; ExprEco 2.5,3.3,2.5; ExprSce ,,; FusE2 ,,; FusE5 ,,; FusE10 ,,;
gene name: b3248	 (NP_417714)	gi: 16131136	length: 197aa
description: hypothetical protein b3248 [Escherichia coli K12].
coverage: Archaea[2e-29] Bacteria[1e-106] Eukaryota[3e-29]
conserved domains: (Evalue, description)
	3e-66	COG0424, Maf, Nucleotide-binding protein implicated in inhibition of septum formation [Cell division and chromosome partitioning].
	3e-65	pfam02545, Maf, Maf-like protein. Maf is a putative inhibitor of septum formation in eukaryotes, bacteria, and archaea..
	2e-64	cd00555, Maf, Nucleotide binding protein Maf. Maf has been implicated in inhibition of septum formation in eukaryotes, bacteria and archaea, but homologs in B.subtilis and S.cerevisiae are nonessential for cell division. Maf has been predicted to be a nucleotide- or nucleic acid-binding protein with structural similarity to the hypoxanthine/xanthine NTP pyrophosphatase Ham1 from Methanococcus jannaschii, RNase H from Escherichia coli, and some other nucleotide or RNA-binding proteins..
	3e-45	cd00985, Maf_Ham1, Maf_Ham1. Maf, a nucleotide binding protein, has been implicated in inhibition of septum formation in eukaryotes, bacteria and archaea. A Ham1-related protein from Methanococcus jannaschii is a novel NTPase that has been shown to hydrolyze nonstandard nucleotides, such as hypoxanthine/xanthine NTP, but not standard nucleotides..
----------------------------------------------------
candidate #196:	b3155
likelihood ratios: Total 8.6e+07; Clust 3.5,1.7,2.0; BLAST 4.2,22.2,3.3; KEGG 4.3,32.3,4.3; ExprEco 2.3,6.4,2.8; ExprSce ,,; FusE2 ,,; FusE5 ,,; FusE10 ,,;
gene name: b3155	 (NP_417624)	gi: 16131047	length: 100aa
description: hypothetical protein b3155 [Escherichia coli K12].
coverage: Archaea[6e-13] Bacteria[4e-50]
conserved domains: (Evalue, description)
	7e-27	COG2827, COG2827, Predicted endonuclease containing a URI domain [DNA replication, recombination, and repair].
----------------------------------------------------
candidate #197:	b0146
likelihood ratios: Total 8.6e+07; Clust 21.3,20.1,7.6; BLAST 1.6,1.4,4.5; KEGG 7.3,1.5,3.1; ExprEco 5.2,4.2,3.4; ExprSce ,,; FusE2 ,,; FusE5 ,,; FusE10 ,,;
gene name: b0146	 (NP_414688)	gi: 16128139	length: 234aa
description: probable regulator for maltose metabolism [Escherichia coli K12].
coverage: Archaea[2e-19] Bacteria[1e-131]
conserved domains: (Evalue, description)
	1e-71	pfam03749, SfsA, Sugar fermentation stimulation protein. This family contains Sugar fermentation stimulation proteins. Which is probably a regulatory factor involved in maltose metabolism. SfsA has been shown to bind DNA and it contains a helix-turn-helix motif that probably binds DNA at its C-terminus..
----------------------------------------------------
candidate #198:	b3309
likelihood ratios: Total 8.5e+07; Clust 3.1,3.2,3.0; BLAST 6.9,1.8,1.5; KEGG 13.9,3.4,1.9; ExprEco 25.0,17.7,3.8; ExprSce ,,; FusE2 ,,; FusE5 ,,; FusE10 ,,;
gene name: b3309	 (NP_417768)	gi: 16131188	length: 104aa
description: 50S ribosomal subunit protein L24 [Escherichia coli K12].
coverage: Bacteria[1e-51] Eukaryota[1e-13]
conserved domains: (Evalue, description)
	3e-18	COG0198, RplX, Ribosomal protein L24 [Translation, ribosomal structure and biogenesis].
----------------------------------------------------
candidate #199:	b2480
likelihood ratios: Total 8.4e+07; Clust 6.2,6.4,7.9; BLAST 2.5,5.0,4.9; KEGG 6.4,1.9,9.7; ExprEco 4.1,3.0,3.0; ExprSce ,,; FusE2 ,,; FusE5 ,,; FusE10 ,,;
gene name: b2480	 (NP_416975)	gi: 16130405	length: 156aa
description: bacterioferritin comigratory protein [Escherichia coli K12].
coverage: Archaea[2e-34] Bacteria[8e-89] Eukaryota[1e-26]
conserved domains: (Evalue, description)
	8e-60	COG1225, Bcp, Peroxiredoxin [Posttranslational modification, protein turnover, chaperones].
	1e-35	pfam00578, AhpC-TSA, AhpC/TSA family. This family contains proteins related to alkyl hydroperoxide reductase (AhpC) and thiol specific antioxidant (TSA). .
	4e-16	COG0450, AhpC, Peroxiredoxin [Posttranslational modification, protein turnover, chaperones].
	3e-13	COG2077, Tpx, Peroxiredoxin [Posttranslational modification, protein turnover, chaperones].
----------------------------------------------------
candidate #200:	b1120
likelihood ratios: Total 8.4e+07; Clust 1.3,2.2,127.5; BLAST 2.3,26.7,1.8; KEGG 1.9,12.8,2.6; ExprEco 3.3,2.0,5.5; ExprSce ,,; FusE2 ,,; FusE5 ,,; FusE10 ,,;
gene name: b1120	 (NP_415638)	gi: 16129083	length: 279aa
description: putative nicotinic acid mononucleotide:5,6-dimethylbenzimidazole (DMB) phosphoribosyltransferase [Escherichia coli K12].
coverage: Archaea[3e-41] Bacteria[1e-161] Eukaryota[4e-39]
conserved domains: (Evalue, description)
	1e-84	cd01412, SIRT5_Af1_CobB, SIRT5_Af1_CobB: Eukaryotic, archaeal and prokaryotic group (class3) which includes human sirtuin SIRT5, Archaeoglobus fulgidus Sir2-Af1, and E. coli CobB; and are members of the SIR2 family of proteins, silent information regulator 2 (Sir2) enzymes which catalyze NAD+-dependent protein/histone deacetylation. Sir2 proteins have been shown to regulate gene silencing, DNA repair, metabolic enzymes, and life span. CobB is a bacterial sirtuin that deacetylates acetyl-CoA synthetase at an active site lysine to stimulate its enzymatic activity. .
	3e-77	COG0846, SIR2, NAD-dependent protein deacetylases, SIR2 family [Transcription].
	3e-64	cd01407, SIR2-fam, SIR2 family of proteins includes silent information regulator 2 (Sir2) enzymes which catalyze NAD+-dependent protein/histone deacetylation, where the acetyl group from the lysine epsilon-amino group is transferred to the ADP-ribose moiety of NAD+, producing nicotinamide and the novel metabolite O-acetyl-ADP-ribose. Sir2 proteins, also known as sirtuins, are found in all eukaryotes and many archaea and prokaryotes and have been shown to regulate gene silencing, DNA repair, metabolic enzymes, and life span. The most-studied function, gene silencing, involves the inactivation of chromosome domains containing key regulatory genes by packaging them into a specialized chromatin structure that is inaccessible to DNA-binding proteins. The oligomerization state of Sir2 appears to be organism-dependent, sometimes occurring as a monomer and sometimes as a multimer..
	3e-55	cd00296, SIR2, SIR2 superfamily of proteins includes silent information regulator 2 (Sir2) enzymes which catalyze NAD+-dependent protein/histone deacetylation, where the acetyl group from the lysine epsilon-amino group is transferred to the ADP-ribose moiety of NAD+, producing nicotinamide and the novel metabolite O-acetyl-ADP-ribose. Sir2 proteins, also known as sirtuins, are found in all eukaryotes and many archaea and prokaryotes and have been shown to regulate gene silencing, DNA repair, metabolic enzymes, and life span. The most-studied function, gene silencing, involves the inactivation of chromosome domains containing key regulatory genes by packaging them into a specialized chromatin structure that is inaccessible to DNA-binding proteins. The oligomerization state of Sir2 appears to be organism-dependent, sometimes occurring as a monomer and sometimes as a multimer. Also included in this superfamily is a group of uncharacterized Sir2-like proteins which lack certain key catalytic residues and conserved zinc binding cysteines..
	1e-54	pfam02146, SIR2, Sir2 family..
	2e-41	cd01413, SIR2_Af2, SIR2_Af2: Archaeal and prokaryotic group which includes Archaeoglobus fulgidus Sir2-Af2, Sulfolobus solfataricus ssSir2, and several bacterial homologs; and are members of the SIR2 family of proteins, silent information regulator 2 (Sir2) enzymes which catalyze NAD+-dependent protein/histone deacetylation. Sir2 proteins have been shown to regulate gene silencing, DNA repair, metabolic enzymes, and life span. The Sir2 homolog from the archaea Sulfolobus solftaricus deacetylates the non-specific DNA protein Alba to mediate transcription repression..
	8e-34	cd01411, SIR2H, SIR2H: Uncharacterized prokaryotic Sir2 homologs from several gram positive bacterial species and Fusobacteria; and are members of the SIR2 family of proteins, silent information regulator 2 (Sir2) enzymes which catalyze NAD+-dependent protein/histone deacetylation. Sir2 proteins have been shown to regulate gene silencing, DNA repair, metabolic enzymes, and life span..
	1e-27	cd01410, SIRT7, SIRT7: Eukaryotic and prokaryotic group (class4) which includes human sirtuin SIRT6, SIRT7, and several bacterial homologs; and are members of the SIR2 family of proteins, silent information regulator 2 (Sir2) enzymes which catalyze NAD+-dependent protein/histone deacetylation. Sir2 proteins have been shown to regulate gene silencing, DNA repair, metabolic enzymes, and life span..
	6e-26	cd01409, SIRT4, SIRT4: Eukaryotic and prokaryotic group (class2) which includes human sirtuin SIRT4 and several bacterial homologs; and are members of the SIR2 family of proteins, silent information regulator 2 (Sir2) enzymes which catalyze NAD+-dependent protein/histone deacetylation. Sir2 proteins have been shown to regulate gene silencing, DNA repair, metabolic enzymes, and life span..
	2e-17	cd01408, SIRT1, SIRT1: Eukaryotic group (class1) which includes human sirtuins SIRT1-3 and yeast Hst1-4; and are members of the SIR2 family of proteins, silent information regulator 2 (Sir2) enzymes which catalyze NAD+-dependent protein/histone deacetylation. Sir2 proteins have been shown to regulate gene silencing, DNA repair, and life span. The most-studied function, gene silencing, involves the inactivation of chromosome domains containing key regulatory genes by packaging them into a specialized chromatin structure that is inaccessible to DNA-binding proteins. The nuclear SIRT1 has been shown to target the p53 tumor suppressor protein for deacetylation to suppress DNA damage, and the cytoplasmic SIRT2 homolog has been shown to target alpha-tubulin for deacetylation for the maintenance of cell integrity..
----------------------------------------------------
candidate #201:	b0661
likelihood ratios: Total 8.3e+07; Clust 6.5,7.9,8.4; BLAST 2.3,2.3,4.3; KEGG 5.1,3.9,6.3; ExprEco 4.6,3.4,4.4; ExprSce ,,; FusE2 ,,; FusE5 ,,; FusE10 ,,;
gene name: b0661	 (NP_415194)	gi: 16128644	length: 474aa
description: involved in methylthiolation of isopentenylated A37 derivatives in tRNA [Escherichia coli K12].
coverage: Archaea[2e-52] Bacteria[0.0] Eukaryota[8e-75]
conserved domains: (Evalue, description)
	1e-165	COG0621, MiaB, 2-methylthioadenine synthetase [Translation, ribosomal structure and biogenesis].
	2e-41	smart00729, Elp3, Elongator protein 3, MiaB family, Radical SAM; This superfamily contains MoaA, NifB, PqqE, coproporphyrinogen III oxidase, biotin synthase and MiaB families, and includes a representative in the eukaryotic elongator subunit, Elp-3. Some members of the family are methyltransferases. .
	1e-28	pfam00919, UPF0004, Uncharacterized protein family UPF0004. This family is the N terminal half of proteins with a C-terminal half, which has been shown to be related to MiaB proteins. This domain is a nearly always found in conjunction with pfam04055 and pfam01938, although its function is uncertain..
	1e-17	pfam04055, Radical_SAM, Radical SAM superfamily..
	2e-17	COG1032, COG1032, Fe-S oxidoreductase [Energy production and conversion].
----------------------------------------------------
candidate #202:	b1427
likelihood ratios: Total 8.2e+07; Clust 6.3,5.3,2.4; BLAST 9.7,3.3,16.5; KEGG 5.5,7.6,5.9; ExprEco 2.6,1.5,2.0; ExprSce ,,; FusE2 ,,; FusE5 ,,; FusE10 ,,;
gene name: b1427	 (NP_415944)	gi: 16129386	length: 179aa
description: acetyl transferase, modifies N-terminal serine of 50S ribosomal subunit protein L7/L12 [Escherichia coli K12].
coverage: Archaea[4e-15] Bacteria[1e-100] Eukaryota[1e-09]
conserved domains: (Evalue, description)
	5e-23	COG1670, RimL, Acetyltransferases, including N-acetylases of ribosomal proteins [Translation, ribosomal structure and biogenesis].
----------------------------------------------------
candidate #203:	b3299
likelihood ratios: Total 8.2e+07; Clust 2.7,4.4,2.8; BLAST 22.4,2.7,3.8; KEGG 4.2,5.4,2.4; ExprEco 9.2,4.9,4.4; ExprSce ,,; FusE2 ,,; FusE5 ,,; FusE10 ,,;
gene name: b3299	 (NP_417758)	gi: 16131178	length: 38aa
description: 50S ribosomal subunit protein L36 [Escherichia coli K12].
coverage: Bacteria[9e-15] Eukaryota[2e-09]
----------------------------------------------------
candidate #204:	b0826
likelihood ratios: Total 7.8e+07; Clust 3.0,2.9,3.7; BLAST 23.0,9.5,10.3; KEGG 8.6,2.9,4.6; ExprEco 1.8,1.7,3.2; ExprSce ,,; FusE2 ,,; FusE5 ,,; FusE10 ,,;
gene name: b0826	 (NP_415347)	gi: 16128794	length: 249aa
description: ATP-dependent adenylate transferase, modifies MoaD [Escherichia coli K12].
coverage: Archaea[2e-46] Bacteria[1e-138] Eukaryota[2e-55]
conserved domains: (Evalue, description)
	9e-82	cd00757, ThiF_MoeB_HesA_family, ThiF_MoeB_HesA. Family of E1-like enzymes involved in molybdopterin and thiamine biosynthesis family. The common reaction mechanism catalyzed by MoeB and ThiF, like other E1 enzymes, begins with a nucleophilic attack of the C-terminal carboxylate of MoaD and ThiS, respectively, on the alpha-phosphate of an ATP molecule bound at the active site of the activating enzymes, leading to the formation of a high-energy acyladenylate intermediate and subsequently to the formation of a thiocarboxylate at the C termini of MoaD and ThiS. MoeB, as the MPT synthase (MoaE/MoaD complex) sulfurase, is involved in the biosynthesis of the molybdenum cofactor, a derivative of the tricyclic pterin, molybdopterin (MPT). ThiF catalyzes the adenylation of ThiS, as part of the biosynthesis pathway of thiamin pyrophosphate (vitamin B1). .
	8e-73	COG0476, ThiF, Dinucleotide-utilizing enzymes involved in molybdopterin and thiamine biosynthesis family 2 [Coenzyme metabolism].
	2e-37	cd01483, E1_enzyme_family, Superfamily of activating enzymes (E1) of the ubiquitin-like proteins. This family includes classical ubiquitin-activating enzymes E1, ubiquitin-like (ubl) activating enzymes and other mechanistic homologes, like MoeB, Thif1 and others. The common reaction mechanism catalyzed by MoeB, ThiF and the E1 enzymes begins with a nucleophilic attack of the C-terminal carboxylate of MoaD, ThiS and ubiquitin, respectively, on the alpha-phosphate of an ATP molecule bound at the active site of the activating enzymes, leading to the formation of a high-energy acyladenylate intermediate and subsequently to the formation of a thiocarboxylate at the C termini of MoaD and ThiS..
	3e-36	pfam00899, ThiF, ThiF family. This family contains a repeated domain in ubiquitin activating enzyme E1 and members of the bacterial ThiF/MoeB/HesA family..
	6e-29	cd00755, YgdL_like, Family of activating enzymes (E1) of ubiquitin-like proteins related to the E.coli hypothetical protein ygdL. The common reaction mechanism catalyzed by E1-like enzymes begins with a nucleophilic attack of the C-terminal carboxylate of the ubiquitin-like substrate, on the alpha-phosphate of an ATP molecule bound at the active site of the activating enzymes, leading to the formation of a high-energy acyladenylate intermediate and subsequently to the formation of a thiocarboxylate at the C termini of the substrate. The exact function of this family is unknown..
	8e-26	pfam05237, MoeZ_MoeB, MoeZ/MoeB domain. This putative domain is found in the MoeZ protein and the MoeB protein. The domain has two CXXC motifs that are only partly conserved..
	6e-25	COG1179, COG1179, Dinucleotide-utilizing enzymes involved in molybdopterin and thiamine biosynthesis family 1 [Coenzyme metabolism].
	2e-24	cd01489, Uba2_SUMO, Ubiquitin activating enzyme (E1) subunit UBA2. UBA2 is part of the heterodimeric activating enzyme (E1), specific for the SUMO family of ubiquitin-like proteins (Ubls). E1 enzymes are part of a conjugation cascade to attach Ub or Ubls, covalently to substrate proteins consisting of activating (E1), conjugating (E2), and/or ligating (E3) enzymes. E1 activates ubiquitin by C-terminal adenylation, and subsequently forms a highly reactive thioester bond between its catalytic cysteine and Ubls C-terminus. The E1 also associates with E2 and promotes ubiquitin transfer to the E2's catalytic cysteine. Post-translational modification by SUMO family of ubiquitin-like proteins (Ublps) is involved in cell division, nuclear transport, the stress response and signal transduction. UBA2 contains both the nucleotide-binding motif involved in adenylation and the catalytic cysteine involved in the thioester intermediate and Ublp transfer to E2..
	4e-19	cd01487, E1_ThiF_like, E1_ThiF_like. Member of superfamily of activating enzymes (E1) of the ubiquitin-like proteins. The common reaction mechanism catalyzed by E1-like enzymes begins with a nucleophilic attack of the C-terminal carboxylate of the ubiquitin-like substrate, on the alpha-phosphate of an ATP molecule bound at the active site of the activating enzymes, leading to the formation of a high-energy acyladenylate intermediate and subsequently to the formation of a thiocarboxylate at the C termini of the substrate. The exact function of this family is unknown..
	2e-16	cd01484, E1-2_like, Ubiquitin activating enzyme (E1), repeat 2-like. E1, a highly conserved small protein present universally in eukaryotic cells, is part of cascade to attach ubiquitin (Ub) covalently to substrate proteins. This cascade consists of activating (E1), conjugating (E2), and/or ligating (E3) enzymes and then targets them for degradation by the 26S proteasome. E1 activates ubiquitin by C-terminal adenylation, and subsequently forms a highly reactive thioester bond between its catalytic cysteine and ubiquitin's C-terminus. E1 also associates with E2 and promotes ubiquitin transfer to the E2's catalytic cysteine. A set of novel molecules with a structural similarity to Ub, called Ub-like proteins (Ubls), have similar conjugation cascades. In contrast to ubiquitin-E1, which is a single-chain protein with a weakly conserved two-fold repeat, many of the Ubls-E1are a heterodimer where each subunit corresponds to one half of a single-chain E1. This CD represents the family homologous to the second repeat of Ub-E1..
	1e-14	cd01492, Aos1_SUMO, Ubiquitin activating enzyme (E1) subunit Aos1. Aos1 is part of the heterodimeric activating enzyme (E1), specific for the SUMO family of ubiquitin-like proteins (Ubls). E1 enzymes are part of a conjugation cascade to attach Ub or Ubls, covalently to substrate proteins consisting of activating (E1), conjugating (E2), and/or ligating (E3) enzymes. E1 activates ubiquitin by C-terminal adenylation, and subsequently forms a highly reactive thioester bond between its catalytic cysteine and Ubls C-terminus. The E1 also associates with E2 and promotes ubiquitin transfer to the E2's catalytic cysteine. Post-translational modification by SUMO family of ubiquitin-like proteins (Ublps) is involved in cell division, nuclear transport, the stress response and signal transduction. Aos1 contains part of the adenylation domain..
	6e-14	cd01486, Apg7, Apg7 is an E1-like protein, that activates two different ubiquitin-like proteins, Apg12 and Apg8, and assigns them to specific E2 enzymes, Apg10 and Apg3, respectively. This leads to the covalent conjugation of Apg8 with phosphatidylethanolamine, an important step in autophagy. Autophagy is a dynamic membrane phenomenon for bulk protein degradation in the lysosome/vacuole..
	4e-13	cd01488, Uba3_RUB, Ubiquitin activating enzyme (E1) subunit UBA3. UBA3 is part of the heterodimeric activating enzyme (E1), specific for the Rub family of ubiquitin-like proteins (Ubls). E1 enzymes are part of a conjugation cascade to attach Ub or Ubls, covalently to substrate proteins. consisting of activating (E1), conjugating (E2), and/or ligating (E3) enzymes. E1 activates ubiquitin(-like) by C-terminal adenylation, and subsequently forms a highly reactive thioester bond between its catalytic cysteine and Ubls C-terminus. E1 also associates with E2 and promotes ubiquitin transfer to the E2's catalytic cysteine. Post-translational modification by Rub family of ubiquitin-like proteins (Ublps) activates SCF ubiquitin ligases and is involved in cell cycle control, signaling and embryogenesis. UBA3 contains both the nucleotide-binding motif involved in adenylation and the catalytic cysteine involved in the thioester intermediate and Ublp transfer to E2..
	1e-12	cd01490, Ube1_repeat2, Ubiquitin activating enzyme (E1), repeat 2. E1, a highly conserved small protein present universally in eukaryotic cells, is part of cascade to attach ubiquitin (Ub) covalently to substrate proteins. This cascade consists of activating (E1), conjugating (E2), and/or ligating (E3) enzymes and then targets them for degradation by the 26S proteasome. E1 activates ubiquitin by C-terminal adenylation, and subsequently forms a highly reactive thioester bond between its catalytic cysteine and ubiquitin's C-terminus. E1 also associates with E2 and promotes ubiquitin transfer to the E2's catalytic cysteine. Ubiquitin-E1 is a single-chain protein with a weakly conserved two-fold repeat. This CD represents the second repeat of Ub-E1..
	7e-11	cd01485, E1-1_like, Ubiquitin activating enzyme (E1), repeat 1-like. E1, a highly conserved small protein present universally in eukaryotic cells, is part of cascade to attach ubiquitin (Ub) covalently to substrate proteins. This cascade consists of activating (E1), conjugating (E2), and/or ligating (E3) enzymes and then targets them for degradation by the 26S proteasome. E1 activates ubiquitin by C-terminal adenylation, and subsequently forms a highly reactive thioester bond between its catalytic cysteine and ubiquitin's C-terminus. The E1 also associates with E2 and promotes ubiquitin transfer to the E2's catalytic cysteine. A set of novel molecules with a structural similarity to Ub, called Ub-like proteins (Ubls), have similar conjugation cascades. In contrast to ubiquitin-E1, which is a single-chain protein with a weakly conserved two-fold repeat, many of the Ubls-E1are a heterodimer where each subunit corresponds to one half of a single-chain E1. This CD represents the family homologous to the first repeat of Ub-E1..
	1e-10	cd01491, Ube1_repeat1, Ubiquitin activating enzyme (E1), repeat 1. E1, a highly conserved small protein present universally in eukaryotic cells, is part of cascade to attach ubiquitin (Ub) covalently to substrate proteins. This cascade consists of activating (E1), conjugating (E2), and/or ligating (E3) enzymes and then targets them for degradation by the 26S proteasome. E1 activates ubiquitin by C-terminal adenylation, and subsequently forms a highly reactive thioester bond between its catalytic cysteine and ubiquitin's C-terminus. E1 also associates with E2 and promotes ubiquitin transfer to the E2's catalytic cysteine. Ubiquitin-E1 is a single-chain protein with a weakly conserved two-fold repeat. This CD represents the first repeat of Ub-E1..
----------------------------------------------------
candidate #205:	b0119
likelihood ratios: Total 7.7e+07; Clust 7.3,15.3,6.9; BLAST 3.9,7.3,3.2; KEGG 2.7,5.8,2.3; ExprEco 5.3,2.8,2.0; ExprSce ,,; FusE2 ,,; FusE5 ,,; FusE10 ,,;
gene name: b0119	 (NP_414661)	gi: 16128112	length: 136aa
description: hypothetical protein b0119 [Escherichia coli K12].
coverage: Bacteria[2e-75]
----------------------------------------------------
candidate #206:	b3839
likelihood ratios: Total 7.6e+07; Clust 4.3,57.3,21.3; BLAST 2.1,2.1,2.8; KEGG 3.7,1.9,10.1; ExprEco 2.0,2.6,3.2; ExprSce ,,; FusE2 ,,; FusE5 ,,; FusE10 ,,;
gene name: b3839	 (NP_418282)	gi: 16131687	length: 258aa
description: component of Sec-independent translocase [Escherichia coli K12].
coverage: Archaea[3e-27] Bacteria[1e-142] Eukaryota[6e-31]
conserved domains: (Evalue, description)
	5e-46	pfam00902, TatC, Sec-independent protein translocase protein (TatC). The bacterial Tat system has a remarkable ability to transport folded proteins even enzyme complexes across the cytoplasmic membrane. It is structurally and mechanistically similar to the Delta pH-driven thylakoidal protein import pathway. A functional Tat system or Delta pH-dependent pathway requires three integral membrane proteins: TatA/Tha4, TatB/Hcf106 and TatC/cpTatC. The TatC protein is essential for the function of both pathways. It might be involved in twin-arginine signal peptide recognition, protein translocation and proton translocation. Sequence analysis predicts that TatC contains six transmembrane helices (TMHs), and experimental data confirmed that N- and C-termini of TatC or cpTatC are exposed to the cytoplasmic or stromal face of the membrane. The cytoplasmic N-terminus and the first cytoplasmic loop region of the Escherichia coli TatC protein are essential for protein export. At least two TatC molecules co-exist within each Tat translocon..
----------------------------------------------------
candidate #207:	b0437
likelihood ratios: Total 7.5e+07; Clust 7.9,6.7,7.8; BLAST 6.8,1.6,1.3; KEGG 5.7,2.4,1.2; ExprEco 29.3,8.0,3.2; ExprSce ,,; FusE2 ,,; FusE5 ,,; FusE10 ,,;
gene name: b0437	 (NP_414971)	gi: 16128422	length: 207aa
description: ATP-dependent proteolytic subunit of clpA-clpP serine protease, heat shock protein F21.5 [Escherichia coli K12].
coverage: Bacteria[1e-114] Eukaryota[3e-65]
conserved domains: (Evalue, description)
	8e-89	COG0740, ClpP, Protease subunit of ATP-dependent Clp proteases [Posttranslational modification, protein turnover, chaperones / Intracellular trafficking and secretion].
	2e-86	pfam00574, CLP_protease, Clp protease. The Clp protease has an active site catalytic triad. In E. coli Clp protease, ser-111, his-136 and asp-185 form the catalytic triad. One member has lost all of these active site residues and is therefore inactive. Some members contain one or two large insertions..
----------------------------------------------------
candidate #208:	b1344
likelihood ratios: Total 7.4e+07; Clust 5.7,3.6,45.5; BLAST 1.9,2.4,2.6; KEGG 6.8,2.5,3.6; ExprEco 3.3,8.3,4.0; ExprSce ,,; FusE2 ,,; FusE5 ,,; FusE10 ,,;
gene name: b1344	 (NP_415860)	gi: 16129305	length: 311aa
description: hypothetical protein b1344 [Escherichia coli K12].
coverage: Archaea[5e-23] Bacteria[0.0] Eukaryota[8e-40]
conserved domains: (Evalue, description)
	2e-53	COG0037, MesJ, Predicted ATPase of the PP-loop superfamily implicated in cell cycle control [Cell division and chromosome partitioning].
	8e-14	pfam01171, ATP_bind_3, PP-loop family. This family of proteins belongs to the PP-loop superfamily..
----------------------------------------------------
candidate #209:	b1789
likelihood ratios: Total 7.4e+07; Clust 5.5,2.3,1.8; BLAST 19.2,119.6,2.4; KEGG 3.5,12.1,7.3; ExprEco 1.1,1.2,1.5; ExprSce ,,; FusE2 ,,; FusE5 ,,; FusE10 ,,;
gene name: b1789	 (NP_416303)	gi: 16129743	length: 148aa
description: putative membrane protein [Escherichia coli K12].
coverage: Bacteria[1e-75]
conserved domains: (Evalue, description)
	9e-35	pfam04284, DUF441, Protein of unknown function (DUF441). Predicted to be an integral membrane protein..
----------------------------------------------------
candidate #210:	b3347
likelihood ratios: Total 7.4e+07; Clust 5.4,4.7,2.3; BLAST 2.3,4.6,3.8; KEGG 2.7,2.3,2.3; ExprEco 39.9,13.0,4.3; ExprSce ,,; FusE2 ,,; FusE5 ,,; FusE10 ,,;
gene name: b3347	 (NP_417806)	gi: 16131226	length: 270aa
description: FKBP-type peptidyl-prolyl cis-trans isomerase (rotamase) [Escherichia coli K12].
coverage: Bacteria[1e-148] Eukaryota[8e-21]
conserved domains: (Evalue, description)
	2e-58	COG0545, FkpA, FKBP-type peptidyl-prolyl cis-trans isomerases 1 [Posttranslational modification, protein turnover, chaperones].
	1e-27	pfam01346, FKBP_N, Domain amino terminal to FKBP-type peptidyl-prolyl isomerase. This family is only found at the amino terminus of pfam00254. This domain is of unknown function..
	4e-26	pfam00254, FKBP_C, FKBP-type peptidyl-prolyl cis-trans isomerase..
----------------------------------------------------
candidate #211:	b3635
likelihood ratios: Total 7.3e+07; Clust 16.3,18.8,3.6; BLAST 3.3,2.3,2.7; KEGG 4.4,2.5,3.9; ExprEco 8.3,3.8,2.4; ExprSce ,,; FusE2 ,,; FusE5 ,,; FusE10 ,,;
gene name: b3635	 (NP_418092)	gi: 16131506	length: 269aa
description: formamidopyrimidine DNA glycosylase [Escherichia coli K12].
coverage: Archaea[3e-19] Bacteria[1e-156] Eukaryota[1e-20]
conserved domains: (Evalue, description)
	1e-107	COG0266, Nei, Formamidopyrimidine-DNA glycosylase [DNA replication, recombination, and repair].
	8e-35	pfam01149, Fapy_DNA_glyco, Formamidopyrimidine-DNA glycosylase N-terminal domain. Formamidopyrimidine-DNA glycosylase (Fpg) is a DNA repair enzyme that excises oxidised purines from damaged DNA. This family is the N-terminal domain contains eight beta-strands, forming a beta-sandwich with two alpha-helices parallel to its edges..
	7e-32	pfam06831, H2TH, Formamidopyrimidine-DNA glycosylase H2TH domain. Formamidopyrimidine-DNA glycosylase (Fpg) is a DNA repair enzyme that excises oxidised purines from damaged DNA. This family is the central domain containing the DNA-binding helix-two turn-helix domain..
----------------------------------------------------
candidate #212:	b4203
likelihood ratios: Total 7.1e+07; Clust 4.2,3.6,3.0; BLAST 12.4,1.9,1.5; KEGG 16.9,4.3,2.0; ExprEco 15.4,6.6,3.1; ExprSce ,,; FusE2 ,,; FusE5 ,,; FusE10 ,,;
gene name: b4203	 (NP_418624)	gi: 16132025	length: 149aa
description: 50S ribosomal subunit protein L9 [Escherichia coli K12].
coverage: Bacteria[3e-75] Eukaryota[2e-14]
conserved domains: (Evalue, description)
	7e-42	COG0359, RplI, Ribosomal protein L9 [Translation, ribosomal structure and biogenesis].
	4e-20	pfam03948, Ribosomal_L9_C, Ribosomal protein L9, C-terminal domain..
	7e-15	pfam01281, Ribosomal_L9_N, Ribosomal protein L9, N-terminal domain..
----------------------------------------------------
candidate #213:	b1706
likelihood ratios: Total 7.1e+07; Clust 5.4,3.3,3.2; BLAST 10.1,16.2,11.2; KEGG 4.2,5.4,6.8; ExprEco 1.5,1.5,1.9; ExprSce ,,; FusE2 ,,; FusE5 ,,; FusE10 ,,;
gene name: b1706	 (NP_416221)	gi: 16129662	length: 478aa
description: hypothetical protein b1706 [Escherichia coli K12].
coverage: Bacteria[0.0] Eukaryota[2e-95]
conserved domains: (Evalue, description)
	0.0	pfam02696, UPF0061, Uncharacterized ACR, YdiU/UPF0061 family..
----------------------------------------------------
candidate #214:	b2955
likelihood ratios: Total 7.1e+07; Clust 27.2,11.2,5.0; BLAST 6.5,1.7,1.7; KEGG 40.0,2.1,1.2; ExprEco 2.9,2.6,3.2; ExprSce ,,; FusE2 ,,; FusE5 ,,; FusE10 ,,;
gene name: b2955	 (NP_417430)	gi: 16130856	length: 378aa
description: putative oxidase [Escherichia coli K12].
coverage: Bacteria[0.0] Eukaryota[1e-44]
conserved domains: (Evalue, description)
	1e-118	COG0635, HemN, Coproporphyrinogen III oxidase and related Fe-S oxidoreductases [Coenzyme metabolism].
	2e-42	smart00729, Elp3, Elongator protein 3, MiaB family, Radical SAM; This superfamily contains MoaA, NifB, PqqE, coproporphyrinogen III oxidase, biotin synthase and MiaB families, and includes a representative in the eukaryotic elongator subunit, Elp-3. Some members of the family are methyltransferases. .
	6e-20	pfam04055, Radical_SAM, Radical SAM superfamily..
	9e-14	pfam06969, HemN_C, HemN C-terminal region. Members of this family are all oxygen-independent coproporphyrinogen-III oxidases (HemN). This enzyme catalyses the oxygen-independent conversion of coproporphyrinogen-III to protoporphyrinogen-IX, one of the last steps in haem biosynthesis. The function of this domain is unclear, but comparison to other proteins containing a radical SAM domain (pfam04055) suggest it may be a substrate binding domain..
----------------------------------------------------
candidate #215:	b3702
likelihood ratios: Total 6.8e+07; Clust 3.5,5.9,2.3; BLAST 7.3,2.8,2.1; KEGG 18.0,4.3,2.0; ExprEco 7.5,7.2,4.2; ExprSce ,,; FusE2 ,,; FusE5 ,,; FusE10 ,,;
gene name: b3702	 (NP_418157)	gi: 16131570	length: 467aa
description: DNA biosynthesis; initiation of chromosome replication; can be transcription regulator [Escherichia coli K12].
coverage: Bacteria[0.0] Eukaryota[1e-94]
conserved domains: (Evalue, description)
	1e-147	COG0593, DnaA, ATPase involved in DNA replication initiation [DNA replication, recombination, and repair].
	1e-141	pfam00308, Bac_DnaA, Bacterial dnaA protein..
	1e-11	COG1484, DnaC, DNA replication protein [DNA replication, recombination, and repair].
----------------------------------------------------
candidate #216:	b0884
likelihood ratios: Total 6.5e+07; Clust 5.1,4.2,8.3; BLAST 16.9,1.7,2.0; KEGG 13.9,4.9,2.0; ExprEco 4.1,3.5,3.4; ExprSce ,,; FusE2 ,,; FusE5 ,,; FusE10 ,,;
gene name: b0884	 (NP_415404)	gi: 16128851	length: 72aa
description: protein chain initiation factor IF-1 [Escherichia coli K12].
coverage: Bacteria[4e-34] Eukaryota[2e-21]
conserved domains: (Evalue, description)
	9e-26	COG0361, InfA, Translation initiation factor 1 (IF-1) [Translation, ribosomal structure and biogenesis].
----------------------------------------------------
candidate #217:	b1716
likelihood ratios: Total 6.4e+07; Clust 29.3,8.4,4.8; BLAST 5.3,1.6,2.3; KEGG 21.2,4.8,2.6; ExprEco 2.7,2.6,1.5; ExprSce ,,; FusE2 ,,; FusE5 ,,; FusE10 ,,;
gene name: b1716	 (NP_416231)	gi: 16129672	length: 118aa
description: 50S ribosomal subunit protein L20, also posttranslational autoregulator [Escherichia coli K12].
coverage: Bacteria[2e-58] Eukaryota[3e-29]
conserved domains: (Evalue, description)
	1e-30	pfam00453, Ribosomal_L20, Ribosomal protein L20..
----------------------------------------------------
candidate #218:	b1090
likelihood ratios: Total 6.2e+07; Clust 3.8,2.8,4.2; BLAST 10.2,5.5,2.5; KEGG 12.8,8.3,2.7; ExprEco 3.4,2.9,3.6; ExprSce ,,; FusE2 ,,; FusE5 ,,; FusE10 ,,;
gene name: b1090	 (NP_415608)	gi: 16129053	length: 346aa
description: fatty acid/phospholipid synthesis protein, methyltransferase domain [Escherichia coli K12].
coverage: Bacteria[0.0]
conserved domains: (Evalue, description)
	1e-127	COG0416, PlsX, Fatty acid/phospholipid biosynthesis enzyme [Lipid metabolism].
	1e-106	pfam02504, FA_synthesis, Fatty acid synthesis protein. The plsX gene is part of the bacterial fab gene cluster which encodes several key fatty acid biosynthetic enzymes. The exact function of the plsX protein in fatty acid synthesis is unknown..
----------------------------------------------------
candidate #219:	b1097
likelihood ratios: Total 6.1e+07; Clust 36.3,11.8,3.6; BLAST 7.6,3.7,1.7; KEGG 6.5,3.7,3.9; ExprEco 2.7,1.7,1.8; ExprSce ,,; FusE2 ,,; FusE5 ,,; FusE10 ,,;
gene name: b1097	 (NP_415615)	gi: 16129060	length: 340aa
description: putative thymidylate kinase (EC 2.7.4.9) [Escherichia coli K12].
coverage: Bacteria[0.0]
conserved domains: (Evalue, description)
	9e-99	pfam02618, ADC_lyase, Aminodeoxychorismate lyase. This family contains several aminodeoxychorismate lyase proteins. Aminodeoxychorismate lyase is a pyridoxal 5'-phosphate-dependent enzyme that converts 4-aminodeoxychorismate to pyruvate and p-aminobenzoate, a precursor of folic acid in bacteria..
----------------------------------------------------
candidate #220:	b0187
likelihood ratios: Total 6.0e+07; Clust 10.0,3.7,3.6; BLAST 5.6,4.8,6.4; KEGG 3.2,6.9,3.3; ExprEco 4.5,2.8,2.8; ExprSce ,,; FusE2 ,,; FusE5 ,,; FusE10 ,,;
gene name: b0187	 (NP_414729)	gi: 49176003	length: 138aa
description: putative enzyme [Escherichia coli K12].
coverage: Bacteria[8e-77]
conserved domains: (Evalue, description)
	1e-21	pfam00903, Glyoxalase, Glyoxalase/Bleomycin resistance protein/Dioxygenase superfamily..
----------------------------------------------------
candidate #221:	b0892
likelihood ratios: Total 5.9e+07; Clust 22.4,14.7,6.0; BLAST 18.3,4.4,5.3; KEGG 5.1,4.0,3.0; ExprEco 1.0,1.1,1.0; ExprSce ,,; FusE2 ,,; FusE5 ,,; FusE10 ,,;
gene name: b0892	 (NP_415412)	gi: 16128859	length: 447aa
description: putative polynucleotide enzyme [Escherichia coli K12].
coverage: Archaea[3e-08] Bacteria[0.0] Eukaryota[5e-91]
conserved domains: (Evalue, description)
	0.0	COG2256, MGS1, ATPase related to the helicase subunit of the Holliday junction resolvase [DNA replication, recombination, and repair].
	1e-17	COG2812, DnaX, DNA polymerase III, gamma/tau subunits [DNA replication, recombination, and repair].
	4e-17	pfam00004, AAA, ATPase family associated with various cellular activities (AAA). AAA family proteins often perform chaperone-like functions that assist in the assembly, operation, or disassembly of protein complexes..
	2e-15	COG2255, RuvB, Holliday junction resolvasome, helicase subunit [DNA replication, recombination, and repair].
----------------------------------------------------
candidate #222:	b3423
likelihood ratios: Total 5.9e+07; Clust 1.6,19.4,3.4; BLAST 5.8,2.3,7.5; KEGG 3.6,10.6,3.5; ExprEco 2.3,4.4,4.2; ExprSce ,,; FusE2 ,,; FusE5 ,,; FusE10 ,,;
gene name: b3423	 (NP_417881)	gi: 16131297	length: 252aa
description: repressor of the glp operon [Escherichia coli K12].
coverage: Archaea[2e-28] Bacteria[1e-140] Eukaryota[9e-91]
conserved domains: (Evalue, description)
	1e-80	pfam00455, DeoR, Bacterial regulatory proteins, deoR family..
	5e-76	COG1349, GlpR, Transcriptional regulators of sugar metabolism [Transcription / Carbohydrate transport and metabolism].
	2e-15	smart00420, HTH_DEOR, helix_turn_helix, Deoxyribose operon repressor; .
----------------------------------------------------
candidate #223:	b0084
likelihood ratios: Total 5.9e+07; Clust 73.9,6.7,3.5; BLAST 23.0,3.7,2.1; KEGG 15.4,2.5,1.2; ExprEco 1.0,1.7,2.6; ExprSce ,,; FusE2 ,,; FusE5 ,,; FusE10 ,,;
gene name: b0084	 (NP_414626)	gi: 16128077	length: 588aa
description: division-specific transpeptidase, penicillin-binding protein 3 [Escherichia coli K12].
coverage: Bacteria[0.0] Eukaryota[5e-47]
conserved domains: (Evalue, description)
	1e-138	COG0768, FtsI, Cell division protein FtsI/penicillin-binding protein 2 [Cell envelope biogenesis, outer membrane].
	7e-66	pfam00905, Transpeptidase, Penicillin binding protein transpeptidase domain. The active site serine is conserved in all members of this family..
	1e-38	pfam03717, PBP_dimer, Penicillin-binding Protein dimerisation domain. This domain is found at the N terminus of Class B High Molecular Weight Penicillin-Binding Proteins. Its function has not been precisely defined, but is strongly implicated in PBP polymerisation. The domain forms a largely disordered 'sugar tongs' structure. .
	1e-22	COG0744, MrcB, Membrane carboxypeptidase (penicillin-binding protein) [Cell envelope biogenesis, outer membrane].
	8e-15	COG4953, PbpC, Membrane carboxypeptidase/penicillin-binding protein PbpC [Cell envelope biogenesis, outer membrane].
----------------------------------------------------
candidate #224:	b0155
likelihood ratios: Total 5.7e+07; Clust 198.7,9.4,4.7; BLAST 2.2,5.1,1.4; KEGG 3.0,4.0,1.2; ExprEco 1.3,4.9,4.4; ExprSce ,,; FusE2 ,,; FusE5 ,,; FusE10 ,,;
gene name: b0155	 (NP_414697)	gi: 16128148	length: 473aa
description: putative channel transporter [Escherichia coli K12].
coverage: Archaea[6e-41] Bacteria[0.0] Eukaryota[3e-29]
conserved domains: (Evalue, description)
	4e-80	COG0038, EriC, Chloride channel protein EriC [Inorganic ion transport and metabolism].
	6e-75	pfam00654, Voltage_CLC, Voltage gated chloride channel. This family of ion channels contains 10 or 12 transmembrane helices. Each protein forms a single pore. It has been shown that some members of this family form homodimers. These proteins contain two pfam00571 domains. .
----------------------------------------------------
candidate #225:	b0059
likelihood ratios: Total 5.6e+07; Clust 46.8,6.1,10.7; BLAST 11.6,8.3,2.4; KEGG 2.0,1.4,1.6; ExprEco 4.2,2.0,2.1; ExprSce ,,; FusE2 ,,; FusE5 ,,; FusE10 ,,;
gene name: b0059	 (NP_414601)	gi: 16128053	length: 968aa
description: ATPase associated with RNA polymerase and transcriptional activator [Escherichia coli K12].
coverage: Archaea[2e-43] Bacteria[0.0] Eukaryota[1e-09]
conserved domains: (Evalue, description)
	6e-78	COG0553, HepA, Superfamily II DNA/RNA helicases, SNF2 family [Transcription / DNA replication, recombination, and repair].
	6e-57	pfam00176, SNF2_N, SNF2 family N-terminal domain. This domain is found in proteins involved in a variety of processes including transcription regulation (e.g., SNF2, STH1, brahma, MOT1) , DNA repair (e.g., ERCC6, RAD16, RAD5), DNA recombination (e.g., RAD54), and chromatin unwinding (e.g., ISWI) as well as a variety of other proteins with little functional information (e.g., lodestar, ETL1)..
	8e-18	cd00079, HELICc, Helicase superfamily c-terminal domain; associated with DEXDc-, DEAD-, and DEAH-box proteins, yeast initiation factor 4A, Ski2p, and Hepatitis C virus NS3 helicases; this domain is found in a wide variety of helicases and helicase related proteins; may not be an autonomously folding unit, but an integral part of the helicase; 4 helicase superfamilies at present according to the organization of their signature motifs; all helicases share the ability to unwind nucleic acid duplexes with a distinct directional polarity; they utilize the free energy from nucleoside triphosphate hydrolysis to fuel their translocation along DNA, unwinding the duplex in the process.
	2e-16	cd00269, DEXHc, DEXH-box helicases. A diverse family of proteins involved in ATP-dependent DNA or RNA unwinding, needed in a variety of cellular processes. The name derives from the sequence of the Walker B motif (motif II). This domain contains the ATP-binding region..
	8e-16	smart00487, DEXDc, DEAD-like helicases superfamily; .
	9e-16	cd00046, DEXDc, DEAD-like helicases superfamily. A diverse family of proteins involved in ATP-dependent RNA or DNA unwinding. This domain contains the ATP-binding region..
	2e-12	smart00490, HELICc, helicase superfamily c-terminal domain; .
	4e-12	pfam00271, Helicase_C, Helicase conserved C-terminal domain. TThis domain family is found in a wide variety of helicases and helicase related proteins. It may be that this is not an autonomously folding unit, but an integral part of the helicase..
	1e-11	COG0513, SrmB, Superfamily II DNA and RNA helicases [DNA replication, recombination, and repair / Transcription / Translation, ribosomal structure and biogenesis].
----------------------------------------------------
candidate #226:	b4374
likelihood ratios: Total 5.5e+07; Clust 4.5,4.6,2.1; BLAST 15.5,4.8,6.9; KEGG 2.3,9.2,6.4; ExprEco 2.0,5.6,1.6; ExprSce ,,; FusE2 ,,; FusE5 ,,; FusE10 ,,;
gene name: b4374	 (NP_418791)	gi: 16132192	length: 225aa
description: putative enzyme with a phophatase-like domain [Escherichia coli K12].
coverage: Archaea[2e-13] Bacteria[1e-129] Eukaryota[2e-11]
conserved domains: (Evalue, description)
	1e-38	COG1011, COG1011, Predicted hydrolase (HAD superfamily) [General function prediction only].
	4e-19	pfam00702, Hydrolase, haloacid dehalogenase-like hydrolase. This family are structurally different from the alpha/ beta hydrolase family (pfam00561). This family includes L-2-haloacid dehalogenase, epoxide hydrolases and phosphatases. The structure of the family consists of two domains. One is an inserted four helix bundle, which is the least well conserved region of the alignment. The rest of the fold is composed of the core alpha/beta domain..
	3e-16	COG0546, Gph, Predicted phosphatases [General function prediction only].
	9e-14	COG0637, COG0637, Predicted phosphatase/phosphohexomutase [General function prediction only].
----------------------------------------------------
candidate #227:	b4127
likelihood ratios: Total 5.5e+07; Clust 2.1,3.1,2.0; BLAST 9.5,29.7,1.7; KEGG 6.8,17.7,3.2; ExprEco 4.7,3.2,1.4; ExprSce ,,; FusE2 ,,; FusE5 ,,; FusE10 ,,;
gene name: b4127	 (NP_418551)	gi: 16131953	length: 90aa
description: putative acyltransferase domain [Escherichia coli K12].
coverage: Bacteria[7e-46]
conserved domains: (Evalue, description)
	9e-22	COG2388, COG2388, Predicted acetyltransferase [General function prediction only].
----------------------------------------------------
candidate #228:	b1482
likelihood ratios: Total 5.3e+07; Clust 8.6,3.3,6.9; BLAST 1.5,2.2,2.7; KEGG 3.7,2.6,4.4; ExprEco 3.3,199.5,1.1; ExprSce ,,; FusE2 ,,; FusE5 ,,; FusE10 ,,;
gene name: b1482	 (NP_415999)	gi: 16129441	length: 143aa
description: osmotically inducible protein [Escherichia coli K12].
coverage: Bacteria[2e-76] Eukaryota[7e-15]
conserved domains: (Evalue, description)
	8e-30	COG1764, OsmC, Predicted redox protein, regulator of disulfide bond formation [Posttranslational modification, protein turnover, chaperones].
	2e-20	pfam02566, OsmC, OsmC-like protein. Osmotically inducible protein C (OsmC) is a stress -induced protein found in E. Coli. This family also contains a organic hydroperoxide detoxification protein that has a novel pattern of oxidative stress regulation..
----------------------------------------------------
candidate #229:	b2606
likelihood ratios: Total 5.1e+07; Clust 5.6,16.6,3.4; BLAST 15.3,2.3,1.7; KEGG 14.6,3.3,2.3; ExprEco 2.9,2.9,2.9; ExprSce ,,; FusE2 ,,; FusE5 ,,; FusE10 ,,;
gene name: b2606	 (NP_417097)	gi: 16130527	length: 115aa
description: 50S ribosomal subunit protein L19 [Escherichia coli K12].
coverage: Bacteria[3e-58] Eukaryota[3e-23]
conserved domains: (Evalue, description)
	5e-39	pfam01245, Ribosomal_L19, Ribosomal protein L19..
----------------------------------------------------
candidate #230:	b4161
likelihood ratios: Total 5.0e+07; Clust 3.9,4.8,3.5; BLAST 10.4,1.7,4.6; KEGG 3.7,7.7,9.6; ExprEco 2.2,5.3,3.0; ExprSce ,,; FusE2 ,,; FusE5 ,,; FusE10 ,,;
gene name: b4161	 (NP_418585)	gi: 49176465	length: 337aa
description: putative enzyme [Escherichia coli K12].
coverage: Archaea[6e-33] Bacteria[0.0] Eukaryota[1e-24]
conserved domains: (Evalue, description)
	1e-103	COG1162, COG1162, Predicted GTPases [General function prediction only].
	2e-62	pfam03193, DUF258, Protein of unknown function, DUF258..
----------------------------------------------------
candidate #231:	b2521
likelihood ratios: Total 4.8e+07; Clust 2.3,2.5,2.8; BLAST 7.9,13.7,7.7; KEGG 4.4,9.4,4.7; ExprEco 4.2,1.9,2.2; ExprSce ,,; FusE2 ,,; FusE5 ,,; FusE10 ,,;
gene name: b2521	 (NP_417016)	gi: 49176232	length: 334aa
description: 3-mercaptopyruvate sulfurtransferase [Escherichia coli K12].
coverage: Archaea[7e-28] Bacteria[0.0] Eukaryota[6e-57]
conserved domains: (Evalue, description)
	3e-90	COG2897, SseA, Rhodanese-related sulfurtransferase [Inorganic ion transport and metabolism].
	1e-40	cd01448, TST_Repeat_1, Thiosulfate sulfurtransferase (TST), N-terminal, inactive domain. TST contains 2 copies of the Rhodanese Homology Domain; this is the 1st repeat, which does not contain the catalytically active Cys residue. The role of the 1st repeat is uncertain, but it is believed to be involved in protein interaction..
	2e-36	cd01449, TST_Repeat_2, Thiosulfate sulfurtransferase (TST), C-terminal, catalytic domain. TST contains 2 copies of the Rhodanese Homology Domain; this is the second repeat. Only the second repeat contains the catalytically active Cys residue..
	8e-21	pfam00581, Rhodanese, Rhodanese-like domain. Rhodanese has an internal duplication. This Pfam represents a single copy of this duplicated domain. The domain is found as a single copy in other proteins, including phosphatases and ubiquitin C-terminal hydrolases..
	3e-18	cd01445, TST_Repeats, Thiosulfate sulfurtransferases (TST) contain 2 copies of the Rhodanese Homology Domain. Only the second repeat contains the catalytically active Cys residue. The role of the 1st repeat is uncertain, but believed to be involved in protein interaction. This CD aligns the 1st and 2nd repeats..
	2e-17	smart00450, RHOD, Rhodanese Homology Domain; An alpha beta fold found duplicated in the Rhodanese protein. The the Cysteine containing enzymatically active version of the domain is also found in the CDC25 class of protein phosphatases and a variety of proteins such as sulfide dehydrogenases and stress proteins such as Senesence specific protein 1 in plants, PspE and GlpE in bacteria and cyanide and arsenate resistance proteins. Inactive versions with a loss of the cysteine are also seen in Dual specificity phosphatases, ubiquitin hydrolases from yeast and in sulfuryltransferases. These are likely to play a role in protein interactions. .
----------------------------------------------------
candidate #232:	b3736
likelihood ratios: Total 4.7e+07; Clust 6.9,4.7,7.8; BLAST 6.5,1.4,1.7; KEGG 26.6,2.5,1.2; ExprEco 6.9,7.3,2.9; ExprSce ,,; FusE2 ,,; FusE5 ,,; FusE10 ,,;
gene name: b3736	 (NP_418192)	gi: 16131604	length: 156aa
description: membrane-bound ATP synthase, F0 sector, subunit b [Escherichia coli K12].
coverage: Archaea[4e-08] Bacteria[5e-78] Eukaryota[5e-08]
conserved domains: (Evalue, description)
	3e-18	COG0711, AtpF, F0F1-type ATP synthase, subunit b [Energy production and conversion].
	7e-15	pfam00430, ATP-synt_B, ATP synthase B/B' CF(0). Part of the CF(0) (base unit) of the ATP synthase. The base unit is thought to translocate protons through membrane (inner membrane in mitochondria, thylakoid membrane in plants, cytoplasmic membrane in bacteria). The B subunits are thought to interact with the stalk of the CF(1) subunits. This domain should not be confused with the ab CF(1) proteins (in the head of the ATP synthase) which are found in pfam00006.
----------------------------------------------------
candidate #233:	b3011
likelihood ratios: Total 4.6e+07; Clust 1.8,2.1,3.8; BLAST 36.6,2.2,40.6; KEGG 3.4,6.5,3.3; ExprEco 2.3,2.0,3.0; ExprSce ,,; FusE2 ,,; FusE5 ,,; FusE10 ,,;
gene name: b3011	 (NP_417484)	gi: 16130909	length: 387aa
description: putative alcohol dehydrogenase [Escherichia coli K12].
coverage: Archaea[9e-31] Bacteria[0.0] Eukaryota[2e-79]
conserved domains: (Evalue, description)
	0.0	COG1979, COG1979, Uncharacterized oxidoreductases, Fe-dependent alcohol dehydrogenase family [Energy production and conversion].
	2e-50	COG1454, EutG, Alcohol dehydrogenase, class IV [Energy production and conversion].
	3e-49	pfam00465, Fe-ADH, Iron-containing alcohol dehydrogenase..
	2e-11	COG0371, GldA, Glycerol dehydrogenase and related enzymes [Energy production and conversion].
----------------------------------------------------
candidate #234:	b1211
likelihood ratios: Total 4.5e+07; Clust 10.7,7.8,29.0; BLAST 13.9,2.4,2.0; KEGG 14.4,3.3,2.5; ExprEco 1.4,1.3,1.3; ExprSce ,,; FusE2 ,,; FusE5 ,,; FusE10 ,,;
gene name: b1211	 (NP_415729)	gi: 16129174	length: 360aa
description: peptide chain release factor RF-1 [Escherichia coli K12].
coverage: Bacteria[0.0] Eukaryota[2e-86]
conserved domains: (Evalue, description)
	1e-163	COG0216, PrfA, Protein chain release factor A [Translation, ribosomal structure and biogenesis].
	2e-55	COG1186, PrfB, Protein chain release factor B [Translation, ribosomal structure and biogenesis].
	9e-44	pfam03462, PCRF, PCRF domain. This domain is found in peptide chain release factors..
	3e-39	pfam00472, RF-1, Peptidyl-tRNA hydrolase domain. This domain is found in peptide chain release factors such as RF-1 and RF-2, and a number of smaller proteins of unknown function. This domain contains the peptidyl-tRNA hydrolase activity. The domain contains a highly conserved motif GGQ, where the glutamine is thought to coordinate the water that mediates the hydrolysis..
----------------------------------------------------
candidate #235:	b1864
likelihood ratios: Total 4.4e+07; Clust 4.8,15.6,2.8; BLAST 1.6,1.8,1.9; KEGG 1.8,7.6,14.0; ExprEco 4.4,3.7,12.0; ExprSce ,,; FusE2 ,,; FusE5 ,,; FusE10 ,,;
gene name: b1864	 (NP_416378)	gi: 16129817	length: 246aa
description: hypothetical protein b1864 [Escherichia coli K12].
coverage: Bacteria[1e-137] Eukaryota[8e-38]
conserved domains: (Evalue, description)
	5e-92	pfam01709, DUF28, Domain of unknown function DUF28. This domain is found in bacterial and yeast proteins it compromises the entire length or central region of most of the proteins in the family, all of which are hypothetical with no known function. The average length of this domain is approximately 230 amino acids long..
----------------------------------------------------
candidate #236:	b3421
likelihood ratios: Total 4.3e+07; Clust 1.5,8.9,2.0; BLAST 13.9,59.1,2.2; KEGG 12.9,6.9,1.9; ExprEco 2.3,1.8,1.3; ExprSce ,,; FusE2 ,,; FusE5 ,,; FusE10 ,,;
gene name: b3421	 (NP_417879)	gi: 16131295	length: 408aa
description: hypothetical protein b3421 [Escherichia coli K12].
coverage: Archaea[1e-41] Bacteria[0.0] Eukaryota[4e-36]
conserved domains: (Evalue, description)
	1e-129	pfam01139, UPF0027, Uncharacterized protein family UPF0027..
----------------------------------------------------
candidate #237:	b1727
likelihood ratios: Total 4.2e+07; Clust 3.4,2.2,2.9; BLAST 10.5,2.4,3.4; KEGG 26.6,3.6,1.6; ExprEco 6.4,4.1,5.4; ExprSce ,,; FusE2 ,,; FusE5 ,,; FusE10 ,,;
gene name: b1727	 (NP_416241)	gi: 16129681	length: 222aa
description: putative enzyme, with a phophatase-like domain [Escherichia coli K12].
coverage: Archaea[2e-10] Bacteria[1e-121] Eukaryota[9e-14]
conserved domains: (Evalue, description)
	3e-38	COG0637, COG0637, Predicted phosphatase/phosphohexomutase [General function prediction only].
	6e-21	pfam00702, Hydrolase, haloacid dehalogenase-like hydrolase. This family are structurally different from the alpha/ beta hydrolase family (pfam00561). This family includes L-2-haloacid dehalogenase, epoxide hydrolases and phosphatases. The structure of the family consists of two domains. One is an inserted four helix bundle, which is the least well conserved region of the alignment. The rest of the fold is composed of the core alpha/beta domain..
	4e-20	COG0546, Gph, Predicted phosphatases [General function prediction only].
	5e-16	COG1011, COG1011, Predicted hydrolase (HAD superfamily) [General function prediction only].
----------------------------------------------------
candidate #238:	b1204
likelihood ratios: Total 4.1e+07; Clust 5.0,3.7,17.0; BLAST 9.0,2.7,2.1; KEGG 18.2,2.9,2.1; ExprEco 3.5,2.1,3.1; ExprSce ,,; FusE2 ,,; FusE5 ,,; FusE10 ,,;
gene name: b1204	 (NP_415722)	gi: 16129167	length: 194aa
description: peptidyl-tRNA hydrolase [Escherichia coli K12].
coverage: Bacteria[1e-109] Eukaryota[1e-28]
conserved domains: (Evalue, description)
	2e-69	pfam01195, Pept_tRNA_hydro, Peptidyl-tRNA hydrolase..
----------------------------------------------------
candidate #239:	b2949
likelihood ratios: Total 4.1e+07; Clust 23.1,21.1,3.9; BLAST 3.1,2.3,1.7; KEGG 27.3,4.7,2.2; ExprEco 1.2,2.4,2.1; ExprSce ,,; FusE2 ,,; FusE5 ,,; FusE10 ,,;
gene name: b2949	 (NP_417424)	gi: 16130850	length: 138aa
description: hypothetical protein b2949 [Escherichia coli K12].
coverage: Bacteria[7e-74] Eukaryota[2e-11]
conserved domains: (Evalue, description)
	5e-27	smart00732, YqgFc, Likely ribonuclease with RNase H fold. YqgF proteins are likely to function as an alternative to RuvC in most bacteria, and could be the principal holliday junction resolvases in low-GC Gram-positive bacteria. In Spt6p orthologues, the catalytic residues are substituted indicating that they lack enzymatic functions. .
----------------------------------------------------
candidate #240:	b1859
likelihood ratios: Total 4.0e+07; Clust 26.4,3.1,6.2; BLAST 10.2,22.8,2.5; KEGG 11.4,6.5,1.2; ExprEco 1.0,1.2,1.3; ExprSce ,,; FusE2 ,,; FusE5 ,,; FusE10 ,,;
gene name: b1859	 (NP_416373)	gi: 16129812	length: 261aa
description: High-affinity zinc uptake system membrane protein [Escherichia coli K12].
coverage: Archaea[7e-32] Bacteria[1e-139] Eukaryota[5e-28]
conserved domains: (Evalue, description)
	1e-58	pfam00950, ABC-3, ABC 3 transport family..
	7e-48	COG1108, ZnuB, ABC-type Mn2+/Zn2+ transport systems, permease components [Inorganic ion transport and metabolism].
----------------------------------------------------
candidate #241:	b2946
likelihood ratios: Total 4.0e+07; Clust 33.5,10.7,7.6; BLAST 5.6,1.7,2.0; KEGG 7.2,2.7,1.7; ExprEco 2.5,2.5,3.7; ExprSce ,,; FusE2 ,,; FusE5 ,,; FusE10 ,,;
gene name: b2946	 (NP_417421)	gi: 49176287	length: 252aa
description: hypothetical protein b2946 [Escherichia coli K12].
coverage: Bacteria[1e-141] Eukaryota[4e-09]
conserved domains: (Evalue, description)
	8e-77	COG1385, COG1385, Uncharacterized protein conserved in bacteria [Function unknown].
	5e-26	pfam04452, DUF558, Protein of unknown function (DUF558). Bacterial protein of unknown function, occasionally found adjacent to the diacylglycerol kinase catalytic domain DAGKc (pfam00781)..
----------------------------------------------------
candidate #242:	b0439
likelihood ratios: Total 4.0e+07; Clust 9.8,5.7,6.8; BLAST 2.0,2.9,3.3; KEGG 3.4,6.0,3.3; ExprEco 10.9,3.3,2.2; ExprSce ,,; FusE2 ,,; FusE5 ,,; FusE10 ,,;
gene name: b0439	 (NP_414973)	gi: 16128424	length: 784aa
description: DNA-binding ATP-dependent protease La; heat shock K-protein [Escherichia coli K12].
coverage: Archaea[1e-176] Bacteria[0.0] Eukaryota[1e-162]
conserved domains: (Evalue, description)
	0.0	COG0466, Lon, ATP-dependent Lon protease, bacterial type [Posttranslational modification, protein turnover, chaperones].
	6e-95	pfam05362, Lon_C, Lon protease (S16) C-terminal proteolytic domain. The Lon serine proteases must hydrolyse ATP to degrade protein substrates. In Escherichia coli, these proteases are involved in turnover of intracellular proteins, including abnormal proteins following heat-shock. The active site for protease activity resides in a C-terminal domain. The Lon proteases are classified as family S16 in Merops..
	1e-47	pfam02190, LON, ATP-dependent protease La (LON) domain..
	2e-25	COG1067, LonB, Predicted ATP-dependent protease [Posttranslational modification, protein turnover, chaperones].
	3e-19	pfam00004, AAA, ATPase family associated with various cellular activities (AAA). AAA family proteins often perform chaperone-like functions that assist in the assembly, operation, or disassembly of protein complexes..
	3e-12	COG2802, COG2802, Uncharacterized protein, similar to the N-terminal domain of Lon protease [General function prediction only].
	3e-11	COG0714, COG0714, MoxR-like ATPases [General function prediction only].
	3e-11	COG1750, COG1750, Archaeal serine proteases [General function prediction only].
----------------------------------------------------
candidate #243:	b0660
likelihood ratios: Total 3.9e+07; Clust 55.8,7.7,8.1; BLAST 2.7,1.9,1.5; KEGG 2.2,1.8,1.2; ExprEco 12.0,6.3,4.3; ExprSce ,,; FusE2 ,,; FusE5 ,,; FusE10 ,,;
gene name: b0660	 (NP_415193)	gi: 16128643	length: 359aa
description: putative ATP-binding protein in pho regulon [Escherichia coli K12].
coverage: Archaea[3e-19] Bacteria[0.0]
conserved domains: (Evalue, description)
	1e-139	pfam02562, PhoH, PhoH-like protein. PhoH is a cytoplasmic protein and predicted ATPase that is induced by phosphate starvation..
	1e-124	COG1702, PhoH, Phosphate starvation-inducible protein PhoH, predicted ATPase [Signal transduction mechanisms].
	4e-37	COG1875, COG1875, Predicted ATPase related to phosphate starvation-inducible protein PhoH [Signal transduction mechanisms].
----------------------------------------------------
candidate #244:	b3279
likelihood ratios: Total 3.8e+07; Clust 3.8,6.6,2.8; BLAST 3.0,2.2,1.8; KEGG 8.6,28.8,3.8; ExprEco 5.5,3.3,2.7; ExprSce ,,; FusE2 ,,; FusE5 ,,; FusE10 ,,;
gene name: b3279	 (NP_417738)	gi: 49176334	length: 256aa
description: putative acyl transferase, ferripyochelin-binding [Escherichia coli K12].
coverage: Archaea[3e-32] Bacteria[1e-146] Eukaryota[4e-32]
conserved domains: (Evalue, description)
	4e-61	COG0663, PaaY, Carbonic anhydrases/acetyltransferases, isoleucine patch superfamily [General function prediction only].
----------------------------------------------------
candidate #245:	b1637
likelihood ratios: Total 3.7e+07; Clust 13.5,6.3,3.4; BLAST 11.8,1.7,1.9; KEGG 15.1,3.9,2.4; ExprEco 3.1,4.2,1.9; ExprSce ,,; FusE2 ,,; FusE5 ,,; FusE10 ,,;
gene name: b1637	 (NP_416154)	gi: 16129595	length: 424aa
description: tyrosine tRNA synthetase [Escherichia coli K12].
coverage: Bacteria[0.0] Eukaryota[1e-89]
conserved domains: (Evalue, description)
	1e-140	COG0162, TyrS, Tyrosyl-tRNA synthetase [Translation, ribosomal structure and biogenesis].
	5e-92	cd00805, TyrRS_core, Tyrosinyl-tRNA synthetase (TyrRS) catalytic core domain. TyrRS is a homodimer, which attaches Tyr to the appropriate tRNA. TyrRS is a class I tRNA synthetases, so it aminoacylates the 2'-OH of the nucleotide at the 3' end of the tRNA. The core domain is based on the Rossman fold and is responsible for the ATP-dependent formationof the enzyme bound aminoacyl-adenylate. It contains the class I characteristic HIGH and KMSKS motifs, which are involved in ATP binding..
	1e-72	pfam00579, tRNA-synt_1b, tRNA synthetases class I (W and Y)..
	1e-62	cd00395, Tyr_Trp_RS_core, Tyrosinyl-tRNA synthetase (TyrRS)/Tryptophanyl-tRNA synthetase (TrpRS) catalytic core domain. These enzymes attach Tyr or Trp, respectively, to the appropriate tRNA. These class I enzymes are homodimers, which aminoacylate the 2'-OH of the nucleotide at the 3' of the appropriate tRNA. The core domain is based on the Rossman fold and is responsible for the ATP-dependent formation of the enzyme bound aminoacyl-adenylate. It contains the class I characteristic HIGH and KMSKS motifs, which are involved in ATP binding..
----------------------------------------------------
candidate #246:	b0605
likelihood ratios: Total 3.6e+07; Clust 5.2,3.3,7.2; BLAST 1.7,10.7,17.1; KEGG 6.9,2.1,1.5; ExprEco 5.1,3.0,2.8; ExprSce ,,; FusE2 ,,; FusE5 ,,; FusE10 ,,;
gene name: b0605	 (NP_415138)	gi: 16128588	length: 187aa
description: alkyl hydroperoxide reductase, C22 subunit, thioredoxin-like, detoxification of hydroperoxides [Escherichia coli K12].
coverage: Archaea[3e-45] Bacteria[1e-105] Eukaryota[4e-34]
conserved domains: (Evalue, description)
	4e-64	COG0450, AhpC, Peroxiredoxin [Posttranslational modification, protein turnover, chaperones].
	2e-41	pfam00578, AhpC-TSA, AhpC/TSA family. This family contains proteins related to alkyl hydroperoxide reductase (AhpC) and thiol specific antioxidant (TSA). .
	2e-17	COG1225, Bcp, Peroxiredoxin [Posttranslational modification, protein turnover, chaperones].
----------------------------------------------------
candidate #247:	b2290
likelihood ratios: Total 3.6e+07; Clust 10.7,8.5,4.1; BLAST 4.0,23.1,1.5; KEGG 2.5,2.1,4.2; ExprEco 2.2,2.1,7.3; ExprSce ,,; FusE2 ,,; FusE5 ,,; FusE10 ,,;
gene name: b2290	 (NP_416793)	gi: 16130225	length: 405aa
description: putative PLP-dependent aminotransferase [Escherichia coli K12].
coverage: Archaea[1e-72] Bacteria[0.0] Eukaryota[7e-40]
conserved domains: (Evalue, description)
	8e-99	COG0436, COG0436, Aspartate/tyrosine/aromatic aminotransferase [Amino acid transport and metabolism].
	3e-34	pfam00155, Aminotran_1_2, Aminotransferase class I and II..
	7e-27	COG0079, HisC, Histidinol-phosphate/aromatic aminotransferase and cobyric acid decarboxylase [Amino acid transport and metabolism].
	2e-25	COG1167, ARO8, Transcriptional regulators containing a DNA-binding HTH domain and an aminotransferase domain (MocR family) and their eukaryotic orthologs [Transcription / Amino acid transport and metabolism].
	9e-25	COG1168, MalY, Bifunctional PLP-dependent enzyme with beta-cystathionase and maltose regulon repressor activities [Amino acid transport and metabolism].
----------------------------------------------------
candidate #248:	b3196
likelihood ratios: Total 3.6e+07; Clust 2.4,4.8,2.7; BLAST 12.5,10.9,6.5; KEGG 10.7,4.4,2.5; ExprEco 2.0,2.2,2.4; ExprSce ,,; FusE2 ,,; FusE5 ,,; FusE10 ,,;
gene name: b3196	 (NP_417663)	gi: 16131086	length: 325aa
description: putative Na:Ca transport protein (CacA family) [Escherichia coli K12].
coverage: Archaea[2e-40] Bacteria[1e-175] Eukaryota[1e-28]
conserved domains: (Evalue, description)
	3e-61	COG0530, ECM27, Ca2+/Na+ antiporter [Inorganic ion transport and metabolism].
	2e-12	pfam01699, Na_Ca_ex, Sodium/calcium exchanger protein. This is a family of sodium/calcium exchanger integral membrane proteins. This family covers the integral membrane regions of the proteins. Sodium/calcium exchangers regulate intracellular Ca2+ concentrations in many cells; cardiac myocytes, epithelial cells, neurons retinal rod photoreceptors and smooth muscle cells. Ca2+ is moved into or out of the cytosol depending on Na+ concentration. In humans and rats there are 3 isoforms; NCX1 NCX2 and NCX3..
----------------------------------------------------
candidate #249:	b0947
likelihood ratios: Total 3.5e+07; Clust 1.7,5.3,2.8; BLAST 2.0,3.7,8.5; KEGG 2.1,12.7,3.1; ExprEco 4.6,4.0,14.8; ExprSce ,,; FusE2 ,,; FusE5 ,,; FusE10 ,,;
gene name: b0947	 (NP_415467)	gi: 16128914	length: 369aa
description: putative Fe-S protein [Escherichia coli K12].
coverage: Bacteria[0.0] Eukaryota[1e-35]
conserved domains: (Evalue, description)
	1e-107	COG3217, COG3217, Uncharacterized Fe-S protein [General function prediction only].
	2e-29	pfam03476, MOSC_N, MOSC N-terminal beta barrel domain. This domain is found to the N-terminus of pfam03473. The function of this domain is unknown, however it is predicted to adopt a beta barrel fold..
	2e-20	pfam03473, MOSC, MOSC domain. The MOSC (MOCO sulfurase C-terminal) domain is a superfamily of beta-strand-rich domains identified in the molybdenum cofactor sulfurase and several other proteins from both prokaryotes and eukaryotes. These MOSC domains contain an absolutely conserved cysteine and occur either as stand-alone forms, or fused to other domains such as NifS-like catalytic domain in Molybdenum cofactor sulfurase. The MOSC domain is predicted to be a sulfur-carrier domain that receives sulfur abstracted by the pyridoxal phosphate-dependent NifS-like enzymes, on its conserved cysteine, and delivers it for the formation of diverse sulfur-metal clusters..
	7e-14	COG0633, Fdx, Ferredoxin [Energy production and conversion].
	6e-13	cd00207, fer2, 2Fe-2S iron-sulfur cluster binding domain. Iron-sulfur proteins play an important role in electron transfer processes and in various enzymatic reactions. The family includes plant and algal ferredoxins, which act as electron carriers in photosynthesis and ferredoxins, which participate in redox chains (from bacteria to mammals). Fold is ismilar to thioredoxin..
	4e-11	pfam00111, Fer2, 2Fe-2S iron-sulfur cluster binding domain..
----------------------------------------------------
candidate #250:	b4058
likelihood ratios: Total 3.4e+07; Clust 2.8,4.4,8.2; BLAST 8.8,4.0,2.7; KEGG 14.7,8.1,2.5; ExprEco 4.4,1.4,1.9; ExprSce ,,; FusE2 ,,; FusE5 ,,; FusE10 ,,;
gene name: b4058	 (NP_418482)	gi: 16131884	length: 940aa
description: DNA excision repair enzyme subunit, with UvrBC [Escherichia coli K12].
coverage: Archaea[0.0] Bacteria[0.0] Eukaryota[2e-06]
conserved domains: (Evalue, description)
	0.0	COG0178, UvrA, Excinuclease ATPase subunit [DNA replication, recombination, and repair].
	3e-22	pfam00005, ABC_tran, ABC transporter. ABC transporters for a large family of proteins responsible for translocation of a variety of compounds across biological membranes. ABC transporters are the largest family of proteins in many completely sequenced bacteria. ABC transporters are composed of two copies of this domain and two copies of a transmembrane domain pfam00664. These four domains may belong to a single polypeptide, or belong in different polypeptide chains..
	4e-18	COG1121, ZnuC, ABC-type Mn/Zn transport systems, ATPase component [Inorganic ion transport and metabolism].
	6e-15	cd00267, ABC_ATPase, ABC (ATP-binding cassette) transporter nucleotide-binding domain; ABC transporters are a large family of proteins involved in the transport of a wide variety of different compounds, like sugars, ions, peptides and more complex organic molecules. The nucleotide binding domain shows the highest similarity between all members of the family. ABC transporters are a subset of nucleotide hydrolases that contain a signature motif, Q-loop, and H-loop/switch region in addition to the Walker A motif/P-loop andWalker B motif commonly found in a number of ATP- and GTP-binding and hydrolyzing proteins..
	1e-12	COG1131, CcmA, ABC-type multidrug transport system, ATPase component [Defense mechanisms].
	1e-12	COG1122, CbiO, ABC-type cobalt transport system, ATPase component [Inorganic ion transport and metabolism].
	3e-12	COG2274, SunT, ABC-type bacteriocin/lantibiotic exporters, contain an N-terminal double-glycine peptidase domain [Defense mechanisms].
	3e-12	COG0411, LivG, ABC-type branched-chain amino acid transport systems, ATPase component [Amino acid transport and metabolism].
	8e-12	COG1129, MglA, ABC-type sugar transport system, ATPase component [Carbohydrate transport and metabolism].
	1e-11	COG1132, MdlB, ABC-type multidrug transport system, ATPase and permease components [Defense mechanisms].
	3e-11	COG3845, COG3845, ABC-type uncharacterized transport systems, ATPase components [General function prediction only].
	5e-11	COG4988, CydD, ABC-type transport system involved in cytochrome bd biosynthesis, ATPase and permease components [Energy production and conversion / Posttranslational modification, protein turnover, chaperones].
	1e-10	COG1123, COG1123, ATPase components of various ABC-type transport systems, contain duplicated ATPase [General function prediction only].
----------------------------------------------------
candidate #251:	b1119
likelihood ratios: Total 3.3e+07; Clust 2.1,1.8,96.9; BLAST 28.8,18.8,8.8; KEGG 1.3,1.3,1.4; ExprEco 2.4,1.9,1.8; ExprSce ,,; FusE2 ,,; FusE5 ,,; FusE10 ,,;
gene name: b1119	 (NP_415637)	gi: 16129082	length: 303aa
description: putative NAGC-like transcriptional regulator [Escherichia coli K12].
coverage: Archaea[2e-19] Bacteria[1e-179] Eukaryota[4e-15]
conserved domains: (Evalue, description)
	5e-58	COG1940, NagC, Transcriptional regulator/sugar kinase [Transcription / Carbohydrate transport and metabolism].
	1e-40	pfam00480, ROK, ROK family..
----------------------------------------------------
candidate #252:	b0642
likelihood ratios: Total 3.2e+07; Clust 14.1,7.4,8.4; BLAST 3.8,1.7,1.9; KEGG 12.6,2.8,1.4; ExprEco 3.4,3.3,5.4; ExprSce ,,; FusE2 ,,; FusE5 ,,; FusE10 ,,;
gene name: b0642	 (NP_415175)	gi: 16128625	length: 860aa
description: leucine tRNA synthetase [Escherichia coli K12].
coverage: Archaea[1e-180] Bacteria[0.0] Eukaryota[0.0]
conserved domains: (Evalue, description)
	0.0	cd00815, LeuRS_core_bact, This is the catalytic core domain of the bacterial subfamily of leucyl tRNA synthetase (LeuRS). This class I enzyme is a monomer, which aminoacylates the 2'-OH of the nucleotide at the 3' of the appropriate tRNA. The core domain is based on the Rossman fold and is responsible for the ATP-dependent formation of the enzyme bound aminoacyl-adenylate. It contains the characteristic class I HIGH and KMSKS motifs, which are involved in ATP binding. In Aquifex aeolicus, the gene encoding LeuRS is split in two, just before the KMSKS motif. Consequently, LeuRS is a heterodimer, which likely superimposes with the LeuRS monomer found in most other organisms. LeuRS has an insertion in the core domain, which is subject to both deletions and rearrangements and thus differs between prokaryotic LeuRS and archaeal/eukaryotic LeuRS. This editing region hydrolyzes mischarged cognate tRNAs and thus prevents the incorporation of chemically similar amino acids..
	0.0	COG0495, LeuS, Leucyl-tRNA synthetase [Translation, ribosomal structure and biogenesis].
	1e-160	pfam00133, tRNA-synt_1, tRNA synthetases class I (I, L, M and V). Other tRNA synthetase sub-families are too dissimilar to be included..
	2e-90	COG0525, ValS, Valyl-tRNA synthetase [Translation, ribosomal structure and biogenesis].
	2e-58	COG0060, IleS, Isoleucyl-tRNA synthetase [Translation, ribosomal structure and biogenesis].
	2e-56	cd00668, Ile_Leu_Val_MetRS_core, This is the catalytic core domain of isoleucyl, leucyl, valyl and methioninyl tRNA synthetases. These class I enzymes are all monomers. However, in some species, MetRS functions as a homodimer, as a result of an additional C-terminal domain. These enzymes aminoacylate the 2'-OH of the nucleotide at the 3' of the appropriate tRNA. The core domain is based on the Rossman fold and is responsible for the ATP-dependent formation of the enzyme bound aminoacyl-adenylate. It contains the characteristic class I HIGH and KMSKS motifs, which are involved in ATP binding. Enzymes in this subfamily share an insertion in the core domain, which is subject to both deletions and rearrangements. This editing region hydrolyzes mischarged cognate tRNAs and thus prevents the incorporation of chemically similar amino acids. MetRS has a significantly shorter insertion, which lacks the editing function..
	4e-42	cd00812, LeuRS_core, This is the catalytic core domain of leucyl tRNA synthetase (LeuRS). This class I enzyme is a monomer, which aminoacylates the 2'-OH of the nucleotide at the 3' of the appropriate tRNA. The core domain is based on the Rossman fold and is responsible for the ATP-dependent formation of the enzyme bound aminoacyl-adenylate. It contains the characteristic class I HIGH and KMSKS motifs, which are involved in ATP binding. In Aquifex aeolicus, the gene encoding LeuRS is split in two, just before the KMSKS motif. Consequently, LeuRS is a heterodimer, which likely superimposes with the LeuRS monomer found in most other organisms. LeuRS has an insertion in the core domain, which is subject to both deletions and rearrangements and thus differs between prokaryotic LeuRS and archaeal/eukaryotic LeuRS. This editing region hydrolyzes mischarged cognate tRNAs and thus prevents the incorporation of chemically similar amino acids..
	4e-38	cd00817, ValRS_core, This is the catalytic core domain of valine amino-acyl tRNA synthetases (ValRS) . This enzyme is a monomer, which aminoacylates the 2'-OH of the nucleotide at the 3' of the appropriate tRNA. The core domain is based on the Rossman fold and is responsible for the ATP-dependent formation of the enzyme bound aminoacyl-adenylate. It contains the characteristic class I HIGH and KMSKS motifs, which are involved in ATP binding. ValRS has an insertion in the core domain, which is subject to both deletions and rearrangements. This editing region hydrolyzes mischarged cognate tRNAs and thus prevents the incorporation of chemically similar amino acids..
	6e-38	cd00818, IleRS_core, This is the catalytic core domain of isoleucine amino-acyl tRNA synthetases (IleRS) . This class I enzyme is a monomer, which aminoacylates the 2'-OH of the nucleotide at the 3' of the appropriate tRNA. The core domain is based on the Rossman fold and is responsible for the ATP-dependent formation of the enzyme bound aminoacyl-adenylate. It contains the characteristic class I HIGH and KMSKS motifs, which are involved in ATP binding. IleRS has an insertion in the core domain, which is subject to both deletions and rearrangements. This editing region hydrolyzes mischarged cognate tRNAs and thus prevents the incorporation of chemically similar amino acids..
	3e-29	cd00814, MetRS_core, This is the catalytic core domain of methionine tRNA synthetase (MetRS). This class I enzyme aminoacylates the 2'-OH of the nucleotide at the 3' of the appropriate tRNA. MetRS, which consists of the core domain and a anti-codon binding domain functions as a monomer. However, in some species, the anti-codon binding domain is followed by an EMAP domain. In this case, MetRS functions as a homodimer. The core domain is based on the Rossman fold and is responsible for the ATP-dependent formation of the enzyme bound aminoacyl-adenylate. It contains the characteristic class I HIGH and KMSKS motifs, which are involved in ATP binding. As a result of a deletion event, MetRS has a significantly shorter core domain insertion that IleRS, ValRS, and LeuR. Consequently, the MetRS insertion lacks the editing function..
	7e-29	COG0143, MetG, Methionyl-tRNA synthetase [Translation, ribosomal structure and biogenesis].
	1e-23	cd00802, class_I_aaRS_core, Class I amino acyl-tRNA synthetase (aaRS) catalytic core domain. These enzymes are mostly monomers, which aminoacylate the 2'-OH of the nucleotide at the 3' of the appropriate tRNA. The core domain is based on the Rossman fold and is responsible for the ATP-dependent formation of the enzyme bound aminoacyl-adenylate. It contains the characteristic class I HIGH and KMSKS motifs, which are involved in ATP binding..
	5e-20	cd00816, LeuRS_core_euk_arch, This is the catalytic core domain of archaeal/eukaryotic leucyl tRNA synthetase (LeuRS). This class I enzyme is a monomer, which aminoacylates the 2'-OH of the nucleotide at the 3' of the appropriate tRNA. The core domain is based on the Rossman fold and is responsible for the ATP-dependent formation of the enzyme bound aminoacyl-adenylate. It contains the characteristic class I HIGH and KMSKS motifs, which are involved in ATP binding. LeuRS has an insertion in the core domain, which is subject to both deletions and rearrangements and thus differs between prokaryotic LeuRS and archaeal/eukaryotic LeuRS. This editing region hydrolyzes mischarged cognate tRNAs and thus prevents the incorporation of chemically similar amino acids..
----------------------------------------------------
candidate #253:	b1913
likelihood ratios: Total 3.2e+07; Clust 14.1,12.6,3.8; BLAST 7.1,4.8,2.0; KEGG 12.6,6.7,2.2; ExprEco 1.6,1.6,1.4; ExprSce ,,; FusE2 ,,; FusE5 ,,; FusE10 ,,;
gene name: b1913	 (NP_416423)	gi: 49176168	length: 588aa
description: DNA exisiton repair enzyme together with UvrAB [Escherichia coli K12].
coverage: Archaea[3e-93] Bacteria[0.0]
conserved domains: (Evalue, description)
	0.0	COG0322, UvrC, Nuclease subunit of the excinuclease complex [DNA replication, recombination, and repair].
	8e-12	smart00465, GIYc, GIY-YIG type nucleases (URI domain); .
	1e-10	pfam01541, GIY-YIG, GIY-YIG catalytic domain. This domain called GIY-YIG is found in the amino terminal region of excinuclease abc subunit c (uvrC), bacteriophage T4 endonucleases segA, segB, segC, segD and segE; it is also found in putative endonucleases encoded by group I introns of fungi and phage. The structure of I-TevI a GIY-YIG endonuclease, reveals a novel alpha/beta-fold with a central three-stranded antiparallel beta-sheet flanked by three helices. The most conserved and putative catalytic residues are located on a shallow, concave surface and include a metal coordination site. .
----------------------------------------------------
candidate #254:	b1985
likelihood ratios: Total 3.2e+07; Clust 3.2,3.6,3.4; BLAST 51.4,4.0,5.7; KEGG 6.4,5.2,5.5; ExprEco 1.8,1.4,1.4; ExprSce ,,; FusE2 ,,; FusE5 ,,; FusE10 ,,;
gene name: b1985	 (NP_416491)	gi: 16129928	length: 547aa
description: putative transport protein (MATE family) [Escherichia coli K12].
coverage: Archaea[2e-39] Bacteria[0.0] Eukaryota[3e-21]
conserved domains: (Evalue, description)
	2e-75	COG0534, NorM, Na+-driven multidrug efflux pump [Defense mechanisms].
	3e-21	pfam01554, MatE, MatE. The MatE domain.
----------------------------------------------------
candidate #255:	b2899
likelihood ratios: Total 3.1e+07; Clust 2.6,6.1,4.3; BLAST 23.0,1.5,5.1; KEGG 6.5,3.9,5.8; ExprEco 1.6,1.5,6.8; ExprSce ,,; FusE2 ,,; FusE5 ,,; FusE10 ,,;
gene name: b2899	 (NP_417375)	gi: 16130801	length: 219aa
description: putative oxidoreductase [Escherichia coli K12].
coverage: Bacteria[1e-120] Eukaryota[3e-73]
conserved domains: (Evalue, description)
	1e-50	COG1272, COG1272, Predicted membrane protein, hemolysin III homolog [General function prediction only].
	1e-25	pfam03006, UPF0073, Uncharacterised protein family (Hly-III / UPF0073). Members of this family are integral membrane proteins. This family includes a protein with hemolytic activity from Bacillus cereus. It is not clear if all the members of this family are hemolysins. It has been proposed that YOL002c encodes a Saccharomyces cerevisiae protein that plays a key role in metabolic pathways that regulate lipid and phosphate metabolism..
----------------------------------------------------
candidate #256:	b3703
likelihood ratios: Total 3.1e+07; Clust 1.9,3.9,1.9; BLAST 14.7,1.9,1.7; KEGG 6.5,3.6,1.8; ExprEco 16.4,11.1,6.2; ExprSce ,,; FusE2 ,,; FusE5 ,,; FusE10 ,,;
gene name: b3703	 (NP_418158)	gi: 16131571	length: 46aa
description: 50S ribosomal subunit protein L34 [Escherichia coli K12].
coverage: Bacteria[3e-18] Eukaryota[3e-09]
----------------------------------------------------
candidate #257:	b2493
likelihood ratios: Total 3.1e+07; Clust 8.0,4.5,9.0; BLAST 22.1,9.5,1.6; KEGG 4.2,9.3,1.9; ExprEco 1.6,1.5,1.6; ExprSce ,,; FusE2 ,,; FusE5 ,,; FusE10 ,,;
gene name: b2493	 (NP_416988)	gi: 16130418	length: 353aa
description: putative permease [Escherichia coli K12].
coverage: Archaea[2e-17] Bacteria[0.0]
conserved domains: (Evalue, description)
	5e-43	pfam01594, UPF0118, Domain of unknown function DUF20. This transmembrane region is found in putative permeases and predicted transmembrane proteins it has no known function. It is not clear what source suggested that these proteins may be permeases and this information should be treated with caution..
	2e-41	COG0628, PerM, Predicted permease [General function prediction only].
----------------------------------------------------
candidate #258:	b3469
likelihood ratios: Total 3.0e+07; Clust 2.1,3.0,10.3; BLAST 5.2,2.6,6.9; KEGG 15.6,2.0,1.2; ExprEco 3.5,19.2,2.0; ExprSce ,,; FusE2 ,,; FusE5 ,,; FusE10 ,,;
gene name: b3469	 (NP_417926)	gi: 16131341	length: 732aa
description: Pb/Cd/Zn/Hg transporting ATPase (P-type ATPase family) [Escherichia coli K12].
coverage: Archaea[1e-116] Bacteria[0.0] Eukaryota[5e-91]
conserved domains: (Evalue, description)
	0.0	COG2217, ZntA, Cation transport ATPase [Inorganic ion transport and metabolism].
	1e-56	pfam00122, E1-E2_ATPase, E1-E2 ATPase..
	2e-55	COG2216, KdpB, High-affinity K+ transport system, ATPase chain B [Inorganic ion transport and metabolism].
	3e-32	COG0474, MgtA, Cation transport ATPase [Inorganic ion transport and metabolism].
	8e-14	pfam00702, Hydrolase, haloacid dehalogenase-like hydrolase. This family are structurally different from the alpha/ beta hydrolase family (pfam00561). This family includes L-2-haloacid dehalogenase, epoxide hydrolases and phosphatases. The structure of the family consists of two domains. One is an inserted four helix bundle, which is the least well conserved region of the alignment. The rest of the fold is composed of the core alpha/beta domain..
----------------------------------------------------
candidate #259:	b2828
likelihood ratios: Total 3.0e+07; Clust 11.3,5.7,4.7; BLAST 8.1,2.4,1.5; KEGG 29.0,5.7,2.3; ExprEco 2.0,2.0,2.2; ExprSce ,,; FusE2 ,,; FusE5 ,,; FusE10 ,,;
gene name: b2828	 (NP_417305)	gi: 16130732	length: 291aa
description: phosphatidylglycerol-prolipoprotein diacylglyceryl transferase [Escherichia coli K12].
coverage: Bacteria[1e-171]
conserved domains: (Evalue, description)
	2e-76	pfam01790, LGT, Prolipoprotein diacylglyceryl transferase..
----------------------------------------------------
candidate #260:	b3936
likelihood ratios: Total 3.0e+07; Clust 2.8,22.8,3.2; BLAST 3.0,1.4,1.4; KEGG 2.8,1.6,1.7; ExprEco 34.4,14.3,6.8; ExprSce ,,; FusE2 ,,; FusE5 ,,; FusE10 ,,;
gene name: b3936	 (NP_418371)	gi: 16131774	length: 70aa
description: 50S ribosomal subunit protein L31 [Escherichia coli K12].
coverage: Bacteria[2e-36] Eukaryota[3e-07]
conserved domains: (Evalue, description)
	1e-23	pfam01197, Ribosomal_L31, Ribosomal protein L31..
	5e-21	COG0254, RpmE, Ribosomal protein L31 [Translation, ribosomal structure and biogenesis].
----------------------------------------------------
candidate #261:	b2467
likelihood ratios: Total 2.9e+07; Clust 45.6,6.7,4.3; BLAST 5.7,3.5,1.4; KEGG 4.9,5.6,2.0; ExprEco 2.7,2.0,2.8; ExprSce ,,; FusE2 ,,; FusE5 ,,; FusE10 ,,;
gene name: b2467	 (NP_416962)	gi: 16130392	length: 191aa
description: conserved protein, MutT-like [Escherichia coli K12].
coverage: Archaea[3e-12] Bacteria[1e-105] Eukaryota[1e-13]
----------------------------------------------------
candidate #262:	b0147
likelihood ratios: Total 2.9e+07; Clust 24.8,14.5,3.3; BLAST 1.3,3.7,3.2; KEGG 4.3,4.4,3.8; ExprEco 3.5,2.6,2.5; ExprSce ,,; FusE2 ,,; FusE5 ,,; FusE10 ,,;
gene name: b0147	 (NP_414689)	gi: 49176001	length: 179aa
description: 2'-5' RNA ligase [Escherichia coli K12].
coverage: Archaea[5e-07] Bacteria[1e-101]
conserved domains: (Evalue, description)
	2e-38	COG1514, LigT, 2'-5' RNA ligase [Translation, ribosomal structure and biogenesis].
	4e-12	pfam02834, 2_5_RNA_ligase, 2',5' RNA ligase family. Members of this family are bacterial and archaeal RNA ligases that are able to ligate tRNA half molecules containing 2',3'-cyclic phosphate and 5' hydroxyl termini to products containing the 2',5' phosphodiester linkage. Each member of this family contains an internal duplication, each of which contains an HXTX motif that defines the family. The structure of a related protein is known..
----------------------------------------------------
candidate #263:	b4171
likelihood ratios: Total 2.8e+07; Clust 6.0,7.3,2.9; BLAST 5.6,1.8,1.7; KEGG 6.0,2.5,1.7; ExprEco 66.2,5.0,1.6; ExprSce ,,; FusE2 ,,; FusE5 ,,; FusE10 ,,;
gene name: b4171	 (NP_418592)	gi: 16131993	length: 316aa
description: delta(2)-isopentenylpyrophosphate tRNA-adenosine transferase [Escherichia coli K12].
coverage: Bacteria[1e-177] Eukaryota[9e-36]
conserved domains: (Evalue, description)
	1e-109	COG0324, MiaA, tRNA delta(2)-isopentenylpyrophosphate transferase [Translation, ribosomal structure and biogenesis].
	1e-101	pfam01715, IPPT, IPP transferase. This is a family of IPP transferases EC:2.5.1.8 also known as tRNA delta(2)-isopentenylpyrophosphate transferase. These enzymes modify both cytoplasmic and mitochondrial tRNAs at A(37) to give isopentenyl A(37)..
----------------------------------------------------
candidate #264:	b1867
likelihood ratios: Total 2.8e+07; Clust 2.8,2.3,2.0; BLAST 7.5,1.7,5.6; KEGG 4.5,3.2,2.6; ExprEco 5.1,27.8,6.0; ExprSce ,,; FusE2 ,,; FusE5 ,,; FusE10 ,,;
gene name: b1867	 (NP_416381)	gi: 16129820	length: 199aa
description: putative enzyme [Escherichia coli K12].
coverage: Archaea[4e-41] Bacteria[1e-110] Eukaryota[8e-10]
conserved domains: (Evalue, description)
	1e-50	pfam00857, Isochorismatase, Isochorismatase family. This family are hydrolase enzymes..
	2e-34	cd00431, cysteine_hydrolases, Cysteine hydrolases; This family contains amidohydrolases, like CSHase (N-carbamoylsarcosine amidohydrolase), involved in creatine metabolism and nicotinamidase, converting nicotinamide to nicotinic acid and ammonia in the pyridine nucleotide cycle. It also contains isochorismatase, an enzyme that catalyzes the conversion of isochorismate to 2,3-dihydroxybenzoate and pyruvate, via the hydrolysis of the vinyl ether bond, and other related enzymes with unknown function..
	1e-28	COG1335, PncA, Amidases related to nicotinamidase [Secondary metabolites biosynthesis, transport, and catabolism].
	6e-24	cd01014, nicotinamidase_related, Nicotinamidase_ related amidohydrolases. Cysteine hydrolases of unknown function that share the catalytic triad with other amidohydrolases, like nicotinamidase, which converts nicotinamide to nicotinic acid and ammonia..
	1e-16	cd01015, CSHase, N-carbamoylsarcosine amidohydrolase (CSHase) hydrolyzes N-carbamoylsarcosine to sarcosine, carbon dioxide and ammonia. CSHase is involved in one of the two alternative pathways for creatinine degradation to glycine in microorganisms.This CSHase-containing pathway degrades creatinine via N-methylhydantoin N-carbamoylsarcosine and sarcosine to glycine. Enzymes of this pathway are used in the diagnosis for renal disfunction, for determining creatinine levels in urine and serum..
	5e-16	COG1535, EntB, Isochorismate hydrolase [Secondary metabolites biosynthesis, transport, and catabolism].
	6e-12	cd01013, isochorismatase, Isochorismatase, also known as 2,3 dihydro-2,3 dihydroxybenzoate synthase, catalyses the conversion of isochorismate, in the presence of water, to 2,3-dihydroxybenzoate and pyruvate, via the hydrolysis of a vinyl ether, an uncommon reaction in biological systems. Isochorismatase is part of the phenazine biosynthesis pathway. Phenazines are antimicrobial compounds that provide the competitive advantage for certain bacteria..
	3e-11	cd01011, nicotinamidase, Nicotinamidase/pyrazinamidase (PZase). Nicotinamidase, a ubiquitous enzyme in prokaryotes, converts nicotinamide to nicotinic acid (niacin) and ammonia, which in turn can be recycled to make nicotinamide adenine dinucleotide (NAD). The same enzyme is also called pyrazinamidase, because in converts the tuberculosis drug pyrazinamide (PZA) into its active form pyrazinoic acid (POA)..
----------------------------------------------------
candidate #265:	b3408
likelihood ratios: Total 2.8e+07; Clust 3.0,2.3,16.2; BLAST 2.4,1.4,2.6; KEGG 1.5,2.6,9.8; ExprEco 9.1,5.4,15.6; ExprSce ,,; FusE2 ,,; FusE5 ,,; FusE10 ,,;
gene name: b3408	 (NP_417867)	gi: 16131284	length: 75aa
description: ferrous iron transport protein A [Escherichia coli K12].
coverage: Bacteria[9e-36]
----------------------------------------------------
candidate #266:	b3464
likelihood ratios: Total 2.8e+07; Clust 4.9,6.9,3.5; BLAST 3.8,2.1,1.5; KEGG 54.1,1.4,1.2; ExprEco 6.5,11.7,3.1; ExprSce ,,; FusE2 ,,; FusE5 ,,; FusE10 ,,;
gene name: b3464	 (NP_417921)	gi: 16131336	length: 497aa
description: cell division membrane protein [Escherichia coli K12].
coverage: Archaea[4e-59] Bacteria[0.0] Eukaryota[6e-60]
conserved domains: (Evalue, description)
	1e-115	COG0552, FtsY, Signal recognition particle GTPase [Intracellular trafficking and secretion].
	2e-74	pfam00448, SRP54, SRP54-type protein, GTPase domain. This family includes relatives of the G-domain of the SRP54 family of proteins..
	6e-64	COG0541, Ffh, Signal recognition particle GTPase [Intracellular trafficking and secretion].
	6e-22	COG1419, FlhF, Flagellar GTP-binding protein [Cell motility and secretion].
----------------------------------------------------
candidate #267:	b4195
likelihood ratios: Total 2.8e+07; Clust 2.0,1.4,1.4; BLAST 37.5,11.2,9.3; KEGG 6.6,15.9,7.0; ExprEco 1.5,1.4,1.2; ExprSce ,,; FusE2 ,,; FusE5 ,,; FusE10 ,,;
gene name: b4195	 (NP_418616)	gi: 16132017	length: 154aa
description: putative PTS family enzyme IIA component, possibly ascorbate-specific [Escherichia coli K12].
coverage: Bacteria[6e-83]
conserved domains: (Evalue, description)
	1e-39	pfam00359, PTS_EIIA_2, Phosphoenolpyruvate-dependent sugar phosphotransferase system, EIIA 2..
	4e-28	cd00211, PTS_IIA_fru, PTS_IIA, PTS system, fructose/mannitol specific IIA subunit. The bacterial phosphoenolpyruvate: sugar phosphotransferase system (PTS) is a multi-protein system involved in the regulation of a variety of metabolic and transcriptional processes. This family is one of four structurally and functionally distinct group IIA PTS system cytoplasmic enzymes, necessary for the uptake of carbohydrates across the cytoplasmic membrane and their phosphorylation..
	2e-26	COG1762, PtsN, Phosphotransferase system mannitol/fructose-specific IIA domain (Ntr-type) [Carbohydrate transport and metabolism / Signal transduction mechanisms].
	6e-13	COG4668, MtlA, Mannitol/fructose-specific phosphotransferase system, IIA domain [Carbohydrate transport and metabolism].
----------------------------------------------------
candidate #268:	b1802
likelihood ratios: Total 2.7e+07; Clust 1.1,2.9,2.0; BLAST 6.0,47.6,5.4; KEGG 9.5,18.6,9.3; ExprEco 1.5,1.0,1.1; ExprSce ,,; FusE2 ,,; FusE5 ,,; FusE10 ,,;
gene name: b1802	 (NP_416316)	gi: 16129756	length: 374aa
description: putative di(mono)oxygenase, alpha subunit [Escherichia coli K12].
coverage: Archaea[1e-37] Bacteria[0.0] Eukaryota[3e-35]
conserved domains: (Evalue, description)
	3e-65	COG4638, HcaE, Phenylpropionate dioxygenase and related ring-hydroxylating dioxygenases, large terminal subunit [Inorganic ion transport and metabolism / General function prediction only].
	3e-15	pfam00355, Rieske, Rieske [2Fe-2S] domain. The rieske domain has a [2Fe-2S] centre. Two conserved cysteines that one Fe ion while the other Fe ion is coordinated by two conserved histidines..
----------------------------------------------------
candidate #269:	b3912
likelihood ratios: Total 2.6e+07; Clust 1.6,10.4,1.7; BLAST 2.6,1.8,3.8; KEGG 5.0,37.8,3.4; ExprEco 5.4,4.6,3.1; ExprSce ,,; FusE2 ,,; FusE5 ,,; FusE10 ,,;
gene name: b3912	 (NP_418348)	gi: 16131752	length: 232aa
description: response regulator in two-component regulatory system with CpxA, regulates expression of stress-related genes (OmpR family) [Escherichia coli K12].
coverage: Archaea[9e-23] Bacteria[1e-128] Eukaryota[5e-39]
conserved domains: (Evalue, description)
	2e-62	COG0745, OmpR, Response regulators consisting of a CheY-like receiver domain and a winged-helix DNA-binding domain [Signal transduction mechanisms / Transcription].
	5e-28	cd00156, REC, Signal receiver domain; originally thought to be unique to bacteria (CheY, OmpR, NtrC, and PhoB), now recently identified in eukaroytes ETR1 Arabidopsis thaliana; this domain receives the signal from the sensor partner in a two-component systems; contains a phosphoacceptor site that is phosphorylated by histidine kinase homologs; usually found N-terminal to a DNA binding effector domain; forms homodimers.
	3e-23	COG2204, AtoC, Response regulator containing CheY-like receiver, AAA-type ATPase, and DNA-binding domains [Signal transduction mechanisms].
	6e-23	cd00383, trans_reg_C, Effector domain of response regulator. Bacteria and certain eukaryotes like protozoa and higher plants use two-component signal transduction systems to detect and respond to changes in the environment. The system consists of a sensor histidine kinase and a response regulator. The former autophosphorylates in a histidine residue on detecting an external stimulus. The phosphate is then transferred to an invariant aspartate residue in a highly conserved receiver domain of the response regulator. Phosphorylation activates a variable effector domain of the response regulator, which triggers the cellular response. The C-terminal effector domain contains DNA and RNA polymerase binding sites. Several dimers or monomers bind head to tail to small tandem repeats upstream of the genes. The RNA polymerase binding sites interact with the alpha or sigma subunite of RNA polymerase..
	4e-22	COG3706, PleD, Response regulator containing a CheY-like receiver domain and a GGDEF domain [Signal transduction mechanisms].
	5e-21	COG3437, COG3437, Response regulator containing a CheY-like receiver domain and an HD-GYP domain [Transcription / Signal transduction mechanisms].
	8e-19	COG2197, CitB, Response regulator containing a CheY-like receiver domain and an HTH DNA-binding domain [Signal transduction mechanisms / Transcription].
	6e-17	COG4565, CitB, Response regulator of citrate/malate metabolism [Transcription / Signal transduction mechanisms].
	5e-16	pfam00486, Trans_reg_C, Transcriptional regulatory protein, C terminal..
	2e-15	COG4753, COG4753, Response regulator containing CheY-like receiver domain and AraC-type DNA-binding domain [Signal transduction mechanisms].
	3e-14	COG2201, CheB, Chemotaxis response regulator containing a CheY-like receiver domain and a methylesterase domain [Cell motility and secretion / Signal transduction mechanisms].
	4e-13	COG4566, TtrR, Response regulator [Signal transduction mechanisms].
	8e-12	COG4567, COG4567, Response regulator consisting of a CheY-like receiver domain and a Fis-type HTH domain [Signal transduction mechanisms / Transcription].
	4e-11	COG3710, CadC, DNA-binding winged-HTH domains [Transcription].
----------------------------------------------------
candidate #270:	b2592
likelihood ratios: Total 2.6e+07; Clust 17.2,5.1,7.1; BLAST 3.2,1.6,1.5; KEGG 4.7,2.8,2.1; ExprEco 22.4,3.6,2.3; ExprSce ,,; FusE2 ,,; FusE5 ,,; FusE10 ,,;
gene name: b2592	 (NP_417083)	gi: 16130513	length: 857aa
description: ATP-dependent protease, Hsp 100, part of multi-chaperone system with DnaK, DnaJ, and GrpE [Escherichia coli K12].
coverage: Archaea[0.0] Bacteria[0.0] Eukaryota[0.0]
conserved domains: (Evalue, description)
	0.0	COG0542, ClpA, ATPases with chaperone activity, ATP-binding subunit [Posttranslational modification, protein turnover, chaperones].
----------------------------------------------------
candidate #271:	b2127
likelihood ratios: Total 2.6e+07; Clust 3.7,3.0,1.9; BLAST 12.2,7.2,1.2; KEGG 8.8,2.9,1.2; ExprEco 2.3,57.2,2.7; ExprSce ,,; FusE2 ,,; FusE5 ,,; FusE10 ,,;
gene name: b2127	 (NP_416631)	gi: 16130065	length: 243aa
description: putative transcriptional regulator [Escherichia coli K12].
coverage: Bacteria[1e-141]
conserved domains: (Evalue, description)
	3e-23	cd01104, HTH_MlrA, Helix-turn-helix transcription regulator MlrA (merR-like regulator A). The MlrA protein, also known as YehV, has been shown to control cell-cell aggregation by co-regulating the expression of curli and extracellular matrix production in Escherichia coli and Salmonella typhimurium. Its close homolog, CarA from Myxococcus xanthus, is involved in activation of the carotenoid biosynthesis genes by light. These proteins belong to the MERR superfamily of transcription regulators that promote expression of several stress regulon genes by reconfiguring the spacer between the -35 and -10 promoter elements. Their conserved N-terminal domains contain predicted HTH (helix-turn-helix) motives that mediate DNA binding, while the dissimilar C-terminal domains bind specific coactivator molecules..
	4e-16	smart00422, HTH_MERR, helix_turn_helix, mercury resistance; .
	1e-14	cd00592, HTH_MERR, Helix-turn-helix transcription regulator MERR, N-terminal domain. The MERR family transcription regulators have been shown to mediate responses to stress including exposure to heavy metals, drugs, or oxygen radicals in eubacterial and some archaeal species. They regulate transcription of multidrug/metal ion transporters genes and oxidative stress regulons by reconfiguring the spacer between the -35 and -10 promoter elements. A typical MERR regulator is comprised of two distinct domains that harbor the regulatory (effector-binding) site and the active (DNA-binding) site. Their N-terminal domains are homologous and contain a DNA-binding winged HTH (helix-turn-helix) motif, while the C-terminal domains are often dissimilar and bind specific coactivator molecules such as metal ions, drugs, and organic substrates..
	3e-13	COG0789, SoxR, Predicted transcriptional regulators [Transcription].
	5e-12	cd01279, HTH_HspR, Helix-turn-helix transcription regulator HspR. Heat shock protein regulators (HspR) have been shown to regulate expression of specific regulons in response to high temperature or high osmolarity in Streptomyces and Helicobacter, respectively. These proteins share the N-terminal DNA binding domain with other transcription regulators of the MERR superfamily that promote transcription by reconfiguring the spacer between the -35 and -10 promoter elements. A typical MERR regulator is comprised of two distinct domains that harbor the regulatory (effector-binding) site and the active (DNA-binding) site. Their conserved N-terminal domains contain predicted HTH (helix-turn-helix) motives that mediate DNA binding, while the dissimilar C-terminal domains bind specific coactivator molecules.
	8e-11	cd01280, HTH_MERR_1, Helix-turn-helix MERR transcription regulator, subgroup 1. Based on sequence similarity, these proteins were predicted to function as transcription regulators that mediate responses to stress in eubacteria. They belong to the MERR suoerfamily of transcription regulators that promote transcription of various stress regulons by reconfiguring the operator sequence located between the -35 and -10 promoter elements. A typical MERR regulator is comprised of two distinct domains that harbor the regulatory (effector-binding) site and the active (DNA-binding) site. Their N-terminal domains are homologous and contain a DNA-binding winged HTH (helix-turn-helix) motif, while the C-terminal domains are often dissimilar and bind specific coactivator molecules such as metal ions, drugs, and organic substrates..
----------------------------------------------------
candidate #272:	b1649
likelihood ratios: Total 2.6e+07; Clust 4.3,6.9,7.6; BLAST 1.8,2.9,2.4; KEGG 1.4,7.5,203.5; ExprEco 1.2,1.5,2.3; ExprSce ,,; FusE2 ,,; FusE5 ,,; FusE10 ,,;
gene name: b1649	 (NP_416166)	gi: 16129607	length: 199aa
description: hypothetical transcriptional regulator [Escherichia coli K12].
coverage: Bacteria[1e-112]
conserved domains: (Evalue, description)
	4e-14	COG1309, AcrR, Transcriptional regulator [Transcription].
----------------------------------------------------
candidate #273:	b3035
likelihood ratios: Total 2.5e+07; Clust 4.8,2.4,3.2; BLAST 2.8,3.4,2.8; KEGG 3.5,2.0,2.5; ExprEco 25.8,8.2,7.1; ExprSce ,,; FusE2 ,,; FusE5 ,,; FusE10 ,,;
gene name: b3035	 (NP_417507)	gi: 16130931	length: 495aa
description: outer membrane channel; specific tolerance to colicin E1; segregation of daughter chromosomes [Escherichia coli K12].
coverage: Bacteria[0.0]
conserved domains: (Evalue, description)
	4e-54	COG1538, TolC, Outer membrane protein [Cell envelope biogenesis, outer membrane / Intracellular trafficking and secretion].
	2e-25	pfam02321, OEP, Outer membrane efflux protein. The OEP family (Outer membrane efflux protein) form trimeric channels that allow export of a variety of substrates in Gram negative bacteria. Each member of this family is composed of two repeats. The trimeric channel is composed of a 12 stranded all beta sheet barrel that spans the outer membrane, and a long all helical barrel that spans the periplasm..
----------------------------------------------------
candidate #274:	b0598
likelihood ratios: Total 2.5e+07; Clust 3.8,5.4,2.8; BLAST 10.3,4.3,6.7; KEGG 6.9,10.0,8.8; ExprEco 1.0,1.9,1.3; ExprSce ,,; FusE2 ,,; FusE5 ,,; FusE10 ,,;
gene name: b0598	 (NP_415130)	gi: 16128581	length: 701aa
description: carbon starvation protein [Escherichia coli K12].
coverage: Archaea[1e-66] Bacteria[0.0]
conserved domains: (Evalue, description)
	1e-179	COG1966, CstA, Carbon starvation protein, predicted membrane protein [Signal transduction mechanisms].
	1e-153	pfam02554, CstA, Carbon starvation protein CstA. This family consists of Carbon starvation protein CstA a predicted membrane protein. It has been suggested that CstA is involved in peptide utilisation..
----------------------------------------------------
candidate #275:	b0027
likelihood ratios: Total 2.4e+07; Clust 43.9,6.2,3.5; BLAST 4.2,1.7,1.4; KEGG 22.3,5.6,1.6; ExprEco 1.6,1.7,4.5; ExprSce ,,; FusE2 ,,; FusE5 ,,; FusE10 ,,;
gene name: b0027	 (NP_414568)	gi: 16128021	length: 164aa
description: prolipoprotein signal peptidase (SPase II) [Escherichia coli K12].
coverage: Bacteria[4e-91]
conserved domains: (Evalue, description)
	2e-41	pfam01252, Peptidase_A8, Signal peptidase (SPase) II..
	3e-38	COG0597, LspA, Lipoprotein signal peptidase [Cell envelope biogenesis, outer membrane / Intracellular trafficking and secretion].
----------------------------------------------------
candidate #276:	b2615
likelihood ratios: Total 2.4e+07; Clust 15.6,4.2,5.9; BLAST 4.8,2.5,2.7; KEGG 2.2,1.4,1.1; ExprEco 2.6,2.3,102.4; ExprSce ,,; FusE2 ,,; FusE5 ,,; FusE10 ,,;
gene name: b2615	 (NP_417105)	gi: 16130534	length: 292aa
description: NAD kinase [Escherichia coli K12].
coverage: Archaea[2e-33] Bacteria[1e-167] Eukaryota[1e-26]
conserved domains: (Evalue, description)
	7e-81	COG0061, COG0061, Predicted sugar kinase [Carbohydrate transport and metabolism].
	5e-68	pfam01513, NAD_kinase, ATP-NAD kinase. Members of this family are ATP-NAD kinases EC:2.7.1.23. Catalyses the phosphorylation of NAD to NADP utilising ATP and other nucleoside triphosphates as well as inorganic polyphosphate as a source of phosphorus..
----------------------------------------------------
candidate #277:	b2494
likelihood ratios: Total 2.4e+07; Clust 1.7,2.3,5.3; BLAST 6.0,7.4,5.1; KEGG 7.8,2.0,3.6; ExprEco 3.8,4.2,5.7; ExprSce ,,; FusE2 ,,; FusE5 ,,; FusE10 ,,;
gene name: b2494	 (NP_416989)	gi: 16130419	length: 487aa
description: hypothetical protein b2494 [Escherichia coli K12].
coverage: Bacteria[0.0] Eukaryota[6e-11]
conserved domains: (Evalue, description)
	1e-162	COG4783, COG4783, Putative Zn-dependent protease, contains TPR repeats [General function prediction only].
	1e-23	COG4784, COG4784, Putative Zn-dependent protease [General function prediction only].
	2e-18	pfam01435, Peptidase_M48, Peptidase family M48..
	5e-14	COG0501, HtpX, Zn-dependent protease with chaperone function [Posttranslational modification, protein turnover, chaperones].
----------------------------------------------------
candidate #278:	b2944
likelihood ratios: Total 2.4e+07; Clust 1.4,22.2,6.5; BLAST 1.5,5.4,2.5; KEGG 3.3,43.5,4.3; ExprEco 2.4,2.2,1.8; ExprSce ,,; FusE2 ,,; FusE5 ,,; FusE10 ,,;
gene name: b2944	 (NP_417419)	gi: 16130845	length: 165aa
description: hypothetical protein b2944 [Escherichia coli K12].
coverage: Bacteria[1e-93]
conserved domains: (Evalue, description)
	3e-51	pfam03926, DUF335, Putative metallopeptidase (SprT family). This family of uncharacterised proteins may be zinc metallopeptidases..
	8e-32	smart00731, SprT, SprT homologues. Predicted to have roles in transcription elongation. Contains a conserved HExxH motif, indicating a metalloprotease function. .
----------------------------------------------------
candidate #279:	b2249
likelihood ratios: Total 2.3e+07; Clust 7.1,20.7,4.6; BLAST 1.8,6.2,9.3; KEGG 1.8,3.5,3.6; ExprEco 1.8,2.1,3.9; ExprSce ,,; FusE2 ,,; FusE5 ,,; FusE10 ,,;
gene name: b2249	 (NP_416752)	gi: 16130184	length: 400aa
description: putative competence-damage protein [Escherichia coli K12].
coverage: Archaea[3e-26] Bacteria[0.0] Eukaryota[8e-56]
conserved domains: (Evalue, description)
	2e-75	COG1058, CinA, Predicted nucleotide-utilizing enzyme related to molybdopterin-biosynthesis enzyme MoeA [General function prediction only].
----------------------------------------------------
candidate #280:	b0127
likelihood ratios: Total 2.3e+07; Clust 13.1,49.1,9.5; BLAST 2.2,3.8,2.6; KEGG 2.3,1.9,1.3; ExprEco 4.3,2.5,2.8; ExprSce ,,; FusE2 ,,; FusE5 ,,; FusE10 ,,;
gene name: b0127	 (NP_414669)	gi: 16128120	length: 308aa
description: putative ATP-binding component of a transport system [Escherichia coli K12].
coverage: Archaea[1e-60] Bacteria[1e-171] Eukaryota[6e-32]
conserved domains: (Evalue, description)
	7e-74	COG1131, CcmA, ABC-type multidrug transport system, ATPase component [Defense mechanisms].
	7e-45	cd00267, ABC_ATPase, ABC (ATP-binding cassette) transporter nucleotide-binding domain; ABC transporters are a large family of proteins involved in the transport of a wide variety of different compounds, like sugars, ions, peptides and more complex organic molecules. The nucleotide binding domain shows the highest similarity between all members of the family. ABC transporters are a subset of nucleotide hydrolases that contain a signature motif, Q-loop, and H-loop/switch region in addition to the Walker A motif/P-loop andWalker B motif commonly found in a number of ATP- and GTP-binding and hydrolyzing proteins..
	5e-44	COG4555, NatA, ABC-type Na+ transport system, ATPase component [Energy production and conversion / Inorganic ion transport and metabolism].
	6e-42	COG1135, AbcC, ABC-type metal ion transport system, ATPase component [Inorganic ion transport and metabolism].
	4e-40	COG1136, SalX, ABC-type antimicrobial peptide transport system, ATPase component [Defense mechanisms].
	2e-39	pfam00005, ABC_tran, ABC transporter. ABC transporters for a large family of proteins responsible for translocation of a variety of compounds across biological membranes. ABC transporters are the largest family of proteins in many completely sequenced bacteria. ABC transporters are composed of two copies of this domain and two copies of a transmembrane domain pfam00664. These four domains may belong to a single polypeptide, or belong in different polypeptide chains..
	2e-38	COG4152, COG4152, ABC-type uncharacterized transport system, ATPase component [General function prediction only].
	2e-37	COG1121, ZnuC, ABC-type Mn/Zn transport systems, ATPase component [Inorganic ion transport and metabolism].
	3e-37	COG1126, GlnQ, ABC-type polar amino acid transport system, ATPase component [Amino acid transport and metabolism].
	4e-37	COG1116, TauB, ABC-type nitrate/sulfonate/bicarbonate transport system, ATPase component [Inorganic ion transport and metabolism].
	1e-36	COG1122, CbiO, ABC-type cobalt transport system, ATPase component [Inorganic ion transport and metabolism].
	3e-36	COG3842, PotA, ABC-type spermidine/putrescine transport systems, ATPase components [Amino acid transport and metabolism].
	4e-36	COG3839, MalK, ABC-type sugar transport systems, ATPase components [Carbohydrate transport and metabolism].
	2e-34	COG1123, COG1123, ATPase components of various ABC-type transport systems, contain duplicated ATPase [General function prediction only].
	3e-34	COG1120, FepC, ABC-type cobalamin/Fe3+-siderophores transport systems, ATPase components [Inorganic ion transport and metabolism / Coenzyme metabolism].
	6e-34	COG3638, COG3638, ABC-type phosphate/phosphonate transport system, ATPase component [Inorganic ion transport and metabolism].
	6e-34	COG0411, LivG, ABC-type branched-chain amino acid transport systems, ATPase component [Amino acid transport and metabolism].
	8e-34	COG1129, MglA, ABC-type sugar transport system, ATPase component [Carbohydrate transport and metabolism].
	8e-34	COG2884, FtsE, Predicted ATPase involved in cell division [Cell division and chromosome partitioning].
	5e-32	COG0444, DppD, ABC-type dipeptide/oligopeptide/nickel transport system, ATPase component [Amino acid transport and metabolism / Inorganic ion transport and metabolism].
	2e-31	COG4608, AppF, ABC-type oligopeptide transport system, ATPase component [Amino acid transport and metabolism].
	3e-31	COG0410, LivF, ABC-type branched-chain amino acid transport systems, ATPase component [Amino acid transport and metabolism].
	1e-30	COG4586, COG4586, ABC-type uncharacterized transport system, ATPase component [General function prediction only].
	1e-30	COG1124, DppF, ABC-type dipeptide/oligopeptide/nickel transport system, ATPase component [Amino acid transport and metabolism / Inorganic ion transport and metabolism].
	3e-30	COG1125, OpuBA, ABC-type proline/glycine betaine transport systems, ATPase components [Amino acid transport and metabolism].
	6e-30	COG3845, COG3845, ABC-type uncharacterized transport systems, ATPase components [General function prediction only].
	2e-29	COG1137, YhbG, ABC-type (unclassified) transport system, ATPase component [General function prediction only].
	8e-29	COG1119, ModF, ABC-type molybdenum transport system, ATPase component/photorepair protein PhrA [Inorganic ion transport and metabolism].
	1e-28	COG1118, CysA, ABC-type sulfate/molybdate transport systems, ATPase component [Inorganic ion transport and metabolism].
	3e-28	COG4598, HisP, ABC-type histidine transport system, ATPase component [Amino acid transport and metabolism].
	6e-28	COG4161, ArtP, ABC-type arginine transport system, ATPase component [Amino acid transport and metabolism].
	3e-27	COG1127, Ttg2A, ABC-type transport system involved in resistance to organic solvents, ATPase component [Secondary metabolites biosynthesis, transport, and catabolism].
	4e-27	COG4175, ProV, ABC-type proline/glycine betaine transport system, ATPase component [Amino acid transport and metabolism].
	1e-26	COG4181, COG4181, Predicted ABC-type transport system involved in lysophospholipase L1 biosynthesis, ATPase component [Secondary metabolites biosynthesis, transport, and catabolism].
	2e-26	COG4988, CydD, ABC-type transport system involved in cytochrome bd biosynthesis, ATPase and permease components [Energy production and conversion / Posttranslational modification, protein turnover, chaperones].
	8e-26	COG4172, COG4172, ABC-type uncharacterized transport system, duplicated ATPase component [General function prediction only].
	1e-25	COG2274, SunT, ABC-type bacteriocin/lantibiotic exporters, contain an N-terminal double-glycine peptidase domain [Defense mechanisms].
	1e-25	COG1117, PstB, ABC-type phosphate transport system, ATPase component [Inorganic ion transport and metabolism].
	5e-25	COG4525, TauB, ABC-type taurine transport system, ATPase component [Inorganic ion transport and metabolism].
	5e-23	COG3840, ThiQ, ABC-type thiamine transport system, ATPase component [Coenzyme metabolism].
	3e-22	COG0396, SufC, ABC-type transport system involved in Fe-S cluster assembly, ATPase component [Posttranslational modification, protein turnover, chaperones].
	3e-22	COG0488, Uup, ATPase components of ABC transporters with duplicated ATPase domains [General function prediction only].
	8e-22	COG1132, MdlB, ABC-type multidrug transport system, ATPase and permease components [Defense mechanisms].
	1e-21	COG4604, CeuD, ABC-type enterochelin transport system, ATPase component [Inorganic ion transport and metabolism].
	3e-21	COG4559, COG4559, ABC-type hemin transport system, ATPase component [Inorganic ion transport and metabolism].
	6e-21	COG1134, TagH, ABC-type polysaccharide/polyol phosphate transport system, ATPase component [Carbohydrate transport and metabolism / Cell envelope biogenesis, outer membrane].
	1e-20	COG4987, CydC, ABC-type transport system involved in cytochrome bd biosynthesis, fused ATPase and permease components [Energy production and conversion / Posttranslational modification, protein turnover, chaperones].
	9e-19	COG4148, ModC, ABC-type molybdate transport system, ATPase component [Inorganic ion transport and metabolism].
	2e-18	COG4674, COG4674, Uncharacterized ABC-type transport system, ATPase component [General function prediction only].
	6e-18	COG4167, SapF, ABC-type antimicrobial peptide transport system, ATPase component [Defense mechanisms].
	2e-17	COG4107, PhnK, ABC-type phosphonate transport system, ATPase component [Inorganic ion transport and metabolism].
	1e-16	COG4618, ArpD, ABC-type protease/lipase transport system, ATPase and permease components [General function prediction only].
	9e-16	COG5265, ATM1, ABC-type transport system involved in Fe-S cluster assembly, permease and ATPase components [Posttranslational modification, protein turnover, chaperones].
	1e-15	COG4778, PhnL, ABC-type phosphonate transport system, ATPase component [Inorganic ion transport and metabolism].
	5e-15	COG1101, PhnK, ABC-type uncharacterized transport system, ATPase component [General function prediction only].
	6e-14	COG4178, COG4178, ABC-type uncharacterized transport system, permease and ATPase components [General function prediction only].
	6e-14	COG4619, COG4619, ABC-type uncharacterized transport system, ATPase component [General function prediction only].
	9e-14	COG4136, COG4136, ABC-type uncharacterized transport system, ATPase component [General function prediction only].
	1e-13	COG4133, CcmA, ABC-type transport system involved in cytochrome c biogenesis, ATPase component [Posttranslational modification, protein turnover, chaperones].
	3e-12	COG4615, PvdE, ABC-type siderophore export system, fused ATPase and permease components [Secondary metabolites biosynthesis, transport, and catabolism / Inorganic ion transport and metabolism].
	7e-12	COG4170, SapD, ABC-type antimicrobial peptide transport system, ATPase component [Defense mechanisms].
	2e-11	COG1245, COG1245, Predicted ATPase, RNase L inhibitor (RLI) homolog [General function prediction only].
----------------------------------------------------
candidate #281:	b0835
likelihood ratios: Total 2.3e+07; Clust 4.5,2.7,3.0; BLAST 2.4,1.5,1.9; KEGG 2.6,1.8,2.6; ExprEco 5.2,38.1,36.7; ExprSce ,,; FusE2 ,,; FusE5 ,,; FusE10 ,,;
gene name: b0835	 (NP_415356)	gi: 16128803	length: 441aa
description: hypothetical protein b0835 [Escherichia coli K12].
coverage: Archaea[7e-41] Bacteria[0.0] Eukaryota[2e-38]
conserved domains: (Evalue, description)
	1e-141	COG0621, MiaB, 2-methylthioadenine synthetase [Translation, ribosomal structure and biogenesis].
	5e-37	smart00729, Elp3, Elongator protein 3, MiaB family, Radical SAM; This superfamily contains MoaA, NifB, PqqE, coproporphyrinogen III oxidase, biotin synthase and MiaB families, and includes a representative in the eukaryotic elongator subunit, Elp-3. Some members of the family are methyltransferases. .
	7e-28	pfam00919, UPF0004, Uncharacterized protein family UPF0004. This family is the N terminal half of proteins with a C-terminal half, which has been shown to be related to MiaB proteins. This domain is a nearly always found in conjunction with pfam04055 and pfam01938, although its function is uncertain..
	1e-14	pfam04055, Radical_SAM, Radical SAM superfamily..
	4e-14	COG1032, COG1032, Fe-S oxidoreductase [Energy production and conversion].
----------------------------------------------------
candidate #282:	b0890
likelihood ratios: Total 2.3e+07; Clust 14.1,6.6,4.7; BLAST 6.9,3.6,1.7; KEGG 5.9,2.6,1.1; ExprEco 2.7,3.8,6.7; ExprSce ,,; FusE2 ,,; FusE5 ,,; FusE10 ,,;
gene name: b0890	 (NP_415410)	gi: 16128857	length: 1329aa
description: cell division protein [Escherichia coli K12].
coverage: Archaea[2e-06] Bacteria[0.0] Eukaryota[1e-161]
conserved domains: (Evalue, description)
	1e-152	COG1674, FtsK, DNA segregation ATPase FtsK/SpoIIIE and related proteins [Cell division and chromosome partitioning].
	9e-62	pfam01580, FtsK_SpoIIIE, FtsK/SpoIIIE family. FtsK has extensive sequence similarity to wide variety of proteins from prokaryotes and plasmids, termed the FtsK/SpoIIIE family. This domain contains a putative ATP binding P-loop motif. It is found in the FtsK cell division protein from E. coli and the stage III sporulation protein E SpoIIIE, which has roles in regulation of prespore specific gene expression in B. subtilis. A mutation in FtsK causes a temperature sensitive block in cell division and it is involved in peptidoglycan synthesis or modification. The SpoIIIE protein is implicated in intercellular chromosomal DNA transfer..
----------------------------------------------------
candidate #283:	b0015
likelihood ratios: Total 2.2e+07; Clust 177.4,5.5,5.1; BLAST 1.7,1.3,1.5; KEGG 6.8,2.9,1.1; ExprEco 8.8,2.7,2.5; ExprSce ,,; FusE2 ,,; FusE5 ,,; FusE10 ,,;
gene name: b0015	 (NP_414556)	gi: 16128009	length: 376aa
description: chaperone with DnaK; heat shock protein [Escherichia coli K12].
coverage: Archaea[2e-97] Bacteria[0.0] Eukaryota[4e-79]
conserved domains: (Evalue, description)
	1e-149	COG0484, DnaJ, DnaJ-class molecular chaperone with C-terminal Zn finger domain [Posttranslational modification, protein turnover, chaperones].
	2e-46	pfam01556, DnaJ_C, DnaJ C terminal region. This family consists of the C terminal region form the DnaJ protein. Although the function of this region is unknown, it is always found associated with pfam00226 and pfam00684. DnaJ is a chaperone associated with the Hsp70 heat-shock system involved in protein folding and renaturation after stress..
	7e-28	pfam00684, DnaJ_CXXCXGXG, DnaJ central domain (4 repeats). The central cysteine-rich (CR) domain of DnaJ proteins contains four repeats of the motif CXXCXGXG where X is any amino acid. The isolated cysteine rich domain folds in zinc dependent fashion. Each set of two repeats binds one unit of zinc. Although this domain has been implicated in substrate binding, no evidence of specific interaction between the isolated DNAJ cysteine rich domain and various hydrophobic peptides has been found..
	3e-27	pfam00226, DnaJ, DnaJ domain. DnaJ domains (J-domains) are associated with hsp70 heat-shock system and it is thought that this domain mediates the interaction. DnaJ-domain is therefore part of a chaperone (protein folding) system. The T-antigens are confirmed as DnaJ containing domains from literature..
	7e-21	COG2214, CbpA, DnaJ-class molecular chaperone [Posttranslational modification, protein turnover, chaperones].
	1e-20	smart00271, DnaJ, DnaJ molecular chaperone homology domain; .
	8e-16	COG5407, SEC63, Preprotein translocase subunit Sec63 [Intracellular trafficking and secretion].
----------------------------------------------------
candidate #284:	b4143
likelihood ratios: Total 2.2e+07; Clust 6.4,6.6,4.4; BLAST 3.6,4.5,3.0; KEGG 5.9,1.1,1.0; ExprEco 11.5,10.5,3.1; ExprSce ,,; FusE2 ,,; FusE5 ,,; FusE10 ,,;
gene name: b4143	 (NP_418567)	gi: 16131968	length: 548aa
description: GroEL, chaperone Hsp60, peptide-dependent ATPase, heat shock protein [Escherichia coli K12].
coverage: Archaea[1e-153] Bacteria[0.0] Eukaryota[0.0]
conserved domains: (Evalue, description)
	1e-141	COG0459, GroL, Chaperonin GroEL (HSP60 family) [Posttranslational modification, protein turnover, chaperones].
	1e-101	pfam00118, Cpn60_TCP1, TCP-1/cpn60 chaperonin family. This family includes members from the HSP60 chaperone family and the TCP-1 (T-complex protein) family..
----------------------------------------------------
candidate #285:	b3259
likelihood ratios: Total 2.2e+07; Clust 19.0,10.0,5.6; BLAST 5.1,2.2,2.0; KEGG 3.4,4.3,4.0; ExprEco 2.4,2.1,3.1; ExprSce ,,; FusE2 ,,; FusE5 ,,; FusE10 ,,;
gene name: b3259	 (NP_417725)	gi: 16131147	length: 293aa
description: methylase for 50S ribosomal subunit protein L11 [Escherichia coli K12].
coverage: Archaea[3e-07] Bacteria[1e-170] Eukaryota[3e-40]
conserved domains: (Evalue, description)
	1e-112	pfam06325, PrmA, Ribosomal protein L11 methyltransferase (PrmA). This family consists of several Ribosomal protein L11 methyltransferase (EC:2.1.1.-) sequences..
	1e-103	COG2264, PrmA, Ribosomal protein L11 methylase [Translation, ribosomal structure and biogenesis].
	7e-13	COG2263, COG2263, Predicted RNA methylase [Translation, ribosomal structure and biogenesis].
	2e-12	COG2890, HemK, Methylase of polypeptide chain release factors [Translation, ribosomal structure and biogenesis].
----------------------------------------------------
candidate #286:	b0680
likelihood ratios: Total 2.2e+07; Clust 4.0,2.1,13.0; BLAST 3.3,5.8,3.0; KEGG 8.3,2.8,2.4; ExprEco 5.0,3.8,3.4; ExprSce ,,; FusE2 ,,; FusE5 ,,; FusE10 ,,;
gene name: b0680	 (NP_415206)	gi: 16128656	length: 554aa
description: glutamine tRNA synthetase [Escherichia coli K12].
coverage: Archaea[3e-52] Bacteria[0.0] Eukaryota[1e-145]
conserved domains: (Evalue, description)
[truncated: 259,396 more chars]
