# Supplementary material for: Identifying metabolic enzymes with multiple types of association evidence
Source: BMC Bioinformatics. 2006 Mar 29;7:177. doi: 10.1186/1471-2105-7-177 (PMC1450304; doi:10.1186/1471-2105-7-177)
Supplement: Additional File 17 — predictions.zip. Sample predictions of E. coli orphans. Additional datasets, including pair-wise functional association matrices for different types of evidence and BLAST-based orthology datasets, are available on the authors' web site[63]. [file 1471-2105-7-177-S17.zip › predictions/unidentified/EC_2.7.8.1_candidates]

Description of the missing enzyme:
name:           ethanolamine phosphotransferase
reaction:       [c]cmp + h + (0.02) pe_EC <==> (0.02) 12dgr_EC + cdpea
process:        Cell Envelope Biosynthesis
EC number:      2.7.8.1

Identification: has not been identified

=====================================================
top 500 candidates:
-----------------------------------------------------

candidate #1:	b3650
likelihood ratios: Total 4.3e+14; Clust 43.0,38.1,8.1; BLAST 78.2,39.9,2.6; KEGG 42.2,6.8,5.5; ExprEco 75.7,19.2,3.1; ExprSce ,,; FusE2 1.8,0.8,0.4; FusE5 ,,; FusE10 ,,;
gene name: b3650	 (NP_418107)	gi: 16131521	length: 702aa
description: (p)ppGpp synthetase II; also guanosine-3',5'-bis pyrophosphate 3'-pyrophosphohydrolase [Escherichia coli K12].
coverage: Archaea[3e-11] Bacteria[0.0] Eukaryota[0.0]
conserved domains: (Evalue, description)
	0.0	COG0317, SpoT, Guanosine polyphosphate pyrophosphohydrolases/synthetases [Signal transduction mechanisms / Transcription].
	9e-42	pfam04607, RelA_SpoT, Region found in RelA / SpoT proteins. This region of unknown function is found in RelA and SpoT of Escherichia coli, and their homologues in plants and in other eubacteria. RelA is a guanosine 3',5'-bis-pyrophosphate (ppGpp) synthetase (EC:2.7.6.5) while SpoT is thought to be a bifunctional enzyme catalysing both ppGpp synthesis and degradation (ppGpp 3'-pyrophosphohydrolase, (EC:3.1.7.2)). This region is often found in association with HD (pfam01966), a metal-dependent phosphohydrolase, TGS (pfam02824) which is a possible nucleotide-binding region, and the ACT regulatory domain (pfam01842)..
	7e-18	pfam02824, TGS, TGS domain. The TGS domain is named after ThrRS, GTPase, and SpoT. Interestingly, TGS domain was detected also at the amino terminus of the uridine kinase from the spirochaete Treponema pallidum (but not any other organism, including the related spirochaete Borrelia burgdorferi). TGS is a small domain that consists of ~50 amino acid residues and is predicted to possess a predominantly beta-sheet structure. There is no direct information on the functions of the TGS domain, but its presence in two types of regulatory proteins (the GTPases and guanosine polyphosphate phosphohydrolases/synthetases) suggests a ligand (most likely nucleotide)-binding, regulatory role..
----------------------------------------------------
candidate #2:	b3652
likelihood ratios: Total 7.4e+13; Clust 13.8,24.2,65.5; BLAST 14.3,7.1,7.4; KEGG 66.7,4.5,23.9; ExprEco 22.4,4.2,6.6; ExprSce ,,; FusE2 1.0,1.0,1.0; FusE5 ,,; FusE10 ,,;
gene name: b3652	 (NP_418109)	gi: 16131523	length: 693aa
description: DNA helicase, ATP-dependent resolution of Holliday junctions, branch migration [Escherichia coli K12].
coverage: Archaea[9e-06] Bacteria[0.0] Eukaryota[1e-129]
conserved domains: (Evalue, description)
	0.0	COG1200, RecG, RecG-like helicase [DNA replication, recombination, and repair / Transcription].
	3e-97	COG1197, Mfd, Transcription-repair coupling factor (superfamily II helicase) [DNA replication, recombination, and repair / Transcription].
	5e-22	cd00269, DEXHc, DEXH-box helicases. A diverse family of proteins involved in ATP-dependent DNA or RNA unwinding, needed in a variety of cellular processes. The name derives from the sequence of the Walker B motif (motif II). This domain contains the ATP-binding region..
	7e-22	pfam00270, DEAD, DEAD/DEAH box helicase. Members of this family include the DEAD and DEAH box helicases. Helicases are involved in unwinding nucleic acids. The DEAD box helicases are involved in various aspects of RNA metabolism, including nuclear transcription, pre mRNA splicing, ribosome biogenesis, nucleocytoplasmic transport, translation, RNA decay and organellar gene expression..
	7e-20	smart00487, DEXDc, DEAD-like helicases superfamily; .
	4e-19	cd00046, DEXDc, DEAD-like helicases superfamily. A diverse family of proteins involved in ATP-dependent RNA or DNA unwinding. This domain contains the ATP-binding region..
	1e-18	cd00079, HELICc, Helicase superfamily c-terminal domain; associated with DEXDc-, DEAD-, and DEAH-box proteins, yeast initiation factor 4A, Ski2p, and Hepatitis C virus NS3 helicases; this domain is found in a wide variety of helicases and helicase related proteins; may not be an autonomously folding unit, but an integral part of the helicase; 4 helicase superfamilies at present according to the organization of their signature motifs; all helicases share the ability to unwind nucleic acid duplexes with a distinct directional polarity; they utilize the free energy from nucleoside triphosphate hydrolysis to fuel their translocation along DNA, unwinding the duplex in the process.
	3e-15	COG1061, SSL2, DNA or RNA helicases of superfamily II [Transcription / DNA replication, recombination, and repair].
	8e-14	pfam00271, Helicase_C, Helicase conserved C-terminal domain. TThis domain family is found in a wide variety of helicases and helicase related proteins. It may be that this is not an autonomously folding unit, but an integral part of the helicase..
	1e-13	smart00490, HELICc, helicase superfamily c-terminal domain; .
	2e-12	COG1203, COG1203, Predicted helicases [General function prediction only].
	4e-12	COG0513, SrmB, Superfamily II DNA and RNA helicases [DNA replication, recombination, and repair / Transcription / Translation, ribosomal structure and biogenesis].
----------------------------------------------------
candidate #3:	b0177
likelihood ratios: Total 5.9e+13; Clust 6.0,129.7,48.8; BLAST 15.2,97.4,24.2; KEGG 10.6,94.5,8.0; ExprEco 1.4,1.8,2.8; ExprSce ,,; FusE2 1.0,0.9,0.9; FusE5 ,,; FusE10 ,,;
gene name: b0177	 (NP_414719)	gi: 16128170	length: 810aa
description: putative outer membrane antigen [Escherichia coli K12].
coverage: Bacteria[0.0] Eukaryota[2e-11]
conserved domains: (Evalue, description)
	0.0	COG4775, COG4775, Outer membrane protein/protective antigen OMA87 [Cell envelope biogenesis, outer membrane].
	9e-69	pfam01103, Bac_surface_Ag, Surface antigen. This entry includes the following surface antigens; D15 antigen from H.influenzae, OMA87 from P.multocida, OMP85 from N.meningitidis and N.gonorrhoeae. The family also includes a number of eukaryotic proteins as well that are members of the UPF0140 family. There also appears to be a relationship to pfam03865 (personal obs: C Yeats)..
	8e-28	COG0729, COG0729, Outer membrane protein [Cell envelope biogenesis, outer membrane].
	2e-18	COG2831, FhaC, Hemolysin activation/secretion protein [Intracellular trafficking and secretion].
----------------------------------------------------
candidate #4:	b3638
likelihood ratios: Total 3.7e+13; Clust 80.4,14.5,17.0; BLAST 85.5,2.9,3.4; KEGG 109.1,3.0,3.2; ExprEco 84.6,4.7,5.5; ExprSce ,,; FusE2 1.0,1.0,1.0; FusE5 ,,; FusE10 ,,;
gene name: b3638	 (NP_418095)	gi: 16131509	length: 224aa
description: DNA repair protein [Escherichia coli K12].
coverage: Archaea[1e-33] Bacteria[1e-122]
conserved domains: (Evalue, description)
	3e-79	COG2003, RadC, DNA repair proteins [DNA replication, recombination, and repair].
	2e-49	pfam04002, RadC, RadC, DNA repair protein. RadC plays a role in repair of DNA damage after UV and X-ray irradiation in prokaryotes. The E. coli radC gene encodes a RecG-like DNA recombination/repair function. RadC may function specifically in recombinational repair that is associated with the replication fork..
----------------------------------------------------
candidate #5:	b3170
likelihood ratios: Total 3.3e+13; Clust 6.5,19.4,11.8; BLAST 21.5,5.1,31.7; KEGG 120.3,4.0,19.3; ExprEco 9.7,38.1,2.3; ExprSce ,,; FusE2 1.0,0.9,0.9; FusE5 ,,; FusE10 ,,;
gene name: b3170	 (NP_417639)	gi: 49176321	length: 152aa
description: hypothetical protein b3170 [Escherichia coli K12].
coverage: Bacteria[2e-80]
conserved domains: (Evalue, description)
	3e-42	pfam02576, DUF150, Uncharacterised BCR, YhbC family COG0779..
----------------------------------------------------
candidate #6:	b3465
likelihood ratios: Total 2.3e+13; Clust 12.3,10.0,96.9; BLAST 14.0,11.2,241.4; KEGG 4.3,4.1,7.9; ExprEco 21.8,4.2,4.1; ExprSce ,,; FusE2 1.0,1.0,1.0; FusE5 ,,; FusE10 ,,;
gene name: b3465	 (NP_417922)	gi: 16131337	length: 198aa
description: putative methyltransferase [Escherichia coli K12].
coverage: Bacteria[1e-110] Eukaryota[1e-54]
conserved domains: (Evalue, description)
	3e-63	COG0742, COG0742, N6-adenine-specific methylase [DNA replication, recombination, and repair].
	2e-59	pfam03602, Cons_hypoth95, Conserved hypothetical protein 95..
----------------------------------------------------
candidate #7:	b0405
likelihood ratios: Total 1.7e+13; Clust 32.0,8.4,10.5; BLAST 322.2,5.6,8.4; KEGG 248.1,3.5,7.9; ExprEco 6.9,3.8,3.4; ExprSce ,,; FusE2 1.0,0.9,0.7; FusE5 ,,; FusE10 ,,;
gene name: b0405	 (NP_414939)	gi: 16128390	length: 356aa
description: S-adenosylmethionine:tRNA (m6t6A37) ribosyltransferase-isomerase [Escherichia coli K12].
coverage: Bacteria[0.0]
conserved domains: (Evalue, description)
	8e-95	pfam02547, Queuosine_synth, Queuosine biosynthesis protein. Queuosine (Q) biosynthesis protein, or S-adenosylmethionine:tRNA -ribosyltransferase-isomerase, is required for the synthesis of the queuosine precursor (oQ). Q is a hypermodified nucleoside usually found at the first position of the anticodon of asparagine, aspartate, histidine, and tyrosine tRNAs. .
----------------------------------------------------
candidate #8:	b4147
likelihood ratios: Total 1.7e+13; Clust 44.7,6.2,6.2; BLAST 9.5,9.3,92.9; KEGG 12.0,6.1,7.4; ExprEco 7.5,43.2,6.6; ExprSce ,,; FusE2 1.0,1.0,1.0; FusE5 ,,; FusE10 ,,;
gene name: b4147	 (NP_418571)	gi: 16131972	length: 188aa
description: elongation factor P (EF-P) [Escherichia coli K12].
coverage: Bacteria[1e-104] Eukaryota[2e-38]
conserved domains: (Evalue, description)
	2e-75	pfam01132, EFP, Elongation factor P (EF-P)..
	3e-43	COG0231, Efp, Translation elongation factor P (EF-P)/translation initiation factor 5A (eIF-5A) [Translation, ribosomal structure and biogenesis].
----------------------------------------------------
candidate #9:	b2517
likelihood ratios: Total 5.3e+12; Clust 3.1,207.2,7.2; BLAST 90.2,17.7,9.9; KEGG 33.1,5.1,4.4; ExprEco 2.4,4.6,8.5; ExprSce ,,; FusE2 1.0,1.0,1.0; FusE5 ,,; FusE10 ,,;
gene name: b2517	 (NP_417012)	gi: 16130442	length: 384aa
description: putative pyruvate formate lyase activating enzyme 2 [Escherichia coli K12].
coverage: Bacteria[0.0] Eukaryota[1e-67]
conserved domains: (Evalue, description)
	1e-138	COG0820, COG0820, Predicted Fe-S-cluster redox enzyme [General function prediction only].
	2e-14	pfam04055, Radical_SAM, Radical SAM superfamily..
----------------------------------------------------
candidate #10:	b2674
likelihood ratios: Total 4.5e+12; Clust 1.4,55.6,2.0; BLAST 4.1,250.0,5.0; KEGG 7.2,228.9,203.5; ExprEco 1.4,9.1,1.3; ExprSce ,,; FusE2 1.0,1.0,1.0; FusE5 ,,; FusE10 ,,;
gene name: b2674	 (NP_417160)	gi: 16130588	length: 136aa
description: stimulates ribonucleotide reduction, flavoprotein [Escherichia coli K12].
coverage: Bacteria[6e-74]
conserved domains: (Evalue, description)
	4e-59	COG1780, NrdI, Protein involved in ribonucleotide reduction [Nucleotide transport and metabolism].
----------------------------------------------------
candidate #11:	b3065
likelihood ratios: Total 4.3e+12; Clust 463.3,10.7,15.5; BLAST 2.6,3.6,2.9; KEGG 75.3,3.6,14.7; ExprEco 5.1,18.9,5.6; ExprSce ,,; FusE2 1.0,1.0,1.0; FusE5 ,,; FusE10 ,,;
gene name: b3065	 (NP_417537)	gi: 16130961	length: 71aa
description: 30S ribosomal subunit protein S21 [Escherichia coli K12].
coverage: Bacteria[3e-33]
----------------------------------------------------
candidate #12:	b1090
likelihood ratios: Total 3.1e+12; Clust 10.3,13.0,63.2; BLAST 12.5,5.8,11.8; KEGG 26.3,5.0,7.0; ExprEco 5.6,6.2,13.6; ExprSce ,,; FusE2 1.0,1.0,1.0; FusE5 ,,; FusE10 ,,;
gene name: b1090	 (NP_415608)	gi: 16129053	length: 346aa
description: fatty acid/phospholipid synthesis protein, methyltransferase domain [Escherichia coli K12].
coverage: Bacteria[0.0]
conserved domains: (Evalue, description)
	1e-127	COG0416, PlsX, Fatty acid/phospholipid biosynthesis enzyme [Lipid metabolism].
	1e-106	pfam02504, FA_synthesis, Fatty acid synthesis protein. The plsX gene is part of the bacterial fab gene cluster which encodes several key fatty acid biosynthetic enzymes. The exact function of the plsX protein in fatty acid synthesis is unknown..
----------------------------------------------------
candidate #13:	b4260
likelihood ratios: Total 1.5e+12; Clust 4.8,5.9,6.1; BLAST 6.6,47.6,16.7; KEGG 3.8,14.0,81.9; ExprEco 9.3,7.3,5.5; ExprSce ,,; FusE2 1.0,1.0,1.0; FusE5 ,,; FusE10 ,,;
gene name: b4260	 (NP_418681)	gi: 16132082	length: 503aa
description: aminopeptidase A, a cyteinylglycinase [Escherichia coli K12].
coverage: Archaea[4e-56] Bacteria[0.0] Eukaryota[2e-77]
conserved domains: (Evalue, description)
	1e-129	pfam00883, Peptidase_M17, Cytosol aminopeptidase family, catalytic domain. The two associated zinc ions and the active site are entirely enclosed within the C-terminal catalytic domain in leucine aminopeptidase..
	1e-124	cd00433, Peptidase_M17, Cytosol aminopeptidase family, catalytic domain. Family M17 contains zinc- and manganese-dependent exopeptidases ( EC 3.4.11.1), including leucine aminopeptidase. They catalyze removal of amino acids from the N-terminus of a protein and play a key role in protein degradation and in the metabolism of biologically active peptides. They do not contain HEXXH motif (which is used as one of the signature patterns to group the peptidase families) in the metal-binding site. The two associated zinc ions and the active site are entirely enclosed within the C-terminal catalytic domain in leucine aminopeptidase. The enzyme is a hexamer, with the catalytic domains clustered around the three-fold axis, and the two trimers related to one another by a two-fold rotation. This family includes proteins from bacteria, archaea, animals and plants..
	6e-32	pfam02789, Peptidase_M17_N, Cytosol aminopeptidase family, N-terminal domain..
----------------------------------------------------
candidate #14:	b0659
likelihood ratios: Total 1.3e+12; Clust 844.2,6.7,6.0; BLAST 12.1,9.9,18.7; KEGG 8.0,6.2,4.6; ExprEco 2.2,4.8,7.0; ExprSce ,,; FusE2 1.0,1.0,1.0; FusE5 ,,; FusE10 ,,;
gene name: b0659	 (NP_415192)	gi: 16128642	length: 155aa
description: hypothetical protein b0659 [Escherichia coli K12].
coverage: Bacteria[3e-85] Eukaryota[2e-10]
conserved domains: (Evalue, description)
	3e-43	COG0319, COG0319, Predicted metal-dependent hydrolase [General function prediction only].
	9e-27	pfam02130, UPF0054, Uncharacterized protein family UPF0054..
----------------------------------------------------
candidate #15:	b2946
likelihood ratios: Total 8.5e+11; Clust 77.0,5.5,5.8; BLAST 12.8,8.9,29.5; KEGG 31.5,5.3,15.7; ExprEco 2.8,3.7,3.7; ExprSce ,,; FusE2 1.0,1.0,1.0; FusE5 ,,; FusE10 ,,;
gene name: b2946	 (NP_417421)	gi: 49176287	length: 252aa
description: hypothetical protein b2946 [Escherichia coli K12].
coverage: Bacteria[1e-141] Eukaryota[4e-09]
conserved domains: (Evalue, description)
	8e-77	COG1385, COG1385, Uncharacterized protein conserved in bacteria [Function unknown].
	5e-26	pfam04452, DUF558, Protein of unknown function (DUF558). Bacterial protein of unknown function, occasionally found adjacent to the diacylglycerol kinase catalytic domain DAGKc (pfam00781)..
----------------------------------------------------
candidate #16:	b3741
likelihood ratios: Total 8.4e+11; Clust 5.4,3.3,2.8; BLAST 40.9,6.5,3.4; KEGG 46.9,5.7,11.1; ExprEco 8.0,146.2,6.8; ExprSce ,,; FusE2 1.0,0.9,0.9; FusE5 ,,; FusE10 ,,;
gene name: b3741	 (NP_418197)	gi: 16131609	length: 629aa
description: glucose-inhibited division protein, oxidoreductase-like, FAD/NAD(P)-binding [Escherichia coli K12].
coverage: Bacteria[0.0] Eukaryota[1e-163]
conserved domains: (Evalue, description)
	0.0	COG0445, GidA, NAD/FAD-utilizing enzyme apparently involved in cell division [Cell division and chromosome partitioning].
	1e-176	pfam01134, GIDA, Glucose inhibited division protein A..
	3e-16	COG1206, Gid, NAD(FAD)-utilizing enzyme possibly involved in translation [Translation, ribosomal structure and biogenesis].
----------------------------------------------------
candidate #17:	b1864
likelihood ratios: Total 8.1e+11; Clust 9.2,5.8,8.2; BLAST 4.2,32.2,2.8; KEGG 4.7,20.8,4.8; ExprEco 1.3,3.1,102.4; ExprSce ,,; FusE2 14.4,2.3,0.7; FusE5 ,,; FusE10 ,,;
gene name: b1864	 (NP_416378)	gi: 16129817	length: 246aa
description: hypothetical protein b1864 [Escherichia coli K12].
coverage: Bacteria[1e-137] Eukaryota[8e-38]
conserved domains: (Evalue, description)
	5e-92	pfam01709, DUF28, Domain of unknown function DUF28. This domain is found in bacterial and yeast proteins it compromises the entire length or central region of most of the proteins in the family, all of which are hypothetical with no known function. The average length of this domain is approximately 230 amino acids long..
----------------------------------------------------
candidate #18:	b1863
likelihood ratios: Total 6.8e+11; Clust 4.0,4.9,12.2; BLAST 19.9,158.6,19.1; KEGG 7.6,57.1,16.5; ExprEco 1.5,1.9,2.4; ExprSce ,,; FusE2 1.0,1.0,1.0; FusE5 ,,; FusE10 ,,;
gene name: b1863	 (NP_416377)	gi: 16129816	length: 173aa
description: Holliday junction nuclease [Escherichia coli K12].
coverage: Bacteria[7e-91]
conserved domains: (Evalue, description)
	2e-59	COG0817, RuvC, Holliday junction resolvasome, endonuclease subunit [DNA replication, recombination, and repair].
	2e-58	cd00529, RuvC_resolvase, Holliday junction resolvases (HJRs) are endonucleases that specifically resolve Holliday junction DNA intermediates during homologous recombination. HJR's occur in archaea, bacteria, and in the mitochondria of certain fungi, however this CD includes only the bacterial and mitochondrial HJR's. These are referred to as the RuvC family of Holliday junction resolvases, RuvC being the E.coli HJR. RuvC and its orthologs are homodimers and are structurely similar to RNase H and Hsp70..
	3e-53	pfam02075, RuvC, Crossover junction endodeoxyribonuclease RuvC..
----------------------------------------------------
candidate #19:	b0176
likelihood ratios: Total 6.6e+11; Clust 9.0,436.0,26.8; BLAST 11.3,15.4,10.8; KEGG 1.5,1.7,1.5; ExprEco 3.5,77.6,3.3; ExprSce ,,; FusE2 1.0,1.0,1.0; FusE5 ,,; FusE10 ,,;
gene name: b0176	 (NP_414718)	gi: 16128169	length: 450aa
description: membrane-associated protease [Escherichia coli K12].
coverage: Archaea[2e-12] Bacteria[0.0] Eukaryota[1e-68]
conserved domains: (Evalue, description)
	9e-44	COG0750, COG0750, Predicted membrane-associated Zn-dependent proteases 1 [Cell envelope biogenesis, outer membrane].
	1e-21	pfam02163, Peptidase_M50, Peptidase family M50..
	4e-19	cd00989, PDZ_metalloprotease, PDZ domain of bacterial and plant zinc metalloprotases, presumably membrane-associated or integral membrane proteases, which may be involved in signalling and regulatory mechanisms. May be responsible for substrate recognition and/or binding, as most PDZ domains bind C-terminal polypeptides, and binding to internal (non-C-terminal) polypeptides and even to lipids has been demonstrated. In this subfamily of protease-associated PDZ domains a C-terminal beta-strand forms the peptide-binding groove base, a circular permutation with respect to PDZ domains found in Eumetazoan signaling proteins..
----------------------------------------------------
candidate #20:	b0054
likelihood ratios: Total 6.4e+11; Clust 4.8,6.2,20.2; BLAST 33.6,76.4,4.0; KEGG 7.0,10.6,2.3; ExprEco 4.6,4.2,4.6; ExprSce ,,; FusE2 1.0,14.7,0.5; FusE5 ,,; FusE10 ,,;
gene name: b0054	 (NP_414596)	gi: 16128048	length: 784aa
description: organic solvent tolerance [Escherichia coli K12].
coverage: Bacteria[0.0]
conserved domains: (Evalue, description)
	0.0	COG1452, Imp, Organic solvent tolerance protein OstA [Cell envelope biogenesis, outer membrane].
	3e-93	pfam04453, OstA_C, Organic solvent tolerance protein. Family involved in organic solvent tolerance in bacteria. The region contains several highly conserved, potentially catalytic, residues..
----------------------------------------------------
candidate #21:	b0172
likelihood ratios: Total 6.1e+11; Clust 10.9,257.8,20.2; BLAST 4.7,14.7,4.4; KEGG 4.1,8.9,5.1; ExprEco 3.5,15.7,6.0; ExprSce ,,; FusE2 1.7,0.8,0.4; FusE5 ,,; FusE10 ,,;
gene name: b0172	 (NP_414714)	gi: 16128165	length: 185aa
description: ribosome releasing factor [Escherichia coli K12].
coverage: Bacteria[7e-97] Eukaryota[2e-42]
conserved domains: (Evalue, description)
	3e-57	cd00520, RRF, Ribosome recycling factor (RRF). Ribosome recycling factor dissociates the posttermination complex, composed of the ribosome, deacylated tRNA, and mRNA, after termination of translation. Thus ribosomes are "recycled" and ready for another round of protein synthesis. RRF is believed to bind the ribosome at the A-site in a manner that mimics tRNA, but the specific mechanisms remain unclear. RRF is essential for bacterial growth. It is not necessary for cell growth in archaea or eukaryotes, but is found in mitochondria or chloroplasts of some eukaryotic species..
	1e-52	pfam01765, RRF, Ribosome recycling factor. The ribosome recycling factor (RRF / ribosome release factor) dissociates the ribosome from the mRNA after termination of translation, and is essential bacterial growth. Thus ribosomes are "recycled" and ready for another round of protein synthesis..
----------------------------------------------------
candidate #22:	b3560
likelihood ratios: Total 5.3e+11; Clust 23.1,5.0,3.4; BLAST 20.8,12.6,12.7; KEGG 7.1,9.1,13.5; ExprEco 9.4,7.5,6.6; ExprSce ,,; FusE2 1.0,1.0,1.0; FusE5 ,,; FusE10 ,,;
gene name: b3560	 (NP_418017)	gi: 16131431	length: 303aa
description: glycine tRNA synthetase, alpha subunit [Escherichia coli K12].
coverage: Bacteria[1e-180] Eukaryota[3e-93]
conserved domains: (Evalue, description)
	1e-152	pfam02091, tRNA_synt_2e, Glycyl-tRNA synthetase alpha subunit..
	1e-150	cd00733, GlyRS_alpha_core, Class II Glycyl-tRNA synthetase (GlyRS) alpha subunit core catalytic domain. GlyRS functions as a homodimer in eukaryotes, archaea and some bacteria and as a heterotetramer in the remainder of prokaryotes and in arabidopsis. It is responsible for the attachment of glycine to the 3' OH group of ribose of the appropriate tRNA. This domain is primarily responsible for the ATP-dependent formation of the enzyme bound aminoacyl-adenylate. This alignment contains only sequences from the GlyRS form which heterotetramerizes. The homodimer form of GlyRS is in a different family of class II aaRS. Class II assignment is based upon structure and the presence of three characteristic sequence motifs..
----------------------------------------------------
candidate #23:	b3635
likelihood ratios: Total 5.1e+11; Clust 64.0,10.3,54.3; BLAST 9.7,3.7,3.2; KEGG 54.1,9.7,4.4; ExprEco 7.5,2.5,2.8; ExprSce ,,; FusE2 1.0,1.0,1.0; FusE5 ,,; FusE10 ,,;
gene name: b3635	 (NP_418092)	gi: 16131506	length: 269aa
description: formamidopyrimidine DNA glycosylase [Escherichia coli K12].
coverage: Archaea[3e-19] Bacteria[1e-156] Eukaryota[1e-20]
conserved domains: (Evalue, description)
	1e-107	COG0266, Nei, Formamidopyrimidine-DNA glycosylase [DNA replication, recombination, and repair].
	8e-35	pfam01149, Fapy_DNA_glyco, Formamidopyrimidine-DNA glycosylase N-terminal domain. Formamidopyrimidine-DNA glycosylase (Fpg) is a DNA repair enzyme that excises oxidised purines from damaged DNA. This family is the N-terminal domain contains eight beta-strands, forming a beta-sandwich with two alpha-helices parallel to its edges..
	7e-32	pfam06831, H2TH, Formamidopyrimidine-DNA glycosylase H2TH domain. Formamidopyrimidine-DNA glycosylase (Fpg) is a DNA repair enzyme that excises oxidised purines from damaged DNA. This family is the central domain containing the DNA-binding helix-two turn-helix domain..
----------------------------------------------------
candidate #24:	b3871
likelihood ratios: Total 3.9e+11; Clust 7.9,7.0,13.0; BLAST 4.6,6.1,15.3; KEGG 92.2,3.9,13.5; ExprEco 5.7,9.7,4.8; ExprSce ,,; FusE2 1.0,1.0,1.0; FusE5 ,,; FusE10 ,,;
gene name: b3871	 (YP_026274)	gi: 49176434	length: 607aa
description: GTP-binding elongation factor family protein [Escherichia coli K12].
coverage: Archaea[1e-51] Bacteria[0.0] Eukaryota[1e-165]
conserved domains: (Evalue, description)
	0.0	COG1217, TypA, Predicted membrane GTPase involved in stress response [Signal transduction mechanisms].
	2e-64	COG0481, LepA, Membrane GTPase LepA [Cell envelope biogenesis, outer membrane].
	2e-47	pfam00009, GTP_EFTU, Elongation factor Tu GTP binding domain. This domain contains a P-loop motif, also found in several other families such as pfam00071, pfam00025 and pfam00063. Elongation factor Tu consists of three structural domains, this plus two C-terminal beta barrel domains..
	1e-38	COG0480, FusA, Translation elongation factors (GTPases) [Translation, ribosomal structure and biogenesis].
	4e-30	COG5256, TEF1, Translation elongation factor EF-1alpha (GTPase) [Translation, ribosomal structure and biogenesis].
	2e-26	COG4108, PrfC, Peptide chain release factor RF-3 [Translation, ribosomal structure and biogenesis].
	2e-26	COG0050, TufB, GTPases - translation elongation factors [Translation, ribosomal structure and biogenesis].
	4e-20	pfam00679, EFG_C, Elongation factor G C-terminus. This domain includes the carboxyl terminal regions of Elongation factor G, elongation factor 2 and some tetracycline resistance proteins and adopt a ferredoxin-like fold..
	4e-16	COG0532, InfB, Translation initiation factor 2 (IF-2; GTPase) [Translation, ribosomal structure and biogenesis].
	2e-15	COG3276, SelB, Selenocysteine-specific translation elongation factor [Translation, ribosomal structure and biogenesis].
	4e-13	COG2895, CysN, GTPases - Sulfate adenylate transferase subunit 1 [Inorganic ion transport and metabolism].
	1e-11	COG5257, GCD11, Translation initiation factor 2, gamma subunit (eIF-2gamma; GTPase) [Translation, ribosomal structure and biogenesis].
	4e-11	COG5258, GTPBP1, GTPase [General function prediction only].
----------------------------------------------------
candidate #25:	b2566
likelihood ratios: Total 3.5e+11; Clust 636.0,12.4,10.4; BLAST 5.0,9.5,3.1; KEGG 6.5,7.4,3.3; ExprEco 4.0,7.8,6.0; ExprSce ,,; FusE2 1.0,1.0,1.0; FusE5 ,,; FusE10 ,,;
gene name: b2566	 (NP_417061)	gi: 16130491	length: 301aa
description: GTP-binding protein [Escherichia coli K12].
coverage: Archaea[3e-08] Bacteria[1e-168] Eukaryota[4e-44]
conserved domains: (Evalue, description)
	1e-118	COG1159, Era, GTPase [General function prediction only].
	3e-30	COG1160, COG1160, Predicted GTPases [General function prediction only].
	5e-18	COG0486, ThdF, Predicted GTPase [General function prediction only].
	3e-13	COG0370, FeoB, Fe2+ transport system protein B [Inorganic ion transport and metabolism].
----------------------------------------------------
candidate #26:	b2744
likelihood ratios: Total 2.8e+11; Clust 41.3,15.4,6.5; BLAST 4.3,7.5,10.3; KEGG 5.4,36.2,7.1; ExprEco 2.3,25.6,3.3; ExprSce ,,; FusE2 1.0,0.9,0.8; FusE5 ,,; FusE10 ,,;
gene name: b2744	 (NP_417224)	gi: 16130651	length: 253aa
description: survival protein [Escherichia coli K12].
coverage: Archaea[9e-32] Bacteria[1e-146] Eukaryota[8e-18]
conserved domains: (Evalue, description)
	1e-94	COG0496, SurE, Predicted acid phosphatase [General function prediction only].
	9e-68	pfam01975, SurE, Survival protein SurE. E. coli cells with the surE gene disrupted are found to survive poorly in stationary phase. It is suggested that SurE may be involved in stress response. Yeast also contains a member of the family, the member from Yarrowia lipolytica can complement a mutation in acid phosphatase, suggesting that members of this family could be phosphatases..
----------------------------------------------------
candidate #27:	b4226
likelihood ratios: Total 2.6e+11; Clust 5.4,6.0,3.8; BLAST 3.5,66.0,9.3; KEGG 4.7,54.1,26.4; ExprEco 3.0,12.5,4.1; ExprSce ,,; FusE2 1.0,1.0,1.0; FusE5 ,,; FusE10 ,,;
gene name: b4226	 (NP_418647)	gi: 16132048	length: 176aa
description: inorganic pyrophosphatase [Escherichia coli K12].
coverage: Archaea[1e-45] Bacteria[3e-99] Eukaryota[1e-79]
conserved domains: (Evalue, description)
	2e-59	COG0221, Ppa, Inorganic pyrophosphatase [Energy production and conversion].
	4e-43	pfam00719, Pyrophosphatase, Inorganic pyrophosphatase..
----------------------------------------------------
candidate #28:	b4237
likelihood ratios: Total 2.1e+11; Clust 3.7,20.1,2.0; BLAST 8.0,73.3,35.8; KEGG 7.5,61.2,14.1; ExprEco 2.4,1.6,2.8; ExprSce ,,; FusE2 1.0,1.0,1.0; FusE5 ,,; FusE10 ,,;
gene name: b4237	 (NP_418658)	gi: 16132059	length: 154aa
description: anaerobic ribonucleotide reductase activating protein [Escherichia coli K12].
coverage: Bacteria[1e-89]
conserved domains: (Evalue, description)
	1e-35	COG0602, NrdG, Organic radical activating enzymes [Posttranslational modification, protein turnover, chaperones].
----------------------------------------------------
candidate #29:	b2471
likelihood ratios: Total 2.1e+11; Clust 3.7,7.1,6.2; BLAST 828.7,2.9,4.2; KEGG 652.5,7.5,7.0; ExprEco 1.4,1.7,1.6; ExprSce ,,; FusE2 1.0,1.0,1.0; FusE5 ,,; FusE10 ,,;
gene name: b2471	 (NP_416966)	gi: 16130396	length: 118aa
description: conserved thioredoxin-like protein [Escherichia coli K12].
coverage: Bacteria[2e-64]
conserved domains: (Evalue, description)
	2e-28	COG1393, ArsC, Arsenate reductase and related proteins, glutaredoxin family [Inorganic ion transport and metabolism].
	6e-28	pfam03960, ArsC, ArsC family. This family is related to glutaredoxins pfam00462..
----------------------------------------------------
candidate #30:	b1114
likelihood ratios: Total 2.0e+11; Clust 18.0,26.3,6.0; BLAST 16.2,9.5,13.0; KEGG 7.3,4.3,6.4; ExprEco 3.4,5.2,9.8; ExprSce ,,; FusE2 1.0,1.0,1.0; FusE5 ,,; FusE10 ,,;
gene name: b1114	 (NP_415632)	gi: 16129077	length: 1148aa
description: transcription-repair ATP-dependent coupling factor [Escherichia coli K12].
coverage: Archaea[4e-10] Bacteria[0.0] Eukaryota[1e-106]
conserved domains: (Evalue, description)
	0.0	COG1197, Mfd, Transcription-repair coupling factor (superfamily II helicase) [DNA replication, recombination, and repair / Transcription].
	1e-102	COG1200, RecG, RecG-like helicase [DNA replication, recombination, and repair / Transcription].
	2e-33	pfam03461, TRCF, TRCF domain..
	4e-30	pfam02559, CarD_TRCF, CarD-like/TRCF domain. CarD is a Myxococcus xanthus protein required for the activation of light- and starvation-inducible genes. This family includes the presumed N-terminal domain. This family also includes a domain to the N-terminal side of the DEAD helicase of TRCF proteins. TRCF displaces RNA polymerase stalled at a lesion, binds to the damage recognition protein UvrA, and increases the template strand repair rate during transcription. This domain is involved in binding to the stalled RNA polymerase..
	2e-27	pfam00270, DEAD, DEAD/DEAH box helicase. Members of this family include the DEAD and DEAH box helicases. Helicases are involved in unwinding nucleic acids. The DEAD box helicases are involved in various aspects of RNA metabolism, including nuclear transcription, pre mRNA splicing, ribosome biogenesis, nucleocytoplasmic transport, translation, RNA decay and organellar gene expression..
	4e-21	cd00269, DEXHc, DEXH-box helicases. A diverse family of proteins involved in ATP-dependent DNA or RNA unwinding, needed in a variety of cellular processes. The name derives from the sequence of the Walker B motif (motif II). This domain contains the ATP-binding region..
	2e-20	smart00487, DEXDc, DEAD-like helicases superfamily; .
	6e-20	cd00079, HELICc, Helicase superfamily c-terminal domain; associated with DEXDc-, DEAD-, and DEAH-box proteins, yeast initiation factor 4A, Ski2p, and Hepatitis C virus NS3 helicases; this domain is found in a wide variety of helicases and helicase related proteins; may not be an autonomously folding unit, but an integral part of the helicase; 4 helicase superfamilies at present according to the organization of their signature motifs; all helicases share the ability to unwind nucleic acid duplexes with a distinct directional polarity; they utilize the free energy from nucleoside triphosphate hydrolysis to fuel their translocation along DNA, unwinding the duplex in the process.
	3e-18	cd00046, DEXDc, DEAD-like helicases superfamily. A diverse family of proteins involved in ATP-dependent RNA or DNA unwinding. This domain contains the ATP-binding region..
	1e-15	COG1198, PriA, Primosomal protein N' (replication factor Y) - superfamily II helicase [DNA replication, recombination, and repair].
	8e-15	COG0513, SrmB, Superfamily II DNA and RNA helicases [DNA replication, recombination, and repair / Transcription / Translation, ribosomal structure and biogenesis].
	2e-14	COG0556, UvrB, Helicase subunit of the DNA excision repair complex [DNA replication, recombination, and repair].
	3e-14	COG1061, SSL2, DNA or RNA helicases of superfamily II [Transcription / DNA replication, recombination, and repair].
	4e-14	COG4098, comFA, Superfamily II DNA/RNA helicase required for DNA uptake (late competence protein) [DNA replication, recombination, and repair].
	9e-13	COG0514, RecQ, Superfamily II DNA helicase [DNA replication, recombination, and repair].
	2e-12	pfam00271, Helicase_C, Helicase conserved C-terminal domain. TThis domain family is found in a wide variety of helicases and helicase related proteins. It may be that this is not an autonomously folding unit, but an integral part of the helicase..
	2e-12	smart00490, HELICc, helicase superfamily c-terminal domain; .
	2e-11	COG1202, COG1202, Superfamily II helicase, archaea-specific [General function prediction only].
----------------------------------------------------
candidate #31:	b3863
likelihood ratios: Total 1.8e+11; Clust 16.9,5.4,6.9; BLAST 10.3,28.0,5.8; KEGG 5.4,18.0,4.4; ExprEco 10.0,8.8,4.6; ExprSce ,,; FusE2 1.0,1.0,1.0; FusE5 ,,; FusE10 ,,;
gene name: b3863	 (NP_418300)	gi: 16131704	length: 928aa
description: DNA polymerase I, 3' --> 5' polymerase, 5' --> 3' and 3' --> 5' exonuclease [Escherichia coli K12].
coverage: Bacteria[0.0] Eukaryota[1e-90]
conserved domains: (Evalue, description)
	0.0	COG0749, PolA, DNA polymerase I - 3'-5' exonuclease and polymerase domains [DNA replication, recombination, and repair].
	1e-148	pfam00476, DNA_pol_A, DNA polymerase family A..
	2e-90	smart00475, 53EXOc, 5'-3' exonuclease; .
	2e-86	cd00008, 53EXOc, 5'-3' exonuclease; T5 type 5'-3' exonuclease domains may co-occur with DNA polymerase I (Pol I) domains, or be part of Pol I containing complexes. They digest dsDNA and ssDNA, releasing mono-,di- and tri-nucleotides, as well as oligonucleotides, and have also been reported to possess RNase H activity. Also called 5' nuclease family, involved in structure-specific cleavage of flaps formed by Pol I activity (similar to mammalian flap endonuclease I, FEN-1). A single nucleic acid strand may be threaded through the 5' nuclease enzyme before cleavage occurs. The domain binds two divalent metal ions which are necessary for activity..
	7e-84	smart00482, POLAc, DNA polymerase A domain; .
	4e-81	COG0258, Exo, 5'-3' exonuclease (including N-terminal domain of PolI) [DNA replication, recombination, and repair].
	6e-57	pfam02739, 5_3_exonuc_N, 5'-3' exonuclease, N-terminal resolvase-like domain..
	3e-35	pfam01612, 3_5_exonuc, 3'-5' exonuclease. This domain is responsible for the 3'-5' exonuclease proofreading activity of E. coli DNA polymerase I (polI) and other enzymes, it catalyses the hydrolysis of unpaired or mismatched nucleotides. This domain consists of the amino-terminal half of the Klenow fragment in E. coli polI it is also found in the Werner syndrome helicase (WRN), focus forming activity 1 protein (FFA-1) and ribonuclease D (RNase D). Werner syndrome is a human genetic disorder causing premature aging; the WRN protein has helicase activity in the 3'-5' direction. The FFA-1 protein is required for formation of a replication foci and also has helicase activity; it is a homologue of the WRN protein. RNase D is a 3'-5' exonuclease involved in tRNA processing. Also found in this family is the autoantigen PM/Scl thought to be involved in polymyositis-scleroderma overlap syndrome..
	2e-33	cd00007, 35EXOc, 3'-5' exonuclease. The 35EXOc domain is responsible for the 3'-5' exonuclease proofreading activity of prokaryotic DNA polymerase I (pol I) and other enzymes, it catalyses the hydrolysis of unpaired or mismatched nucleotides. This domain consists of the amino-terminal half of the Klenow fragment in E. coli pol I. 35EXOc is also found in the Werner syndrome helicase (WRN), focus forming activity 1 protein (FFA-1) and ribonuclease D (RNase D)..
	2e-27	smart00474, 35EXOc, 3'-5' exonuclease; 3\' -5' exonuclease proofreading domain present in DNA polymerase I, Werner syndrome helicase, RNase D and other enzymes .
	3e-16	cd00080, HhH2_motif, Helix-hairpin-helix class 2 (Pol1 family) motif. HhH2 domains are found in Rad2 family of prokaryotic and eukaryotic replication and repair nucleases, i.e., DNA polymerase I, Taq DNA polymerase, DNA repair protein Rad2 endonuclease, flap endonuclease, exonuclease I and IX, 5'-3' exonuclease and also bacteriophage Rnase H. These nucleases degrade RNA-DNA or DNA-DNA duplexes, or both and play essential roles in DNA duplication, repair, and recombination..
----------------------------------------------------
candidate #32:	b2567
likelihood ratios: Total 1.7e+11; Clust 9.9,12.7,23.2; BLAST 11.9,27.1,3.5; KEGG 11.5,5.4,3.9; ExprEco 5.0,8.9,7.3; ExprSce ,,; FusE2 1.0,0.9,0.7; FusE5 ,,; FusE10 ,,;
gene name: b2567	 (NP_417062)	gi: 16130492	length: 226aa
description: RNase III, ds RNA [Escherichia coli K12].
coverage: Archaea[7e-24] Bacteria[1e-125] Eukaryota[2e-20]
conserved domains: (Evalue, description)
	1e-78	COG0571, Rnc, dsRNA-specific ribonuclease [Transcription].
	1e-37	smart00535, RIBOc, Ribonuclease III family; .
	1e-37	cd00593, RIBOc, RIBOc. Ribonuclease III C terminal domain. This group consists of eukaryotic, bacterial and archeal ribonuclease III (RNAse III) proteins. RNAse III is a double stranded RNA-specific endonuclease. Prokaryotic RNAse III is important in post-transcriptional control of mRNA stability and translational efficiency. It is involved in the processing of ribosomal RNA precursors. Prokaryotic RNAse III also plays a role in the maturation of tRNA precursors and in the processing of phage and plasmid transcripts. Eukaryotic RNase III's participate (through direct cleavage) in rRNA processing, in processing of small nucleolar RNAs (snoRNAs) and snRNA's (components of the spliceosome). In eukaryotes RNase III or RNaseIII like enzymes such as Dicer are involved in RNAi (RNA interference) and miRNA (micro-RNA) gene silencing..
	2e-30	pfam00636, Ribonuclease_3, RNase3 domain..
	8e-16	cd00048, DSRM, Double-stranded RNA binding motif. Binding is not sequence specific but is highly specific for double stranded RNA. Found in a variety of proteins including dsRNA dependent protein kinase PKR, RNA helicases, Drosophila staufen protein, E. coli RNase III, RNases H1, and dsRNA dependent adenosine deaminases..
----------------------------------------------------
candidate #33:	b2569
likelihood ratios: Total 1.5e+11; Clust 33.0,8.5,6.2; BLAST 5.7,35.0,3.6; KEGG 4.6,8.2,6.3; ExprEco 4.1,7.2,18.7; ExprSce ,,; FusE2 1.0,1.0,0.9; FusE5 ,,; FusE10 ,,;
gene name: b2569	 (NP_417064)	gi: 16130494	length: 599aa
description: GTP-binding elongation factor [Escherichia coli K12].
coverage: Archaea[6e-35] Bacteria[0.0] Eukaryota[0.0]
conserved domains: (Evalue, description)
	0.0	COG0481, LepA, Membrane GTPase LepA [Cell envelope biogenesis, outer membrane].
	2e-61	COG1217, TypA, Predicted membrane GTPase involved in stress response [Signal transduction mechanisms].
	3e-51	pfam06421, LepA_C, GTP-binding protein LepA C-terminus. This family consists of the C-terminal region of several pro- and eukaryotic GTP-binding LepA proteins..
	2e-42	pfam00009, GTP_EFTU, Elongation factor Tu GTP binding domain. This domain contains a P-loop motif, also found in several other families such as pfam00071, pfam00025 and pfam00063. Elongation factor Tu consists of three structural domains, this plus two C-terminal beta barrel domains..
	1e-36	COG0480, FusA, Translation elongation factors (GTPases) [Translation, ribosomal structure and biogenesis].
	2e-26	COG4108, PrfC, Peptide chain release factor RF-3 [Translation, ribosomal structure and biogenesis].
	3e-23	COG0532, InfB, Translation initiation factor 2 (IF-2; GTPase) [Translation, ribosomal structure and biogenesis].
	3e-22	COG5256, TEF1, Translation elongation factor EF-1alpha (GTPase) [Translation, ribosomal structure and biogenesis].
	1e-20	COG0050, TufB, GTPases - translation elongation factors [Translation, ribosomal structure and biogenesis].
	1e-18	pfam00679, EFG_C, Elongation factor G C-terminus. This domain includes the carboxyl terminal regions of Elongation factor G, elongation factor 2 and some tetracycline resistance proteins and adopt a ferredoxin-like fold..
	5e-16	COG3276, SelB, Selenocysteine-specific translation elongation factor [Translation, ribosomal structure and biogenesis].
	6e-15	COG2895, CysN, GTPases - Sulfate adenylate transferase subunit 1 [Inorganic ion transport and metabolism].
	8e-13	COG5257, GCD11, Translation initiation factor 2, gamma subunit (eIF-2gamma; GTPase) [Translation, ribosomal structure and biogenesis].
----------------------------------------------------
candidate #34:	b3059
likelihood ratios: Total 1.2e+11; Clust 15.7,7.4,25.7; BLAST 21.9,6.5,8.4; KEGG 133.3,4.8,3.0; ExprEco 4.2,2.3,1.8; ExprSce ,,; FusE2 1.0,1.0,1.0; FusE5 ,,; FusE10 ,,;
gene name: b3059	 (NP_417531)	gi: 16130955	length: 205aa
description: putative membrane protein [Escherichia coli K12].
coverage: Bacteria[1e-118]
conserved domains: (Evalue, description)
	3e-59	pfam02660, DUF205, Domain of unknown function DUF. This family consists of hypothetical transmembrane proteins none of which have any known function, the aligned region is around 200 amino acids long..
	3e-56	COG0344, COG0344, Predicted membrane protein [Function unknown].
----------------------------------------------------
candidate #35:	b3644
likelihood ratios: Total 1.1e+11; Clust 32.5,65.4,45.5; BLAST 4.8,3.5,2.6; KEGG 5.0,2.0,2.2; ExprEco 12.0,23.5,4.2; ExprSce ,,; FusE2 1.0,1.0,1.0; FusE5 ,,; FusE10 ,,;
gene name: b3644	 (NP_418101)	gi: 16131515	length: 287aa
description: putative alpha helix protein [Escherichia coli K12].
coverage: Bacteria[1e-156]
conserved domains: (Evalue, description)
	5e-95	COG1561, COG1561, Uncharacterized stress-induced protein [Function unknown].
	3e-46	pfam03755, YicC_N, YicC-like family, N-terminal region. Family of bacterial proteins. Although poorly characterised, the members of this protein family have been demonstrated to play a role in stationary phase survival. These proteins are not essential during stationary phase..
----------------------------------------------------
candidate #36:	b3935
likelihood ratios: Total 1.1e+11; Clust 8.4,18.4,9.7; BLAST 12.6,10.7,11.3; KEGG 14.6,3.5,6.4; ExprEco 5.4,2.3,3.1; ExprSce ,,; FusE2 2.4,1.0,1.6; FusE5 ,,; FusE10 ,,;
gene name: b3935	 (NP_418370)	gi: 16131773	length: 732aa
description: primosomal protein N' (factor Y) directs replication fork assembly at D-loops, ATP-dependent [Escherichia coli K12].
coverage: Bacteria[0.0] Eukaryota[1e-07]
conserved domains: (Evalue, description)
	0.0	COG1198, PriA, Primosomal protein N' (replication factor Y) - superfamily II helicase [DNA replication, recombination, and repair].
	1e-17	cd00269, DEXHc, DEXH-box helicases. A diverse family of proteins involved in ATP-dependent DNA or RNA unwinding, needed in a variety of cellular processes. The name derives from the sequence of the Walker B motif (motif II). This domain contains the ATP-binding region..
	6e-15	cd00046, DEXDc, DEAD-like helicases superfamily. A diverse family of proteins involved in ATP-dependent RNA or DNA unwinding. This domain contains the ATP-binding region..
	1e-14	COG1197, Mfd, Transcription-repair coupling factor (superfamily II helicase) [DNA replication, recombination, and repair / Transcription].
	2e-13	COG1200, RecG, RecG-like helicase [DNA replication, recombination, and repair / Transcription].
	2e-12	smart00487, DEXDc, DEAD-like helicases superfamily; .
	3e-11	pfam00270, DEAD, DEAD/DEAH box helicase. Members of this family include the DEAD and DEAH box helicases. Helicases are involved in unwinding nucleic acids. The DEAD box helicases are involved in various aspects of RNA metabolism, including nuclear transcription, pre mRNA splicing, ribosome biogenesis, nucleocytoplasmic transport, translation, RNA decay and organellar gene expression..
----------------------------------------------------
candidate #37:	b0911
likelihood ratios: Total 9.3e+10; Clust 68.5,17.8,29.9; BLAST 3.5,8.6,3.9; KEGG 2.9,4.7,8.0; ExprEco 1.5,5.1,50.0; ExprSce ,,; FusE2 1.0,0.8,0.6; FusE5 ,,; FusE10 ,,;
gene name: b0911	 (NP_415431)	gi: 16128878	length: 557aa
description: 30S ribosomal subunit protein S1 [Escherichia coli K12].
coverage: Archaea[5e-13] Bacteria[0.0] Eukaryota[5e-57]
conserved domains: (Evalue, description)
	1e-179	COG0539, RpsA, Ribosomal protein S1 [Translation, ribosomal structure and biogenesis].
	2e-16	COG2183, Tex, Transcriptional accessory protein [Transcription].
	1e-13	smart00316, S1, Ribosomal protein S1-like RNA-binding domain; .
	3e-13	pfam00575, S1, S1 RNA binding domain. The S1 domain occurs in a wide range of RNA associated proteins. It is structurally similar to cold shock protein which binds nucleic acids. The S1 domain has an OB-fold structure..
	8e-13	COG1098, VacB, Predicted RNA binding protein (contains ribosomal protein S1 domain) [Translation, ribosomal structure and biogenesis].
	1e-12	cd00164, S1, Ribosomal protein S1-like RNA-binding domain. Found in a wide variety of RNA-associated proteins. Originally identified in S1 ribosomal protein. Multiple copies of S1 are arranged in tandem. S1 is structurally similar to Cold Shock Domains (CSD), both are members of the Oligonucleotide/oligosaccharide Binding (OB) superfamily..
	2e-12	COG1185, Pnp, Polyribonucleotide nucleotidyltransferase (polynucleotide phosphorylase) [Translation, ribosomal structure and biogenesis].
----------------------------------------------------
candidate #38:	b3702
likelihood ratios: Total 8.9e+10; Clust 4.7,3.7,2.7; BLAST 27.2,8.5,8.9; KEGG 16.0,4.4,4.9; ExprEco 8.5,100.9,3.1; ExprSce ,,; FusE2 1.0,1.0,1.0; FusE5 ,,; FusE10 ,,;
gene name: b3702	 (NP_418157)	gi: 16131570	length: 467aa
description: DNA biosynthesis; initiation of chromosome replication; can be transcription regulator [Escherichia coli K12].
coverage: Bacteria[0.0] Eukaryota[1e-94]
conserved domains: (Evalue, description)
	1e-147	COG0593, DnaA, ATPase involved in DNA replication initiation [DNA replication, recombination, and repair].
	1e-141	pfam00308, Bac_DnaA, Bacterial dnaA protein..
	1e-11	COG1484, DnaC, DNA replication protein [DNA replication, recombination, and repair].
----------------------------------------------------
candidate #39:	b3185
likelihood ratios: Total 8.9e+10; Clust 16.4,5.0,9.0; BLAST 2.2,7.1,3.2; KEGG 4.2,7.8,6.0; ExprEco 3.7,15.3,5.1; ExprSce ,,; FusE2 19.6,2.8,0.7; FusE5 ,,; FusE10 ,,;
gene name: b3185	 (NP_417652)	gi: 16131075	length: 85aa
description: 50S ribosomal subunit protein L27 [Escherichia coli K12].
coverage: Bacteria[2e-42] Eukaryota[2e-22]
conserved domains: (Evalue, description)
	2e-26	pfam01016, Ribosomal_L27, Ribosomal L27 protein..
----------------------------------------------------
candidate #40:	b4375
likelihood ratios: Total 8.8e+10; Clust 4.5,13.8,6.4; BLAST 43.9,2.9,2.5; KEGG 36.6,1.9,3.1; ExprEco 69.0,8.9,5.1; ExprSce ,,; FusE2 1.0,1.0,1.0; FusE5 ,,; FusE10 ,,;
gene name: b4375	 (NP_418792)	gi: 16132193	length: 529aa
description: peptide chain release factor RF-3 [Escherichia coli K12].
coverage: Archaea[2e-22] Bacteria[0.0] Eukaryota[3e-61]
conserved domains: (Evalue, description)
	0.0	COG4108, PrfC, Peptide chain release factor RF-3 [Translation, ribosomal structure and biogenesis].
	4e-66	COG0480, FusA, Translation elongation factors (GTPases) [Translation, ribosomal structure and biogenesis].
	6e-33	pfam00009, GTP_EFTU, Elongation factor Tu GTP binding domain. This domain contains a P-loop motif, also found in several other families such as pfam00071, pfam00025 and pfam00063. Elongation factor Tu consists of three structural domains, this plus two C-terminal beta barrel domains..
	9e-21	COG1217, TypA, Predicted membrane GTPase involved in stress response [Signal transduction mechanisms].
	3e-20	COG0481, LepA, Membrane GTPase LepA [Cell envelope biogenesis, outer membrane].
----------------------------------------------------
candidate #41:	b3753
likelihood ratios: Total 6.9e+10; Clust 4.9,3.0,38.1; BLAST 7.5,3.4,41.3; KEGG 45.3,7.4,4.0; ExprEco 3.4,10.3,2.5; ExprSce ,,; FusE2 1.0,1.0,1.0; FusE5 ,,; FusE10 ,,;
gene name: b3753	 (NP_418209)	gi: 16131621	length: 330aa
description: regulator for rbs operon [Escherichia coli K12].
coverage: Bacteria[0.0] Eukaryota[1e-24]
conserved domains: (Evalue, description)
	1e-97	COG1609, PurR, Transcriptional regulators [Transcription].
	4e-31	pfam00532, Peripla_BP_1, Periplasmic binding proteins and sugar binding domain of the LacI family. This family includes the periplasmic binding proteins, and the LacI family transcriptional regulators. The periplasmic binding proteins are the primary receptors for chemotaxis and transport of many sugar based solutes. The LacI family of proteins consist of transcriptional regulators related to the lac repressor. In this case, generally the sugar binding domain binds a sugar which changes the DNA binding activity of the repressor domain (pfam00356)..
	2e-23	smart00354, HTH_LACI, helix_turn _helix lactose operon repressor; .
	9e-18	COG1879, RbsB, ABC-type sugar transport system, periplasmic component [Carbohydrate transport and metabolism].
----------------------------------------------------
candidate #42:	b3401
likelihood ratios: Total 6.8e+10; Clust 5.7,6.2,3.0; BLAST 153.0,2.7,3.6; KEGG 330.1,4.4,10.2; ExprEco 3.0,3.2,3.0; ExprSce ,,; FusE2 1.0,1.0,1.0; FusE5 ,,; FusE10 ,,;
gene name: b3401	 (NP_417860)	gi: 16131278	length: 294aa
description: Hsp33; redox regulated chaperone [Escherichia coli K12].
coverage: Bacteria[1e-169] Eukaryota[1e-08]
conserved domains: (Evalue, description)
	4e-88	cd00498, Hsp33, Heat shock protein 33 (Hsp33): Cytosolic protein that acts as a molecular chaperone under oxidative conditions. In normal (reducing) cytosolic conditions, four conserved Cys residues are coordinated by a Zn ion. Under oxidative stress (such as heat shock), the Cys are reversibly oxidized to disulfide bonds, which causes the chaperone activity to be turned on. Hsp33 is homodimeric in its functional form..
----------------------------------------------------
candidate #43:	b3637
likelihood ratios: Total 6.2e+10; Clust 24.0,26.4,32.5; BLAST 3.8,10.3,6.3; KEGG 3.9,5.4,4.2; ExprEco 3.7,7.8,4.9; ExprSce ,,; FusE2 1.0,1.0,1.0; FusE5 ,,; FusE10 ,,;
gene name: b3637	 (NP_418094)	gi: 16131508	length: 78aa
description: 50S ribosomal subunit protein L28 [Escherichia coli K12].
coverage: Bacteria[2e-38] Eukaryota[2e-15]
conserved domains: (Evalue, description)
	2e-21	COG0227, RpmB, Ribosomal protein L28 [Translation, ribosomal structure and biogenesis].
	6e-16	pfam00830, Ribosomal_L28, Ribosomal L28 family. The ribosomal 28 family includes L28 proteins from bacteria and chloroplasts. The L24 protein from yeast also contains a region of similarity to prokaryotic L28 proteins. L24 from yeast is also found in the large ribosomal subunit.
----------------------------------------------------
candidate #44:	b4261
likelihood ratios: Total 5.3e+10; Clust 7.1,5.1,5.4; BLAST 7.1,9.8,2.6; KEGG 17.2,65.2,4.9; ExprEco 6.2,17.7,2.5; ExprSce ,,; FusE2 1.0,1.0,1.0; FusE5 ,,; FusE10 ,,;
gene name: b4261	 (NP_418682)	gi: 16132083	length: 366aa
description: putative transmembrane protein, transport [Escherichia coli K12].
coverage: Bacteria[0.0]
conserved domains: (Evalue, description)
	5e-45	pfam03739, YjgP_YjgQ, Predicted permease YjgP/YjgQ family. Members of this family are predicted integral membrane proteins of unknown function. They are about 350 amino acids long and contain about 6 transmembrane regions. They are predicted to be permeases although there is no verification of this..
----------------------------------------------------
candidate #45:	b1133
likelihood ratios: Total 5.3e+10; Clust 14.1,8.0,7.1; BLAST 4.4,51.6,4.6; KEGG 6.1,12.7,5.3; ExprEco 4.0,5.6,7.0; ExprSce ,,; FusE2 1.0,1.0,1.0; FusE5 ,,; FusE10 ,,;
gene name: b1133	 (NP_415651)	gi: 49176082	length: 383aa
description: tRNA (5-methylaminomethyl-2-thiouridylate)-methyltransferase [Escherichia coli K12].
coverage: Bacteria[0.0] Eukaryota[2e-81]
conserved domains: (Evalue, description)
	1e-150	COG0482, TrmU, Predicted tRNA(5-methylaminomethyl-2-thiouridylate) methyltransferase, contains the PP-loop ATPase domain [Translation, ribosomal structure and biogenesis].
	1e-144	pfam03054, tRNA_Me_trans, tRNA methyl transferase. This family represents tRNA(5-methylaminomethyl-2-thiouridine)- methyltransferase which is involved in the biosynthesis of the modified nucleoside 5-methylaminomethyl-2-thiouridine present in the wobble position of some tRNAs..
----------------------------------------------------
candidate #46:	b0027
likelihood ratios: Total 5.0e+10; Clust 3.7,12.5,78.7; BLAST 5.7,5.1,13.6; KEGG 11.4,5.4,6.0; ExprEco 6.9,3.2,4.2; ExprSce ,,; FusE2 1.0,1.0,1.0; FusE5 ,,; FusE10 ,,;
gene name: b0027	 (NP_414568)	gi: 16128021	length: 164aa
description: prolipoprotein signal peptidase (SPase II) [Escherichia coli K12].
coverage: Bacteria[4e-91]
conserved domains: (Evalue, description)
	2e-41	pfam01252, Peptidase_A8, Signal peptidase (SPase) II..
	3e-38	COG0597, LspA, Lipoprotein signal peptidase [Cell envelope biogenesis, outer membrane / Intracellular trafficking and secretion].
----------------------------------------------------
candidate #47:	b3740
likelihood ratios: Total 4.8e+10; Clust 5.0,3.7,2.9; BLAST 39.1,4.9,10.8; KEGG 70.7,6.4,4.3; ExprEco 27.7,3.5,2.2; ExprSce ,,; FusE2 1.0,1.0,1.0; FusE5 ,,; FusE10 ,,;
gene name: b3740	 (NP_418196)	gi: 16131608	length: 207aa
description: glucose-inhibited division protein [Escherichia coli K12].
coverage: Bacteria[1e-115] Eukaryota[9e-20]
conserved domains: (Evalue, description)
	2e-65	COG0357, GidB, Predicted S-adenosylmethionine-dependent methyltransferase involved in bacterial cell division [Cell envelope biogenesis, outer membrane].
	2e-61	pfam02527, GidB, Glucose inhibited division protein. This is a family of bacterial Glucose inhibited division proteins these are probably involved in the regulation of cell devision..
----------------------------------------------------
candidate #48:	b4043
likelihood ratios: Total 4.6e+10; Clust 127.2,342.7,7.9; BLAST 4.1,2.5,2.6; KEGG 5.5,4.1,6.0; ExprEco 4.1,5.4,1.7; ExprSce ,,; FusE2 1.0,1.0,1.0; FusE5 ,,; FusE10 ,,;
gene name: b4043	 (NP_418467)	gi: 16131869	length: 202aa
description: regulator for SOS(lexA) regulon [Escherichia coli K12].
coverage: Bacteria[1e-109]
conserved domains: (Evalue, description)
	2e-59	COG1974, LexA, SOS-response transcriptional repressors (RecA-mediated autopeptidases) [Transcription / Signal transduction mechanisms].
	2e-36	pfam00717, Peptidase_S24, Peptidase family S24..
	2e-22	pfam01726, LexA_DNA_bind, LexA DNA binding domain. This is the DNA binding domain of the LexA SOS regulon repressor which prevents expression of DNA repair proteins. The aligned region contains a variant form of the helix-turn-helix DNA binding motif. This domain is found associated with pfam00717 the auto-proteolytic domain of LexA EC:3.4.21.88..
----------------------------------------------------
candidate #49:	b1866
likelihood ratios: Total 4.5e+10; Clust 23.7,8.8,6.6; BLAST 6.8,19.8,4.3; KEGG 2.3,6.6,3.7; ExprEco 2.6,7.3,64.4; ExprSce ,,; FusE2 1.0,0.9,0.9; FusE5 ,,; FusE10 ,,;
gene name: b1866	 (NP_416380)	gi: 16129819	length: 590aa
description: aspartate tRNA synthetase [Escherichia coli K12].
coverage: Archaea[5e-37] Bacteria[0.0] Eukaryota[1e-141]
conserved domains: (Evalue, description)
	0.0	COG0173, AspS, Aspartyl-tRNA synthetase [Translation, ribosomal structure and biogenesis].
	1e-176	cd00777, AspRS_core, Asp tRNA synthetase (aspRS) class II core domain. Class II assignment is based upon its structure and the presence of three characteristic sequence motifs. AspRS is a homodimer, which attaches a specific amino acid to the 3' OH group of ribose of the appropriate tRNA. The catalytic core domain is primarily responsible for the ATP-dependent formation of the enzyme bound aminoacyl-adenylate. AspRS in this family differ from those found in the AsxRS family by a GAD insert in the core domain..
	6e-62	cd00669, Asp_Lys_Asn_RS_core, Asp_Lys_Asn_tRNA synthetase class II core domain. This domain is the core catalytic domain of class II aminoacyl-tRNA synthetases of the subgroup containing aspartyl, lysyl, and asparaginyl tRNA synthetases. It is primarily responsible for ATP-dependent formation of the enzyme bound aminoacyl-adenylate. Class II assignment is based upon its structure and the presence of three characteristic sequence motifs. Nearly all class II tRNA synthetases are dimers and enzymes in this subgroup are homodimers. These enzymes attach a specific amino acid to the 3' OH group of ribose of the appropriate tRNA..
	1e-43	COG0017, AsnS, Aspartyl/asparaginyl-tRNA synthetases [Translation, ribosomal structure and biogenesis].
	4e-29	COG1190, LysU, Lysyl-tRNA synthetase (class II) [Translation, ribosomal structure and biogenesis].
	1e-26	pfam02938, GAD, GAD domain. This domain is found in some members of the GatB and aspartyl tRNA synthetases..
	4e-24	pfam00152, tRNA-synt_2, tRNA synthetases class II (D, K and N). Other tRNA synthetase sub-families are too dissimilar to be included..
	4e-20	cd00768, class_II_aaRS-like_core, Class II tRNA amino-acyl synthetase-like catalytic core domain. Class II amino acyl-tRNA synthetases (aaRS) share a common fold and generally attach an amino acid to the 3' OH of ribose of the appropriate tRNA. PheRS is an exception in that it attaches the amino acid at the 2'-OH group, like class I aaRSs. These enzymes are usually homodimers. This domain is primarily responsible for ATP-dependent formation of the enzyme bound aminoacyl-adenylate. The substrate specificity of this reaction is further determined by additional domains. Intererestingly, this domain is also found is asparagine synthase A (AsnA), in the accessory subunit of mitochondrial polymerase gamma and in the bacterial ATP phosphoribosyltransferase regulatory subunit HisZ..
	4e-20	cd00776, AsxRS_core, Asx tRNA synthetase (AspRS/AsnRS) class II core domain. Assignment to class II aminoacyl-tRNA synthetases (aaRS) based upon its structure and the presence of three characteristic sequence motifs in the core domain. This family includes AsnRS as well as a subgroup of AspRS. AsnRS and AspRS are homodimers, which attach either asparagine or aspartate to the 3'OH group of ribose of the appropriate tRNA. While archaea lack asnRS, they possess a non-discriminating aspRS, which can mischarge Asp-tRNA with Asn. Subsequently, a tRNA-dependent aspartate amidotransferase converts the bound aspartate to asparagine. The catalytic core domain is primarily responsible for the ATP-dependent formation of the enzyme bound aminoacyl-adenylate..
	1e-17	cd00775, LysRS_core, Lys_tRNA synthetase (LysRS) class II core domain. Class II LysRS is a dimer which attaches a lysine to the 3' OH group of ribose of the appropriate tRNA. Its assignment to class II aaRS is based upon its structure and the presence of three characteristic sequence motifs in the core domain. It is found in eukaryotes as well as some prokaryotes and archaea. However, LysRS belongs to class I aaRS's in some prokaryotes and archaea. The catalytic core domain is primarily responsible for the ATP-dependent formation of the enzyme bound aminoacyl-adenylate..
	6e-12	COG2269, COG2269, Truncated, possibly inactive, lysyl-tRNA synthetase (class II) [Translation, ribosomal structure and biogenesis].
	4e-11	pfam01336, tRNA_anti, OB-fold nucleic acid binding domain. This family contains OB-fold domains that bind to nucleic acids. The family includes the anti-codon binding domain of lysyl, aspartyl, and asparaginyl -tRNA synthetases (See pfam00152). Aminoacyl-tRNA synthetases catalyse the addition of an amino acid to the appropriate tRNA molecule EC:6.1.1.-. This family also includes part of RecG helicase involved in DNA repair. Replication factor A is a heterotrimeric complex, that contains a subunit in this family. This domain is also found at the C-terminus of bacterial DNA polymerase III alpha chain..
----------------------------------------------------
candidate #50:	b0407
likelihood ratios: Total 4.2e+10; Clust 8.7,11.4,6.9; BLAST 6.5,15.7,5.1; KEGG 8.5,5.1,9.4; ExprEco 2.1,10.5,13.3; ExprSce ,,; FusE2 1.0,1.0,1.0; FusE5 ,,; FusE10 ,,;
gene name: b0407	 (NP_414941)	gi: 16128392	length: 110aa
description: preprotein translocase, auxillary membrane component (General Secretory Pathway) [Escherichia coli K12].
coverage: Bacteria[1e-54]
conserved domains: (Evalue, description)
	1e-26	pfam02699, YajC, Preprotein translocase subunit. See..
	2e-26	COG1862, YajC, Preprotein translocase subunit YajC [Intracellular trafficking and secretion].
----------------------------------------------------
candidate #51:	b0023
likelihood ratios: Total 3.8e+10; Clust 45.6,8.4,34.1; BLAST 3.3,4.8,7.7; KEGG 7.5,5.7,4.8; ExprEco 3.7,8.8,3.5; ExprSce ,,; FusE2 1.0,1.0,1.0; FusE5 ,,; FusE10 ,,;
gene name: b0023	 (NP_414564)	gi: 16128017	length: 87aa
description: 30S ribosomal subunit protein S20 [Escherichia coli K12].
coverage: Bacteria[4e-41]
conserved domains: (Evalue, description)
	2e-12	COG0268, RpsT, Ribosomal protein S20 [Translation, ribosomal structure and biogenesis].
	1e-10	pfam01649, Ribosomal_S20p, Ribosomal protein S20. Bacterial ribosomal protein S20 interacts with 16S rRNA..
----------------------------------------------------
candidate #52:	b3288
likelihood ratios: Total 3.7e+10; Clust 8.6,9.9,6.1; BLAST 5.8,21.2,6.3; KEGG 5.3,6.9,7.0; ExprEco 6.5,25.6,2.8; ExprSce ,,; FusE2 1.0,0.9,0.8; FusE5 ,,; FusE10 ,,;
gene name: b3288	 (NP_417746)	gi: 16131167	length: 315aa
description: 10-formyltetrahydrofolate:L-methionyl-tRNA(fMet) N-formyltransferase [Escherichia coli K12].
coverage: Archaea[6e-10] Bacteria[1e-178] Eukaryota[2e-34]
conserved domains: (Evalue, description)
	1e-125	COG0223, Fmt, Methionyl-tRNA formyltransferase [Translation, ribosomal structure and biogenesis].
	2e-54	pfam00551, Formyl_trans_N, Formyl transferase. This family includes the following members. Glycinamide ribonucleotide transformylase catalyses the third step in de novo purine biosynthesis, the transfer of a formyl group to 5'-phosphoribosylglycinamide. Formyltetrahydrofolate deformylase produces formate from formyl- tetrahydrofolate. Methionyl-tRNA formyltransferase transfers a formyl group onto the amino terminus of the acyl moiety of the methionyl aminoacyl-tRNA. Inclusion of the following members is supported by PSI-blast. HOXX_BRAJA (P31907) contains a related domain of unknown function. PRTH_PORGI (P46071) contains a related domain of unknown function. Y09P_MYCTU (Q50721) contains a related domain of unknown function..
	7e-30	pfam02911, Formyl_trans_C, Formyl transferase, C-terminal domain..
----------------------------------------------------
candidate #53:	b4166
likelihood ratios: Total 3.6e+10; Clust 111.9,4.3,3.4; BLAST 57.6,3.7,5.7; KEGG 18.3,7.2,3.4; ExprEco 9.3,2.4,1.8; ExprSce ,,; FusE2 1.0,1.0,1.0; FusE5 ,,; FusE10 ,,;
gene name: b4166	 (NP_418587)	gi: 16131988	length: 379aa
description: conserved protein, ferredoxin like [Escherichia coli K12].
coverage: Archaea[5e-07] Bacteria[0.0]
conserved domains: (Evalue, description)
	1e-118	COG1600, COG1600, Uncharacterized Fe-S protein [Energy production and conversion].
----------------------------------------------------
candidate #54:	b0636
likelihood ratios: Total 3.4e+10; Clust 2.9,4.2,4.4; BLAST 56.0,6.1,4.6; KEGG 480.1,6.3,7.0; ExprEco 3.9,3.2,1.9; ExprSce ,,; FusE2 1.0,0.9,0.9; FusE5 ,,; FusE10 ,,;
gene name: b0636	 (NP_415169)	gi: 16128619	length: 155aa
description: hypothetical protein b0636 [Escherichia coli K12].
coverage: Archaea[2e-15] Bacteria[2e-86] Eukaryota[5e-07]
conserved domains: (Evalue, description)
	3e-53	pfam02590, DUF163, Uncharacterized ACR, COG1576..
----------------------------------------------------
candidate #55:	b0657
likelihood ratios: Total 3.1e+10; Clust 3.5,6.0,5.5; BLAST 33.1,33.5,23.4; KEGG 8.1,25.8,4.4; ExprEco 2.3,2.8,1.8; ExprSce ,,; FusE2 1.0,1.0,1.0; FusE5 ,,; FusE10 ,,;
gene name: b0657	 (NP_415190)	gi: 16128640	length: 512aa
description: apolipoprotein N-acyltransferase, copper homeostasis protein, inner membrane [Escherichia coli K12].
coverage: Bacteria[0.0]
conserved domains: (Evalue, description)
	1e-131	COG0815, Lnt, Apolipoprotein N-acyltransferase [Cell envelope biogenesis, outer membrane].
	2e-19	pfam00795, CN_hydrolase, Carbon-nitrogen hydrolase. This family contains hydrolases that break carbon-nitrogen bonds. The family includes: Nitrilase EC:3.5.5.1, Aliphatic amidase EC:3.5.1.4, Biotidinase EC:3.5.1.12, Beta-ureidopropionase EC:3.5.1.6..
----------------------------------------------------
candidate #56:	b3701
likelihood ratios: Total 3.1e+10; Clust 4.6,3.5,2.8; BLAST 10.0,8.7,16.7; KEGG 11.2,5.7,4.9; ExprEco 14.0,40.6,2.6; ExprSce ,,; FusE2 1.0,1.0,1.0; FusE5 ,,; FusE10 ,,;
gene name: b3701	 (NP_418156)	gi: 16131569	length: 366aa
description: DNA polymerase III, beta-subunit [Escherichia coli K12].
coverage: Bacteria[0.0] Eukaryota[1e-139]
conserved domains: (Evalue, description)
	1e-131	cd00140, POL3Bc, DNA polymerase III beta subunit; the processivity factor of the holoenzyme forms a ring shaped dimer that encircles dsDNA (sliding clamp).
	1e-117	smart00480, POL3Bc, DNA polymerase III beta subunit; .
	1e-108	COG0592, DnaN, DNA polymerase sliding clamp subunit (PCNA homolog) [DNA replication, recombination, and repair].
	7e-41	pfam02767, DNA_pol3_beta_2, DNA polymerase III beta subunit, central domain. A dimer of the beta subunit of DNA polymerase beta forms a ring which encircles duplex DNA. Each monomer contains three domains of identical topology and DNA clamp fold..
	5e-39	pfam02768, DNA_pol3_beta_3, DNA polymerase III beta subunit, C-terminal domain. A dimer of the beta subunit of DNA polymerase beta forms a ring which encircles duplex DNA. Each monomer contains three domains of identical topology and DNA clamp fold..
	7e-38	pfam00712, DNA_pol3_beta, DNA polymerase III beta subunit, N-terminal domain. A dimer of the beta subunit of DNA polymerase beta forms a ring which encircles duplex DNA. Each monomer contains three domains of identical topology and DNA clamp fold..
----------------------------------------------------
candidate #57:	b2608
likelihood ratios: Total 3.1e+10; Clust 5.2,15.6,8.7; BLAST 11.5,4.5,6.3; KEGG 27.8,4.1,12.8; ExprEco 1.7,6.7,7.9; ExprSce ,,; FusE2 1.0,1.0,1.0; FusE5 ,,; FusE10 ,,;
gene name: b2608	 (NP_417099)	gi: 49176244	length: 185aa
description: 16S rRNA processing protein [Escherichia coli K12].
coverage: Bacteria[1e-105] Eukaryota[4e-08]
conserved domains: (Evalue, description)
	1e-56	COG0806, RimM, RimM protein, required for 16S rRNA processing [Translation, ribosomal structure and biogenesis].
	3e-23	pfam01782, RimM, RimM N-terminal domain. The RimM protein is essential for efficient processing of 16S rRNA. The RimM protein was shown to have affinity for free ribosomal 30S subunits but not for 30S subunits in the 70S ribosomes. This N-terminal domain is found associated with a PRC-barrel domain. .
----------------------------------------------------
candidate #58:	b3005
likelihood ratios: Total 3.0e+10; Clust 2.8,3.4,2.9; BLAST 8.6,16.9,8.4; KEGG 6.3,31.5,21.0; ExprEco 8.2,3.4,7.7; ExprSce ,,; FusE2 1.0,1.0,1.0; FusE5 ,,; FusE10 ,,;
gene name: b3005	 (NP_417478)	gi: 16130903	length: 141aa
description: uptake of enterobactin; tonB-dependent uptake of B colicins [Escherichia coli K12].
coverage: Bacteria[8e-75]
conserved domains: (Evalue, description)
	9e-38	COG0848, ExbD, Biopolymer transport protein [Intracellular trafficking and secretion].
	2e-16	pfam02472, ExbD, Biopolymer transport protein ExbD/TolR. This group of proteins are membrane bound transport proteins essential for ferric ion uptake in bacteria. The Pfam family consists of ExbD, and TolR which are involved in TonB-dependent transport of various receptor bound substrates including colicins..
----------------------------------------------------
candidate #59:	b0741
likelihood ratios: Total 3.0e+10; Clust 3.2,4.6,3.8; BLAST 8.1,55.2,6.9; KEGG 18.1,172.4,6.3; ExprEco 1.1,1.4,5.7; ExprSce ,,; FusE2 1.0,1.0,1.0; FusE5 ,,; FusE10 ,,;
gene name: b0741	 (NP_415269)	gi: 16128716	length: 173aa
description: peptidoglycan-associated lipoprotein [Escherichia coli K12].
coverage: Bacteria[1e-93]
conserved domains: (Evalue, description)
	9e-37	COG2885, OmpA, Outer membrane protein and related peptidoglycan-associated (lipo)proteins [Cell envelope biogenesis, outer membrane].
	4e-29	pfam00691, OmpA, OmpA family. The Pfam entry also includes MotB and related proteins..
----------------------------------------------------
candidate #60:	b3287
likelihood ratios: Total 2.8e+10; Clust 9.6,7.4,4.3; BLAST 5.4,13.2,6.5; KEGG 6.2,6.4,6.0; ExprEco 4.9,51.3,3.3; ExprSce ,,; FusE2 1.0,1.0,1.0; FusE5 ,,; FusE10 ,,;
gene name: b3287	 (NP_417745)	gi: 16131166	length: 169aa
description: peptide deformylase [Escherichia coli K12].
coverage: Bacteria[2e-89] Eukaryota[1e-23]
conserved domains: (Evalue, description)
	2e-51	pfam01327, Pep_deformylase, Polypeptide deformylase..
	3e-49	cd00487, Pep_deformylase, Polypeptide or peptide deformylase; a family of metalloenzymes that catalyzes the removal of the N-terminal formyl group in a growing polypeptide chain following translation initiation during protein synthesis in prokaryotes. These enzymes utilize Fe(II) as the catalytic metal ion, which can be replaced with a nickel or cobalt ion with no loss of activity. There are two types of peptide deformylases, types I and II, which differ in structure only in the outer surface of the domain. Because these enzymes are essential only in prokaryotes (although eukaryotic gene sequences have been found), they are a target for a new class of antibacterial agents..
----------------------------------------------------
candidate #61:	b4162
likelihood ratios: Total 2.8e+10; Clust 119.5,4.5,2.4; BLAST 3.2,106.7,14.1; KEGG 3.0,4.7,2.0; ExprEco 16.8,3.8,3.0; ExprSce ,,; FusE2 1.0,0.9,0.9; FusE5 ,,; FusE10 ,,;
gene name: b4162	 (NP_418586)	gi: 49176466	length: 204aa
description: oligoribonuclease [Escherichia coli K12].
coverage: Bacteria[1e-115] Eukaryota[1e-44]
conserved domains: (Evalue, description)
	3e-91	COG1949, Orn, Oligoribonuclease (3'->5' exoribonuclease) [RNA processing and modification].
	3e-28	pfam00929, Exonuc_X-T, Exonuclease. This family includes a variety of exonuclease proteins, such as ribonuclease T and the epsilon subunit of DNA polymerase III..
	3e-15	smart00479, EXOIII, exonuclease domain in DNA-polymerase alpha and epsilon chain, ribonuclease T and other exonucleases .
----------------------------------------------------
candidate #62:	b0740
likelihood ratios: Total 2.8e+10; Clust 5.2,5.4,4.6; BLAST 16.3,59.1,4.1; KEGG 15.1,8.8,2.7; ExprEco 2.0,4.7,15.5; ExprSce ,,; FusE2 1.0,1.0,1.0; FusE5 ,,; FusE10 ,,;
gene name: b0740	 (NP_415268)	gi: 16128715	length: 430aa
description: periplasmic protein involved in the tonb-independent uptake of group A colicins [Escherichia coli K12].
coverage: Archaea[1e-12] Bacteria[0.0] Eukaryota[8e-10]
conserved domains: (Evalue, description)
	1e-118	COG0823, TolB, Periplasmic component of the Tol biopolymer transport system [Intracellular trafficking and secretion].
	2e-51	pfam04052, TolB_N, TolB amino-terminal domain. TolB is an essential periplasmic component of the tol-dependent translocation system. This function of this amino terminal domain is uncertain..
----------------------------------------------------
candidate #63:	b2568
likelihood ratios: Total 2.7e+10; Clust 7.0,12.8,12.0; BLAST 8.3,70.2,14.1; KEGG 3.9,4.1,7.5; ExprEco 5.2,3.7,4.2; ExprSce ,,; FusE2 1.1,0.7,0.4; FusE5 ,,; FusE10 ,,;
gene name: b2568	 (NP_417063)	gi: 16130493	length: 324aa
description: leader peptidase (signal peptidase I) [Escherichia coli K12].
coverage: Bacteria[0.0] Eukaryota[7e-10]
conserved domains: (Evalue, description)
	8e-42	pfam00461, Peptidase_S26, Signal peptidase I..
	3e-14	COG0681, LepB, Signal peptidase I [Intracellular trafficking and secretion].
----------------------------------------------------
candidate #64:	b3886
likelihood ratios: Total 2.7e+10; Clust 16.2,4.8,4.4; BLAST 72.1,3.6,2.6; KEGG 5.9,3.2,3.5; ExprEco 24.3,23.7,3.0; ExprSce ,,; FusE2 1.0,1.0,1.0; FusE5 ,,; FusE10 ,,;
gene name: b3886	 (NP_418322)	gi: 16131726	length: 290aa
description: tRNA processing exoribonuclease BN [Escherichia coli K12].
coverage: Archaea[1e-05] Bacteria[1e-163]
conserved domains: (Evalue, description)
	5e-46	pfam03631, Ribonuclease_BN, Ribonuclease BN-like family. This family contains integral membrane proteins with 5 to 6 predicted transmembrane spans. The family include ribonuclease BN that is involved in tRNA maturation. This family of proteins does not seem to contain any completely conserved polar residues that would be expected in a nuclease enzyme, suggesting that many members of this family may not have this catalytic activity..
	1e-44	COG1295, Rbn, Predicted membrane protein [Function unknown].
----------------------------------------------------
candidate #65:	b1097
likelihood ratios: Total 2.7e+10; Clust 19.6,21.1,51.5; BLAST 11.0,6.8,5.2; KEGG 3.8,6.9,8.0; ExprEco 3.3,2.3,2.0; ExprSce ,,; FusE2 1.0,1.0,1.0; FusE5 ,,; FusE10 ,,;
gene name: b1097	 (NP_415615)	gi: 16129060	length: 340aa
description: putative thymidylate kinase (EC 2.7.4.9) [Escherichia coli K12].
coverage: Bacteria[0.0]
conserved domains: (Evalue, description)
	9e-99	pfam02618, ADC_lyase, Aminodeoxychorismate lyase. This family contains several aminodeoxychorismate lyase proteins. Aminodeoxychorismate lyase is a pyridoxal 5'-phosphate-dependent enzyme that converts 4-aminodeoxychorismate to pyruvate and p-aminobenzoate, a precursor of folic acid in bacteria..
----------------------------------------------------
candidate #66:	b2565
likelihood ratios: Total 2.6e+10; Clust 301.0,8.9,8.6; BLAST 6.9,3.3,2.1; KEGG 21.1,4.3,13.8; ExprEco 2.2,2.8,3.1; ExprSce ,,; FusE2 1.0,1.0,1.0; FusE5 ,,; FusE10 ,,;
gene name: b2565	 (NP_417060)	gi: 16130490	length: 242aa
description: DNA (gap) repair protein [Escherichia coli K12].
coverage: Bacteria[1e-136]
conserved domains: (Evalue, description)
	2e-68	pfam02565, RecO, Recombination protein O. Recombination protein O (RecO) is involved in DNA repair and pfam00470 pathway recombination..
	2e-56	COG1381, RecO, Recombinational DNA repair protein (RecF pathway) [DNA replication, recombination, and repair].
----------------------------------------------------
candidate #67:	b2113
likelihood ratios: Total 2.6e+10; Clust 22.6,27.3,7.2; BLAST 2.5,36.5,10.4; KEGG 2.0,4.7,11.4; ExprEco 1.8,6.8,5.7; ExprSce ,,; FusE2 1.0,0.9,0.9; FusE5 ,,; FusE10 ,,;
gene name: b2113	 (NP_416616)	gi: 49176189	length: 379aa
description: putative ATP-binding protein [Escherichia coli K12].
coverage: Archaea[7e-65] Bacteria[0.0] Eukaryota[1e-70]
conserved domains: (Evalue, description)
	3e-65	COG0489, Mrp, ATPases involved in chromosome partitioning [Cell division and chromosome partitioning].
	4e-19	COG0455, COG0455, ATPases involved in chromosome partitioning [Cell division and chromosome partitioning].
	5e-14	COG1192, Soj, ATPases involved in chromosome partitioning [Cell division and chromosome partitioning].
----------------------------------------------------
candidate #68:	b3066
likelihood ratios: Total 2.4e+10; Clust 146.7,11.0,8.4; BLAST 6.5,12.4,6.9; KEGG 1.4,2.3,1.9; ExprEco 6.6,12.2,6.4; ExprSce ,,; FusE2 1.0,1.0,1.0; FusE5 ,,; FusE10 ,,;
gene name: b3066	 (NP_417538)	gi: 16130962	length: 581aa
description: DNA biosynthesis; DNA primase [Escherichia coli K12].
coverage: Bacteria[0.0] Eukaryota[1e-23]
conserved domains: (Evalue, description)
	1e-156	COG0358, DnaG, DNA primase (bacterial type) [DNA replication, recombination, and repair].
	1e-43	pfam01807, zf-CHC2, CHC2 zinc finger. This domain is principally involved in DNA binding in DNA primases..
	4e-26	smart00400, ZnF_CHCC, zinc finger; .
	1e-20	cd00188, TOPRIM, topoisomerase/primase domain, a nucleotidyl transferase/hydrolase domain; found in topoisomerases, DnaG-type primases, OLD family nucleases and RecR proteins.
	2e-13	pfam01751, Toprim, Toprim domain. This is a conserved region from DNA primase. This corresponds to the Toprim domain common to DnaG primases, topoisomerases, OLD family nucleases and RecR proteins. Both DnaG motifs IV and V are present in the alignment, the DxD (V) motif may be involved in Mg2+ binding and mutations to the conserved glutamate (IV) completely abolish DnaG type primase activity. DNA primase EC:2.7.7.6 is a nucleotidyltransferase it synthesises the oligoribonucleotide primers required for DNA replication on the lagging strand of the replication fork; it can also prime the leading stand and has been implicated in cell division. This family also includes the atypical archaeal A subunit from type II DNA topoisomerases. Type II DNA topoisomerases catalyse the relaxation of DNA supercoiling by causing transient double strand breaks..
	3e-13	smart00493, TOPRIM, topoisomerases, DnaG-type primases, OLD family nucleases and RecR proteins .
----------------------------------------------------
candidate #69:	b0660
likelihood ratios: Total 2.3e+10; Clust 160.6,6.3,6.2; BLAST 8.5,3.8,5.6; KEGG 3.4,2.5,16.5; ExprEco 2.6,8.2,6.6; ExprSce ,,; FusE2 1.0,1.0,1.0; FusE5 ,,; FusE10 ,,;
gene name: b0660	 (NP_415193)	gi: 16128643	length: 359aa
description: putative ATP-binding protein in pho regulon [Escherichia coli K12].
coverage: Archaea[3e-19] Bacteria[0.0]
conserved domains: (Evalue, description)
	1e-139	pfam02562, PhoH, PhoH-like protein. PhoH is a cytoplasmic protein and predicted ATPase that is induced by phosphate starvation..
	1e-124	COG1702, PhoH, Phosphate starvation-inducible protein PhoH, predicted ATPase [Signal transduction mechanisms].
	4e-37	COG1875, COG1875, Predicted ATPase related to phosphate starvation-inducible protein PhoH [Signal transduction mechanisms].
----------------------------------------------------
candidate #70:	b2960
likelihood ratios: Total 2.2e+10; Clust 5.5,6.0,4.8; BLAST 95.7,4.2,4.7; KEGG 3.2,4.1,7.6; ExprEco 2.7,8.2,3.5; ExprSce ,,; FusE2 28.3,0.8,0.4; FusE5 ,,; FusE10 ,,;
gene name: b2960	 (NP_417435)	gi: 16130861	length: 239aa
description: putative methyltransferase [Escherichia coli K12].
coverage: Bacteria[1e-139] Eukaryota[2e-21]
conserved domains: (Evalue, description)
	1e-74	COG0220, COG0220, Predicted S-adenosylmethionine-dependent methyltransferase [General function prediction only].
	9e-61	pfam02390, Methyltransf_4, Putative methyltransferase. This is a family of putative methyltransferases. The aligned region contains the GXGXG S-AdoMet binding site suggesting a putative methyltransferase activity..
----------------------------------------------------
candidate #71:	b0949
likelihood ratios: Total 2.2e+10; Clust 3.9,6.9,17.8; BLAST 127.6,2.7,2.5; KEGG 148.3,3.0,4.4; ExprEco 1.7,2.7,5.7; ExprSce ,,; FusE2 1.0,1.0,1.0; FusE5 ,,; FusE10 ,,;
gene name: b0949	 (NP_415469)	gi: 16128916	length: 635aa
description: putative ATP-binding component of a transport system [Escherichia coli K12].
coverage: Archaea[7e-22] Bacteria[0.0] Eukaryota[1e-91]
conserved domains: (Evalue, description)
	1e-157	COG0488, Uup, ATPase components of ABC transporters with duplicated ATPase domains [General function prediction only].
	1e-45	COG1123, COG1123, ATPase components of various ABC-type transport systems, contain duplicated ATPase [General function prediction only].
	4e-35	cd00267, ABC_ATPase, ABC (ATP-binding cassette) transporter nucleotide-binding domain; ABC transporters are a large family of proteins involved in the transport of a wide variety of different compounds, like sugars, ions, peptides and more complex organic molecules. The nucleotide binding domain shows the highest similarity between all members of the family. ABC transporters are a subset of nucleotide hydrolases that contain a signature motif, Q-loop, and H-loop/switch region in addition to the Walker A motif/P-loop andWalker B motif commonly found in a number of ATP- and GTP-binding and hydrolyzing proteins..
	4e-33	COG1129, MglA, ABC-type sugar transport system, ATPase component [Carbohydrate transport and metabolism].
	2e-30	COG3845, COG3845, ABC-type uncharacterized transport systems, ATPase components [General function prediction only].
	1e-29	pfam00005, ABC_tran, ABC transporter. ABC transporters for a large family of proteins responsible for translocation of a variety of compounds across biological membranes. ABC transporters are the largest family of proteins in many completely sequenced bacteria. ABC transporters are composed of two copies of this domain and two copies of a transmembrane domain pfam00664. These four domains may belong to a single polypeptide, or belong in different polypeptide chains..
	2e-26	COG1121, ZnuC, ABC-type Mn/Zn transport systems, ATPase component [Inorganic ion transport and metabolism].
	4e-26	COG1131, CcmA, ABC-type multidrug transport system, ATPase component [Defense mechanisms].
	5e-26	COG1120, FepC, ABC-type cobalamin/Fe3+-siderophores transport systems, ATPase components [Inorganic ion transport and metabolism / Coenzyme metabolism].
	5e-26	COG4988, CydD, ABC-type transport system involved in cytochrome bd biosynthesis, ATPase and permease components [Energy production and conversion / Posttranslational modification, protein turnover, chaperones].
	1e-25	COG1245, COG1245, Predicted ATPase, RNase L inhibitor (RLI) homolog [General function prediction only].
	3e-25	COG4172, COG4172, ABC-type uncharacterized transport system, duplicated ATPase component [General function prediction only].
	4e-24	COG1124, DppF, ABC-type dipeptide/oligopeptide/nickel transport system, ATPase component [Amino acid transport and metabolism / Inorganic ion transport and metabolism].
	7e-24	COG2274, SunT, ABC-type bacteriocin/lantibiotic exporters, contain an N-terminal double-glycine peptidase domain [Defense mechanisms].
	3e-22	COG4987, CydC, ABC-type transport system involved in cytochrome bd biosynthesis, fused ATPase and permease components [Energy production and conversion / Posttranslational modification, protein turnover, chaperones].
	3e-22	COG1135, AbcC, ABC-type metal ion transport system, ATPase component [Inorganic ion transport and metabolism].
	4e-22	COG1122, CbiO, ABC-type cobalt transport system, ATPase component [Inorganic ion transport and metabolism].
	6e-22	COG4608, AppF, ABC-type oligopeptide transport system, ATPase component [Amino acid transport and metabolism].
	7e-22	COG1116, TauB, ABC-type nitrate/sulfonate/bicarbonate transport system, ATPase component [Inorganic ion transport and metabolism].
	1e-21	COG1136, SalX, ABC-type antimicrobial peptide transport system, ATPase component [Defense mechanisms].
	6e-21	COG3839, MalK, ABC-type sugar transport systems, ATPase components [Carbohydrate transport and metabolism].
	1e-20	COG1118, CysA, ABC-type sulfate/molybdate transport systems, ATPase component [Inorganic ion transport and metabolism].
	3e-20	COG1126, GlnQ, ABC-type polar amino acid transport system, ATPase component [Amino acid transport and metabolism].
	8e-20	COG1132, MdlB, ABC-type multidrug transport system, ATPase and permease components [Defense mechanisms].
	1e-19	COG0444, DppD, ABC-type dipeptide/oligopeptide/nickel transport system, ATPase component [Amino acid transport and metabolism / Inorganic ion transport and metabolism].
	1e-19	COG3842, PotA, ABC-type spermidine/putrescine transport systems, ATPase components [Amino acid transport and metabolism].
	3e-19	COG0411, LivG, ABC-type branched-chain amino acid transport systems, ATPase component [Amino acid transport and metabolism].
	7e-19	COG1119, ModF, ABC-type molybdenum transport system, ATPase component/photorepair protein PhrA [Inorganic ion transport and metabolism].
	9e-19	COG3638, COG3638, ABC-type phosphate/phosphonate transport system, ATPase component [Inorganic ion transport and metabolism].
	2e-18	COG1125, OpuBA, ABC-type proline/glycine betaine transport systems, ATPase components [Amino acid transport and metabolism].
	2e-18	COG4133, CcmA, ABC-type transport system involved in cytochrome c biogenesis, ATPase component [Posttranslational modification, protein turnover, chaperones].
	3e-18	COG1127, Ttg2A, ABC-type transport system involved in resistance to organic solvents, ATPase component [Secondary metabolites biosynthesis, transport, and catabolism].
	3e-18	COG4586, COG4586, ABC-type uncharacterized transport system, ATPase component [General function prediction only].
	6e-18	COG2884, FtsE, Predicted ATPase involved in cell division [Cell division and chromosome partitioning].
	4e-17	COG0410, LivF, ABC-type branched-chain amino acid transport systems, ATPase component [Amino acid transport and metabolism].
	2e-16	COG1134, TagH, ABC-type polysaccharide/polyol phosphate transport system, ATPase component [Carbohydrate transport and metabolism / Cell envelope biogenesis, outer membrane].
	2e-16	COG4559, COG4559, ABC-type hemin transport system, ATPase component [Inorganic ion transport and metabolism].
	4e-16	COG4525, TauB, ABC-type taurine transport system, ATPase component [Inorganic ion transport and metabolism].
	5e-16	COG4555, NatA, ABC-type Na+ transport system, ATPase component [Energy production and conversion / Inorganic ion transport and metabolism].
	5e-16	COG4619, COG4619, ABC-type uncharacterized transport system, ATPase component [General function prediction only].
	3e-15	COG4604, CeuD, ABC-type enterochelin transport system, ATPase component [Inorganic ion transport and metabolism].
	8e-15	COG1117, PstB, ABC-type phosphate transport system, ATPase component [Inorganic ion transport and metabolism].
	2e-14	COG1137, YhbG, ABC-type (unclassified) transport system, ATPase component [General function prediction only].
	4e-14	COG4175, ProV, ABC-type proline/glycine betaine transport system, ATPase component [Amino acid transport and metabolism].
	6e-14	COG3840, ThiQ, ABC-type thiamine transport system, ATPase component [Coenzyme metabolism].
	9e-14	COG4178, COG4178, ABC-type uncharacterized transport system, permease and ATPase components [General function prediction only].
	2e-13	COG4618, ArpD, ABC-type protease/lipase transport system, ATPase and permease components [General function prediction only].
	2e-13	COG4674, COG4674, Uncharacterized ABC-type transport system, ATPase component [General function prediction only].
	3e-13	COG4152, COG4152, ABC-type uncharacterized transport system, ATPase component [General function prediction only].
	5e-13	COG4138, BtuD, ABC-type cobalamin transport system, ATPase component [Coenzyme metabolism].
	6e-13	COG4181, COG4181, Predicted ABC-type transport system involved in lysophospholipase L1 biosynthesis, ATPase component [Secondary metabolites biosynthesis, transport, and catabolism].
	7e-13	COG4148, ModC, ABC-type molybdate transport system, ATPase component [Inorganic ion transport and metabolism].
	9e-13	COG1101, PhnK, ABC-type uncharacterized transport system, ATPase component [General function prediction only].
	1e-12	COG4136, COG4136, ABC-type uncharacterized transport system, ATPase component [General function prediction only].
	3e-12	COG4161, ArtP, ABC-type arginine transport system, ATPase component [Amino acid transport and metabolism].
	2e-11	COG5265, ATM1, ABC-type transport system involved in Fe-S cluster assembly, permease and ATPase components [Posttranslational modification, protein turnover, chaperones].
	7e-11	COG0396, SufC, ABC-type transport system involved in Fe-S cluster assembly, ATPase component [Posttranslational modification, protein turnover, chaperones].
	8e-11	COG4778, PhnL, ABC-type phosphonate transport system, ATPase component [Inorganic ion transport and metabolism].
	1e-10	COG4598, HisP, ABC-type histidine transport system, ATPase component [Amino acid transport and metabolism].
----------------------------------------------------
candidate #72:	b3423
likelihood ratios: Total 2.1e+10; Clust 5.9,6.4,6.7; BLAST 3.7,2.6,4.6; KEGG 200.3,4.6,9.7; ExprEco 8.5,4.6,7.7; ExprSce ,,; FusE2 1.0,0.9,0.8; FusE5 ,,; FusE10 ,,;
gene name: b3423	 (NP_417881)	gi: 16131297	length: 252aa
description: repressor of the glp operon [Escherichia coli K12].
coverage: Archaea[2e-28] Bacteria[1e-140] Eukaryota[9e-91]
conserved domains: (Evalue, description)
	1e-80	pfam00455, DeoR, Bacterial regulatory proteins, deoR family..
	5e-76	COG1349, GlpR, Transcriptional regulators of sugar metabolism [Transcription / Carbohydrate transport and metabolism].
	2e-15	smart00420, HTH_DEOR, helix_turn_helix, Deoxyribose operon repressor; .
----------------------------------------------------
candidate #73:	b3606
likelihood ratios: Total 2.0e+10; Clust 15.2,4.7,5.7; BLAST 110.8,6.1,2.9; KEGG 38.7,4.4,4.3; ExprEco 4.6,2.2,3.4; ExprSce ,,; FusE2 1.0,1.0,1.0; FusE5 ,,; FusE10 ,,;
gene name: b3606	 (NP_418063)	gi: 16131477	length: 157aa
description: putative tRNA/rRNA methyltransferase [Escherichia coli K12].
coverage: Bacteria[5e-88] Eukaryota[7e-29]
conserved domains: (Evalue, description)
	2e-67	COG0219, CspR, Predicted rRNA methylase (SpoU class) [Translation, ribosomal structure and biogenesis].
	1e-41	pfam00588, SpoU_methylase, SpoU rRNA Methylase family. This family of proteins probably use S-AdoMet. .
	1e-12	COG0566, SpoU, rRNA methylases [Translation, ribosomal structure and biogenesis].
----------------------------------------------------
candidate #74:	b4262
likelihood ratios: Total 2.0e+10; Clust 5.5,16.6,4.1; BLAST 5.2,39.2,6.2; KEGG 10.1,13.6,4.1; ExprEco 7.3,4.3,2.4; ExprSce ,,; FusE2 1.0,1.0,1.0; FusE5 ,,; FusE10 ,,;
gene name: b4262	 (NP_418683)	gi: 49176481	length: 361aa
description: putative transmembrane protein, transport [Escherichia coli K12].
coverage: Bacteria[0.0]
conserved domains: (Evalue, description)
	2e-58	pfam03739, YjgP_YjgQ, Predicted permease YjgP/YjgQ family. Members of this family are predicted integral membrane proteins of unknown function. They are about 350 amino acids long and contain about 6 transmembrane regions. They are predicted to be permeases although there is no verification of this..
----------------------------------------------------
candidate #75:	b3194
likelihood ratios: Total 1.8e+10; Clust 4.9,4.3,4.6; BLAST 7.9,43.3,17.3; KEGG 14.5,18.6,5.7; ExprEco 3.8,2.6,2.2; ExprSce ,,; FusE2 1.0,1.0,1.0; FusE5 ,,; FusE10 ,,;
gene name: b3194	 (NP_417661)	gi: 16131084	length: 260aa
description: putative transport protein (ABC superfamily, membrane) [Escherichia coli K12].
coverage: Bacteria[1e-141] Eukaryota[2e-26]
conserved domains: (Evalue, description)
	3e-66	pfam02405, DUF140, Domain of unknown function DUF140. This domain has no known function nor do any of the proteins that possess it. The aligned region is approximately 150 amino acids long..
----------------------------------------------------
candidate #76:	b3559
likelihood ratios: Total 1.7e+10; Clust 20.9,5.5,3.5; BLAST 26.4,7.6,8.9; KEGG 14.7,2.3,2.4; ExprEco 3.8,3.8,20.1; ExprSce ,,; FusE2 1.0,1.0,1.0; FusE5 ,,; FusE10 ,,;
gene name: b3559	 (NP_418016)	gi: 16131430	length: 689aa
description: glycine tRNA synthetase, beta subunit [Escherichia coli K12].
coverage: Bacteria[0.0] Eukaryota[1e-106]
conserved domains: (Evalue, description)
	0.0	pfam02092, tRNA_synt_2f, Glycyl-tRNA synthetase beta subunit..
	0.0	COG0751, GlyS, Glycyl-tRNA synthetase, beta subunit [Translation, ribosomal structure and biogenesis].
----------------------------------------------------
candidate #77:	b0737
likelihood ratios: Total 1.7e+10; Clust 2.5,4.8,3.9; BLAST 23.2,119.6,6.2; KEGG 13.1,26.6,3.2; ExprEco 2.9,2.6,2.6; ExprSce ,,; FusE2 1.0,1.0,1.0; FusE5 ,,; FusE10 ,,;
gene name: b0737	 (NP_415265)	gi: 16128712	length: 230aa
description: inner membrane protein required for outer membrane integrity, uptake of group A colicins and phage DNA [Escherichia coli K12].
coverage: Bacteria[1e-124]
conserved domains: (Evalue, description)
	2e-53	COG0811, TolQ, Biopolymer transport proteins [Intracellular trafficking and secretion].
	5e-37	pfam01618, MotA_ExbB, MotA/TolQ/ExbB proton channel family. This family groups together integral membrane proteins that appear to be involved translocation of proteins across a membrane. These proteins are probably proton channels. MotA is an essential component of the flageller motor that uses a proton gradient to generate rotational motion in the flageller. ExbB is part of the TonB-dependent transduction complex. The TonB complex uses the proton gradient across the inner bacterial membrane to transport large molecules across the outer bacterial membrane..
----------------------------------------------------
candidate #78:	b3912
likelihood ratios: Total 1.7e+10; Clust 10.5,3.3,2.5; BLAST 263.5,2.8,2.6; KEGG 14.9,3.6,3.1; ExprEco 10.2,15.3,3.9; ExprSce ,,; FusE2 1.0,1.0,1.0; FusE5 ,,; FusE10 ,,;
gene name: b3912	 (NP_418348)	gi: 16131752	length: 232aa
description: response regulator in two-component regulatory system with CpxA, regulates expression of stress-related genes (OmpR family) [Escherichia coli K12].
coverage: Archaea[9e-23] Bacteria[1e-128] Eukaryota[5e-39]
conserved domains: (Evalue, description)
	2e-62	COG0745, OmpR, Response regulators consisting of a CheY-like receiver domain and a winged-helix DNA-binding domain [Signal transduction mechanisms / Transcription].
	5e-28	cd00156, REC, Signal receiver domain; originally thought to be unique to bacteria (CheY, OmpR, NtrC, and PhoB), now recently identified in eukaroytes ETR1 Arabidopsis thaliana; this domain receives the signal from the sensor partner in a two-component systems; contains a phosphoacceptor site that is phosphorylated by histidine kinase homologs; usually found N-terminal to a DNA binding effector domain; forms homodimers.
	3e-23	COG2204, AtoC, Response regulator containing CheY-like receiver, AAA-type ATPase, and DNA-binding domains [Signal transduction mechanisms].
	6e-23	cd00383, trans_reg_C, Effector domain of response regulator. Bacteria and certain eukaryotes like protozoa and higher plants use two-component signal transduction systems to detect and respond to changes in the environment. The system consists of a sensor histidine kinase and a response regulator. The former autophosphorylates in a histidine residue on detecting an external stimulus. The phosphate is then transferred to an invariant aspartate residue in a highly conserved receiver domain of the response regulator. Phosphorylation activates a variable effector domain of the response regulator, which triggers the cellular response. The C-terminal effector domain contains DNA and RNA polymerase binding sites. Several dimers or monomers bind head to tail to small tandem repeats upstream of the genes. The RNA polymerase binding sites interact with the alpha or sigma subunite of RNA polymerase..
	4e-22	COG3706, PleD, Response regulator containing a CheY-like receiver domain and a GGDEF domain [Signal transduction mechanisms].
	5e-21	COG3437, COG3437, Response regulator containing a CheY-like receiver domain and an HD-GYP domain [Transcription / Signal transduction mechanisms].
	8e-19	COG2197, CitB, Response regulator containing a CheY-like receiver domain and an HTH DNA-binding domain [Signal transduction mechanisms / Transcription].
	6e-17	COG4565, CitB, Response regulator of citrate/malate metabolism [Transcription / Signal transduction mechanisms].
	5e-16	pfam00486, Trans_reg_C, Transcriptional regulatory protein, C terminal..
	2e-15	COG4753, COG4753, Response regulator containing CheY-like receiver domain and AraC-type DNA-binding domain [Signal transduction mechanisms].
	3e-14	COG2201, CheB, Chemotaxis response regulator containing a CheY-like receiver domain and a methylesterase domain [Cell motility and secretion / Signal transduction mechanisms].
	4e-13	COG4566, TtrR, Response regulator [Signal transduction mechanisms].
	8e-12	COG4567, COG4567, Response regulator consisting of a CheY-like receiver domain and a Fis-type HTH domain [Signal transduction mechanisms / Transcription].
	4e-11	COG3710, CadC, DNA-binding winged-HTH domains [Transcription].
----------------------------------------------------
candidate #79:	b3783
likelihood ratios: Total 1.6e+10; Clust 7.3,9.9,4.9; BLAST 19.7,25.8,5.2; KEGG 8.7,6.6,3.8; ExprEco 4.7,6.2,2.7; ExprSce ,,; FusE2 1.0,1.0,1.0; FusE5 ,,; FusE10 ,,;
gene name: b3783	 (NP_418230)	gi: 16131639	length: 419aa
description: transcription termination factor Rho; polarity suppressor [Escherichia coli K12].
coverage: Archaea[8e-06] Bacteria[0.0] Eukaryota[1e-170]
conserved domains: (Evalue, description)
	0.0	COG1158, Rho, Transcription termination factor [Transcription].
	1e-128	cd01128, rho_factor, Transcription termination factor rho is a bacterial ATP-dependent RNA/DNA helicase. It is a homohexamer. Each monomer consists of an N-terminal domain of the OB fold, which is responsible for binding to cysteine rich nucleotides. This alignment is of the C-terminal ATP binding domain..
	3e-36	pfam00006, ATP-synt_ab, ATP synthase alpha/beta family, nucleotide-binding domain. This family includes the ATP synthase alpha and beta subunits the ATP synthase associated with flagella..
	2e-22	COG1157, FliI, Flagellar biosynthesis/type III secretory pathway ATPase [Cell motility and secretion / Intracellular trafficking and secretion].
	4e-22	cd01136, ATPase_flagellum-secretory_path_III, Flagellum-specific ATPase/type III secretory pathway virulence-related protein. This group of ATPases are responsible for the export of flagellum and virulence-related proteins. The bacterial flagellar motor is similar to the F0F1-ATPase, in that they both are proton driven rotary molecular devices. However, the main function of the bacterial flagellar motor is to rotate the flagellar filament for cell motility. Intracellular pathogens such as Salmonella and Chlamydia also have proteins which are similar to the flagellar-specific ATPase, but function in the secretion of virulence-related proteins via the type III secretory pathway..
	4e-17	cd01120, RecA-like_NTPases, RecA-like NTPases. This family includes the NTP binding domain of F1 and V1 H+ATPases, DnaB and related helicases as well as bacterial RecA and related eukaryotic and archaeal recombinases. This group also includes bacterial conjugation proteins and related DNA transfer proteins involved in type II and type IV secretion..
	6e-12	smart00357, CSP, Cold shock protein domain; RNA-binding domain that functions as a RNA-chaperone in bacteria and is involved in regulating translation in eukaryotes. Contains sub-family of RNA-binding domains in the Rho transcription termination factor. .
----------------------------------------------------
candidate #80:	b0055
likelihood ratios: Total 1.6e+10; Clust 4.0,3.4,4.7; BLAST 4.4,6.8,54.4; KEGG 5.6,6.2,150.6; ExprEco 5.4,2.7,2.0; ExprSce ,,; FusE2 1.0,1.0,1.0; FusE5 ,,; FusE10 ,,;
gene name: b0055	 (NP_414597)	gi: 16128049	length: 271aa
description: DnaJ-like membrane chaperone protein [Escherichia coli K12].
coverage: Bacteria[1e-154] Eukaryota[7e-06]
conserved domains: (Evalue, description)
	1e-35	COG1076, DjlA, DnaJ-domain-containing proteins 1 [Posttranslational modification, protein turnover, chaperones].
	8e-11	smart00271, DnaJ, DnaJ molecular chaperone homology domain; .
----------------------------------------------------
candidate #81:	b0442
likelihood ratios: Total 1.6e+10; Clust 87.2,5.0,4.6; BLAST 4.6,6.4,9.5; KEGG 19.9,9.6,60.8; ExprEco 1.6,1.3,1.2; ExprSce ,,; FusE2 1.0,1.0,1.0; FusE5 ,,; FusE10 ,,;
gene name: b0442	 (NP_414976)	gi: 16128427	length: 123aa
description: hypothetical protein b0442 [Escherichia coli K12].
coverage: Bacteria[8e-61] Eukaryota[5e-06]
conserved domains: (Evalue, description)
	6e-18	COG1555, ComEA, DNA uptake protein and related DNA-binding proteins [DNA replication, recombination, and repair].
----------------------------------------------------
candidate #82:	b2412
likelihood ratios: Total 1.5e+10; Clust 2.9,6.1,20.9; BLAST 37.5,478.7,4.1; KEGG 2.0,2.0,1.4; ExprEco 2.4,8.2,5.4; ExprSce ,,; FusE2 1.0,1.0,1.0; FusE5 ,,; FusE10 ,,;
gene name: b2412	 (NP_416907)	gi: 16130338	length: 328aa
description: cell division protein involved in FtsZ ring [Escherichia coli K12].
coverage: Archaea[9e-07] Bacteria[0.0] Eukaryota[9e-15]
conserved domains: (Evalue, description)
	1e-106	COG3115, ZipA, Cell division protein [Cell division and chromosome partitioning].
	2e-55	cd00231, ZipA, ZipA C-terminal domain. ZipA, a membrane-anchored protein, is one of at least nine essential gene products necessary for assembly of the septal ring which mediates cell division in E.coli. ZipA and FtsA directly bind FtsZ, a homolog of eukaryotic tubulins, at the prospective division site, followed by the sequential addition of FtsK, FtsQ, FtsL, FtsW, FtsI, and FtsN. ZipA contains three domains: a short N-terminal membrane-anchored domain, a central P/Q domain that is rich in proline and glutamine and a C-terminal domain, which comprises almost half the protein..
----------------------------------------------------
candidate #83:	b4161
likelihood ratios: Total 1.5e+10; Clust 83.8,8.4,5.8; BLAST 16.1,3.1,3.6; KEGG 5.0,7.0,3.8; ExprEco 7.9,6.6,3.0; ExprSce ,,; FusE2 1.0,1.0,1.0; FusE5 ,,; FusE10 ,,;
gene name: b4161	 (NP_418585)	gi: 49176465	length: 337aa
description: putative enzyme [Escherichia coli K12].
coverage: Archaea[6e-33] Bacteria[0.0] Eukaryota[1e-24]
conserved domains: (Evalue, description)
	1e-103	COG1162, COG1162, Predicted GTPases [General function prediction only].
	2e-62	pfam03193, DUF258, Protein of unknown function, DUF258..
----------------------------------------------------
candidate #84:	b0416
likelihood ratios: Total 1.4e+10; Clust 20.5,16.9,11.0; BLAST 8.2,6.9,13.6; KEGG 9.2,4.3,4.3; ExprEco 1.9,2.9,5.4; ExprSce ,,; FusE2 1.0,1.0,1.0; FusE5 ,,; FusE10 ,,;
gene name: b0416	 (NP_414950)	gi: 16128401	length: 139aa
description: transcription termination; L factor [Escherichia coli K12].
coverage: Bacteria[2e-72] Eukaryota[2e-39]
conserved domains: (Evalue, description)
	4e-37	COG0781, NusB, Transcription termination factor [Transcription].
	6e-34	cd00619, Terminator_NusB, Transcription termination factor NusB (N protein-Utilization Substance B). NusB plays a key role in the regulation of ribosomal RNA biosynthesis in eubacteria by modulating the efficiency of transcriptional antitermination. NusB along with other Nus factors (NusA, NusE/S10 and NusG) forms the core complex with the boxA element of the nut site of the rRNA operons. These interactions help RNA polymerase to counteract polarity during transcription of rRNA operons and allow stable antitermination. The transcription antitermination system can be appropriated by some bacteriophages such as lambda, which use the system to switch between the lysogenic and lytic modes of phage propagation..
	5e-28	pfam01029, NusB, NusB family. The NusB protein is involved in the regulation of rRNA biosynthesis by transcriptional antitermination..
	5e-24	cd00447, NusB_Sun, RNA binding domain of NusB (N protein-Utilization Substance B) and Sun (also known as RrmB or Fmu) proteins. This family includes two orthologous groups exemplified by the transcription termination factor NusB and the N-terminal domain of the rRNA-specific 5-methylcytidine transferase (m5C-methyltransferase) Sun. The NusB protein plays a key role in the regulation of ribosomal RNA biosynthesis in eubacteria by modulating the efficiency of transcriptional antitermination. NusB along with other Nus factors (NusA, NusE/S10 and NusG) forms the core complex with the boxA element of the nut site of the rRNA operons. These interactions help RNA polymerase to counteract polarity during transcription of rRNA operons and allow stable antitermination. The transcription antitermination system can be appropriated by some bacteriophages such as lambda, which use the system to switch between the lysogenic and lytic modes of phage propagation. The m5C-methyltransferase Sun shares the N-terminal non-catalytic RNA-binding domain with NusB..
----------------------------------------------------
candidate #85:	b1211
likelihood ratios: Total 1.4e+10; Clust 2.5,51.1,5.5; BLAST 5.8,22.7,4.0; KEGG 4.7,9.1,6.3; ExprEco 5.8,2.0,1.5; ExprSce ,,; FusE2 3.2,3.3,0.7; FusE5 ,,; FusE10 ,,;
gene name: b1211	 (NP_415729)	gi: 16129174	length: 360aa
description: peptide chain release factor RF-1 [Escherichia coli K12].
coverage: Bacteria[0.0] Eukaryota[2e-86]
conserved domains: (Evalue, description)
	1e-163	COG0216, PrfA, Protein chain release factor A [Translation, ribosomal structure and biogenesis].
	2e-55	COG1186, PrfB, Protein chain release factor B [Translation, ribosomal structure and biogenesis].
	9e-44	pfam03462, PCRF, PCRF domain. This domain is found in peptide chain release factors..
	3e-39	pfam00472, RF-1, Peptidyl-tRNA hydrolase domain. This domain is found in peptide chain release factors such as RF-1 and RF-2, and a number of smaller proteins of unknown function. This domain contains the peptidyl-tRNA hydrolase activity. The domain contains a highly conserved motif GGQ, where the glutamine is thought to coordinate the water that mediates the hydrolysis..
----------------------------------------------------
candidate #86:	b1127
likelihood ratios: Total 1.4e+10; Clust 1.9,2.4,2.7; BLAST 3.0,38.2,66.0; KEGG 18.8,47.9,60.8; ExprEco 1.4,1.5,1.3; ExprSce ,,; FusE2 1.0,1.0,1.0; FusE5 ,,; FusE10 ,,;
gene name: b1127	 (NP_415645)	gi: 16129090	length: 408aa
description: putative peptidase T [Escherichia coli K12].
coverage: Bacteria[0.0] Eukaryota[7e-56]
conserved domains: (Evalue, description)
	1e-132	COG2195, PepD, Di- and tripeptidases [Amino acid transport and metabolism].
	3e-36	pfam01546, Peptidase_M20, Peptidase family M20/M25/M40. This family includes a range of zinc metallopeptidases belonging to several families in the peptidase classification. Family M20 are Glutamate carboxypeptidases. Peptidase family M25 contains X-His dipeptidases..
	3e-12	COG0624, ArgE, Acetylornithine deacetylase/Succinyl-diaminopimelate desuccinylase and related deacylases [Amino acid transport and metabolism].
----------------------------------------------------
candidate #87:	b3463
likelihood ratios: Total 1.3e+10; Clust 5.9,9.5,4.2; BLAST 8.1,4.3,5.4; KEGG 6.8,5.1,14.7; ExprEco 14.6,6.9,6.0; ExprSce ,,; FusE2 1.0,1.0,1.0; FusE5 ,,; FusE10 ,,;
gene name: b3463	 (NP_417920)	gi: 16131335	length: 222aa
description: ATP-binding component of a membrane-associated complex involved in cell division [Escherichia coli K12].
coverage: Archaea[9e-40] Bacteria[1e-123] Eukaryota[8e-36]
conserved domains: (Evalue, description)
	2e-98	COG2884, FtsE, Predicted ATPase involved in cell division [Cell division and chromosome partitioning].
	9e-62	COG1135, AbcC, ABC-type metal ion transport system, ATPase component [Inorganic ion transport and metabolism].
	8e-59	COG1136, SalX, ABC-type antimicrobial peptide transport system, ATPase component [Defense mechanisms].
	2e-51	cd00267, ABC_ATPase, ABC (ATP-binding cassette) transporter nucleotide-binding domain; ABC transporters are a large family of proteins involved in the transport of a wide variety of different compounds, like sugars, ions, peptides and more complex organic molecules. The nucleotide binding domain shows the highest similarity between all members of the family. ABC transporters are a subset of nucleotide hydrolases that contain a signature motif, Q-loop, and H-loop/switch region in addition to the Walker A motif/P-loop andWalker B motif commonly found in a number of ATP- and GTP-binding and hydrolyzing proteins..
	7e-49	COG3638, COG3638, ABC-type phosphate/phosphonate transport system, ATPase component [Inorganic ion transport and metabolism].
	4e-48	COG1126, GlnQ, ABC-type polar amino acid transport system, ATPase component [Amino acid transport and metabolism].
	6e-46	COG4608, AppF, ABC-type oligopeptide transport system, ATPase component [Amino acid transport and metabolism].
	9e-46	COG3842, PotA, ABC-type spermidine/putrescine transport systems, ATPase components [Amino acid transport and metabolism].
	1e-45	COG1116, TauB, ABC-type nitrate/sulfonate/bicarbonate transport system, ATPase component [Inorganic ion transport and metabolism].
	2e-45	pfam00005, ABC_tran, ABC transporter. ABC transporters for a large family of proteins responsible for translocation of a variety of compounds across biological membranes. ABC transporters are the largest family of proteins in many completely sequenced bacteria. ABC transporters are composed of two copies of this domain and two copies of a transmembrane domain pfam00664. These four domains may belong to a single polypeptide, or belong in different polypeptide chains..
	2e-45	COG3839, MalK, ABC-type sugar transport systems, ATPase components [Carbohydrate transport and metabolism].
	7e-44	COG1122, CbiO, ABC-type cobalt transport system, ATPase component [Inorganic ion transport and metabolism].
	1e-43	COG1131, CcmA, ABC-type multidrug transport system, ATPase component [Defense mechanisms].
	4e-42	COG1125, OpuBA, ABC-type proline/glycine betaine transport systems, ATPase components [Amino acid transport and metabolism].
	6e-42	COG4181, COG4181, Predicted ABC-type transport system involved in lysophospholipase L1 biosynthesis, ATPase component [Secondary metabolites biosynthesis, transport, and catabolism].
	5e-41	COG1127, Ttg2A, ABC-type transport system involved in resistance to organic solvents, ATPase component [Secondary metabolites biosynthesis, transport, and catabolism].
	2e-40	COG1118, CysA, ABC-type sulfate/molybdate transport systems, ATPase component [Inorganic ion transport and metabolism].
	1e-38	COG1120, FepC, ABC-type cobalamin/Fe3+-siderophores transport systems, ATPase components [Inorganic ion transport and metabolism / Coenzyme metabolism].
	1e-38	COG1123, COG1123, ATPase components of various ABC-type transport systems, contain duplicated ATPase [General function prediction only].
	3e-37	COG1124, DppF, ABC-type dipeptide/oligopeptide/nickel transport system, ATPase component [Amino acid transport and metabolism / Inorganic ion transport and metabolism].
	2e-36	COG4161, ArtP, ABC-type arginine transport system, ATPase component [Amino acid transport and metabolism].
	3e-36	COG1121, ZnuC, ABC-type Mn/Zn transport systems, ATPase component [Inorganic ion transport and metabolism].
	1e-35	COG4175, ProV, ABC-type proline/glycine betaine transport system, ATPase component [Amino acid transport and metabolism].
	2e-34	COG4598, HisP, ABC-type histidine transport system, ATPase component [Amino acid transport and metabolism].
	1e-33	COG1129, MglA, ABC-type sugar transport system, ATPase component [Carbohydrate transport and metabolism].
	3e-33	COG0444, DppD, ABC-type dipeptide/oligopeptide/nickel transport system, ATPase component [Amino acid transport and metabolism / Inorganic ion transport and metabolism].
	4e-33	COG2274, SunT, ABC-type bacteriocin/lantibiotic exporters, contain an N-terminal double-glycine peptidase domain [Defense mechanisms].
	4e-33	COG1117, PstB, ABC-type phosphate transport system, ATPase component [Inorganic ion transport and metabolism].
	7e-33	COG4559, COG4559, ABC-type hemin transport system, ATPase component [Inorganic ion transport and metabolism].
	4e-32	COG0411, LivG, ABC-type branched-chain amino acid transport systems, ATPase component [Amino acid transport and metabolism].
	1e-31	COG4988, CydD, ABC-type transport system involved in cytochrome bd biosynthesis, ATPase and permease components [Energy production and conversion / Posttranslational modification, protein turnover, chaperones].
	3e-31	COG4525, TauB, ABC-type taurine transport system, ATPase component [Inorganic ion transport and metabolism].
	4e-31	COG0410, LivF, ABC-type branched-chain amino acid transport systems, ATPase component [Amino acid transport and metabolism].
	5e-31	COG3840, ThiQ, ABC-type thiamine transport system, ATPase component [Coenzyme metabolism].
	8e-31	COG1132, MdlB, ABC-type multidrug transport system, ATPase and permease components [Defense mechanisms].
	1e-29	COG4172, COG4172, ABC-type uncharacterized transport system, duplicated ATPase component [General function prediction only].
	2e-28	COG4136, COG4136, ABC-type uncharacterized transport system, ATPase component [General function prediction only].
	2e-28	COG4555, NatA, ABC-type Na+ transport system, ATPase component [Energy production and conversion / Inorganic ion transport and metabolism].
	7e-28	COG4987, CydC, ABC-type transport system involved in cytochrome bd biosynthesis, fused ATPase and permease components [Energy production and conversion / Posttranslational modification, protein turnover, chaperones].
	2e-27	COG4619, COG4619, ABC-type uncharacterized transport system, ATPase component [General function prediction only].
	7e-27	COG1137, YhbG, ABC-type (unclassified) transport system, ATPase component [General function prediction only].
	2e-26	COG0488, Uup, ATPase components of ABC transporters with duplicated ATPase domains [General function prediction only].
	6e-26	COG4674, COG4674, Uncharacterized ABC-type transport system, ATPase component [General function prediction only].
	7e-26	COG4148, ModC, ABC-type molybdate transport system, ATPase component [Inorganic ion transport and metabolism].
	2e-25	COG4604, CeuD, ABC-type enterochelin transport system, ATPase component [Inorganic ion transport and metabolism].
	2e-25	COG3845, COG3845, ABC-type uncharacterized transport systems, ATPase components [General function prediction only].
	4e-24	COG4152, COG4152, ABC-type uncharacterized transport system, ATPase component [General function prediction only].
	1e-23	COG4133, CcmA, ABC-type transport system involved in cytochrome c biogenesis, ATPase component [Posttranslational modification, protein turnover, chaperones].
	2e-23	COG4586, COG4586, ABC-type uncharacterized transport system, ATPase component [General function prediction only].
	3e-23	COG1134, TagH, ABC-type polysaccharide/polyol phosphate transport system, ATPase component [Carbohydrate transport and metabolism / Cell envelope biogenesis, outer membrane].
	3e-23	COG1119, ModF, ABC-type molybdenum transport system, ATPase component/photorepair protein PhrA [Inorganic ion transport and metabolism].
	1e-22	COG5265, ATM1, ABC-type transport system involved in Fe-S cluster assembly, permease and ATPase components [Posttranslational modification, protein turnover, chaperones].
	2e-22	COG4778, PhnL, ABC-type phosphonate transport system, ATPase component [Inorganic ion transport and metabolism].
	4e-22	COG4618, ArpD, ABC-type protease/lipase transport system, ATPase and permease components [General function prediction only].
	7e-22	COG4170, SapD, ABC-type antimicrobial peptide transport system, ATPase component [Defense mechanisms].
	8e-22	COG4107, PhnK, ABC-type phosphonate transport system, ATPase component [Inorganic ion transport and metabolism].
	8e-21	COG4167, SapF, ABC-type antimicrobial peptide transport system, ATPase component [Defense mechanisms].
	5e-19	COG4178, COG4178, ABC-type uncharacterized transport system, permease and ATPase components [General function prediction only].
	2e-18	COG1101, PhnK, ABC-type uncharacterized transport system, ATPase component [General function prediction only].
	2e-15	COG0396, SufC, ABC-type transport system involved in Fe-S cluster assembly, ATPase component [Posttranslational modification, protein turnover, chaperones].
	6e-15	COG4138, BtuD, ABC-type cobalamin transport system, ATPase component [Coenzyme metabolism].
	1e-13	COG2401, COG2401, ABC-type ATPase fused to a predicted acetyltransferase domain [General function prediction only].
	2e-12	COG4615, PvdE, ABC-type siderophore export system, fused ATPase and permease components [Secondary metabolites biosynthesis, transport, and catabolism / Inorganic ion transport and metabolism].
----------------------------------------------------
candidate #88:	b3867
likelihood ratios: Total 1.3e+10; Clust 11.0,3.2,2.6; BLAST 35.0,3.7,1.9; KEGG 13.2,19.3,2.6; ExprEco 12.6,16.4,4.2; ExprSce ,,; FusE2 1.0,1.0,1.0; FusE5 ,,; FusE10 ,,;
gene name: b3867	 (NP_418303)	gi: 16131707	length: 459aa
description: O2-independent coproporphyrinogen III oxidase [Escherichia coli K12].
coverage: Bacteria[0.0] Eukaryota[3e-23]
conserved domains: (Evalue, description)
	1e-129	COG0635, HemN, Coproporphyrinogen III oxidase and related Fe-S oxidoreductases [Coenzyme metabolism].
	5e-43	smart00729, Elp3, Elongator protein 3, MiaB family, Radical SAM; This superfamily contains MoaA, NifB, PqqE, coproporphyrinogen III oxidase, biotin synthase and MiaB families, and includes a representative in the eukaryotic elongator subunit, Elp-3. Some members of the family are methyltransferases. .
	4e-30	pfam06969, HemN_C, HemN C-terminal region. Members of this family are all oxygen-independent coproporphyrinogen-III oxidases (HemN). This enzyme catalyses the oxygen-independent conversion of coproporphyrinogen-III to protoporphyrinogen-IX, one of the last steps in haem biosynthesis. The function of this domain is unclear, but comparison to other proteins containing a radical SAM domain (pfam04055) suggest it may be a substrate binding domain..
	2e-17	pfam04055, Radical_SAM, Radical SAM superfamily..
----------------------------------------------------
candidate #89:	b3492
likelihood ratios: Total 1.3e+10; Clust 8.7,4.5,3.4; BLAST 406.0,2.9,3.8; KEGG 168.2,3.2,3.0; ExprEco 3.4,1.8,2.1; ExprSce ,,; FusE2 1.0,1.0,1.0; FusE5 ,,; FusE10 ,,;
gene name: b3492	 (NP_417949)	gi: 16131364	length: 400aa
description: putative oxidoreductase with FAD/NAD(P)-binding domain [Escherichia coli K12].
coverage: Bacteria[0.0] Eukaryota[7e-31]
conserved domains: (Evalue, description)
	1e-164	COG2081, COG2081, Predicted flavoproteins [General function prediction only].
	1e-130	pfam03486, HI0933_like, HI0933-like protein..
	1e-10	COG0644, FixC, Dehydrogenases (flavoproteins) [Energy production and conversion].
----------------------------------------------------
candidate #90:	b3169
likelihood ratios: Total 1.2e+10; Clust 5.9,19.8,12.2; BLAST 5.5,9.7,7.4; KEGG 3.4,4.3,2.4; ExprEco 12.8,22.4,2.2; ExprSce ,,; FusE2 1.0,1.0,1.0; FusE5 ,,; FusE10 ,,;
gene name: b3169	 (NP_417638)	gi: 16131061	length: 495aa
description: transcription pausing; L factor [Escherichia coli K12].
coverage: Bacteria[0.0] Eukaryota[3e-36]
conserved domains: (Evalue, description)
	4e-51	COG0195, NusA, Transcription elongation factor [Transcription].
----------------------------------------------------
candidate #91:	b2745
likelihood ratios: Total 1.1e+10; Clust 22.2,7.0,3.3; BLAST 59.4,20.2,2.9; KEGG 6.8,4.1,3.0; ExprEco 6.9,4.4,2.5; ExprSce ,,; FusE2 1.0,1.0,1.0; FusE5 ,,; FusE10 ,,;
gene name: b2745	 (NP_417225)	gi: 16130652	length: 349aa
description: putative hydrogenase subunit [Escherichia coli K12].
coverage: Archaea[2e-19] Bacteria[0.0] Eukaryota[5e-11]
conserved domains: (Evalue, description)
	4e-97	COG0585, COG0585, Uncharacterized conserved protein [Function unknown].
	1e-95	pfam01142, TruD, tRNA pseudouridine synthase D (TruD). TruD is responsible for synthesis of pseudouridine from uracil-13 in transfer RNAs..
----------------------------------------------------
candidate #92:	b3985
likelihood ratios: Total 1.1e+10; Clust 12.8,6.9,3.5; BLAST 12.6,6.4,18.7; KEGG 23.5,4.4,8.9; ExprEco 2.3,4.2,4.9; ExprSce ,,; FusE2 1.0,0.9,0.6; FusE5 ,,; FusE10 ,,;
gene name: b3985	 (NP_418412)	gi: 16131815	length: 165aa
description: 50S ribosomal subunit protein L10 [Escherichia coli K12].
coverage: Bacteria[3e-84] Eukaryota[3e-08]
conserved domains: (Evalue, description)
	8e-37	COG0244, RplJ, Ribosomal protein L10 [Translation, ribosomal structure and biogenesis].
	1e-18	pfam00466, Ribosomal_L10, Ribosomal protein L10..
----------------------------------------------------
candidate #93:	b2509
likelihood ratios: Total 1.0e+10; Clust 9.3,32.1,17.8; BLAST 11.7,8.0,5.1; KEGG 5.5,3.6,8.9; ExprEco 2.2,4.2,2.6; ExprSce ,,; FusE2 1.0,1.0,1.0; FusE5 ,,; FusE10 ,,;
gene name: b2509	 (NP_417004)	gi: 16130434	length: 456aa
description: exonuclease VII, large subunit [Escherichia coli K12].
coverage: Archaea[8e-87] Bacteria[0.0] Eukaryota[4e-06]
conserved domains: (Evalue, description)
	1e-165	COG1570, XseA, Exonuclease VII, large subunit [DNA replication, recombination, and repair].
	5e-57	pfam02601, Exonuc_VII_L, Exonuclease VII, large subunit. This family consist of exonuclease VII, large subunit EC:3.1.11.6 This enzyme catalyses exonucleolytic cleavage in either 5'->3' or 3'->5' direction to yield 5'-phosphomononucleotides. This exonuclease VII enzyme is composed of one large subunit and 4 small ones..
----------------------------------------------------
candidate #94:	b2828
likelihood ratios: Total 1.0e+10; Clust 4.0,16.4,9.5; BLAST 6.9,10.9,8.8; KEGG 8.0,6.1,5.1; ExprEco 3.4,10.3,2.8; ExprSce ,,; FusE2 1.0,1.0,1.0; FusE5 ,,; FusE10 ,,;
gene name: b2828	 (NP_417305)	gi: 16130732	length: 291aa
description: phosphatidylglycerol-prolipoprotein diacylglyceryl transferase [Escherichia coli K12].
coverage: Bacteria[1e-171]
conserved domains: (Evalue, description)
	2e-76	pfam01790, LGT, Prolipoprotein diacylglyceryl transferase..
----------------------------------------------------
candidate #95:	b4059
likelihood ratios: Total 1.0e+10; Clust 18.5,5.8,3.4; BLAST 25.2,7.3,5.7; KEGG 8.6,8.0,5.3; ExprEco 6.1,5.9,2.0; ExprSce ,,; FusE2 1.0,1.0,1.0; FusE5 ,,; FusE10 ,,;
gene name: b4059	 (NP_418483)	gi: 16131885	length: 178aa
description: ssDNA-binding protein [Escherichia coli K12].
coverage: Bacteria[1e-101] Eukaryota[3e-21]
conserved domains: (Evalue, description)
	6e-40	COG0629, Ssb, Single-stranded DNA-binding protein [DNA replication, recombination, and repair].
	4e-35	pfam00436, SSB, Single-strand binding protein family. This family includes single stranded binding proteins and also the primosomal replication protein N (PriB). PriB forms a complex with PriA, PriC and ssDNA..
----------------------------------------------------
candidate #96:	b0082
likelihood ratios: Total 1.0e+10; Clust 17.9,14.5,13.6; BLAST 5.5,14.0,6.5; KEGG 2.8,6.6,3.7; ExprEco 4.0,6.8,3.1; ExprSce ,,; FusE2 1.0,1.0,1.0; FusE5 ,,; FusE10 ,,;
gene name: b0082	 (NP_414624)	gi: 16128075	length: 313aa
description: S-adenosyl-dependent methyl transferase [Escherichia coli K12].
coverage: Bacteria[1e-175] Eukaryota[3e-52]
conserved domains: (Evalue, description)
	1e-121	pfam01795, Methyltransf_5, MraW methylase family. Members of this family are probably SAM dependent methyltransferases. This family appears to be related to pfam01596..
----------------------------------------------------
candidate #97:	b4171
likelihood ratios: Total 9.5e+09; Clust 30.1,8.9,6.6; BLAST 8.3,7.7,7.7; KEGG 13.4,5.2,17.9; ExprEco 1.7,2.4,2.2; ExprSce ,,; FusE2 1.0,1.0,1.0; FusE5 ,,; FusE10 ,,;
gene name: b4171	 (NP_418592)	gi: 16131993	length: 316aa
description: delta(2)-isopentenylpyrophosphate tRNA-adenosine transferase [Escherichia coli K12].
coverage: Bacteria[1e-177] Eukaryota[9e-36]
conserved domains: (Evalue, description)
	1e-109	COG0324, MiaA, tRNA delta(2)-isopentenylpyrophosphate transferase [Translation, ribosomal structure and biogenesis].
	1e-101	pfam01715, IPPT, IPP transferase. This is a family of IPP transferases EC:2.5.1.8 also known as tRNA delta(2)-isopentenylpyrophosphate transferase. These enzymes modify both cytoplasmic and mitochondrial tRNAs at A(37) to give isopentenyl A(37)..
----------------------------------------------------
candidate #98:	b0930
likelihood ratios: Total 9.4e+09; Clust 5.8,4.7,5.7; BLAST 32.1,2.3,3.4; KEGG 9.1,15.4,6.3; ExprEco 2.2,6.9,9.8; ExprSce ,,; FusE2 1.1,0.7,2.3; FusE5 ,,; FusE10 ,,;
gene name: b0930	 (NP_415450)	gi: 16128897	length: 466aa
description: asparagine tRNA synthetase [Escherichia coli K12].
coverage: Archaea[7e-70] Bacteria[0.0] Eukaryota[1e-147]
conserved domains: (Evalue, description)
	1e-158	COG0017, AsnS, Aspartyl/asparaginyl-tRNA synthetases [Translation, ribosomal structure and biogenesis].
	1e-113	cd00776, AsxRS_core, Asx tRNA synthetase (AspRS/AsnRS) class II core domain. Assignment to class II aminoacyl-tRNA synthetases (aaRS) based upon its structure and the presence of three characteristic sequence motifs in the core domain. This family includes AsnRS as well as a subgroup of AspRS. AsnRS and AspRS are homodimers, which attach either asparagine or aspartate to the 3'OH group of ribose of the appropriate tRNA. While archaea lack asnRS, they possess a non-discriminating aspRS, which can mischarge Asp-tRNA with Asn. Subsequently, a tRNA-dependent aspartate amidotransferase converts the bound aspartate to asparagine. The catalytic core domain is primarily responsible for the ATP-dependent formation of the enzyme bound aminoacyl-adenylate..
	2e-82	pfam00152, tRNA-synt_2, tRNA synthetases class II (D, K and N). Other tRNA synthetase sub-families are too dissimilar to be included..
	4e-32	cd00669, Asp_Lys_Asn_RS_core, Asp_Lys_Asn_tRNA synthetase class II core domain. This domain is the core catalytic domain of class II aminoacyl-tRNA synthetases of the subgroup containing aspartyl, lysyl, and asparaginyl tRNA synthetases. It is primarily responsible for ATP-dependent formation of the enzyme bound aminoacyl-adenylate. Class II assignment is based upon its structure and the presence of three characteristic sequence motifs. Nearly all class II tRNA synthetases are dimers and enzymes in this subgroup are homodimers. These enzymes attach a specific amino acid to the 3' OH group of ribose of the appropriate tRNA..
	8e-18	COG0173, AspS, Aspartyl-tRNA synthetase [Translation, ribosomal structure and biogenesis].
	3e-16	COG1190, LysU, Lysyl-tRNA synthetase (class II) [Translation, ribosomal structure and biogenesis].
	2e-15	cd00775, LysRS_core, Lys_tRNA synthetase (LysRS) class II core domain. Class II LysRS is a dimer which attaches a lysine to the 3' OH group of ribose of the appropriate tRNA. Its assignment to class II aaRS is based upon its structure and the presence of three characteristic sequence motifs in the core domain. It is found in eukaryotes as well as some prokaryotes and archaea. However, LysRS belongs to class I aaRS's in some prokaryotes and archaea. The catalytic core domain is primarily responsible for the ATP-dependent formation of the enzyme bound aminoacyl-adenylate..
	1e-11	cd00777, AspRS_core, Asp tRNA synthetase (aspRS) class II core domain. Class II assignment is based upon its structure and the presence of three characteristic sequence motifs. AspRS is a homodimer, which attaches a specific amino acid to the 3' OH group of ribose of the appropriate tRNA. The catalytic core domain is primarily responsible for the ATP-dependent formation of the enzyme bound aminoacyl-adenylate. AspRS in this family differ from those found in the AsxRS family by a GAD insert in the core domain..
----------------------------------------------------
candidate #99:	b0438
likelihood ratios: Total 9.3e+09; Clust 9.2,13.2,12.2; BLAST 4.7,23.2,7.9; KEGG 8.4,5.5,7.9; ExprEco 3.5,2.6,2.8; ExprSce ,,; FusE2 1.0,0.9,0.8; FusE5 ,,; FusE10 ,,;
gene name: b0438	 (NP_414972)	gi: 16128423	length: 424aa
description: ATP-dependent specificity component of clpP serine protease, chaperone [Escherichia coli K12].
coverage: Archaea[6e-07] Bacteria[0.0] Eukaryota[1e-107]
conserved domains: (Evalue, description)
	0.0	COG1219, ClpX, ATP-dependent protease Clp, ATPase subunit [Posttranslational modification, protein turnover, chaperones].
	6e-32	COG1220, HslU, ATP-dependent protease HslVU (ClpYQ), ATPase subunit [Posttranslational modification, protein turnover, chaperones].
	1e-16	pfam06689, zf-C4_ClpX, ClpX C4-type zinc finger. The ClpX heat shock protein of Escherichia coli is a member of the universally conserved Hsp100 family of proteins, and possesses a putative zinc finger motif of the C4 type. This presumed zinc binding domain is found at the N-terminus of the ClpX protein. ClpX is an ATPase which functions both as a substrate specificity component of the ClpXP protease and as a molecular chaperone. The molecular function of this domain is now known..
	2e-15	pfam00004, AAA, ATPase family associated with various cellular activities (AAA). AAA family proteins often perform chaperone-like functions that assist in the assembly, operation, or disassembly of protein complexes..
	7e-13	COG0542, ClpA, ATPases with chaperone activity, ATP-binding subunit [Posttranslational modification, protein turnover, chaperones].
	1e-10	COG1223, COG1223, Predicted ATPase (AAA+ superfamily) [General function prediction only].
----------------------------------------------------
candidate #100:	b2081
likelihood ratios: Total 9.3e+09; Clust 13.5,3.8,3.2; BLAST 4.8,11.1,13.6; KEGG 15.4,19.9,16.5; ExprEco 2.2,2.8,3.1; ExprSce ,,; FusE2 1.0,0.9,0.9; FusE5 ,,; FusE10 ,,;
gene name: b2081	 (NP_416585)	gi: 16130021	length: 453aa
description: putative protease [Escherichia coli K12].
coverage: Archaea[2e-48] Bacteria[0.0]
conserved domains: (Evalue, description)
	1e-75	pfam01136, Peptidase_U32, Peptidase family U32..
----------------------------------------------------
candidate #101:	b3186
likelihood ratios: Total 9.1e+09; Clust 15.0,5.3,8.2; BLAST 3.1,11.2,8.2; KEGG 3.2,7.6,5.5; ExprEco 2.9,18.1,6.8; ExprSce ,,; FusE2 1.0,1.0,1.0; FusE5 ,,; FusE10 ,,;
gene name: b3186	 (NP_417653)	gi: 16131076	length: 103aa
description: 50S ribosomal subunit protein L21 [Escherichia coli K12].
coverage: Bacteria[8e-53] Eukaryota[4e-12]
conserved domains: (Evalue, description)
	7e-30	pfam00829, Ribosomal_L21p, Ribosomal prokaryotic L21 protein..
----------------------------------------------------
candidate #102:	b0524
likelihood ratios: Total 8.9e+09; Clust 3.1,4.8,2.9; BLAST 17.2,22.7,2.5; KEGG 16.6,11.3,2.8; ExprEco 18.9,5.1,4.2; ExprSce ,,; FusE2 1.0,1.0,1.0; FusE5 ,,; FusE10 ,,;
gene name: b0524	 (NP_415057)	gi: 16128508	length: 240aa
description: UDP-2,3-diacylglucosamine hydrolase [Escherichia coli K12].
coverage: Bacteria[1e-136]
conserved domains: (Evalue, description)
	8e-83	COG2908, COG2908, Uncharacterized protein conserved in bacteria [Function unknown].
----------------------------------------------------
candidate #103:	b3201
likelihood ratios: Total 8.9e+09; Clust 4.6,7.0,5.1; BLAST 2.9,11.5,6.5; KEGG 12.0,113.5,13.8; ExprEco 2.4,2.1,2.6; ExprSce ,,; FusE2 1.0,1.0,1.0; FusE5 ,,; FusE10 ,,;
gene name: b3201	 (NP_417668)	gi: 16131091	length: 241aa
description: putative ATP-binding component of a transport system [Escherichia coli K12].
coverage: Archaea[3e-36] Bacteria[1e-132] Eukaryota[1e-53]
conserved domains: (Evalue, description)
	1e-114	COG1137, YhbG, ABC-type (unclassified) transport system, ATPase component [General function prediction only].
	4e-54	COG0411, LivG, ABC-type branched-chain amino acid transport systems, ATPase component [Amino acid transport and metabolism].
	8e-54	COG0410, LivF, ABC-type branched-chain amino acid transport systems, ATPase component [Amino acid transport and metabolism].
	3e-53	COG1131, CcmA, ABC-type multidrug transport system, ATPase component [Defense mechanisms].
	3e-47	COG1121, ZnuC, ABC-type Mn/Zn transport systems, ATPase component [Inorganic ion transport and metabolism].
	2e-46	COG1120, FepC, ABC-type cobalamin/Fe3+-siderophores transport systems, ATPase components [Inorganic ion transport and metabolism / Coenzyme metabolism].
	9e-44	cd00267, ABC_ATPase, ABC (ATP-binding cassette) transporter nucleotide-binding domain; ABC transporters are a large family of proteins involved in the transport of a wide variety of different compounds, like sugars, ions, peptides and more complex organic molecules. The nucleotide binding domain shows the highest similarity between all members of the family. ABC transporters are a subset of nucleotide hydrolases that contain a signature motif, Q-loop, and H-loop/switch region in addition to the Walker A motif/P-loop andWalker B motif commonly found in a number of ATP- and GTP-binding and hydrolyzing proteins..
	3e-43	COG3842, PotA, ABC-type spermidine/putrescine transport systems, ATPase components [Amino acid transport and metabolism].
	2e-42	COG1125, OpuBA, ABC-type proline/glycine betaine transport systems, ATPase components [Amino acid transport and metabolism].
	5e-42	COG1127, Ttg2A, ABC-type transport system involved in resistance to organic solvents, ATPase component [Secondary metabolites biosynthesis, transport, and catabolism].
	3e-41	COG1126, GlnQ, ABC-type polar amino acid transport system, ATPase component [Amino acid transport and metabolism].
	4e-40	COG3839, MalK, ABC-type sugar transport systems, ATPase components [Carbohydrate transport and metabolism].
	7e-40	COG1122, CbiO, ABC-type cobalt transport system, ATPase component [Inorganic ion transport and metabolism].
	5e-39	pfam00005, ABC_tran, ABC transporter. ABC transporters for a large family of proteins responsible for translocation of a variety of compounds across biological membranes. ABC transporters are the largest family of proteins in many completely sequenced bacteria. ABC transporters are composed of two copies of this domain and two copies of a transmembrane domain pfam00664. These four domains may belong to a single polypeptide, or belong in different polypeptide chains..
	2e-38	COG4555, NatA, ABC-type Na+ transport system, ATPase component [Energy production and conversion / Inorganic ion transport and metabolism].
	3e-38	COG1116, TauB, ABC-type nitrate/sulfonate/bicarbonate transport system, ATPase component [Inorganic ion transport and metabolism].
	3e-38	COG1118, CysA, ABC-type sulfate/molybdate transport systems, ATPase component [Inorganic ion transport and metabolism].
	3e-38	COG4152, COG4152, ABC-type uncharacterized transport system, ATPase component [General function prediction only].
	2e-36	COG3638, COG3638, ABC-type phosphate/phosphonate transport system, ATPase component [Inorganic ion transport and metabolism].
	5e-36	COG1129, MglA, ABC-type sugar transport system, ATPase component [Carbohydrate transport and metabolism].
	1e-35	COG1123, COG1123, ATPase components of various ABC-type transport systems, contain duplicated ATPase [General function prediction only].
	8e-34	COG1135, AbcC, ABC-type metal ion transport system, ATPase component [Inorganic ion transport and metabolism].
	2e-33	COG4674, COG4674, Uncharacterized ABC-type transport system, ATPase component [General function prediction only].
	8e-33	COG1124, DppF, ABC-type dipeptide/oligopeptide/nickel transport system, ATPase component [Amino acid transport and metabolism / Inorganic ion transport and metabolism].
	1e-32	COG1136, SalX, ABC-type antimicrobial peptide transport system, ATPase component [Defense mechanisms].
	2e-32	COG0396, SufC, ABC-type transport system involved in Fe-S cluster assembly, ATPase component [Posttranslational modification, protein turnover, chaperones].
	1e-31	COG4559, COG4559, ABC-type hemin transport system, ATPase component [Inorganic ion transport and metabolism].
	3e-31	COG3845, COG3845, ABC-type uncharacterized transport systems, ATPase components [General function prediction only].
	1e-30	COG2274, SunT, ABC-type bacteriocin/lantibiotic exporters, contain an N-terminal double-glycine peptidase domain [Defense mechanisms].
	2e-29	COG4608, AppF, ABC-type oligopeptide transport system, ATPase component [Amino acid transport and metabolism].
	2e-29	COG4525, TauB, ABC-type taurine transport system, ATPase component [Inorganic ion transport and metabolism].
	9e-29	COG4604, CeuD, ABC-type enterochelin transport system, ATPase component [Inorganic ion transport and metabolism].
	2e-28	COG0444, DppD, ABC-type dipeptide/oligopeptide/nickel transport system, ATPase component [Amino acid transport and metabolism / Inorganic ion transport and metabolism].
	4e-28	COG1119, ModF, ABC-type molybdenum transport system, ATPase component/photorepair protein PhrA [Inorganic ion transport and metabolism].
	5e-28	COG4136, COG4136, ABC-type uncharacterized transport system, ATPase component [General function prediction only].
	2e-27	COG2884, FtsE, Predicted ATPase involved in cell division [Cell division and chromosome partitioning].
	9e-27	COG4988, CydD, ABC-type transport system involved in cytochrome bd biosynthesis, ATPase and permease components [Energy production and conversion / Posttranslational modification, protein turnover, chaperones].
	1e-26	COG4987, CydC, ABC-type transport system involved in cytochrome bd biosynthesis, fused ATPase and permease components [Energy production and conversion / Posttranslational modification, protein turnover, chaperones].
	1e-26	COG0488, Uup, ATPase components of ABC transporters with duplicated ATPase domains [General function prediction only].
	4e-26	COG4175, ProV, ABC-type proline/glycine betaine transport system, ATPase component [Amino acid transport and metabolism].
	7e-26	COG4161, ArtP, ABC-type arginine transport system, ATPase component [Amino acid transport and metabolism].
	7e-26	COG1117, PstB, ABC-type phosphate transport system, ATPase component [Inorganic ion transport and metabolism].
	2e-25	COG3840, ThiQ, ABC-type thiamine transport system, ATPase component [Coenzyme metabolism].
	9e-25	COG1132, MdlB, ABC-type multidrug transport system, ATPase and permease components [Defense mechanisms].
	3e-24	COG4618, ArpD, ABC-type protease/lipase transport system, ATPase and permease components [General function prediction only].
	4e-24	COG4148, ModC, ABC-type molybdate transport system, ATPase component [Inorganic ion transport and metabolism].
	8e-24	COG4619, COG4619, ABC-type uncharacterized transport system, ATPase component [General function prediction only].
	2e-23	COG4598, HisP, ABC-type histidine transport system, ATPase component [Amino acid transport and metabolism].
	3e-23	COG4138, BtuD, ABC-type cobalamin transport system, ATPase component [Coenzyme metabolism].
	3e-23	COG4586, COG4586, ABC-type uncharacterized transport system, ATPase component [General function prediction only].
	1e-22	COG4133, CcmA, ABC-type transport system involved in cytochrome c biogenesis, ATPase component [Posttranslational modification, protein turnover, chaperones].
	2e-21	COG4172, COG4172, ABC-type uncharacterized transport system, duplicated ATPase component [General function prediction only].
	1e-20	COG1134, TagH, ABC-type polysaccharide/polyol phosphate transport system, ATPase component [Carbohydrate transport and metabolism / Cell envelope biogenesis, outer membrane].
	3e-20	COG4778, PhnL, ABC-type phosphonate transport system, ATPase component [Inorganic ion transport and metabolism].
	3e-20	COG1101, PhnK, ABC-type uncharacterized transport system, ATPase component [General function prediction only].
	2e-19	COG4181, COG4181, Predicted ABC-type transport system involved in lysophospholipase L1 biosynthesis, ATPase component [Secondary metabolites biosynthesis, transport, and catabolism].
	1e-18	COG4167, SapF, ABC-type antimicrobial peptide transport system, ATPase component [Defense mechanisms].
	3e-18	COG4107, PhnK, ABC-type phosphonate transport system, ATPase component [Inorganic ion transport and metabolism].
	3e-18	COG4170, SapD, ABC-type antimicrobial peptide transport system, ATPase component [Defense mechanisms].
	7e-17	COG5265, ATM1, ABC-type transport system involved in Fe-S cluster assembly, permease and ATPase components [Posttranslational modification, protein turnover, chaperones].
	9e-16	COG1245, COG1245, Predicted ATPase, RNase L inhibitor (RLI) homolog [General function prediction only].
	2e-13	COG4178, COG4178, ABC-type uncharacterized transport system, permease and ATPase components [General function prediction only].
----------------------------------------------------
candidate #104:	b4200
likelihood ratios: Total 8.1e+09; Clust 14.7,7.7,5.1; BLAST 9.5,9.1,8.2; KEGG 10.5,5.1,4.9; ExprEco 3.0,5.5,4.6; ExprSce ,,; FusE2 1.0,1.0,1.0; FusE5 ,,; FusE10 ,,;
gene name: b4200	 (NP_418621)	gi: 16132022	length: 131aa
description: 30S ribosomal subunit protein S6 [Escherichia coli K12].
coverage: Bacteria[1e-70] Eukaryota[2e-18]
conserved domains: (Evalue, description)
	2e-35	COG0360, RpsF, Ribosomal protein S6 [Translation, ribosomal structure and biogenesis].
	2e-28	pfam01250, Ribosomal_S6, Ribosomal protein S6..
----------------------------------------------------
candidate #105:	b0912
likelihood ratios: Total 8.0e+09; Clust 35.4,12.5,8.7; BLAST 4.3,5.2,2.8; KEGG 5.8,11.9,3.5; ExprEco 1.4,4.7,21.6; ExprSce ,,; FusE2 1.0,1.0,1.0; FusE5 ,,; FusE10 ,,;
gene name: b0912	 (NP_415432)	gi: 16128879	length: 94aa
description: integration host factor (IHF), beta subunit, site-specific recombination [Escherichia coli K12].
coverage: Bacteria[4e-48] Eukaryota[1e-11]
conserved domains: (Evalue, description)
	3e-27	pfam00216, Bac_DNA_binding, Bacterial DNA-binding protein..
	3e-26	smart00411, BHL, bacterial (prokaryotic) histone like domain; .
----------------------------------------------------
candidate #106:	b0084
likelihood ratios: Total 7.3e+09; Clust 5.7,12.8,17.2; BLAST 7.7,10.9,13.2; KEGG 4.5,6.0,8.0; ExprEco 6.1,2.3,2.1; ExprSce ,,; FusE2 1.0,0.9,0.9; FusE5 ,,; FusE10 ,,;
gene name: b0084	 (NP_414626)	gi: 16128077	length: 588aa
description: division-specific transpeptidase, penicillin-binding protein 3 [Escherichia coli K12].
coverage: Bacteria[0.0] Eukaryota[5e-47]
conserved domains: (Evalue, description)
	1e-138	COG0768, FtsI, Cell division protein FtsI/penicillin-binding protein 2 [Cell envelope biogenesis, outer membrane].
	7e-66	pfam00905, Transpeptidase, Penicillin binding protein transpeptidase domain. The active site serine is conserved in all members of this family..
	1e-38	pfam03717, PBP_dimer, Penicillin-binding Protein dimerisation domain. This domain is found at the N terminus of Class B High Molecular Weight Penicillin-Binding Proteins. Its function has not been precisely defined, but is strongly implicated in PBP polymerisation. The domain forms a largely disordered 'sugar tongs' structure. .
	1e-22	COG0744, MrcB, Membrane carboxypeptidase (penicillin-binding protein) [Cell envelope biogenesis, outer membrane].
	8e-15	COG4953, PbpC, Membrane carboxypeptidase/penicillin-binding protein PbpC [Cell envelope biogenesis, outer membrane].
----------------------------------------------------
candidate #107:	b3765
likelihood ratios: Total 7.2e+09; Clust 3.9,5.9,4.1; BLAST 3.8,10.7,6.2; KEGG 7.7,39.0,10.2; ExprEco 4.7,2.9,1.6; ExprSce ,,; FusE2 5.6,1.5,0.6; FusE5 ,,; FusE10 ,,;
gene name: b3765	 (NP_418214)	gi: 16131625	length: 516aa
description: putative 2-component regulator [Escherichia coli K12].
coverage: Archaea[2e-07] Bacteria[0.0] Eukaryota[1e-06]
conserved domains: (Evalue, description)
	0.0	COG0606, COG0606, Predicted ATPase with chaperone activity [Posttranslational modification, protein turnover, chaperones].
	1e-78	pfam01078, Mg_chelatase, Magnesium chelatase, subunit ChlI. Magnesium-chelatase is a three-component enzyme that catalyses the insertion of Mg2+ into protoporphyrin IX. This is the first unique step in the synthesis of (bacterio)chlorophyll. Due to this, it is thought that Mg-chelatase has an important role in channelling inter- mediates into the (bacterio)chlorophyll branch in response to conditions suitable for photosynthetic growth. ChlI and BchD have molecular weight between 38-42 kDa..
	3e-14	COG0714, COG0714, MoxR-like ATPases [General function prediction only].
----------------------------------------------------
candidate #108:	b4389
likelihood ratios: Total 6.8e+09; Clust 11.6,23.4,9.4; BLAST 8.8,12.3,4.6; KEGG 36.0,3.2,8.9; ExprEco 2.2,1.7,1.4; ExprSce ,,; FusE2 1.0,1.0,1.0; FusE5 ,,; FusE10 ,,;
gene name: b4389	 (NP_418806)	gi: 16132206	length: 460aa
description: probable ATP-dependent protease [Escherichia coli K12].
coverage: Archaea[2e-08] Bacteria[0.0] Eukaryota[4e-84]
conserved domains: (Evalue, description)
	0.0	COG1066, Sms, Predicted ATP-dependent serine protease [Posttranslational modification, protein turnover, chaperones].
	1e-157	cd01121, Sms, Sms (bacterial radA) DNA repair protein. This protein is not related to archael radA any more than is to other RecA-like NTPases. Sms has a role in recombination and recombinational repair and is responsible for the stabilization or processing of branched DNA molecules..
	2e-13	COG0467, RAD55, RecA-superfamily ATPases implicated in signal transduction [Signal transduction mechanisms].
	3e-11	cd01123, Rad51_DMC1_radA, Rad51_DMC1_radA,B. This group of recombinases includes the eukaryotic proteins RAD51, RAD55/57 and the meiosis-specific protein DMC1, and the archaeal proteins radA and radB. They are closely related to the bacterial RecA group. Rad51 proteins catalyze a similiar recombination reaction as RecA, using ATP-dependent DNA binding activity and a DNA-dependent ATPase. However, this reaction is less efficient and requires accessory proteins such as RAD55/57 ..
	1e-10	cd01393, recA_like, RecA is a bacterial enzyme which has roles in homologous recombination, DNA repair, and the induction of the SOS response. RecA couples ATP hydrolysis to DNA strand exchange. While prokaryotes have a single RecA protein, eukaryotes have multiple RecA homologs such as Rad51, DMC1 and Rad55/57. Archaea have the RecA-like homologs radA and radB..
----------------------------------------------------
candidate #109:	b0422
likelihood ratios: Total 6.7e+09; Clust 5.5,10.5,29.9; BLAST 10.3,4.6,6.3; KEGG 10.8,4.9,6.4; ExprEco 3.6,2.6,4.2; ExprSce ,,; FusE2 1.0,1.0,1.0; FusE5 ,,; FusE10 ,,;
gene name: b0422	 (NP_414956)	gi: 16128407	length: 80aa
description: exonuclease VII, small subunit [Escherichia coli K12].
coverage: Archaea[8e-06] Bacteria[1e-37]
conserved domains: (Evalue, description)
	3e-13	pfam02609, Exonuc_VII_S, Exonuclease VII small subunit. This family consist of exonuclease VII, small subunit EC:3.1.11.6 This enzyme catalyses exonucleolytic cleavage in either 5'->3' or 3'->5' direction to yield 5'-phosphomononucleotides. This exonuclease VII enzyme is composed of one large subunit and 4 small ones..
	3e-12	COG1722, XseB, Exonuclease VII small subunit [DNA replication, recombination, and repair].
----------------------------------------------------
candidate #110:	b2231
likelihood ratios: Total 6.3e+09; Clust 8.7,45.5,10.1; BLAST 2.8,7.3,9.3; KEGG 2.5,4.8,3.9; ExprEco 1.5,6.9,17.2; ExprSce ,,; FusE2 1.0,1.0,1.0; FusE5 ,,; FusE10 ,,;
gene name: b2231	 (NP_416734)	gi: 16130166	length: 875aa
description: DNA gyrase, subunit A, type II topoisomerase [Escherichia coli K12].
coverage: Archaea[0.0] Bacteria[0.0] Eukaryota[0.0]
conserved domains: (Evalue, description)
	0.0	cd00187, TOP4c, DNA Topoisomerase, subtype IIA; domain A'; bacterial DNA topoisomerase IV (C subunit, ParC), bacterial DNA gyrases (A subunit, GyrA),mammalian DNA toposiomerases II. DNA topoisomerases are essential enzymes that regulate the conformational changes in DNA topology by catalysing the concerted breakage and rejoining of DNA strands during normal cellular growth..
	0.0	pfam00521, DNA_topoisoIV, DNA gyrase/topoisomerase IV, subunit A..
	0.0	COG0188, GyrA, Type IIA topoisomerase (DNA gyrase/topo II, topoisomerase IV), A subunit [DNA replication, recombination, and repair].
	1e-173	smart00434, TOP4c, DNA Topoisomerase IV; Bacterial DNA topoisomerase IV, GyrA, ParC .
----------------------------------------------------
candidate #111:	b3649
likelihood ratios: Total 5.8e+09; Clust 15.1,80.3,12.2; BLAST 3.8,3.7,3.2; KEGG 4.0,2.2,2.1; ExprEco 4.8,33.5,3.0; ExprSce ,,; FusE2 1.0,1.0,1.0; FusE5 ,,; FusE10 ,,;
gene name: b3649	 (NP_418106)	gi: 16131520	length: 91aa
description: RNA polymerase, omega subunit [Escherichia coli K12].
coverage: Bacteria[5e-42] Eukaryota[2e-32]
conserved domains: (Evalue, description)
	3e-12	COG1758, RpoZ, DNA-directed RNA polymerase, subunit K/omega [Transcription].
----------------------------------------------------
candidate #112:	b2607
likelihood ratios: Total 5.7e+09; Clust 5.4,16.5,7.4; BLAST 5.9,10.1,6.3; KEGG 7.4,6.1,5.7; ExprEco 1.2,3.0,24.1; ExprSce ,,; FusE2 1.0,1.0,1.0; FusE5 ,,; FusE10 ,,;
gene name: b2607	 (NP_417098)	gi: 16130528	length: 255aa
description: tRNA (guanine-7-)-methyltransferase [Escherichia coli K12].
coverage: Bacteria[1e-146] Eukaryota[5e-33]
conserved domains: (Evalue, description)
	3e-85	pfam01746, tRNA_m1G_MT, tRNA (Guanine-1)-methyltransferase. This is a family of tRNA (Guanine-1)-methyltransferases EC:2.1.1.31. In E.coli K12 this enzyme catalyses the conversion of a guanosine residue to N1-methylguanine in position 37, next to the anticodon, in tRNA..
----------------------------------------------------
candidate #113:	b0089
likelihood ratios: Total 5.7e+09; Clust 6.5,26.1,15.2; BLAST 7.5,6.9,7.1; KEGG 7.1,3.9,4.9; ExprEco 1.7,2.5,10.8; ExprSce ,,; FusE2 1.0,1.0,1.0; FusE5 ,,; FusE10 ,,;
gene name: b0089	 (NP_414631)	gi: 16128082	length: 414aa
description: cell division; membrane protein involved in shape determination [Escherichia coli K12].
coverage: Bacteria[0.0] Eukaryota[2e-48]
conserved domains: (Evalue, description)
	1e-102	pfam01098, FTSW_RODA_SPOVE, Cell cycle protein. This entry includes the following members; FtsW, RodA, SpoVE.
----------------------------------------------------
candidate #114:	b3615
likelihood ratios: Total 5.5e+09; Clust 58.6,13.1,14.0; BLAST 12.2,3.1,2.4; KEGG 8.7,4.1,2.3; ExprEco 17.3,1.8,2.2; ExprSce ,,; FusE2 1.0,1.0,1.0; FusE5 ,,; FusE10 ,,;
gene name: b3615	 (NP_418072)	gi: 16131486	length: 344aa
description: putative glycosyltransferase [Escherichia coli K12].
coverage: Archaea[8e-15] Bacteria[0.0] Eukaryota[1e-07]
conserved domains: (Evalue, description)
	5e-28	pfam00535, Glycos_transf_2, Glycosyl transferase. Diverse family, transferring sugar from UDP-glucose, UDP-N-acetyl- galactosamine, GDP-mannose or CDP-abequose, to a range of substrates including cellulose, dolichol phosphate and teichoic acids..
	4e-18	COG0463, WcaA, Glycosyltransferases involved in cell wall biogenesis [Cell envelope biogenesis, outer membrane].
	7e-12	COG1215, COG1215, Glycosyltransferases, probably involved in cell wall biogenesis [Cell envelope biogenesis, outer membrane].
----------------------------------------------------
candidate #115:	b1203
likelihood ratios: Total 5.4e+09; Clust 2.5,59.6,12.2; BLAST 2.0,17.5,2.5; KEGG 1.0,1.0,1.0; ExprEco 5.9,19.9,11.9; ExprSce ,,; FusE2 29.9,1.1,0.7; FusE5 ,,; FusE10 ,,;
gene name: b1203	 (NP_415721)	gi: 16129166	length: 363aa
description: putative GTP-binding protein [Escherichia coli K12].
coverage: Archaea[6e-21] Bacteria[0.0] Eukaryota[1e-105]
conserved domains: (Evalue, description)
	1e-152	COG0012, COG0012, Predicted GTPase, probable translation factor [Translation, ribosomal structure and biogenesis].
	1e-110	pfam06071, DUF933, Protein of unknown function (DUF933). This family consists of several GTP binding proteins and represents the C terminal domain of the constituent proteins. The family contains both prokaryotic and eukaryotic sequences which are highly conserved. The N terminal region of this family contains pfam01018..
	2e-20	COG0536, Obg, Predicted GTPase [General function prediction only].
	1e-15	COG1163, DRG, Predicted GTPase [General function prediction only].
----------------------------------------------------
candidate #116:	b3887
likelihood ratios: Total 5.4e+09; Clust 36.0,4.2,4.1; BLAST 2.4,6.2,3.2; KEGG 2.2,13.2,38.3; ExprEco 11.9,3.7,5.7; ExprSce ,,; FusE2 1.0,0.9,0.8; FusE5 ,,; FusE10 ,,;
gene name: b3887	 (NP_418323)	gi: 16131727	length: 145aa
description: D-Tyr-tRNA(Tyr) deacylase [Escherichia coli K12].
coverage: Bacteria[2e-76] Eukaryota[2e-24]
conserved domains: (Evalue, description)
	7e-59	cd00563, Dtyr_deacylase, D-Tyrosyl-tRNAtyr deacylases; a class of tRNA-dependent hydrolases which are capable of hydrolyzing the ester bond of D-Tyrosyl-tRNA reducing the level of cellular D-Tyrosine while recycling the peptidyl-tRNA; found in bacteria and in eukaryotes but not in archea; beta barrel-like fold structure; forms homodimers in which two surface cavities serve as the active site for tRNA binding.
----------------------------------------------------
candidate #117:	b2047
likelihood ratios: Total 5.3e+09; Clust 30.5,11.3,44.1; BLAST 14.6,2.8,5.1; KEGG 12.4,4.1,9.1; ExprEco 1.1,1.1,3.0; ExprSce ,,; FusE2 1.0,1.0,1.0; FusE5 ,,; FusE10 ,,;
gene name: b2047	 (NP_416551)	gi: 16129987	length: 464aa
description: putative UDP-glucose lipid carrier transferase [Escherichia coli K12].
coverage: Archaea[4e-30] Bacteria[0.0]
conserved domains: (Evalue, description)
	5e-76	COG2148, WcaJ, Sugar transferases involved in lipopolysaccharide synthesis [Cell envelope biogenesis, outer membrane].
	1e-37	pfam02397, Bac_transf, Bacterial sugar transferase. This Pfam family represents a conserved region from a number of different bacterial sugar transferases, involved in diverse biosynthesis pathways..
----------------------------------------------------
candidate #118:	b0170
likelihood ratios: Total 5.3e+09; Clust 7.4,171.6,18.1; BLAST 2.8,7.9,5.9; KEGG 2.8,7.6,3.3; ExprEco 1.7,5.1,2.9; ExprSce ,,; FusE2 1.0,1.0,1.0; FusE5 ,,; FusE10 ,,;
gene name: b0170	 (NP_414712)	gi: 16128163	length: 283aa
description: protein chain elongation factor EF-Ts [Escherichia coli K12].
coverage: Bacteria[1e-153] Eukaryota[1e-35]
conserved domains: (Evalue, description)
	3e-57	pfam00889, EF_TS, Elongation factor TS..
----------------------------------------------------
candidate #119:	b1094
likelihood ratios: Total 5.0e+09; Clust 10.5,19.1,127.5; BLAST 1.5,4.1,4.3; KEGG 4.5,6.6,6.0; ExprEco 1.2,2.5,42.3; ExprSce ,,; FusE2 1.1,0.7,0.4; FusE5 ,,; FusE10 ,,;
gene name: b1094	 (NP_415612)	gi: 16129057	length: 78aa
description: acyl carrier protein [Escherichia coli K12].
coverage: Bacteria[3e-36] Eukaryota[9e-20]
conserved domains: (Evalue, description)
	4e-13	COG0236, AcpP, Acyl carrier protein [Lipid metabolism / Secondary metabolites biosynthesis, transport, and catabolism].
	7e-11	pfam00550, PP-binding, Phosphopantetheine attachment site. A 4'-phosphopantetheine prosthetic group is attached through a serine. This prosthetic group acts as a a 'swinging arm' for the attachment of activated fatty acid and amino-acid groups. This domain forms a four helix bundle. The attachment serine is replaced by an alanine in some members..
----------------------------------------------------
candidate #120:	b2511
likelihood ratios: Total 5.0e+09; Clust 20.3,97.2,12.4; BLAST 6.0,14.8,6.7; KEGG 5.9,7.4,5.9; ExprEco 1.2,1.1,1.1; ExprSce ,,; FusE2 1.0,1.0,1.0; FusE5 ,,; FusE10 ,,;
gene name: b2511	 (NP_417006)	gi: 16130436	length: 503aa
description: GTP-binding protein, essential for cell growth [Escherichia coli K12].
coverage: Archaea[1e-09] Bacteria[0.0] Eukaryota[4e-61]
conserved domains: (Evalue, description)
	1e-173	COG1160, COG1160, Predicted GTPases [General function prediction only].
	4e-33	pfam01926, MMR_HSR1, GTPase of unknown function..
	1e-29	COG0486, ThdF, Predicted GTPase [General function prediction only].
	9e-26	COG1159, Era, GTPase [General function prediction only].
	3e-15	COG0370, FeoB, Fe2+ transport system protein B [Inorganic ion transport and metabolism].
	4e-15	COG0218, COG0218, Predicted GTPase [General function prediction only].
	3e-14	pfam02421, FeoB, Ferrous iron transport protein B. Escherichia coli has an iron(II) transport system (feo) which may make an important contribution to the iron supply of the cell under anaerobic conditions. FeoB has been identified as part of this transport system. FeoB is a large 700-800 amino acid integral membrane protein. The N terminus contains a P-loop motif suggesting that iron transport may be ATP dependent..
	4e-12	COG1161, COG1161, Predicted GTPases [General function prediction only].
	2e-11	COG0536, Obg, Predicted GTPase [General function prediction only].
	6e-11	COG2262, HflX, GTPases [General function prediction only].
----------------------------------------------------
candidate #121:	b3149
likelihood ratios: Total 4.9e+09; Clust 9.1,3.2,6.7; BLAST 46.5,2.9,2.8; KEGG 20.0,3.1,1.6; ExprEco 17.0,6.2,6.4; ExprSce ,,; FusE2 1.0,1.0,1.0; FusE5 ,,; FusE10 ,,;
gene name: b3149	 (NP_417618)	gi: 16131041	length: 196aa
description: putative phosphoheptose isomerase [Escherichia coli K12].
coverage: Archaea[2e-35] Bacteria[1e-106]
conserved domains: (Evalue, description)
	2e-67	COG0279, GmhA, Phosphoheptose isomerase [Carbohydrate transport and metabolism].
	1e-18	pfam01380, SIS, SIS domain. SIS (Sugar ISomerase) domains are found in many phosphosugar isomerases and phosphosugar binding proteins. SIS domains are also found in proteins that regulate the expression of genes involved in synthesis of phosphosugars. Presumably the SIS domains bind to the end-product of the pathway..
----------------------------------------------------
candidate #122:	b0680
likelihood ratios: Total 4.8e+09; Clust 2.8,3.8,5.7; BLAST 12.3,9.7,3.4; KEGG 7.5,4.6,3.4; ExprEco 3.2,4.0,5.6; ExprSce ,,; FusE2 9.7,2.3,1.1; FusE5 ,,; FusE10 ,,;
gene name: b0680	 (NP_415206)	gi: 16128656	length: 554aa
description: glutamine tRNA synthetase [Escherichia coli K12].
coverage: Archaea[3e-52] Bacteria[0.0] Eukaryota[1e-145]
conserved domains: (Evalue, description)
	1e-149	cd00418, GlxRS_core, Glutamyl-tRNA synthetase(GluRS)/Glutaminyl-tRNA synthetase (GlnRS) cataytic core domain. These enzymes attach Glu or Gln, respectively, to the appropriate tRNA. Like other class I tRNA synthetases, they aminoacylate the 2'-OH of the nucleotide at the 3' end of the tRNA. The core domain is based on the Rossman fold and is responsible for the ATP-dependent formation of the enzyme bound aminoacyl-adenylate. It contains the characteristic class I HIGH and KMSKS motifs, which are involved in ATP binding. These enzymes function as monomers. Archaea, cellular organelles, and some bacteria lack GlnRS. In these cases, the "non-descriminating" form of GluRS aminoacylates both tRNA(Glu) and tRNA(Gln) with Glu, which is converted to Gln when appropriate by a transamidation enzyme. The descriminating form of GluRS differs from GlnRS and the non-descriminating form of GluRS in their C-terminal anti-codon binding domains..
	1e-133	cd00807, Gln_GluRS_non_core, Glutaminyl-tRNA synthetase (GlnRS) and non-descriminating Glutamyl-tRNA synthetase (GluRS) cataytic core domain. These enzymes attach Gln or Glu, respectively, to the appropriate tRNA. Like other class I tRNA synthetases, they aminoacylate the 2'-OH of the nucleotide at the 3' end of the tRNA. The core domain is based on the Rossman fold and is responsible for the ATP-dependent formation of the enzyme bound aminoacyl-adenylate. It contains the characteristic class I HIGH and KMSKS motifs, which are involved in ATP binding. These enzymes function as monomers. Archaea and most bacteria lack GlnRS. In these organisms, the "non-descriminating" form of GluRS aminoacylates both tRNA(Glu) and tRNA(Gln) with Glu, which is converted to Gln when appropriate by a transamidation enzyme..
	1e-120	COG0008, GlnS, Glutamyl- and glutaminyl-tRNA synthetases [Translation, ribosomal structure and biogenesis].
	1e-113	pfam00749, tRNA-synt_1c, tRNA synthetases class I (E and Q), catalytic domain. Other tRNA synthetase sub-families are too dissimilar to be included. This family includes only glutamyl and glutaminyl tRNA synthetases. In some organisms, a single glutamyl-tRNA synthetase aminoacylates both tRNA(Glu) and tRNA(Gln)..
	5e-59	pfam03950, tRNA-synt_1c_C, tRNA synthetases class I (E and Q), anti-codon binding domain. Other tRNA synthetase sub-families are too dissimilar to be included. This family includes only glutamyl and glutaminyl tRNA synthetases. In some organisms, a single glutamyl-tRNA synthetase aminoacylates both tRNA(Glu) and tRNA(Gln)..
	1e-29	cd00802, class_I_aaRS_core, Class I amino acyl-tRNA synthetase (aaRS) catalytic core domain. These enzymes are mostly monomers, which aminoacylate the 2'-OH of the nucleotide at the 3' of the appropriate tRNA. The core domain is based on the Rossman fold and is responsible for the ATP-dependent formation of the enzyme bound aminoacyl-adenylate. It contains the characteristic class I HIGH and KMSKS motifs, which are involved in ATP binding..
	1e-23	cd00808, GluRS_core, Descriminating Glutamyl-tRNA synthetase (GluRS) catalytic core domain . The descriminating form of GluRS is only found in bacteria and cellular organelles. GluRS is a monomer, that attaches Glu to the appropriate tRNA. Like other class I tRNA synthetases, GluRS aminoacylates the 2'-OH of the nucleotide at the 3' end of the tRNA. The core domain is based on the Rossman fold and is responsible for the ATP-dependent formation of the enzyme bound aminoacyl-adenylate. It contains the characteristic class I HIGH and KMSKS motifs, which are involved in ATP binding..
----------------------------------------------------
candidate #123:	b3848
likelihood ratios: Total 4.8e+09; Clust 12.2,20.7,4.2; BLAST 15.9,4.9,15.3; KEGG 9.8,12.7,8.4; ExprEco 1.8,1.8,1.6; ExprSce ,,; FusE2 1.9,0.8,0.4; FusE5 ,,; FusE10 ,,;
gene name: b3848	 (NP_418290)	gi: 49176431	length: 205aa
description: putative elongation factor [Escherichia coli K12].
coverage: Archaea[6e-19] Bacteria[1e-113] Eukaryota[5e-21]
conserved domains: (Evalue, description)
	1e-56	COG1739, COG1739, Uncharacterized conserved protein [Function unknown].
	5e-39	pfam01205, UPF0029, Uncharacterized protein family UPF0029..
----------------------------------------------------
candidate #124:	b3400
likelihood ratios: Total 4.7e+09; Clust 6.4,6.0,2.3; BLAST 5.2,2.3,3.0; KEGG 56.6,12.6,11.1; ExprEco 6.4,10.5,2.8; ExprSce ,,; FusE2 1.0,1.0,1.0; FusE5 ,,; FusE10 ,,;
gene name: b3400	 (NP_417859)	gi: 16131277	length: 133aa
description: Hsp15; DNA/RNA binding heat shock protein [Escherichia coli K12].
coverage: Bacteria[2e-70]
conserved domains: (Evalue, description)
	1e-27	COG1188, COG1188, Ribosome-associated heat shock protein implicated in the recycling of the 50S subunit (S4 paralog) [Translation, ribosomal structure and biogenesis].
----------------------------------------------------
candidate #125:	b3181
likelihood ratios: Total 4.6e+09; Clust 20.7,4.9,13.2; BLAST 6.8,7.0,4.4; KEGG 8.6,8.6,4.7; ExprEco 5.6,3.2,2.6; ExprSce ,,; FusE2 1.0,1.0,1.0; FusE5 ,,; FusE10 ,,;
gene name: b3181	 (NP_417648)	gi: 49176324	length: 153aa
description: transcription elongation factor, cleaves 3' nucleotide of paused mRNA [Escherichia coli K12].
coverage: Bacteria[1e-80]
conserved domains: (Evalue, description)
	4e-44	COG0782, GreA, Transcription elongation factor [Transcription].
	4e-26	pfam01272, GreA_GreB, Prokaryotic transcription elongation factor, GreA/GreB, C-terminal domain. This domain has a FKBP-like fold..
	6e-22	pfam03449, GreA_GreB_N, Prokaryotic transcription elongation factor, GreA/GreB, N-terminal domain. This domain adopts a long alpha-hairpin structure..
----------------------------------------------------
candidate #126:	b3251
likelihood ratios: Total 4.6e+09; Clust 23.4,3.5,3.9; BLAST 4.7,5.6,3.3; KEGG 29.0,6.3,2.7; ExprEco 6.3,11.0,4.8; ExprSce ,,; FusE2 1.0,1.0,1.0; FusE5 ,,; FusE10 ,,;
gene name: b3251	 (NP_417717)	gi: 16131139	length: 367aa
description: regulator of ftsI, penicillin binding protein 3, septation function [Escherichia coli K12].
coverage: Archaea[3e-54] Bacteria[0.0] Eukaryota[2e-11]
conserved domains: (Evalue, description)
	1e-142	pfam06723, MreB_Mbl, MreB/Mbl protein. This family consists of bacterial MreB and Mbl proteins as well as two related archaeal sequences. MreB is known to be a rod shape-determining protein in bacteria and goes to make up the bacterial cytoskeleton. Genes coding for MreB/Mbl are only found in elongated bacteria, not in coccoid forms. It has been speculated that constituents of the eukaryotic cytoskeleton (tubulin, actin) may have evolved from prokaryotic precursor proteins closely related to today's bacterial proteins FtsZ and MreB/Mbl..
	1e-142	COG1077, MreB, Actin-like ATPase involved in cell morphogenesis [Cell division and chromosome partitioning].
	2e-20	COG0443, DnaK, Molecular chaperone [Posttranslational modification, protein turnover, chaperones].
	3e-14	COG0849, FtsA, Actin-like ATPase involved in cell division [Cell division and chromosome partitioning].
	1e-11	pfam00012, HSP70, Hsp70 protein. Hsp70 chaperones help to fold many proteins. Hsp70 assisted folding involves repeated cycles of substrate binding and release. Hsp70 activity is ATP dependent. Hsp70 proteins are made up of two regions: the amino terminus is the ATPase domain and the carboxyl terminus is the substrate binding region..
----------------------------------------------------
candidate #127:	b0436
likelihood ratios: Total 4.2e+09; Clust 7.0,12.6,9.5; BLAST 9.4,16.6,7.2; KEGG 7.3,5.5,3.9; ExprEco 1.5,3.3,5.7; ExprSce ,,; FusE2 1.0,1.0,1.0; FusE5 ,,; FusE10 ,,;
gene name: b0436	 (NP_414970)	gi: 16128421	length: 432aa
description: peptidyl-prolyl cis/trans isomerase (trigger factor), molecular chaperone involved in cell division [Escherichia coli K12].
coverage: Bacteria[0.0] Eukaryota[1e-19]
conserved domains: (Evalue, description)
	1e-112	COG0544, Tig, FKBP-type peptidyl-prolyl cis-trans isomerase (trigger factor) [Posttranslational modification, protein turnover, chaperones].
	4e-38	pfam05697, Trigger_N, Bacterial trigger factor protein (TF). In the E. coli cytosol, a fraction of the newly synthesised proteins requires the activity of molecular chaperones for folding to the native state. The major chaperones implicated in this folding process are the ribosome-associated Trigger Factor (TF), and the DnaK and GroEL chaperones with their respective co-chaperones. Trigger Factor is an ATP-independent chaperone and displays chaperone and peptidyl-prolyl-cis-trans-isomerase (PPIase) activities in vitro. It is composed of at least three domains, an N-terminal domain which mediates association with the large ribosomal subunit, a central substrate binding and PPIase domain with homology to FKBP proteins, and a C-terminal domain of unknown function. The positioning of TF at the peptide exit channel, together with its ability to interact with nascent chains as short as 57 residues renders TF a prime candidate for being the first chaperone that binds to the nascent polypeptide chains. This family represents the N-terminal region of the protein..
	3e-29	pfam05698, Trigger_C, Bacterial trigger factor protein (TF) C-terminus. In the E. coli cytosol, a fraction of the newly synthesised proteins requires the activity of molecular chaperones for folding to the native state. The major chaperones implicated in this folding process are the ribosome-associated Trigger Factor (TF), and the DnaK and GroEL chaperones with their respective co-chaperones. Trigger Factor is an ATP-independent chaperone and displays chaperone and peptidyl-prolyl-cis-trans-isomerase (PPIase) activities in vitro. It is composed of at least three domains, an N-terminal domain which mediates association with the large ribosomal subunit, a central substrate binding and PPIase domain with homology to FKBP proteins, and a C-terminal domain of unknown function. The positioning of TF at the peptide exit channel, together with its ability to interact with nascent chains as short as 57 residues renders TF a prime candidate for being the first chaperone that binds to the nascent polypeptide chains. This family represents the C-terminal region of the protein..
	8e-13	pfam00254, FKBP_C, FKBP-type peptidyl-prolyl cis-trans isomerase..
----------------------------------------------------
candidate #128:	b1344
likelihood ratios: Total 4.1e+09; Clust 2.9,5.2,3.6; BLAST 51.4,35.6,2.6; KEGG 3.4,30.4,3.8; ExprEco 4.4,4.4,4.0; ExprSce ,,; FusE2 1.0,0.8,0.6; FusE5 ,,; FusE10 ,,;
gene name: b1344	 (NP_415860)	gi: 16129305	length: 311aa
description: hypothetical protein b1344 [Escherichia coli K12].
coverage: Archaea[5e-23] Bacteria[0.0] Eukaryota[8e-40]
conserved domains: (Evalue, description)
	2e-53	COG0037, MesJ, Predicted ATPase of the PP-loop superfamily implicated in cell cycle control [Cell division and chromosome partitioning].
	8e-14	pfam01171, ATP_bind_3, PP-loop family. This family of proteins belongs to the PP-loop superfamily..
----------------------------------------------------
candidate #129:	b4052
likelihood ratios: Total 4.0e+09; Clust 17.8,9.6,5.9; BLAST 9.9,10.3,6.3; KEGG 10.3,6.0,4.3; ExprEco 3.1,4.0,1.9; ExprSce ,,; FusE2 1.0,1.0,1.0; FusE5 ,,; FusE10 ,,;
gene name: b4052	 (NP_418476)	gi: 16131878	length: 471aa
description: replicative DNA helicase; chromosome replication; chain elongation [Escherichia coli K12].
coverage: Bacteria[0.0] Eukaryota[2e-80]
conserved domains: (Evalue, description)
	1e-164	COG0305, DnaB, Replicative DNA helicase [DNA replication, recombination, and repair].
	1e-100	cd00984, DnaB_C, DnaB helicase C terminal domain. The hexameric helicase DnaB unwinds the DNA duplex at the chromosome replication fork. Although the mechanism by which DnaB both couples ATP hydrolysis to translocation along DNA and denatures the duplex is unknown, a change in the quaternary structure of the protein involving dimerization of the N-terminal domain has been observed and may occur during the enzymatic cycle. This C-terminal domain contains an ATP-binding site and is therefore probably the site of ATP hydrolysis..
	8e-82	pfam03796, DnaB_C, DnaB-like helicase C terminal domain. The hexameric helicase DnaB unwinds the DNA duplex at the Escherichia coli chromosome replication fork. Although the mechanism by which DnaB both couples ATP hydrolysis to translocation along DNA and denatures the duplex is unknown, a change in the quaternary structure of the protein involving dimerisation of the N-terminal domain has been observed and may occur during the enzymatic cycle. This C-terminal domain contains an ATP-binding site and is therefore probably the site of ATP hydrolysis..
	2e-34	pfam00772, DnaB, DnaB-like helicase N terminal domain. The hexameric helicase DnaB unwinds the DNA duplex at the Escherichia coli chromosome replication fork. Although the mechanism by which DnaB both couples ATP hydrolysis to translocation along DNA and denatures the duplex is unknown, a change in the quaternary structure of the protein involving dimerisation of the N-terminal domain has been observed and may occur during the enzymatic cycle. This N-terminal domain is required both for interaction with other proteins in the primosome and for DnaB helicase activity..
	5e-16	cd01122, GP4d_helicase, GP4d_helicase is a homohexameric 5'-3' helicases. Helicases couple NTP hydrolysis to the unwinding of nucleic acid duplexes into their component strands..
	2e-11	cd01120, RecA-like_NTPases, RecA-like NTPases. This family includes the NTP binding domain of F1 and V1 H+ATPases, DnaB and related helicases as well as bacterial RecA and related eukaryotic and archaeal recombinases. This group also includes bacterial conjugation proteins and related DNA transfer proteins involved in type II and type IV secretion..
----------------------------------------------------
candidate #130:	b0413
likelihood ratios: Total 3.9e+09; Clust 5.8,12.9,7.4; BLAST 7.4,5.1,10.3; KEGG 11.9,3.2,10.5; ExprEco 4.2,4.8,3.5; ExprSce ,,; FusE2 1.1,0.9,0.7; FusE5 ,,; FusE10 ,,;
gene name: b0413	 (NP_414947)	gi: 16128398	length: 149aa
description: hypothetical protein b0413 [Escherichia coli K12].
coverage: Bacteria[2e-79]
conserved domains: (Evalue, description)
	5e-16	pfam03477, ATP-cone, ATP cone domain..
----------------------------------------------------
candidate #131:	b3035
likelihood ratios: Total 3.9e+09; Clust 10.1,4.8,31.6; BLAST 4.2,15.9,7.7; KEGG 2.1,5.5,2.7; ExprEco 3.1,12.8,4.1; ExprSce ,,; FusE2 1.0,1.0,1.0; FusE5 ,,; FusE10 ,,;
gene name: b3035	 (NP_417507)	gi: 16130931	length: 495aa
description: outer membrane channel; specific tolerance to colicin E1; segregation of daughter chromosomes [Escherichia coli K12].
coverage: Bacteria[0.0]
conserved domains: (Evalue, description)
	4e-54	COG1538, TolC, Outer membrane protein [Cell envelope biogenesis, outer membrane / Intracellular trafficking and secretion].
	2e-25	pfam02321, OEP, Outer membrane efflux protein. The OEP family (Outer membrane efflux protein) form trimeric channels that allow export of a variety of substrates in Gram negative bacteria. Each member of this family is composed of two repeats. The trimeric channel is composed of a 12 stranded all beta sheet barrel that spans the outer membrane, and a long all helical barrel that spans the periplasm..
----------------------------------------------------
candidate #132:	b0149
likelihood ratios: Total 3.9e+09; Clust 1.9,4.6,5.8; BLAST 15.0,4.7,18.0; KEGG 12.5,9.9,13.1; ExprEco 6.4,2.9,1.9; ExprSce ,,; FusE2 1.0,1.0,1.0; FusE5 ,,; FusE10 ,,;
gene name: b0149	 (NP_414691)	gi: 16128142	length: 844aa
description: bifunctional penicilling-binding protein 1b: glycosyl transferase (N-terminal); transpeptidase (C-terminal) [Escherichia coli K12].
coverage: Bacteria[0.0] Eukaryota[4e-06]
conserved domains: (Evalue, description)
	1e-160	COG0744, MrcB, Membrane carboxypeptidase (penicillin-binding protein) [Cell envelope biogenesis, outer membrane].
	3e-65	COG4953, PbpC, Membrane carboxypeptidase/penicillin-binding protein PbpC [Cell envelope biogenesis, outer membrane].
	7e-64	COG5009, MrcA, Membrane carboxypeptidase/penicillin-binding protein [Cell envelope biogenesis, outer membrane].
	2e-58	pfam00912, Transgly, Transglycosylase. The penicillin-binding proteins are bifunctional proteins consisting of transglycosylase and transpeptidase in the N- and C-terminus respectively. The transglycosylase domain catalyses the polymerisation of murein glycan chains..
	2e-19	pfam00905, Transpeptidase, Penicillin binding protein transpeptidase domain. The active site serine is conserved in all members of this family..
	4e-19	COG0768, FtsI, Cell division protein FtsI/penicillin-binding protein 2 [Cell envelope biogenesis, outer membrane].
----------------------------------------------------
candidate #133:	b2620
likelihood ratios: Total 3.8e+09; Clust 6.9,12.8,10.3; BLAST 5.4,12.4,6.7; KEGG 7.3,6.7,5.1; ExprEco 2.2,4.8,3.5; ExprSce ,,; FusE2 1.0,1.0,1.0; FusE5 ,,; FusE10 ,,;
gene name: b2620	 (NP_417110)	gi: 16130539	length: 160aa
description: small protein B [Escherichia coli K12].
coverage: Bacteria[2e-88]
conserved domains: (Evalue, description)
	2e-58	COG0691, SmpB, tmRNA-binding protein [Posttranslational modification, protein turnover, chaperones].
	2e-24	pfam01668, SmpB, SmpB protein..
----------------------------------------------------
candidate #134:	b3706
likelihood ratios: Total 3.8e+09; Clust 11.6,3.6,3.0; BLAST 8.0,4.0,2.2; KEGG 17.6,4.8,3.4; ExprEco 32.8,10.3,4.4; ExprSce ,,; FusE2 1.0,1.0,1.0; FusE5 ,,; FusE10 ,,;
gene name: b3706	 (NP_418162)	gi: 16131574	length: 454aa
description: GTPase involved in synthesis of hypermodified nucleoside, tRNA 5-methylaminomethyl-2-thiouridine; involved in thiophene and furan oxidation [Escherichia coli K12].
coverage: Archaea[2e-11] Bacteria[0.0] Eukaryota[4e-67]
conserved domains: (Evalue, description)
	1e-168	COG0486, ThdF, Predicted GTPase [General function prediction only].
	3e-24	COG1160, COG1160, Predicted GTPases [General function prediction only].
	1e-18	COG1159, Era, GTPase [General function prediction only].
	3e-13	pfam01926, MMR_HSR1, GTPase of unknown function..
	2e-11	COG1084, COG1084, Predicted GTPase [General function prediction only].
----------------------------------------------------
candidate #135:	b0683
likelihood ratios: Total 3.8e+09; Clust 4.5,6.9,6.5; BLAST 3.8,2.7,2.5; KEGG 26.8,4.8,88.7; ExprEco 2.4,4.9,5.4; ExprSce ,,; FusE2 1.0,1.0,1.0; FusE5 ,,; FusE10 ,,;
gene name: b0683	 (NP_415209)	gi: 16128659	length: 148aa
description: negative regulator [Escherichia coli K12].
coverage: Archaea[2e-08] Bacteria[3e-83]
conserved domains: (Evalue, description)
	4e-40	pfam01475, FUR, Ferric uptake regulator family. This family includes metal ion uptake regulator proteins, that bind to the operator DNA and controls transcription of metal ion-responsive genes. This family is also known as the FUR family..
	2e-38	COG0735, Fur, Fe2+/Zn2+ uptake regulation proteins [Inorganic ion transport and metabolism].
----------------------------------------------------
candidate #136:	b3019
likelihood ratios: Total 3.7e+09; Clust 6.5,8.4,24.7; BLAST 3.5,6.4,2.8; KEGG 5.4,2.5,3.3; ExprEco 5.3,6.2,29.8; ExprSce ,,; FusE2 1.0,1.0,1.0; FusE5 ,,; FusE10 ,,;
gene name: b3019	 (NP_417491)	gi: 16130915	length: 752aa
description: DNA topoisomerase IV subunit A [Escherichia coli K12].
coverage: Archaea[1e-121] Bacteria[0.0] Eukaryota[1e-108]
conserved domains: (Evalue, description)
	0.0	COG0188, GyrA, Type IIA topoisomerase (DNA gyrase/topo II, topoisomerase IV), A subunit [DNA replication, recombination, and repair].
	1e-162	pfam00521, DNA_topoisoIV, DNA gyrase/topoisomerase IV, subunit A..
	1e-156	cd00187, TOP4c, DNA Topoisomerase, subtype IIA; domain A'; bacterial DNA topoisomerase IV (C subunit, ParC), bacterial DNA gyrases (A subunit, GyrA),mammalian DNA toposiomerases II. DNA topoisomerases are essential enzymes that regulate the conformational changes in DNA topology by catalysing the concerted breakage and rejoining of DNA strands during normal cellular growth..
	1e-154	smart00434, TOP4c, DNA Topoisomerase IV; Bacterial DNA topoisomerase IV, GyrA, ParC .
----------------------------------------------------
candidate #137:	b0736
likelihood ratios: Total 3.7e+09; Clust 4.0,5.4,4.7; BLAST 139.1,6.3,3.7; KEGG 25.8,7.4,3.6; ExprEco 2.3,3.1,2.4; ExprSce ,,; FusE2 1.0,1.0,1.0; FusE5 ,,; FusE10 ,,;
gene name: b0736	 (NP_415264)	gi: 16128711	length: 134aa
description: hypothetical protein b0736 [Escherichia coli K12].
coverage: Bacteria[3e-71] Eukaryota[4e-06]
conserved domains: (Evalue, description)
	8e-34	COG0824, FcbC, Predicted thioesterase [General function prediction only].
----------------------------------------------------
candidate #138:	b3067
likelihood ratios: Total 3.6e+09; Clust 223.4,10.3,11.8; BLAST 3.1,10.1,7.2; KEGG 4.4,6.0,4.8; ExprEco 1.2,1.7,2.3; ExprSce ,,; FusE2 1.0,1.0,1.0; FusE5 ,,; FusE10 ,,;
gene name: b3067	 (NP_417539)	gi: 16130963	length: 613aa
description: RNA polymerase, sigma(70) factor; regulation of proteins induced at high temperatures [Escherichia coli K12].
coverage: Bacteria[0.0] Eukaryota[5e-69]
conserved domains: (Evalue, description)
	2e-99	COG0568, RpoD, DNA-directed RNA polymerase, sigma subunit (sigma70/sigma32) [Transcription].
	7e-65	pfam04546, Sigma70_ner, Sigma-70, non-essential region. The domain is found in the primary vegetative sigma factor. The function of this domain is unclear and can be removed without loss of function. .
	5e-27	COG1191, FliA, DNA-directed RNA polymerase specialized sigma subunit [Transcription].
	8e-22	pfam04539, Sigma70_r3, Sigma-70 region 3. Region 3 forms a discrete compact three helical domain within the sigma-factor. Region is not normally involved in the recognition of promoter DNA, but as some specific bacterial promoters containing an extended -10 promoter element, residues within region 3 play an important role. Region 3 primarily is involved in binding the core RNA polymerase in the holoenzyme..
	2e-17	pfam03979, Sigma70_r1_1, Sigma-70 factor, region 1.1. Region 1.1 modulates DNA binding by region 2 and 4 when sigma is unbound by the core RNA polymerase. Region 1.1 is also involved in promoter binding..
	4e-17	pfam04542, Sigma70_r2, Sigma-70 region 2. Region 2 of sigma-70 is the most conserved region of the entire protein. All members of this class of sigma-factor contain region 2. The high conservation is due to region 2 containing both the -10 promoter recognition helix and the primary core RNA polymerase binding determinant. The core binding helix, interacts with the clamp domain of the largest polymerase subunit, beta prime. The aromatic residues of the recognition helix, found at the C-terminus of this domain are though to mediate strand separation, thereby allowing transcription initiation. .
----------------------------------------------------
candidate #139:	b0408
likelihood ratios: Total 3.5e+09; Clust 6.3,11.3,6.7; BLAST 6.5,20.2,11.8; KEGG 1.7,5.5,3.2; ExprEco 5.7,5.8,7.6; ExprSce ,,; FusE2 1.1,0.9,0.7; FusE5 ,,; FusE10 ,,;
gene name: b0408	 (NP_414942)	gi: 16128393	length: 615aa
description: preprotein translocase, auxillary membrane component (General Secretory Pathway) [Escherichia coli K12].
coverage: Archaea[1e-17] Bacteria[0.0] Eukaryota[2e-78]
conserved domains: (Evalue, description)
	1e-138	COG0342, SecD, Preprotein translocase subunit SecD [Intracellular trafficking and secretion].
	7e-15	COG0341, SecF, Preprotein translocase subunit SecF [Intracellular trafficking and secretion].
	2e-13	pfam02355, SecD_SecF, Protein export membrane protein. This family consists of various prokaryotic SecD and SecF protein export membrane proteins. This SecD and SecF proteins are part of the multimeric protein export complex comprising SecA, D, E, F, G, Y, and YajC. SecD and SecF are required to maintain a proton motive force..
----------------------------------------------------
candidate #140:	b0481
likelihood ratios: Total 3.5e+09; Clust 50.7,4.7,3.4; BLAST 8.2,6.5,3.6; KEGG 41.1,10.0,13.5; ExprEco 1.7,1.7,1.3; ExprSce ,,; FusE2 1.0,1.0,1.0; FusE5 ,,; FusE10 ,,;
gene name: b0481	 (NP_415014)	gi: 16128465	length: 159aa
description: hypothetical protein b0481 [Escherichia coli K12].
coverage: Bacteria[4e-84]
conserved domains: (Evalue, description)
	9e-45	COG2606, EbsC, Uncharacterized conserved protein [Function unknown].
	1e-41	pfam04073, YbaK, YbaK / prolyl-tRNA synthetases associated domain. This domain of unknown function is found in numerous prokaryote organisms. The structure of YbaK shows a novel fold. This domain also occurs in a number of prolyl-tRNA synthetases (proRS) from prokaryotes. Thus, the domain is thought to be involved in oligo-nucleotide binding, with possible roles in recognition/discrimination or editing of prolyl-tRNA..
	1e-35	cd00002, YbaK, protein family related to YbaK Protein From H. Influenzae (HI1434); prokaryotic domain; function unknown; alignment contains insertion domains of prokaryotic prolyl-tRNA synthetases..
----------------------------------------------------
candidate #141:	b2743
likelihood ratios: Total 3.2e+09; Clust 17.3,10.1,4.2; BLAST 2.6,5.5,4.1; KEGG 6.8,4.0,3.4; ExprEco 4.4,15.7,2.6; ExprSce ,,; FusE2 1.5,6.3,0.4; FusE5 ,,; FusE10 ,,;
gene name: b2743	 (NP_417223)	gi: 16130650	length: 208aa
description: L-isoaspartate protein carboxylmethyltransferase type II [Escherichia coli K12].
coverage: Archaea[2e-35] Bacteria[1e-114] Eukaryota[2e-22]
conserved domains: (Evalue, description)
	8e-75	pfam01135, PCMT, Protein-L-isoaspartate(D-aspartate) O-methyltransferase (PCMT)..
	2e-69	COG2518, Pcm, Protein-L-isoaspartate carboxylmethyltransferase [Posttranslational modification, protein turnover, chaperones].
----------------------------------------------------
candidate #142:	b3195
likelihood ratios: Total 3.1e+09; Clust 5.6,4.2,4.4; BLAST 12.4,16.0,5.8; KEGG 9.4,6.4,3.3; ExprEco 4.1,10.3,3.1; ExprSce ,,; FusE2 1.0,1.0,1.0; FusE5 ,,; FusE10 ,,;
gene name: b3195	 (NP_417662)	gi: 16131085	length: 269aa
description: putative ATP-binding component of a transport system [Escherichia coli K12].
coverage: Archaea[2e-32] Bacteria[1e-150] Eukaryota[3e-37]
conserved domains: (Evalue, description)
	1e-107	COG1127, Ttg2A, ABC-type transport system involved in resistance to organic solvents, ATPase component [Secondary metabolites biosynthesis, transport, and catabolism].
	6e-49	COG3842, PotA, ABC-type spermidine/putrescine transport systems, ATPase components [Amino acid transport and metabolism].
	2e-47	COG4175, ProV, ABC-type proline/glycine betaine transport system, ATPase component [Amino acid transport and metabolism].
	5e-47	COG1126, GlnQ, ABC-type polar amino acid transport system, ATPase component [Amino acid transport and metabolism].
	9e-45	COG1135, AbcC, ABC-type metal ion transport system, ATPase component [Inorganic ion transport and metabolism].
	2e-44	COG1116, TauB, ABC-type nitrate/sulfonate/bicarbonate transport system, ATPase component [Inorganic ion transport and metabolism].
	8e-44	cd00267, ABC_ATPase, ABC (ATP-binding cassette) transporter nucleotide-binding domain; ABC transporters are a large family of proteins involved in the transport of a wide variety of different compounds, like sugars, ions, peptides and more complex organic molecules. The nucleotide binding domain shows the highest similarity between all members of the family. ABC transporters are a subset of nucleotide hydrolases that contain a signature motif, Q-loop, and H-loop/switch region in addition to the Walker A motif/P-loop andWalker B motif commonly found in a number of ATP- and GTP-binding and hydrolyzing proteins..
	2e-43	COG1123, COG1123, ATPase components of various ABC-type transport systems, contain duplicated ATPase [General function prediction only].
	3e-43	COG3839, MalK, ABC-type sugar transport systems, ATPase components [Carbohydrate transport and metabolism].
	6e-43	COG1131, CcmA, ABC-type multidrug transport system, ATPase component [Defense mechanisms].
	6e-42	COG1136, SalX, ABC-type antimicrobial peptide transport system, ATPase component [Defense mechanisms].
	3e-41	COG1125, OpuBA, ABC-type proline/glycine betaine transport systems, ATPase components [Amino acid transport and metabolism].
	5e-41	COG1118, CysA, ABC-type sulfate/molybdate transport systems, ATPase component [Inorganic ion transport and metabolism].
	1e-40	COG1122, CbiO, ABC-type cobalt transport system, ATPase component [Inorganic ion transport and metabolism].
	4e-39	COG1120, FepC, ABC-type cobalamin/Fe3+-siderophores transport systems, ATPase components [Inorganic ion transport and metabolism / Coenzyme metabolism].
	4e-39	COG4608, AppF, ABC-type oligopeptide transport system, ATPase component [Amino acid transport and metabolism].
	2e-38	COG1117, PstB, ABC-type phosphate transport system, ATPase component [Inorganic ion transport and metabolism].
	7e-38	COG0411, LivG, ABC-type branched-chain amino acid transport systems, ATPase component [Amino acid transport and metabolism].
	9e-38	COG1137, YhbG, ABC-type (unclassified) transport system, ATPase component [General function prediction only].
	5e-37	COG2884, FtsE, Predicted ATPase involved in cell division [Cell division and chromosome partitioning].
	1e-36	COG3638, COG3638, ABC-type phosphate/phosphonate transport system, ATPase component [Inorganic ion transport and metabolism].
	1e-36	COG1121, ZnuC, ABC-type Mn/Zn transport systems, ATPase component [Inorganic ion transport and metabolism].
	2e-36	COG1124, DppF, ABC-type dipeptide/oligopeptide/nickel transport system, ATPase component [Amino acid transport and metabolism / Inorganic ion transport and metabolism].
	2e-35	pfam00005, ABC_tran, ABC transporter. ABC transporters for a large family of proteins responsible for translocation of a variety of compounds across biological membranes. ABC transporters are the largest family of proteins in many completely sequenced bacteria. ABC transporters are composed of two copies of this domain and two copies of a transmembrane domain pfam00664. These four domains may belong to a single polypeptide, or belong in different polypeptide chains..
	4e-35	COG0444, DppD, ABC-type dipeptide/oligopeptide/nickel transport system, ATPase component [Amino acid transport and metabolism / Inorganic ion transport and metabolism].
	2e-33	COG3840, ThiQ, ABC-type thiamine transport system, ATPase component [Coenzyme metabolism].
	2e-32	COG0410, LivF, ABC-type branched-chain amino acid transport systems, ATPase component [Amino acid transport and metabolism].
	2e-31	COG4172, COG4172, ABC-type uncharacterized transport system, duplicated ATPase component [General function prediction only].
	6e-31	COG4598, HisP, ABC-type histidine transport system, ATPase component [Amino acid transport and metabolism].
	2e-30	COG4525, TauB, ABC-type taurine transport system, ATPase component [Inorganic ion transport and metabolism].
	6e-29	COG4148, ModC, ABC-type molybdate transport system, ATPase component [Inorganic ion transport and metabolism].
	3e-28	COG1129, MglA, ABC-type sugar transport system, ATPase component [Carbohydrate transport and metabolism].
	9e-28	COG4555, NatA, ABC-type Na+ transport system, ATPase component [Energy production and conversion / Inorganic ion transport and metabolism].
	7e-27	COG4152, COG4152, ABC-type uncharacterized transport system, ATPase component [General function prediction only].
	4e-26	COG2274, SunT, ABC-type bacteriocin/lantibiotic exporters, contain an N-terminal double-glycine peptidase domain [Defense mechanisms].
	5e-26	COG4161, ArtP, ABC-type arginine transport system, ATPase component [Amino acid transport and metabolism].
	5e-26	COG4619, COG4619, ABC-type uncharacterized transport system, ATPase component [General function prediction only].
	1e-25	COG4604, CeuD, ABC-type enterochelin transport system, ATPase component [Inorganic ion transport and metabolism].
	3e-25	COG4181, COG4181, Predicted ABC-type transport system involved in lysophospholipase L1 biosynthesis, ATPase component [Secondary metabolites biosynthesis, transport, and catabolism].
	7e-25	COG4136, COG4136, ABC-type uncharacterized transport system, ATPase component [General function prediction only].
	1e-24	COG1132, MdlB, ABC-type multidrug transport system, ATPase and permease components [Defense mechanisms].
	3e-24	COG4167, SapF, ABC-type antimicrobial peptide transport system, ATPase component [Defense mechanisms].
	4e-24	COG1119, ModF, ABC-type molybdenum transport system, ATPase component/photorepair protein PhrA [Inorganic ion transport and metabolism].
	6e-24	COG4987, CydC, ABC-type transport system involved in cytochrome bd biosynthesis, fused ATPase and permease components [Energy production and conversion / Posttranslational modification, protein turnover, chaperones].
	1e-23	COG4133, CcmA, ABC-type transport system involved in cytochrome c biogenesis, ATPase component [Posttranslational modification, protein turnover, chaperones].
	2e-23	COG0488, Uup, ATPase components of ABC transporters with duplicated ATPase domains [General function prediction only].
	9e-23	COG4674, COG4674, Uncharacterized ABC-type transport system, ATPase component [General function prediction only].
	5e-22	COG4988, CydD, ABC-type transport system involved in cytochrome bd biosynthesis, ATPase and permease components [Energy production and conversion / Posttranslational modification, protein turnover, chaperones].
	8e-22	COG4559, COG4559, ABC-type hemin transport system, ATPase component [Inorganic ion transport and metabolism].
	2e-21	COG3845, COG3845, ABC-type uncharacterized transport systems, ATPase components [General function prediction only].
	4e-20	COG0396, SufC, ABC-type transport system involved in Fe-S cluster assembly, ATPase component [Posttranslational modification, protein turnover, chaperones].
	5e-19	COG4586, COG4586, ABC-type uncharacterized transport system, ATPase component [General function prediction only].
	1e-17	COG4615, PvdE, ABC-type siderophore export system, fused ATPase and permease components [Secondary metabolites biosynthesis, transport, and catabolism / Inorganic ion transport and metabolism].
	1e-16	COG4107, PhnK, ABC-type phosphonate transport system, ATPase component [Inorganic ion transport and metabolism].
	1e-16	COG5265, ATM1, ABC-type transport system involved in Fe-S cluster assembly, permease and ATPase components [Posttranslational modification, protein turnover, chaperones].
	3e-16	COG1134, TagH, ABC-type polysaccharide/polyol phosphate transport system, ATPase component [Carbohydrate transport and metabolism / Cell envelope biogenesis, outer membrane].
	2e-15	COG1101, PhnK, ABC-type uncharacterized transport system, ATPase component [General function prediction only].
	4e-15	COG4138, BtuD, ABC-type cobalamin transport system, ATPase component [Coenzyme metabolism].
	5e-15	COG4618, ArpD, ABC-type protease/lipase transport system, ATPase and permease components [General function prediction only].
	2e-13	COG4778, PhnL, ABC-type phosphonate transport system, ATPase component [Inorganic ion transport and metabolism].
	3e-13	COG2401, COG2401, ABC-type ATPase fused to a predicted acetyltransferase domain [General function prediction only].
	5e-12	COG4170, SapD, ABC-type antimicrobial peptide transport system, ATPase component [Defense mechanisms].
	2e-11	COG1245, COG1245, Predicted ATPase, RNase L inhibitor (RLI) homolog [General function prediction only].
----------------------------------------------------
candidate #143:	b3813
likelihood ratios: Total 3.0e+09; Clust 6.4,11.9,12.4; BLAST 8.8,6.2,4.5; KEGG 12.9,3.2,5.1; ExprEco 4.3,7.7,1.9; ExprSce ,,; FusE2 1.0,1.0,1.0; FusE5 ,,; FusE10 ,,;
gene name: b3813	 (NP_418258)	gi: 16131665	length: 720aa
description: DNA-dependent ATPase I and helicase II [Escherichia coli K12].
coverage: Archaea[7e-54] Bacteria[0.0] Eukaryota[4e-82]
conserved domains: (Evalue, description)
	0.0	COG0210, UvrD, Superfamily I DNA and RNA helicases [DNA replication, recombination, and repair].
	1e-147	pfam00580, UvrD-helicase, UvrD/REP helicase. The Rep family helicases are composed of four structural domains. The Rep family function as dimers. REP helicases catalyse ATP dependent unwinding of double stranded DNA to single stranded DNA. Some members have large insertions near to the carboxy-terminus relative to other members of the family..
	2e-42	COG1074, RecB, ATP-dependent exoDNAse (exonuclease V) beta subunit (contains helicase and exonuclease domains) [DNA replication, recombination, and repair].
----------------------------------------------------
candidate #144:	b0184
likelihood ratios: Total 2.9e+09; Clust 4.3,30.5,11.6; BLAST 11.2,12.6,10.4; KEGG 6.4,6.4,4.8; ExprEco 2.4,1.8,1.6; ExprSce ,,; FusE2 1.0,1.0,1.0; FusE5 ,,; FusE10 ,,;
gene name: b0184	 (NP_414726)	gi: 16128177	length: 1160aa
description: DNA polymerase III, alpha subunit [Escherichia coli K12].
coverage: Bacteria[0.0]
conserved domains: (Evalue, description)
	0.0	COG0587, DnaE, DNA polymerase III, alpha subunit [DNA replication, recombination, and repair].
	5e-36	COG2176, PolC, DNA polymerase III, alpha subunit (gram-positive type) [DNA replication, recombination, and repair].
	3e-17	smart00481, POLIIIAc, DNA polymerase alpha chain like domain; DNA polymerase alpha chain like domain, incl. family of hypothetical proteins .
	3e-11	pfam02811, PHP_C, PHP domain C-terminal region. The PHP (Polymerase and Histidinol Phosphatase) domain is a putative phosphoesterase domain. This family is often associated with an N-terminal region pfam02231..
----------------------------------------------------
candidate #145:	b3259
likelihood ratios: Total 2.7e+09; Clust 105.9,5.5,5.7; BLAST 19.5,2.8,3.9; KEGG 10.1,4.4,5.5; ExprEco 2.8,2.5,5.7; ExprSce ,,; FusE2 1.1,0.7,0.5; FusE5 ,,; FusE10 ,,;
gene name: b3259	 (NP_417725)	gi: 16131147	length: 293aa
description: methylase for 50S ribosomal subunit protein L11 [Escherichia coli K12].
coverage: Archaea[3e-07] Bacteria[1e-170] Eukaryota[3e-40]
conserved domains: (Evalue, description)
	1e-112	pfam06325, PrmA, Ribosomal protein L11 methyltransferase (PrmA). This family consists of several Ribosomal protein L11 methyltransferase (EC:2.1.1.-) sequences..
	1e-103	COG2264, PrmA, Ribosomal protein L11 methylase [Translation, ribosomal structure and biogenesis].
	7e-13	COG2263, COG2263, Predicted RNA methylase [Translation, ribosomal structure and biogenesis].
	2e-12	COG2890, HemK, Methylase of polypeptide chain release factors [Translation, ribosomal structure and biogenesis].
----------------------------------------------------
candidate #146:	b0145
likelihood ratios: Total 2.4e+09; Clust 3.4,8.1,7.2; BLAST 6.4,11.8,5.6; KEGG 8.5,16.3,3.3; ExprEco 3.4,4.3,4.4; ExprSce ,,; FusE2 1.0,1.0,1.0; FusE5 ,,; FusE10 ,,;
gene name: b0145	 (NP_414687)	gi: 16128138	length: 151aa
description: dnaK suppressor protein [Escherichia coli K12].
coverage: Bacteria[3e-82]
conserved domains: (Evalue, description)
	8e-29	COG1734, DksA, DnaK suppressor protein [Signal transduction mechanisms].
	3e-13	pfam01258, zf-dskA_traR, Prokaryotic dksA/traR C4-type zinc finger..
----------------------------------------------------
candidate #147:	b3613
likelihood ratios: Total 2.2e+09; Clust 17.0,6.7,4.1; BLAST 4.9,14.5,2.5; KEGG 18.1,2.5,1.7; ExprEco 28.0,5.2,3.0; ExprSce ,,; FusE2 1.0,0.9,0.8; FusE5 ,,; FusE10 ,,;
gene name: b3613	 (NP_418070)	gi: 49176379	length: 427aa
description: protease, membrane-associated [Escherichia coli K12].
coverage: Archaea[1e-06] Bacteria[0.0] Eukaryota[6e-12]
conserved domains: (Evalue, description)
	1e-105	COG4942, COG4942, Membrane-bound metallopeptidase [Cell division and chromosome partitioning].
	3e-25	pfam01551, Peptidase_M37, Peptidase family M23/M37. Members of this family are zinc metallopeptidases with a range of specificities. The peptidase family M37 is included in this family, these are Gly-Gly endopeptidases. Peptidase family M23 are also endopeptidases. This family also includes some bacterial lipoproteins for which no proteolytic activity has been demonstrated..
	2e-20	COG0739, NlpD, Membrane proteins related to metalloendopeptidases [Cell envelope biogenesis, outer membrane].
	2e-11	COG1196, Smc, Chromosome segregation ATPases [Cell division and chromosome partitioning].
----------------------------------------------------
candidate #148:	b4058
likelihood ratios: Total 2.2e+09; Clust 39.1,5.3,6.0; BLAST 20.1,7.8,6.2; KEGG 30.1,4.0,3.3; ExprEco 1.8,1.8,1.4; ExprSce ,,; FusE2 1.0,1.0,1.0; FusE5 ,,; FusE10 ,,;
gene name: b4058	 (NP_418482)	gi: 16131884	length: 940aa
description: DNA excision repair enzyme subunit, with UvrBC [Escherichia coli K12].
coverage: Archaea[0.0] Bacteria[0.0] Eukaryota[2e-06]
conserved domains: (Evalue, description)
	0.0	COG0178, UvrA, Excinuclease ATPase subunit [DNA replication, recombination, and repair].
	3e-22	pfam00005, ABC_tran, ABC transporter. ABC transporters for a large family of proteins responsible for translocation of a variety of compounds across biological membranes. ABC transporters are the largest family of proteins in many completely sequenced bacteria. ABC transporters are composed of two copies of this domain and two copies of a transmembrane domain pfam00664. These four domains may belong to a single polypeptide, or belong in different polypeptide chains..
	4e-18	COG1121, ZnuC, ABC-type Mn/Zn transport systems, ATPase component [Inorganic ion transport and metabolism].
	6e-15	cd00267, ABC_ATPase, ABC (ATP-binding cassette) transporter nucleotide-binding domain; ABC transporters are a large family of proteins involved in the transport of a wide variety of different compounds, like sugars, ions, peptides and more complex organic molecules. The nucleotide binding domain shows the highest similarity between all members of the family. ABC transporters are a subset of nucleotide hydrolases that contain a signature motif, Q-loop, and H-loop/switch region in addition to the Walker A motif/P-loop andWalker B motif commonly found in a number of ATP- and GTP-binding and hydrolyzing proteins..
	1e-12	COG1131, CcmA, ABC-type multidrug transport system, ATPase component [Defense mechanisms].
	1e-12	COG1122, CbiO, ABC-type cobalt transport system, ATPase component [Inorganic ion transport and metabolism].
	3e-12	COG2274, SunT, ABC-type bacteriocin/lantibiotic exporters, contain an N-terminal double-glycine peptidase domain [Defense mechanisms].
	3e-12	COG0411, LivG, ABC-type branched-chain amino acid transport systems, ATPase component [Amino acid transport and metabolism].
	8e-12	COG1129, MglA, ABC-type sugar transport system, ATPase component [Carbohydrate transport and metabolism].
	1e-11	COG1132, MdlB, ABC-type multidrug transport system, ATPase and permease components [Defense mechanisms].
	3e-11	COG3845, COG3845, ABC-type uncharacterized transport systems, ATPase components [General function prediction only].
	5e-11	COG4988, CydD, ABC-type transport system involved in cytochrome bd biosynthesis, ATPase and permease components [Energy production and conversion / Posttranslational modification, protein turnover, chaperones].
	1e-10	COG1123, COG1123, ATPase components of various ABC-type transport systems, contain duplicated ATPase [General function prediction only].
----------------------------------------------------
candidate #149:	b4168
likelihood ratios: Total 2.2e+09; Clust 28.1,6.6,5.8; BLAST 10.1,6.8,6.5; KEGG 13.8,3.2,4.7; ExprEco 5.0,2.2,2.0; ExprSce ,,; FusE2 1.0,1.0,1.0; FusE5 ,,; FusE10 ,,;
gene name: b4168	 (NP_418589)	gi: 16131990	length: 153aa
description: putative enzyme [Escherichia coli K12].
coverage: Bacteria[2e-84]
conserved domains: (Evalue, description)
	3e-52	COG0802, COG0802, Predicted ATPase or kinase [General function prediction only].
	4e-43	pfam02367, UPF0079, Uncharacterised P-loop hydrolase UPF0079. This uncharacterised family contains a P-loop..
----------------------------------------------------
candidate #150:	b3982
likelihood ratios: Total 2.1e+09; Clust 11.1,7.1,3.7; BLAST 5.7,12.3,10.9; KEGG 11.3,4.9,3.7; ExprEco 3.4,3.7,3.9; ExprSce ,,; FusE2 1.0,1.0,1.0; FusE5 ,,; FusE10 ,,;
gene name: b3982	 (NP_418409)	gi: 16131812	length: 181aa
description: component in transcription antitermination [Escherichia coli K12].
coverage: Bacteria[1e-100] Eukaryota[4e-06]
conserved domains: (Evalue, description)
	1e-58	COG0250, NusG, Transcription antiterminator [Transcription].
	3e-29	smart00738, NGN, In Spt5p, this domain may confer affinity for Spt4p. It possesses a RNP-like fold. In Spt5p, this domain may confer affinity for Spt4p.Spt4p .
	5e-12	pfam02357, NusG, Transcription termination factor nusG..
----------------------------------------------------
candidate #151:	b3965
likelihood ratios: Total 2.0e+09; Clust 10.9,3.9,2.0; BLAST 14.2,3.3,2.2; KEGG 4.7,3.9,1.7; ExprEco 10.7,199.5,3.5; ExprSce ,,; FusE2 1.0,1.0,1.0; FusE5 ,,; FusE10 ,,;
gene name: b3965	 (NP_418400)	gi: 16131803	length: 366aa
description: tRNA (uracil-5-)-methyltransferase [Escherichia coli K12].
coverage: Archaea[5e-15] Bacteria[0.0] Eukaryota[6e-15]
conserved domains: (Evalue, description)
	1e-174	pfam05958, tRNA_U5-meth_tr, tRNA (Uracil-5-)-methyltransferase. This family consists of (Uracil-5-)-methyltransferases EC:2.1.1.35 from bacteria, archaea and eukaryotes. A 5-methyluridine (m(5)U) residue at position 54 is a conserved feature of bacterial and eukaryotic tRNAs. The methylation of U54 is catalysed by the tRNA(m5U54)methyltransferase, which in Saccharomyces cerevisiae is encoded by the nonessential TRM2 gene. It is thought that tRNA modification enzymes might have a role in tRNA maturation not necessarily linked to their known catalytic activity..
	1e-87	COG2265, TrmA, SAM-dependent methyltransferases related to tRNA (uracil-5-)-methyltransferase [Translation, ribosomal structure and biogenesis].
----------------------------------------------------
candidate #152:	b3839
likelihood ratios: Total 1.8e+09; Clust 14.2,8.1,9.0; BLAST 7.1,4.4,24.7; KEGG 2.2,3.0,6.0; ExprEco 5.4,3.7,3.5; ExprSce ,,; FusE2 1.0,0.9,0.9; FusE5 ,,; FusE10 ,,;
gene name: b3839	 (NP_418282)	gi: 16131687	length: 258aa
description: component of Sec-independent translocase [Escherichia coli K12].
coverage: Archaea[3e-27] Bacteria[1e-142] Eukaryota[6e-31]
conserved domains: (Evalue, description)
	5e-46	pfam00902, TatC, Sec-independent protein translocase protein (TatC). The bacterial Tat system has a remarkable ability to transport folded proteins even enzyme complexes across the cytoplasmic membrane. It is structurally and mechanistically similar to the Delta pH-driven thylakoidal protein import pathway. A functional Tat system or Delta pH-dependent pathway requires three integral membrane proteins: TatA/Tha4, TatB/Hcf106 and TatC/cpTatC. The TatC protein is essential for the function of both pathways. It might be involved in twin-arginine signal peptide recognition, protein translocation and proton translocation. Sequence analysis predicts that TatC contains six transmembrane helices (TMHs), and experimental data confirmed that N- and C-termini of TatC or cpTatC are exposed to the cytoplasmic or stromal face of the membrane. The cytoplasmic N-terminus and the first cytoplasmic loop region of the Escherichia coli TatC protein are essential for protein export. At least two TatC molecules co-exist within each Tat translocon..
----------------------------------------------------
candidate #153:	b3498
likelihood ratios: Total 1.8e+09; Clust 8.1,3.7,4.3; BLAST 21.3,7.5,4.9; KEGG 15.6,2.5,3.3; ExprEco 2.9,2.4,3.0; ExprSce ,,; FusE2 4.2,1.5,1.1; FusE5 ,,; FusE10 ,,;
gene name: b3498	 (NP_417955)	gi: 16131370	length: 680aa
description: oligopeptidase A [Escherichia coli K12].
coverage: Bacteria[0.0] Eukaryota[1e-173]
conserved domains: (Evalue, description)
	0.0	COG0339, Dcp, Zn-dependent oligopeptidases [Amino acid transport and metabolism].
	1e-150	pfam01432, Peptidase_M3, Peptidase family M3. This is the Thimet oligopeptidase family, large family of mammalian and bacterial oligopeptidases that cleave medium sized peptides. The group also contains mitochondrial intermediate peptidase which is encoded by nuclear DNA but functions within the mitochondria to remove the leader sequence..
	4e-15	COG1164, COG1164, Oligoendopeptidase F [Amino acid transport and metabolism].
----------------------------------------------------
candidate #154:	b3934
likelihood ratios: Total 1.8e+09; Clust 8.0,4.1,3.9; BLAST 2.2,7.1,7.7; KEGG 10.7,9.4,16.5; ExprEco 6.3,3.9,2.8; ExprSce ,,; FusE2 1.0,1.0,1.0; FusE5 ,,; FusE10 ,,;
gene name: b3934	 (NP_418369)	gi: 16131772	length: 341aa
description: regulator for deo operon, udp, cdd, tsx, nupC, and nupG [Escherichia coli K12].
coverage: Bacteria[0.0] Eukaryota[7e-37]
conserved domains: (Evalue, description)
	1e-100	COG1609, PurR, Transcriptional regulators [Transcription].
	6e-32	pfam00532, Peripla_BP_1, Periplasmic binding proteins and sugar binding domain of the LacI family. This family includes the periplasmic binding proteins, and the LacI family transcriptional regulators. The periplasmic binding proteins are the primary receptors for chemotaxis and transport of many sugar based solutes. The LacI family of proteins consist of transcriptional regulators related to the lac repressor. In this case, generally the sugar binding domain binds a sugar which changes the DNA binding activity of the repressor domain (pfam00356)..
	1e-20	smart00354, HTH_LACI, helix_turn _helix lactose operon repressor; .
	5e-13	COG1879, RbsB, ABC-type sugar transport system, periplasmic component [Carbohydrate transport and metabolism].
----------------------------------------------------
candidate #155:	b3237
likelihood ratios: Total 1.8e+09; Clust 9.5,3.5,4.6; BLAST 1.9,4.9,6.5; KEGG 3.9,11.0,68.7; ExprEco 4.2,7.0,2.2; ExprSce ,,; FusE2 1.0,1.0,1.0; FusE5 ,,; FusE10 ,,;
gene name: b3237	 (NP_417704)	gi: 16131127	length: 156aa
description: repressor of arg regulon; cer-mediated site specific recombination [Escherichia coli K12].
coverage: Bacteria[4e-81] Eukaryota[2e-28]
conserved domains: (Evalue, description)
	3e-44	COG1438, ArgR, Arginine repressor [Transcription].
	7e-20	pfam02863, Arg_repressor_C, Arginine repressor, C-terminal domain..
	3e-18	pfam01316, Arg_repressor, Arginine repressor, DNA binding domain..
----------------------------------------------------
candidate #156:	b2183
likelihood ratios: Total 1.8e+09; Clust 2.3,5.0,2.4; BLAST 6.2,4.5,17.4; KEGG 24.4,13.2,17.9; ExprEco 2.7,3.8,2.2; ExprSce ,,; FusE2 1.0,1.0,1.0; FusE5 ,,; FusE10 ,,;
gene name: b2183	 (NP_416688)	gi: 16130121	length: 231aa
description: 16S pseudouridylate 516 synthase [Escherichia coli K12].
coverage: Bacteria[1e-132] Eukaryota[6e-29]
conserved domains: (Evalue, description)
	6e-70	COG1187, RsuA, 16S rRNA uridine-516 pseudouridylate synthase and related pseudouridylate synthases [Translation, ribosomal structure and biogenesis].
	9e-21	pfam00849, PseudoU_synth_2, RNA pseudouridylate synthase. Members of this family are involved in modifying bases in RNA molecules. They carry out the conversion of uracil bases to pseudouridine. This family includes RluD, a pseudouridylate synthase that converts specific uracils to pseudouridine in 23S rRNA. RluA from E. coli converts bases in both rRNA and tRNA..
----------------------------------------------------
candidate #157:	b0098
likelihood ratios: Total 1.7e+09; Clust 5.2,25.1,9.3; BLAST 5.9,7.4,7.9; KEGG 3.8,5.5,4.6; ExprEco 4.4,3.6,2.7; ExprSce ,,; FusE2 1.0,1.0,1.0; FusE5 ,,; FusE10 ,,;
gene name: b0098	 (NP_414640)	gi: 16128091	length: 901aa
description: preprotein translocase, ATPase secretion component (General Secretory Pathway) [Escherichia coli K12].
coverage: Bacteria[0.0] Eukaryota[1e-180]
conserved domains: (Evalue, description)
	0.0	COG0653, SecA, Preprotein translocase subunit SecA (ATPase, RNA helicase) [Intracellular trafficking and secretion].
	0.0	pfam01043, SecA_protein, SecA protein, amino terminal region. SecA protein binds to the plasma membrane where it interacts with proOmpA to support translocation of proOmpA through the membrane. SecA protein achieves this translocation, in association with SecY protein, in an ATP dependent manner. SecA possesses the ATPase activity. The carboxyl terminus has similarity with the helicase carboxyl terminus. See pfam00281..
----------------------------------------------------
candidate #158:	b3636
likelihood ratios: Total 1.7e+09; Clust 34.1,11.0,31.5; BLAST 2.2,4.4,3.5; KEGG 2.3,4.8,3.3; ExprEco 4.2,7.0,4.0; ExprSce ,,; FusE2 1.0,1.0,1.0; FusE5 ,,; FusE10 ,,;
gene name: b3636	 (NP_418093)	gi: 16131507	length: 55aa
description: 50S ribosomal subunit protein L33 [Escherichia coli K12].
coverage: Bacteria[3e-24] Eukaryota[4e-09]
----------------------------------------------------
candidate #159:	b0817
likelihood ratios: Total 1.6e+09; Clust 3.0,2.9,2.9; BLAST 9.0,10.2,2.8; KEGG 29.6,40.5,4.2; ExprEco 2.8,4.1,4.0; ExprSce ,,; FusE2 1.0,1.0,1.0; FusE5 ,,; FusE10 ,,;
gene name: b0817	 (NP_415338)	gi: 16128785	length: 155aa
description: conserved protein, Winged helix domain [Escherichia coli K12].
coverage: Archaea[1e-13] Bacteria[1e-81]
conserved domains: (Evalue, description)
	1e-27	COG1321, TroR, Mn-dependent transcriptional regulator [Transcription].
	2e-22	smart00529, HTH_DTXR, Helix-turn-helix diphteria tox regulatory element; iron dependent repressor .
----------------------------------------------------
candidate #160:	b1280
likelihood ratios: Total 1.5e+09; Clust 29.3,9.9,6.4; BLAST 16.5,4.2,4.6; KEGG 8.9,3.2,2.2; ExprEco 2.0,10.7,1.9; ExprSce ,,; FusE2 1.0,1.0,1.0; FusE5 ,,; FusE10 ,,;
gene name: b1280	 (NP_415796)	gi: 16129241	length: 389aa
description: putative heat shock protein [Escherichia coli K12].
coverage: Archaea[2e-08] Bacteria[0.0] Eukaryota[1e-05]
conserved domains: (Evalue, description)
	1e-175	COG2956, COG2956, Predicted N-acetylglucosaminyl transferase [Carbohydrate transport and metabolism].
----------------------------------------------------
candidate #161:	b3347
likelihood ratios: Total 1.5e+09; Clust 9.1,2.9,2.7; BLAST 3.8,16.8,9.3; KEGG 2.4,12.5,2.4; ExprEco 5.4,26.7,4.6; ExprSce ,,; FusE2 1.0,0.9,0.8; FusE5 ,,; FusE10 ,,;
gene name: b3347	 (NP_417806)	gi: 16131226	length: 270aa
description: FKBP-type peptidyl-prolyl cis-trans isomerase (rotamase) [Escherichia coli K12].
coverage: Bacteria[1e-148] Eukaryota[8e-21]
conserved domains: (Evalue, description)
	2e-58	COG0545, FkpA, FKBP-type peptidyl-prolyl cis-trans isomerases 1 [Posttranslational modification, protein turnover, chaperones].
	1e-27	pfam01346, FKBP_N, Domain amino terminal to FKBP-type peptidyl-prolyl isomerase. This family is only found at the amino terminus of pfam00254. This domain is of unknown function..
	4e-26	pfam00254, FKBP_C, FKBP-type peptidyl-prolyl cis-trans isomerase..
----------------------------------------------------
candidate #162:	b1069
likelihood ratios: Total 1.5e+09; Clust 4.4,7.1,42.6; BLAST 6.3,31.1,10.8; KEGG 2.0,14.1,3.1; ExprEco 2.3,1.8,1.5; ExprSce ,,; FusE2 1.0,1.0,1.0; FusE5 ,,; FusE10 ,,;
gene name: b1069	 (NP_415587)	gi: 16129032	length: 511aa
description: putative virulence factor [Escherichia coli K12].
coverage: Bacteria[0.0] Eukaryota[1e-113]
conserved domains: (Evalue, description)
	1e-129	COG0728, MviN, Uncharacterized membrane protein, putative virulence factor [General function prediction only].
	1e-110	pfam03023, MVIN, MviN-like protein. Deletion of the mviN virulence gene in Salmonella enterica serovar. Typhimurium greatly reduces virulence in a mouse model of typhoid-like disease. Open reading frames encoding homologues of MviN have since been identified in a variety of bacteria, including pathogens and non-pathogens and plant-symbionts. In the nitrogen-fixing symbiont Rhizobium tropici, mviN is required for motility. The MviM protein is predicted to be membrane-associated..
----------------------------------------------------
candidate #163:	b4203
likelihood ratios: Total 1.4e+09; Clust 19.1,8.1,7.2; BLAST 7.0,10.9,6.9; KEGG 8.3,6.0,5.9; ExprEco 1.8,2.1,2.2; ExprSce ,,; FusE2 1.0,1.0,1.0; FusE5 ,,; FusE10 ,,;
gene name: b4203	 (NP_418624)	gi: 16132025	length: 149aa
description: 50S ribosomal subunit protein L9 [Escherichia coli K12].
coverage: Bacteria[3e-75] Eukaryota[2e-14]
conserved domains: (Evalue, description)
	7e-42	COG0359, RplI, Ribosomal protein L9 [Translation, ribosomal structure and biogenesis].
	4e-20	pfam03948, Ribosomal_L9_C, Ribosomal protein L9, C-terminal domain..
	7e-15	pfam01281, Ribosomal_L9_N, Ribosomal protein L9, N-terminal domain..
----------------------------------------------------
candidate #164:	b2955
likelihood ratios: Total 1.4e+09; Clust 23.3,5.4,6.3; BLAST 13.6,8.2,5.1; KEGG 6.6,4.1,4.1; ExprEco 2.2,3.1,4.1; ExprSce ,,; FusE2 1.0,1.0,1.0; FusE5 ,,; FusE10 ,,;
gene name: b2955	 (NP_417430)	gi: 16130856	length: 378aa
description: putative oxidase [Escherichia coli K12].
coverage: Bacteria[0.0] Eukaryota[1e-44]
conserved domains: (Evalue, description)
	1e-118	COG0635, HemN, Coproporphyrinogen III oxidase and related Fe-S oxidoreductases [Coenzyme metabolism].
	2e-42	smart00729, Elp3, Elongator protein 3, MiaB family, Radical SAM; This superfamily contains MoaA, NifB, PqqE, coproporphyrinogen III oxidase, biotin synthase and MiaB families, and includes a representative in the eukaryotic elongator subunit, Elp-3. Some members of the family are methyltransferases. .
	6e-20	pfam04055, Radical_SAM, Radical SAM superfamily..
	9e-14	pfam06969, HemN_C, HemN C-terminal region. Members of this family are all oxygen-independent coproporphyrinogen-III oxidases (HemN). This enzyme catalyses the oxygen-independent conversion of coproporphyrinogen-III to protoporphyrinogen-IX, one of the last steps in haem biosynthesis. The function of this domain is unclear, but comparison to other proteins containing a radical SAM domain (pfam04055) suggest it may be a substrate binding domain..
----------------------------------------------------
candidate #165:	b0661
likelihood ratios: Total 1.4e+09; Clust 6.7,8.6,7.4; BLAST 2.5,13.8,8.6; KEGG 2.3,4.4,15.3; ExprEco 3.6,4.8,4.2; ExprSce ,,; FusE2 1.0,1.0,1.0; FusE5 ,,; FusE10 ,,;
gene name: b0661	 (NP_415194)	gi: 16128644	length: 474aa
description: involved in methylthiolation of isopentenylated A37 derivatives in tRNA [Escherichia coli K12].
coverage: Archaea[2e-52] Bacteria[0.0] Eukaryota[8e-75]
conserved domains: (Evalue, description)
	1e-165	COG0621, MiaB, 2-methylthioadenine synthetase [Translation, ribosomal structure and biogenesis].
	2e-41	smart00729, Elp3, Elongator protein 3, MiaB family, Radical SAM; This superfamily contains MoaA, NifB, PqqE, coproporphyrinogen III oxidase, biotin synthase and MiaB families, and includes a representative in the eukaryotic elongator subunit, Elp-3. Some members of the family are methyltransferases. .
	1e-28	pfam00919, UPF0004, Uncharacterized protein family UPF0004. This family is the N terminal half of proteins with a C-terminal half, which has been shown to be related to MiaB proteins. This domain is a nearly always found in conjunction with pfam04055 and pfam01938, although its function is uncertain..
	1e-17	pfam04055, Radical_SAM, Radical SAM superfamily..
	2e-17	COG1032, COG1032, Fe-S oxidoreductase [Energy production and conversion].
----------------------------------------------------
candidate #166:	b3155
likelihood ratios: Total 1.3e+09; Clust 3.8,3.0,2.2; BLAST 14.1,3.8,3.8; KEGG 85.8,5.9,10.2; ExprEco 6.7,2.6,2.7; ExprSce ,,; FusE2 1.0,1.0,1.0; FusE5 ,,; FusE10 ,,;
gene name: b3155	 (NP_417624)	gi: 16131047	length: 100aa
description: hypothetical protein b3155 [Escherichia coli K12].
coverage: Archaea[6e-13] Bacteria[4e-50]
conserved domains: (Evalue, description)
	7e-27	COG2827, COG2827, Predicted endonuclease containing a URI domain [DNA replication, recombination, and repair].
----------------------------------------------------
candidate #167:	b3180
likelihood ratios: Total 1.3e+09; Clust 27.7,4.0,7.1; BLAST 40.0,2.8,2.4; KEGG 6.1,9.4,4.4; ExprEco 2.6,4.3,2.2; ExprSce ,,; FusE2 1.0,1.0,1.0; FusE5 ,,; FusE10 ,,;
gene name: b3180	 (NP_417647)	gi: 16131070	length: 97aa
description: hypothetical protein b3180 [Escherichia coli K12].
coverage: Archaea[2e-07] Bacteria[1e-47] Eukaryota[4e-07]
conserved domains: (Evalue, description)
	4e-19	pfam01985, CRS1_YhbY, CRS1 / YhbY domain. E. coli YhbY belongs to a conserved family of proteins represented in eubacteria, archaea, and plants. Three maize proteins harbouring UPF0044-like domains are required for chloroplast group II intron splicing, and bioinformatic data suggest a role for members in translation. The crystal structure of YhbY has been determined. YhbY has a fold similar to that of the C-terminal domain of translation initiation factor 3 (IF3C), which binds to 16S rRNA in the 30S ribosome. Modelling studies indicate that the same surface is highly basic in all members of this family, suggesting a conserved RNA binding surface..
----------------------------------------------------
candidate #168:	b0441
likelihood ratios: Total 1.3e+09; Clust 4.1,11.5,7.4; BLAST 16.8,10.3,4.1; KEGG 5.7,3.5,2.8; ExprEco 3.4,3.8,7.3; ExprSce ,,; FusE2 1.0,1.0,1.0; FusE5 ,,; FusE10 ,,;
gene name: b0441	 (NP_414975)	gi: 16128426	length: 623aa
description: peptidyl-prolyl cis-trans isomerase D [Escherichia coli K12].
coverage: Bacteria[0.0]
conserved domains: (Evalue, description)
	4e-20	COG0760, SurA, Parvulin-like peptidyl-prolyl isomerase [Posttranslational modification, protein turnover, chaperones].
	9e-11	pfam00639, Rotamase, PPIC-type PPIASE domain. Rotamases increase the rate of protein folding by catalysing the interconversion of cis-proline and trans-proline..
----------------------------------------------------
candidate #169:	b2949
likelihood ratios: Total 1.3e+09; Clust 16.4,8.3,4.2; BLAST 5.5,7.3,17.4; KEGG 4.5,8.4,6.4; ExprEco 2.8,2.3,2.0; ExprSce ,,; FusE2 1.0,1.0,1.0; FusE5 ,,; FusE10 ,,;
gene name: b2949	 (NP_417424)	gi: 16130850	length: 138aa
description: hypothetical protein b2949 [Escherichia coli K12].
coverage: Bacteria[7e-74] Eukaryota[2e-11]
conserved domains: (Evalue, description)
	5e-27	smart00732, YqgFc, Likely ribonuclease with RNase H fold. YqgF proteins are likely to function as an alternative to RuvC in most bacteria, and could be the principal holliday junction resolvases in low-GC Gram-positive bacteria. In Spt6p orthologues, the catalytic residues are substituted indicating that they lack enzymatic functions. .
----------------------------------------------------
candidate #170:	b1861
likelihood ratios: Total 1.3e+09; Clust 16.7,6.9,5.9; BLAST 6.1,8.8,8.4; KEGG 10.5,5.9,4.4; ExprEco 2.9,3.3,1.6; ExprSce ,,; FusE2 1.0,1.0,1.0; FusE5 ,,; FusE10 ,,;
gene name: b1861	 (NP_416375)	gi: 16129814	length: 203aa
description: Holliday junction helicase subunit B; branch migration; repair [Escherichia coli K12].
coverage: Bacteria[1e-108]
conserved domains: (Evalue, description)
	1e-64	COG0632, RuvA, Holliday junction resolvasome, DNA-binding subunit [DNA replication, recombination, and repair].
	5e-18	pfam01330, RuvA, RuvA N terminal domain. The N terminal domain of RuvA has an OB-fold structure. This domain forms the RuvA tetramer contacts..
----------------------------------------------------
candidate #171:	b0143
likelihood ratios: Total 1.1e+09; Clust 3.7,7.9,8.2; BLAST 18.9,3.8,2.8; KEGG 11.1,2.3,2.2; ExprEco 14.3,5.8,6.0; ExprSce ,,; FusE2 1.0,0.9,0.9; FusE5 ,,; FusE10 ,,;
gene name: b0143	 (NP_414685)	gi: 16128136	length: 454aa
description: poly(A) polymerase I [Escherichia coli K12].
coverage: Archaea[9e-06] Bacteria[0.0] Eukaryota[1e-35]
conserved domains: (Evalue, description)
	1e-102	COG0617, PcnB, tRNA nucleotidyltransferase/poly(A) polymerase [Translation, ribosomal structure and biogenesis].
	1e-43	pfam01743, PolyA_pol, Poly A polymerase family. This family includes nucleic acid independent RNA polymerases, such as Poly(A) polymerase, which adds the poly (A) tail to mRNA EC:2.7.7.19. This family also includes the tRNA nucleotidyltransferase that adds the CCA to the 3' of the tRNA EC:2.7.7.25..
----------------------------------------------------
candidate #172:	b3816
likelihood ratios: Total 1.1e+09; Clust 10.2,5.4,4.9; BLAST 4.0,2.0,4.2; KEGG 19.8,1.4,2.2; ExprEco 6.9,11.4,2.8; ExprSce ,,; FusE2 5.0,1.7,1.1; FusE5 ,,; FusE10 ,,;
gene name: b3816	 (NP_418260)	gi: 16131666	length: 316aa
description: Mg2+ transport, system I [Escherichia coli K12].
coverage: Archaea[2e-18] Bacteria[1e-178] Eukaryota[8e-08]
conserved domains: (Evalue, description)
	3e-67	COG0598, CorA, Mg2+ and Co2+ transporters [Inorganic ion transport and metabolism].
	1e-56	pfam01544, CorA, CorA-like Mg2+ transporter protein. The CorA transport system is the primary Mg2+ influx system of Salmonella typhimurium and Escherichia coli. CorA is virtually ubiquitous in the Bacteria and Archaea. There are also eukaryotic relatives of this protein. The family includes the MRS2 protein from yeast that is thought to be an RNA splicing protein. However its membership of this family suggests that its effect on splicing is due to altered magnesium levels in the cell..
----------------------------------------------------
candidate #173:	b1807
likelihood ratios: Total 1.1e+09; Clust 3.4,24.6,5.6; BLAST 6.4,5.0,8.2; KEGG 4.4,3.8,5.3; ExprEco 4.0,4.2,5.7; ExprSce ,,; FusE2 1.0,1.0,1.0; FusE5 ,,; FusE10 ,,;
gene name: b1807	 (NP_416321)	gi: 16129761	length: 231aa
description: putative glycoprotein endopeptidase [Escherichia coli K12].
coverage: Bacteria[1e-132]
conserved domains: (Evalue, description)
	1e-58	COG1214, COG1214, Inactive homolog of metal-dependent proteases, putative molecular chaperone [Posttranslational modification, protein turnover, chaperones].
	1e-43	pfam00814, Peptidase_M22, Glycoprotease family..
	4e-13	COG0533, QRI7, Metal-dependent proteases with possible chaperone activity [Posttranslational modification, protein turnover, chaperones].
----------------------------------------------------
candidate #174:	b2595
likelihood ratios: Total 1.0e+09; Clust 3.9,4.8,5.1; BLAST 4.7,6.6,3.8; KEGG 8.9,37.0,4.1; ExprEco 3.1,5.3,4.2; ExprSce ,,; FusE2 1.0,1.0,1.0; FusE5 ,,; FusE10 ,,;
gene name: b2595	 (NP_417086)	gi: 16130516	length: 245aa
description: putative lipoprotein [Escherichia coli K12].
coverage: Bacteria[1e-138]
conserved domains: (Evalue, description)
	3e-80	pfam03696, UPF0169, Uncharacterized protein family (UPF0169). Members of this family are predicted to be lipoproteins. The function of these proteins is unknown..
	6e-72	COG4105, ComL, DNA uptake lipoprotein [General function prediction only].
----------------------------------------------------
candidate #175:	b3611
likelihood ratios: Total 9.9e+08; Clust 31.5,5.6,3.2; BLAST 24.0,2.6,1.9; KEGG 6.4,4.1,2.3; ExprEco 5.0,9.4,5.1; ExprSce ,,; FusE2 1.0,1.0,1.0; FusE5 ,,; FusE10 ,,;
gene name: b3611	 (NP_418068)	gi: 16131482	length: 143aa
description: putative phosphatase [Escherichia coli K12].
coverage: Archaea[6e-09] Bacteria[3e-75] Eukaryota[9e-07]
conserved domains: (Evalue, description)
	1e-18	cd00158, RHOD, Rhodanese Homology Domain (RHOD); an alpha beta fold domain found duplicated in the rhodanese protein. The cysteine containing enzymatically active version of the domain is also found in the Cdc25 class of protein phosphatases and a variety of proteins such as sulfide dehydrogenases and certain stress proteins such as senesence specific protein 1 in plants, PspE and GlpE in bacteria and cyanide and arsenate resistance proteins. Inactive versions (no active site cysteine) are also seen in dual specificity phosphatases, ubiquitin hydrolases from yeast and in sulfuryltransferases, where they are believed to play a regulatory role in multidomain proteins..
	3e-18	COG0607, PspE, Rhodanese-related sulfurtransferase [Inorganic ion transport and metabolism].
	9e-15	smart00450, RHOD, Rhodanese Homology Domain; An alpha beta fold found duplicated in the Rhodanese protein. The the Cysteine containing enzymatically active version of the domain is also found in the CDC25 class of protein phosphatases and a variety of proteins such as sulfide dehydrogenases and stress proteins such as Senesence specific protein 1 in plants, PspE and GlpE in bacteria and cyanide and arsenate resistance proteins. Inactive versions with a loss of the cysteine are also seen in Dual specificity phosphatases, ubiquitin hydrolases from yeast and in sulfuryltransferases. These are likely to play a role in protein interactions. .
	4e-13	pfam00581, Rhodanese, Rhodanese-like domain. Rhodanese has an internal duplication. This Pfam represents a single copy of this duplicated domain. The domain is found as a single copy in other proteins, including phosphatases and ubiquitin C-terminal hydrolases..
----------------------------------------------------
candidate #176:	b0009
likelihood ratios: Total 9.8e+08; Clust 2.0,1.9,2.9; BLAST 16.0,7.8,49.2; KEGG 23.9,2.9,1.9; ExprEco 12.0,2.8,4.0; ExprSce ,,; FusE2 1.0,0.9,0.9; FusE5 ,,; FusE10 ,,;
gene name: b0009	 (NP_414550)	gi: 16128003	length: 195aa
description: putative molybdochetalase in molybdopterine biosynthesis [Escherichia coli K12].
coverage: Archaea[1e-11] Bacteria[1e-106] Eukaryota[1e-18]
conserved domains: (Evalue, description)
	9e-17	pfam00994, MoCF_biosynth, Probable molybdopterin binding domain. This domain is found a variety of proteins involved in biosynthesis of molybdopterin cofactor. The domain is presumed to bind molybdopterin. The structure of this domain is known, and it forms an alpha/beta structure. In the known structure of Gephyrin this domain mediates trimerisation..
----------------------------------------------------
candidate #177:	b3247
likelihood ratios: Total 9.7e+08; Clust 7.8,3.7,3.5; BLAST 5.2,8.3,9.9; KEGG 4.3,7.6,4.6; ExprEco 6.2,3.3,7.2; ExprSce ,,; FusE2 1.0,1.0,1.0; FusE5 ,,; FusE10 ,,;
gene name: b3247	 (NP_417713)	gi: 16131135	length: 495aa
description: RNase G [Escherichia coli K12].
coverage: Archaea[7e-10] Bacteria[0.0] Eukaryota[1e-174]
conserved domains: (Evalue, description)
	1e-154	COG1530, CafA, Ribonucleases G and E [Translation, ribosomal structure and biogenesis].
----------------------------------------------------
candidate #178:	b2951
likelihood ratios: Total 9.6e+08; Clust 4.4,6.7,7.0; BLAST 5.5,6.0,8.6; KEGG 10.2,7.9,9.6; ExprEco 3.7,3.0,2.3; ExprSce ,,; FusE2 1.0,0.9,0.9; FusE5 ,,; FusE10 ,,;
gene name: b2951	 (NP_417426)	gi: 16130852	length: 234aa
description: putative enzyme with PLP-binding domain [Escherichia coli K12].
coverage: Archaea[4e-23] Bacteria[1e-128] Eukaryota[2e-38]
conserved domains: (Evalue, description)
	9e-87	COG0325, COG0325, Predicted enzyme with a TIM-barrel fold [General function prediction only].
	1e-75	cd00635, YBL036c_PLPDEIII, PLP dependent enzymes class III (PLPDE_III). The prototype of this CD, yeast hypothetical protein YBL036c, is homologous to a P. aeruginosa gene that is co-transcribed with a known proline biosynthetic gene. These proteins are classified as PyridoxaL 5'-phosphate Dependent Enzymes class III. This version is widely distributed among all three froms of life. This group has not been characterized extensively..
	9e-33	pfam01168, Ala_racemase_N, Alanine racemase, N-terminal domain..
----------------------------------------------------
candidate #179:	b3146
likelihood ratios: Total 9.0e+08; Clust 4.4,11.8,5.7; BLAST 11.3,15.3,6.3; KEGG 3.6,5.8,3.7; ExprEco 4.3,3.7,2.3; ExprSce ,,; FusE2 1.0,1.0,1.0; FusE5 ,,; FusE10 ,,;
gene name: b3146	 (NP_417615)	gi: 16131038	length: 286aa
description: putative enzyme with methyltransferase domain [Escherichia coli K12].
coverage: Bacteria[1e-159] Eukaryota[4e-53]
conserved domains: (Evalue, description)
	1e-106	COG0313, COG0313, Predicted methyltransferases [General function prediction only].
	4e-41	pfam00590, TP_methylase, Tetrapyrrole (Corrin/Porphyrin) Methylases. This family uses S-AdoMet in the methylation of diverse substrates. This family includes a related group of bacterial proteins of unknown function. This family includes the methylase Dipthine synthase..
----------------------------------------------------
candidate #180:	b0633
likelihood ratios: Total 8.8e+08; Clust 3.8,4.4,2.7; BLAST 15.8,37.4,5.7; KEGG 12.1,9.7,3.6; ExprEco 1.8,3.1,7.1; ExprSce ,,; FusE2 1.2,0.7,0.4; FusE5 ,,; FusE10 ,,;
gene name: b0633	 (NP_415166)	gi: 16128616	length: 362aa
description: a minor lipoprotein [Escherichia coli K12].
coverage: Bacteria[0.0]
conserved domains: (Evalue, description)
	3e-48	COG0797, RlpA, Lipoproteins [Cell envelope biogenesis, outer membrane].
	3e-27	pfam03330, DPBB_1, Rare lipoprotein A (RlpA)-like double-psi beta-barrel. Rare lipoprotein A (RlpA) contains a conserved region that has the double-psi beta-barrel (DPBB) fold. The function of RlpA is not well understood, but it has been shown to act as a prc mutant suppressor in Escherichia coli. The DPBB fold is often an enzymatic domain. The members of this family are quite diverse, and if catalytic this family may contain several different functions..
----------------------------------------------------
candidate #181:	b0439
likelihood ratios: Total 8.8e+08; Clust 6.6,16.1,7.7; BLAST 4.7,7.4,2.5; KEGG 6.2,9.5,13.5; ExprEco 1.3,2.2,7.2; ExprSce ,,; FusE2 1.0,0.9,0.8; FusE5 ,,; FusE10 ,,;
gene name: b0439	 (NP_414973)	gi: 16128424	length: 784aa
description: DNA-binding ATP-dependent protease La; heat shock K-protein [Escherichia coli K12].
coverage: Archaea[1e-176] Bacteria[0.0] Eukaryota[1e-162]
conserved domains: (Evalue, description)
	0.0	COG0466, Lon, ATP-dependent Lon protease, bacterial type [Posttranslational modification, protein turnover, chaperones].
	6e-95	pfam05362, Lon_C, Lon protease (S16) C-terminal proteolytic domain. The Lon serine proteases must hydrolyse ATP to degrade protein substrates. In Escherichia coli, these proteases are involved in turnover of intracellular proteins, including abnormal proteins following heat-shock. The active site for protease activity resides in a C-terminal domain. The Lon proteases are classified as family S16 in Merops..
	1e-47	pfam02190, LON, ATP-dependent protease La (LON) domain..
	2e-25	COG1067, LonB, Predicted ATP-dependent protease [Posttranslational modification, protein turnover, chaperones].
	3e-19	pfam00004, AAA, ATPase family associated with various cellular activities (AAA). AAA family proteins often perform chaperone-like functions that assist in the assembly, operation, or disassembly of protein complexes..
	3e-12	COG2802, COG2802, Uncharacterized protein, similar to the N-terminal domain of Lon protease [General function prediction only].
	3e-11	COG0714, COG0714, MoxR-like ATPases [General function prediction only].
	3e-11	COG1750, COG1750, Archaeal serine proteases [General function prediction only].
----------------------------------------------------
candidate #182:	b0637
likelihood ratios: Total 8.7e+08; Clust 16.0,4.8,8.1; BLAST 8.9,7.1,7.4; KEGG 13.4,3.5,7.1; ExprEco 2.7,2.1,1.6; ExprSce ,,; FusE2 1.0,1.0,1.0; FusE5 ,,; FusE10 ,,;
gene name: b0637	 (NP_415170)	gi: 49176039	length: 69aa
description: hypothetical protein b0637 [Escherichia coli K12].
coverage: Bacteria[1e-32] Eukaryota[2e-08]
conserved domains: (Evalue, description)
	2e-21	pfam02410, DUF143, Domain of unknown function DUF143. This domain has no known function nor do any of the proteins that possess it. The aligned region is approximately 100 amino acids long..
----------------------------------------------------
candidate #183:	b2531
likelihood ratios: Total 8.7e+08; Clust 24.8,18.2,7.2; BLAST 10.8,3.8,5.8; KEGG 7.1,4.0,4.0; ExprEco 1.6,2.8,2.2; ExprSce ,,; FusE2 1.0,1.0,1.0; FusE5 ,,; FusE10 ,,;
gene name: b2531	 (NP_417026)	gi: 16130456	length: 162aa
description: Fe-S cluster-containing transcription factor [Escherichia coli K12].
coverage: Bacteria[4e-87]
conserved domains: (Evalue, description)
	3e-41	pfam02082, Rrf2, Transcriptional regulator. This family is related to pfam001022 and other transcription regulation families (personal obs: Yeats C)..
	2e-39	COG1959, COG1959, Predicted transcriptional regulator [Transcription].
----------------------------------------------------
candidate #184:	b1860
likelihood ratios: Total 8.6e+08; Clust 14.2,6.7,5.2; BLAST 11.7,8.9,6.9; KEGG 10.5,5.9,4.4; ExprEco 2.1,2.3,1.9; ExprSce ,,; FusE2 1.0,1.0,1.0; FusE5 ,,; FusE10 ,,;
gene name: b1860	 (NP_416374)	gi: 16129813	length: 336aa
description: Holliday junction helicase subunit A; branch migration; repair [Escherichia coli K12].
coverage: Archaea[5e-06] Bacteria[0.0] Eukaryota[1e-11]
conserved domains: (Evalue, description)
	1e-158	COG2255, RuvB, Holliday junction resolvasome, helicase subunit [DNA replication, recombination, and repair].
	3e-32	pfam05491, RuvB_C, Holliday junction DNA helicase ruvB C-terminus. The RuvB protein makes up part of the RuvABC revolvasome which catalyses the resolution of Holliday junctions that arise during genetic recombination and DNA repair. Branch migration is catalysed by the RuvB protein that is targeted to the Holliday junction by the structure specific RuvA protein. This family consists of the C-terminal region of the RuvB protein which is thought to be helicase DNA-binding domain. .
	1e-17	COG2256, MGS1, ATPase related to the helicase subunit of the Holliday junction resolvase [DNA replication, recombination, and repair].
	2e-17	pfam00004, AAA, ATPase family associated with various cellular activities (AAA). AAA family proteins often perform chaperone-like functions that assist in the assembly, operation, or disassembly of protein complexes..
	2e-15	pfam05496, RuvB_N, Holliday junction DNA helicase ruvB N-terminus. The RuvB protein makes up part of the RuvABC revolvasome which catalyses the resolution of Holliday junctions that arise during genetic recombination and DNA repair. Branch migration is catalysed by the RuvB protein that is targeted to the Holliday junction by the structure specific RuvA protein. This family contains the N-terminal region of the protein. .
----------------------------------------------------
candidate #185:	b3464
likelihood ratios: Total 8.4e+08; Clust 8.6,12.2,13.6; BLAST 1.8,3.8,1.8; KEGG 2.4,6.9,1.7; ExprEco 12.7,28.6,4.8; ExprSce ,,; FusE2 1.0,1.0,1.0; FusE5 ,,; FusE10 ,,;
gene name: b3464	 (NP_417921)	gi: 16131336	length: 497aa
description: cell division membrane protein [Escherichia coli K12].
coverage: Archaea[4e-59] Bacteria[0.0] Eukaryota[6e-60]
conserved domains: (Evalue, description)
	1e-115	COG0552, FtsY, Signal recognition particle GTPase [Intracellular trafficking and secretion].
	2e-74	pfam00448, SRP54, SRP54-type protein, GTPase domain. This family includes relatives of the G-domain of the SRP54 family of proteins..
	6e-64	COG0541, Ffh, Signal recognition particle GTPase [Intracellular trafficking and secretion].
	6e-22	COG1419, FlhF, Flagellar GTP-binding protein [Cell motility and secretion].
----------------------------------------------------
candidate #186:	b1913
likelihood ratios: Total 7.8e+08; Clust 71.1,6.3,7.7; BLAST 10.5,6.4,5.4; KEGG 6.3,3.9,2.3; ExprEco 2.0,2.5,2.1; ExprSce ,,; FusE2 1.0,1.0,1.0; FusE5 ,,; FusE10 ,,;
gene name: b1913	 (NP_416423)	gi: 49176168	length: 588aa
description: DNA exisiton repair enzyme together with UvrAB [Escherichia coli K12].
coverage: Archaea[3e-93] Bacteria[0.0]
conserved domains: (Evalue, description)
	0.0	COG0322, UvrC, Nuclease subunit of the excinuclease complex [DNA replication, recombination, and repair].
	8e-12	smart00465, GIYc, GIY-YIG type nucleases (URI domain); .
	1e-10	pfam01541, GIY-YIG, GIY-YIG catalytic domain. This domain called GIY-YIG is found in the amino terminal region of excinuclease abc subunit c (uvrC), bacteriophage T4 endonucleases segA, segB, segC, segD and segE; it is also found in putative endonucleases encoded by group I introns of fungi and phage. The structure of I-TevI a GIY-YIG endonuclease, reveals a novel alpha/beta-fold with a central three-stranded antiparallel beta-sheet flanked by three helices. The most conserved and putative catalytic residues are located on a shallow, concave surface and include a metal coordination site. .
----------------------------------------------------
candidate #187:	b0406
likelihood ratios: Total 7.4e+08; Clust 10.0,14.6,9.0; BLAST 2.3,31.8,5.2; KEGG 1.2,2.8,1.7; ExprEco 3.9,9.1,7.3; ExprSce ,,; FusE2 1.0,1.0,1.0; FusE5 ,,; FusE10 ,,;
gene name: b0406	 (NP_414940)	gi: 16128391	length: 375aa
description: tRNA-guanine transglycosylase [Escherichia coli K12].
coverage: Archaea[4e-81] Bacteria[0.0] Eukaryota[3e-83]
conserved domains: (Evalue, description)
	1e-168	COG0343, Tgt, Queuine/archaeosine tRNA-ribosyltransferase [Translation, ribosomal structure and biogenesis].
	1e-106	pfam01702, TGT, Queuine tRNA-ribosyltransferase. This is a family of queuine tRNA-ribosyltransferases EC:2.4.2.29, also known as tRNA-guanine transglycosylase and guanine insertion enzyme. Queuine tRNA-ribosyltransferase modifies tRNAs for asparagine, aspartic acid, histidine and tyrosine with queuine. It catalyses the exchange of guanine-34 at the wobble position with 7-aminomethyl-7-deazaguanine, and the addition of a cyclopentenediol moiety to 7-aminomethyl-7-deazaguanine-34 tRNA; giving a hypermodified base queuine in the wobble position. The aligned region contains a zinc binding motif C-x-C-x2-C-x29-H, and important tRNA and 7-aminomethyl-7deazaguanine binding residues..
----------------------------------------------------
candidate #188:	b2593
likelihood ratios: Total 7.4e+08; Clust 5.0,9.4,6.5; BLAST 52.8,11.7,3.6; KEGG 15.2,5.7,3.7; ExprEco 1.4,1.7,1.4; ExprSce ,,; FusE2 1.0,1.0,1.0; FusE5 ,,; FusE10 ,,;
gene name: b2593	 (NP_417084)	gi: 16130514	length: 243aa
description: hypothetical protein b2593 [Escherichia coli K12].
coverage: Bacteria[1e-142] Eukaryota[2e-16]
conserved domains: (Evalue, description)
	8e-90	COG1496, COG1496, Uncharacterized conserved protein [Function unknown].
	1e-83	pfam02578, DUF152, Uncharacterised ACR, YfiH family COG1496..
----------------------------------------------------
candidate #189:	b0051
likelihood ratios: Total 7.3e+08; Clust 5.8,49.1,13.4; BLAST 1.4,81.5,2.2; KEGG 1.0,1.0,1.0; ExprEco 22.9,4.0,7.9; ExprSce ,,; FusE2 1.0,1.0,1.0; FusE5 ,,; FusE10 ,,;
gene name: b0051	 (NP_414593)	gi: 16128045	length: 273aa
description: S-adenosylmethionine-6-N',N'-adenosyl (rRNA) dimethyltransferase [Escherichia coli K12].
coverage: Archaea[8e-27] Bacteria[1e-154] Eukaryota[6e-32]
conserved domains: (Evalue, description)
	4e-92	COG0030, KsgA, Dimethyladenosine transferase (rRNA methylation) [Translation, ribosomal structure and biogenesis].
	2e-72	pfam00398, RrnaAD, Ribosomal RNA adenine dimethylase..
	1e-56	smart00650, rADc, Ribosomal RNA adenine dimethylases; .
----------------------------------------------------
candidate #190:	b3865
likelihood ratios: Total 7.1e+08; Clust 15.6,3.8,3.8; BLAST 8.8,5.5,2.9; KEGG 7.2,8.0,2.6; ExprEco 9.9,3.8,4.1; ExprSce ,,; FusE2 1.0,1.0,1.0; FusE5 ,,; FusE10 ,,;
gene name: b3865	 (NP_418301)	gi: 16131705	length: 199aa
description: GTPase essential for cell cycle [Escherichia coli K12].
coverage: Archaea[3e-07] Bacteria[1e-107] Eukaryota[9e-25]
conserved domains: (Evalue, description)
	7e-72	COG0218, COG0218, Predicted GTPase [General function prediction only].
	7e-12	COG1159, Era, GTPase [General function prediction only].
----------------------------------------------------
candidate #191:	b3641
likelihood ratios: Total 7.0e+08; Clust 43.9,9.3,5.0; BLAST 5.4,2.3,3.4; KEGG 3.4,2.2,1.3; ExprEco 20.0,11.1,3.9; ExprSce ,,; FusE2 1.0,1.0,1.0; FusE5 ,,; FusE10 ,,;
gene name: b3641	 (NP_418098)	gi: 49176382	length: 212aa
description: putative transcriptional regulator [Escherichia coli K12].
coverage: Bacteria[1e-114]
----------------------------------------------------
candidate #192:	b2616
likelihood ratios: Total 6.9e+08; Clust 10.1,8.7,7.9; BLAST 16.6,4.7,4.6; KEGG 27.3,3.9,9.1; ExprEco 1.8,1.4,1.2; ExprSce ,,; FusE2 1.0,1.0,1.0; FusE5 ,,; FusE10 ,,;
gene name: b2616	 (YP_026172)	gi: 49176247	length: 553aa
description: protein used in recombination and DNA repair [Escherichia coli K12].
coverage: Archaea[9e-06] Bacteria[0.0] Eukaryota[1e-50]
conserved domains: (Evalue, description)
	0.0	COG0497, RecN, ATPase involved in DNA repair [DNA replication, recombination, and repair].
----------------------------------------------------
candidate #193:	b3795
likelihood ratios: Total 6.7e+08; Clust 10.8,3.0,3.0; BLAST 1.5,88.7,2.0; KEGG 2.7,82.8,2.6; ExprEco 4.4,2.6,3.9; ExprSce ,,; FusE2 1.0,1.0,1.0; FusE5 ,,; FusE10 ,,;
gene name: b3795	 (YP_026258)	gi: 49176414	length: 461aa
description: putative amino acid/amine transport protein [Escherichia coli K12].
coverage: Archaea[2e-27] Bacteria[0.0] Eukaryota[3e-70]
conserved domains: (Evalue, description)
	1e-151	COG1113, AnsP, Gamma-aminobutyrate permease and related permeases [Amino acid transport and metabolism].
	1e-103	COG0833, LysP, Amino acid transporters [Amino acid transport and metabolism].
	3e-63	pfam00324, AA_permease, Amino acid permease..
	7e-19	COG0531, PotE, Amino acid transporters [Amino acid transport and metabolism].
----------------------------------------------------
candidate #194:	b2493
likelihood ratios: Total 6.4e+08; Clust 13.7,6.7,9.5; BLAST 36.6,6.3,4.3; KEGG 12.2,3.6,3.8; ExprEco 1.8,1.7,1.4; ExprSce ,,; FusE2 1.0,1.0,1.0; FusE5 ,,; FusE10 ,,;
gene name: b2493	 (NP_416988)	gi: 16130418	length: 353aa
description: putative permease [Escherichia coli K12].
coverage: Archaea[2e-17] Bacteria[0.0]
conserved domains: (Evalue, description)
	5e-43	pfam01594, UPF0118, Domain of unknown function DUF20. This transmembrane region is found in putative permeases and predicted transmembrane proteins it has no known function. It is not clear what source suggested that these proteins may be permeases and this information should be treated with caution..
	2e-41	COG0628, PerM, Predicted permease [General function prediction only].
----------------------------------------------------
candidate #195:	b2673
likelihood ratios: Total 6.1e+08; Clust 2.2,39.1,2.1; BLAST 2.1,26.7,2.9; KEGG 21.9,21.3,3.2; ExprEco 1.9,4.5,1.6; ExprSce ,,; FusE2 1.0,1.0,1.0; FusE5 ,,; FusE10 ,,;
gene name: b2673	 (NP_417159)	gi: 16130587	length: 81aa
description: glutaredoxin-like protein; hydrogen donor [Escherichia coli K12].
coverage: Bacteria[1e-41]
conserved domains: (Evalue, description)
	5e-14	COG0695, GrxC, Glutaredoxin and related proteins [Posttranslational modification, protein turnover, chaperones].
----------------------------------------------------
candidate #196:	b3056
likelihood ratios: Total 6.0e+08; Clust 6.1,10.5,25.4; BLAST 8.7,4.2,4.2; KEGG 2.7,3.2,3.3; ExprEco 5.2,5.4,2.9; ExprSce ,,; FusE2 1.0,1.0,1.0; FusE5 ,,; FusE10 ,,;
gene name: b3056	 (NP_417528)	gi: 16130952	length: 412aa
description: tRNA nucleotidyl transferase [Escherichia coli K12].
coverage: Archaea[4e-41] Bacteria[0.0] Eukaryota[2e-11]
conserved domains: (Evalue, description)
	2e-92	COG0617, PcnB, tRNA nucleotidyltransferase/poly(A) polymerase [Translation, ribosomal structure and biogenesis].
	3e-38	pfam01743, PolyA_pol, Poly A polymerase family. This family includes nucleic acid independent RNA polymerases, such as Poly(A) polymerase, which adds the poly (A) tail to mRNA EC:2.7.7.19. This family also includes the tRNA nucleotidyltransferase that adds the CCA to the 3' of the tRNA EC:2.7.7.25..
----------------------------------------------------
candidate #197:	b1117
likelihood ratios: Total 6.0e+08; Clust 2.8,23.0,5.2; BLAST 5.5,5.5,12.7; KEGG 5.1,19.6,3.0; ExprEco 1.9,2.6,3.0; ExprSce ,,; FusE2 1.0,1.0,1.0; FusE5 ,,; FusE10 ,,;
gene name: b1117	 (NP_415635)	gi: 49176080	length: 228aa
description: putative ATP-binding component of a transport system [Escherichia coli K12].
coverage: Archaea[5e-57] Bacteria[1e-124] Eukaryota[9e-46]
conserved domains: (Evalue, description)
	2e-80	COG1136, SalX, ABC-type antimicrobial peptide transport system, ATPase component [Defense mechanisms].
	7e-60	COG2884, FtsE, Predicted ATPase involved in cell division [Cell division and chromosome partitioning].
	1e-59	COG4181, COG4181, Predicted ABC-type transport system involved in lysophospholipase L1 biosynthesis, ATPase component [Secondary metabolites biosynthesis, transport, and catabolism].
	2e-52	COG1135, AbcC, ABC-type metal ion transport system, ATPase component [Inorganic ion transport and metabolism].
	6e-49	cd00267, ABC_ATPase, ABC (ATP-binding cassette) transporter nucleotide-binding domain; ABC transporters are a large family of proteins involved in the transport of a wide variety of different compounds, like sugars, ions, peptides and more complex organic molecules. The nucleotide binding domain shows the highest similarity between all members of the family. ABC transporters are a subset of nucleotide hydrolases that contain a signature motif, Q-loop, and H-loop/switch region in addition to the Walker A motif/P-loop andWalker B motif commonly found in a number of ATP- and GTP-binding and hydrolyzing proteins..
	2e-48	COG3842, PotA, ABC-type spermidine/putrescine transport systems, ATPase components [Amino acid transport and metabolism].
	3e-48	COG3839, MalK, ABC-type sugar transport systems, ATPase components [Carbohydrate transport and metabolism].
	5e-48	COG1123, COG1123, ATPase components of various ABC-type transport systems, contain duplicated ATPase [General function prediction only].
	2e-47	COG1116, TauB, ABC-type nitrate/sulfonate/bicarbonate transport system, ATPase component [Inorganic ion transport and metabolism].
	4e-47	COG1126, GlnQ, ABC-type polar amino acid transport system, ATPase component [Amino acid transport and metabolism].
	9e-47	COG4608, AppF, ABC-type oligopeptide transport system, ATPase component [Amino acid transport and metabolism].
	1e-46	COG3638, COG3638, ABC-type phosphate/phosphonate transport system, ATPase component [Inorganic ion transport and metabolism].
	9e-46	COG1131, CcmA, ABC-type multidrug transport system, ATPase component [Defense mechanisms].
	1e-44	COG0444, DppD, ABC-type dipeptide/oligopeptide/nickel transport system, ATPase component [Amino acid transport and metabolism / Inorganic ion transport and metabolism].
	3e-44	COG1124, DppF, ABC-type dipeptide/oligopeptide/nickel transport system, ATPase component [Amino acid transport and metabolism / Inorganic ion transport and metabolism].
	5e-44	COG1120, FepC, ABC-type cobalamin/Fe3+-siderophores transport systems, ATPase components [Inorganic ion transport and metabolism / Coenzyme metabolism].
	2e-43	COG1127, Ttg2A, ABC-type transport system involved in resistance to organic solvents, ATPase component [Secondary metabolites biosynthesis, transport, and catabolism].
	2e-41	COG1125, OpuBA, ABC-type proline/glycine betaine transport systems, ATPase components [Amino acid transport and metabolism].
	2e-41	COG1122, CbiO, ABC-type cobalt transport system, ATPase component [Inorganic ion transport and metabolism].
	3e-41	pfam00005, ABC_tran, ABC transporter. ABC transporters for a large family of proteins responsible for translocation of a variety of compounds across biological membranes. ABC transporters are the largest family of proteins in many completely sequenced bacteria. ABC transporters are composed of two copies of this domain and two copies of a transmembrane domain pfam00664. These four domains may belong to a single polypeptide, or belong in different polypeptide chains..
	4e-40	COG1118, CysA, ABC-type sulfate/molybdate transport systems, ATPase component [Inorganic ion transport and metabolism].
	2e-39	COG1121, ZnuC, ABC-type Mn/Zn transport systems, ATPase component [Inorganic ion transport and metabolism].
	1e-38	COG1129, MglA, ABC-type sugar transport system, ATPase component [Carbohydrate transport and metabolism].
	1e-38	COG4175, ProV, ABC-type proline/glycine betaine transport system, ATPase component [Amino acid transport and metabolism].
	3e-37	COG0411, LivG, ABC-type branched-chain amino acid transport systems, ATPase component [Amino acid transport and metabolism].
	1e-36	COG4988, CydD, ABC-type transport system involved in cytochrome bd biosynthesis, ATPase and permease components [Energy production and conversion / Posttranslational modification, protein turnover, chaperones].
	1e-35	COG4172, COG4172, ABC-type uncharacterized transport system, duplicated ATPase component [General function prediction only].
	4e-34	COG4598, HisP, ABC-type histidine transport system, ATPase component [Amino acid transport and metabolism].
	5e-34	COG4525, TauB, ABC-type taurine transport system, ATPase component [Inorganic ion transport and metabolism].
	1e-33	COG2274, SunT, ABC-type bacteriocin/lantibiotic exporters, contain an N-terminal double-glycine peptidase domain [Defense mechanisms].
	4e-33	COG4987, CydC, ABC-type transport system involved in cytochrome bd biosynthesis, fused ATPase and permease components [Energy production and conversion / Posttranslational modification, protein turnover, chaperones].
	1e-32	COG0410, LivF, ABC-type branched-chain amino acid transport systems, ATPase component [Amino acid transport and metabolism].
	2e-32	COG3845, COG3845, ABC-type uncharacterized transport systems, ATPase components [General function prediction only].
	1e-30	COG4619, COG4619, ABC-type uncharacterized transport system, ATPase component [General function prediction only].
	2e-30	COG1132, MdlB, ABC-type multidrug transport system, ATPase and permease components [Defense mechanisms].
	7e-30	COG4161, ArtP, ABC-type arginine transport system, ATPase component [Amino acid transport and metabolism].
	2e-29	COG4559, COG4559, ABC-type hemin transport system, ATPase component [Inorganic ion transport and metabolism].
	9e-29	COG4107, PhnK, ABC-type phosphonate transport system, ATPase component [Inorganic ion transport and metabolism].
	4e-28	COG3840, ThiQ, ABC-type thiamine transport system, ATPase component [Coenzyme metabolism].
	4e-27	COG1119, ModF, ABC-type molybdenum transport system, ATPase component/photorepair protein PhrA [Inorganic ion transport and metabolism].
	4e-27	COG4778, PhnL, ABC-type phosphonate transport system, ATPase component [Inorganic ion transport and metabolism].
	5e-27	COG1117, PstB, ABC-type phosphate transport system, ATPase component [Inorganic ion transport and metabolism].
	3e-26	COG1137, YhbG, ABC-type (unclassified) transport system, ATPase component [General function prediction only].
	8e-26	COG4167, SapF, ABC-type antimicrobial peptide transport system, ATPase component [Defense mechanisms].
	9e-26	COG4555, NatA, ABC-type Na+ transport system, ATPase component [Energy production and conversion / Inorganic ion transport and metabolism].
	2e-25	COG4148, ModC, ABC-type molybdate transport system, ATPase component [Inorganic ion transport and metabolism].
	1e-24	COG0488, Uup, ATPase components of ABC transporters with duplicated ATPase domains [General function prediction only].
	4e-24	COG4604, CeuD, ABC-type enterochelin transport system, ATPase component [Inorganic ion transport and metabolism].
	4e-24	COG4618, ArpD, ABC-type protease/lipase transport system, ATPase and permease components [General function prediction only].
	1e-23	COG4136, COG4136, ABC-type uncharacterized transport system, ATPase component [General function prediction only].
	2e-22	COG4170, SapD, ABC-type antimicrobial peptide transport system, ATPase component [Defense mechanisms].
	7e-22	COG1101, PhnK, ABC-type uncharacterized transport system, ATPase component [General function prediction only].
	1e-21	COG1134, TagH, ABC-type polysaccharide/polyol phosphate transport system, ATPase component [Carbohydrate transport and metabolism / Cell envelope biogenesis, outer membrane].
	2e-21	COG4674, COG4674, Uncharacterized ABC-type transport system, ATPase component [General function prediction only].
	6e-21	COG5265, ATM1, ABC-type transport system involved in Fe-S cluster assembly, permease and ATPase components [Posttranslational modification, protein turnover, chaperones].
	4e-20	COG4152, COG4152, ABC-type uncharacterized transport system, ATPase component [General function prediction only].
	8e-20	COG4133, CcmA, ABC-type transport system involved in cytochrome c biogenesis, ATPase component [Posttranslational modification, protein turnover, chaperones].
	8e-20	COG4178, COG4178, ABC-type uncharacterized transport system, permease and ATPase components [General function prediction only].
	1e-19	COG4586, COG4586, ABC-type uncharacterized transport system, ATPase component [General function prediction only].
	2e-19	COG0396, SufC, ABC-type transport system involved in Fe-S cluster assembly, ATPase component [Posttranslational modification, protein turnover, chaperones].
	3e-17	COG4615, PvdE, ABC-type siderophore export system, fused ATPase and permease components [Secondary metabolites biosynthesis, transport, and catabolism / Inorganic ion transport and metabolism].
	2e-15	COG1245, COG1245, Predicted ATPase, RNase L inhibitor (RLI) homolog [General function prediction only].
	6e-15	COG2401, COG2401, ABC-type ATPase fused to a predicted acetyltransferase domain [General function prediction only].
	1e-13	COG4138, BtuD, ABC-type cobalamin transport system, ATPase component [Coenzyme metabolism].
----------------------------------------------------
candidate #198:	b3165
likelihood ratios: Total 5.8e+08; Clust 11.9,12.7,9.9; BLAST 1.9,7.1,3.4; KEGG 1.7,3.4,3.1; ExprEco 4.2,6.8,4.1; ExprSce ,,; FusE2 3.2,1.2,1.1; FusE5 ,,; FusE10 ,,;
gene name: b3165	 (NP_417634)	gi: 16131057	length: 89aa
description: 30S ribosomal subunit protein S15 [Escherichia coli K12].
coverage: Bacteria[2e-43] Eukaryota[8e-13]
conserved domains: (Evalue, description)
	2e-22	pfam00312, Ribosomal_S15, Ribosomal protein S15..
----------------------------------------------------
candidate #199:	b3704
likelihood ratios: Total 5.7e+08; Clust 5.6,4.1,2.4; BLAST 6.4,2.5,2.4; KEGG 23.1,3.0,5.7; ExprEco 9.0,17.3,4.4; ExprSce ,,; FusE2 1.0,1.0,1.0; FusE5 ,,; FusE10 ,,;
gene name: b3704	 (NP_418159)	gi: 16131572	length: 119aa
description: RNase P, protein component; protein C5 [Escherichia coli K12].
coverage: Bacteria[6e-62]
conserved domains: (Evalue, description)
	4e-31	pfam00825, Ribonuclease_P, Ribonuclease P..
	1e-24	COG0594, RnpA, RNase P protein component [Translation, ribosomal structure and biogenesis].
----------------------------------------------------
candidate #200:	b0178
likelihood ratios: Total 5.5e+08; Clust 2.6,29.3,7.8; BLAST 7.5,4.1,4.1; KEGG 7.2,32.3,1.9; ExprEco 1.6,2.0,5.1; ExprSce ,,; FusE2 1.0,1.0,1.0; FusE5 ,,; FusE10 ,,;
gene name: b0178	 (NP_414720)	gi: 16128171	length: 161aa
description: periplasmic molecular chaperone for outer membrane proteins [Escherichia coli K12].
coverage: Bacteria[1e-81] Eukaryota[1e-25]
conserved domains: (Evalue, description)
	1e-23	COG2825, HlpA, Outer membrane protein [Cell envelope biogenesis, outer membrane].
	5e-22	pfam03938, OmpH, Outer membrane protein (OmpH-like). This family includes outer membrane proteins such as OmpH among others..
----------------------------------------------------
candidate #201:	b3407
likelihood ratios: Total 5.5e+08; Clust 5.5,4.0,3.8; BLAST 4.4,4.0,10.1; KEGG 16.2,6.3,3.8; ExprEco 7.8,4.2,4.4; ExprSce ,,; FusE2 1.0,0.9,0.8; FusE5 ,,; FusE10 ,,;
gene name: b3407	 (NP_417866)	gi: 49176349	length: 740aa
description: hypothetical protein b3407 [Escherichia coli K12].
coverage: Archaea[1e-155] Bacteria[0.0] Eukaryota[1e-105]
conserved domains: (Evalue, description)
	0.0	COG2183, Tex, Transcriptional accessory protein [Transcription].
	1e-20	COG0539, RpsA, Ribosomal protein S1 [Translation, ribosomal structure and biogenesis].
	2e-18	smart00316, S1, Ribosomal protein S1-like RNA-binding domain; .
	4e-18	pfam00575, S1, S1 RNA binding domain. The S1 domain occurs in a wide range of RNA associated proteins. It is structurally similar to cold shock protein which binds nucleic acids. The S1 domain has an OB-fold structure..
	2e-17	cd00164, S1, Ribosomal protein S1-like RNA-binding domain. Found in a wide variety of RNA-associated proteins. Originally identified in S1 ribosomal protein. Multiple copies of S1 are arranged in tandem. S1 is structurally similar to Cold Shock Domains (CSD), both are members of the Oligonucleotide/oligosaccharide Binding (OB) superfamily..
	3e-17	smart00732, YqgFc, Likely ribonuclease with RNase H fold. YqgF proteins are likely to function as an alternative to RuvC in most bacteria, and could be the principal holliday junction resolvases in low-GC Gram-positive bacteria. In Spt6p orthologues, the catalytic residues are substituted indicating that they lack enzymatic functions. .
	7e-16	COG1098, VacB, Predicted RNA binding protein (contains ribosomal protein S1 domain) [Translation, ribosomal structure and biogenesis].
	4e-14	COG1185, Pnp, Polyribonucleotide nucleotidyltransferase (polynucleotide phosphorylase) [Translation, ribosomal structure and biogenesis].
----------------------------------------------------
candidate #202:	b1637
likelihood ratios: Total 5.4e+08; Clust 3.0,5.3,5.9; BLAST 4.3,19.1,3.8; KEGG 3.4,11.1,6.3; ExprEco 1.8,6.5,7.1; ExprSce ,,; FusE2 1.0,1.0,1.0; FusE5 ,,; FusE10 ,,;
gene name: b1637	 (NP_416154)	gi: 16129595	length: 424aa
description: tyrosine tRNA synthetase [Escherichia coli K12].
coverage: Bacteria[0.0] Eukaryota[1e-89]
conserved domains: (Evalue, description)
	1e-140	COG0162, TyrS, Tyrosyl-tRNA synthetase [Translation, ribosomal structure and biogenesis].
	5e-92	cd00805, TyrRS_core, Tyrosinyl-tRNA synthetase (TyrRS) catalytic core domain. TyrRS is a homodimer, which attaches Tyr to the appropriate tRNA. TyrRS is a class I tRNA synthetases, so it aminoacylates the 2'-OH of the nucleotide at the 3' end of the tRNA. The core domain is based on the Rossman fold and is responsible for the ATP-dependent formationof the enzyme bound aminoacyl-adenylate. It contains the class I characteristic HIGH and KMSKS motifs, which are involved in ATP binding..
	1e-72	pfam00579, tRNA-synt_1b, tRNA synthetases class I (W and Y)..
	1e-62	cd00395, Tyr_Trp_RS_core, Tyrosinyl-tRNA synthetase (TyrRS)/Tryptophanyl-tRNA synthetase (TrpRS) catalytic core domain. These enzymes attach Tyr or Trp, respectively, to the appropriate tRNA. These class I enzymes are homodimers, which aminoacylate the 2'-OH of the nucleotide at the 3' of the appropriate tRNA. The core domain is based on the Rossman fold and is responsible for the ATP-dependent formation of the enzyme bound aminoacyl-adenylate. It contains the class I characteristic HIGH and KMSKS motifs, which are involved in ATP binding..
----------------------------------------------------
candidate #203:	b0489
likelihood ratios: Total 5.3e+08; Clust 8.0,6.1,12.1; BLAST 1.4,7.9,2.4; KEGG 49.7,4.9,3.2; ExprEco 4.6,5.1,1.9; ExprSce ,,; FusE2 1.0,1.0,1.0; FusE5 ,,; FusE10 ,,;
gene name: b0489	 (NP_415022)	gi: 16128473	length: 305aa
description: putative membrane protein [Escherichia coli K12].
coverage: Archaea[1e-55] Bacteria[1e-163] Eukaryota[4e-50]
conserved domains: (Evalue, description)
	8e-53	COG0330, HflC, Membrane protease subunits, stomatin/prohibitin homologs [Posttranslational modification, protein turnover, chaperones].
	2e-43	pfam01145, Band_7, SPFH domain / Band 7 family. This family also includes proteins with high blast scores to known Band 7 protein: HflC from E. coli, HflK from E. coli, Prohibitin family members..
	4e-29	smart00244, PHB, prohibitin homologues; prohibitin homologues .
	6e-11	COG2268, COG2268, Uncharacterized protein conserved in bacteria [Function unknown].
----------------------------------------------------
candidate #204:	b2480
likelihood ratios: Total 5.3e+08; Clust 5.2,10.0,8.4; BLAST 2.4,5.2,41.3; KEGG 2.0,2.7,8.8; ExprEco 1.8,4.2,13.3; ExprSce ,,; FusE2 1.0,0.8,0.6; FusE5 ,,; FusE10 ,,;
gene name: b2480	 (NP_416975)	gi: 16130405	length: 156aa
description: bacterioferritin comigratory protein [Escherichia coli K12].
coverage: Archaea[2e-34] Bacteria[8e-89] Eukaryota[1e-26]
conserved domains: (Evalue, description)
	8e-60	COG1225, Bcp, Peroxiredoxin [Posttranslational modification, protein turnover, chaperones].
	1e-35	pfam00578, AhpC-TSA, AhpC/TSA family. This family contains proteins related to alkyl hydroperoxide reductase (AhpC) and thiol specific antioxidant (TSA). .
	4e-16	COG0450, AhpC, Peroxiredoxin [Posttranslational modification, protein turnover, chaperones].
	3e-13	COG2077, Tpx, Peroxiredoxin [Posttranslational modification, protein turnover, chaperones].
----------------------------------------------------
candidate #205:	b2609
likelihood ratios: Total 5.3e+08; Clust 4.2,15.8,7.4; BLAST 2.0,5.8,3.1; KEGG 2.4,7.5,6.4; ExprEco 2.5,8.7,14.5; ExprSce ,,; FusE2 1.0,0.9,0.9; FusE5 ,,; FusE10 ,,;
gene name: b2609	 (NP_417100)	gi: 16130530	length: 82aa
description: 30S ribosomal subunit protein S16 [Escherichia coli K12].
coverage: Bacteria[8e-40] Eukaryota[7e-28]
conserved domains: (Evalue, description)
	2e-17	pfam00886, Ribosomal_S16, Ribosomal protein S16..
----------------------------------------------------
candidate #206:	b0835
likelihood ratios: Total 5.2e+08; Clust 5.3,2.6,2.3; BLAST 4.4,4.8,25.3; KEGG 2.7,18.9,5.1; ExprEco 4.1,7.0,4.1; ExprSce ,,; FusE2 1.0,1.0,1.0; FusE5 ,,; FusE10 ,,;
gene name: b0835	 (NP_415356)	gi: 16128803	length: 441aa
description: hypothetical protein b0835 [Escherichia coli K12].
coverage: Archaea[7e-41] Bacteria[0.0] Eukaryota[2e-38]
conserved domains: (Evalue, description)
	1e-141	COG0621, MiaB, 2-methylthioadenine synthetase [Translation, ribosomal structure and biogenesis].
	5e-37	smart00729, Elp3, Elongator protein 3, MiaB family, Radical SAM; This superfamily contains MoaA, NifB, PqqE, coproporphyrinogen III oxidase, biotin synthase and MiaB families, and includes a representative in the eukaryotic elongator subunit, Elp-3. Some members of the family are methyltransferases. .
	7e-28	pfam00919, UPF0004, Uncharacterized protein family UPF0004. This family is the N terminal half of proteins with a C-terminal half, which has been shown to be related to MiaB proteins. This domain is a nearly always found in conjunction with pfam04055 and pfam01938, although its function is uncertain..
	1e-14	pfam04055, Radical_SAM, Radical SAM superfamily..
	4e-14	COG1032, COG1032, Fe-S oxidoreductase [Energy production and conversion].
----------------------------------------------------
candidate #207:	b3700
likelihood ratios: Total 5.1e+08; Clust 4.5,3.5,2.4; BLAST 32.6,4.3,3.2; KEGG 10.8,4.6,12.2; ExprEco 6.3,2.6,3.0; ExprSce ,,; FusE2 1.0,1.0,1.0; FusE5 ,,; FusE10 ,,;
gene name: b3700	 (NP_418155)	gi: 16131568	length: 357aa
description: gap repair protein [Escherichia coli K12].
coverage: Archaea[7e-06] Bacteria[0.0] Eukaryota[2e-23]
conserved domains: (Evalue, description)
	1e-113	COG1195, RecF, Recombinational DNA repair ATPase (RecF pathway) [DNA replication, recombination, and repair].
	1e-20	pfam02463, SMC_N, RecF/RecN/SMC N terminal domain. This domain is found at the N terminus of SMC proteins. The SMC (structural maintenance of chromosomes) superfamily proteins have ATP-binding domains at the N- and C-termini, and two extended coiled-coil domains separated by a hinge in the middle. The eukaryotic SMC proteins form two kind of heterodimers: the SMC1/SMC3 and the SMC2/SMC4 types. These heterodimers constitute an essential part of higher order complexes, which are involved in chromatin and DNA dynamics. This family also includes the RecF and RecN proteins that are involved in DNA metabolism and recombination..
----------------------------------------------------
candidate #208:	b4180
likelihood ratios: Total 5.1e+08; Clust 16.1,9.6,3.5; BLAST 27.9,9.2,4.4; KEGG 13.7,5.3,4.3; ExprEco 1.9,1.7,2.1; ExprSce ,,; FusE2 1.0,0.7,0.5; FusE5 ,,; FusE10 ,,;
gene name: b4180	 (NP_418601)	gi: 16132002	length: 243aa
description: Gm2251 methyltransferase of 23S rRNA [Escherichia coli K12].
coverage: Archaea[2e-18] Bacteria[1e-133] Eukaryota[1e-17]
conserved domains: (Evalue, description)
	1e-70	COG0566, SpoU, rRNA methylases [Translation, ribosomal structure and biogenesis].
	1e-39	pfam00588, SpoU_methylase, SpoU rRNA Methylase family. This family of proteins probably use S-AdoMet. .
----------------------------------------------------
candidate #209:	b4167
likelihood ratios: Total 4.9e+08; Clust 40.4,5.0,5.9; BLAST 3.6,11.6,9.9; KEGG 2.8,4.7,8.0; ExprEco 4.3,2.6,2.0; ExprSce ,,; FusE2 1.4,0.7,0.4; FusE5 ,,; FusE10 ,,;
gene name: b4167	 (NP_418588)	gi: 16131989	length: 515aa
description: putative kinase [Escherichia coli K12].
coverage: Archaea[4e-50] Bacteria[0.0] Eukaryota[1e-117]
conserved domains: (Evalue, description)
	8e-75	COG0063, COG0063, Predicted sugar kinase [Carbohydrate transport and metabolism].
	1e-73	pfam01256, Carb_kinase, Carbohydrate kinase. This family is related to pfam02110 and pfam00294 implying that it also is a carbohydrate kinase. (personal obs Yeats C)..
	2e-69	cd01171, YXKO-related, B.subtilis YXKO protein of unknown function and related proteins. Based on the conservation of the ATP binding site, the substrate binding site and the Mg2+binding site and structural homology this group is a member of the ribokinase-like superfamily..
	3e-59	COG0062, COG0062, Uncharacterized conserved protein [Function unknown].
	2e-43	pfam03853, YjeF_N, YjeF-related protein N-terminus..
----------------------------------------------------
candidate #210:	b2594
likelihood ratios: Total 4.9e+08; Clust 9.6,7.6,7.8; BLAST 5.8,16.2,6.3; KEGG 2.1,5.0,3.8; ExprEco 2.5,6.2,2.3; ExprSce ,,; FusE2 1.0,1.0,1.0; FusE5 ,,; FusE10 ,,;
gene name: b2594	 (NP_417085)	gi: 16130515	length: 326aa
description: 23S rRNA pseudouridine synthase [Escherichia coli K12].
coverage: Archaea[7e-33] Bacteria[0.0] Eukaryota[1e-45]
conserved domains: (Evalue, description)
	6e-81	COG0564, RluA, Pseudouridylate synthases, 23S RNA-specific [Translation, ribosomal structure and biogenesis].
	1e-40	pfam00849, PseudoU_synth_2, RNA pseudouridylate synthase. Members of this family are involved in modifying bases in RNA molecules. They carry out the conversion of uracil bases to pseudouridine. This family includes RluD, a pseudouridylate synthase that converts specific uracils to pseudouridine in 23S rRNA. RluA from E. coli converts bases in both rRNA and tRNA..
	5e-11	cd00165, S4, S4/Hsp/ tRNA synthetase RNA-binding domain; The domain surface is populated by conserved, charged residues that define a likely RNA-binding site; Found in stress proteins, ribosomal proteins and tRNA synthetases; This may imply a hitherto unrecognized functional similarity between these three protein classes..
----------------------------------------------------
candidate #211:	b0472
likelihood ratios: Total 4.9e+08; Clust 3.6,11.9,3.9; BLAST 6.4,14.1,6.2; KEGG 19.6,5.6,4.3; ExprEco 1.8,1.8,3.4; ExprSce ,,; FusE2 1.0,1.0,1.0; FusE5 ,,; FusE10 ,,;
gene name: b0472	 (NP_415005)	gi: 16128456	length: 201aa
description: putative recombination protein, gap repair [Escherichia coli K12].
coverage: Bacteria[1e-112] Eukaryota[7e-36]
conserved domains: (Evalue, description)
	1e-84	COG0353, RecR, Recombinational DNA repair protein (RecF pathway) [DNA replication, recombination, and repair].
	2e-18	cd00188, TOPRIM, topoisomerase/primase domain, a nucleotidyl transferase/hydrolase domain; found in topoisomerases, DnaG-type primases, OLD family nucleases and RecR proteins.
	2e-14	pfam01751, Toprim, Toprim domain. This is a conserved region from DNA primase. This corresponds to the Toprim domain common to DnaG primases, topoisomerases, OLD family nucleases and RecR proteins. Both DnaG motifs IV and V are present in the alignment, the DxD (V) motif may be involved in Mg2+ binding and mutations to the conserved glutamate (IV) completely abolish DnaG type primase activity. DNA primase EC:2.7.7.6 is a nucleotidyltransferase it synthesises the oligoribonucleotide primers required for DNA replication on the lagging strand of the replication fork; it can also prime the leading stand and has been implicated in cell division. This family also includes the atypical archaeal A subunit from type II DNA topoisomerases. Type II DNA topoisomerases catalyse the relaxation of DNA supercoiling by causing transient double strand breaks..
	2e-12	smart00493, TOPRIM, topoisomerases, DnaG-type primases, OLD family nucleases and RecR proteins .
	2e-11	pfam02132, RecR, RecR protein..
----------------------------------------------------
candidate #212:	b2580
likelihood ratios: Total 4.8e+08; Clust 3.0,4.9,4.0; BLAST 23.0,5.7,5.7; KEGG 3.6,13.8,7.1; ExprEco 2.6,3.1,3.9; ExprSce ,,; FusE2 1.0,1.0,1.0; FusE5 ,,; FusE10 ,,;
gene name: b2580	 (NP_417075)	gi: 16130505	length: 229aa
description: uracil-DNA-glycosylase [Escherichia coli K12].
coverage: Bacteria[1e-134] Eukaryota[2e-70]
conserved domains: (Evalue, description)
	1e-105	COG0692, Ung, Uracil DNA glycosylase [DNA replication, recombination, and repair].
	7e-37	pfam03167, UDG, Uracil DNA glycosylase superfamily..
----------------------------------------------------
candidate #213:	b1176
likelihood ratios: Total 4.8e+08; Clust 14.9,8.6,3.9; BLAST 5.9,2.4,3.1; KEGG 32.2,2.4,4.9; ExprEco 2.3,6.0,4.1; ExprSce ,,; FusE2 1.0,1.0,1.0; FusE5 ,,; FusE10 ,,;
gene name: b1176	 (NP_415694)	gi: 16129139	length: 231aa
description: cell division inhibitor, inhibits ftsZ ring formation [Escherichia coli K12].
coverage: Bacteria[1e-128]
conserved domains: (Evalue, description)
	7e-36	pfam03775, MinC_C, Septum formation inhibitor MinC, C-terminal domain. In Escherichia coli ftsZ assembles into a Z ring at midcell while assembly at polar sites is prevented by the min system. MinC, a component of this system, is an inhibitor of FtsZ assembly that is positioned within the cell by interaction with MinDE. MinC is an oligomer, probably a dimer. The C terminal half of MinC is the most conserved and interacts with MinD. The N terminal half is thought interact with FtsZ..
	2e-29	pfam05209, MinC_N, Septum formation inhibitor MinC, N-terminal domain. In Escherichia coli ftsZ assembles into a Z ring at midcell while assembly at polar sites is prevented by the min system. MinC, a component of this system, is an inhibitor of FtsZ assembly that is positioned within the cell by interaction with MinDE. MinC is an oligomer, probably a dimer. The C terminal half of MinC is the most conserved and interacts with MinD. The N terminal half is thought to interact with FtsZ..
----------------------------------------------------
candidate #214:	b0399
likelihood ratios: Total 4.7e+08; Clust 2.5,7.3,4.4; BLAST 5.0,2.7,4.5; KEGG 39.5,7.9,29.7; ExprEco 2.8,2.0,1.8; ExprSce ,,; FusE2 1.0,1.0,1.0; FusE5 ,,; FusE10 ,,;
gene name: b0399	 (NP_414933)	gi: 16128384	length: 229aa
description: positive response regulator for pho regulon, sensor is PhoR (or CreC) [Escherichia coli K12].
coverage: Archaea[2e-22] Bacteria[1e-130] Eukaryota[2e-37]
conserved domains: (Evalue, description)
	1e-65	COG0745, OmpR, Response regulators consisting of a CheY-like receiver domain and a winged-helix DNA-binding domain [Signal transduction mechanisms / Transcription].
	1e-30	cd00156, REC, Signal receiver domain; originally thought to be unique to bacteria (CheY, OmpR, NtrC, and PhoB), now recently identified in eukaroytes ETR1 Arabidopsis thaliana; this domain receives the signal from the sensor partner in a two-component systems; contains a phosphoacceptor site that is phosphorylated by histidine kinase homologs; usually found N-terminal to a DNA binding effector domain; forms homodimers.
	1e-27	cd00383, trans_reg_C, Effector domain of response regulator. Bacteria and certain eukaryotes like protozoa and higher plants use two-component signal transduction systems to detect and respond to changes in the environment. The system consists of a sensor histidine kinase and a response regulator. The former autophosphorylates in a histidine residue on detecting an external stimulus. The phosphate is then transferred to an invariant aspartate residue in a highly conserved receiver domain of the response regulator. Phosphorylation activates a variable effector domain of the response regulator, which triggers the cellular response. The C-terminal effector domain contains DNA and RNA polymerase binding sites. Several dimers or monomers bind head to tail to small tandem repeats upstream of the genes. The RNA polymerase binding sites interact with the alpha or sigma subunite of RNA polymerase..
	1e-22	COG2204, AtoC, Response regulator containing CheY-like receiver, AAA-type ATPase, and DNA-binding domains [Signal transduction mechanisms].
	3e-22	COG3706, PleD, Response regulator containing a CheY-like receiver domain and a GGDEF domain [Signal transduction mechanisms].
	4e-22	COG3437, COG3437, Response regulator containing a CheY-like receiver domain and an HD-GYP domain [Transcription / Signal transduction mechanisms].
	7e-22	pfam00486, Trans_reg_C, Transcriptional regulatory protein, C terminal..
	1e-19	COG2197, CitB, Response regulator containing a CheY-like receiver domain and an HTH DNA-binding domain [Signal transduction mechanisms / Transcription].
	1e-14	COG4566, TtrR, Response regulator [Signal transduction mechanisms].
	2e-14	COG4565, CitB, Response regulator of citrate/malate metabolism [Transcription / Signal transduction mechanisms].
	3e-14	COG3710, CadC, DNA-binding winged-HTH domains [Transcription].
	3e-13	COG3947, COG3947, Response regulator containing CheY-like receiver and SARP domains [Signal transduction mechanisms].
	3e-12	COG2201, CheB, Chemotaxis response regulator containing a CheY-like receiver domain and a methylesterase domain [Cell motility and secretion / Signal transduction mechanisms].
	1e-10	COG4753, COG4753, Response regulator containing CheY-like receiver domain and AraC-type DNA-binding domain [Signal transduction mechanisms].
----------------------------------------------------
candidate #215:	b1736
likelihood ratios: Total 4.7e+08; Clust 1.3,2.2,2.4; BLAST 2.4,8.3,45.6; KEGG 16.4,37.8,43.3; ExprEco 1.7,1.5,1.2; ExprSce ,,; FusE2 1.0,1.0,1.0; FusE5 ,,; FusE10 ,,;
gene name: b1736	 (NP_416250)	gi: 16129690	length: 116aa
description: PEP-dependent phosphotransferase enzyme III for cellobiose, arbutin, and salicin [Escherichia coli K12].
coverage: Bacteria[3e-57]
conserved domains: (Evalue, description)
	1e-24	cd00215, PTS_IIA_lac, PTS_IIA, PTS system, lactose/cellobiose specific IIA subunit. The bacterial phosphoenolpyruvate: sugar phosphotransferase system (PTS) is a multi-protein system involved in the regulation of a variety of metabolic and transcriptional processes. This family is one of four structurally and functionally distinct group IIA PTS system cytoplasmic enzymes, necessary for the uptake of carbohydrates across the cytoplasmic membrane and their phosphorylation. This family of proteins normally function as a homotrimer, stabilized by a centrally located metal ion. Separation into subunits is thought to occur after phosphorylation..
----------------------------------------------------
candidate #216:	b2576
likelihood ratios: Total 4.5e+08; Clust 3.3,2.2,2.0; BLAST 18.3,42.2,5.9; KEGG 6.5,3.0,1.6; ExprEco 3.9,11.6,7.2; ExprSce ,,; FusE2 1.1,0.9,0.7; FusE5 ,,; FusE10 ,,;
gene name: b2576	 (NP_417071)	gi: 16130501	length: 444aa
description: ATP-dependent RNA helicase [Escherichia coli K12].
coverage: Archaea[1e-69] Bacteria[0.0] Eukaryota[2e-68]
conserved domains: (Evalue, description)
	1e-109	COG0513, SrmB, Superfamily II DNA and RNA helicases [DNA replication, recombination, and repair / Transcription / Translation, ribosomal structure and biogenesis].
	4e-72	cd00268, DEADc, DEAD-box helicases. A diverse family of proteins involved in ATP-dependent RNA unwinding, needed in a variety of cellular processes including splicing, ribosome biogenesis and RNA degradation. The name derives from the sequence of the Walker B motif (motif II). This domain contains the ATP- binding region..
	1e-47	pfam00270, DEAD, DEAD/DEAH box helicase. Members of this family include the DEAD and DEAH box helicases. Helicases are involved in unwinding nucleic acids. The DEAD box helicases are involved in various aspects of RNA metabolism, including nuclear transcription, pre mRNA splicing, ribosome biogenesis, nucleocytoplasmic transport, translation, RNA decay and organellar gene expression..
	5e-38	smart00487, DEXDc, DEAD-like helicases superfamily; .
	6e-30	cd00079, HELICc, Helicase superfamily c-terminal domain; associated with DEXDc-, DEAD-, and DEAH-box proteins, yeast initiation factor 4A, Ski2p, and Hepatitis C virus NS3 helicases; this domain is found in a wide variety of helicases and helicase related proteins; may not be an autonomously folding unit, but an integral part of the helicase; 4 helicase superfamilies at present according to the organization of their signature motifs; all helicases share the ability to unwind nucleic acid duplexes with a distinct directional polarity; they utilize the free energy from nucleoside triphosphate hydrolysis to fuel their translocation along DNA, unwinding the duplex in the process.
	2e-29	cd00046, DEXDc, DEAD-like helicases superfamily. A diverse family of proteins involved in ATP-dependent RNA or DNA unwinding. This domain contains the ATP-binding region..
	1e-23	COG1201, Lhr, Lhr-like helicases [General function prediction only].
	3e-21	COG1205, COG1205, Distinct helicase family with a unique C-terminal domain including a metal-binding cysteine cluster [General function prediction only].
	2e-20	pfam00271, Helicase_C, Helicase conserved C-terminal domain. TThis domain family is found in a wide variety of helicases and helicase related proteins. It may be that this is not an autonomously folding unit, but an integral part of the helicase..
	3e-20	smart00490, HELICc, helicase superfamily c-terminal domain; .
	6e-19	COG0514, RecQ, Superfamily II DNA helicase [DNA replication, recombination, and repair].
	1e-14	COG1061, SSL2, DNA or RNA helicases of superfamily II [Transcription / DNA replication, recombination, and repair].
	5e-13	COG1202, COG1202, Superfamily II helicase, archaea-specific [General function prediction only].
	2e-12	COG1111, MPH1, ERCC4-like helicases [DNA replication, recombination, and repair].
	3e-11	COG1204, COG1204, Superfamily II helicase [General function prediction only].
	7e-11	COG1643, HrpA, HrpA-like helicases [DNA replication, recombination, and repair].
----------------------------------------------------
candidate #217:	b3175
likelihood ratios: Total 4.3e+08; Clust 7.6,7.6,12.1; BLAST 9.3,7.5,2.9; KEGG 2.3,4.5,3.8; ExprEco 7.7,4.1,2.5; ExprSce ,,; FusE2 1.0,1.0,1.0; FusE5 ,,; FusE10 ,,;
gene name: b3175	 (NP_417642)	gi: 16131065	length: 110aa
description: preprotein translocase, membrane component, transport across inner membrane (General Secretory Pathway) [Escherichia coli K12].
coverage: Bacteria[4e-55]
conserved domains: (Evalue, description)
	2e-17	pfam03840, SecG, Preprotein translocase SecG subunit..
	3e-17	COG1314, SecG, Preprotein translocase subunit SecG [Intracellular trafficking and secretion].
----------------------------------------------------
candidate #218:	b3295
likelihood ratios: Total 3.8e+08; Clust 8.3,8.4,5.8; BLAST 3.1,10.4,5.4; KEGG 4.1,6.3,3.6; ExprEco 3.0,4.2,4.6; ExprSce ,,; FusE2 1.0,1.0,1.0; FusE5 ,,; FusE10 ,,;
gene name: b3295	 (NP_417754)	gi: 16131174	length: 329aa
description: RNA polymerase, alpha subunit [Escherichia coli K12].
coverage: Bacteria[0.0] Eukaryota[1e-44]
conserved domains: (Evalue, description)
	3e-98	COG0202, RpoA, DNA-directed RNA polymerase, alpha subunit/40 kD subunit [Transcription].
	4e-48	smart00662, RPOLD, RNA polymerases D; DNA-directed RNA polymerase subunit D and bacterial alpha chain .
	2e-45	pfam01193, RNA_pol_L, RNA polymerase Rpb3/Rpb11 dimerisation domain. The two eukaryotic subunits Rpb3 and Rpb11 dimerise to from a platform onto which the other subunits of the RNA polymerase assemble (D/L in archaea). The prokaryotic equivalent to the Rpb3/Rpb11 platform is the alpha-alpha dimer. The dimerisation domain of the alpha subunit/Rpb3 is interrupted by an insert domain (pfam01000). Some of the alpha subunits also contain iron-sulphur binding domains (pfam00037). Rpb11 is found as a continuous domain. Members of this family include: alpha subunit from eubacteria alpha subunits from chloroplasts Rpb3 subunits from eukaryotes Rpb11 subunits from eukaryotes RpoD subunits from archaeal RpoL subunits from archaeal.
	5e-29	pfam01000, RNA_pol_A_bac, RNA polymerase Rpb3/RpoA insert domain. Members of this family include: alpha subunit from eubacteria alpha subunits from chloroplasts Rpb3 subunits from eukaryotes RpoD subunits from archaeal.
	7e-18	pfam03118, RNA_pol_A_CTD, Bacterial RNA polymerase, alpha chain C terminal domain. The alpha subunit of RNA polymerase consists of two independently folded domains, referred to as amino-terminal and carboxyl terminal domains. The amino terminal domain is involved in the interaction with the other subunits of the RNA polymerase. The carboxyl-terminal domain interacts with the DNA and activators. The amino acid sequence of the alpha subunit is conserved in prokaryotic and chloroplast RNA polymerases. There are three regions of particularly strong conservation, two in the amino-terminal and one in the carboxyl- terminal..
----------------------------------------------------
candidate #219:	b0634
likelihood ratios: Total 3.6e+08; Clust 7.9,4.1,4.2; BLAST 7.7,11.0,19.1; KEGG 1.6,4.1,2.8; ExprEco 3.9,7.4,3.0; ExprSce ,,; FusE2 1.0,1.0,1.0; FusE5 ,,; FusE10 ,,;
gene name: b0634	 (NP_415167)	gi: 16128617	length: 370aa
description: rod shape-determining membrane protein; cell elongation [Escherichia coli K12].
coverage: Bacteria[0.0] Eukaryota[2e-32]
conserved domains: (Evalue, description)
	1e-92	pfam01098, FTSW_RODA_SPOVE, Cell cycle protein. This entry includes the following members; FtsW, RodA, SpoVE.
----------------------------------------------------
candidate #220:	b4142
likelihood ratios: Total 3.6e+08; Clust 13.9,7.2,4.0; BLAST 2.0,5.1,3.9; KEGG 4.5,4.8,4.4; ExprEco 1.4,2.6,2.6; ExprSce ,,; FusE2 9.7,2.3,1.1; FusE5 ,,; FusE10 ,,;
gene name: b4142	 (NP_418566)	gi: 16131967	length: 97aa
description: GroES, 10 Kd chaperone binds to Hsp60 in pres. Mg-ATP, suppressing its ATPase activity [Escherichia coli K12].
coverage: Archaea[9e-07] Bacteria[1e-46] Eukaryota[6e-43]
conserved domains: (Evalue, description)
	9e-29	COG0234, GroS, Co-chaperonin GroES (HSP10) [Posttranslational modification, protein turnover, chaperones].
	4e-28	pfam00166, Cpn10, Chaperonin 10 Kd subunit..
----------------------------------------------------
candidate #221:	b1204
likelihood ratios: Total 3.4e+08; Clust 5.7,53.5,4.8; BLAST 4.9,14.2,4.4; KEGG 4.2,6.0,5.1; ExprEco 2.4,2.1,1.9; ExprSce ,,; FusE2 1.0,0.9,0.7; FusE5 ,,; FusE10 ,,;
gene name: b1204	 (NP_415722)	gi: 16129167	length: 194aa
description: peptidyl-tRNA hydrolase [Escherichia coli K12].
coverage: Bacteria[1e-109] Eukaryota[1e-28]
conserved domains: (Evalue, description)
	2e-69	pfam01195, Pept_tRNA_hydro, Peptidyl-tRNA hydrolase..
----------------------------------------------------
candidate #222:	b3738
likelihood ratios: Total 3.4e+08; Clust 5.3,9.1,4.8; BLAST 4.2,3.7,2.5; KEGG 8.8,3.6,3.0; ExprEco 6.0,19.6,4.1; ExprSce ,,; FusE2 1.0,0.9,0.9; FusE5 ,,; FusE10 ,,;
gene name: b3738	 (NP_418194)	gi: 16131606	length: 271aa
description: membrane-bound ATP synthase, F0 sector, subunit a [Escherichia coli K12].
coverage: Archaea[9e-10] Bacteria[1e-152] Eukaryota[7e-15]
conserved domains: (Evalue, description)
	2e-21	pfam00119, ATP-synt_A, ATP synthase A chain..
----------------------------------------------------
candidate #223:	b2185
likelihood ratios: Total 3.4e+08; Clust 2.9,28.6,3.8; BLAST 4.0,5.5,3.6; KEGG 3.7,4.3,3.6; ExprEco 1.6,10.4,14.2; ExprSce ,,; FusE2 1.0,1.0,1.0; FusE5 ,,; FusE10 ,,;
gene name: b2185	 (NP_416690)	gi: 16130123	length: 94aa
description: 50S ribosomal subunit protein L25 [Escherichia coli K12].
coverage: Bacteria[4e-47] Eukaryota[5e-21]
conserved domains: (Evalue, description)
	1e-27	pfam01386, Ribosomal_L25p, Ribosomal L25p family. Ribosomal protein L25 is an RNA binding protein, that binds 5S rRNA. This family includes Ctc from B. subtilis, which is induced by stress..
	2e-25	COG1825, RplY, Ribosomal protein L25 (general stress protein Ctc) [Translation, ribosomal structure and biogenesis].
----------------------------------------------------
candidate #224:	b3183
likelihood ratios: Total 3.3e+08; Clust 17.4,5.1,8.1; BLAST 3.7,19.5,2.3; KEGG 3.2,10.0,5.1; ExprEco 2.9,2.8,2.8; ExprSce ,,; FusE2 1.0,0.9,0.9; FusE5 ,,; FusE10 ,,;
gene name: b3183	 (NP_417650)	gi: 16131073	length: 390aa
description: putative GTP-binding factor [Escherichia coli K12].
coverage: Archaea[1e-13] Bacteria[0.0] Eukaryota[1e-74]
conserved domains: (Evalue, description)
	1e-155	COG0536, Obg, Predicted GTPase [General function prediction only].
	4e-92	pfam01018, GTP1_OBG, GTP1/OBG family..
	5e-18	COG0012, COG0012, Predicted GTPase, probable translation factor [Translation, ribosomal structure and biogenesis].
	4e-14	COG1163, DRG, Predicted GTPase [General function prediction only].
	3e-12	COG1084, COG1084, Predicted GTPase [General function prediction only].
	9e-11	COG2262, HflX, GTPases [General function prediction only].
----------------------------------------------------
candidate #225:	b2159
likelihood ratios: Total 3.3e+08; Clust 48.4,6.7,7.3; BLAST 3.6,1.9,2.9; KEGG 14.4,4.8,5.9; ExprEco 1.7,3.7,3.4; ExprSce ,,; FusE2 1.0,0.9,0.9; FusE5 ,,; FusE10 ,,;
gene name: b2159	 (NP_416664)	gi: 16130097	length: 285aa
description: endonuclease IV [Escherichia coli K12].
coverage: Archaea[4e-43] Bacteria[1e-164] Eukaryota[6e-70]
conserved domains: (Evalue, description)
	3e-98	COG0648, Nfo, Endonuclease IV [DNA replication, recombination, and repair].
	3e-91	smart00518, AP2Ec, AP endonuclease family 2; These endonucleases play a role in DNA repair. Cleave phosphodiester bonds at apurinic or apyrimidinic sites .
	9e-82	cd00019, AP2Ec, AP endonuclease family 2; These endonucleases play a role in DNA repair. Cleave phosphodiester bonds at apurinic or apyrimidinic sites; the alignment also contains hexulose-6-phosphate isomerases, enzymes that catalyze the epimerization of D-arabino-6-hexulose 3-phosphate to D-fructose 6-phosphate, via cleaving the phosphoesterbond with the sugar. .
	2e-59	pfam01261, AP_endonuc_2, AP endonuclease family 2..
----------------------------------------------------
candidate #226:	b4136
likelihood ratios: Total 3.3e+08; Clust 17.7,4.4,5.6; BLAST 7.8,5.5,4.7; KEGG 3.8,2.7,3.0; ExprEco 12.7,3.6,2.8; ExprSce ,,; FusE2 1.0,1.0,1.0; FusE5 ,,; FusE10 ,,;
gene name: b4136	 (NP_418559)	gi: 16131961	length: 565aa
description: thiol:disulfide interchange protein, cytochrome c-type biogenesis, electron carrier, N-terminal interacts with and activates DsbC [Escherichia coli K12].
coverage: Archaea[2e-14] Bacteria[0.0] Eukaryota[4e-11]
conserved domains: (Evalue, description)
	0.0	COG4232, COG4232, Thiol:disulfide interchange protein [Posttranslational modification, protein turnover, chaperones / Energy production and conversion].
	9e-19	COG0785, CcdA, Cytochrome c biogenesis protein [Posttranslational modification, protein turnover, chaperones].
	3e-17	pfam02683, DsbD, Cytochrome C biogenesis protein transmembrane region. This family consists of the transmembrane (i.e. non-catalytic) region of Cytochrome C biogenesis proteins also known as disulphide interchange proteins. These proteins posses a protein disulphide isomerase like domain that is not found within the aligned region of this family..
----------------------------------------------------
candidate #227:	b2573
likelihood ratios: Total 3.2e+08; Clust 4.6,4.8,5.9; BLAST 2.1,3.2,2.9; KEGG 8.7,3.3,49.7; ExprEco 3.1,4.3,6.6; ExprSce ,,; FusE2 1.0,1.0,1.0; FusE5 ,,; FusE10 ,,;
gene name: b2573	 (NP_417068)	gi: 16130498	length: 191aa
description: RNA polymerase, sigma-E factor; heat shock and oxidative stress [Escherichia coli K12].
coverage: Bacteria[1e-102] Eukaryota[1e-06]
conserved domains: (Evalue, description)
	6e-33	COG1595, RpoE, DNA-directed RNA polymerase specialized sigma subunit, sigma24 homolog [Transcription].
----------------------------------------------------
candidate #228:	b0188
likelihood ratios: Total 3.2e+08; Clust 6.0,35.0,9.9; BLAST 6.5,8.8,5.8; KEGG 2.2,5.8,5.1; ExprEco 2.5,1.7,1.6; ExprSce ,,; FusE2 1.0,1.0,1.0; FusE5 ,,; FusE10 ,,;
gene name: b0188	 (NP_414730)	gi: 16128181	length: 432aa
description: tRNA(Ile)-lysidine synthetase [Escherichia coli K12].
coverage: Bacteria[0.0] Eukaryota[2e-12]
conserved domains: (Evalue, description)
	6e-67	pfam01171, ATP_bind_3, PP-loop family. This family of proteins belongs to the PP-loop superfamily..
	1e-52	COG0037, MesJ, Predicted ATPase of the PP-loop superfamily implicated in cell cycle control [Cell division and chromosome partitioning].
----------------------------------------------------
candidate #229:	b2606
likelihood ratios: Total 3.1e+08; Clust 5.1,20.4,7.8; BLAST 2.5,10.9,4.4; KEGG 4.4,7.7,5.5; ExprEco 1.3,2.2,6.4; ExprSce ,,; FusE2 1.0,1.0,1.0; FusE5 ,,; FusE10 ,,;
gene name: b2606	 (NP_417097)	gi: 16130527	length: 115aa
description: 50S ribosomal subunit protein L19 [Escherichia coli K12].
coverage: Bacteria[3e-58] Eukaryota[3e-23]
conserved domains: (Evalue, description)
	5e-39	pfam01245, Ribosomal_L19, Ribosomal protein L19..
----------------------------------------------------
candidate #230:	b3643
likelihood ratios: Total 3.1e+08; Clust 36.9,10.9,11.2; BLAST 1.7,2.7,2.4; KEGG 1.2,1.9,2.8; ExprEco 13.6,27.8,3.3; ExprSce ,,; FusE2 1.0,0.9,0.8; FusE5 ,,; FusE10 ,,;
gene name: b3643	 (NP_418100)	gi: 16131514	length: 228aa
description: RNase PH [Escherichia coli K12].
coverage: Archaea[9e-20] Bacteria[1e-125] Eukaryota[2e-13]
conserved domains: (Evalue, description)
	8e-77	COG0689, Rph, RNase PH [Translation, ribosomal structure and biogenesis].
	5e-35	pfam01138, RNase_PH, 3' exoribonuclease family, domain 1. This family includes 3'-5' exoribonucleases. Ribonuclease PH contains a single copy of this domain, and removes nucleotide residues following the -CCA terminus of tRNA. Polyribonucleotide nucleotidyltransferase (PNPase) contains two tandem copies of the domain. PNPase is involved in mRNA degradation in a 3'-5' direction. The exosome is a 3'-5' exoribonuclease complex that is required for 3' processing of the 5.8S rRNA. Three of its five protein components contain a copy of this domain. A hypothetical protein from S. pombe appears to belong to an uncharacterised subfamily. This subfamily is found in both eukaryotes and archaebacteria..
	2e-18	COG2123, COG2123, RNase PH-related exoribonuclease [Translation, ribosomal structure and biogenesis].
----------------------------------------------------
candidate #231:	b1870
likelihood ratios: Total 3.1e+08; Clust 3.1,3.8,9.7; BLAST 169.8,5.4,2.7; KEGG 6.2,4.1,1.3; ExprEco 2.2,3.8,3.9; ExprSce ,,; FusE2 1.0,1.0,1.0; FusE5 ,,; FusE10 ,,;
gene name: b1870	 (NP_416384)	gi: 16129823	length: 247aa
description: putative methyltransferase [Escherichia coli K12].
coverage: Bacteria[1e-139]
----------------------------------------------------
candidate #232:	b4213
likelihood ratios: Total 3.0e+08; Clust 17.6,3.8,2.7; BLAST 3.3,8.9,5.7; KEGG 5.6,35.3,6.8; ExprEco 3.9,1.5,1.6; ExprSce ,,; FusE2 1.0,0.9,0.9; FusE5 ,,; FusE10 ,,;
gene name: b4213	 (NP_418634)	gi: 16132035	length: 647aa
description: 2':3'-cyclic-nucleotide 2'-phosphodiesterase [Escherichia coli K12].
coverage: Archaea[5e-15] Bacteria[0.0] Eukaryota[6e-17]
conserved domains: (Evalue, description)
	1e-123	COG0737, UshA, 5'-nucleotidase/2',3'-cyclic phosphodiesterase and related esterases [Nucleotide transport and metabolism].
	8e-25	pfam02872, 5_nucleotid_C, 5'-nucleotidase, C-terminal domain..
----------------------------------------------------
candidate #233:	b1512
likelihood ratios: Total 2.9e+08; Clust 2.1,2.7,5.8; BLAST 1.5,3.8,26.8; KEGG 10.9,23.2,29.7; ExprEco 1.9,2.8,1.5; ExprSce ,,; FusE2 1.0,1.0,1.0; FusE5 ,,; FusE10 ,,;
gene name: b1512	 (NP_416029)	gi: 16129471	length: 317aa
description: putative transcriptional regulator, sorC family [Escherichia coli K12].
coverage: Bacteria[1e-174]
conserved domains: (Evalue, description)
	3e-83	COG2390, DeoR, Transcriptional regulator, contains sigma factor-related N-terminal domain [Transcription].
	8e-60	pfam04198, Sugar-bind, Putative sugar-binding domain. This probable domain is found in bacterial transcriptional regulators such as DeoR and SorC. These proteins have an amino-terminal helix-turn-helix pfam00325 that binds to DNA. This domain is probably the ligand regulator binding region. SorC is regulated by sorbose and other members of this family are likely to be regulated by other sugar substrates..
----------------------------------------------------
candidate #234:	b3986
likelihood ratios: Total 2.9e+08; Clust 13.1,6.6,3.2; BLAST 3.5,7.8,3.8; KEGG 4.3,5.6,5.7; ExprEco 3.8,6.0,4.2; ExprSce ,,; FusE2 1.0,0.9,0.8; FusE5 ,,; FusE10 ,,;
gene name: b3986	 (NP_418413)	gi: 16131816	length: 121aa
description: 50S ribosomal subunit protein L7/L12 [Escherichia coli K12].
coverage: Bacteria[5e-57] Eukaryota[3e-26]
conserved domains: (Evalue, description)
	4e-22	COG0222, RplL, Ribosomal protein L7/L12 [Translation, ribosomal structure and biogenesis].
	3e-12	pfam00542, Ribosomal_L12, Ribosomal protein L7/L12 C-terminal domain..
----------------------------------------------------
candidate #235:	b0471
likelihood ratios: Total 2.9e+08; Clust 2.9,7.0,3.1; BLAST 6.0,13.4,7.2; KEGG 17.0,5.0,5.5; ExprEco 1.8,3.1,3.0; ExprSce ,,; FusE2 1.0,1.0,1.0; FusE5 ,,; FusE10 ,,;
gene name: b0471	 (NP_415004)	gi: 16128455	length: 109aa
description: hypothetical protein b0471 [Escherichia coli K12].
coverage: Bacteria[2e-55] Eukaryota[3e-08]
conserved domains: (Evalue, description)
	1e-27	COG0718, COG0718, Uncharacterized protein conserved in bacteria [Function unknown].
	2e-23	pfam02575, DUF149, Uncharacterised BCR, YbaB family COG0718..
----------------------------------------------------
candidate #236:	b0053
likelihood ratios: Total 2.8e+08; Clust 4.8,4.4,9.0; BLAST 11.5,18.4,3.6; KEGG 1.7,3.0,2.2; ExprEco 4.9,6.3,5.7; ExprSce ,,; FusE2 1.0,1.0,1.0; FusE5 ,,; FusE10 ,,;
gene name: b0053	 (NP_414595)	gi: 16128047	length: 428aa
description: peptidyl-prolyl cis-trans isomerase (PPIase), involved in maturation of outer membrane proteins [Escherichia coli K12].
coverage: Bacteria[0.0] Eukaryota[4e-06]
conserved domains: (Evalue, description)
	2e-25	pfam00639, Rotamase, PPIC-type PPIASE domain. Rotamases increase the rate of protein folding by catalysing the interconversion of cis-proline and trans-proline..
	3e-22	COG0760, SurA, Parvulin-like peptidyl-prolyl isomerase [Posttranslational modification, protein turnover, chaperones].
----------------------------------------------------
candidate #237:	b3054
likelihood ratios: Total 2.8e+08; Clust 3.0,10.6,58.6; BLAST 38.2,2.5,1.8; KEGG 1.7,3.0,2.0; ExprEco 3.2,3.1,8.5; ExprSce ,,; FusE2 1.0,1.0,1.0; FusE5 ,,; FusE10 ,,;
gene name: b3054	 (NP_417526)	gi: 16130950	length: 433aa
description: hypothetical protein b3054 [Escherichia coli K12].
coverage: Bacteria[0.0]
conserved domains: (Evalue, description)
	1e-155	COG3025, COG3025, Uncharacterized conserved protein [Function unknown].
	1e-25	pfam01928, CYTH, CYTH domain..
	2e-22	pfam05235, CHAD, CHAD domain. The CHAD domain is an alpha-helical domain functionally associated with the pfam01928 domains. It has conserved histidines that may chelate metals..
----------------------------------------------------
candidate #238:	b0433
likelihood ratios: Total 2.7e+08; Clust 2.4,5.5,2.4; BLAST 5.3,24.1,3.5; KEGG 8.1,4.5,2.3; ExprEco 10.6,9.3,2.8; ExprSce ,,; FusE2 1.0,0.9,0.9; FusE5 ,,; FusE10 ,,;
gene name: b0433	 (NP_414967)	gi: 16128418	length: 491aa
description: muropeptide transport protein (MFS family) [Escherichia coli K12].
coverage: Bacteria[0.0] Eukaryota[6e-20]
----------------------------------------------------
candidate #239:	b4373
likelihood ratios: Total 2.5e+08; Clust 3.6,12.3,9.9; BLAST 4.6,2.7,3.0; KEGG 2.5,3.3,6.8; ExprEco 5.4,12.0,3.4; ExprSce ,,; FusE2 1.3,0.9,1.1; FusE5 ,,; FusE10 ,,;
gene name: b4373	 (NP_418790)	gi: 16132191	length: 148aa
description: acyltransferase for 30S ribosomal subunit protein S18; acetylation of N-terminal alanine [Escherichia coli K12].
coverage: Archaea[9e-12] Bacteria[4e-79] Eukaryota[6e-08]
conserved domains: (Evalue, description)
	1e-20	COG0456, RimI, Acetyltransferases [General function prediction only].
	7e-15	pfam00583, Acetyltransf_1, Acetyltransferase (GNAT) family. This family contains proteins with N-acetyltransferase functions..
----------------------------------------------------
candidate #240:	b1683
likelihood ratios: Total 2.5e+08; Clust 3.0,3.8,4.2; BLAST 74.9,6.7,3.1; KEGG 24.8,15.0,2.2; ExprEco 1.2,2.2,1.5; ExprSce ,,; FusE2 1.0,1.0,1.0; FusE5 ,,; FusE10 ,,;
gene name: b1683	 (NP_416198)	gi: 16129639	length: 508aa
description: putative transport protein [Escherichia coli K12].
coverage: Archaea[2e-93] Bacteria[0.0] Eukaryota[1e-170]
conserved domains: (Evalue, description)
	3e-94	pfam01458, UPF0051, Uncharacterized protein family (UPF0051)..
----------------------------------------------------
candidate #241:	b4371
likelihood ratios: Total 2.5e+08; Clust 3.4,6.8,4.0; BLAST 2.0,14.4,4.4; KEGG 43.6,12.5,2.4; ExprEco 3.1,2.0,2.6; ExprSce ,,; FusE2 1.0,1.0,1.0; FusE5 ,,; FusE10 ,,;
gene name: b4371	 (NP_418788)	gi: 16132189	length: 343aa
description: 16S RNA m2G1207 methylase [Escherichia coli K12].
coverage: Archaea[1e-14] Bacteria[0.0] Eukaryota[4e-08]
conserved domains: (Evalue, description)
	1e-105	COG2813, RsmC, 16S RNA G1207 methylase RsmC [Translation, ribosomal structure and biogenesis].
	1e-14	COG2890, HemK, Methylase of polypeptide chain release factors [Translation, ribosomal structure and biogenesis].
	9e-12	COG4123, COG4123, Predicted O-methyltransferase [General function prediction only].
	5e-11	pfam05175, MTS, Methyltransferase small domain. This domain is found in ribosomal RNA small subunit methyltransferase C as well as other methyltransferases..
----------------------------------------------------
candidate #242:	b3724
likelihood ratios: Total 2.3e+08; Clust 7.0,6.8,10.8; BLAST 7.3,3.3,4.1; KEGG 3.5,8.9,2.8; ExprEco 16.8,1.5,2.1; ExprSce ,,; FusE2 1.0,1.0,1.0; FusE5 ,,; FusE10 ,,;
gene name: b3724	 (NP_418180)	gi: 16131592	length: 241aa
description: negative regulator for pho regulon and putative enzyme in phosphate metabolism [Escherichia coli K12].
coverage: Archaea[1e-25] Bacteria[1e-132]
conserved domains: (Evalue, description)
	5e-46	COG0704, PhoU, Phosphate uptake regulator [Inorganic ion transport and metabolism].
	7e-14	pfam01895, PhoU, PhoU family. This family contains phosphate regulatory proteins including PhoU. The exact nature of this regulation is is not well understood..
----------------------------------------------------
candidate #243:	b3973
likelihood ratios: Total 2.3e+08; Clust 7.3,9.2,5.0; BLAST 3.8,3.9,3.4; KEGG 1.7,2.2,3.0; ExprEco 8.0,4.1,3.8; ExprSce ,,; FusE2 5.3,1.7,1.1; FusE5 ,,; FusE10 ,,;
gene name: b3973	 (NP_418404)	gi: 16131807	length: 321aa
description: bifunctional: biotin-[acetylCoA carboxylase] holoenzyme synthetase; transcriptional repressor of biotin synthesis (BirA family) [Escherichia coli K12].
coverage: Archaea[7e-31] Bacteria[1e-180] Eukaryota[5e-10]
conserved domains: (Evalue, description)
	4e-65	COG0340, BirA, Biotin-(acetyl-CoA carboxylase) ligase [Coenzyme metabolism].
	7e-21	COG1654, BirA, Biotin operon repressor [Transcription].
	3e-18	pfam03099, BPL_LipA_LipB, Biotin/lipoate A/B protein ligase family. This family includes biotin protein ligase, lipoate-protein ligase A and B. Biotin is covalently attached at the active site of certain enzymes that transfer carbon dioxide from bicarbonate to organic acids to form cellular metabolites. Biotin protein ligase (BPL) is the enzyme responsible for attaching biotin to a specific lysine at the active site of biotin enzymes. Each organism probably has only one BPL. Biotin attachment is a two step reaction that results in the formation of an amide linkage between the carboxyl group of biotin and the epsilon-amino group of the modified lysine. Lipoate-protein ligase A (LPLA) catalyses the formation of an amide linkage between lipoic acid and a specific lysine residue in lipoate dependent enzymes..
----------------------------------------------------
candidate #244:	b3836
likelihood ratios: Total 2.2e+08; Clust 10.7,13.3,5.2; BLAST 6.7,2.8,2.2; KEGG 2.1,2.5,7.4; ExprEco 6.7,9.8,2.9; ExprSce ,,; FusE2 1.0,1.0,1.0; FusE5 ,,; FusE10 ,,;
gene name: b3836	 (NP_418280)	gi: 49176427	length: 103aa
description: component of Sec-independent translocase [Escherichia coli K12].
coverage: Bacteria[2e-52] Eukaryota[6e-09]
conserved domains: (Evalue, description)
	5e-16	COG1826, TatA, Sec-independent protein secretion pathway components [Intracellular trafficking and secretion].
----------------------------------------------------
candidate #245:	b3714
likelihood ratios: Total 2.2e+08; Clust 5.4,4.5,4.2; BLAST 1.7,3.1,4.6; KEGG 11.8,4.1,2.6; ExprEco 30.6,3.5,6.8; ExprSce ,,; FusE2 1.0,1.0,1.0; FusE5 ,,; FusE10 ,,;
gene name: b3714	 (NP_418170)	gi: 16131582	length: 445aa
description: putative membrane / transport protein [Escherichia coli K12].
coverage: Archaea[1e-113] Bacteria[0.0] Eukaryota[7e-72]
conserved domains: (Evalue, description)
	1e-123	COG2252, COG2252, Permeases [General function prediction only].
	2e-26	pfam00860, Xan_ur_permease, Permease family. This family includes permeases for diverse substrates such as xanthine, uracil and vitamin C. However many members of this family are functionally uncharacterised and may transport other substrates. Members of this family have ten predicted transmembrane helices..
	2e-13	COG0659, SUL1, Sulfate permease and related transporters (MFS superfamily) [Inorganic ion transport and metabolism].
----------------------------------------------------
candidate #246:	b2812
likelihood ratios: Total 2.2e+08; Clust 8.9,4.7,2.8; BLAST 579.4,6.4,2.5; KEGG 20.2,3.1,1.8; ExprEco 1.4,1.7,1.5; ExprSce ,,; FusE2 1.1,0.8,0.6; FusE5 ,,; FusE10 ,,;
gene name: b2812	 (NP_417292)	gi: 16130719	length: 268aa
description: putative enzyme [Escherichia coli K12].
coverage: Archaea[4e-14] Bacteria[1e-149] Eukaryota[6e-87]
conserved domains: (Evalue, description)
	1e-113	COG1179, COG1179, Dinucleotide-utilizing enzymes involved in molybdopterin and thiamine biosynthesis family 1 [Coenzyme metabolism].
	2e-85	cd00755, YgdL_like, Family of activating enzymes (E1) of ubiquitin-like proteins related to the E.coli hypothetical protein ygdL. The common reaction mechanism catalyzed by E1-like enzymes begins with a nucleophilic attack of the C-terminal carboxylate of the ubiquitin-like substrate, on the alpha-phosphate of an ATP molecule bound at the active site of the activating enzymes, leading to the formation of a high-energy acyladenylate intermediate and subsequently to the formation of a thiocarboxylate at the C termini of the substrate. The exact function of this family is unknown..
	1e-35	pfam00899, ThiF, ThiF family. This family contains a repeated domain in ubiquitin activating enzyme E1 and members of the bacterial ThiF/MoeB/HesA family..
	7e-28	cd01483, E1_enzyme_family, Superfamily of activating enzymes (E1) of the ubiquitin-like proteins. This family includes classical ubiquitin-activating enzymes E1, ubiquitin-like (ubl) activating enzymes and other mechanistic homologes, like MoeB, Thif1 and others. The common reaction mechanism catalyzed by MoeB, ThiF and the E1 enzymes begins with a nucleophilic attack of the C-terminal carboxylate of MoaD, ThiS and ubiquitin, respectively, on the alpha-phosphate of an ATP molecule bound at the active site of the activating enzymes, leading to the formation of a high-energy acyladenylate intermediate and subsequently to the formation of a thiocarboxylate at the C termini of MoaD and ThiS..
	1e-26	cd00757, ThiF_MoeB_HesA_family, ThiF_MoeB_HesA. Family of E1-like enzymes involved in molybdopterin and thiamine biosynthesis family. The common reaction mechanism catalyzed by MoeB and ThiF, like other E1 enzymes, begins with a nucleophilic attack of the C-terminal carboxylate of MoaD and ThiS, respectively, on the alpha-phosphate of an ATP molecule bound at the active site of the activating enzymes, leading to the formation of a high-energy acyladenylate intermediate and subsequently to the formation of a thiocarboxylate at the C termini of MoaD and ThiS. MoeB, as the MPT synthase (MoaE/MoaD complex) sulfurase, is involved in the biosynthesis of the molybdenum cofactor, a derivative of the tricyclic pterin, molybdopterin (MPT). ThiF catalyzes the adenylation of ThiS, as part of the biosynthesis pathway of thiamin pyrophosphate (vitamin B1). .
	3e-24	COG0476, ThiF, Dinucleotide-utilizing enzymes involved in molybdopterin and thiamine biosynthesis family 2 [Coenzyme metabolism].
	2e-18	cd01487, E1_ThiF_like, E1_ThiF_like. Member of superfamily of activating enzymes (E1) of the ubiquitin-like proteins. The common reaction mechanism catalyzed by E1-like enzymes begins with a nucleophilic attack of the C-terminal carboxylate of the ubiquitin-like substrate, on the alpha-phosphate of an ATP molecule bound at the active site of the activating enzymes, leading to the formation of a high-energy acyladenylate intermediate and subsequently to the formation of a thiocarboxylate at the C termini of the substrate. The exact function of this family is unknown..
	6e-14	cd01485, E1-1_like, Ubiquitin activating enzyme (E1), repeat 1-like. E1, a highly conserved small protein present universally in eukaryotic cells, is part of cascade to attach ubiquitin (Ub) covalently to substrate proteins. This cascade consists of activating (E1), conjugating (E2), and/or ligating (E3) enzymes and then targets them for degradation by the 26S proteasome. E1 activates ubiquitin by C-terminal adenylation, and subsequently forms a highly reactive thioester bond between its catalytic cysteine and ubiquitin's C-terminus. The E1 also associates with E2 and promotes ubiquitin transfer to the E2's catalytic cysteine. A set of novel molecules with a structural similarity to Ub, called Ub-like proteins (Ubls), have similar conjugation cascades. In contrast to ubiquitin-E1, which is a single-chain protein with a weakly conserved two-fold repeat, many of the Ubls-E1are a heterodimer where each subunit corresponds to one half of a single-chain E1. This CD represents the family homologous to the first repeat of Ub-E1..
	7e-12	cd01490, Ube1_repeat2, Ubiquitin activating enzyme (E1), repeat 2. E1, a highly conserved small protein present universally in eukaryotic cells, is part of cascade to attach ubiquitin (Ub) covalently to substrate proteins. This cascade consists of activating (E1), conjugating (E2), and/or ligating (E3) enzymes and then targets them for degradation by the 26S proteasome. E1 activates ubiquitin by C-terminal adenylation, and subsequently forms a highly reactive thioester bond between its catalytic cysteine and ubiquitin's C-terminus. E1 also associates with E2 and promotes ubiquitin transfer to the E2's catalytic cysteine. Ubiquitin-E1 is a single-chain protein with a weakly conserved two-fold repeat. This CD represents the second repeat of Ub-E1..
	1e-11	cd01488, Uba3_RUB, Ubiquitin activating enzyme (E1) subunit UBA3. UBA3 is part of the heterodimeric activating enzyme (E1), specific for the Rub family of ubiquitin-like proteins (Ubls). E1 enzymes are part of a conjugation cascade to attach Ub or Ubls, covalently to substrate proteins. consisting of activating (E1), conjugating (E2), and/or ligating (E3) enzymes. E1 activates ubiquitin(-like) by C-terminal adenylation, and subsequently forms a highly reactive thioester bond between its catalytic cysteine and Ubls C-terminus. E1 also associates with E2 and promotes ubiquitin transfer to the E2's catalytic cysteine. Post-translational modification by Rub family of ubiquitin-like proteins (Ublps) activates SCF ubiquitin ligases and is involved in cell cycle control, signaling and embryogenesis. UBA3 contains both the nucleotide-binding motif involved in adenylation and the catalytic cysteine involved in the thioester intermediate and Ublp transfer to E2..
	2e-11	cd01489, Uba2_SUMO, Ubiquitin activating enzyme (E1) subunit UBA2. UBA2 is part of the heterodimeric activating enzyme (E1), specific for the SUMO family of ubiquitin-like proteins (Ubls). E1 enzymes are part of a conjugation cascade to attach Ub or Ubls, covalently to substrate proteins consisting of activating (E1), conjugating (E2), and/or ligating (E3) enzymes. E1 activates ubiquitin by C-terminal adenylation, and subsequently forms a highly reactive thioester bond between its catalytic cysteine and Ubls C-terminus. The E1 also associates with E2 and promotes ubiquitin transfer to the E2's catalytic cysteine. Post-translational modification by SUMO family of ubiquitin-like proteins (Ublps) is involved in cell division, nuclear transport, the stress response and signal transduction. UBA2 contains both the nucleotide-binding motif involved in adenylation and the catalytic cysteine involved in the thioester intermediate and Ublp transfer to E2..
	5e-11	cd01484, E1-2_like, Ubiquitin activating enzyme (E1), repeat 2-like. E1, a highly conserved small protein present universally in eukaryotic cells, is part of cascade to attach ubiquitin (Ub) covalently to substrate proteins. This cascade consists of activating (E1), conjugating (E2), and/or ligating (E3) enzymes and then targets them for degradation by the 26S proteasome. E1 activates ubiquitin by C-terminal adenylation, and subsequently forms a highly reactive thioester bond between its catalytic cysteine and ubiquitin's C-terminus. E1 also associates with E2 and promotes ubiquitin transfer to the E2's catalytic cysteine. A set of novel molecules with a structural similarity to Ub, called Ub-like proteins (Ubls), have similar conjugation cascades. In contrast to ubiquitin-E1, which is a single-chain protein with a weakly conserved two-fold repeat, many of the Ubls-E1are a heterodimer where each subunit corresponds to one half of a single-chain E1. This CD represents the family homologous to the second repeat of Ub-E1..
----------------------------------------------------
candidate #247:	b1175
likelihood ratios: Total 2.1e+08; Clust 20.6,8.9,5.4; BLAST 2.0,3.9,3.7; KEGG 2.8,6.2,6.3; ExprEco 2.1,4.5,7.3; ExprSce ,,; FusE2 1.0,1.0,1.0; FusE5 ,,; FusE10 ,,;
gene name: b1175	 (NP_415693)	gi: 16129138	length: 270aa
description: cell division inhibitor, a membrane ATPase, activates minC [Escherichia coli K12].
coverage: Archaea[3e-27] Bacteria[1e-146] Eukaryota[4e-61]
conserved domains: (Evalue, description)
	1e-126	COG2894, MinD, Septum formation inhibitor-activating ATPase [Cell division and chromosome partitioning].
	5e-28	COG0455, COG0455, ATPases involved in chromosome partitioning [Cell division and chromosome partitioning].
	8e-22	COG1192, Soj, ATPases involved in chromosome partitioning [Cell division and chromosome partitioning].
	7e-14	COG4963, CpaE, Flp pilus assembly protein, ATPase CpaE [Intracellular trafficking and secretion].
	8e-14	COG0489, Mrp, ATPases involved in chromosome partitioning [Cell division and chromosome partitioning].
	6e-12	COG1149, COG1149, MinD superfamily P-loop ATPase containing an inserted ferredoxin domain [Energy production and conversion].
----------------------------------------------------
candidate #248:	b0970
likelihood ratios: Total 2.1e+08; Clust 2.2,2.2,2.4; BLAST 29.7,34.4,2.9; KEGG 9.6,3.7,1.5; ExprEco 2.7,7.7,5.6; ExprSce ,,; FusE2 1.0,1.0,1.0; FusE5 ,,; FusE10 ,,;
gene name: b0970	 (NP_415490)	gi: 16128937	length: 219aa
description: putative carrier/transport protein [Escherichia coli K12].
coverage: Bacteria[1e-116] Eukaryota[2e-15]
conserved domains: (Evalue, description)
	3e-30	COG0670, COG0670, Integral membrane protein, interacts with FtsH [General function prediction only].
	4e-29	pfam01027, UPF0005, Uncharacterised protein family UPF0005..
----------------------------------------------------
candidate #249:	b0400
likelihood ratios: Total 2.1e+08; Clust 4.1,5.3,5.2; BLAST 28.8,4.6,5.6; KEGG 8.1,6.7,10.5; ExprEco 1.8,1.5,1.6; ExprSce ,,; FusE2 1.0,1.0,1.0; FusE5 ,,; FusE10 ,,;
gene name: b0400	 (NP_414934)	gi: 16128385	length: 431aa
description: positive and negative sensor protein for pho regulon [Escherichia coli K12].
coverage: Archaea[6e-28] Bacteria[0.0] Eukaryota[4e-22]
conserved domains: (Evalue, description)
	1e-47	COG5002, VicK, Signal transduction histidine kinase [Signal transduction mechanisms].
	4e-44	COG0642, BaeS, Signal transduction histidine kinase [Signal transduction mechanisms].
	5e-33	COG2205, KdpD, Osmosensitive K+ channel histidine kinase [Signal transduction mechanisms].
	5e-29	smart00387, HATPase_c, Histidine kinase-like ATPases; Histidine kinase-, DNA gyrase B-, phytochrome-like ATPases. .
	4e-27	pfam02518, HATPase_c, Histidine kinase-, DNA gyrase B-, and HSP90-like ATPase. This family represents the structurally related ATPase domains of histidine kinase, DNA gyrase B and HSP90..
	2e-23	cd00075, HATPase_c, Histidine kinase-like ATPases; This family includes several ATP-binding proteins for example: histidine kinase, DNA gyrase B, topoisomerases, heat shock protein HSP90, phytochrome-like ATPases and DNA mismatch repair proteins.
	5e-22	COG4251, COG4251, Bacteriophytochrome (light-regulated signal transduction histidine kinase) [Signal transduction mechanisms].
	2e-18	COG3852, NtrB, Signal transduction histidine kinase, nitrogen specific [Signal transduction mechanisms].
	6e-14	COG5000, NtrY, Signal transduction histidine kinase involved in nitrogen fixation and metabolism regulation [Signal transduction mechanisms].
	7e-14	COG4191, COG4191, Signal transduction histidine kinase regulating C4-dicarboxylate transport system [Signal transduction mechanisms].
	3e-13	cd00082, HisKA, His Kinase A (dimerization/phosphoacceptor) domain; Histidine Kinase A dimers are formed through parallel association of 2 domains creating 4-helix bundles; usually these domains contain a conserved His residue and are activated via trans-autophosphorylation by the catalytic domain of the histidine kinase, they subsequently transfer the phosphoryl group to the Asp acceptor residue of a response regulator protein. Two-component signalling systems, consisting of a histidine protein kinase that senses a signal input and a response regulator that mediates the output, are ancient and evolutionarily conserved signaling mechanisms in prokaryotes and eukaryotes..
	4e-13	smart00388, HisKA, His Kinase A (phosphoacceptor) domain; Dimerisation and phosphoacceptor domain of histidine kinases. .
	4e-11	COG3290, CitA, Signal transduction histidine kinase regulating citrate/malate metabolism [Signal transduction mechanisms].
----------------------------------------------------
candidate #250:	b0214
likelihood ratios: Total 2.0e+08; Clust 5.6,9.0,15.7; BLAST 2.0,8.4,5.0; KEGG 5.1,2.1,3.8; ExprEco 8.3,2.6,1.9; ExprSce ,,; FusE2 1.2,0.7,2.1; FusE5 ,,; FusE10 ,,;
gene name: b0214	 (NP_414750)	gi: 16128201	length: 155aa
description: RNase HI, degrades RNA of DNA-RNA hybrids [Escherichia coli K12].
coverage: Bacteria[2e-89] Eukaryota[3e-59]
conserved domains: (Evalue, description)
	2e-55	COG0328, RnhA, Ribonuclease HI [DNA replication, recombination, and repair].
	6e-33	pfam00075, RnaseH, RNase H. RNase H digests the RNA strand of an RNA/DNA hybrid. Important enzyme in retroviral replication cycle, and often found as a domain associated with reverse transcriptases. Structure is a mixed alpha+beta fold with three a/b/a layers..
----------------------------------------------------
candidate #251:	b0094
likelihood ratios: Total 2.0e+08; Clust 5.6,17.3,17.2; BLAST 9.2,4.6,5.0; KEGG 15.4,3.9,3.7; ExprEco 1.3,1.2,1.7; ExprSce ,,; FusE2 1.0,1.0,1.0; FusE5 ,,; FusE10 ,,;
gene name: b0094	 (NP_414636)	gi: 16128087	length: 420aa
description: ATP-binding cell division protein, septation process, complexes with FtsZ [Escherichia coli K12].
coverage: Bacteria[0.0]
conserved domains: (Evalue, description)
	1e-137	COG0849, FtsA, Actin-like ATPase involved in cell division [Cell division and chromosome partitioning].
	4e-44	pfam02491, FtsA, Cell division protein FtsA. FtsA is essential for bacterial cell division, and co-localises to the septal ring with FtsZ. It has been suggested that the interaction of FtsA-FtsZ has arisen through coevolution in different bacterial strains. The FtsA protein contains two structurally related actin-like ATPase domains which are also structurally related to the ATPase domains of HSP70 (see PF00012)..
----------------------------------------------------
candidate #252:	b3462
likelihood ratios: Total 1.9e+08; Clust 8.1,11.1,4.2; BLAST 3.5,2.7,2.7; KEGG 6.6,5.2,11.8; ExprEco 6.3,2.8,2.8; ExprSce ,,; FusE2 1.0,1.0,1.0; FusE5 ,,; FusE10 ,,;
gene name: b3462	 (NP_417919)	gi: 16131334	length: 352aa
description: cell division membrane protein [Escherichia coli K12].
coverage: Bacteria[0.0]
conserved domains: (Evalue, description)
	9e-82	COG2177, FtsX, Cell division protein [Cell division and chromosome partitioning].
	5e-18	pfam02687, FtsX, Predicted permease. This is a family of predicted permeases and hypothetical transmembrane proteins. One member has been shown to transport lipids targeted to the outer membrane across the inner membrane. Two members have been shown to require ATP..
----------------------------------------------------
candidate #253:	b4202
likelihood ratios: Total 1.9e+08; Clust 12.9,10.3,5.8; BLAST 4.4,5.8,4.9; KEGG 5.4,6.9,5.9; ExprEco 2.4,3.6,3.0; ExprSce ,,; FusE2 1.1,0.7,0.5; FusE5 ,,; FusE10 ,,;
gene name: b4202	 (NP_418623)	gi: 16132024	length: 75aa
description: 30S ribosomal subunit protein S18 [Escherichia coli K12].
coverage: Bacteria[2e-36] Eukaryota[2e-11]
conserved domains: (Evalue, description)
	5e-14	pfam01084, Ribosomal_S18, Ribosomal protein S18..
----------------------------------------------------
candidate #254:	b0640
likelihood ratios: Total 1.8e+08; Clust 37.5,4.6,5.6; BLAST 8.2,3.5,3.8; KEGG 10.0,2.3,2.5; ExprEco 3.2,3.0,3.1; ExprSce ,,; FusE2 1.0,1.0,1.0; FusE5 ,,; FusE10 ,,;
gene name: b0640	 (NP_415173)	gi: 16128623	length: 343aa
description: DNA polymerase III, delta subunit [Escherichia coli K12].
coverage: Bacteria[0.0]
conserved domains: (Evalue, description)
	1e-134	pfam06144, DNA_pol3_delta, DNA polymerase III, delta subunit. DNA polymerase III, delta subunit (EC 2.7.7.7) is required for, along with delta' subunit, the assembly of the processivity factor beta(2) onto primed DNA in the DNA polymerase III holoenzyme-catalysed reaction. The delta subunit is also known as HolA..
	6e-72	COG1466, HolA, DNA polymerase III, delta subunit [DNA replication, recombination, and repair].
----------------------------------------------------
candidate #255:	b1413
likelihood ratios: Total 1.8e+08; Clust 2.8,2.2,2.4; BLAST 11.9,44.9,6.3; KEGG 3.8,9.9,1.6; ExprEco 1.7,2.3,1.7; ExprSce ,,; FusE2 5.0,1.7,1.1; FusE5 ,,; FusE10 ,,;
gene name: b1413	 (NP_415931)	gi: 49176106	length: 1281aa
description: helicase, ATP-dependent [Escherichia coli K12].
coverage: Bacteria[0.0] Eukaryota[1e-114]
conserved domains: (Evalue, description)
	0.0	COG1643, HrpA, HrpA-like helicases [DNA replication, recombination, and repair].
	6e-25	cd00269, DEXHc, DEXH-box helicases. A diverse family of proteins involved in ATP-dependent DNA or RNA unwinding, needed in a variety of cellular processes. The name derives from the sequence of the Walker B motif (motif II). This domain contains the ATP-binding region..
	2e-24	pfam04408, HA2, Helicase associated domain (HA2). This presumed domain is about 90 amino acid residues in length. It is found is a diverse set of RNA helicases. Its function is unknown, however it seems likely to be involved in nucleic acid binding..
	1e-17	cd00046, DEXDc, DEAD-like helicases superfamily. A diverse family of proteins involved in ATP-dependent RNA or DNA unwinding. This domain contains the ATP-binding region..
	1e-16	smart00487, DEXDc, DEAD-like helicases superfamily; .
----------------------------------------------------
candidate #256:	b1118
likelihood ratios: Total 1.6e+08; Clust 3.1,17.1,5.3; BLAST 17.6,7.7,3.0; KEGG 2.8,6.8,2.3; ExprEco 2.8,3.3,3.5; ExprSce ,,; FusE2 1.0,1.0,1.0; FusE5 ,,; FusE10 ,,;
gene name: b1118	 (NP_415636)	gi: 16129081	length: 414aa
description: putative kinase [Escherichia coli K12].
coverage: Archaea[4e-37] Bacteria[0.0]
conserved domains: (Evalue, description)
	1e-115	COG4591, LolE, ABC-type transport system, involved in lipoprotein release, permease component [Cell envelope biogenesis, outer membrane].
	5e-25	pfam02687, FtsX, Predicted permease. This is a family of predicted permeases and hypothetical transmembrane proteins. One member has been shown to transport lipids targeted to the outer membrane across the inner membrane. Two members have been shown to require ATP..
	9e-12	COG0577, SalY, ABC-type antimicrobial peptide transport system, permease component [Defense mechanisms].
----------------------------------------------------
candidate #257:	b0628
likelihood ratios: Total 1.6e+08; Clust 4.7,6.2,4.0; BLAST 1.9,13.8,18.7; KEGG 1.5,3.6,19.3; ExprEco 2.4,3.9,3.4; ExprSce ,,; FusE2 1.0,0.9,0.9; FusE5 ,,; FusE10 ,,;
gene name: b0628	 (NP_415161)	gi: 16128611	length: 321aa
description: lipoate synthase, an iron-sulfur enzyme [Escherichia coli K12].
coverage: Archaea[9e-63] Bacteria[0.0] Eukaryota[1e-66]
conserved domains: (Evalue, description)
	1e-145	COG0320, LipA, Lipoate synthase [Coenzyme metabolism].
	3e-14	smart00729, Elp3, Elongator protein 3, MiaB family, Radical SAM; This superfamily contains MoaA, NifB, PqqE, coproporphyrinogen III oxidase, biotin synthase and MiaB families, and includes a representative in the eukaryotic elongator subunit, Elp-3. Some members of the family are methyltransferases. .
	5e-12	pfam04055, Radical_SAM, Radical SAM superfamily..
----------------------------------------------------
candidate #258:	b2892
likelihood ratios: Total 1.6e+08; Clust 15.5,12.7,5.9; BLAST 18.7,7.1,5.4; KEGG 3.4,2.2,2.3; ExprEco 2.2,2.5,2.0; ExprSce ,,; FusE2 1.0,1.0,1.0; FusE5 ,,; FusE10 ,,;
gene name: b2892	 (NP_417368)	gi: 16130794	length: 577aa
description: ssDNA exonuclease, 5' --> 3' specific [Escherichia coli K12].
coverage: Bacteria[0.0]
conserved domains: (Evalue, description)
	1e-119	COG0608, RecJ, Single-stranded DNA-specific exonuclease [DNA replication, recombination, and repair].
	2e-23	pfam01368, DHH, DHH family. It is predicted that this family of proteins all perform a phosphoesterase function. It included the single stranded DNA exonuclease RecJ..
----------------------------------------------------
candidate #259:	b0783
likelihood ratios: Total 1.6e+08; Clust 10.9,8.0,6.6; BLAST 3.9,3.4,39.3; KEGG 1.5,4.8,3.8; ExprEco 3.6,2.2,2.4; ExprSce ,,; FusE2 1.0,1.0,1.0; FusE5 ,,; FusE10 ,,;
gene name: b0783	 (NP_415304)	gi: 16128751	length: 161aa
description: molybdopterin biosynthesis protein C [Escherichia coli K12].
coverage: Archaea[1e-24] Bacteria[1e-85] Eukaryota[7e-38]
conserved domains: (Evalue, description)
	6e-56	cd01420, MoaC_PE, MoaC family, prokaryotic and eukaryotic. Members of this family are involved in molybdenum cofactor (Moco) biosynthesis, an essential cofactor of a diverse group of redox enzymes. MoaC, a small hexameric protein, converts, together with MoaA, a guanosine derivative to the precursor Z by inserting the carbon-8 of the purine between the 2' and 3' ribose carbon atoms, which is the first of three phases of Moco biosynthesis..
	6e-53	cd00528, MoaC, MoaC family. Members of this family are involved in molybdenum cofactor (Moco) biosynthesis, an essential cofactor of a diverse group of redox enzymes. MoaC, a small hexameric protein, converts, together with MoaA, a guanosine derivative to the precursor Z by inserting the carbon-8 of the purine between the 2' and 3' ribose carbon atoms, which is the first of three phases of Moco biosynthesis..
	1e-52	pfam01967, MoaC, MoaC family. Members of this family are involved in molybdenum cofactor biosynthesis. However their molecular function is not known..
	1e-32	cd01419, MoaC_A, MoaC family, archaeal. Members of this family are involved in molybdenum cofactor (Moco) biosynthesis, an essential cofactor of a diverse group of redox enzymes. MoaC, a small hexameric protein, converts, together with MoaA, a guanosine derivative to the precursor Z by inserting the carbon-8 of the purine between the 2' and 3' ribose carbon atoms, which is the first of three phases of Moco biosynthesis..
----------------------------------------------------
candidate #260:	b3250
likelihood ratios: Total 1.5e+08; Clust 21.1,3.4,3.6; BLAST 24.5,3.2,3.0; KEGG 8.3,4.0,2.6; ExprEco 2.7,2.7,4.1; ExprSce ,,; FusE2 1.0,1.0,1.0; FusE5 ,,; FusE10 ,,;
gene name: b3250	 (NP_417716)	gi: 16131138	length: 367aa
description: rod shape-determining protein [Escherichia coli K12].
coverage: Bacteria[0.0]
conserved domains: (Evalue, description)
	3e-79	COG1792, MreC, Cell shape-determining protein [Cell envelope biogenesis, outer membrane].
	9e-49	pfam04085, MreC, rod shape-determining protein MreC. MreC (murein formation C) is involved in the rod shape determination in E. coli, and more generally in cell shape determination of bacteria whether or not they are rod-shaped..
----------------------------------------------------
candidate #261:	b3309
likelihood ratios: Total 1.4e+08; Clust 8.3,7.0,4.5; BLAST 3.2,8.4,6.3; KEGG 3.6,5.5,5.9; ExprEco 2.9,3.3,3.4; ExprSce ,,; FusE2 1.0,0.9,0.9; FusE5 ,,; FusE10 ,,;
gene name: b3309	 (NP_417768)	gi: 16131188	length: 104aa
description: 50S ribosomal subunit protein L24 [Escherichia coli K12].
coverage: Bacteria[1e-51] Eukaryota[1e-13]
conserved domains: (Evalue, description)
	3e-18	COG0198, RplX, Ribosomal protein L24 [Translation, ribosomal structure and biogenesis].
----------------------------------------------------
candidate #262:	b1718
likelihood ratios: Total 1.4e+08; Clust 12.2,5.2,5.9; BLAST 2.3,6.8,5.9; KEGG 2.5,7.8,5.3; ExprEco 1.5,2.9,8.3; ExprSce ,,; FusE2 1.0,1.0,1.0; FusE5 ,,; FusE10 ,,;
gene name: b1718	 (NP_416233)	gi: 16129674	length: 180aa
description: protein chain initiation factor IF-3 [Escherichia coli K12].
coverage: Bacteria[7e-96] Eukaryota[1e-35]
conserved domains: (Evalue, description)
	3e-65	COG0290, InfC, Translation initiation factor 3 (IF-3) [Translation, ribosomal structure and biogenesis].
	7e-28	pfam00707, IF3_C, Translation initiation factor IF-3, C-terminal domain..
	9e-24	pfam05198, IF3_N, Translation initiation factor IF-3, N-terminal domain..
----------------------------------------------------
candidate #263:	b0162
likelihood ratios: Total 1.3e+08; Clust 2.1,2.9,2.7; BLAST 2.5,3.4,183.7; KEGG 7.8,18.4,10.8; ExprEco 1.5,1.3,1.6; ExprSce ,,; FusE2 1.0,1.0,1.0; FusE5 ,,; FusE10 ,,;
gene name: b0162	 (NP_414704)	gi: 49176002	length: 391aa
description: regulator of D-galactarate, D-glucarate and D-glycerate metabolism [Escherichia coli K12].
coverage: Bacteria[0.0]
conserved domains: (Evalue, description)
	1e-138	COG3835, CdaR, Sugar diacid utilization regulator [Transcription / Signal transduction mechanisms].
	1e-108	pfam05651, Diacid_rec, Putative sugar diacid recognition. This region is found in several proteins characterised as carbohydrate diacid regulators. An HTH DNA-binding motif is found at the C-terminus of these proteins suggesting that this region includes the sugar recognition region..
	3e-13	COG2508, COG2508, Regulator of polyketide synthase expression [Signal transduction mechanisms / Secondary metabolites biosynthesis, transport, and catabolism].
----------------------------------------------------
candidate #264:	b3289
likelihood ratios: Total 1.3e+08; Clust 8.6,11.5,5.9; BLAST 3.8,2.9,3.8; KEGG 6.9,2.1,4.6; ExprEco 10.4,4.1,2.0; ExprSce ,,; FusE2 1.0,1.0,1.0; FusE5 ,,; FusE10 ,,;
gene name: b3289	 (NP_417747)	gi: 16131168	length: 429aa
description: 16S rRNA m5C967 methyltransferase [Escherichia coli K12].
coverage: Archaea[4e-44] Bacteria[0.0] Eukaryota[7e-38]
conserved domains: (Evalue, description)
	1e-100	COG0144, Sun, tRNA and rRNA cytosine-C5-methylases [Translation, ribosomal structure and biogenesis].
	6e-93	pfam01189, Nol1_Nop2_Sun, NOL1/NOP2/sun family..
	6e-39	cd00620, Methyltransferase_Sun, N-terminal RNA binding domain of the methyltransferase Sun. The rRNA-specific 5-methylcytidine transferase Sun, also known as RrmB or Fmu shares the RNA-binding non-catalytic domain with the transcription termination factor NusB. The precise biological role of this domain in Sun is unknown, although it is likely to be involved in sequence-specific RNA binding. The C-terminal methyltransferase domain of Sun has been shown to catalyze formation of m5C at position 967 of 16S rRNA in Escherichia coli..
	2e-27	pfam01029, NusB, NusB family. The NusB protein is involved in the regulation of rRNA biosynthesis by transcriptional antitermination..
	4e-22	cd00447, NusB_Sun, RNA binding domain of NusB (N protein-Utilization Substance B) and Sun (also known as RrmB or Fmu) proteins. This family includes two orthologous groups exemplified by the transcription termination factor NusB and the N-terminal domain of the rRNA-specific 5-methylcytidine transferase (m5C-methyltransferase) Sun. The NusB protein plays a key role in the regulation of ribosomal RNA biosynthesis in eubacteria by modulating the efficiency of transcriptional antitermination. NusB along with other Nus factors (NusA, NusE/S10 and NusG) forms the core complex with the boxA element of the nut site of the rRNA operons. These interactions help RNA polymerase to counteract polarity during transcription of rRNA operons and allow stable antitermination. The transcription antitermination system can be appropriated by some bacteriophages such as lambda, which use the system to switch between the lysogenic and lytic modes of phage propagation. The m5C-methyltransferase Sun shares the N-terminal non-catalytic RNA-binding domain with NusB..
----------------------------------------------------
candidate #265:	b3307
likelihood ratios: Total 1.3e+08; Clust 13.2,9.2,6.2; BLAST 2.2,4.6,3.3; KEGG 2.0,5.6,5.7; ExprEco 3.7,6.9,3.9; ExprSce ,,; FusE2 1.0,0.9,0.9; FusE5 ,,; FusE10 ,,;
gene name: b3307	 (NP_417766)	gi: 16131186	length: 101aa
description: 30S ribosomal subunit protein S14 [Escherichia coli K12].
coverage: Bacteria[3e-51] Eukaryota[3e-19]
conserved domains: (Evalue, description)
	1e-25	pfam00253, Ribosomal_S14, Ribosomal protein S14p/S29e. This family includes both ribosomal S14 from prokaryotes and S29 from eukaryotes..
	6e-18	COG0199, RpsN, Ribosomal protein S14 [Translation, ribosomal structure and biogenesis].
----------------------------------------------------
candidate #266:	b1100
likelihood ratios: Total 1.3e+08; Clust 11.8,36.6,16.4; BLAST 2.2,30.4,3.6; KEGG 1.2,4.0,1.8; ExprEco 1.3,2.6,4.2; ExprSce ,,; FusE2 1.0,0.9,0.8; FusE5 ,,; FusE10 ,,;
gene name: b1100	 (NP_415618)	gi: 16129063	length: 265aa
description: putative hydrolase [Escherichia coli K12].
coverage: Archaea[1e-27] Bacteria[1e-150] Eukaryota[2e-30]
conserved domains: (Evalue, description)
	3e-84	COG0084, TatD, Mg-dependent DNase [DNA replication, recombination, and repair].
	6e-81	cd01310, TatD_DNAse, TatD like proteins; E.coli TatD is a cytoplasmic protein, shown to have magnesium dependent DNase activity..
	2e-70	pfam01026, TatD_DNase, TatD related DNase. This family of proteins are related to a large superfamily of metalloenzymes. TatD, a member of this family has been shown experimentally to be a DNase enzyme..
	1e-12	COG1099, COG1099, Predicted metal-dependent hydrolases with the TIM-barrel fold [General function prediction only].
----------------------------------------------------
candidate #267:	b1830
likelihood ratios: Total 1.2e+08; Clust 3.3,5.1,5.1; BLAST 20.1,12.1,6.7; KEGG 3.4,3.4,2.4; ExprEco 1.9,4.8,4.6; ExprSce ,,; FusE2 1.0,0.9,0.8; FusE5 ,,; FusE10 ,,;
gene name: b1830	 (NP_416344)	gi: 16129784	length: 682aa
description: carboxy-terminal protease for penicillin-binding protein 3 [Escherichia coli K12].
coverage: Bacteria[0.0] Eukaryota[5e-30]
conserved domains: (Evalue, description)
	2e-97	COG0793, Prc, Periplasmic protease [Cell envelope biogenesis, outer membrane].
	2e-51	smart00245, TSPc, tail specific protease; tail specific protease .
	9e-37	pfam03572, Peptidase_S41, Peptidase family S41B..
	2e-13	cd00988, PDZ_CTP_protease, PDZ domain of C-terminal processing-, tail-specific-, and tricorn proteases, which function in posttranslational protein processing, maturation, and disassembly or degradation, in Bacteria, Archaea, and plant chloroplasts. May be responsible for substrate recognition and/or binding, as most PDZ domains bind C-terminal polypeptides, and binding to internal (non-C-terminal) polypeptides and even to lipids has been demonstrated. In this subfamily of protease-associated PDZ domains a C-terminal beta-strand forms the peptide-binding groove base, a circular permutation with respect to PDZ domains found in Eumetazoan signaling proteins..
----------------------------------------------------
candidate #268:	b3260
likelihood ratios: Total 1.2e+08; Clust 17.2,8.4,4.3; BLAST 4.1,8.5,2.4; KEGG 2.0,2.8,1.9; ExprEco 6.4,7.5,4.8; ExprSce ,,; FusE2 1.0,1.0,1.0; FusE5 ,,; FusE10 ,,;
gene name: b3260	 (NP_417726)	gi: 16131148	length: 321aa
description: conserved protein, FMN-linked [Escherichia coli K12].
coverage: Archaea[5e-52] Bacteria[0.0] Eukaryota[2e-27]
conserved domains: (Evalue, description)
	1e-105	pfam01207, Dus, Dihydrouridine synthase (Dus). Members of this family catalyse the reduction of the 5,6-double bond of a uridine residue on tRNA. Dihydrouridine modification of tRNA is widely observed in prokaryotes and eukaryotes, and also in some archae. Most dihydrouridines are found in the D loop of t-RNAs. The role of dihydrouridine in tRNA is currently unknown, but may increase conformational flexibility of the tRNA. It is likely that different family members have different substrate specificities, which may overlap. Dus 1 from Saccharomyces cerevisiae acts on pre-tRNA-Phe, while Dus 2 acts on pre-tRNA-Tyr and pre-tRNA-Leu. Dus 1 is active as a single subunit, requiring NADPH or NADH, and is stimulated by the presence of FAD. Some family members may be targeted to the mitochondria and even have a role in mitochondria..
	2e-97	COG0042, COG0042, tRNA-dihydrouridine synthase [Translation, ribosomal structure and biogenesis].
----------------------------------------------------
candidate #269:	b2952
likelihood ratios: Total 1.2e+08; Clust 4.7,6.7,6.7; BLAST 30.1,3.4,2.7; KEGG 4.6,2.8,3.4; ExprEco 4.0,4.2,2.8; ExprSce ,,; FusE2 1.0,1.0,1.0; FusE5 ,,; FusE10 ,,;
gene name: b2952	 (NP_417427)	gi: 16130853	length: 188aa
description: conserved hypothetical integral membrane protein [Escherichia coli K12].
coverage: Bacteria[1e-101]
----------------------------------------------------
candidate #270:	b2313
likelihood ratios: Total 1.2e+08; Clust 3.4,5.7,21.6; BLAST 7.3,4.3,3.9; KEGG 5.2,4.3,2.3; ExprEco 3.0,3.2,4.6; ExprSce ,,; FusE2 1.0,1.0,1.0; FusE5 ,,; FusE10 ,,;
gene name: b2313	 (NP_416816)	gi: 16130248	length: 162aa
description: membrane protein required for colicin V production [Escherichia coli K12].
coverage: Bacteria[2e-86]
conserved domains: (Evalue, description)
	2e-25	pfam02674, Colicin_V, Colicin V production protein. Colicin V production protein is required in E. Coli for colicin V production from plasmid pColV-K30. This protein is coded for in the purF operon. .
----------------------------------------------------
candidate #271:	b1983
likelihood ratios: Total 1.2e+08; Clust 1.4,1.9,1.9; BLAST 2.4,7.8,10.3; KEGG 14.0,50.2,26.4; ExprEco 1.2,2.1,2.3; ExprSce ,,; FusE2 1.0,1.0,1.0; FusE5 ,,; FusE10 ,,;
gene name: b1983	 (NP_416490)	gi: 16129927	length: 238aa
description: hypothetical protein b1983 [Escherichia coli K12].
coverage: Bacteria[1e-131] Eukaryota[2e-28]
conserved domains: (Evalue, description)
	1e-73	pfam01709, DUF28, Domain of unknown function DUF28. This domain is found in bacterial and yeast proteins it compromises the entire length or central region of most of the proteins in the family, all of which are hypothetical with no known function. The average length of this domain is approximately 230 amino acids long..
----------------------------------------------------
candidate #272:	b0194
likelihood ratios: Total 1.1e+08; Clust 5.8,36.6,10.5; BLAST 2.2,29.0,4.0; KEGG 1.1,1.8,1.3; ExprEco 3.3,5.0,12.2; ExprSce ,,; FusE2 1.0,0.7,0.5; FusE5 ,,; FusE10 ,,;
gene name: b0194	 (NP_414736)	gi: 16128187	length: 572aa
description: proline tRNA synthetase [Escherichia coli K12].
coverage: Archaea[4e-16] Bacteria[0.0] Eukaryota[3e-75]
conserved domains: (Evalue, description)
	1e-179	cd00779, ProRS_core_prok, Prolyl-tRNA synthetase (ProRS) class II core catalytic domain. ProRS is a homodimer. It is responsible for the attachment of proline to the 3' OH group of ribose of the appropriate tRNA. This domain is primarily responsible for ATP-dependent formation of the enzyme bound aminoacyl-adenylate. Class II assignment is based upon its structure and the presence of three characteristic sequence motifs in the core domain. This subfamily contains the core domain of ProRS from prokaryotes and from the mitochondria of eukaryotes..
	1e-176	COG0442, ProS, Prolyl-tRNA synthetase [Translation, ribosomal structure and biogenesis].
	3e-67	cd00772, ProRS_core, Prolyl-tRNA synthetase (ProRS) class II core catalytic domain. ProRS is a homodimer. It is responsible for the attachment of proline to the 3' OH group of ribose of the appropriate tRNA. This domain is primarily responsible for ATP-dependent formation of the enzyme bound aminoacyl-adenylate. Class II assignment is based upon its structure and the presence of three characteristic sequence motifs in the core domain..
	4e-41	pfam00587, tRNA-synt_2b, tRNA synthetase class II core domain (G, H, P, S and T). Other tRNA synthetase sub-families are too dissimilar to be included. This domain is the core catalytic domain of tRNA synthetases and includes glycyl, histidyl, prolyl, seryl and threonyl tRNA synthetases..
	1e-25	cd00670, Gly_His_Pro_Ser_Thr_tRS_core, Gly_His_Pro_Ser_Thr_tRNA synthetase class II core domain. This domain is the core catalytic domain of tRNA synthetases of the subgroup containing glycyl, histidyl, prolyl, seryl and threonyl tRNA synthetases. It is primarily responsible for ATP-dependent formation of the enzyme bound aminoacyl-adenylate. These enzymes belong to class II aminoacyl-tRNA synthetases (aaRS) based upon their structure and the presence of three characteristic sequence motifs in the core domain. This domain is also found at the C-terminus of eukaryotic GCN2 protein kinase and at the N-terminus of the ATP phosphoribosyltransferase accessory subunit, HisZ and the accessory subunit of mitochondrial polymerase gamma (Pol gamma b) . Most class II tRNA synthetases are dimers, with this subgroup consisting of mostly homodimers. These enzymes attach a specific amino acid to the 3' OH group of ribose of the appropriate tRNA..
	1e-23	cd00002, YbaK, protein family related to YbaK Protein From H. Influenzae (HI1434); prokaryotic domain; function unknown; alignment contains insertion domains of prokaryotic prolyl-tRNA synthetases..
	2e-17	cd00778, ProRS_core_arch_euk, Prolyl-tRNA synthetase (ProRS) class II core catalytic domain. ProRS is a homodimer. It is responsible for the attachment of proline to the 3' OH group of ribose of the appropriate tRNA. This domain is primarily responsible for ATP-dependent formation of the enzyme bound aminoacyl-adenylate. Class II assignment is based upon its structure and the presence of three characteristic sequence motifs in the core domain. This subfamily contains the core domain of ProRS from archaea, the cytoplasm of eukaryotes and some bacteria..
	2e-17	pfam03129, HGTP_anticodon, Anticodon binding domain. This domain is found in histidyl, glycyl, threonyl and prolyl tRNA synthetases; it is probably the anticodon binding domain..
	3e-15	cd00771, ThrRS_core, Threonyl-tRNA synthetase (ThrRS) class II core catalytic domain. ThrRS is a homodimer. It is responsible for the attachment of threonine to the 3' OH group of ribose of the appropriate tRNA. This domain is primarily responsible for ATP-dependent formation of the enzyme bound aminoacyl-adenylate. Class II assignment is based upon its structure and the presence of three characteristic sequence motifs in the core domain..
	2e-14	cd00768, class_II_aaRS-like_core, Class II tRNA amino-acyl synthetase-like catalytic core domain. Class II amino acyl-tRNA synthetases (aaRS) share a common fold and generally attach an amino acid to the 3' OH of ribose of the appropriate tRNA. PheRS is an exception in that it attaches the amino acid at the 2'-OH group, like class I aaRSs. These enzymes are usually homodimers. This domain is primarily responsible for ATP-dependent formation of the enzyme bound aminoacyl-adenylate. The substrate specificity of this reaction is further determined by additional domains. Intererestingly, this domain is also found is asparagine synthase A (AsnA), in the accessory subunit of mitochondrial polymerase gamma and in the bacterial ATP phosphoribosyltransferase regulatory subunit HisZ..
	6e-13	COG0441, ThrS, Threonyl-tRNA synthetase [Translation, ribosomal structure and biogenesis].
----------------------------------------------------
candidate #273:	b0101
likelihood ratios: Total 1.1e+08; Clust 1.4,4.2,2.4; BLAST 7.9,4.8,2.2; KEGG 4.2,6.2,6.7; ExprEco 6.6,20.6,3.9; ExprSce ,,; FusE2 1.0,1.0,1.0; FusE5 ,,; FusE10 ,,;
gene name: b0101	 (NP_414643)	gi: 16128094	length: 65aa
description: hypothetical protein b0101 [Escherichia coli K12].
coverage: Bacteria[1e-33]
conserved domains: (Evalue, description)
	5e-19	pfam03884, DUF329, Domain of unknown function (DUF329). The function of this short domain is unknown it contains four conserved cysteines and may therefore be involved in zinc binding..
----------------------------------------------------
candidate #274:	b2899
likelihood ratios: Total 1.1e+08; Clust 4.7,33.6,6.5; BLAST 1.7,2.6,5.1; KEGG 1.7,16.3,21.8; ExprEco 3.1,3.2,2.2; ExprSce ,,; FusE2 1.3,0.7,0.4; FusE5 ,,; FusE10 ,,;
gene name: b2899	 (NP_417375)	gi: 16130801	length: 219aa
description: putative oxidoreductase [Escherichia coli K12].
coverage: Bacteria[1e-120] Eukaryota[3e-73]
conserved domains: (Evalue, description)
	1e-50	COG1272, COG1272, Predicted membrane protein, hemolysin III homolog [General function prediction only].
	1e-25	pfam03006, UPF0073, Uncharacterised protein family (Hly-III / UPF0073). Members of this family are integral membrane proteins. This family includes a protein with hemolytic activity from Bacillus cereus. It is not clear if all the members of this family are hemolysins. It has been proposed that YOL002c encodes a Saccharomyces cerevisiae protein that plays a key role in metabolic pathways that regulate lipid and phosphate metabolism..
----------------------------------------------------
candidate #275:	b0437
likelihood ratios: Total 1.0e+08; Clust 3.8,12.7,10.5; BLAST 1.5,3.4,3.8; KEGG 5.6,6.0,9.1; ExprEco 1.9,3.7,4.9; ExprSce ,,; FusE2 1.0,1.0,1.0; FusE5 ,,; FusE10 ,,;
gene name: b0437	 (NP_414971)	gi: 16128422	length: 207aa
description: ATP-dependent proteolytic subunit of clpA-clpP serine protease, heat shock protein F21.5 [Escherichia coli K12].
coverage: Bacteria[1e-114] Eukaryota[3e-65]
conserved domains: (Evalue, description)
	8e-89	COG0740, ClpP, Protease subunit of ATP-dependent Clp proteases [Posttranslational modification, protein turnover, chaperones / Intracellular trafficking and secretion].
	2e-86	pfam00574, CLP_protease, Clp protease. The Clp protease has an active site catalytic triad. In E. coli Clp protease, ser-111, his-136 and asp-185 form the catalytic triad. One member has lost all of these active site residues and is therefore inactive. Some members contain one or two large insertions..
----------------------------------------------------
candidate #276:	b0924
likelihood ratios: Total 1.0e+08; Clust 2.4,7.6,3.9; BLAST 6.7,3.9,5.2; KEGG 62.8,4.5,11.7; ExprEco 1.4,1.4,1.6; ExprSce ,,; FusE2 1.0,1.0,1.0; FusE5 ,,; FusE10 ,,;
gene name: b0924	 (NP_415444)	gi: 16128891	length: 1486aa
description: kinesin-like cell division protein involved in chromosome partitioning [Escherichia coli K12].
coverage: Archaea[6e-16] Bacteria[0.0] Eukaryota[2e-24]
conserved domains: (Evalue, description)
	0.0	COG3096, MukB, Uncharacterized protein involved in chromosome partitioning [Cell division and chromosome partitioning].
	3e-15	COG1196, Smc, Chromosome segregation ATPases [Cell division and chromosome partitioning].
----------------------------------------------------
candidate #277:	b0780
likelihood ratios: Total 9.8e+07; Clust 2.3,4.5,5.8; BLAST 5.1,6.8,34.2; KEGG 5.3,10.9,10.8; ExprEco 1.6,1.5,1.2; ExprSce ,,; FusE2 1.0,0.9,0.9; FusE5 ,,; FusE10 ,,;
gene name: b0780	 (NP_415301)	gi: 16128748	length: 302aa
description: putative phosphatase/sulfatase [Escherichia coli K12].
coverage: Bacteria[1e-167] Eukaryota[7e-88]
conserved domains: (Evalue, description)
	3e-81	pfam01933, UPF0052, Uncharacterized protein family UPF0052..
----------------------------------------------------
candidate #278:	b0884
likelihood ratios: Total 9.6e+07; Clust 2.1,9.8,5.5; BLAST 2.2,8.0,4.6; KEGG 3.2,5.8,5.1; ExprEco 4.0,9.6,3.0; ExprSce ,,; FusE2 1.0,1.0,1.0; FusE5 ,,; FusE10 ,,;
gene name: b0884	 (NP_415404)	gi: 16128851	length: 72aa
description: protein chain initiation factor IF-1 [Escherichia coli K12].
coverage: Bacteria[4e-34] Eukaryota[2e-21]
conserved domains: (Evalue, description)
	9e-26	COG0361, InfA, Translation initiation factor 1 (IF-1) [Translation, ribosomal structure and biogenesis].
----------------------------------------------------
candidate #279:	b2948
likelihood ratios: Total 9.4e+07; Clust 5.2,3.4,4.8; BLAST 5.9,9.5,3.0; KEGG 5.1,9.3,3.9; ExprEco 3.7,3.4,2.9; ExprSce ,,; FusE2 1.0,1.0,1.0; FusE5 ,,; FusE10 ,,;
gene name: b2948	 (NP_417423)	gi: 49176288	length: 211aa
description: hypothetical protein b2948 [Escherichia coli K12].
coverage: Bacteria[1e-118]
conserved domains: (Evalue, description)
	1e-62	pfam02622, DUF179, Uncharacterized ACR, COG1678..
----------------------------------------------------
candidate #280:	b0059
likelihood ratios: Total 9.2e+07; Clust 31.0,6.0,5.6; BLAST 17.4,10.7,3.5; KEGG 1.4,1.6,2.3; ExprEco 7.7,3.0,2.1; ExprSce ,,; FusE2 1.0,0.9,0.6; FusE5 ,,; FusE10 ,,;
gene name: b0059	 (NP_414601)	gi: 16128053	length: 968aa
description: ATPase associated with RNA polymerase and transcriptional activator [Escherichia coli K12].
coverage: Archaea[2e-43] Bacteria[0.0] Eukaryota[1e-09]
conserved domains: (Evalue, description)
	6e-78	COG0553, HepA, Superfamily II DNA/RNA helicases, SNF2 family [Transcription / DNA replication, recombination, and repair].
	6e-57	pfam00176, SNF2_N, SNF2 family N-terminal domain. This domain is found in proteins involved in a variety of processes including transcription regulation (e.g., SNF2, STH1, brahma, MOT1) , DNA repair (e.g., ERCC6, RAD16, RAD5), DNA recombination (e.g., RAD54), and chromatin unwinding (e.g., ISWI) as well as a variety of other proteins with little functional information (e.g., lodestar, ETL1)..
	8e-18	cd00079, HELICc, Helicase superfamily c-terminal domain; associated with DEXDc-, DEAD-, and DEAH-box proteins, yeast initiation factor 4A, Ski2p, and Hepatitis C virus NS3 helicases; this domain is found in a wide variety of helicases and helicase related proteins; may not be an autonomously folding unit, but an integral part of the helicase; 4 helicase superfamilies at present according to the organization of their signature motifs; all helicases share the ability to unwind nucleic acid duplexes with a distinct directional polarity; they utilize the free energy from nucleoside triphosphate hydrolysis to fuel their translocation along DNA, unwinding the duplex in the process.
	2e-16	cd00269, DEXHc, DEXH-box helicases. A diverse family of proteins involved in ATP-dependent DNA or RNA unwinding, needed in a variety of cellular processes. The name derives from the sequence of the Walker B motif (motif II). This domain contains the ATP-binding region..
	8e-16	smart00487, DEXDc, DEAD-like helicases superfamily; .
	9e-16	cd00046, DEXDc, DEAD-like helicases superfamily. A diverse family of proteins involved in ATP-dependent RNA or DNA unwinding. This domain contains the ATP-binding region..
	2e-12	smart00490, HELICc, helicase superfamily c-terminal domain; .
	4e-12	pfam00271, Helicase_C, Helicase conserved C-terminal domain. TThis domain family is found in a wide variety of helicases and helicase related proteins. It may be that this is not an autonomously folding unit, but an integral part of the helicase..
	1e-11	COG0513, SrmB, Superfamily II DNA and RNA helicases [DNA replication, recombination, and repair / Transcription / Translation, ribosomal structure and biogenesis].
----------------------------------------------------
candidate #281:	b1653
likelihood ratios: Total 9.0e+07; Clust 1.4,2.6,2.1; BLAST 6.9,8.2,4.1; KEGG 12.1,17.4,37.1; ExprEco 1.7,2.4,1.6; ExprSce ,,; FusE2 1.0,1.0,1.0; FusE5 ,,; FusE10 ,,;
gene name: b1653	 (NP_416170)	gi: 16129611	length: 1538aa
description: member of ATP-dependent helicase superfamily II [Escherichia coli K12].
coverage: Archaea[1e-116] Bacteria[0.0] Eukaryota[1e-17]
conserved domains: (Evalue, description)
	0.0	COG1201, Lhr, Lhr-like helicases [General function prediction only].
	2e-37	COG1205, COG1205, Distinct helicase family with a unique C-terminal domain including a metal-binding cysteine cluster [General function prediction only].
	8e-35	COG1204, COG1204, Superfamily II helicase [General function prediction only].
	2e-30	pfam00270, DEAD, DEAD/DEAH box helicase. Members of this family include the DEAD and DEAH box helicases. Helicases are involved in unwinding nucleic acids. The DEAD box helicases are involved in various aspects of RNA metabolism, including nuclear transcription, pre mRNA splicing, ribosome biogenesis, nucleocytoplasmic transport, translation, RNA decay and organellar gene expression..
	4e-23	smart00487, DEXDc, DEAD-like helicases superfamily; .
	2e-22	COG0513, SrmB, Superfamily II DNA and RNA helicases [DNA replication, recombination, and repair / Transcription / Translation, ribosomal structure and biogenesis].
	9e-21	COG1202, COG1202, Superfamily II helicase, archaea-specific [General function prediction only].
	1e-16	cd00269, DEXHc, DEXH-box helicases. A diverse family of proteins involved in ATP-dependent DNA or RNA unwinding, needed in a variety of cellular processes. The name derives from the sequence of the Walker B motif (motif II). This domain contains the ATP-binding region..
	2e-15	cd00046, DEXDc, DEAD-like helicases superfamily. A diverse family of proteins involved in ATP-dependent RNA or DNA unwinding. This domain contains the ATP-binding region..
	5e-14	COG0514, RecQ, Superfamily II DNA helicase [DNA replication, recombination, and repair].
	2e-13	COG4581, COG4581, Superfamily II RNA helicase [DNA replication, recombination, and repair].
	9e-12	smart00490, HELICc, helicase superfamily c-terminal domain; .
	1e-11	cd00079, HELICc, Helicase superfamily c-terminal domain; associated with DEXDc-, DEAD-, and DEAH-box proteins, yeast initiation factor 4A, Ski2p, and Hepatitis C virus NS3 helicases; this domain is found in a wide variety of helicases and helicase related proteins; may not be an autonomously folding unit, but an integral part of the helicase; 4 helicase superfamilies at present according to the organization of their signature motifs; all helicases share the ability to unwind nucleic acid duplexes with a distinct directional polarity; they utilize the free energy from nucleoside triphosphate hydrolysis to fuel their translocation along DNA, unwinding the duplex in the process.
----------------------------------------------------
candidate #282:	b2806
likelihood ratios: Total 8.8e+07; Clust 2.4,2.8,2.2; BLAST 5.3,5.1,1.9; KEGG 8.8,2.5,2.6; ExprEco 2.5,4.3,2.1; ExprSce ,,; FusE2 1.3,11.5,6.4; FusE5 ,,; FusE10 ,,;
gene name: b2806	 (NP_417286)	gi: 16130713	length: 366aa
description: putative RNA 2'-O-ribose methyltransferase [Escherichia coli K12].
coverage: Bacteria[0.0] Eukaryota[3e-11]
conserved domains: (Evalue, description)
	0.0	COG2933, COG2933, Predicted SAM-dependent methyltransferase [General function prediction only].
----------------------------------------------------
candidate #283:	b3294
likelihood ratios: Total 8.2e+07; Clust 9.6,8.8,5.2; BLAST 3.3,18.4,3.5; KEGG 3.5,7.8,5.9; ExprEco 1.3,1.7,2.5; ExprSce ,,; FusE2 1.0,1.0,1.0; FusE5 ,,; FusE10 ,,;
gene name: b3294	 (NP_417753)	gi: 16131173	length: 127aa
description: 50S ribosomal subunit protein L17 [Escherichia coli K12].
coverage: Bacteria[1e-65] Eukaryota[8e-24]
conserved domains: (Evalue, description)
	4e-46	COG0203, RplQ, Ribosomal protein L17 [Translation, ribosomal structure and biogenesis].
	1e-31	pfam01196, Ribosomal_L17, Ribosomal protein L17..
----------------------------------------------------
candidate #284:	b1738
likelihood ratios: Total 8.1e+07; Clust 1.3,2.1,2.6; BLAST 1.9,6.5,33.7; KEGG 15.4,22.1,27.9; ExprEco 1.4,1.5,1.3; ExprSce ,,; FusE2 1.0,1.0,1.0; FusE5 ,,; FusE10 ,,;
gene name: b1738	 (NP_416252)	gi: 16129692	length: 106aa
description: PEP-dependent phosphotransferase enzyme IV for cellobiose, arbutin, and salicin [Escherichia coli K12].
coverage: Bacteria[2e-52]
conserved domains: (Evalue, description)
	1e-30	cd00133, PTS_IIB_lac, PTS system, lactose/cellobiose specific IIB subunit. The bacterial phosphoenolpyruvate: sugar phosphotransferase system (PTS) is a multi-protein system involved in the regulation of a variety of metabolic and transcriptional processes. This family is one of four structurally and functionally distinct group IIB PTS system cytoplasmic enzymes, necessary for the uptake of carbohydrates across the cytoplasmic membrane and their phosphorylation.
	1e-27	COG1440, CelA, Phosphotransferase system cellobiose-specific component IIB [Carbohydrate transport and metabolism].
	6e-11	pfam02302, PTS_IIB, PTS system, Lactose/Cellobiose specific IIB subunit. The bacterial phosphoenolpyruvate: sugar phosphotransferase system (PTS) is a multi-protein system involved in the regulation of a variety of metabolic and transcriptional processes. The lactose/cellobiose-specific family are one of four structurally and functionally distinct group IIB PTS system cytoplasmic enzymes. The fold of IIB cellobiose shows similar structure to mammalian tyrosine phosphatases. .
----------------------------------------------------
candidate #285:	b2513
likelihood ratios: Total 7.8e+07; Clust 2.9,57.3,3.5; BLAST 7.1,3.5,2.4; KEGG 2.2,2.4,4.2; ExprEco 1.8,6.3,8.9; ExprSce ,,; FusE2 1.0,1.0,1.0; FusE5 ,,; FusE10 ,,;
gene name: b2513	 (NP_417008)	gi: 16130438	length: 206aa
description: hypothetical protein b2513 [Escherichia coli K12].
coverage: Bacteria[1e-109]
conserved domains: (Evalue, description)
	2e-60	COG2976, COG2976, Uncharacterized protein conserved in bacteria [Function unknown].
----------------------------------------------------
candidate #286:	b2813
likelihood ratios: Total 7.7e+07; Clust 2.0,3.9,3.4; BLAST 63.8,3.8,4.4; KEGG 20.4,2.0,2.0; ExprEco 3.7,3.4,2.6; ExprSce ,,; FusE2 1.0,1.0,1.0; FusE5 ,,; FusE10 ,,;
gene name: b2813	 (NP_417293)	gi: 16130720	length: 365aa
description: membrane-bound lytic murein transglycosylase A [Escherichia coli K12].
coverage: Bacteria[0.0]
conserved domains: (Evalue, description)
	1e-127	COG2821, MltA, Membrane-bound lytic murein transglycosylase [Cell envelope biogenesis, outer membrane].
	6e-62	pfam03562, MltA, MltA N-terminal domain. This presumed domain is found in MltA a murein degrading transglycosylase enzyme. It is not clear if this or pfam06725 is the catalytic portion of the protein..
	3e-21	pfam06725, 3D, 3D domain. This short presumed domain contains three conserved aspartate residues, hence the name 3D. This conservation is suggestive of a cation binding function. The central aspartate is found in a DTG motif that is suggestive of a peptidase like active site (Bateman A pers. obs.)..
----------------------------------------------------
candidate #287:	b3614
likelihood ratios: Total 7.7e+07; Clust 19.9,2.9,2.4; BLAST 4.2,2.2,1.7; KEGG 5.0,1.6,1.9; ExprEco 23.1,17.4,5.6; ExprSce ,,; FusE2 1.0,1.0,1.0; FusE5 ,,; FusE10 ,,;
gene name: b3614	 (NP_418071)	gi: 49176380	length: 277aa
description: hypothetical protein b3614 [Escherichia coli K12].
coverage: Bacteria[1e-156]
conserved domains: (Evalue, description)
	6e-69	pfam04748, Polysacc_deac_2, Divergent polysaccharide deacetylase. This family is divergently related to pfam01522 (personal obs:Yeats C)..
----------------------------------------------------
candidate #288:	b1703
likelihood ratios: Total 7.5e+07; Clust 135.6,5.0,3.3; BLAST 2.8,2.6,3.7; KEGG 28.4,2.5,2.8; ExprEco 1.8,1.8,1.9; ExprSce ,,; FusE2 1.0,1.0,1.0; FusE5 ,,; FusE10 ,,;
gene name: b1703	 (NP_416218)	gi: 16129659	length: 277aa
description: hypothetical protein b1703 [Escherichia coli K12].
coverage: Bacteria[1e-154] Eukaryota[2e-72]
conserved domains: (Evalue, description)
	8e-90	pfam03618, DUF299, Domain of unknown function (DUF299). Family of bacterial proteins with no known function..
----------------------------------------------------
candidate #289:	b3200
likelihood ratios: Total 7.5e+07; Clust 3.7,5.5,3.5; BLAST 10.7,4.0,2.5; KEGG 9.9,6.1,3.0; ExprEco 4.8,5.4,2.0; ExprSce ,,; FusE2 1.0,1.0,1.0; FusE5 ,,; FusE10 ,,;
gene name: b3200	 (NP_417667)	gi: 16131090	length: 185aa
description: putative transport protein (ABC superfamily, peri_bind) [Escherichia coli K12].
coverage: Bacteria[1e-100]
conserved domains: (Evalue, description)
	6e-51	COG1934, COG1934, Uncharacterized protein conserved in bacteria [Function unknown].
	6e-41	pfam03968, OstA, OstA-like protein. This family of proteins are mostly uncharacterised. However the family does include E. coli OstA that has been characterised as an organic solvent tolerance protein..
----------------------------------------------------
candidate #290:	b2733
likelihood ratios: Total 7.5e+07; Clust 18.2,10.6,5.2; BLAST 2.0,2.1,2.0; KEGG 7.2,1.9,4.3; ExprEco 2.4,4.4,2.9; ExprSce ,,; FusE2 2.1,4.8,0.4; FusE5 ,,; FusE10 ,,;
gene name: b2733	 (NP_417213)	gi: 16130640	length: 853aa
description: methyl-directed mismatch repair [Escherichia coli K12].
coverage: Archaea[1e-180] Bacteria[0.0] Eukaryota[1e-114]
conserved domains: (Evalue, description)
	0.0	COG0249, MutS, Mismatch repair ATPase (MutS family) [DNA replication, recombination, and repair].
	1e-108	pfam00488, MutS_V, MutS domain V. This domain is found in proteins of the MutS family (DNA mismatch repair proteins) and is found associated with pfam01624, pfam05188, pfam05192 and pfam05190. The mutS family of proteins is named after the Salmonella typhimurium MutS protein involved in mismatch repair; other members of the family included the eukaryotic MSH 1,2,3, 4,5 and 6 proteins. These have various roles in DNA repair and recombination. Human MSH has been implicated in non-polyposis colorectal carcinoma (HNPCC) and is a mismatch binding protein. The aligned region corresponds with domain V of Thermus aquaticus MutS, which contains a Walker A motif, and is structurally similar to the ATPase domain of ABC transporters..
	5e-77	smart00534, MUTSac, ATPase domain of DNA mismatch repair MUTS family; .
	8e-77	smart00533, MUTSd, DNA-binding domain of DNA mismatch repair MUTS family; .
	3e-45	pfam01624, MutS_I, MutS domain I. This domain is found in proteins of the MutS family (DNA mismatch repair proteins) and is found associated with pfam00488, pfam05188, pfam05192 and pfam05190. The MutS family of proteins is named after the Salmonella typhimurium MutS protein involved in mismatch repair; other members of the family included the eukaryotic MSH 1,2,3, 4,5 and 6 proteins. These have various roles in DNA repair and recombination. Human MSH has been implicated in non-polyposis colorectal carcinoma (HNPCC) and is a mismatch binding protein. The aligned region corresponds with globular domain I, which is involved in DNA binding, in Thermus aquaticus MutS as characterised in..
	1e-30	pfam05188, MutS_II, MutS domain II. This domain is found in proteins of the MutS family (DNA mismatch repair proteins) and is found associated with pfam00488, pfam01624, pfam05192 and pfam05190. The MutS family of proteins is named after the Salmonella typhimurium MutS protein involved in mismatch repair; other members of the family included the eukaryotic MSH 1,2,3, 4,5 and 6 proteins. These have various roles in DNA repair and recombination. Human MSH has been implicated in non-polyposis colorectal carcinoma (HNPCC) and is a mismatch binding protein. This domain corresponds to domain II in Thermus aquaticus MutS, and has similarity resembles RNAse-H-like domains (see pfam00075)..
	9e-27	COG1193, COG1193, Mismatch repair ATPase (MutS family) [DNA replication, recombination, and repair].
	7e-25	pfam05190, MutS_IV, MutS family domain IV. This domain is found in proteins of the MutS family (DNA mismatch repair proteins) and is found associated with pfam01624, pfam05188, pfam05192 and pfam00488. The mutS family of proteins is named after the Salmonella typhimurium MutS protein involved in mismatch repair; other members of the family included the eukaryotic MSH 1,2,3, 4,5 and 6 proteins. These have various roles in DNA repair and recombination. Human MSH has been implicated in non-polyposis colorectal carcinoma (HNPCC) and is a mismatch binding protein. The aligned region corresponds in part with globular domain IV, which is involved in DNA binding, in Thermus aquaticus MutS as characterised in..
----------------------------------------------------
candidate #291:	b0211
likelihood ratios: Total 7.4e+07; Clust 2.0,7.5,3.5; BLAST 30.6,2.5,2.6; KEGG 6.5,2.6,2.3; ExprEco 6.2,7.1,4.1; ExprSce ,,; FusE2 1.0,1.0,1.0; FusE5 ,,; FusE10 ,,;
gene name: b0211	 (NP_414747)	gi: 16128198	length: 452aa
description: lytic murein transglycosylase C, membrane-bound [Escherichia coli K12].
coverage: Bacteria[0.0] Eukaryota[3e-08]
conserved domains: (Evalue, description)
	5e-25	pfam01464, SLT, Transglycosylase SLT domain. This family is distantly related to pfam00062..
	3e-21	pfam06474, MLTD_N, MLTD_N..
	9e-20	cd00254, LT_GEWL, Lytic Transglycosylase (LT) and Goose Egg White Lysozyme (GEWL) domain. Members include the soluble and insoluble membrane-bound LTs in bacteria, the LTs in bacteriophage lambda, as well as, the eukaryotic "goose-type" lysozymes (GEWL). LTs catalyze the cleavage of the beta-1,4-glycosidic bond between N-acetylmuramic acid (MurNAc) and N-acetyl-D-glucosamine (GlcNAc), as do "goose-type" lysozymes. However, in addition to this, they also make a new glycosidic bond with the C6 hydroxyl group of the same muramic acid residue..
	3e-12	COG0741, MltE, Soluble lytic murein transglycosylase and related regulatory proteins (some contain LysM/invasin domains) [Cell envelope biogenesis, outer membrane].
----------------------------------------------------
candidate #292:	b0473
likelihood ratios: Total 7.2e+07; Clust 3.7,7.3,5.1; BLAST 8.2,26.7,7.7; KEGG 4.1,4.3,3.2; ExprEco 1.4,2.0,2.7; ExprSce ,,; FusE2 2.1,0.8,0.4; FusE5 ,,; FusE10 ,,;
gene name: b0473	 (NP_415006)	gi: 16128457	length: 624aa
description: chaperone Hsp90, heat shock protein C 62.5 [Escherichia coli K12].
coverage: Archaea[4e-09] Bacteria[0.0] Eukaryota[1e-131]
conserved domains: (Evalue, description)
	0.0	COG0326, HtpG, Molecular chaperone, HSP90 family [Posttranslational modification, protein turnover, chaperones].
	1e-92	pfam00183, HSP90, Hsp90 protein..
----------------------------------------------------
candidate #293:	b3164
likelihood ratios: Total 7.1e+07; Clust 12.5,14.7,9.0; BLAST 3.5,4.4,3.2; KEGG 1.2,3.1,1.9; ExprEco 3.6,7.9,4.2; ExprSce ,,; FusE2 1.0,1.0,1.0; FusE5 ,,; FusE10 ,,;
gene name: b3164	 (NP_417633)	gi: 49176320	length: 734aa
description: polynucleotide phosphorylase, has polyadenylase activity [Escherichia coli K12].
coverage: Archaea[7e-15] Bacteria[0.0] Eukaryota[1e-154]
conserved domains: (Evalue, description)
	0.0	COG1185, Pnp, Polyribonucleotide nucleotidyltransferase (polynucleotide phosphorylase) [Translation, ribosomal structure and biogenesis].
	8e-33	pfam01138, RNase_PH, 3' exoribonuclease family, domain 1. This family includes 3'-5' exoribonucleases. Ribonuclease PH contains a single copy of this domain, and removes nucleotide residues following the -CCA terminus of tRNA. Polyribonucleotide nucleotidyltransferase (PNPase) contains two tandem copies of the domain. PNPase is involved in mRNA degradation in a 3'-5' direction. The exosome is a 3'-5' exoribonuclease complex that is required for 3' processing of the 5.8S rRNA. Three of its five protein components contain a copy of this domain. A hypothetical protein from S. pombe appears to belong to an uncharacterised subfamily. This subfamily is found in both eukaryotes and archaebacteria..
	5e-22	COG1098, VacB, Predicted RNA binding protein (contains ribosomal protein S1 domain) [Translation, ribosomal structure and biogenesis].
	1e-21	pfam03726, PNPase, Polyribonucleotide nucleotidyltransferase, RNA binding domain. This family contains the RNA binding domain of Polyribonucleotide nucleotidyltransferase (PNPase) PNPase is involved in mRNA degradation in a 3'-5' direction..
	2e-18	COG0689, Rph, RNase PH [Translation, ribosomal structure and biogenesis].
	3e-18	COG0539, RpsA, Ribosomal protein S1 [Translation, ribosomal structure and biogenesis].
	2e-16	smart00316, S1, Ribosomal protein S1-like RNA-binding domain; .
	3e-15	cd00164, S1, Ribosomal protein S1-like RNA-binding domain. Found in a wide variety of RNA-associated proteins. Originally identified in S1 ribosomal protein. Multiple copies of S1 are arranged in tandem. S1 is structurally similar to Cold Shock Domains (CSD), both are members of the Oligonucleotide/oligosaccharide Binding (OB) superfamily..
	7e-15	pfam00575, S1, S1 RNA binding domain. The S1 domain occurs in a wide range of RNA associated proteins. It is structurally similar to cold shock protein which binds nucleic acids. The S1 domain has an OB-fold structure..
	2e-13	COG2183, Tex, Transcriptional accessory protein [Transcription].
	7e-12	COG1093, SUI2, Translation initiation factor 2, alpha subunit (eIF-2alpha) [Translation, ribosomal structure and biogenesis].
----------------------------------------------------
candidate #294:	b2614
likelihood ratios: Total 7.1e+07; Clust 90.7,7.2,5.6; BLAST 2.2,5.6,3.3; KEGG 1.2,3.4,3.1; ExprEco 1.9,4.2,5.6; ExprSce ,,; FusE2 1.0,0.9,0.9; FusE5 ,,; FusE10 ,,;
gene name: b2614	 (NP_417104)	gi: 16130533	length: 197aa
description: Hsp 24 nucleotide exchange factor [Escherichia coli K12].
coverage: Archaea[9e-22] Bacteria[1e-104] Eukaryota[1e-20]
conserved domains: (Evalue, description)
	5e-39	COG0576, GrpE, Molecular chaperone GrpE (heat shock protein) [Posttranslational modification, protein turnover, chaperones].
	1e-38	pfam01025, GrpE, GrpE..
----------------------------------------------------
candidate #295:	b0913
likelihood ratios: Total 6.8e+07; Clust 38.3,72.1,9.3; BLAST 22.1,2.7,3.3; KEGG 1.7,1.7,1.6; ExprEco 1.6,1.5,1.2; ExprSce ,,; FusE2 1.0,1.0,1.0; FusE5 ,,; FusE10 ,,;
gene name: b0913	 (NP_415433)	gi: 49176059	length: 780aa
description: putative recombination protein, metallo-hydrolase domain [Escherichia coli K12].
coverage: Archaea[2e-12] Bacteria[0.0]
conserved domains: (Evalue, description)
	1e-78	COG2333, ComEC, Predicted hydrolase (metallo-beta-lactamase superfamily) [General function prediction only].
	3e-51	COG0658, ComEC, Predicted membrane metal-binding protein [General function prediction only].
	3e-46	pfam03772, Competence, Competence protein. Members of this family are integral membrane proteins with 6 predicted transmembrane helices. Some members of this family have been shown to be essential for bacterial competence in uptake of extracellular DNA. These proteins may transport DNA across the cell membrane. These proteins contain a highly conserved motif in the amino terminal transmembrane region that has two histidines that may form a metal binding site..
----------------------------------------------------
candidate #296:	b3152
likelihood ratios: Total 6.6e+07; Clust 4.7,1.9,2.0; BLAST 191.0,3.5,6.2; KEGG 59.5,1.7,1.7; ExprEco 2.3,1.5,2.0; ExprSce ,,; FusE2 1.0,0.9,0.9; FusE5 ,,; FusE10 ,,;
gene name: b3152	 (NP_417621)	gi: 16131044	length: 226aa
description: putative NADH dehydrogenase [Escherichia coli K12].
coverage: Archaea[5e-06] Bacteria[1e-126] Eukaryota[3e-21]
conserved domains: (Evalue, description)
	4e-25	COG0702, COG0702, Predicted nucleoside-diphosphate-sugar epimerases [Cell envelope biogenesis, outer membrane / Carbohydrate transport and metabolism].
----------------------------------------------------
candidate #297:	b2748
likelihood ratios: Total 6.6e+07; Clust 39.7,9.7,3.5; BLAST 8.9,3.7,2.5; KEGG 3.1,2.9,1.9; ExprEco 2.1,8.4,2.0; ExprSce ,,; FusE2 1.0,1.0,1.0; FusE5 ,,; FusE10 ,,;
gene name: b2748	 (NP_417228)	gi: 16130655	length: 103aa
description: hypothetical protein b2748 [Escherichia coli K12].
coverage: Bacteria[5e-53]
conserved domains: (Evalue, description)
	4e-24	COG2919, COG2919, Septum formation initiator [Cell division and chromosome partitioning].
	1e-22	pfam04977, DivIC, Septum formation initiator. DivIC from B. subtilis is necessary for both vegetative and sporulation septum formation. These proteins are mainly composed of an amino terminal coiled-coil..
----------------------------------------------------
candidate #298:	b3466
likelihood ratios: Total 6.5e+07; Clust 5.0,7.1,3.1; BLAST 2.1,2.1,1.5; KEGG 3.0,4.1,2.3; ExprEco 234.2,3.4,3.9; ExprSce ,,; FusE2 1.0,1.0,1.0; FusE5 ,,; FusE10 ,,;
gene name: b3466	 (NP_417923)	gi: 16131338	length: 89aa
description: hypothetical protein b3466 [Escherichia coli K12].
coverage: Bacteria[5e-45]
----------------------------------------------------
candidate #299:	b2830
likelihood ratios: Total 6.4e+07; Clust 3.0,8.5,3.6; BLAST 7.5,9.3,6.3; KEGG 9.1,2.4,2.2; ExprEco 2.2,4.6,3.1; ExprSce ,,; FusE2 1.0,1.0,1.0; FusE5 ,,; FusE10 ,,;
gene name: b2830	 (NP_417307)	gi: 16130734	length: 176aa
description: nucleotide hydrolase, acts on adenosine(5')-pentaphospho-(5')-adenosine (Nudix family) [Escherichia coli K12].
coverage: Bacteria[1e-102] Eukaryota[1e-22]
conserved domains: (Evalue, description)
	7e-17	pfam00293, NUDIX, NUDIX domain..
	5e-11	COG0494, MutT, NTP pyrophosphohydrolases including oxidative damage repair enzymes [DNA replication, recombination, and repair / General function prediction only].
----------------------------------------------------
candidate #300:	b3248
likelihood ratios: Total 6.4e+07; Clust 6.2,4.1,4.0; BLAST 2.5,3.7,3.3; KEGG 40.4,4.2,2.6; ExprEco 4.3,3.6,4.8; ExprSce ,,; FusE2 1.1,0.9,0.7; FusE5 ,,; FusE10 ,,;
gene name: b3248	 (NP_417714)	gi: 16131136	length: 197aa
description: hypothetical protein b3248 [Escherichia coli K12].
coverage: Archaea[2e-29] Bacteria[1e-106] Eukaryota[3e-29]
conserved domains: (Evalue, description)
	3e-66	COG0424, Maf, Nucleotide-binding protein implicated in inhibition of septum formation [Cell division and chromosome partitioning].
	3e-65	pfam02545, Maf, Maf-like protein. Maf is a putative inhibitor of septum formation in eukaryotes, bacteria, and archaea..
	2e-64	cd00555, Maf, Nucleotide binding protein Maf. Maf has been implicated in inhibition of septum formation in eukaryotes, bacteria and archaea, but homologs in B.subtilis and S.cerevisiae are nonessential for cell division. Maf has been predicted to be a nucleotide- or nucleic acid-binding protein with structural similarity to the hypoxanthine/xanthine NTP pyrophosphatase Ham1 from Methanococcus jannaschii, RNase H from Escherichia coli, and some other nucleotide or RNA-binding proteins..
	3e-45	cd00985, Maf_Ham1, Maf_Ham1. Maf, a nucleotide binding protein, has been implicated in inhibition of septum formation in eukaryotes, bacteria and archaea. A Ham1-related protein from Methanococcus jannaschii is a novel NTPase that has been shown to hydrolyze nonstandard nucleotides, such as hypoxanthine/xanthine NTP, but not standard nucleotides..
----------------------------------------------------
candidate #301:	b1174
likelihood ratios: Total 6.4e+07; Clust 3.1,5.9,3.9; BLAST 4.7,2.7,7.1; KEGG 9.0,3.7,6.4; ExprEco 1.7,3.6,7.6; ExprSce ,,; FusE2 1.0,1.0,1.0; FusE5 ,,; FusE10 ,,;
gene name: b1174	 (NP_415692)	gi: 16129137	length: 88aa
description: cell division topological specificity factor, reverses MinC inhibition of ftsZ ring formation [Escherichia coli K12].
coverage: Bacteria[2e-42]
conserved domains: (Evalue, description)
	5e-26	pfam03776, MinE, Septum formation topological specificity factor MinE. The E. coli minicell locus was shown to code for three gene products (MinC, MinD, and MinE) whose coordinate action is required for proper placement of the division septum. The minE gene codes for a topological specificity factor that, in wild-type cells, prevents the division inhibitor from acting at internal division sites while permitting it to block septation at polar sites..
	2e-25	COG0851, MinE, Septum formation topological specificity factor [Cell division and chromosome partitioning].
----------------------------------------------------
candidate #302:	b4242
likelihood ratios: Total 6.3e+07; Clust 4.4,3.1,3.1; BLAST 4.9,3.8,3.6; KEGG 1.8,3.6,3.1; ExprEco 8.6,57.2,3.4; ExprSce ,,; FusE2 1.1,0.8,0.7; FusE5 ,,; FusE10 ,,;
gene name: b4242	 (NP_418663)	gi: 16132064	length: 898aa
description: Mg2+ transport ATPase, P-type 1 [Escherichia coli K12].
coverage: Archaea[1e-159] Bacteria[0.0] Eukaryota[0.0]
conserved domains: (Evalue, description)
	0.0	COG0474, MgtA, Cation transport ATPase [Inorganic ion transport and metabolism].
	1e-59	COG2217, ZntA, Cation transport ATPase [Inorganic ion transport and metabolism].
	2e-57	pfam00122, E1-E2_ATPase, E1-E2 ATPase..
	5e-29	COG2216, KdpB, High-affinity K+ transport system, ATPase chain B [Inorganic ion transport and metabolism].
	1e-11	pfam00690, Cation_ATPase_N, Cation transporter/ATPase, N-terminus. Members of this families are involved in Na+/K+, H+/K+, Ca++ and Mg++ transport..
----------------------------------------------------
candidate #303:	b3297
likelihood ratios: Total 6.1e+07; Clust 8.0,9.0,5.4; BLAST 14.8,3.2,2.4; KEGG 1.0,1.0,1.0; ExprEco 1.7,2.6,4.8; ExprSce ,,; FusE2 13.1,3.3,1.4; FusE5 ,,; FusE10 ,,;
gene name: b3297	 (NP_417756)	gi: 16131176	length: 129aa
description: 30S ribosomal subunit protein S11 [Escherichia coli K12].
coverage: Archaea[6e-22] Bacteria[2e-69] Eukaryota[2e-38]
conserved domains: (Evalue, description)
	4e-49	COG0100, RpsK, Ribosomal protein S11 [Translation, ribosomal structure and biogenesis].
	2e-40	pfam00411, Ribosomal_S11, Ribosomal protein S11..
----------------------------------------------------
candidate #304:	b3310
likelihood ratios: Total 5.8e+07; Clust 7.2,7.9,5.0; BLAST 9.8,3.0,2.0; KEGG 1.0,1.0,1.0; ExprEco 3.0,5.7,3.9; ExprSce ,,; FusE2 174.4,0.7,0.4; FusE5 ,,; FusE10 ,,;
gene name: b3310	 (NP_417769)	gi: 16131189	length: 123aa
description: 50S ribosomal subunit protein L14 [Escherichia coli K12].
coverage: Archaea[1e-14] Bacteria[2e-63] Eukaryota[4e-37]
conserved domains: (Evalue, description)
	3e-44	pfam00238, Ribosomal_L14, Ribosomal protein L14p/L23e..
----------------------------------------------------
candidate #305:	b2114
likelihood ratios: Total 5.7e+07; Clust 14.3,40.1,7.8; BLAST 1.6,10.4,2.6; KEGG 1.0,1.0,1.0; ExprEco 2.3,9.3,20.6; ExprSce ,,; FusE2 1.0,0.9,0.8; FusE5 ,,; FusE10 ,,;
gene name: b2114	 (NP_416617)	gi: 16130052	length: 677aa
description: methionine tRNA synthetase [Escherichia coli K12].
coverage: Archaea[1e-103] Bacteria[0.0] Eukaryota[5e-70]
conserved domains: (Evalue, description)
	0.0	COG0143, MetG, Methionyl-tRNA synthetase [Translation, ribosomal structure and biogenesis].
	1e-124	cd00814, MetRS_core, This is the catalytic core domain of methionine tRNA synthetase (MetRS). This class I enzyme aminoacylates the 2'-OH of the nucleotide at the 3' of the appropriate tRNA. MetRS, which consists of the core domain and a anti-codon binding domain functions as a monomer. However, in some species, the anti-codon binding domain is followed by an EMAP domain. In this case, MetRS functions as a homodimer. The core domain is based on the Rossman fold and is responsible for the ATP-dependent formation of the enzyme bound aminoacyl-adenylate. It contains the characteristic class I HIGH and KMSKS motifs, which are involved in ATP binding. As a result of a deletion event, MetRS has a significantly shorter core domain insertion that IleRS, ValRS, and LeuR. Consequently, the MetRS insertion lacks the editing function..
	2e-25	pfam01588, tRNA_bind, Putative tRNA binding domain. This domain is found in prokaryotic methionyl-tRNA synthetases, prokaryotic phenylalanyl tRNA synthetases the yeast GU4 nucleic-binding protein (G4p1 or p42, ARC1), human tyrosyl-tRNA synthetase, and endothelial-monocyte activating polypeptide II. G4p1 binds specifically to tRNA form a complex with methionyl-tRNA synthetases. In human tyrosyl-tRNA synthetase this domain may direct tRNA to the active site of the enzyme. This domain may perform a common function in tRNA aminoacylation..
	4e-23	COG0073, ARC1, EMAP domain [General function prediction only].
	2e-17	COG0495, LeuS, Leucyl-tRNA synthetase [Translation, ribosomal structure and biogenesis].
	2e-14	COG0525, ValS, Valyl-tRNA synthetase [Translation, ribosomal structure and biogenesis].
	1e-13	pfam00133, tRNA-synt_1, tRNA synthetases class I (I, L, M and V). Other tRNA synthetase sub-families are too dissimilar to be included..
	3e-13	cd00818, IleRS_core, This is the catalytic core domain of isoleucine amino-acyl tRNA synthetases (IleRS) . This class I enzyme is a monomer, which aminoacylates the 2'-OH of the nucleotide at the 3' of the appropriate tRNA. The core domain is based on the Rossman fold and is responsible for the ATP-dependent formation of the enzyme bound aminoacyl-adenylate. It contains the characteristic class I HIGH and KMSKS motifs, which are involved in ATP binding. IleRS has an insertion in the core domain, which is subject to both deletions and rearrangements. This editing region hydrolyzes mischarged cognate tRNAs and thus prevents the incorporation of chemically similar amino acids..
	2e-12	cd00668, Ile_Leu_Val_MetRS_core, This is the catalytic core domain of isoleucyl, leucyl, valyl and methioninyl tRNA synthetases. These class I enzymes are all monomers. However, in some species, MetRS functions as a homodimer, as a result of an additional C-terminal domain. These enzymes aminoacylate the 2'-OH of the nucleotide at the 3' of the appropriate tRNA. The core domain is based on the Rossman fold and is responsible for the ATP-dependent formation of the enzyme bound aminoacyl-adenylate. It contains the characteristic class I HIGH and KMSKS motifs, which are involved in ATP binding. Enzymes in this subfamily share an insertion in the core domain, which is subject to both deletions and rearrangements. This editing region hydrolyzes mischarged cognate tRNAs and thus prevents the incorporation of chemically similar amino acids. MetRS has a significantly shorter insertion, which lacks the editing function..
	9e-12	COG0060, IleS, Isoleucyl-tRNA synthetase [Translation, ribosomal structure and biogenesis].
	3e-11	cd00815, LeuRS_core_bact, This is the catalytic core domain of the bacterial subfamily of leucyl tRNA synthetase (LeuRS). This class I enzyme is a monomer, which aminoacylates the 2'-OH of the nucleotide at the 3' of the appropriate tRNA. The core domain is based on the Rossman fold and is responsible for the ATP-dependent formation of the enzyme bound aminoacyl-adenylate. It contains the characteristic class I HIGH and KMSKS motifs, which are involved in ATP binding. In Aquifex aeolicus, the gene encoding LeuRS is split in two, just before the KMSKS motif. Consequently, LeuRS is a heterodimer, which likely superimposes with the LeuRS monomer found in most other organisms. LeuRS has an insertion in the core domain, which is subject to both deletions and rearrangements and thus differs between prokaryotic LeuRS and archaeal/eukaryotic LeuRS. This editing region hydrolyzes mischarged cognate tRNAs and thus prevents the incorporation of chemically similar amino acids..
----------------------------------------------------
candidate #306:	b3742
likelihood ratios: Total 5.6e+07; Clust 5.8,2.5,2.2; BLAST 4.1,6.3,4.3; KEGG 4.9,6.2,2.8; ExprEco 8.9,8.0,2.6; ExprSce ,,; FusE2 1.0,1.0,1.0; FusE5 ,,; FusE10 ,,;
gene name: b3742	 (NP_418198)	gi: 16131610	length: 147aa
description: FMN-binding protein, required for biotin synthase activity [Escherichia coli K12].
coverage: Archaea[1e-08] Bacteria[2e-80] Eukaryota[2e-07]
conserved domains: (Evalue, description)
	2e-24	COG0716, FldA, Flavodoxins [Energy production and conversion].
	2e-16	pfam00258, Flavodoxin_1, Flavodoxin..
	2e-14	COG0369, CysJ, Sulfite reductase, alpha subunit (flavoprotein) [Inorganic ion transport and metabolism].
----------------------------------------------------
candidate #307:	b2501
likelihood ratios: Total 5.6e+07; Clust 4.1,7.9,7.3; BLAST 16.4,3.1,8.2; KEGG 1.6,1.6,3.1; ExprEco 2.5,14.1,3.1; ExprSce ,,; FusE2 1.1,0.9,0.7; FusE5 ,,; FusE10 ,,;
gene name: b2501	 (NP_416996)	gi: 16130426	length: 688aa
description: polyphosphate kinase [Escherichia coli K12].
coverage: Archaea[1e-103] Bacteria[0.0] Eukaryota[2e-86]
conserved domains: (Evalue, description)
	0.0	pfam02503, PP_kinase, Polyphosphate kinase. Polyphosphate kinase (Ppk) catalyses the formation of polyphosphate from ATP, with chain lengths of up to a thousand or more orthophosphate molecules..
----------------------------------------------------
candidate #308:	b2422
likelihood ratios: Total 5.5e+07; Clust 2.0,4.7,14.3; BLAST 6.3,2.1,14.8; KEGG 3.8,2.1,12.6; ExprEco 1.3,2.4,6.4; ExprSce ,,; FusE2 1.0,1.0,1.0; FusE5 ,,; FusE10 ,,;
gene name: b2422	 (NP_416917)	gi: 16130348	length: 365aa
description: ATP-binding component of sulfate permease A protein; chromate resistance [Escherichia coli K12].
coverage: Archaea[8e-63] Bacteria[0.0] Eukaryota[2e-88]
conserved domains: (Evalue, description)
	1e-123	COG1118, CysA, ABC-type sulfate/molybdate transport systems, ATPase component [Inorganic ion transport and metabolism].
	1e-96	COG3842, PotA, ABC-type spermidine/putrescine transport systems, ATPase components [Amino acid transport and metabolism].
	5e-88	COG3839, MalK, ABC-type sugar transport systems, ATPase components [Carbohydrate transport and metabolism].
	3e-69	COG1125, OpuBA, ABC-type proline/glycine betaine transport systems, ATPase components [Amino acid transport and metabolism].
	3e-68	COG1116, TauB, ABC-type nitrate/sulfonate/bicarbonate transport system, ATPase component [Inorganic ion transport and metabolism].
	4e-68	COG1126, GlnQ, ABC-type polar amino acid transport system, ATPase component [Amino acid transport and metabolism].
	9e-60	cd00267, ABC_ATPase, ABC (ATP-binding cassette) transporter nucleotide-binding domain; ABC transporters are a large family of proteins involved in the transport of a wide variety of different compounds, like sugars, ions, peptides and more complex organic molecules. The nucleotide binding domain shows the highest similarity between all members of the family. ABC transporters are a subset of nucleotide hydrolases that contain a signature motif, Q-loop, and H-loop/switch region in addition to the Walker A motif/P-loop andWalker B motif commonly found in a number of ATP- and GTP-binding and hydrolyzing proteins..
	5e-58	COG4175, ProV, ABC-type proline/glycine betaine transport system, ATPase component [Amino acid transport and metabolism].
	6e-58	COG1135, AbcC, ABC-type metal ion transport system, ATPase component [Inorganic ion transport and metabolism].
	1e-57	COG1136, SalX, ABC-type antimicrobial peptide transport system, ATPase component [Defense mechanisms].
	4e-55	COG1131, CcmA, ABC-type multidrug transport system, ATPase component [Defense mechanisms].
	9e-55	COG1127, Ttg2A, ABC-type transport system involved in resistance to organic solvents, ATPase component [Secondary metabolites biosynthesis, transport, and catabolism].
	4e-53	COG1123, COG1123, ATPase components of various ABC-type transport systems, contain duplicated ATPase [General function prediction only].
	2e-51	COG1122, CbiO, ABC-type cobalt transport system, ATPase component [Inorganic ion transport and metabolism].
	1e-48	COG1124, DppF, ABC-type dipeptide/oligopeptide/nickel transport system, ATPase component [Amino acid transport and metabolism / Inorganic ion transport and metabolism].
	3e-48	COG1120, FepC, ABC-type cobalamin/Fe3+-siderophores transport systems, ATPase components [Inorganic ion transport and metabolism / Coenzyme metabolism].
	2e-47	COG4608, AppF, ABC-type oligopeptide transport system, ATPase component [Amino acid transport and metabolism].
	6e-47	COG4148, ModC, ABC-type molybdate transport system, ATPase component [Inorganic ion transport and metabolism].
	1e-46	pfam00005, ABC_tran, ABC transporter. ABC transporters for a large family of proteins responsible for translocation of a variety of compounds across biological membranes. ABC transporters are the largest family of proteins in many completely sequenced bacteria. ABC transporters are composed of two copies of this domain and two copies of a transmembrane domain pfam00664. These four domains may belong to a single polypeptide, or belong in different polypeptide chains..
	5e-46	COG2884, FtsE, Predicted ATPase involved in cell division [Cell division and chromosome partitioning].
	5e-46	COG1121, ZnuC, ABC-type Mn/Zn transport systems, ATPase component [Inorganic ion transport and metabolism].
	2e-45	COG3840, ThiQ, ABC-type thiamine transport system, ATPase component [Coenzyme metabolism].
	8e-45	COG4598, HisP, ABC-type histidine transport system, ATPase component [Amino acid transport and metabolism].
	2e-44	COG3638, COG3638, ABC-type phosphate/phosphonate transport system, ATPase component [Inorganic ion transport and metabolism].
	2e-44	COG1137, YhbG, ABC-type (unclassified) transport system, ATPase component [General function prediction only].
	3e-44	COG0411, LivG, ABC-type branched-chain amino acid transport systems, ATPase component [Amino acid transport and metabolism].
	5e-44	COG4161, ArtP, ABC-type arginine transport system, ATPase component [Amino acid transport and metabolism].
	1e-42	COG4525, TauB, ABC-type taurine transport system, ATPase component [Inorganic ion transport and metabolism].
	1e-41	COG1129, MglA, ABC-type sugar transport system, ATPase component [Carbohydrate transport and metabolism].
	3e-41	COG1117, PstB, ABC-type phosphate transport system, ATPase component [Inorganic ion transport and metabolism].
	1e-40	COG0410, LivF, ABC-type branched-chain amino acid transport systems, ATPase component [Amino acid transport and metabolism].
	1e-40	COG0444, DppD, ABC-type dipeptide/oligopeptide/nickel transport system, ATPase component [Amino acid transport and metabolism / Inorganic ion transport and metabolism].
	3e-39	COG2274, SunT, ABC-type bacteriocin/lantibiotic exporters, contain an N-terminal double-glycine peptidase domain [Defense mechanisms].
	7e-39	COG4181, COG4181, Predicted ABC-type transport system involved in lysophospholipase L1 biosynthesis, ATPase component [Secondary metabolites biosynthesis, transport, and catabolism].
	3e-37	COG4555, NatA, ABC-type Na+ transport system, ATPase component [Energy production and conversion / Inorganic ion transport and metabolism].
	3e-37	COG3845, COG3845, ABC-type uncharacterized transport systems, ATPase components [General function prediction only].
	3e-36	COG4604, CeuD, ABC-type enterochelin transport system, ATPase component [Inorganic ion transport and metabolism].
	6e-35	COG4136, COG4136, ABC-type uncharacterized transport system, ATPase component [General function prediction only].
	1e-34	COG4172, COG4172, ABC-type uncharacterized transport system, duplicated ATPase component [General function prediction only].
	1e-33	COG4152, COG4152, ABC-type uncharacterized transport system, ATPase component [General function prediction only].
	2e-33	COG4988, CydD, ABC-type transport system involved in cytochrome bd biosynthesis, ATPase and permease components [Energy production and conversion / Posttranslational modification, protein turnover, chaperones].
	1e-32	COG1119, ModF, ABC-type molybdenum transport system, ATPase component/photorepair protein PhrA [Inorganic ion transport and metabolism].
	9e-32	COG1132, MdlB, ABC-type multidrug transport system, ATPase and permease components [Defense mechanisms].
	5e-31	COG1101, PhnK, ABC-type uncharacterized transport system, ATPase component [General function prediction only].
	8e-31	COG0488, Uup, ATPase components of ABC transporters with duplicated ATPase domains [General function prediction only].
	3e-30	COG4619, COG4619, ABC-type uncharacterized transport system, ATPase component [General function prediction only].
	4e-30	COG4559, COG4559, ABC-type hemin transport system, ATPase component [Inorganic ion transport and metabolism].
	5e-29	COG1134, TagH, ABC-type polysaccharide/polyol phosphate transport system, ATPase component [Carbohydrate transport and metabolism / Cell envelope biogenesis, outer membrane].
	6e-29	COG4674, COG4674, Uncharacterized ABC-type transport system, ATPase component [General function prediction only].
	2e-28	COG4987, CydC, ABC-type transport system involved in cytochrome bd biosynthesis, fused ATPase and permease components [Energy production and conversion / Posttranslational modification, protein turnover, chaperones].
	3e-28	COG4618, ArpD, ABC-type protease/lipase transport system, ATPase and permease components [General function prediction only].
	4e-25	COG0396, SufC, ABC-type transport system involved in Fe-S cluster assembly, ATPase component [Posttranslational modification, protein turnover, chaperones].
	5e-25	COG4586, COG4586, ABC-type uncharacterized transport system, ATPase component [General function prediction only].
	8e-25	COG4107, PhnK, ABC-type phosphonate transport system, ATPase component [Inorganic ion transport and metabolism].
	1e-24	COG4167, SapF, ABC-type antimicrobial peptide transport system, ATPase component [Defense mechanisms].
	1e-23	COG5265, ATM1, ABC-type transport system involved in Fe-S cluster assembly, permease and ATPase components [Posttranslational modification, protein turnover, chaperones].
	2e-22	COG4133, CcmA, ABC-type transport system involved in cytochrome c biogenesis, ATPase component [Posttranslational modification, protein turnover, chaperones].
	2e-20	COG4778, PhnL, ABC-type phosphonate transport system, ATPase component [Inorganic ion transport and metabolism].
	6e-19	COG4615, PvdE, ABC-type siderophore export system, fused ATPase and permease components [Secondary metabolites biosynthesis, transport, and catabolism / Inorganic ion transport and metabolism].
	1e-17	COG1245, COG1245, Predicted ATPase, RNase L inhibitor (RLI) homolog [General function prediction only].
	6e-17	COG4178, COG4178, ABC-type uncharacterized transport system, permease and ATPase components [General function prediction only].
	1e-15	COG4170, SapD, ABC-type antimicrobial peptide transport system, ATPase component [Defense mechanisms].
	9e-14	COG4138, BtuD, ABC-type cobalamin transport system, ATPase component [Coenzyme metabolism].
	6e-12	COG2401, COG2401, ABC-type ATPase fused to a predicted acetyltransferase domain [General function prediction only].
	6e-11	cd00009, AAA, AAA-superfamily of ATPases associated with a wide variety of cellular activities, including membrane fusion, proteolysis, and DNA replication..
----------------------------------------------------
candidate #309:	b0927
likelihood ratios: Total 5.3e+07; Clust 11.5,8.4,5.8; BLAST 2.5,6.3,5.5; KEGG 1.3,8.6,2.4; ExprEco 2.0,6.9,3.0; ExprSce ,,; FusE2 1.0,1.0,1.0; FusE5 ,,; FusE10 ,,;
gene name: b0927	 (NP_415447)	gi: 16128894	length: 215aa
description: putative enzyme [Escherichia coli K12].
coverage: Archaea[6e-23] Bacteria[1e-126] Eukaryota[4e-24]
conserved domains: (Evalue, description)
	2e-35	COG0491, GloB, Zn-dependent hydrolases, including glyoxylases [General function prediction only].
	6e-19	pfam00753, Lactamase_B, Metallo-beta-lactamase superfamily..
----------------------------------------------------
candidate #310:	b4235
likelihood ratios: Total 5.3e+07; Clust 9.3,5.1,3.4; BLAST 3.6,2.9,8.2; KEGG 1.6,2.3,2.5; ExprEco 16.6,8.2,3.1; ExprSce ,,; FusE2 1.0,1.0,1.0; FusE5 ,,; FusE10 ,,;
gene name: b4235	 (NP_418656)	gi: 16132057	length: 450aa
description: maturation of antibiotic MccB17, see tld genes [Escherichia coli K12].
coverage: Archaea[4e-28] Bacteria[0.0]
conserved domains: (Evalue, description)
	1e-100	COG0312, TldD, Predicted Zn-dependent proteases and their inactivated homologs [General function prediction only].
	9e-71	pfam01523, PmbA_TldD, Putative modulator of DNA gyrase. tldD and pmbA were found to suppress mutations in letD and inhibitor of DNA gyrase. Therefore it has been hypothesised that the TldD and PmbA proteins modulate the activity of DNA gyrase. It has also been suggested that PmbA may be involved in secretion..
----------------------------------------------------
candidate #311:	b0827
likelihood ratios: Total 5.3e+07; Clust 3.0,6.4,4.2; BLAST 3.0,4.2,35.8; KEGG 1.3,4.9,3.7; ExprEco 2.9,5.3,4.0; ExprSce ,,; FusE2 1.0,1.0,1.0; FusE5 ,,; FusE10 ,,;
gene name: b0827	 (NP_415348)	gi: 16128795	length: 411aa
description: molybdopterin biosynthesis [Escherichia coli K12].
coverage: Archaea[4e-59] Bacteria[0.0] Eukaryota[2e-48]
conserved domains: (Evalue, description)
	1e-136	COG0303, MoeA, Molybdopterin biosynthesis enzyme [Coenzyme metabolism].
	5e-56	pfam03453, MoeA_N, MoeA N-terminal region (domain I and II). This family contains two structural domains. One of these contains the conserved DGXA motif. This region is found in proteins involved in biosynthesis of molybdopterin cofactor however the exact molecular function of this region is uncertain..
	9e-30	pfam00994, MoCF_biosynth, Probable molybdopterin binding domain. This domain is found a variety of proteins involved in biosynthesis of molybdopterin cofactor. The domain is presumed to bind molybdopterin. The structure of this domain is known, and it forms an alpha/beta structure. In the known structure of Gephyrin this domain mediates trimerisation..
	1e-14	pfam03454, MoeA_C, MoeA C-terminal region (domain IV). This domain is found in proteins involved in biosynthesis of molybdopterin cofactor however the exact molecular function of this domain is uncertain. The structure of this domain is known and forms an incomplete beta barrel..
----------------------------------------------------
candidate #312:	b2268
likelihood ratios: Total 5.2e+07; Clust 5.7,6.5,5.8; BLAST 22.7,2.9,2.2; KEGG 9.3,6.5,2.3; ExprEco 2.2,3.2,1.6; ExprSce ,,; FusE2 1.0,1.0,1.0; FusE5 ,,; FusE10 ,,;
gene name: b2268	 (NP_416771)	gi: 49176205	length: 311aa
description: putative metallo-hydrolase [Escherichia coli K12].
coverage: Archaea[1e-54] Bacteria[1e-180] Eukaryota[2e-51]
conserved domains: (Evalue, description)
	2e-84	COG1234, ElaC, Metal-dependent hydrolases of the beta-lactamase superfamily III [General function prediction only].
----------------------------------------------------
candidate #313:	b2304
likelihood ratios: Total 5.2e+07; Clust 2.6,4.3,4.9; BLAST 2.9,13.6,8.4; KEGG 3.7,4.1,7.1; ExprEco 2.0,3.3,4.2; ExprSce ,,; FusE2 1.0,1.0,1.0; FusE5 ,,; FusE10 ,,;
gene name: b2304	 (NP_416807)	gi: 16130239	length: 297aa
description: putative cell division inhibitor, NAD(P)-binding [Escherichia coli K12].
coverage: Archaea[1e-40] Bacteria[1e-172] Eukaryota[7e-56]
conserved domains: (Evalue, description)
	1e-129	COG1090, COG1090, Predicted nucleoside-diphosphate sugar epimerase [General function prediction only].
	9e-23	COG0451, WcaG, Nucleoside-diphosphate-sugar epimerases [Cell envelope biogenesis, outer membrane / Carbohydrate transport and metabolism].
	2e-12	pfam01370, Epimerase, NAD dependent epimerase/dehydratase family. This family of proteins utilise NAD as a cofactor. The proteins in this family use nucleotide-sugar substrates for a variety of chemical reactions..
----------------------------------------------------
candidate #314:	b0742
[truncated: 264,521 more chars]
