# Supplementary material for: Identifying metabolic enzymes with multiple types of association evidence
Source: BMC Bioinformatics. 2006 Mar 29;7:177. doi: 10.1186/1471-2105-7-177 (PMC1450304; doi:10.1186/1471-2105-7-177)
Supplement: Additional File 17 — predictions.zip. Sample predictions of E. coli orphans. Additional datasets, including pair-wise functional association matrices for different types of evidence and BLAST-based orthology datasets, are available on the authors' web site[63]. [file 1471-2105-7-177-S17.zip › predictions/unidentified/EC_3.2.1.26_candidates]

Description of the missing enzyme:
name:           beta-fructofuranosidase
reaction:       [c]h2o + suc6p --> fru + g6p
process:        Alternate Carbon Metabolism
EC number:      3.2.1.26

Identification: has not been identified

=====================================================
top 500 candidates:
-----------------------------------------------------

candidate #1:	b3431
likelihood ratios: Total 1.2e+08; Clust 42.1,38.1,7.9; BLAST ,,; KEGG 1.1,1.5,1.1; ExprEco 45.8,14.1,8.6; ExprSce ,,; FusE2 ,,; FusE5 ,,; FusE10 ,,;
gene name: b3431	 (NP_417889)	gi: 16131305	length: 657aa
description: glycosyl hydrolase [Escherichia coli K12].
coverage: Archaea[1e-143] Bacteria[0.0] Eukaryota[1e-109]
conserved domains: (Evalue, description)
	0.0	COG1523, PulA, Type II secretory pathway, pullulanase PulA and related glycosidases [Carbohydrate transport and metabolism].
	4e-36	COG0296, GlgB, 1,4-alpha-glucan branching enzyme [Carbohydrate transport and metabolism].
	4e-17	pfam00128, Alpha-amylase, Alpha amylase, catalytic domain. Alpha amylase is classified as family 13 of the glycosyl hydrolases. The structure is an 8 stranded alpha/beta barrel containing the active site, interrupted by a ~70 a.a. calcium-binding domain protruding between beta strand 3 and alpha helix 3, and a carboxyl-terminal Greek key beta-barrel domain..
	1e-15	smart00642, Aamy, Alpha-amylase domain; .
	6e-13	pfam02922, Isoamylase_N, Isoamylase N-terminal domain. This domain is found in a range of enzymes that act on branched substrates - isoamylase, pullulanase and branching enzyme. This family also contains the beta subunit of 5' AMP activated kinase..
----------------------------------------------------
candidate #2:	b4351
likelihood ratios: Total 1.2e+08; Clust 1.2,1.6,2.0; BLAST ,,; KEGG 21.3,61.2,88.7; ExprEco 3.8,28.6,2.4; ExprSce ,,; FusE2 ,,; FusE5 ,,; FusE10 ,,;
gene name: b4351	 (NP_418771)	gi: 16132172	length: 304aa
description: restriction of methylated adenine [Escherichia coli K12].
coverage: Archaea[2e-53] Bacteria[1e-172]
conserved domains: (Evalue, description)
	1e-111	COG1715, Mrr, Restriction endonuclease [Defense mechanisms].
	3e-24	pfam04471, Mrr_cat, Restriction endonuclease. Prokaryotic family found in type II restriction enzymes containing the hallmark (D/E)-(D/E)XK active site. Presence of catalytic residues implicates this region in the enzymatic cleavage of DNA..
----------------------------------------------------
candidate #3:	b3554
likelihood ratios: Total 1.1e+08; Clust 62.0,40.1,1.5; BLAST ,,; KEGG 1.1,2.5,1.1; ExprEco 75.7,18.1,6.8; ExprSce ,,; FusE2 ,,; FusE5 ,,; FusE10 ,,;
gene name: b3554	 (NP_418010)	gi: 16131425	length: 276aa
description: hypothetical protein b3554 [Escherichia coli K12].
coverage: Bacteria[1e-154]
----------------------------------------------------
candidate #4:	b0684
likelihood ratios: Total 1.0e+08; Clust 83.8,32.8,3.2; BLAST ,,; KEGG 14.4,4.1,5.5; ExprEco 3.2,4.8,2.3; ExprSce ,,; FusE2 ,,; FusE5 ,,; FusE10 ,,;
gene name: b0684	 (NP_415210)	gi: 16128660	length: 176aa
description: flavodoxin 1 [Escherichia coli K12].
coverage: Archaea[7e-11] Bacteria[1e-101]
conserved domains: (Evalue, description)
	7e-35	COG0716, FldA, Flavodoxins [Energy production and conversion].
	5e-17	pfam00258, Flavodoxin_1, Flavodoxin..
----------------------------------------------------
candidate #5:	b4386
likelihood ratios: Total 9.4e+07; Clust 4.6,2.6,3.2; BLAST ,,; KEGG 51.8,6.9,2.1; ExprEco 6.4,146.2,3.4; ExprSce ,,; FusE2 ,,; FusE5 ,,; FusE10 ,,;
gene name: b4386	 (NP_418803)	gi: 16132203	length: 338aa
description: lipoate-protein ligase A [Escherichia coli K12].
coverage: Archaea[1e-18] Bacteria[0.0] Eukaryota[2e-77]
conserved domains: (Evalue, description)
	6e-62	COG0095, LplA, Lipoate-protein ligase A [Coenzyme metabolism].
	4e-19	pfam03099, BPL_LipA_LipB, Biotin/lipoate A/B protein ligase family. This family includes biotin protein ligase, lipoate-protein ligase A and B. Biotin is covalently attached at the active site of certain enzymes that transfer carbon dioxide from bicarbonate to organic acids to form cellular metabolites. Biotin protein ligase (BPL) is the enzyme responsible for attaching biotin to a specific lysine at the active site of biotin enzymes. Each organism probably has only one BPL. Biotin attachment is a two step reaction that results in the formation of an amide linkage between the carboxyl group of biotin and the epsilon-amino group of the modified lysine. Lipoate-protein ligase A (LPLA) catalyses the formation of an amide linkage between lipoic acid and a specific lysine residue in lipoate dependent enzymes..
----------------------------------------------------
candidate #6:	b3065
likelihood ratios: Total 5.5e+07; Clust 13.2,2.9,4.2; BLAST ,,; KEGG 10.9,14.6,203.5; ExprEco 1.2,2.1,3.9; ExprSce ,,; FusE2 ,,; FusE5 ,,; FusE10 ,,;
gene name: b3065	 (NP_417537)	gi: 16130961	length: 71aa
description: 30S ribosomal subunit protein S21 [Escherichia coli K12].
coverage: Bacteria[3e-33]
----------------------------------------------------
candidate #7:	b4258
likelihood ratios: Total 5.3e+07; Clust 6.5,2.1,6.5; BLAST ,,; KEGG 66.7,29.6,1.3; ExprEco 23.3,2.5,3.8; ExprSce ,,; FusE2 ,,; FusE5 ,,; FusE10 ,,;
gene name: b4258	 (NP_418679)	gi: 16132080	length: 951aa
description: valine tRNA synthetase [Escherichia coli K12].
coverage: Archaea[8e-96] Bacteria[0.0] Eukaryota[0.0]
conserved domains: (Evalue, description)
	0.0	COG0525, ValS, Valyl-tRNA synthetase [Translation, ribosomal structure and biogenesis].
	0.0	pfam00133, tRNA-synt_1, tRNA synthetases class I (I, L, M and V). Other tRNA synthetase sub-families are too dissimilar to be included..
	0.0	cd00817, ValRS_core, This is the catalytic core domain of valine amino-acyl tRNA synthetases (ValRS) . This enzyme is a monomer, which aminoacylates the 2'-OH of the nucleotide at the 3' of the appropriate tRNA. The core domain is based on the Rossman fold and is responsible for the ATP-dependent formation of the enzyme bound aminoacyl-adenylate. It contains the characteristic class I HIGH and KMSKS motifs, which are involved in ATP binding. ValRS has an insertion in the core domain, which is subject to both deletions and rearrangements. This editing region hydrolyzes mischarged cognate tRNAs and thus prevents the incorporation of chemically similar amino acids..
	3e-94	cd00668, Ile_Leu_Val_MetRS_core, This is the catalytic core domain of isoleucyl, leucyl, valyl and methioninyl tRNA synthetases. These class I enzymes are all monomers. However, in some species, MetRS functions as a homodimer, as a result of an additional C-terminal domain. These enzymes aminoacylate the 2'-OH of the nucleotide at the 3' of the appropriate tRNA. The core domain is based on the Rossman fold and is responsible for the ATP-dependent formation of the enzyme bound aminoacyl-adenylate. It contains the characteristic class I HIGH and KMSKS motifs, which are involved in ATP binding. Enzymes in this subfamily share an insertion in the core domain, which is subject to both deletions and rearrangements. This editing region hydrolyzes mischarged cognate tRNAs and thus prevents the incorporation of chemically similar amino acids. MetRS has a significantly shorter insertion, which lacks the editing function..
	3e-92	COG0060, IleS, Isoleucyl-tRNA synthetase [Translation, ribosomal structure and biogenesis].
	3e-61	COG0495, LeuS, Leucyl-tRNA synthetase [Translation, ribosomal structure and biogenesis].
	1e-55	cd00818, IleRS_core, This is the catalytic core domain of isoleucine amino-acyl tRNA synthetases (IleRS) . This class I enzyme is a monomer, which aminoacylates the 2'-OH of the nucleotide at the 3' of the appropriate tRNA. The core domain is based on the Rossman fold and is responsible for the ATP-dependent formation of the enzyme bound aminoacyl-adenylate. It contains the characteristic class I HIGH and KMSKS motifs, which are involved in ATP binding. IleRS has an insertion in the core domain, which is subject to both deletions and rearrangements. This editing region hydrolyzes mischarged cognate tRNAs and thus prevents the incorporation of chemically similar amino acids..
	2e-27	cd00812, LeuRS_core, This is the catalytic core domain of leucyl tRNA synthetase (LeuRS). This class I enzyme is a monomer, which aminoacylates the 2'-OH of the nucleotide at the 3' of the appropriate tRNA. The core domain is based on the Rossman fold and is responsible for the ATP-dependent formation of the enzyme bound aminoacyl-adenylate. It contains the characteristic class I HIGH and KMSKS motifs, which are involved in ATP binding. In Aquifex aeolicus, the gene encoding LeuRS is split in two, just before the KMSKS motif. Consequently, LeuRS is a heterodimer, which likely superimposes with the LeuRS monomer found in most other organisms. LeuRS has an insertion in the core domain, which is subject to both deletions and rearrangements and thus differs between prokaryotic LeuRS and archaeal/eukaryotic LeuRS. This editing region hydrolyzes mischarged cognate tRNAs and thus prevents the incorporation of chemically similar amino acids..
	2e-24	cd00815, LeuRS_core_bact, This is the catalytic core domain of the bacterial subfamily of leucyl tRNA synthetase (LeuRS). This class I enzyme is a monomer, which aminoacylates the 2'-OH of the nucleotide at the 3' of the appropriate tRNA. The core domain is based on the Rossman fold and is responsible for the ATP-dependent formation of the enzyme bound aminoacyl-adenylate. It contains the characteristic class I HIGH and KMSKS motifs, which are involved in ATP binding. In Aquifex aeolicus, the gene encoding LeuRS is split in two, just before the KMSKS motif. Consequently, LeuRS is a heterodimer, which likely superimposes with the LeuRS monomer found in most other organisms. LeuRS has an insertion in the core domain, which is subject to both deletions and rearrangements and thus differs between prokaryotic LeuRS and archaeal/eukaryotic LeuRS. This editing region hydrolyzes mischarged cognate tRNAs and thus prevents the incorporation of chemically similar amino acids..
	2e-22	COG0143, MetG, Methionyl-tRNA synthetase [Translation, ribosomal structure and biogenesis].
	2e-17	cd00802, class_I_aaRS_core, Class I amino acyl-tRNA synthetase (aaRS) catalytic core domain. These enzymes are mostly monomers, which aminoacylate the 2'-OH of the nucleotide at the 3' of the appropriate tRNA. The core domain is based on the Rossman fold and is responsible for the ATP-dependent formation of the enzyme bound aminoacyl-adenylate. It contains the characteristic class I HIGH and KMSKS motifs, which are involved in ATP binding..
	1e-16	cd00816, LeuRS_core_euk_arch, This is the catalytic core domain of archaeal/eukaryotic leucyl tRNA synthetase (LeuRS). This class I enzyme is a monomer, which aminoacylates the 2'-OH of the nucleotide at the 3' of the appropriate tRNA. The core domain is based on the Rossman fold and is responsible for the ATP-dependent formation of the enzyme bound aminoacyl-adenylate. It contains the characteristic class I HIGH and KMSKS motifs, which are involved in ATP binding. LeuRS has an insertion in the core domain, which is subject to both deletions and rearrangements and thus differs between prokaryotic LeuRS and archaeal/eukaryotic LeuRS. This editing region hydrolyzes mischarged cognate tRNAs and thus prevents the incorporation of chemically similar amino acids..
	4e-11	cd00814, MetRS_core, This is the catalytic core domain of methionine tRNA synthetase (MetRS). This class I enzyme aminoacylates the 2'-OH of the nucleotide at the 3' of the appropriate tRNA. MetRS, which consists of the core domain and a anti-codon binding domain functions as a monomer. However, in some species, the anti-codon binding domain is followed by an EMAP domain. In this case, MetRS functions as a homodimer. The core domain is based on the Rossman fold and is responsible for the ATP-dependent formation of the enzyme bound aminoacyl-adenylate. It contains the characteristic class I HIGH and KMSKS motifs, which are involved in ATP binding. As a result of a deletion event, MetRS has a significantly shorter core domain insertion that IleRS, ValRS, and LeuR. Consequently, the MetRS insertion lacks the editing function..
----------------------------------------------------
candidate #8:	b0925
likelihood ratios: Total 4.5e+07; Clust 2.1,1.2,2.1; BLAST ,,; KEGG 200.3,9.8,4.2; ExprEco 84.6,2.9,4.2; ExprSce ,,; FusE2 ,,; FusE5 ,,; FusE10 ,,;
gene name: b0925	 (NP_415445)	gi: 16128892	length: 615aa
description: putative amidase [Escherichia coli K12].
coverage: Bacteria[0.0]
conserved domains: (Evalue, description)
	0.0	COG2989, COG2989, Uncharacterized protein conserved in bacteria [Function unknown].
----------------------------------------------------
candidate #9:	b4202
likelihood ratios: Total 4.3e+07; Clust 29.7,1.9,5.2; BLAST ,,; KEGG 9.4,10.3,25.7; ExprEco 6.8,3.6,2.4; ExprSce ,,; FusE2 ,,; FusE5 ,,; FusE10 ,,;
gene name: b4202	 (NP_418623)	gi: 16132024	length: 75aa
description: 30S ribosomal subunit protein S18 [Escherichia coli K12].
coverage: Bacteria[2e-36] Eukaryota[2e-11]
conserved domains: (Evalue, description)
	5e-14	pfam01084, Ribosomal_S18, Ribosomal protein S18..
----------------------------------------------------
candidate #10:	b3935
likelihood ratios: Total 4.1e+07; Clust 2.9,4.7,30.5; BLAST ,,; KEGG 12.9,18.4,6.6; ExprEco 2.4,11.1,2.3; ExprSce ,,; FusE2 ,,; FusE5 ,,; FusE10 ,,;
gene name: b3935	 (NP_418370)	gi: 16131773	length: 732aa
description: primosomal protein N' (factor Y) directs replication fork assembly at D-loops, ATP-dependent [Escherichia coli K12].
coverage: Bacteria[0.0] Eukaryota[1e-07]
conserved domains: (Evalue, description)
	0.0	COG1198, PriA, Primosomal protein N' (replication factor Y) - superfamily II helicase [DNA replication, recombination, and repair].
	1e-17	cd00269, DEXHc, DEXH-box helicases. A diverse family of proteins involved in ATP-dependent DNA or RNA unwinding, needed in a variety of cellular processes. The name derives from the sequence of the Walker B motif (motif II). This domain contains the ATP-binding region..
	6e-15	cd00046, DEXDc, DEAD-like helicases superfamily. A diverse family of proteins involved in ATP-dependent RNA or DNA unwinding. This domain contains the ATP-binding region..
	1e-14	COG1197, Mfd, Transcription-repair coupling factor (superfamily II helicase) [DNA replication, recombination, and repair / Transcription].
	2e-13	COG1200, RecG, RecG-like helicase [DNA replication, recombination, and repair / Transcription].
	2e-12	smart00487, DEXDc, DEAD-like helicases superfamily; .
	3e-11	pfam00270, DEAD, DEAD/DEAH box helicase. Members of this family include the DEAD and DEAH box helicases. Helicases are involved in unwinding nucleic acids. The DEAD box helicases are involved in various aspects of RNA metabolism, including nuclear transcription, pre mRNA splicing, ribosome biogenesis, nucleocytoplasmic transport, translation, RNA decay and organellar gene expression..
----------------------------------------------------
candidate #11:	b0676
likelihood ratios: Total 2.1e+07; Clust 45.6,146.5,3.4; BLAST ,,; KEGG 7.2,6.3,3.0; ExprEco 1.2,2.0,2.8; ExprSce ,,; FusE2 ,,; FusE5 ,,; FusE10 ,,;
gene name: b0676	 (NP_415202)	gi: 16128652	length: 406aa
description: transcriptional repressor of genes for catabolic enzymes (NagC/XylR (ROK) family) [Escherichia coli K12].
coverage: Archaea[2e-25] Bacteria[0.0] Eukaryota[9e-16]
conserved domains: (Evalue, description)
	3e-55	pfam00480, ROK, ROK family..
	1e-53	COG1940, NagC, Transcriptional regulator/sugar kinase [Transcription / Carbohydrate transport and metabolism].
----------------------------------------------------
candidate #12:	b0437
likelihood ratios: Total 2.1e+07; Clust 27.2,2.4,6.2; BLAST ,,; KEGG 92.2,2.2,2.5; ExprEco 3.5,6.8,4.1; ExprSce ,,; FusE2 ,,; FusE5 ,,; FusE10 ,,;
gene name: b0437	 (NP_414971)	gi: 16128422	length: 207aa
description: ATP-dependent proteolytic subunit of clpA-clpP serine protease, heat shock protein F21.5 [Escherichia coli K12].
coverage: Bacteria[1e-114] Eukaryota[3e-65]
conserved domains: (Evalue, description)
	8e-89	COG0740, ClpP, Protease subunit of ATP-dependent Clp proteases [Posttranslational modification, protein turnover, chaperones / Intracellular trafficking and secretion].
	2e-86	pfam00574, CLP_protease, Clp protease. The Clp protease has an active site catalytic triad. In E. coli Clp protease, ser-111, his-136 and asp-185 form the catalytic triad. One member has lost all of these active site residues and is therefore inactive. Some members contain one or two large insertions..
----------------------------------------------------
candidate #13:	b3440
likelihood ratios: Total 2.0e+07; Clust 2.0,7.2,2.9; BLAST ,,; KEGG 3.9,1.2,2.4; ExprEco 310.1,19.2,6.9; ExprSce ,,; FusE2 ,,; FusE5 ,,; FusE10 ,,;
gene name: b3440	 (NP_417897)	gi: 16131312	length: 345aa
description: putative NAD(P)-binding dehydrogenase [Escherichia coli K12].
coverage: Archaea[1e-11] Bacteria[0.0] Eukaryota[1e-51]
conserved domains: (Evalue, description)
	3e-49	COG0673, MviM, Predicted dehydrogenases and related proteins [General function prediction only].
	7e-27	pfam01408, GFO_IDH_MocA, Oxidoreductase family, NAD-binding Rossmann fold. This family of enzymes utilise NADP or NAD. This family is called the GFO/IDH/MOCA family..
	3e-12	pfam02894, GFO_IDH_MocA_C, Oxidoreductase family, C-terminal alpha/beta domain. This family of enzymes utilise NADP or NAD. This family is called the GFO/IDH/MOCA family..
----------------------------------------------------
candidate #14:	b3591
likelihood ratios: Total 1.9e+07; Clust 12.6,49.1,2.9; BLAST ,,; KEGG 2.9,1.3,3.8; ExprEco 16.8,10.5,4.1; ExprSce ,,; FusE2 ,,; FusE5 ,,; FusE10 ,,;
gene name: b3591	 (NP_418048)	gi: 16131462	length: 463aa
description: selenocysteine synthase (with SelD) [Escherichia coli K12].
coverage: Bacteria[0.0]
conserved domains: (Evalue, description)
	1e-148	pfam03841, SelA, L-seryl-tRNA selenium transferase..
	1e-127	COG1921, SelA, Selenocysteine synthase [seryl-tRNASer selenium transferase] [Amino acid transport and metabolism].
----------------------------------------------------
candidate #15:	b2427
likelihood ratios: Total 1.7e+07; Clust 463.3,22.6,6.5; BLAST ,,; KEGG 9.0,7.7,2.3; ExprEco 1.0,1.1,1.4; ExprSce ,,; FusE2 ,,; FusE5 ,,; FusE10 ,,;
gene name: b2427	 (NP_416922)	gi: 16130352	length: 285aa
description: hypothetical protein b2427 [Escherichia coli K12].
coverage: Archaea[2e-10] Bacteria[1e-151] Eukaryota[9e-18]
conserved domains: (Evalue, description)
	2e-54	COG1737, RpiR, Transcriptional regulators [Transcription].
	2e-24	pfam01418, HTH_6, Helix-turn-helix domain, rpiR family. This domain contains a helix-turn-helix motif. The best characterised member of this family is RpiR, a regulator of the expression of rpiB gene..
	3e-16	pfam01380, SIS, SIS domain. SIS (Sugar ISomerase) domains are found in many phosphosugar isomerases and phosphosugar binding proteins. SIS domains are also found in proteins that regulate the expression of genes involved in synthesis of phosphosugars. Presumably the SIS domains bind to the end-product of the pathway..
	8e-16	COG0794, GutQ, Predicted sugar phosphate isomerase involved in capsule formation [Cell envelope biogenesis, outer membrane].
	1e-10	COG2222, AgaS, Predicted phosphosugar isomerases [Cell envelope biogenesis, outer membrane].
----------------------------------------------------
candidate #16:	b0416
likelihood ratios: Total 1.6e+07; Clust 5.1,1.9,22.5; BLAST ,,; KEGG 4.7,7.6,29.1; ExprEco 10.3,2.1,3.3; ExprSce ,,; FusE2 ,,; FusE5 ,,; FusE10 ,,;
gene name: b0416	 (NP_414950)	gi: 16128401	length: 139aa
description: transcription termination; L factor [Escherichia coli K12].
coverage: Bacteria[2e-72] Eukaryota[2e-39]
conserved domains: (Evalue, description)
	4e-37	COG0781, NusB, Transcription termination factor [Transcription].
	6e-34	cd00619, Terminator_NusB, Transcription termination factor NusB (N protein-Utilization Substance B). NusB plays a key role in the regulation of ribosomal RNA biosynthesis in eubacteria by modulating the efficiency of transcriptional antitermination. NusB along with other Nus factors (NusA, NusE/S10 and NusG) forms the core complex with the boxA element of the nut site of the rRNA operons. These interactions help RNA polymerase to counteract polarity during transcription of rRNA operons and allow stable antitermination. The transcription antitermination system can be appropriated by some bacteriophages such as lambda, which use the system to switch between the lysogenic and lytic modes of phage propagation..
	5e-28	pfam01029, NusB, NusB family. The NusB protein is involved in the regulation of rRNA biosynthesis by transcriptional antitermination..
	5e-24	cd00447, NusB_Sun, RNA binding domain of NusB (N protein-Utilization Substance B) and Sun (also known as RrmB or Fmu) proteins. This family includes two orthologous groups exemplified by the transcription termination factor NusB and the N-terminal domain of the rRNA-specific 5-methylcytidine transferase (m5C-methyltransferase) Sun. The NusB protein plays a key role in the regulation of ribosomal RNA biosynthesis in eubacteria by modulating the efficiency of transcriptional antitermination. NusB along with other Nus factors (NusA, NusE/S10 and NusG) forms the core complex with the boxA element of the nut site of the rRNA operons. These interactions help RNA polymerase to counteract polarity during transcription of rRNA operons and allow stable antitermination. The transcription antitermination system can be appropriated by some bacteriophages such as lambda, which use the system to switch between the lysogenic and lytic modes of phage propagation. The m5C-methyltransferase Sun shares the N-terminal non-catalytic RNA-binding domain with NusB..
----------------------------------------------------
candidate #17:	b4393
likelihood ratios: Total 1.6e+07; Clust 2.0,1.9,2.7; BLAST ,,; KEGG 11.0,18.6,29.1; ExprEco 6.7,13.2,2.8; ExprSce ,,; FusE2 ,,; FusE5 ,,; FusE10 ,,;
gene name: b4393	 (NP_418810)	gi: 16132210	length: 108aa
description: regulator for trp operon and aroH; trp aporepressor [Escherichia coli K12].
coverage: Bacteria[1e-54]
conserved domains: (Evalue, description)
	4e-35	COG2973, TrpR, Trp operon repressor [Transcription].
	2e-23	pfam01371, Trp_repressor, Trp repressor protein. This protein binds to tryptophan and represses transcription of the Trp operon..
----------------------------------------------------
candidate #18:	b3981
likelihood ratios: Total 1.5e+07; Clust 1.8,4.9,7.8; BLAST ,,; KEGG 30.1,14.8,5.2; ExprEco 3.0,4.1,7.8; ExprSce ,,; FusE2 ,,; FusE5 ,,; FusE10 ,,;
gene name: b3981	 (NP_418408)	gi: 16131811	length: 127aa
description: preprotein translocase [Escherichia coli K12].
coverage: Bacteria[5e-63]
conserved domains: (Evalue, description)
	2e-12	COG0690, SecE, Preprotein translocase subunit SecE [Intracellular trafficking and secretion].
----------------------------------------------------
candidate #19:	b4089
likelihood ratios: Total 1.5e+07; Clust 2.4,53.5,31.2; BLAST ,,; KEGG 3.7,6.0,11.9; ExprEco 2.4,2.6,2.3; ExprSce ,,; FusE2 ,,; FusE5 ,,; FusE10 ,,;
gene name: b4089	 (NP_418513)	gi: 49176457	length: 307aa
description: transcriptional repressor of ribose catabolism (RpiR/YebK family) [Escherichia coli K12].
coverage: Bacteria[1e-170] Eukaryota[2e-20]
conserved domains: (Evalue, description)
	6e-57	COG1737, RpiR, Transcriptional regulators [Transcription].
	3e-28	pfam01418, HTH_6, Helix-turn-helix domain, rpiR family. This domain contains a helix-turn-helix motif. The best characterised member of this family is RpiR, a regulator of the expression of rpiB gene..
	3e-26	pfam01380, SIS, SIS domain. SIS (Sugar ISomerase) domains are found in many phosphosugar isomerases and phosphosugar binding proteins. SIS domains are also found in proteins that regulate the expression of genes involved in synthesis of phosphosugars. Presumably the SIS domains bind to the end-product of the pathway..
	1e-11	COG0794, GutQ, Predicted sugar phosphate isomerase involved in capsule formation [Cell envelope biogenesis, outer membrane].
	3e-11	COG2222, AgaS, Predicted phosphosugar isomerases [Cell envelope biogenesis, outer membrane].
----------------------------------------------------
candidate #20:	b1806
likelihood ratios: Total 1.3e+07; Clust 11.6,1.5,1.7; BLAST ,,; KEGG 2.4,45.3,2.3; ExprEco 234.2,4.6,1.7; ExprSce ,,; FusE2 ,,; FusE5 ,,; FusE10 ,,;
gene name: b1806	 (NP_416320)	gi: 16129760	length: 193aa
description: putative membrane protein [Escherichia coli K12].
coverage: Bacteria[1e-111]
conserved domains: (Evalue, description)
	2e-54	pfam03843, Slp, Outer membrane lipoprotein Slp family..
----------------------------------------------------
candidate #21:	b3350
likelihood ratios: Total 1.3e+07; Clust 2.9,2.8,5.5; BLAST ,,; KEGG 24.4,26.6,10.3; ExprEco 4.3,2.5,4.0; ExprSce ,,; FusE2 ,,; FusE5 ,,; FusE10 ,,;
gene name: b3350	 (NP_417809)	gi: 16131229	length: 601aa
description: K+ efflux; NEM-activable K+/H+ antiporter [Escherichia coli K12].
coverage: Archaea[3e-68] Bacteria[0.0] Eukaryota[8e-86]
conserved domains: (Evalue, description)
	5e-78	COG0475, KefB, Kef-type K+ transport systems, membrane components [Inorganic ion transport and metabolism].
	4e-46	COG4651, RosB, Kef-type K+ transport system, predicted NAD-binding component [Inorganic ion transport and metabolism].
	4e-28	pfam00999, Na_H_Exchanger, Sodium/hydrogen exchanger family. Na/H antiporters are key transporters in maintaining the pH of actively metabolising cells. The molecular mechanisms of antiport are unclear. These antiporters contain 10-12 transmembrane regions (M) at the amino-terminus and a large cytoplasmic region at the carboxyl terminus. The transmembrane regions M3-M12 share identity with other members of the family. The M6 and M7 regions are highly conserved. Thus, this is thought to be the region that is involved in the transport of sodium and hydrogen ions. The cytoplasmic region has little similarity throughout the family..
	1e-21	COG1226, Kch, Kef-type K+ transport systems, predicted NAD-binding component [Inorganic ion transport and metabolism].
	1e-12	COG0025, NhaP, NhaP-type Na+/H+ and K+/H+ antiporters [Inorganic ion transport and metabolism].
	3e-12	pfam02254, TrkA_N, TrkA-N domain. This domain is found in a wide variety of proteins. These protein include potassium channels, phosphoesterases, and various other transporters. This domain binds to NAD..
----------------------------------------------------
candidate #22:	b4065
likelihood ratios: Total 1.2e+07; Clust 2.4,3.8,3.3; BLAST ,,; KEGG 7.2,6.1,150.6; ExprEco 8.0,3.2,2.4; ExprSce ,,; FusE2 ,,; FusE5 ,,; FusE10 ,,;
gene name: b4065	 (NP_418489)	gi: 16131891	length: 549aa
description: putative sodium:hydrogen antiporter (CPA1 family) [Escherichia coli K12].
coverage: Archaea[1e-31] Bacteria[0.0] Eukaryota[9e-22]
conserved domains: (Evalue, description)
	2e-75	COG0025, NhaP, NhaP-type Na+/H+ and K+/H+ antiporters [Inorganic ion transport and metabolism].
	3e-57	pfam00999, Na_H_Exchanger, Sodium/hydrogen exchanger family. Na/H antiporters are key transporters in maintaining the pH of actively metabolising cells. The molecular mechanisms of antiport are unclear. These antiporters contain 10-12 transmembrane regions (M) at the amino-terminus and a large cytoplasmic region at the carboxyl terminus. The transmembrane regions M3-M12 share identity with other members of the family. The M6 and M7 regions are highly conserved. Thus, this is thought to be the region that is involved in the transport of sodium and hydrogen ions. The cytoplasmic region has little similarity throughout the family..
----------------------------------------------------
candidate #23:	b2527
likelihood ratios: Total 1.0e+07; Clust 25.9,1.8,16.7; BLAST ,,; KEGG 248.1,17.2,2.9; ExprEco 1.0,1.0,1.0; ExprSce ,,; FusE2 ,,; FusE5 ,,; FusE10 ,,;
gene name: b2527	 (NP_417022)	gi: 16130452	length: 171aa
description: DnaJ-homologue co-chaperone protein Hsc20 [Escherichia coli K12].
coverage: Bacteria[6e-92] Eukaryota[4e-18]
conserved domains: (Evalue, description)
	1e-27	COG1076, DjlA, DnaJ-domain-containing proteins 1 [Posttranslational modification, protein turnover, chaperones].
----------------------------------------------------
candidate #24:	b2385
likelihood ratios: Total 8.7e+06; Clust 7.8,2.0,10.7; BLAST ,,; KEGG 13.5,40.5,18.3; ExprEco 3.8,1.2,1.2; ExprSce ,,; FusE2 ,,; FusE5 ,,; FusE10 ,,;
gene name: b2385	 (NP_416886)	gi: 16130317	length: 361aa
description: putative peptidase [Escherichia coli K12].
coverage: Archaea[4e-65] Bacteria[0.0] Eukaryota[2e-31]
conserved domains: (Evalue, description)
	1e-87	cd01092, APP-like, Similar to Prolidase and Aminopeptidase P. The members of this subfamily presumably catalyse hydrolysis of Xaa-Pro dipeptides and/or release of any N-terminal amino acid, including proline, that is linked with proline..
	4e-78	COG0006, PepP, Xaa-Pro aminopeptidase [Amino acid transport and metabolism].
	3e-49	cd01066, APP_MetAP, A family including aminopeptidase P, aminopeptidase M, and prolidase. Also known as metallopeptidase family M24. This family of enzymes is able to cleave amido-, imido- and amidino-containing bonds. Members exibit relatively narrow substrate specificity compared to other metallo-aminopeptidases, suggesting they play roles in regulation of biological processes rather than general protein degradation..
	2e-45	cd01087, Prolidase, Prolidase. E.C. 3.4.13.9. Also known as Xaa-Pro dipeptidase, X-Pro dipeptidase, proline dipeptidase., imidodipeptidase, peptidase D, gamma-peptidase. Catalyses hydrolysis of Xaa-Pro dipeptides; also acts on aminoacyl-hydroxyproline analogs. No action on Pro-Pro..
	6e-29	cd01085, APP, X-Prolyl Aminopeptidase 2. E.C. 3.4.11.9. Also known as X-Pro aminopeptidase, proline aminopeptidase, aminopeptidase P, and aminoacylproline aminopeptidase. Catalyses release of any N-terminal amino acid, including proline, that is linked with proline, even from a dipeptide or tripeptide..
	3e-27	COG0024, Map, Methionine aminopeptidase [Translation, ribosomal structure and biogenesis].
	2e-25	cd01086, MetAP1, Methionine Aminopeptidase 1. E.C. 3.4.11.18. Also known as methionyl aminopeptidase and Peptidase M. Catalyzes release of N-terminal amino acids, preferentially methionine, from peptides and arylamides..
	1e-15	cd01090, Creatinase, Creatine amidinohydrolase. E.C.3.5.3.3. Hydrolyzes creatine to sarcosine and urea..
	4e-12	cd01091, CDC68-like, Related to aminopeptidase P and aminopeptidase M, a member of this domain family is present in cell division control protein 68, a transcription factor..
	5e-12	cd01088, MetAP2, Methionine Aminopeptidase 2. E.C. 3.4.11.18. Also known as methionyl aminopeptidase and peptidase M. Catalyzes release of N-terminal amino acids, preferentially methionine, from peptides and arylamides..
	7e-11	pfam00557, Peptidase_M24, metallopeptidase family M24..
----------------------------------------------------
candidate #25:	b0310
likelihood ratios: Total 8.2e+06; Clust 1.2,1.1,1.3; BLAST ,,; KEGG 148.3,6.0,7.4; ExprEco 57.6,3.8,3.3; ExprSce ,,; FusE2 ,,; FusE5 ,,; FusE10 ,,;
gene name: b0310	 (NP_414844)	gi: 16128295	length: 222aa
description: hypothetical protein b0310 [Escherichia coli K12].
coverage: Bacteria[1e-124]
----------------------------------------------------
candidate #26:	b1799
likelihood ratios: Total 7.7e+06; Clust 3.0,2.4,1.8; BLAST ,,; KEGG 36.0,57.1,14.0; ExprEco 1.0,6.1,3.1; ExprSce ,,; FusE2 ,,; FusE5 ,,; FusE10 ,,;
gene name: b1799	 (NP_416313)	gi: 49176151	length: 314aa
description: putative transcriptional regulator (LysR family) [Escherichia coli K12].
coverage: Archaea[1e-10] Bacteria[1e-179] Eukaryota[6e-32]
conserved domains: (Evalue, description)
	3e-36	COG0583, LysR, Transcriptional regulator [Transcription].
	2e-21	pfam03466, LysR_substrate, LysR substrate binding domain. The structure of this domain is known and is similar to the periplasmic binding proteins..
	1e-12	pfam00126, HTH_1, Bacterial regulatory helix-turn-helix protein, lysR family..
----------------------------------------------------
candidate #27:	b4256
likelihood ratios: Total 6.9e+06; Clust 5.2,4.9,2.5; BLAST ,,; KEGG 12.2,5.8,1.6; ExprEco 5.5,4.6,36.7; ExprSce ,,; FusE2 ,,; FusE5 ,,; FusE10 ,,;
gene name: b4256	 (YP_026287)	gi: 49176479	length: 167aa
description: putative acyltransferase [Escherichia coli K12].
coverage: Archaea[3e-08] Bacteria[5e-93] Eukaryota[6e-09]
conserved domains: (Evalue, description)
	2e-12	pfam00583, Acetyltransf_1, Acetyltransferase (GNAT) family. This family contains proteins with N-acetyltransferase functions..
	7e-11	COG1246, ArgA, N-acetylglutamate synthase and related acetyltransferases [Amino acid transport and metabolism].
----------------------------------------------------
candidate #28:	b4114
likelihood ratios: Total 6.0e+06; Clust 1.9,18.7,6.8; BLAST ,,; KEGG 13.9,12.5,4.6; ExprEco 3.3,4.1,2.3; ExprSce ,,; FusE2 ,,; FusE5 ,,; FusE10 ,,;
gene name: b4114	 (NP_418538)	gi: 16131940	length: 557aa
description: putative transmembrane protein [Escherichia coli K12].
coverage: Archaea[7e-07] Bacteria[0.0]
conserved domains: (Evalue, description)
	1e-164	COG2194, COG2194, Predicted membrane-associated, metal-dependent hydrolase [General function prediction only].
	2e-57	pfam00884, Sulfatase, Sulfatase..
----------------------------------------------------
candidate #29:	b4394
likelihood ratios: Total 5.7e+06; Clust 2.9,2.0,2.6; BLAST ,,; KEGG 14.6,5.7,16.5; ExprEco 2.1,77.6,1.6; ExprSce ,,; FusE2 ,,; FusE5 ,,; FusE10 ,,;
gene name: b4394	 (NP_418811)	gi: 16132211	length: 173aa
description: hypothetical protein b4394 [Escherichia coli K12].
coverage: Archaea[2e-18] Bacteria[2e-93] Eukaryota[2e-24]
conserved domains: (Evalue, description)
	2e-61	pfam01931, DUF84, Protein of unknown function DUF84. The function of this prokaryotic protein family is unknown..
----------------------------------------------------
candidate #30:	b3575
likelihood ratios: Total 5.4e+06; Clust 11.6,23.0,4.1; BLAST ,,; KEGG 2.5,6.1,3.2; ExprEco 5.1,3.4,5.7; ExprSce ,,; FusE2 ,,; FusE5 ,,; FusE10 ,,;
gene name: b3575	 (NP_418032)	gi: 16131446	length: 332aa
description: 2,3-diketo-L-gulonate dehydrogenase, NADH-dependent [Escherichia coli K12].
coverage: Archaea[4e-32] Bacteria[0.0] Eukaryota[4e-35]
conserved domains: (Evalue, description)
	1e-132	pfam02615, Ldh_2, Malate/L-lactate dehydrogenase. This family consists of bacterial and archaeal Malate/L-lactate dehydrogenase. L-lactate dehydrogenase, EC:1.1.1.27, catalyses the reaction (S)-lactate + NAD(+) <=> pyruvate + NADH. Malate dehydrogenase, EC:1.1.1.37 and EC:1.1.1.82, catalyses the reactions: (S)-malate + NAD(+) <=> oxaloacetate + NADH, and (S)-malate + NADP(+) <=> oxaloacetate + NADPH respectively..
----------------------------------------------------
candidate #31:	b4073
likelihood ratios: Total 4.7e+06; Clust 1.9,3.3,1.8; BLAST ,,; KEGG 8.8,94.5,7.9; ExprEco 5.0,6.9,1.8; ExprSce ,,; FusE2 ,,; FusE5 ,,; FusE10 ,,;
gene name: b4073	 (NP_418497)	gi: 16131899	length: 318aa
description: formate-dependent nitrate reductase complex; transmembrane protein [Escherichia coli K12].
coverage: Archaea[1e-15] Bacteria[1e-180]
conserved domains: (Evalue, description)
	1e-76	COG3301, NrfD, Formate-dependent nitrite reductase, membrane component [Inorganic ion transport and metabolism].
	2e-71	pfam03916, NrfD, Polysulphide reductase, NrfD. NrfD is an integral transmembrane protein with loops in both the periplasm and the cytoplasm. NrfD is thought to participate in the transfer of electrons, from the quinone pool into the terminal components of the Nrf pathway. .
----------------------------------------------------
candidate #32:	b2528
likelihood ratios: Total 4.7e+06; Clust 47.2,1.6,29.9; BLAST ,,; KEGG 2.7,7.1,2.1; ExprEco 26.6,1.6,1.2; ExprSce ,,; FusE2 ,,; FusE5 ,,; FusE10 ,,;
gene name: b2528	 (NP_417023)	gi: 16130453	length: 107aa
description: involved in Fe-S biosynthesis [Escherichia coli K12].
coverage: Archaea[9e-15] Bacteria[2e-56] Eukaryota[1e-21]
conserved domains: (Evalue, description)
	9e-37	COG0316, IscA, Uncharacterized conserved protein [Function unknown].
	3e-35	pfam01521, HesB, HesB-like domain. This family includes HesB which may be involved in nitrogen fixation; the hesB gene is expressed only under nitrogen fixation conditions. Other members of this family include various hypothetical proteins of which some also contain NifU-like domains pfam01106 which is also involved in nitrogen fixation. In the gram-negative soil bacterium Rhizobium etli, the hesB-like gene iscN is required for nitrogen fixation..
----------------------------------------------------
candidate #33:	b2220
likelihood ratios: Total 4.4e+06; Clust 5.3,4.0,2.0; BLAST ,,; KEGG 330.1,13.8,5.3; ExprEco 1.6,1.4,1.9; ExprSce ,,; FusE2 ,,; FusE5 ,,; FusE10 ,,;
gene name: b2220	 (NP_416724)	gi: 16130157	length: 461aa
description: response regulator in two-component regulatory system with AtoS, regulates acetoacetate metabolism (EBP family) [Escherichia coli K12].
coverage: Archaea[6e-14] Bacteria[0.0] Eukaryota[2e-68]
conserved domains: (Evalue, description)
	1e-163	COG2204, AtoC, Response regulator containing CheY-like receiver, AAA-type ATPase, and DNA-binding domains [Signal transduction mechanisms].
	1e-111	COG3829, RocR, Transcriptional regulator containing PAS, AAA-type ATPase, and DNA-binding domains [Transcription / Signal transduction mechanisms].
	1e-107	COG3604, FhlA, Transcriptional regulator containing GAF, AAA-type ATPase, and DNA binding domains [Transcription / Signal transduction mechanisms].
	5e-97	pfam00158, Sigma54_activat, Sigma-54 interaction domain..
	3e-79	COG1221, PspF, Transcriptional regulators containing an AAA-type ATPase domain and a DNA-binding domain [Transcription / Signal transduction mechanisms].
	4e-76	COG3284, AcoR, Transcriptional activator of acetoin/glycerol metabolism [Secondary metabolites biosynthesis, transport, and catabolism / Transcription].
	2e-71	COG3283, TyrR, Transcriptional regulator of aromatic amino acids metabolism [Transcription / Amino acid transport and metabolism].
	1e-40	COG4650, RtcR, Sigma54-dependent transcription regulator containing an AAA-type ATPase domain and a DNA-binding domain [Transcription / Signal transduction mechanisms].
	9e-29	cd00156, REC, Signal receiver domain; originally thought to be unique to bacteria (CheY, OmpR, NtrC, and PhoB), now recently identified in eukaroytes ETR1 Arabidopsis thaliana; this domain receives the signal from the sensor partner in a two-component systems; contains a phosphoacceptor site that is phosphorylated by histidine kinase homologs; usually found N-terminal to a DNA binding effector domain; forms homodimers.
	5e-23	COG0745, OmpR, Response regulators consisting of a CheY-like receiver domain and a winged-helix DNA-binding domain [Signal transduction mechanisms / Transcription].
	3e-21	COG4753, COG4753, Response regulator containing CheY-like receiver domain and AraC-type DNA-binding domain [Signal transduction mechanisms].
	2e-18	COG2197, CitB, Response regulator containing a CheY-like receiver domain and an HTH DNA-binding domain [Signal transduction mechanisms / Transcription].
	4e-18	COG4566, TtrR, Response regulator [Signal transduction mechanisms].
	1e-17	COG3437, COG3437, Response regulator containing a CheY-like receiver domain and an HD-GYP domain [Transcription / Signal transduction mechanisms].
	4e-17	COG4565, CitB, Response regulator of citrate/malate metabolism [Transcription / Signal transduction mechanisms].
	8e-17	COG3706, PleD, Response regulator containing a CheY-like receiver domain and a GGDEF domain [Signal transduction mechanisms].
	3e-14	COG2201, CheB, Chemotaxis response regulator containing a CheY-like receiver domain and a methylesterase domain [Cell motility and secretion / Signal transduction mechanisms].
	4e-14	COG4567, COG4567, Response regulator consisting of a CheY-like receiver domain and a Fis-type HTH domain [Signal transduction mechanisms / Transcription].
	6e-14	COG3947, COG3947, Response regulator containing CheY-like receiver and SARP domains [Signal transduction mechanisms].
	2e-13	COG3279, LytT, Response regulator of the LytR/AlgR family [Transcription / Signal transduction mechanisms].
----------------------------------------------------
candidate #34:	b4252
likelihood ratios: Total 4.4e+06; Clust 1.6,4.5,4.9; BLAST ,,; KEGG 18.1,5.2,1.4; ExprEco 18.7,5.0,10.3; ExprSce ,,; FusE2 ,,; FusE5 ,,; FusE10 ,,;
gene name: b4252	 (NP_418673)	gi: 49176478	length: 153aa
description: hypothetical protein b4252 [Escherichia coli K12].
coverage: Bacteria[3e-85]
conserved domains: (Evalue, description)
	1e-46	pfam04074, DUF386, Domain of unknown function (DUF386). This family consists of conserved hypothetical proteins, typically about 150 amino acids in length, with no known function..
----------------------------------------------------
candidate #35:	b2171
likelihood ratios: Total 4.1e+06; Clust 3.4,24.6,3.4; BLAST ,,; KEGG 15.1,12.3,9.8; ExprEco 3.3,1.6,1.6; ExprSce ,,; FusE2 ,,; FusE5 ,,; FusE10 ,,;
gene name: b2171	 (NP_416676)	gi: 49176194	length: 275aa
description: putative elongation factor [Escherichia coli K12].
coverage: Bacteria[1e-157] Eukaryota[1e-17]
conserved domains: (Evalue, description)
	3e-66	pfam01132, EFP, Elongation factor P (EF-P)..
	1e-31	COG0231, Efp, Translation elongation factor P (EF-P)/translation initiation factor 5A (eIF-5A) [Translation, ribosomal structure and biogenesis].
----------------------------------------------------
candidate #36:	b3881
likelihood ratios: Total 3.8e+06; Clust 1.4,26.8,1.6; BLAST ,,; KEGG 85.8,5.9,2.2; ExprEco 4.1,5.2,2.7; ExprSce ,,; FusE2 ,,; FusE5 ,,; FusE10 ,,;
gene name: b3881	 (NP_418317)	gi: 16131721	length: 292aa
description: putative aldolase [Escherichia coli K12].
coverage: Bacteria[1e-163]
conserved domains: (Evalue, description)
	1e-111	COG3684, LacD, Tagatose-1,6-bisphosphate aldolase [Carbohydrate transport and metabolism].
	6e-73	pfam04274, LacD, Tagatose 1,6-diphosphate aldolase, (LacD). Tagatose 1,6-diphosphate aldolase (EC:4.1.2.40) is part of the tagatose-6-phosphate pathway of galactose-6-phosphate degradation..
----------------------------------------------------
candidate #37:	b3644
likelihood ratios: Total 3.2e+06; Clust 5.1,3.6,8.6; BLAST ,,; KEGG 14.0,5.6,2.7; ExprEco 2.7,6.2,5.5; ExprSce ,,; FusE2 ,,; FusE5 ,,; FusE10 ,,;
gene name: b3644	 (NP_418101)	gi: 16131515	length: 287aa
description: putative alpha helix protein [Escherichia coli K12].
coverage: Bacteria[1e-156]
conserved domains: (Evalue, description)
	5e-95	COG1561, COG1561, Uncharacterized stress-induced protein [Function unknown].
	3e-46	pfam03755, YicC_N, YicC-like family, N-terminal region. Family of bacterial proteins. Although poorly characterised, the members of this protein family have been demonstrated to play a role in stationary phase survival. These proteins are not essential during stationary phase..
----------------------------------------------------
candidate #38:	b4029
likelihood ratios: Total 3.1e+06; Clust 1.4,31.3,1.7; BLAST ,,; KEGG 2.1,2.1,2.3; ExprEco 7.5,39.5,14.2; ExprSce ,,; FusE2 ,,; FusE5 ,,; FusE10 ,,;
gene name: b4029	 (NP_418453)	gi: 16131855	length: 698aa
description: hypothetical protein b4029 [Escherichia coli K12].
coverage: Bacteria[0.0]
conserved domains: (Evalue, description)
	0.0	pfam06082, DUF940, Bacterial putative lipoprotein (DUF940). This family consists of hypothetical bacterial proteins several of which are described as putative lipoproteins..
----------------------------------------------------
candidate #39:	b0161
likelihood ratios: Total 3.0e+06; Clust 3.8,2.4,3.3; BLAST ,,; KEGG 20.2,7.7,4.6; ExprEco 2.3,23.2,2.7; ExprSce ,,; FusE2 ,,; FusE5 ,,; FusE10 ,,;
gene name: b0161	 (NP_414703)	gi: 16128154	length: 474aa
description: periplasmic serine protease Do, heat shock protein [Escherichia coli K12].
coverage: Archaea[2e-47] Bacteria[0.0] Eukaryota[8e-43]
conserved domains: (Evalue, description)
	2e-77	COG0265, DegQ, Trypsin-like serine proteases, typically periplasmic, contain C-terminal PDZ domain [Posttranslational modification, protein turnover, chaperones].
	7e-19	cd00987, PDZ_serine_protease, PDZ domain of tryspin-like serine proteases, such as DegP/HtrA, which are oligomeric proteins involved in heat-shock response, chaperone function, and apoptosis. May be responsible for substrate recognition and/or binding, as most PDZ domains bind C-terminal polypeptides, though binding to internal (non-C-terminal) polypeptides and even to lipids has been demonstrated. In this subfamily of protease-associated PDZ domains a C-terminal beta-strand forms the peptide-binding groove base, a circular permutation with respect to PDZ domains found in Eumetazoan signaling proteins..
	6e-16	pfam00089, Trypsin, Trypsin..
----------------------------------------------------
candidate #40:	b4179
likelihood ratios: Total 3.0e+06; Clust 4.4,6.2,5.9; BLAST ,,; KEGG 5.3,5.5,2.1; ExprEco 2.4,23.7,5.3; ExprSce ,,; FusE2 ,,; FusE5 ,,; FusE10 ,,;
gene name: b4179	 (NP_418600)	gi: 49176467	length: 827aa
description: RNase R [Escherichia coli K12].
coverage: Archaea[1e-36] Bacteria[0.0] Eukaryota[2e-47]
conserved domains: (Evalue, description)
	0.0	COG0557, VacB, Exoribonuclease R [Transcription].
	2e-98	pfam00773, RNB, RNB-like protein. The function of this region of similarity is uncertain..
	3e-11	COG1095, RPB7, DNA-directed RNA polymerase, subunit E' [Transcription].
----------------------------------------------------
candidate #41:	b3702
likelihood ratios: Total 2.6e+06; Clust 4.7,9.1,3.6; BLAST ,,; KEGG 12.0,7.4,3.5; ExprEco 2.7,9.8,2.1; ExprSce ,,; FusE2 ,,; FusE5 ,,; FusE10 ,,;
gene name: b3702	 (NP_418157)	gi: 16131570	length: 467aa
description: DNA biosynthesis; initiation of chromosome replication; can be transcription regulator [Escherichia coli K12].
coverage: Bacteria[0.0] Eukaryota[1e-94]
conserved domains: (Evalue, description)
	1e-147	COG0593, DnaA, ATPase involved in DNA replication initiation [DNA replication, recombination, and repair].
	1e-141	pfam00308, Bac_DnaA, Bacterial dnaA protein..
	1e-11	COG1484, DnaC, DNA replication protein [DNA replication, recombination, and repair].
----------------------------------------------------
candidate #42:	b2075
likelihood ratios: Total 2.6e+06; Clust 5.5,2.1,2.1; BLAST ,,; KEGG 18.5,42.2,11.5; ExprEco 5.2,1.8,1.3; ExprSce ,,; FusE2 ,,; FusE5 ,,; FusE10 ,,;
gene name: b2075	 (NP_416579)	gi: 16130015	length: 1040aa
description: multidrug transport protein (RND family) [Escherichia coli K12].
coverage: Archaea[4e-07] Bacteria[0.0]
conserved domains: (Evalue, description)
	0.0	COG0841, AcrB, Cation/multidrug efflux pump [Defense mechanisms].
	0.0	pfam00873, ACR_tran, AcrB/AcrD/AcrF family. Members of this family are integral membrane proteins. Some are involved in drug resistance. AcrB cooperates with a membrane fusion protein, AcrA, and an outer membrane channel TolC. The structure shows the AcrB forms a homotrimer. .
	8e-14	COG1033, COG1033, Predicted exporters of the RND superfamily [General function prediction only].
----------------------------------------------------
candidate #43:	b4189
likelihood ratios: Total 2.2e+06; Clust 1.0,1.2,2.1; BLAST ,,; KEGG 8.0,4.5,4.3; ExprEco 7.0,199.5,3.8; ExprSce ,,; FusE2 ,,; FusE5 ,,; FusE10 ,,;
gene name: b4189	 (NP_418610)	gi: 49176470	length: 142aa
description: hypothetical protein b4189 [Escherichia coli K12].
coverage: Bacteria[3e-75]
----------------------------------------------------
candidate #44:	b0271
likelihood ratios: Total 2.2e+06; Clust 256.2,1.7,1.4; BLAST ,,; KEGG 3.2,1.8,1.2; ExprEco 4.3,31.2,4.1; ExprSce ,,; FusE2 ,,; FusE5 ,,; FusE10 ,,;
gene name: b0271	 (NP_414805)	gi: 16128256	length: 536aa
description: CP4-6 prophage; putative xylosidase/arabinosidase [Escherichia coli K12].
coverage: Bacteria[0.0] Eukaryota[1e-119]
conserved domains: (Evalue, description)
	0.0	COG3507, XynB, Beta-xylosidase [Carbohydrate transport and metabolism].
	0.0	pfam04616, Glyco_hydro_43, Glycosyl hydrolases family 43..
----------------------------------------------------
candidate #45:	b3901
likelihood ratios: Total 2.2e+06; Clust 3.4,10.2,5.1; BLAST ,,; KEGG 11.2,17.7,14.6; ExprEco 1.5,1.8,1.5; ExprSce ,,; FusE2 ,,; FusE5 ,,; FusE10 ,,;
gene name: b3901	 (NP_418337)	gi: 16131741	length: 104aa
description: hypothetical protein b3901 [Escherichia coli K12].
coverage: Archaea[4e-09] Bacteria[3e-57]
conserved domains: (Evalue, description)
	1e-32	pfam05336, DUF718, Protein of unknown function (DUF718). This family consists of several uncharacterised bacterial proteins of unknown function..
----------------------------------------------------
candidate #46:	b0926
likelihood ratios: Total 2.2e+06; Clust 2.6,1.3,2.2; BLAST ,,; KEGG 70.7,9.0,4.7; ExprEco 18.9,2.0,2.6; ExprSce ,,; FusE2 ,,; FusE5 ,,; FusE10 ,,;
gene name: b0926	 (NP_415446)	gi: 16128893	length: 182aa
description: hypothetical protein b0926 [Escherichia coli K12].
coverage: Bacteria[1e-101]
conserved domains: (Evalue, description)
	1e-70	COG3108, COG3108, Uncharacterized protein conserved in bacteria [Function unknown].
	1e-61	pfam05951, DUF882, Bacterial protein of unknown function (DUF882). This family consists of a series of hypothetical bacterial proteins of unknown function..
----------------------------------------------------
candidate #47:	b2684
likelihood ratios: Total 2.1e+06; Clust 4.3,5.0,2.4; BLAST ,,; KEGG 15.2,4.2,16.1; ExprEco 16.3,1.7,1.4; ExprSce ,,; FusE2 ,,; FusE5 ,,; FusE10 ,,;
gene name: b2684	 (NP_417169)	gi: 16130596	length: 176aa
description: regulator of plasmid mcrB operon (microcin B17 synthesis) [Escherichia coli K12].
coverage: Archaea[8e-07] Bacteria[1e-96]
conserved domains: (Evalue, description)
	8e-19	pfam01047, MarR, MarR family. The Mar proteins are involved in the multiple antibiotic resistance, a non-specific resistance system. The expression of the mar operon is controlled by a repressor, MarR. A large number of compounds induce transcription of the mar operon. This is thought to be due to the compound binding to MarR, and the resulting complex stops MarR binding to the DNA. With the MarR repression lost, transcription of the operon proceeds. The structure of MarR is known and shows MarR as a dimer with each subunit containing a winged-helix DNA binding motif..
	1e-16	smart00347, HTH_MARR, helix_turn_helix multiple antibiotic resistance protein; .
----------------------------------------------------
candidate #48:	b3637
likelihood ratios: Total 2.0e+06; Clust 7.6,4.4,12.2; BLAST ,,; KEGG 2.3,2.8,1.9; ExprEco 4.6,32.6,2.7; ExprSce ,,; FusE2 ,,; FusE5 ,,; FusE10 ,,;
gene name: b3637	 (NP_418094)	gi: 16131508	length: 78aa
description: 50S ribosomal subunit protein L28 [Escherichia coli K12].
coverage: Bacteria[2e-38] Eukaryota[2e-15]
conserved domains: (Evalue, description)
	2e-21	COG0227, RpmB, Ribosomal protein L28 [Translation, ribosomal structure and biogenesis].
	6e-16	pfam00830, Ribosomal_L28, Ribosomal L28 family. The ribosomal 28 family includes L28 proteins from bacteria and chloroplasts. The L24 protein from yeast also contains a region of similarity to prokaryotic L28 proteins. L24 from yeast is also found in the large ribosomal subunit.
----------------------------------------------------
candidate #49:	b2068
likelihood ratios: Total 1.9e+06; Clust 3.6,30.5,3.4; BLAST ,,; KEGG 10.2,14.0,5.7; ExprEco 1.9,2.2,1.6; ExprSce ,,; FusE2 ,,; FusE5 ,,; FusE10 ,,;
gene name: b2068	 (NP_416572)	gi: 16130008	length: 282aa
description: 3-methyl-adenine DNA glycosylase II, inducible [Escherichia coli K12].
coverage: Archaea[1e-12] Bacteria[1e-164] Eukaryota[8e-09]
conserved domains: (Evalue, description)
	4e-61	COG0122, AlkA, 3-methyladenine DNA glycosylase/8-oxoguanine DNA glycosylase [DNA replication, recombination, and repair].
	2e-35	pfam06029, AlkA_N, AlkA N-terminal domain..
	8e-20	cd00056, ENDO3c, endonuclease III; includes endonuclease III (DNA-(apurinic or apyrimidinic site) lyase), alkylbase DNA glycosidases (Alka-family) and other DNA glycosidases.
	7e-19	pfam00730, HhH-GPD, HhH-GPD superfamily base excision DNA repair protein. This family contains a diverse range of structurally related DNA repair proteins. The superfamily is called the HhH-GPD family after its hallmark Helix-hairpin-helix and Gly/Pro rich loop followed by a conserved aspartate. This includes endonuclease III, EC:4.2.99.18 and MutY an A/G-specific adenine glycosylase, both have a C terminal 4Fe-4S cluster. The family also includes 8-oxoguanine DNA glycosylases. The methyl-CPG binding protein MBD4 also contains a related domain, that is a thymine DNA glycosylase. The family also includes DNA-3-methyladenine glycosylase II EC:3.2.2.21 and other members of the AlkA family..
	4e-17	smart00478, ENDO3c, endonuclease III; includes endonuclease III (DNA-(apurinic or apyrimidinic site) lyase), alkylbase DNA glycosidases (Alka-family) and other DNA glycosidases .
----------------------------------------------------
candidate #50:	b1714
likelihood ratios: Total 1.9e+06; Clust 8.5,2.2,4.5; BLAST ,,; KEGG 480.1,6.6,4.4; ExprEco 1.4,1.1,1.0; ExprSce ,,; FusE2 ,,; FusE5 ,,; FusE10 ,,;
gene name: b1714	 (NP_416229)	gi: 16129670	length: 327aa
description: phenylalanine tRNA synthetase, alpha-subunit [Escherichia coli K12].
coverage: Archaea[1e-39] Bacteria[0.0] Eukaryota[2e-32]
conserved domains: (Evalue, description)
	1e-133	COG0016, PheS, Phenylalanyl-tRNA synthetase alpha subunit [Translation, ribosomal structure and biogenesis].
	6e-92	cd00496, PheRS_alpha_core, Phenylalanyl-tRNA synthetase (PheRS) alpha chain catalytic core domain. PheRS belongs to class II aminoacyl-tRNA synthetases (aaRS) based upon its structure and the presence of three characteristic sequence motifs. This domain is primarily responsible for ATP-dependent formation of the enzyme bound aminoacyl-adenylate. While class II aaRSs generally aminoacylate the 3'-OH ribose of the appropriate tRNA, PheRS is an exception in that it attaches the amino acid at the 2'-OH group, like class I aaRSs. PheRS is an alpha-2/ beta-2 tetramer..
	2e-84	pfam01409, tRNA-synt_2d, tRNA synthetases class II core domain (F). Other tRNA synthetase sub-families are too dissimilar to be included. This family includes only phenylalanyl-tRNA synthetases. This is the core catalytic domain..
	5e-24	pfam02912, Phe_tRNA-synt_N, Aminoacyl tRNA synthetase class II, N-terminal domain..
	3e-12	cd00768, class_II_aaRS-like_core, Class II tRNA amino-acyl synthetase-like catalytic core domain. Class II amino acyl-tRNA synthetases (aaRS) share a common fold and generally attach an amino acid to the 3' OH of ribose of the appropriate tRNA. PheRS is an exception in that it attaches the amino acid at the 2'-OH group, like class I aaRSs. These enzymes are usually homodimers. This domain is primarily responsible for ATP-dependent formation of the enzyme bound aminoacyl-adenylate. The substrate specificity of this reaction is further determined by additional domains. Intererestingly, this domain is also found is asparagine synthase A (AsnA), in the accessory subunit of mitochondrial polymerase gamma and in the bacterial ATP phosphoribosyltransferase regulatory subunit HisZ..
----------------------------------------------------
candidate #51:	b3183
likelihood ratios: Total 1.6e+06; Clust 7.3,5.2,5.5; BLAST ,,; KEGG 3.0,5.1,7.1; ExprEco 3.7,3.2,5.8; ExprSce ,,; FusE2 ,,; FusE5 ,,; FusE10 ,,;
gene name: b3183	 (NP_417650)	gi: 16131073	length: 390aa
description: putative GTP-binding factor [Escherichia coli K12].
coverage: Archaea[1e-13] Bacteria[0.0] Eukaryota[1e-74]
conserved domains: (Evalue, description)
	1e-155	COG0536, Obg, Predicted GTPase [General function prediction only].
	4e-92	pfam01018, GTP1_OBG, GTP1/OBG family..
	5e-18	COG0012, COG0012, Predicted GTPase, probable translation factor [Translation, ribosomal structure and biogenesis].
	4e-14	COG1163, DRG, Predicted GTPase [General function prediction only].
	3e-12	COG1084, COG1084, Predicted GTPase [General function prediction only].
	9e-11	COG2262, HflX, GTPases [General function prediction only].
----------------------------------------------------
candidate #52:	b2205
likelihood ratios: Total 1.4e+06; Clust 4.5,2.6,2.3; BLAST ,,; KEGG 26.8,228.9,3.1; ExprEco 1.3,1.4,1.4; ExprSce ,,; FusE2 ,,; FusE5 ,,; FusE10 ,,;
gene name: b2205	 (NP_416709)	gi: 16130142	length: 231aa
description: Fe-S ferredoxin-type protein, electron transfer [Escherichia coli K12].
coverage: Archaea[2e-11] Bacteria[1e-134]
----------------------------------------------------
candidate #53:	b3555
likelihood ratios: Total 1.4e+06; Clust 3.5,1.9,1.5; BLAST ,,; KEGG 7.7,2.0,4.7; ExprEco 37.7,7.3,6.5; ExprSce ,,; FusE2 ,,; FusE5 ,,; FusE10 ,,;
gene name: b3555	 (NP_418011)	gi: 16131426	length: 96aa
description: putative transcriptional regulator [Escherichia coli K12].
coverage: Bacteria[3e-47]
conserved domains: (Evalue, description)
	1e-21	COG2944, COG2944, Predicted transcriptional regulator [Transcription].
----------------------------------------------------
candidate #54:	b3569
likelihood ratios: Total 1.3e+06; Clust 844.2,342.7,2.0; BLAST ,,; KEGG 1.0,1.0,1.0; ExprEco 1.1,1.7,1.2; ExprSce ,,; FusE2 ,,; FusE5 ,,; FusE10 ,,;
gene name: b3569	 (NP_418026)	gi: 16131440	length: 392aa
description: putative regulator of xyl operon [Escherichia coli K12].
coverage: Bacteria[0.0]
conserved domains: (Evalue, description)
	7e-34	COG1609, PurR, Transcriptional regulators [Transcription].
	2e-20	smart00342, HTH_ARAC, helix_turn_helix, arabinose operon control protein; .
	6e-16	COG4977, COG4977, Transcriptional regulator containing an amidase domain and an AraC-type DNA-binding HTH domain [Transcription].
	6e-16	COG4753, COG4753, Response regulator containing CheY-like receiver domain and AraC-type DNA-binding domain [Signal transduction mechanisms].
	5e-11	COG1879, RbsB, ABC-type sugar transport system, periplasmic component [Carbohydrate transport and metabolism].
	5e-11	COG2169, Ada, Adenosine deaminase [Nucleotide transport and metabolism].
----------------------------------------------------
candidate #55:	b2529
likelihood ratios: Total 1.3e+06; Clust 41.3,2.4,54.3; BLAST ,,; KEGG 1.3,1.5,1.7; ExprEco 18.0,2.6,1.6; ExprSce ,,; FusE2 ,,; FusE5 ,,; FusE10 ,,;
gene name: b2529	 (NP_417024)	gi: 16130454	length: 128aa
description: involved in Fe-S biosynthesis [Escherichia coli K12].
coverage: Archaea[8e-32] Bacteria[5e-68] Eukaryota[2e-51]
conserved domains: (Evalue, description)
	1e-46	pfam01592, NifU_N, NifU-like N terminal domain. This domain is found in NifU in combination with pfam01106. This domain is found on isolated proteins in several bacterial species. The nif genes are responsible for nitrogen fixation. However this domain is found in bacteria that do not fix nitrogen, so it may have a broader significance in the cell than nitrogen fixation..
	5e-37	COG0822, IscU, NifU homolog involved in Fe-S cluster formation [Energy production and conversion].
----------------------------------------------------
candidate #56:	b2208
likelihood ratios: Total 1.3e+06; Clust 18.5,7.8,3.5; BLAST ,,; KEGG 8.0,7.4,6.4; ExprEco 2.2,1.4,2.3; ExprSce ,,; FusE2 ,,; FusE5 ,,; FusE10 ,,;
gene name: b2208	 (NP_416712)	gi: 16130145	length: 164aa
description: Fe-S ferredoxin-type protein, electron transfer [Escherichia coli K12].
coverage: Archaea[1e-07] Bacteria[1e-98]
----------------------------------------------------
candidate #57:	b3438
likelihood ratios: Total 1.3e+06; Clust 2.9,9.3,26.8; BLAST ,,; KEGG 4.6,1.3,3.1; ExprEco 9.7,3.6,2.8; ExprSce ,,; FusE2 ,,; FusE5 ,,; FusE10 ,,;
gene name: b3438	 (YP_026222)	gi: 49176356	length: 331aa
description: regulator of gluconate (gnt) operon [Escherichia coli K12].
coverage: Bacteria[0.0] Eukaryota[3e-54]
conserved domains: (Evalue, description)
	5e-77	COG1609, PurR, Transcriptional regulators [Transcription].
	4e-30	pfam00532, Peripla_BP_1, Periplasmic binding proteins and sugar binding domain of the LacI family. This family includes the periplasmic binding proteins, and the LacI family transcriptional regulators. The periplasmic binding proteins are the primary receptors for chemotaxis and transport of many sugar based solutes. The LacI family of proteins consist of transcriptional regulators related to the lac repressor. In this case, generally the sugar binding domain binds a sugar which changes the DNA binding activity of the repressor domain (pfam00356)..
	8e-18	smart00354, HTH_LACI, helix_turn _helix lactose operon repressor; .
	5e-15	COG1879, RbsB, ABC-type sugar transport system, periplasmic component [Carbohydrate transport and metabolism].
----------------------------------------------------
candidate #58:	b0712
likelihood ratios: Total 1.3e+06; Clust 2.7,3.6,1.8; BLAST ,,; KEGG 17.0,13.7,5.6; ExprEco 4.7,4.0,3.0; ExprSce ,,; FusE2 ,,; FusE5 ,,; FusE10 ,,;
gene name: b0712	 (NP_415240)	gi: 16128687	length: 310aa
description: putative carboxylase [Escherichia coli K12].
coverage: Archaea[2e-41] Bacteria[0.0] Eukaryota[6e-32]
conserved domains: (Evalue, description)
	1e-112	pfam02626, AHS2, Allophanate hydrolase subunit 2. This domain forms the second subunit of allophanate hydrolase. In yeast urea amidolyase this domain is found between pfam00289 and pfam00364..
----------------------------------------------------
candidate #59:	b3221
likelihood ratios: Total 1.2e+06; Clust 3.1,65.4,96.9; BLAST ,,; KEGG 1.8,3.1,2.1; ExprEco 1.7,1.5,2.0; ExprSce ,,; FusE2 ,,; FusE5 ,,; FusE10 ,,;
gene name: b3221	 (NP_417688)	gi: 16131111	length: 154aa
description: hypothetical protein b3221 [Escherichia coli K12].
coverage: Bacteria[8e-85]
conserved domains: (Evalue, description)
	4e-48	pfam04074, DUF386, Domain of unknown function (DUF386). This family consists of conserved hypothetical proteins, typically about 150 amino acids in length, with no known function..
----------------------------------------------------
candidate #60:	b4168
likelihood ratios: Total 1.2e+06; Clust 4.4,5.9,3.4; BLAST ,,; KEGG 1.9,3.5,1.6; ExprEco 53.4,3.0,7.7; ExprSce ,,; FusE2 ,,; FusE5 ,,; FusE10 ,,;
gene name: b4168	 (NP_418589)	gi: 16131990	length: 153aa
description: putative enzyme [Escherichia coli K12].
coverage: Bacteria[2e-84]
conserved domains: (Evalue, description)
	3e-52	COG0802, COG0802, Predicted ATPase or kinase [General function prediction only].
	4e-43	pfam02367, UPF0079, Uncharacterised P-loop hydrolase UPF0079. This uncharacterised family contains a P-loop..
----------------------------------------------------
candidate #61:	b3732
likelihood ratios: Total 1.2e+06; Clust 5.3,9.2,15.7; BLAST ,,; KEGG 5.5,1.7,3.2; ExprEco 3.3,5.3,3.0; ExprSce ,,; FusE2 ,,; FusE5 ,,; FusE10 ,,;
gene name: b3732	 (NP_418188)	gi: 16131600	length: 460aa
description: membrane-bound ATP synthase, F1 sector, beta-subunit [Escherichia coli K12].
coverage: Archaea[1e-122] Bacteria[0.0] Eukaryota[0.0]
conserved domains: (Evalue, description)
	0.0	COG0055, AtpD, F0F1-type ATP synthase, beta subunit [Energy production and conversion].
	1e-142	cd01133, F1-ATPase_beta, F1 ATP synthase beta subunit, nucleotide-binding domain. The F-ATPase is found in bacterial plasma membranes, mitochondrial inner membranes and in chloroplast thylakoid membranes. It has also been found in the archaea Methanosarcina barkeri. It uses a proton gradient to drive ATP synthesis and hydrolyzes ATP to build the proton gradient. The extrinisic membrane domain, F1, is composed of alpha, beta, gamma, delta and epsilon subunits with a stoichiometry of 3:3:1:1:1. The beta subunit of ATP synthase is catalytic..
	4e-65	COG1157, FliI, Flagellar biosynthesis/type III secretory pathway ATPase [Cell motility and secretion / Intracellular trafficking and secretion].
	5e-56	cd01136, ATPase_flagellum-secretory_path_III, Flagellum-specific ATPase/type III secretory pathway virulence-related protein. This group of ATPases are responsible for the export of flagellum and virulence-related proteins. The bacterial flagellar motor is similar to the F0F1-ATPase, in that they both are proton driven rotary molecular devices. However, the main function of the bacterial flagellar motor is to rotate the flagellar filament for cell motility. Intracellular pathogens such as Salmonella and Chlamydia also have proteins which are similar to the flagellar-specific ATPase, but function in the secretion of virulence-related proteins via the type III secretory pathway..
	9e-53	pfam00006, ATP-synt_ab, ATP synthase alpha/beta family, nucleotide-binding domain. This family includes the ATP synthase alpha and beta subunits the ATP synthase associated with flagella..
	2e-37	COG1156, NtpB, Archaeal/vacuolar-type H+-ATPase subunit B [Energy production and conversion].
	4e-35	COG0056, AtpA, F0F1-type ATP synthase, alpha subunit [Energy production and conversion].
	2e-32	COG1155, NtpA, Archaeal/vacuolar-type H+-ATPase subunit A [Energy production and conversion].
	4e-31	cd01135, V_A-ATPase_B, V/A-type ATP synthase (non-catalytic) subunit B. These ATPases couple ATP hydrolysis to the build up of a H+ gradient, but V-type ATPases do not catalyze the reverse reaction. The Vacuolar (V-type) ATPase is found in the membranes of vacuoles, the golgi apparatus and in other coated vesicles in eukaryotes. Archaea have a protein which is similar in sequence to V-ATPases, but functions like an F-ATPase (called A-ATPase). A similar protein is also found in a few bacteria. This subfamily consists of the non-catalytic beta subunit..
	1e-26	cd01134, V_A-ATPase_A, V/A-type ATP synthase catalytic subunit A. These ATPases couple ATP hydrolysis to the build up of a H+ gradient, but V-type ATPases do not catalyze the reverse reaction. The Vacuolar (V-type) ATPase is found in the membranes of vacuoles, the golgi apparatus and in other coated vesicles in eukaryotes. Archaea have a protein which is similar in sequence to V-ATPases, but functions like an F-ATPase (called A-ATPase). A similar protein is also found in a few bacteria..
	3e-26	cd01132, F1_ATPase_alpha, F1 ATP synthase alpha, central domain. The F-ATPase is found in bacterial plasma membranes, mitochondrial inner membranes and in chloroplast thylakoid membranes. It has also been found in the archaea Methanosarcina barkeri. It uses a proton gradient to drive ATP synthesis and hydrolyzes ATP to build the proton gradient. The extrinisic membrane domain, F1, is composed of alpha, beta, gamma, delta and epsilon subunits with a stoichiometry of 3:3:1:1:1. The alpha subunit of the F1 ATP synthase can bind nucleotides, but is non-catalytic..
	1e-25	pfam00306, ATP-synt_ab_C, ATP synthase alpha/beta chain, C terminal domain..
	1e-15	cd01120, RecA-like_NTPases, RecA-like NTPases. This family includes the NTP binding domain of F1 and V1 H+ATPases, DnaB and related helicases as well as bacterial RecA and related eukaryotic and archaeal recombinases. This group also includes bacterial conjugation proteins and related DNA transfer proteins involved in type II and type IV secretion..
	2e-12	pfam02874, ATP-synt_ab_N, ATP synthase alpha/beta family, beta-barrel domain. This family includes the ATP synthase alpha and beta subunits the ATP synthase associated with flagella..
----------------------------------------------------
candidate #62:	b4099
likelihood ratios: Total 1.2e+06; Clust 1.8,3.7,1.5; BLAST ,,; KEGG 9.9,11.1,17.6; ExprEco 2.1,6.9,4.2; ExprSce ,,; FusE2 ,,; FusE5 ,,; FusE10 ,,;
gene name: b4099	 (NP_418523)	gi: 16131925	length: 354aa
description: phosphonate metabolism [Escherichia coli K12].
coverage: Bacteria[0.0]
conserved domains: (Evalue, description)
	1e-167	pfam05861, PhnI, Bacterial phosphonate metabolism protein (PhnI). This family consists of several Proteobacterial phosphonate metabolism protein (PhnI) sequences. Bacteria that use phosphonates as a phosphorus source must be able to break the stable carbon-phosphorus bond. In Escherichia coli phosphonates are broken down by a C-P lyase that has a broad substrate specificity. The genes for phosphonate uptake and degradation in E. coli are organised in an operon of 14 genes, named phnC to phnP. Three gene products (PhnC, PhnD and PhnE) comprise a binding protein-dependent phosphonate transporter, which also transports phosphate, phosphite, and certain phosphate esters such as phosphoserine; two gene products (PhnF and PhnO) may have a role in gene regulation; and nine gene products (PhnG, PhnH, PhnI, PhnJ, PhnK, PhnL, PhnM, PhnN, and PhnP) probably comprise a membrane-associated C-P lyase enzyme complex..
----------------------------------------------------
candidate #63:	b3667
likelihood ratios: Total 1.2e+06; Clust 119.5,10.6,1.9; BLAST ,,; KEGG 1.4,1.2,1.6; ExprEco 4.9,12.2,2.9; ExprSce ,,; FusE2 ,,; FusE5 ,,; FusE10 ,,;
gene name: b3667	 (NP_418123)	gi: 16131537	length: 440aa
description: membrane protein which senses glucose-6-phosphate, interacts with UhpB and UhpA, regulates uhpT expression [Escherichia coli K12].
coverage: Archaea[7e-16] Bacteria[0.0] Eukaryota[2e-62]
conserved domains: (Evalue, description)
	1e-154	COG2271, UhpC, Sugar phosphate permease [Carbohydrate transport and metabolism].
----------------------------------------------------
candidate #64:	b3131
likelihood ratios: Total 1.2e+06; Clust 2.0,117.5,1.9; BLAST ,,; KEGG 4.3,12.1,2.3; ExprEco 2.8,2.8,2.8; ExprSce ,,; FusE2 ,,; FusE5 ,,; FusE10 ,,;
gene name: b3131	 (NP_417600)	gi: 16131023	length: 269aa
description: putative DEOR-type transcriptional regulator of aga operon [Escherichia coli K12].
coverage: Archaea[3e-33] Bacteria[1e-145] Eukaryota[3e-18]
conserved domains: (Evalue, description)
	5e-74	pfam00455, DeoR, Bacterial regulatory proteins, deoR family..
	5e-66	COG1349, GlpR, Transcriptional regulators of sugar metabolism [Transcription / Carbohydrate transport and metabolism].
	2e-11	smart00420, HTH_DEOR, helix_turn_helix, Deoxyribose operon repressor; .
----------------------------------------------------
candidate #65:	b4200
likelihood ratios: Total 1.1e+06; Clust 18.6,1.7,4.3; BLAST ,,; KEGG 5.4,4.4,2.6; ExprEco 12.0,4.2,2.6; ExprSce ,,; FusE2 ,,; FusE5 ,,; FusE10 ,,;
gene name: b4200	 (NP_418621)	gi: 16132022	length: 131aa
description: 30S ribosomal subunit protein S6 [Escherichia coli K12].
coverage: Bacteria[1e-70] Eukaryota[2e-18]
conserved domains: (Evalue, description)
	2e-35	COG0360, RpsF, Ribosomal protein S6 [Translation, ribosomal structure and biogenesis].
	2e-28	pfam01250, Ribosomal_S6, Ribosomal protein S6..
----------------------------------------------------
candidate #66:	b0680
likelihood ratios: Total 9.3e+05; Clust 22.6,129.7,4.3; BLAST ,,; KEGG 3.0,1.5,4.2; ExprEco 1.6,1.5,1.7; ExprSce ,,; FusE2 ,,; FusE5 ,,; FusE10 ,,;
gene name: b0680	 (NP_415206)	gi: 16128656	length: 554aa
description: glutamine tRNA synthetase [Escherichia coli K12].
coverage: Archaea[3e-52] Bacteria[0.0] Eukaryota[1e-145]
conserved domains: (Evalue, description)
	1e-149	cd00418, GlxRS_core, Glutamyl-tRNA synthetase(GluRS)/Glutaminyl-tRNA synthetase (GlnRS) cataytic core domain. These enzymes attach Glu or Gln, respectively, to the appropriate tRNA. Like other class I tRNA synthetases, they aminoacylate the 2'-OH of the nucleotide at the 3' end of the tRNA. The core domain is based on the Rossman fold and is responsible for the ATP-dependent formation of the enzyme bound aminoacyl-adenylate. It contains the characteristic class I HIGH and KMSKS motifs, which are involved in ATP binding. These enzymes function as monomers. Archaea, cellular organelles, and some bacteria lack GlnRS. In these cases, the "non-descriminating" form of GluRS aminoacylates both tRNA(Glu) and tRNA(Gln) with Glu, which is converted to Gln when appropriate by a transamidation enzyme. The descriminating form of GluRS differs from GlnRS and the non-descriminating form of GluRS in their C-terminal anti-codon binding domains..
	1e-133	cd00807, Gln_GluRS_non_core, Glutaminyl-tRNA synthetase (GlnRS) and non-descriminating Glutamyl-tRNA synthetase (GluRS) cataytic core domain. These enzymes attach Gln or Glu, respectively, to the appropriate tRNA. Like other class I tRNA synthetases, they aminoacylate the 2'-OH of the nucleotide at the 3' end of the tRNA. The core domain is based on the Rossman fold and is responsible for the ATP-dependent formation of the enzyme bound aminoacyl-adenylate. It contains the characteristic class I HIGH and KMSKS motifs, which are involved in ATP binding. These enzymes function as monomers. Archaea and most bacteria lack GlnRS. In these organisms, the "non-descriminating" form of GluRS aminoacylates both tRNA(Glu) and tRNA(Gln) with Glu, which is converted to Gln when appropriate by a transamidation enzyme..
	1e-120	COG0008, GlnS, Glutamyl- and glutaminyl-tRNA synthetases [Translation, ribosomal structure and biogenesis].
	1e-113	pfam00749, tRNA-synt_1c, tRNA synthetases class I (E and Q), catalytic domain. Other tRNA synthetase sub-families are too dissimilar to be included. This family includes only glutamyl and glutaminyl tRNA synthetases. In some organisms, a single glutamyl-tRNA synthetase aminoacylates both tRNA(Glu) and tRNA(Gln)..
	5e-59	pfam03950, tRNA-synt_1c_C, tRNA synthetases class I (E and Q), anti-codon binding domain. Other tRNA synthetase sub-families are too dissimilar to be included. This family includes only glutamyl and glutaminyl tRNA synthetases. In some organisms, a single glutamyl-tRNA synthetase aminoacylates both tRNA(Glu) and tRNA(Gln)..
	1e-29	cd00802, class_I_aaRS_core, Class I amino acyl-tRNA synthetase (aaRS) catalytic core domain. These enzymes are mostly monomers, which aminoacylate the 2'-OH of the nucleotide at the 3' of the appropriate tRNA. The core domain is based on the Rossman fold and is responsible for the ATP-dependent formation of the enzyme bound aminoacyl-adenylate. It contains the characteristic class I HIGH and KMSKS motifs, which are involved in ATP binding..
	1e-23	cd00808, GluRS_core, Descriminating Glutamyl-tRNA synthetase (GluRS) catalytic core domain . The descriminating form of GluRS is only found in bacteria and cellular organelles. GluRS is a monomer, that attaches Glu to the appropriate tRNA. Like other class I tRNA synthetases, GluRS aminoacylates the 2'-OH of the nucleotide at the 3' end of the tRNA. The core domain is based on the Rossman fold and is responsible for the ATP-dependent formation of the enzyme bound aminoacyl-adenylate. It contains the characteristic class I HIGH and KMSKS motifs, which are involved in ATP binding..
----------------------------------------------------
candidate #67:	b4375
likelihood ratios: Total 9.1e+05; Clust 35.4,2.5,3.0; BLAST ,,; KEGG 1.8,2.4,1.3; ExprEco 9.0,19.6,3.4; ExprSce ,,; FusE2 ,,; FusE5 ,,; FusE10 ,,;
gene name: b4375	 (NP_418792)	gi: 16132193	length: 529aa
description: peptide chain release factor RF-3 [Escherichia coli K12].
coverage: Archaea[2e-22] Bacteria[0.0] Eukaryota[3e-61]
conserved domains: (Evalue, description)
	0.0	COG4108, PrfC, Peptide chain release factor RF-3 [Translation, ribosomal structure and biogenesis].
	4e-66	COG0480, FusA, Translation elongation factors (GTPases) [Translation, ribosomal structure and biogenesis].
	6e-33	pfam00009, GTP_EFTU, Elongation factor Tu GTP binding domain. This domain contains a P-loop motif, also found in several other families such as pfam00071, pfam00025 and pfam00063. Elongation factor Tu consists of three structural domains, this plus two C-terminal beta barrel domains..
	9e-21	COG1217, TypA, Predicted membrane GTPase involved in stress response [Signal transduction mechanisms].
	3e-20	COG0481, LepA, Membrane GTPase LepA [Cell envelope biogenesis, outer membrane].
----------------------------------------------------
candidate #68:	b3552
likelihood ratios: Total 8.9e+05; Clust 3.1,39.1,2.7; BLAST ,,; KEGG 1.5,1.3,3.4; ExprEco 14.5,4.2,6.7; ExprSce ,,; FusE2 ,,; FusE5 ,,; FusE10 ,,;
gene name: b3552	 (YP_026228)	gi: 49176370	length: 219aa
description: putative outer membrane protein [Escherichia coli K12].
coverage: Bacteria[1e-117]
conserved domains: (Evalue, description)
	2e-41	COG2885, OmpA, Outer membrane protein and related peptidoglycan-associated (lipo)proteins [Cell envelope biogenesis, outer membrane].
	4e-26	pfam00691, OmpA, OmpA family. The Pfam entry also includes MotB and related proteins..
	6e-21	COG1360, MotB, Flagellar motor protein [Cell motility and secretion].
----------------------------------------------------
candidate #69:	b3947
likelihood ratios: Total 8.8e+05; Clust 1.0,1.2,1.3; BLAST ,,; KEGG 59.5,11.6,24.9; ExprEco 2.3,5.4,2.6; ExprSce ,,; FusE2 ,,; FusE5 ,,; FusE10 ,,;
gene name: b3947	 (YP_026278)	gi: 49176446	length: 833aa
description: PEP-protein phosphotransferase system enzyme I [Escherichia coli K12].
coverage: Archaea[4e-79] Bacteria[0.0] Eukaryota[1e-18]
conserved domains: (Evalue, description)
	0.0	COG1080, PtsA, Phosphoenolpyruvate-protein kinase (PTS system EI component in bacteria) [Carbohydrate transport and metabolism].
	1e-112	pfam02896, PEP-utilizers_C, PEP-utilising enzyme, TIM barrel domain..
	2e-99	COG3605, PtsP, Signal transduction protein containing GAF and PtsI domains [Signal transduction mechanisms].
	1e-33	COG0574, PpsA, Phosphoenolpyruvate synthase/pyruvate phosphate dikinase [Carbohydrate transport and metabolism].
	2e-25	COG1762, PtsN, Phosphotransferase system mannitol/fructose-specific IIA domain (Ntr-type) [Carbohydrate transport and metabolism / Signal transduction mechanisms].
	2e-25	cd00211, PTS_IIA_fru, PTS_IIA, PTS system, fructose/mannitol specific IIA subunit. The bacterial phosphoenolpyruvate: sugar phosphotransferase system (PTS) is a multi-protein system involved in the regulation of a variety of metabolic and transcriptional processes. This family is one of four structurally and functionally distinct group IIA PTS system cytoplasmic enzymes, necessary for the uptake of carbohydrates across the cytoplasmic membrane and their phosphorylation..
	8e-21	cd00367, PTS-HPr, Histidine-containing phosphocarrier protein ( HPr) is a central component of the bacterial phosphoenolpyruvate (PEP) sugar phosphotransferase system (PTS). The PTS catalyses the phosphorylation of sugar substrates during their translocation across the cell membrane. The phosphoryl group from phosphoenolpyruvate (PEP) is transferred to HPr by enzyme I (EI). Phospho-HPr then transfers it to the permease. The conserved histidine in the N-terminus of HPr serves as an acceptor for the phosphoryl group of EI..
	9e-17	COG1925, FruB, Phosphotransferase system, HPr-related proteins [Carbohydrate transport and metabolism].
	4e-15	pfam00359, PTS_EIIA_2, Phosphoenolpyruvate-dependent sugar phosphotransferase system, EIIA 2..
	8e-15	pfam00391, PEP-utilizers, PEP-utilising enzyme, mobile domain. This domain is a "swivelling" beta/beta/alpha domain which is thought to be mobile in all proteins known to contain it..
----------------------------------------------------
candidate #70:	b3982
likelihood ratios: Total 8.2e+05; Clust 2.8,5.2,7.3; BLAST ,,; KEGG 1.7,1.4,2.0; ExprEco 24.3,9.1,7.4; ExprSce ,,; FusE2 ,,; FusE5 ,,; FusE10 ,,;
gene name: b3982	 (NP_418409)	gi: 16131812	length: 181aa
description: component in transcription antitermination [Escherichia coli K12].
coverage: Bacteria[1e-100] Eukaryota[4e-06]
conserved domains: (Evalue, description)
	1e-58	COG0250, NusG, Transcription antiterminator [Transcription].
	3e-29	smart00738, NGN, In Spt5p, this domain may confer affinity for Spt4p. It possesses a RNP-like fold. In Spt5p, this domain may confer affinity for Spt4p.Spt4p .
	5e-12	pfam02357, NusG, Transcription termination factor nusG..
----------------------------------------------------
candidate #71:	b4203
likelihood ratios: Total 8.1e+05; Clust 17.3,1.7,3.9; BLAST ,,; KEGG 20.7,2.4,4.1; ExprEco 1.9,6.0,3.1; ExprSce ,,; FusE2 ,,; FusE5 ,,; FusE10 ,,;
gene name: b4203	 (NP_418624)	gi: 16132025	length: 149aa
description: 50S ribosomal subunit protein L9 [Escherichia coli K12].
coverage: Bacteria[3e-75] Eukaryota[2e-14]
conserved domains: (Evalue, description)
	7e-42	COG0359, RplI, Ribosomal protein L9 [Translation, ribosomal structure and biogenesis].
	4e-20	pfam03948, Ribosomal_L9_C, Ribosomal protein L9, C-terminal domain..
	7e-15	pfam01281, Ribosomal_L9_N, Ribosomal protein L9, N-terminal domain..
----------------------------------------------------
candidate #72:	b3601
likelihood ratios: Total 7.9e+05; Clust 6.6,257.8,1.9; BLAST ,,; KEGG 3.6,8.2,1.8; ExprEco 1.0,1.6,2.8; ExprSce ,,; FusE2 ,,; FusE5 ,,; FusE10 ,,;
gene name: b3601	 (NP_418058)	gi: 16131472	length: 195aa
description: repressor for mtl [Escherichia coli K12].
coverage: Bacteria[1e-105]
----------------------------------------------------
candidate #73:	b2218
likelihood ratios: Total 7.2e+05; Clust 2.6,2.1,4.4; BLAST ,,; KEGG 13.1,4.8,2.4; ExprEco 23.1,2.3,3.8; ExprSce ,,; FusE2 ,,; FusE5 ,,; FusE10 ,,;
gene name: b2218	 (NP_416722)	gi: 16130155	length: 933aa
description: hybrid sensory histidine kinase in two-component regulatory system with RcsB, regulates capsule biosynthesis, cell division genes, OsmC expression [Escherichia coli K12].
coverage: Archaea[3e-46] Bacteria[0.0] Eukaryota[1e-56]
conserved domains: (Evalue, description)
	3e-45	COG0642, BaeS, Signal transduction histidine kinase [Signal transduction mechanisms].
	5e-36	COG2205, KdpD, Osmosensitive K+ channel histidine kinase [Signal transduction mechanisms].
	8e-30	COG5002, VicK, Signal transduction histidine kinase [Signal transduction mechanisms].
	1e-29	smart00387, HATPase_c, Histidine kinase-like ATPases; Histidine kinase-, DNA gyrase B-, phytochrome-like ATPases. .
	9e-28	pfam02518, HATPase_c, Histidine kinase-, DNA gyrase B-, and HSP90-like ATPase. This family represents the structurally related ATPase domains of histidine kinase, DNA gyrase B and HSP90..
	1e-26	cd00156, REC, Signal receiver domain; originally thought to be unique to bacteria (CheY, OmpR, NtrC, and PhoB), now recently identified in eukaroytes ETR1 Arabidopsis thaliana; this domain receives the signal from the sensor partner in a two-component systems; contains a phosphoacceptor site that is phosphorylated by histidine kinase homologs; usually found N-terminal to a DNA binding effector domain; forms homodimers.
	3e-25	COG4251, COG4251, Bacteriophytochrome (light-regulated signal transduction histidine kinase) [Signal transduction mechanisms].
	1e-24	cd00075, HATPase_c, Histidine kinase-like ATPases; This family includes several ATP-binding proteins for example: histidine kinase, DNA gyrase B, topoisomerases, heat shock protein HSP90, phytochrome-like ATPases and DNA mismatch repair proteins.
	1e-21	COG4191, COG4191, Signal transduction histidine kinase regulating C4-dicarboxylate transport system [Signal transduction mechanisms].
	1e-18	COG3437, COG3437, Response regulator containing a CheY-like receiver domain and an HD-GYP domain [Transcription / Signal transduction mechanisms].
	9e-18	COG2204, AtoC, Response regulator containing CheY-like receiver, AAA-type ATPase, and DNA-binding domains [Signal transduction mechanisms].
	3e-17	COG0745, OmpR, Response regulators consisting of a CheY-like receiver domain and a winged-helix DNA-binding domain [Signal transduction mechanisms / Transcription].
	1e-16	COG3852, NtrB, Signal transduction histidine kinase, nitrogen specific [Signal transduction mechanisms].
	3e-14	COG3290, CitA, Signal transduction histidine kinase regulating citrate/malate metabolism [Signal transduction mechanisms].
	4e-14	COG2197, CitB, Response regulator containing a CheY-like receiver domain and an HTH DNA-binding domain [Signal transduction mechanisms / Transcription].
	3e-13	COG3706, PleD, Response regulator containing a CheY-like receiver domain and a GGDEF domain [Signal transduction mechanisms].
	4e-13	COG4753, COG4753, Response regulator containing CheY-like receiver domain and AraC-type DNA-binding domain [Signal transduction mechanisms].
	3e-12	smart00388, HisKA, His Kinase A (phosphoacceptor) domain; Dimerisation and phosphoacceptor domain of histidine kinases. .
	4e-12	COG4192, COG4192, Signal transduction histidine kinase regulating phosphoglycerate transport system [Signal transduction mechanisms].
	1e-11	COG4566, TtrR, Response regulator [Signal transduction mechanisms].
----------------------------------------------------
candidate #74:	b3738
likelihood ratios: Total 7.1e+05; Clust 7.2,8.5,12.2; BLAST ,,; KEGG 1.2,1.2,1.4; ExprEco 8.5,11.4,5.0; ExprSce ,,; FusE2 ,,; FusE5 ,,; FusE10 ,,;
gene name: b3738	 (NP_418194)	gi: 16131606	length: 271aa
description: membrane-bound ATP synthase, F0 sector, subunit a [Escherichia coli K12].
coverage: Archaea[9e-10] Bacteria[1e-152] Eukaryota[7e-15]
conserved domains: (Evalue, description)
	2e-21	pfam00119, ATP-synt_A, ATP synthase A chain..
----------------------------------------------------
candidate #75:	b3900
likelihood ratios: Total 6.8e+05; Clust 1.3,3.5,1.5; BLAST ,,; KEGG 23.9,13.2,5.9; ExprEco 8.9,2.8,2.3; ExprSce ,,; FusE2 ,,; FusE5 ,,; FusE10 ,,;
gene name: b3900	 (NP_418336)	gi: 16131740	length: 148aa
description: PTS family enzyme IIA, fructose-specific [Escherichia coli K12].
coverage: Archaea[4e-12] Bacteria[1e-80]
conserved domains: (Evalue, description)
	7e-34	pfam00359, PTS_EIIA_2, Phosphoenolpyruvate-dependent sugar phosphotransferase system, EIIA 2..
	2e-24	cd00211, PTS_IIA_fru, PTS_IIA, PTS system, fructose/mannitol specific IIA subunit. The bacterial phosphoenolpyruvate: sugar phosphotransferase system (PTS) is a multi-protein system involved in the regulation of a variety of metabolic and transcriptional processes. This family is one of four structurally and functionally distinct group IIA PTS system cytoplasmic enzymes, necessary for the uptake of carbohydrates across the cytoplasmic membrane and their phosphorylation..
	1e-23	COG1762, PtsN, Phosphotransferase system mannitol/fructose-specific IIA domain (Ntr-type) [Carbohydrate transport and metabolism / Signal transduction mechanisms].
----------------------------------------------------
candidate #76:	b0643
likelihood ratios: Total 6.7e+05; Clust 10.0,12.4,1.8; BLAST ,,; KEGG 56.6,8.4,3.2; ExprEco 1.4,1.2,1.1; ExprSce ,,; FusE2 ,,; FusE5 ,,; FusE10 ,,;
gene name: b0643	 (NP_415176)	gi: 16128626	length: 160aa
description: putative alpha helical protein [Escherichia coli K12].
coverage: Bacteria[3e-89]
conserved domains: (Evalue, description)
	1e-63	pfam07295, DUF1451, Protein of unknown function (DUF1451). This family consists of several hypothetical bacterial proteins of around 160 residues in length. Members of this family contain four highly conserved cysteine resides toward the C-terminal region of the protein. The function of this family is unknown..
----------------------------------------------------
candidate #77:	b1895
likelihood ratios: Total 6.7e+05; Clust 7.7,1.2,1.1; BLAST ,,; KEGG 33.9,15.0,5.0; ExprEco 2.8,3.2,2.9; ExprSce ,,; FusE2 ,,; FusE5 ,,; FusE10 ,,;
gene name: b1895	 (NP_416409)	gi: 16129847	length: 142aa
description: putative regulator [Escherichia coli K12].
coverage: Bacteria[2e-75]
----------------------------------------------------
candidate #78:	b4094
likelihood ratios: Total 6.7e+05; Clust 1.9,3.4,1.4; BLAST ,,; KEGG 168.2,30.4,4.5; ExprEco 1.4,1.6,1.5; ExprSce ,,; FusE2 ,,; FusE5 ,,; FusE10 ,,;
gene name: b4094	 (NP_418518)	gi: 16131920	length: 185aa
description: ATP-binding component of phosphonate transport [Escherichia coli K12].
coverage: Bacteria[1e-102]
conserved domains: (Evalue, description)
	1e-66	COG3709, COG3709, Uncharacterized component of phosphonate metabolism [Inorganic ion transport and metabolism].
	3e-30	smart00072, GuKc, Guanylate kinase homologues. Active enzymes catalyze ATP-dependent phosphorylation of GMP to GDP. Structure resembles that of adenylate kinase. So-called membrane-associated guanylate kinase homologues (MAGUKs) do not possess guanylate kinase activities; instead at least some possess protein-binding functions. .
	1e-27	cd00071, GuKc, Guanylate kinase homologues. Active members of this family are enzymes which catalyze ATP-dependent phosphorylation of GMP to GDP. The GuKc structure resembles that of adenylate kinase. Membrane-associated guanylate kinase homologs (MAGUKs) do not possess guanylate kinase activities; some of them are known to have specific protein-binding functions..
	4e-14	COG0194, Gmk, Guanylate kinase [Nucleotide transport and metabolism].
----------------------------------------------------
candidate #79:	b3724
likelihood ratios: Total 6.6e+05; Clust 8.1,14.5,5.2; BLAST ,,; KEGG 2.6,1.3,1.4; ExprEco 5.6,5.0,7.8; ExprSce ,,; FusE2 ,,; FusE5 ,,; FusE10 ,,;
gene name: b3724	 (NP_418180)	gi: 16131592	length: 241aa
description: negative regulator for pho regulon and putative enzyme in phosphate metabolism [Escherichia coli K12].
coverage: Archaea[1e-25] Bacteria[1e-132]
conserved domains: (Evalue, description)
	5e-46	COG0704, PhoU, Phosphate uptake regulator [Inorganic ion transport and metabolism].
	7e-14	pfam01895, PhoU, PhoU family. This family contains phosphate regulatory proteins including PhoU. The exact nature of this regulation is is not well understood..
----------------------------------------------------
candidate #80:	b3753
likelihood ratios: Total 6.4e+05; Clust 5.6,12.1,2.9; BLAST ,,; KEGG 2.2,2.3,2.3; ExprEco 9.2,3.7,7.9; ExprSce ,,; FusE2 ,,; FusE5 ,,; FusE10 ,,;
gene name: b3753	 (NP_418209)	gi: 16131621	length: 330aa
description: regulator for rbs operon [Escherichia coli K12].
coverage: Bacteria[0.0] Eukaryota[1e-24]
conserved domains: (Evalue, description)
	1e-97	COG1609, PurR, Transcriptional regulators [Transcription].
	4e-31	pfam00532, Peripla_BP_1, Periplasmic binding proteins and sugar binding domain of the LacI family. This family includes the periplasmic binding proteins, and the LacI family transcriptional regulators. The periplasmic binding proteins are the primary receptors for chemotaxis and transport of many sugar based solutes. The LacI family of proteins consist of transcriptional regulators related to the lac repressor. In this case, generally the sugar binding domain binds a sugar which changes the DNA binding activity of the repressor domain (pfam00356)..
	2e-23	smart00354, HTH_LACI, helix_turn _helix lactose operon repressor; .
	9e-18	COG1879, RbsB, ABC-type sugar transport system, periplasmic component [Carbohydrate transport and metabolism].
----------------------------------------------------
candidate #81:	b1738
likelihood ratios: Total 6.3e+05; Clust 55.0,4.8,2.0; BLAST ,,; KEGG 3.5,1.9,1.7; ExprEco 48.5,1.5,1.5; ExprSce ,,; FusE2 ,,; FusE5 ,,; FusE10 ,,;
gene name: b1738	 (NP_416252)	gi: 16129692	length: 106aa
description: PEP-dependent phosphotransferase enzyme IV for cellobiose, arbutin, and salicin [Escherichia coli K12].
coverage: Bacteria[2e-52]
conserved domains: (Evalue, description)
	1e-30	cd00133, PTS_IIB_lac, PTS system, lactose/cellobiose specific IIB subunit. The bacterial phosphoenolpyruvate: sugar phosphotransferase system (PTS) is a multi-protein system involved in the regulation of a variety of metabolic and transcriptional processes. This family is one of four structurally and functionally distinct group IIB PTS system cytoplasmic enzymes, necessary for the uptake of carbohydrates across the cytoplasmic membrane and their phosphorylation.
	1e-27	COG1440, CelA, Phosphotransferase system cellobiose-specific component IIB [Carbohydrate transport and metabolism].
	6e-11	pfam02302, PTS_IIB, PTS system, Lactose/Cellobiose specific IIB subunit. The bacterial phosphoenolpyruvate: sugar phosphotransferase system (PTS) is a multi-protein system involved in the regulation of a variety of metabolic and transcriptional processes. The lactose/cellobiose-specific family are one of four structurally and functionally distinct group IIB PTS system cytoplasmic enzymes. The fold of IIB cellobiose shows similar structure to mammalian tyrosine phosphatases. .
----------------------------------------------------
candidate #82:	b4312
likelihood ratios: Total 6.2e+05; Clust 1.1,1.6,1.8; BLAST ,,; KEGG 2.1,1.3,1.9; ExprEco 20.4,100.9,19.2; ExprSce ,,; FusE2 ,,; FusE5 ,,; FusE10 ,,;
gene name: b4312	 (NP_418732)	gi: 16132133	length: 200aa
description: recombinase involved in phase variation; regulator for fimA [Escherichia coli K12].
coverage: Archaea[3e-14] Bacteria[1e-116]
conserved domains: (Evalue, description)
	2e-83	cd01197, INT_FimBE_C, FimB and FimE and related proteins, DNA breaking-rejoining enzymes, integrase/recombinases, catalytic domain. This CD includes those proteins similar to E.coli FimE and FimB regulatory proteins and Proteus mirabilis MrpI..
	2e-31	cd00397, DNA_BRE_C, DNA breaking-rejoining enzymes, C-terminal catalytic domain. The DNA breaking-rejoining enzyme superfamily includes type IB topoisomerases and tyrosine recombinases that share the same fold in their catalytic domain containing six conserved active site residues. The best-studied members of this diverse superfamily include human topoisomerase I, the bacteriophage lambda integrase, the bacteriophage P1 Cre recombinase, the yeast Flp recombinase and the bacterial XerD/C recombinases. Their overall reaction mechanism is essentially identical and involves cleavage of a single strand of a DNA duplex by nucleophilic attack of a conserved tyrosine to give a 3' phosphotyrosyl protein-DNA adduct. In the second rejoining step, a terminal 5' hydroxyl attacks the covalent adduct to release the enzyme and generate duplex DNA. The enzymes differ in that topoisomerases cleave and then rejoin the same 5' and 3' termini, whereas a site-specific recombinase transfers a 5' hydroxyl generated by recombinase cleavage to a new 3' phosphate partner located in a different duplex region. Many DNA breaking-rejoining enzymes also have N-terminal domains, which show little sequence or structure similarity..
	6e-31	pfam00589, Phage_integrase, Phage integrase family. Members of this family cleave DNA substrates by a series of staggered cuts, during which the protein becomes covalently linked to the DNA through a catalytic tyrosine residue at the carboxy end of the alignment. The catalytic site residues in CRE recombinase are Arg-173, His-289, Arg-292 and Tyr-324..
	8e-25	cd00798, INT_XerDC, XerD and XerC integrases, DNA breaking-rejoining enzymes, N- and C-terminal domains. XerD-like integrases are involved in the site-specific integration and excision of lysogenic bacteriophage genomes, transposition of conjugative transposons, termination of chromosomal replication, and stable plasmid inheritance. They share the same fold in their catalytic domain containing six conserved active site residues and the overall reaction mechanism with the DNA breaking-rejoining enzyme superfamily. In Escherichia coli, the Xer site-specific recombination system acts to convert dimeric chromosomes, which are formed by homologous recombination to monomers. Two related recombinases, XerC and XerD, bind cooperatively to a recombination site present in the E. coli chromosome. Each recombinase catalyzes the exchange of one pair of DNA strand in a reaction that proceeds through a Holliday junction intermediate. These enzymes can bridge two different and well-separated DNA sequences called arm- and core-sites. The C-terminal domain binds, cleaves and re-ligates DNA strands at the core-sites, while the N-terminal domain is largely responsible for high-affinity binding to the arm-type sites..
	6e-24	COG4974, XerD, Site-specific recombinase XerD [DNA replication, recombination, and repair].
	8e-23	cd01182, INT_REC_C, DNA breaking-rejoining enzymes, intergrase/recombinases, C-terminal catalytic domain. The tyrosine recombinase/integrase family share the same catalytic domain containing six conserved active site residues. The best-studied members of this diverse family include the bacteriophage lambda integrase, the bacteriophage P1 Cre recombinase, the yeast Flp recombinase and the bacterial XerD/C recombinases. Their overall reaction mechanism is essentially identical and involves cleavage of a single strand of a DNA duplex by nucleophilic attack of a conserved tyrosine to give a 3' phosphotyrosyl protein-DNA adduct. In the second rejoining step, a terminal 5' hydroxyl attacks the covalent adduct to release the enzyme and generate duplex DNA. Many intergrase/recombinases also have N-terminal domains, which show little sequence or structure similarity..
	1e-20	cd01190, INT_SG5, INT_SG5, DNA breaking-rejoining enzymes, integrase/recombinases subgroup 5, N- and C-terminal domains. The CD contains mainly predicted bacterial integrase/recombinases..
	1e-19	COG4973, XerC, Site-specific recombinase XerC [DNA replication, recombination, and repair].
	1e-18	cd01193, INT_IntI, IntI (E2) integrases, site-specific tyrosine recombinases, DNA breaking-rejoining enzymes, N- and C-terminal domains. This CD includes integrases which are components of multiresistant integrons and mediate recombination between a proximal attI site and a secondary target called the attC (or 59-base element) present on various mobile gene cassettes. Integron-integrases are present in many natural occurring mobile elements, including transposons and conjugative plasmids. Vibrio, Shewanella, Xanthomonas and Pseudomonas species harbor chromosomal super-integrons. All integron-integrases carry large inserts unlike the TnpF ermF-like proteins also seen in this group..
	1e-16	cd01188, INT_pAE1, pAE1 and related integrases, DNA breaking-rejoining enzymes, integrase/recombinases, C-terminal domain. This CD includes various bacterial integrases, including the predicted integrase of the deletion-prone region of plasmid pAE1 of Alcaligenes eutrophus H1..
	1e-15	cd01189, INT_phiLC3_C, phiLC3 phage and phage-related integrases, site-specific recombinases, DNA breaking-rejoining enzymes, C-terminal catalytic domain. This CD includes various bacterial (mainly gram positive) and phage integrases, including those similar to Lactococcus phage phiLC3, TPW22, Tuc2009, BK5-T, A2, bIL285, bIL286, bIL311, ul36 and phi g1e; Staphylococcus aureus phage phi13 and phi42; Oenococcus oeni phage fOg44; Streptococcus thermophilus phage O1205 and Sfi21; and Streptococcus pyogenes phage T12 and T270..
	2e-14	cd01199, INT_Tn1545_C, Tn1545-related conjugative transposon integrases, site-specific recombinases, DNA breaking-rejoining enzymes, C-terminal catalytic domain. This CD includes bacterial (gram positive) and phage integrases, including those similar to Tn1545, Tn5252, and Tn5276 conjugative transposon integrases and Lactobacillus phage phi adh integrase..
	7e-13	cd01187, INT_SG4, INT_SG4, DNA breaking-rejoining enzymes, integrase/recombinases subgroup 4, N- and C-terminal domains. The CD contains mainly predicted bacterial integrase/recombinases for which not much biochemical characterization is available..
----------------------------------------------------
candidate #83:	b2681
likelihood ratios: Total 5.9e+05; Clust 5.6,6.6,1.8; BLAST ,,; KEGG 30.5,4.7,1.7; ExprEco 3.5,5.2,2.0; ExprSce ,,; FusE2 ,,; FusE5 ,,; FusE10 ,,;
gene name: b2681	 (YP_026179)	gi: 49176259	length: 305aa
description: putative integral membrane protein [Escherichia coli K12].
coverage: Archaea[3e-48] Bacteria[1e-171] Eukaryota[2e-43]
conserved domains: (Evalue, description)
	2e-13	COG2814, AraJ, Arabinose efflux permease [Carbohydrate transport and metabolism].
----------------------------------------------------
candidate #84:	b3582
likelihood ratios: Total 5.8e+05; Clust 31.0,12.8,34.1; BLAST ,,; KEGG 2.0,3.5,1.5; ExprEco 1.2,2.2,1.6; ExprSce ,,; FusE2 ,,; FusE5 ,,; FusE10 ,,;
gene name: b3582	 (NP_418039)	gi: 16131453	length: 297aa
description: 3-epimerase [Escherichia coli K12].
coverage: Bacteria[1e-170]
conserved domains: (Evalue, description)
	1e-148	COG3623, SgaU, Putative L-xylulose-5-phosphate 3-epimerase [Carbohydrate transport and metabolism].
	1e-143	pfam03809, Hxl6Piso_put, Putative hexulose-6-phosphate isomerase..
	8e-43	cd00019, AP2Ec, AP endonuclease family 2; These endonucleases play a role in DNA repair. Cleave phosphodiester bonds at apurinic or apyrimidinic sites; the alignment also contains hexulose-6-phosphate isomerases, enzymes that catalyze the epimerization of D-arabino-6-hexulose 3-phosphate to D-fructose 6-phosphate, via cleaving the phosphoesterbond with the sugar. .
	1e-18	COG1082, IolE, Sugar phosphate isomerases/epimerases [Carbohydrate transport and metabolism].
----------------------------------------------------
candidate #85:	b3543
likelihood ratios: Total 5.8e+05; Clust 7.9,16.7,2.2; BLAST ,,; KEGG 5.1,5.6,7.9; ExprEco 1.8,1.9,2.6; ExprSce ,,; FusE2 ,,; FusE5 ,,; FusE10 ,,;
gene name: b3543	 (NP_418000)	gi: 16131415	length: 339aa
description: dipeptide transport protein 1 (ABC superfamily, membrane) [Escherichia coli K12].
coverage: Archaea[2e-76] Bacteria[0.0] Eukaryota[3e-07]
conserved domains: (Evalue, description)
	5e-98	COG0601, DppB, ABC-type dipeptide/oligopeptide/nickel transport systems, permease components [Amino acid transport and metabolism / Inorganic ion transport and metabolism].
	6e-56	COG4168, SapB, ABC-type antimicrobial peptide transport system, permease component [Defense mechanisms].
	5e-48	COG4174, COG4174, ABC-type uncharacterized transport system, permease component [General function prediction only].
	1e-14	pfam00528, BPD_transp_1, Binding-protein-dependent transport system inner membrane component. The alignments cover the most conserved region of the proteins, which is thought to be located in a cytoplasmic loop between two transmembrane domains. The members of this family have a variable number of transmembrane helices..
----------------------------------------------------
candidate #86:	b1836
likelihood ratios: Total 5.8e+05; Clust 15.5,1.1,1.2; BLAST ,,; KEGG 7.8,138.7,1.5; ExprEco 4.6,1.5,2.3; ExprSce ,,; FusE2 ,,; FusE5 ,,; FusE10 ,,;
gene name: b1836	 (NP_416350)	gi: 49176158	length: 83aa
description: unknown CDS [Escherichia coli K12].
coverage: Bacteria[6e-43]
----------------------------------------------------
candidate #87:	b0641
likelihood ratios: Total 5.4e+05; Clust 11.1,17.3,2.1; BLAST ,,; KEGG 4.2,4.4,15.5; ExprEco 1.6,1.7,1.7; ExprSce ,,; FusE2 ,,; FusE5 ,,; FusE10 ,,;
gene name: b0641	 (NP_415174)	gi: 16128624	length: 193aa
description: a minor lipoprotein [Escherichia coli K12].
coverage: Bacteria[1e-103] Eukaryota[1e-14]
conserved domains: (Evalue, description)
	3e-49	pfam04390, RplB, Rare lipoprotein B family. The Escherichia coli family member has been named Rare lipoprotein B (RplB). Thioglyceride and N-fatty acyl residues may be attached to the N-terminal cysteine, which is conserved in this family. RplB is speculated to be involved in cell duplication..
----------------------------------------------------
candidate #88:	b2433
likelihood ratios: Total 5.4e+05; Clust 26.9,1.5,1.7; BLAST ,,; KEGG 5.7,28.8,21.8; ExprEco 1.4,1.3,1.3; ExprSce ,,; FusE2 ,,; FusE5 ,,; FusE10 ,,;
gene name: b2433	 (NP_416928)	gi: 49176220	length: 151aa
description: putative membrane protein [Escherichia coli K12].
coverage: Bacteria[8e-85]
----------------------------------------------------
candidate #89:	b3928
likelihood ratios: Total 5.3e+05; Clust 1.3,3.5,6.7; BLAST ,,; KEGG 5.4,5.4,13.1; ExprEco 1.7,3.5,7.8; ExprSce ,,; FusE2 ,,; FusE5 ,,; FusE10 ,,;
gene name: b3928	 (NP_418363)	gi: 16131766	length: 81aa
description: hypothetical protein b3928 [Escherichia coli K12].
coverage: Bacteria[2e-38]
conserved domains: (Evalue, description)
	1e-10	COG3074, COG3074, Uncharacterized protein conserved in bacteria [Function unknown].
----------------------------------------------------
candidate #90:	b1162
likelihood ratios: Total 4.4e+05; Clust 1.7,4.1,1.9; BLAST ,,; KEGG 26.3,35.3,26.4; ExprEco 1.2,1.1,1.1; ExprSce ,,; FusE2 ,,; FusE5 ,,; FusE10 ,,;
gene name: b1162	 (NP_415680)	gi: 16129125	length: 243aa
description: putative transcriptional regulator [Escherichia coli K12].
coverage: Bacteria[1e-139]
conserved domains: (Evalue, description)
	4e-23	cd01104, HTH_MlrA, Helix-turn-helix transcription regulator MlrA (merR-like regulator A). The MlrA protein, also known as YehV, has been shown to control cell-cell aggregation by co-regulating the expression of curli and extracellular matrix production in Escherichia coli and Salmonella typhimurium. Its close homolog, CarA from Myxococcus xanthus, is involved in activation of the carotenoid biosynthesis genes by light. These proteins belong to the MERR superfamily of transcription regulators that promote expression of several stress regulon genes by reconfiguring the spacer between the -35 and -10 promoter elements. Their conserved N-terminal domains contain predicted HTH (helix-turn-helix) motives that mediate DNA binding, while the dissimilar C-terminal domains bind specific coactivator molecules..
	1e-16	cd00592, HTH_MERR, Helix-turn-helix transcription regulator MERR, N-terminal domain. The MERR family transcription regulators have been shown to mediate responses to stress including exposure to heavy metals, drugs, or oxygen radicals in eubacterial and some archaeal species. They regulate transcription of multidrug/metal ion transporters genes and oxidative stress regulons by reconfiguring the spacer between the -35 and -10 promoter elements. A typical MERR regulator is comprised of two distinct domains that harbor the regulatory (effector-binding) site and the active (DNA-binding) site. Their N-terminal domains are homologous and contain a DNA-binding winged HTH (helix-turn-helix) motif, while the C-terminal domains are often dissimilar and bind specific coactivator molecules such as metal ions, drugs, and organic substrates..
	5e-16	smart00422, HTH_MERR, helix_turn_helix, mercury resistance; .
	2e-14	COG0789, SoxR, Predicted transcriptional regulators [Transcription].
	5e-11	cd01279, HTH_HspR, Helix-turn-helix transcription regulator HspR. Heat shock protein regulators (HspR) have been shown to regulate expression of specific regulons in response to high temperature or high osmolarity in Streptomyces and Helicobacter, respectively. These proteins share the N-terminal DNA binding domain with other transcription regulators of the MERR superfamily that promote transcription by reconfiguring the spacer between the -35 and -10 promoter elements. A typical MERR regulator is comprised of two distinct domains that harbor the regulatory (effector-binding) site and the active (DNA-binding) site. Their conserved N-terminal domains contain predicted HTH (helix-turn-helix) motives that mediate DNA binding, while the dissimilar C-terminal domains bind specific coactivator molecules.
----------------------------------------------------
candidate #91:	b1802
likelihood ratios: Total 4.1e+05; Clust 1.6,1.7,1.5; BLAST ,,; KEGG 31.0,67.9,10.6; ExprEco 1.3,1.7,2.2; ExprSce ,,; FusE2 ,,; FusE5 ,,; FusE10 ,,;
gene name: b1802	 (NP_416316)	gi: 16129756	length: 374aa
description: putative di(mono)oxygenase, alpha subunit [Escherichia coli K12].
coverage: Archaea[1e-37] Bacteria[0.0] Eukaryota[3e-35]
conserved domains: (Evalue, description)
	3e-65	COG4638, HcaE, Phenylpropionate dioxygenase and related ring-hydroxylating dioxygenases, large terminal subunit [Inorganic ion transport and metabolism / General function prediction only].
	3e-15	pfam00355, Rieske, Rieske [2Fe-2S] domain. The rieske domain has a [2Fe-2S] centre. Two conserved cysteines that one Fe ion while the other Fe ion is coordinated by two conserved histidines..
----------------------------------------------------
candidate #92:	b1838
likelihood ratios: Total 4.0e+05; Clust 3.4,2.8,2.8; BLAST ,,; KEGG 4.9,3.4,7.1; ExprEco 8.4,5.4,2.8; ExprSce ,,; FusE2 ,,; FusE5 ,,; FusE10 ,,;
gene name: b1838	 (NP_416352)	gi: 49176159	length: 219aa
description: protein phosphatase 1 [Escherichia coli K12].
coverage: Archaea[1e-09] Bacteria[1e-132] Eukaryota[2e-07]
----------------------------------------------------
candidate #93:	b0960
likelihood ratios: Total 4.0e+05; Clust 2.6,7.0,1.5; BLAST ,,; KEGG 6.0,4.3,31.0; ExprEco 2.9,3.2,2.0; ExprSce ,,; FusE2 ,,; FusE5 ,,; FusE10 ,,;
gene name: b0960	 (NP_415480)	gi: 16128927	length: 720aa
description: putative efflux transport protein (PET family) [Escherichia coli K12].
coverage: Bacteria[0.0]
conserved domains: (Evalue, description)
	0.0	pfam05976, DUF893, Bacterial membrane protein of unknown function (DUF893). This family consists of several putative bacterial membrane proteins of unknown function..
	1e-129	COG1289, COG1289, Predicted membrane protein [Function unknown].
----------------------------------------------------
candidate #94:	b0640
likelihood ratios: Total 3.9e+05; Clust 9.5,4.7,3.5; BLAST ,,; KEGG 4.4,5.2,16.3; ExprEco 2.1,1.8,1.8; ExprSce ,,; FusE2 ,,; FusE5 ,,; FusE10 ,,;
gene name: b0640	 (NP_415173)	gi: 16128623	length: 343aa
description: DNA polymerase III, delta subunit [Escherichia coli K12].
coverage: Bacteria[0.0]
conserved domains: (Evalue, description)
	1e-134	pfam06144, DNA_pol3_delta, DNA polymerase III, delta subunit. DNA polymerase III, delta subunit (EC 2.7.7.7) is required for, along with delta' subunit, the assembly of the processivity factor beta(2) onto primed DNA in the DNA polymerase III holoenzyme-catalysed reaction. The delta subunit is also known as HolA..
	6e-72	COG1466, HolA, DNA polymerase III, delta subunit [DNA replication, recombination, and repair].
----------------------------------------------------
candidate #95:	b2544
likelihood ratios: Total 3.7e+05; Clust 2.8,2.0,1.4; BLAST ,,; KEGG 2.5,22.6,2.1; ExprEco 6.9,1.8,33.1; ExprSce ,,; FusE2 ,,; FusE5 ,,; FusE10 ,,;
gene name: b2544	 (NP_417039)	gi: 16130469	length: 290aa
description: hypothetical protein b2544 [Escherichia coli K12].
coverage: Archaea[6e-09] Bacteria[1e-178]
conserved domains: (Evalue, description)
	9e-52	COG2017, GalM, Galactose mutarotase and related enzymes [Carbohydrate transport and metabolism].
	4e-40	pfam01263, Aldose_epim, Aldose 1-epimerase..
----------------------------------------------------
candidate #96:	b2412
likelihood ratios: Total 3.7e+05; Clust 361.7,5.0,3.5; BLAST ,,; KEGG 1.7,4.0,1.6; ExprEco 2.8,1.5,1.3; ExprSce ,,; FusE2 ,,; FusE5 ,,; FusE10 ,,;
gene name: b2412	 (NP_416907)	gi: 16130338	length: 328aa
description: cell division protein involved in FtsZ ring [Escherichia coli K12].
coverage: Archaea[9e-07] Bacteria[0.0] Eukaryota[9e-15]
conserved domains: (Evalue, description)
	1e-106	COG3115, ZipA, Cell division protein [Cell division and chromosome partitioning].
	2e-55	cd00231, ZipA, ZipA C-terminal domain. ZipA, a membrane-anchored protein, is one of at least nine essential gene products necessary for assembly of the septal ring which mediates cell division in E.coli. ZipA and FtsA directly bind FtsZ, a homolog of eukaryotic tubulins, at the prospective division site, followed by the sequential addition of FtsK, FtsQ, FtsL, FtsW, FtsI, and FtsN. ZipA contains three domains: a short N-terminal membrane-anchored domain, a central P/Q domain that is rich in proline and glutamine and a C-terminal domain, which comprises almost half the protein..
----------------------------------------------------
candidate #97:	b0446
likelihood ratios: Total 3.7e+05; Clust 2.2,1.5,2.0; BLAST ,,; KEGG 54.1,4.7,3.8; ExprEco 11.3,2.3,2.3; ExprSce ,,; FusE2 ,,; FusE5 ,,; FusE10 ,,;
gene name: b0446	 (NP_414980)	gi: 16128431	length: 276aa
description: putative hydrolase, contains phophatase-like domain [Escherichia coli K12].
coverage: Bacteria[1e-161] Eukaryota[1e-12]
conserved domains: (Evalue, description)
	4e-48	COG0561, Cof, Predicted hydrolases of the HAD superfamily [General function prediction only].
----------------------------------------------------
candidate #98:	b3317
likelihood ratios: Total 3.6e+05; Clust 2.7,6.2,5.1; BLAST ,,; KEGG 2.1,2.5,81.9; ExprEco 2.8,2.4,1.5; ExprSce ,,; FusE2 ,,; FusE5 ,,; FusE10 ,,;
gene name: b3317	 (NP_417776)	gi: 16131196	length: 273aa
description: 50S ribosomal subunit protein L2 [Escherichia coli K12].
coverage: Archaea[1e-36] Bacteria[1e-158] Eukaryota[3e-78]
conserved domains: (Evalue, description)
	1e-113	COG0090, RplB, Ribosomal protein L2 [Translation, ribosomal structure and biogenesis].
	7e-49	pfam03947, Ribosomal_L2_C, Ribosomal Proteins L2, C-terminal domain..
	3e-26	pfam00181, Ribosomal_L2, Ribosomal Proteins L2, RNA binding domain..
----------------------------------------------------
candidate #99:	b3857
likelihood ratios: Total 3.6e+05; Clust 3.5,3.2,7.5; BLAST ,,; KEGG 4.5,73.8,1.4; ExprEco 1.8,1.7,2.9; ExprSce ,,; FusE2 ,,; FusE5 ,,; FusE10 ,,;
gene name: b3857	 (NP_418294)	gi: 16131698	length: 194aa
description: molybdopterin ---> molybdopterin-guanine dinucleotide, protein Ar [Escherichia coli K12].
coverage: Archaea[3e-13] Bacteria[1e-110]
conserved domains: (Evalue, description)
	4e-54	COG0746, MobA, Molybdopterin-guanine dinucleotide biosynthesis protein A [Coenzyme metabolism].
	3e-12	COG2266, COG2266, GTP:adenosylcobinamide-phosphate guanylyltransferase [Coenzyme metabolism].
----------------------------------------------------
candidate #100:	b0780
likelihood ratios: Total 3.6e+05; Clust 60.3,4.2,3.4; BLAST ,,; KEGG 5.8,1.5,1.3; ExprEco 1.3,26.2,1.1; ExprSce ,,; FusE2 ,,; FusE5 ,,; FusE10 ,,;
gene name: b0780	 (NP_415301)	gi: 16128748	length: 302aa
description: putative phosphatase/sulfatase [Escherichia coli K12].
coverage: Bacteria[1e-167] Eukaryota[7e-88]
conserved domains: (Evalue, description)
	3e-81	pfam01933, UPF0052, Uncharacterized protein family UPF0052..
----------------------------------------------------
candidate #101:	b3319
likelihood ratios: Total 3.5e+05; Clust 2.5,4.8,4.8; BLAST ,,; KEGG 3.2,1.7,5.3; ExprEco 4.7,6.2,7.0; ExprSce ,,; FusE2 ,,; FusE5 ,,; FusE10 ,,;
gene name: b3319	 (NP_417778)	gi: 16131198	length: 201aa
description: 50S ribosomal subunit protein L4, regulates expression of S10 operon [Escherichia coli K12].
coverage: Bacteria[1e-105] Eukaryota[2e-32]
conserved domains: (Evalue, description)
	7e-35	pfam00573, Ribosomal_L4, Ribosomal protein L4/L1 family. This family includes Ribosomal L4/L1 from eukaryotes and archaebacteria and L4 from eubacteria. L4 from yeast has been shown to bind rRNA..
----------------------------------------------------
candidate #102:	b4195
likelihood ratios: Total 3.5e+05; Clust 1.7,15.6,40.0; BLAST ,,; KEGG 1.3,1.4,4.1; ExprEco 3.4,3.7,3.6; ExprSce ,,; FusE2 ,,; FusE5 ,,; FusE10 ,,;
gene name: b4195	 (NP_418616)	gi: 16132017	length: 154aa
description: putative PTS family enzyme IIA component, possibly ascorbate-specific [Escherichia coli K12].
coverage: Bacteria[6e-83]
conserved domains: (Evalue, description)
	1e-39	pfam00359, PTS_EIIA_2, Phosphoenolpyruvate-dependent sugar phosphotransferase system, EIIA 2..
	4e-28	cd00211, PTS_IIA_fru, PTS_IIA, PTS system, fructose/mannitol specific IIA subunit. The bacterial phosphoenolpyruvate: sugar phosphotransferase system (PTS) is a multi-protein system involved in the regulation of a variety of metabolic and transcriptional processes. This family is one of four structurally and functionally distinct group IIA PTS system cytoplasmic enzymes, necessary for the uptake of carbohydrates across the cytoplasmic membrane and their phosphorylation..
	2e-26	COG1762, PtsN, Phosphotransferase system mannitol/fructose-specific IIA domain (Ntr-type) [Carbohydrate transport and metabolism / Signal transduction mechanisms].
	6e-13	COG4668, MtlA, Mannitol/fructose-specific phosphotransferase system, IIA domain [Carbohydrate transport and metabolism].
----------------------------------------------------
candidate #103:	b3641
likelihood ratios: Total 3.3e+05; Clust 2.6,5.1,2.8; BLAST ,,; KEGG 1.5,9.2,1.2; ExprEco 10.8,17.1,3.2; ExprSce ,,; FusE2 ,,; FusE5 ,,; FusE10 ,,;
gene name: b3641	 (NP_418098)	gi: 49176382	length: 212aa
description: putative transcriptional regulator [Escherichia coli K12].
coverage: Bacteria[1e-114]
----------------------------------------------------
candidate #104:	b0471
likelihood ratios: Total 3.3e+05; Clust 3.7,2.6,3.1; BLAST ,,; KEGG 11.9,2.5,3.5; ExprEco 5.4,5.1,3.9; ExprSce ,,; FusE2 ,,; FusE5 ,,; FusE10 ,,;
gene name: b0471	 (NP_415004)	gi: 16128455	length: 109aa
description: hypothetical protein b0471 [Escherichia coli K12].
coverage: Bacteria[2e-55] Eukaryota[3e-08]
conserved domains: (Evalue, description)
	1e-27	COG0718, COG0718, Uncharacterized protein conserved in bacteria [Function unknown].
	2e-23	pfam02575, DUF149, Uncharacterised BCR, YbaB family COG0718..
----------------------------------------------------
candidate #105:	b2531
likelihood ratios: Total 3.3e+05; Clust 28.9,1.8,38.1; BLAST ,,; KEGG 1.6,2.2,1.4; ExprEco 22.2,1.2,1.3; ExprSce ,,; FusE2 ,,; FusE5 ,,; FusE10 ,,;
gene name: b2531	 (NP_417026)	gi: 16130456	length: 162aa
description: Fe-S cluster-containing transcription factor [Escherichia coli K12].
coverage: Bacteria[4e-87]
conserved domains: (Evalue, description)
	3e-41	pfam02082, Rrf2, Transcriptional regulator. This family is related to pfam001022 and other transcription regulation families (personal obs: Yeats C)..
	2e-39	COG1959, COG1959, Predicted transcriptional regulator [Transcription].
----------------------------------------------------
candidate #106:	b2270
likelihood ratios: Total 3.2e+05; Clust 3.3,2.1,2.7; BLAST ,,; KEGG 24.8,15.2,15.7; ExprEco 1.9,1.1,1.4; ExprSce ,,; FusE2 ,,; FusE5 ,,; FusE10 ,,;
gene name: b2270	 (NP_416773)	gi: 16130205	length: 575aa
description: hypothetical protein b2270 [Escherichia coli K12].
coverage: Archaea[8e-06] Bacteria[0.0] Eukaryota[2e-09]
conserved domains: (Evalue, description)
	2e-61	cd01465, vWA_subgroup, VWA subgroup: Von Willebrand factor type A (vWA) domain was originally found in the blood coagulation protein von Willebrand factor (vWF). Typically, the vWA domain is made up of approximately 200 amino acid residues folded into a classic a/b para-rossmann type of fold. The vWA domain, since its discovery, has drawn great interest because of its widespread occurrence and its involvement in a wide variety of important cellular functions. These include basal membrane formation, cell migration, cell differentiation, adhesion, haemostasis, signaling, chromosomal stability, malignant transformation and in immune defenses In integrins these domains form heterodimers while in vWF it forms multimers. There are different interaction surfaces of this domain as seen by the various molecules it complexes with. Ligand binding in most cases is mediated by the presence of a metal ion dependent adhesion site termed as the MIDAS motif that is a characteristic feature of most, if not all A domains. Not much is known about the function of the VWA domain in these proteins. The members do have a conserved MIDAS motif. The biochemical function however is not known..
	1e-56	COG2304, COG2304, Uncharacterized protein containing a von Willebrand factor type A (vWA) domain [General function prediction only].
	5e-20	cd00198, vWFA, Von Willebrand factor type A (vWA) domain was originally found in the blood coagulation protein von Willebrand factor (vWF). Typically, the vWA domain is made up of approximately 200 amino acid residues folded into a classic a/b para-rossmann type of fold. The vWA domain, since its discovery, has drawn great interest because of its widespread occurrence and its involvement in a wide variety of important cellular functions. These include basal membrane formation, cell migration, cell differentiation, adhesion, haemostasis, signaling, chromosomal stability, malignant transformation and in immune defenses In integrins these domains form heterodimers while in vWF it forms multimers. There are different interaction surfaces of this domain as seen by the various molecules it complexes with. Ligand binding in most cases is mediated by the presence of a metal ion dependent adhesion site termed as the MIDAS motif that is a characteristic feature of most, if not all A domains..
	6e-18	smart00327, VWA, von Willebrand factor (vWF) type A domain; VWA domains in extracellular eukaryotic proteins mediate adhesion via metal ion-dependent adhesion sites (MIDAS). Intracellular VWA domains and homologues in prokaryotes have recently been identified. The proposed VWA domains in integrin beta subunits have recently been substantiated using sequence-based methods. .
	3e-16	cd01461, vWA_interalpha_trypsin_inhibitor, vWA_interalpha trypsin inhibitor (ITI): ITI is a glycoprotein composed of three polypeptides- two heavy chains and one light chain (bikunin). Bikunin confers the protease-inhibitor function while the heavy chains are involved in rendering stability to the extracellular matrix by binding to hyaluronic acid. The heavy chains carry the VWA domain with a conserved MIDAS motif. Although the exact role of the VWA domains remains unknown, it has been speculated to be involved in mediating protein-protein interactions with the components of the extracellular matrix..
	5e-16	pfam00092, VWA, von Willebrand factor type A domain..
	1e-13	cd01466, vWA_C3HC4_type, VWA C3HC4-type: Von Willebrand factor type A (vWA) domain was originally found in the blood coagulation protein von Willebrand factor (vWF). Typically, the vWA domain is made up of approximately 200 amino acid residues folded into a classic a/b para-rossmann type of fold. The vWA domain, since its discovery, has drawn great interest because of its widespread occurrence and its involvement in a wide variety of important cellular functions. These include basal membrane formation, cell migration, cell differentiation, adhesion, haemostasis, signaling, chromosomal stability, malignant transformation and in immune defenses In integrins these domains form heterodimers while in vWF it forms multimers. There are different interaction surfaces of this domain as seen by the various molecules it complexes with. Ligand binding in most cases is mediated by the presence of a metal ion dependent adhesion site termed as the MIDAS motif that is a characteristic feature of most, if not all A domains. Membes of this subgroup belong to Zinc-finger family as they are found fused to RING finger domains. The MIDAS motif is not conserved in all the members of this family. The function of vWA domains however is not known..
	2e-12	cd01450, vWFA_subfamily_ECM, Von Willebrand factor type A (vWA) domain was originally found in the blood coagulation protein von Willebrand factor (vWF). Typically, the vWA domain is made up of approximately 200 amino acid residues folded into a classic a/b para-rossmann type of fold. The vWA domain, since its discovery, has drawn great interest because of its widespread occurrence and its involvement in a wide variety of important cellular functions. These include basal membrane formation, cell migration, cell differentiation, adhesion, haemostasis, signaling, chromosomal stability, malignant transformation and in immune defenses In integrins these domains form heterodimers while in vWF it forms multimers. There are different interaction surfaces of this domain as seen by the various molecules it complexes with. Ligand binding in most cases is mediated by the presence of a metal ion dependent adhesion site termed as the MIDAS motif that is a characteristic feature of most, if not all A domains .
----------------------------------------------------
candidate #107:	b0051
likelihood ratios: Total 3.2e+05; Clust 3.8,2.2,67.5; BLAST ,,; KEGG 1.7,3.4,1.6; ExprEco 1.2,2.7,20.1; ExprSce ,,; FusE2 ,,; FusE5 ,,; FusE10 ,,;
gene name: b0051	 (NP_414593)	gi: 16128045	length: 273aa
description: S-adenosylmethionine-6-N',N'-adenosyl (rRNA) dimethyltransferase [Escherichia coli K12].
coverage: Archaea[8e-27] Bacteria[1e-154] Eukaryota[6e-32]
conserved domains: (Evalue, description)
	4e-92	COG0030, KsgA, Dimethyladenosine transferase (rRNA methylation) [Translation, ribosomal structure and biogenesis].
	2e-72	pfam00398, RrnaAD, Ribosomal RNA adenine dimethylase..
	1e-56	smart00650, rADc, Ribosomal RNA adenine dimethylases; .
----------------------------------------------------
candidate #108:	b3502
likelihood ratios: Total 3.1e+05; Clust 4.8,3.1,1.7; BLAST ,,; KEGG 9.8,15.7,2.9; ExprEco 2.4,2.2,5.0; ExprSce ,,; FusE2 ,,; FusE5 ,,; FusE10 ,,;
gene name: b3502	 (NP_417959)	gi: 49176364	length: 436aa
description: arsenical pump (Ars family) [Escherichia coli K12].
coverage: Archaea[1e-104] Bacteria[0.0] Eukaryota[4e-11]
conserved domains: (Evalue, description)
	1e-172	pfam02040, ArsB, Arsenical pump membrane protein..
	1e-119	cd01118, ArsB_permease, Anion permease ArsB. These permeases have been shown to export arsenate and antimonite in eubacteria and archaea. A typical ArsB permease contains 8-13 transmembrane helices and can function either independently as a chemiosmotic transporter or as a channel-forming subunit of an ATP-driven anion pump (ArsAB). The ArsAB complex is similar in many ways to ATP-binding cassette transporters, which have two groups of six transmembrane-spanning helical segments and two nucleotide-binding domains. The ArsB proteins belong to the ArsB/NhaD superfamily of permeases that translocate sodium, arsenate, sulfate, and organic anions across biological membranes in all three kingdoms of life..
	2e-92	COG1055, ArsB, Na+/H+ antiporter NhaD and related arsenite permeases [Inorganic ion transport and metabolism].
	1e-43	cd00625, ArsB_NhaD_permease, Anion permease ArsB/NhaD. These permeases have been shown to translocate sodium, arsenate, antimonite, sulfate and organic anions across biological membranes in all three kingdoms of life. A typical anion permease contains 8-13 transmembrane helices and can function either independently as a chemiosmotic transporter or as a channel-forming subunit of an ATP-driven anion pump..
	5e-28	cd01116, P_permease, Permease P (pink-eyed dilution). Mutations in the human melanosomal P gene were responsible for classic phenotype of oculocutaneous albinism type 2 (OCA2). Although the precise function of the P protein is unknown, it was predicted to regulate the intraorganelle pH, together with the ATP-driven proton pump. It shows significant sequence similarity to the Na+/H+ antiporter NhaD from Vibrio parahaemolyticus. Both proteins belong to ArsB/NhaD superfamily of permeases that translocate sodium, arsenate, sulfate, and organic anions across biological membranes in all three kingdoms of life. A typical ArsB/NhaD permease contains 8-13 transmembrane domains..
	2e-20	cd01117, YbiR_permease, Putative anion permease YbiR. Based on sequence similarity, YbiR proteins are predicted to function as anion translocating permeases in eubacteria, archaea and plants. They belong to ArsB/NhaD superfamily of permeases that have been shown to translocate sodium, sulfate, arsenite and organic anions. A typical ArsB/NhaD permease is composed of 8-13 transmembrane domains..
	2e-11	cd01115, SLC13_permease, Permease SLC13 (solute carrier 13). The sodium/dicarboxylate cotransporter NaDC-1 has been shown to translocate Krebs cycle intermediates such as succinate, citrate, and alpha-ketoglutarate across plasma membranes rabbit, human, and rat kidney. It is related to renal and intestinal Na+/sulfate cotransporters and a few putative bacterial permeases. The SLC13-type proteins belong to the ArsB/NhaD superfamily of permeases that translocate sodium and various anions across biological membranes in all three kingdoms of life. A typical ArsB/NhaD permease is composed of 8-13 transmembrane helices..
----------------------------------------------------
candidate #109:	b3816
likelihood ratios: Total 3.0e+05; Clust 3.2,11.0,3.4; BLAST ,,; KEGG 2.3,2.8,2.3; ExprEco 14.2,3.0,4.0; ExprSce ,,; FusE2 ,,; FusE5 ,,; FusE10 ,,;
gene name: b3816	 (NP_418260)	gi: 16131666	length: 316aa
description: Mg2+ transport, system I [Escherichia coli K12].
coverage: Archaea[2e-18] Bacteria[1e-178] Eukaryota[8e-08]
conserved domains: (Evalue, description)
	3e-67	COG0598, CorA, Mg2+ and Co2+ transporters [Inorganic ion transport and metabolism].
	1e-56	pfam01544, CorA, CorA-like Mg2+ transporter protein. The CorA transport system is the primary Mg2+ influx system of Salmonella typhimurium and Escherichia coli. CorA is virtually ubiquitous in the Bacteria and Archaea. There are also eukaryotic relatives of this protein. The family includes the MRS2 protein from yeast that is thought to be an RNA splicing protein. However its membership of this family suggests that its effect on splicing is due to altered magnesium levels in the cell..
----------------------------------------------------
candidate #110:	b3697
likelihood ratios: Total 3.0e+05; Clust 7.3,6.6,7.4; BLAST ,,; KEGG 2.0,1.4,1.2; ExprEco 2.7,27.8,3.4; ExprSce ,,; FusE2 ,,; FusE5 ,,; FusE10 ,,;
gene name: b3697	 (NP_418152)	gi: 16131565	length: 270aa
description: conserved protein, phophatase-like domain [Escherichia coli K12].
coverage: Archaea[4e-15] Bacteria[1e-150] Eukaryota[4e-22]
conserved domains: (Evalue, description)
	3e-55	COG0561, Cof, Predicted hydrolases of the HAD superfamily [General function prediction only].
----------------------------------------------------
candidate #111:	b3305
likelihood ratios: Total 3.0e+05; Clust 3.0,5.2,5.8; BLAST ,,; KEGG 12.5,10.5,6.9; ExprEco 1.3,1.7,1.6; ExprSce ,,; FusE2 ,,; FusE5 ,,; FusE10 ,,;
gene name: b3305	 (NP_417764)	gi: 16131184	length: 177aa
description: 50S ribosomal subunit protein L6 [Escherichia coli K12].
coverage: Archaea[2e-11] Bacteria[3e-96] Eukaryota[3e-37]
conserved domains: (Evalue, description)
	3e-61	COG0097, RplF, Ribosomal protein L6P/L9E [Translation, ribosomal structure and biogenesis].
	1e-14	pfam00347, Ribosomal_L6, Ribosomal protein L6..
----------------------------------------------------
candidate #112:	b2176
likelihood ratios: Total 2.9e+05; Clust 6.2,14.5,2.9; BLAST ,,; KEGG 12.1,7.0,6.1; ExprEco 1.9,1.1,1.0; ExprSce ,,; FusE2 ,,; FusE5 ,,; FusE10 ,,;
gene name: b2176	 (NP_416681)	gi: 16130114	length: 518aa
description: putative membrane protein involved in resistance to lambda and N4 phages [Escherichia coli K12].
coverage: Bacteria[0.0] Eukaryota[2e-08]
conserved domains: (Evalue, description)
	1e-71	smart00052, DUF2, Domain of Unknown Function 2; Domain apparently occurring exclusively in eubacteria. Unknown function. .
	5e-66	cd01948, EAL, EAL domain. This domain is found in diverse bacterial signaling proteins. It is called EAL after its conserved residues and is also known as domain of unknown function 2 (DUF2). The EAL domain has been shown to stimulate degradation of a second messenger, cyclic di-GMP, and is a good candidate for a diguanylate phosphodiesterase function. Together with the GGDEF domain, EAL might be involved in regulating cell surface adhesiveness in bacteria..
	6e-58	COG4943, COG4943, Predicted signal transduction protein containing sensor and EAL domains [Signal transduction mechanisms].
	2e-38	COG5001, COG5001, Predicted signal transduction protein containing a membrane domain, an EAL and a GGDEF domain [Signal transduction mechanisms].
----------------------------------------------------
candidate #113:	b0408
likelihood ratios: Total 2.9e+05; Clust 4.5,1.9,15.0; BLAST ,,; KEGG 15.6,7.6,2.2; ExprEco 1.7,2.7,1.8; ExprSce ,,; FusE2 ,,; FusE5 ,,; FusE10 ,,;
gene name: b0408	 (NP_414942)	gi: 16128393	length: 615aa
description: preprotein translocase, auxillary membrane component (General Secretory Pathway) [Escherichia coli K12].
coverage: Archaea[1e-17] Bacteria[0.0] Eukaryota[2e-78]
conserved domains: (Evalue, description)
	1e-138	COG0342, SecD, Preprotein translocase subunit SecD [Intracellular trafficking and secretion].
	7e-15	COG0341, SecF, Preprotein translocase subunit SecF [Intracellular trafficking and secretion].
	2e-13	pfam02355, SecD_SecF, Protein export membrane protein. This family consists of various prokaryotic SecD and SecF protein export membrane proteins. This SecD and SecF proteins are part of the multimeric protein export complex comprising SecA, D, E, F, G, Y, and YajC. SecD and SecF are required to maintain a proton motive force..
----------------------------------------------------
candidate #114:	b3571
likelihood ratios: Total 2.9e+05; Clust 43.0,43.7,2.4; BLAST ,,; KEGG 1.4,20.4,1.6; ExprEco 1.3,1.0,1.0; ExprSce ,,; FusE2 ,,; FusE5 ,,; FusE10 ,,;
gene name: b3571	 (NP_418028)	gi: 16131442	length: 676aa
description: alpha-amylase [Escherichia coli K12].
coverage: Archaea[9e-22] Bacteria[0.0] Eukaryota[2e-22]
conserved domains: (Evalue, description)
	2e-47	pfam00128, Alpha-amylase, Alpha amylase, catalytic domain. Alpha amylase is classified as family 13 of the glycosyl hydrolases. The structure is an 8 stranded alpha/beta barrel containing the active site, interrupted by a ~70 a.a. calcium-binding domain protruding between beta strand 3 and alpha helix 3, and a carboxyl-terminal Greek key beta-barrel domain..
	4e-40	smart00642, Aamy, Alpha-amylase domain; .
----------------------------------------------------
candidate #115:	b3735
likelihood ratios: Total 2.9e+05; Clust 6.2,9.5,12.1; BLAST ,,; KEGG 1.3,1.1,1.1; ExprEco 4.6,10.1,5.9; ExprSce ,,; FusE2 ,,; FusE5 ,,; FusE10 ,,;
gene name: b3735	 (NP_418191)	gi: 16131603	length: 177aa
description: membrane-bound ATP synthase, F1 sector, delta-subunit [Escherichia coli K12].
coverage: Bacteria[3e-91] Eukaryota[1e-12]
conserved domains: (Evalue, description)
	2e-43	COG0712, AtpH, F0F1-type ATP synthase, delta subunit (mitochondrial oligomycin sensitivity protein) [Energy production and conversion].
	1e-40	pfam00213, OSCP, ATP synthase delta (OSCP) subunit. The ATP D subunit from E. coli is the same as the OSCP subunit which is this family. The ATP D subunit from metazoa are found in family pfam00401..
----------------------------------------------------
candidate #116:	b0657
likelihood ratios: Total 2.8e+05; Clust 11.9,6.6,3.3; BLAST ,,; KEGG 2.0,3.1,19.3; ExprEco 2.3,1.6,2.6; ExprSce ,,; FusE2 ,,; FusE5 ,,; FusE10 ,,;
gene name: b0657	 (NP_415190)	gi: 16128640	length: 512aa
description: apolipoprotein N-acyltransferase, copper homeostasis protein, inner membrane [Escherichia coli K12].
coverage: Bacteria[0.0]
conserved domains: (Evalue, description)
	1e-131	COG0815, Lnt, Apolipoprotein N-acyltransferase [Cell envelope biogenesis, outer membrane].
	2e-19	pfam00795, CN_hydrolase, Carbon-nitrogen hydrolase. This family contains hydrolases that break carbon-nitrogen bonds. The family includes: Nitrilase EC:3.5.5.1, Aliphatic amidase EC:3.5.1.4, Biotidinase EC:3.5.1.12, Beta-ureidopropionase EC:3.5.1.6..
----------------------------------------------------
candidate #117:	b3915
likelihood ratios: Total 2.8e+05; Clust 1.5,9.7,3.6; BLAST ,,; KEGG 6.4,3.7,2.9; ExprEco 2.4,3.5,8.7; ExprSce ,,; FusE2 ,,; FusE5 ,,; FusE10 ,,;
gene name: b3915	 (NP_418350)	gi: 16131753	length: 300aa
description: putative transport protein (CDF family) [Escherichia coli K12].
coverage: Archaea[3e-26] Bacteria[1e-166] Eukaryota[1e-20]
conserved domains: (Evalue, description)
	8e-81	COG0053, MMT1, Predicted Co/Zn/Cd cation transporters [Inorganic ion transport and metabolism].
	3e-64	pfam01545, Cation_efflux, Cation efflux family. Members of this family are integral membrane proteins, that are found to increase tolerance to divalent metal ions such as cadmium, zinc, and cobalt. These proteins are thought to be efflux pumps that remove these ions from cells..
	1e-24	COG1230, CzcD, Co/Zn/Cd efflux system component [Inorganic ion transport and metabolism].
	8e-11	COG3965, COG3965, Predicted Co/Zn/Cd cation transporters [Inorganic ion transport and metabolism].
----------------------------------------------------
candidate #118:	b3201
likelihood ratios: Total 2.7e+05; Clust 8.3,3.1,3.1; BLAST ,,; KEGG 3.4,5.2,5.9; ExprEco 1.4,2.2,11.0; ExprSce ,,; FusE2 ,,; FusE5 ,,; FusE10 ,,;
gene name: b3201	 (NP_417668)	gi: 16131091	length: 241aa
description: putative ATP-binding component of a transport system [Escherichia coli K12].
coverage: Archaea[3e-36] Bacteria[1e-132] Eukaryota[1e-53]
conserved domains: (Evalue, description)
	1e-114	COG1137, YhbG, ABC-type (unclassified) transport system, ATPase component [General function prediction only].
	4e-54	COG0411, LivG, ABC-type branched-chain amino acid transport systems, ATPase component [Amino acid transport and metabolism].
	8e-54	COG0410, LivF, ABC-type branched-chain amino acid transport systems, ATPase component [Amino acid transport and metabolism].
	3e-53	COG1131, CcmA, ABC-type multidrug transport system, ATPase component [Defense mechanisms].
	3e-47	COG1121, ZnuC, ABC-type Mn/Zn transport systems, ATPase component [Inorganic ion transport and metabolism].
	2e-46	COG1120, FepC, ABC-type cobalamin/Fe3+-siderophores transport systems, ATPase components [Inorganic ion transport and metabolism / Coenzyme metabolism].
	9e-44	cd00267, ABC_ATPase, ABC (ATP-binding cassette) transporter nucleotide-binding domain; ABC transporters are a large family of proteins involved in the transport of a wide variety of different compounds, like sugars, ions, peptides and more complex organic molecules. The nucleotide binding domain shows the highest similarity between all members of the family. ABC transporters are a subset of nucleotide hydrolases that contain a signature motif, Q-loop, and H-loop/switch region in addition to the Walker A motif/P-loop andWalker B motif commonly found in a number of ATP- and GTP-binding and hydrolyzing proteins..
	3e-43	COG3842, PotA, ABC-type spermidine/putrescine transport systems, ATPase components [Amino acid transport and metabolism].
	2e-42	COG1125, OpuBA, ABC-type proline/glycine betaine transport systems, ATPase components [Amino acid transport and metabolism].
	5e-42	COG1127, Ttg2A, ABC-type transport system involved in resistance to organic solvents, ATPase component [Secondary metabolites biosynthesis, transport, and catabolism].
	3e-41	COG1126, GlnQ, ABC-type polar amino acid transport system, ATPase component [Amino acid transport and metabolism].
	4e-40	COG3839, MalK, ABC-type sugar transport systems, ATPase components [Carbohydrate transport and metabolism].
	7e-40	COG1122, CbiO, ABC-type cobalt transport system, ATPase component [Inorganic ion transport and metabolism].
	5e-39	pfam00005, ABC_tran, ABC transporter. ABC transporters for a large family of proteins responsible for translocation of a variety of compounds across biological membranes. ABC transporters are the largest family of proteins in many completely sequenced bacteria. ABC transporters are composed of two copies of this domain and two copies of a transmembrane domain pfam00664. These four domains may belong to a single polypeptide, or belong in different polypeptide chains..
	2e-38	COG4555, NatA, ABC-type Na+ transport system, ATPase component [Energy production and conversion / Inorganic ion transport and metabolism].
	3e-38	COG1116, TauB, ABC-type nitrate/sulfonate/bicarbonate transport system, ATPase component [Inorganic ion transport and metabolism].
	3e-38	COG1118, CysA, ABC-type sulfate/molybdate transport systems, ATPase component [Inorganic ion transport and metabolism].
	3e-38	COG4152, COG4152, ABC-type uncharacterized transport system, ATPase component [General function prediction only].
	2e-36	COG3638, COG3638, ABC-type phosphate/phosphonate transport system, ATPase component [Inorganic ion transport and metabolism].
	5e-36	COG1129, MglA, ABC-type sugar transport system, ATPase component [Carbohydrate transport and metabolism].
	1e-35	COG1123, COG1123, ATPase components of various ABC-type transport systems, contain duplicated ATPase [General function prediction only].
	8e-34	COG1135, AbcC, ABC-type metal ion transport system, ATPase component [Inorganic ion transport and metabolism].
	2e-33	COG4674, COG4674, Uncharacterized ABC-type transport system, ATPase component [General function prediction only].
	8e-33	COG1124, DppF, ABC-type dipeptide/oligopeptide/nickel transport system, ATPase component [Amino acid transport and metabolism / Inorganic ion transport and metabolism].
	1e-32	COG1136, SalX, ABC-type antimicrobial peptide transport system, ATPase component [Defense mechanisms].
	2e-32	COG0396, SufC, ABC-type transport system involved in Fe-S cluster assembly, ATPase component [Posttranslational modification, protein turnover, chaperones].
	1e-31	COG4559, COG4559, ABC-type hemin transport system, ATPase component [Inorganic ion transport and metabolism].
	3e-31	COG3845, COG3845, ABC-type uncharacterized transport systems, ATPase components [General function prediction only].
	1e-30	COG2274, SunT, ABC-type bacteriocin/lantibiotic exporters, contain an N-terminal double-glycine peptidase domain [Defense mechanisms].
	2e-29	COG4608, AppF, ABC-type oligopeptide transport system, ATPase component [Amino acid transport and metabolism].
	2e-29	COG4525, TauB, ABC-type taurine transport system, ATPase component [Inorganic ion transport and metabolism].
	9e-29	COG4604, CeuD, ABC-type enterochelin transport system, ATPase component [Inorganic ion transport and metabolism].
	2e-28	COG0444, DppD, ABC-type dipeptide/oligopeptide/nickel transport system, ATPase component [Amino acid transport and metabolism / Inorganic ion transport and metabolism].
	4e-28	COG1119, ModF, ABC-type molybdenum transport system, ATPase component/photorepair protein PhrA [Inorganic ion transport and metabolism].
	5e-28	COG4136, COG4136, ABC-type uncharacterized transport system, ATPase component [General function prediction only].
	2e-27	COG2884, FtsE, Predicted ATPase involved in cell division [Cell division and chromosome partitioning].
	9e-27	COG4988, CydD, ABC-type transport system involved in cytochrome bd biosynthesis, ATPase and permease components [Energy production and conversion / Posttranslational modification, protein turnover, chaperones].
	1e-26	COG4987, CydC, ABC-type transport system involved in cytochrome bd biosynthesis, fused ATPase and permease components [Energy production and conversion / Posttranslational modification, protein turnover, chaperones].
	1e-26	COG0488, Uup, ATPase components of ABC transporters with duplicated ATPase domains [General function prediction only].
	4e-26	COG4175, ProV, ABC-type proline/glycine betaine transport system, ATPase component [Amino acid transport and metabolism].
	7e-26	COG4161, ArtP, ABC-type arginine transport system, ATPase component [Amino acid transport and metabolism].
	7e-26	COG1117, PstB, ABC-type phosphate transport system, ATPase component [Inorganic ion transport and metabolism].
	2e-25	COG3840, ThiQ, ABC-type thiamine transport system, ATPase component [Coenzyme metabolism].
	9e-25	COG1132, MdlB, ABC-type multidrug transport system, ATPase and permease components [Defense mechanisms].
	3e-24	COG4618, ArpD, ABC-type protease/lipase transport system, ATPase and permease components [General function prediction only].
	4e-24	COG4148, ModC, ABC-type molybdate transport system, ATPase component [Inorganic ion transport and metabolism].
	8e-24	COG4619, COG4619, ABC-type uncharacterized transport system, ATPase component [General function prediction only].
	2e-23	COG4598, HisP, ABC-type histidine transport system, ATPase component [Amino acid transport and metabolism].
	3e-23	COG4138, BtuD, ABC-type cobalamin transport system, ATPase component [Coenzyme metabolism].
	3e-23	COG4586, COG4586, ABC-type uncharacterized transport system, ATPase component [General function prediction only].
	1e-22	COG4133, CcmA, ABC-type transport system involved in cytochrome c biogenesis, ATPase component [Posttranslational modification, protein turnover, chaperones].
	2e-21	COG4172, COG4172, ABC-type uncharacterized transport system, duplicated ATPase component [General function prediction only].
	1e-20	COG1134, TagH, ABC-type polysaccharide/polyol phosphate transport system, ATPase component [Carbohydrate transport and metabolism / Cell envelope biogenesis, outer membrane].
	3e-20	COG4778, PhnL, ABC-type phosphonate transport system, ATPase component [Inorganic ion transport and metabolism].
	3e-20	COG1101, PhnK, ABC-type uncharacterized transport system, ATPase component [General function prediction only].
	2e-19	COG4181, COG4181, Predicted ABC-type transport system involved in lysophospholipase L1 biosynthesis, ATPase component [Secondary metabolites biosynthesis, transport, and catabolism].
	1e-18	COG4167, SapF, ABC-type antimicrobial peptide transport system, ATPase component [Defense mechanisms].
	3e-18	COG4107, PhnK, ABC-type phosphonate transport system, ATPase component [Inorganic ion transport and metabolism].
	3e-18	COG4170, SapD, ABC-type antimicrobial peptide transport system, ATPase component [Defense mechanisms].
	7e-17	COG5265, ATM1, ABC-type transport system involved in Fe-S cluster assembly, permease and ATPase components [Posttranslational modification, protein turnover, chaperones].
	9e-16	COG1245, COG1245, Predicted ATPase, RNase L inhibitor (RLI) homolog [General function prediction only].
	2e-13	COG4178, COG4178, ABC-type uncharacterized transport system, permease and ATPase components [General function prediction only].
----------------------------------------------------
candidate #119:	b2828
likelihood ratios: Total 2.7e+05; Clust 15.8,6.2,4.6; BLAST ,,; KEGG 6.5,6.3,8.8; ExprEco 1.3,1.1,1.1; ExprSce ,,; FusE2 ,,; FusE5 ,,; FusE10 ,,;
gene name: b2828	 (NP_417305)	gi: 16130732	length: 291aa
description: phosphatidylglycerol-prolipoprotein diacylglyceryl transferase [Escherichia coli K12].
coverage: Bacteria[1e-171]
conserved domains: (Evalue, description)
	2e-76	pfam01790, LGT, Prolipoprotein diacylglyceryl transferase..
----------------------------------------------------
candidate #120:	b3673
likelihood ratios: Total 2.6e+05; Clust 5.0,8.4,1.7; BLAST ,,; KEGG 1.9,7.2,1.7; ExprEco 2.0,20.2,3.9; ExprSce ,,; FusE2 ,,; FusE5 ,,; FusE10 ,,;
gene name: b3673	 (NP_418129)	gi: 16131543	length: 396aa
description: 2-module integral membrane pump; multidrug resistance [Escherichia coli K12].
coverage: Archaea[3e-25] Bacteria[0.0] Eukaryota[1e-17]
conserved domains: (Evalue, description)
	4e-19	COG2814, AraJ, Arabinose efflux permease [Carbohydrate transport and metabolism].
----------------------------------------------------
candidate #121:	b1800
likelihood ratios: Total 2.6e+05; Clust 1.4,1.6,1.8; BLAST ,,; KEGG 34.7,65.2,12.0; ExprEco 1.0,2.0,1.2; ExprSce ,,; FusE2 ,,; FusE5 ,,; FusE10 ,,;
gene name: b1800	 (NP_416314)	gi: 16129754	length: 361aa
description: putative tartrate dehydrogenase [Escherichia coli K12].
coverage: Archaea[1e-73] Bacteria[0.0] Eukaryota[1e-139]
conserved domains: (Evalue, description)
	1e-134	COG0473, LeuB, Isocitrate/isopropylmalate dehydrogenase [Amino acid transport and metabolism].
	1e-79	pfam00180, Iso_dh, Isocitrate/isopropylmalate dehydrogenase..
	2e-40	COG0538, Icd, Isocitrate dehydrogenases [Energy production and conversion].
----------------------------------------------------
candidate #122:	b2206
likelihood ratios: Total 2.4e+05; Clust 12.7,12.3,7.8; BLAST ,,; KEGG 13.8,3.2,2.1; ExprEco 1.2,1.3,1.4; ExprSce ,,; FusE2 ,,; FusE5 ,,; FusE10 ,,;
gene name: b2206	 (NP_416710)	gi: 16130143	length: 828aa
description: periplasmic nitrate reductase, large subunit, in complex with NapB [Escherichia coli K12].
coverage: Archaea[1e-73] Bacteria[0.0] Eukaryota[7e-67]
conserved domains: (Evalue, description)
	1e-171	COG0243, BisC, Anaerobic dehydrogenases, typically selenocysteine-containing [Energy production and conversion].
	2e-85	COG3383, COG3383, Uncharacterized anaerobic dehydrogenase [General function prediction only].
	1e-46	pfam00384, Molybdopterin, Molybdopterin oxidoreductase..
	5e-25	pfam01568, Molydop_binding, Molydopterin dinucleotide binding domain. This domain is found in various molybdopterin - containing oxidoreductases and tungsten formylmethanofuran dehydrogenase subunit d (FwdD) and molybdenum formylmethanofuran dehydrogenase subunit (FmdD); where the domain constitutes almost the entire subunit. The formylmethanofuran dehydrogenase catalyses the first step in methane formation from CO2 in methanogenic archaea and has a molybdopterin dinucleotide cofactor. This domain corresponds to the C-terminal domain IV in dimethyl sulfoxide (DMSO)reductase which interacts with the 2-amino pyrimidone ring of both molybdopterin guanine dinucleotide molecules..
	3e-16	pfam04879, Molybdop_Fe4S4, Molybdopterin oxidoreductase Fe4S4 domain..
	1e-11	COG1034, NuoG, NADH dehydrogenase/NADH:ubiquinone oxidoreductase 75 kD subunit (chain G) [Energy production and conversion].
----------------------------------------------------
candidate #123:	b0026
likelihood ratios: Total 2.3e+05; Clust 11.4,2.9,10.5; BLAST ,,; KEGG 6.5,2.3,4.3; ExprEco 1.2,2.2,4.1; ExprSce ,,; FusE2 ,,; FusE5 ,,; FusE10 ,,;
gene name: b0026	 (NP_414567)	gi: 16128020	length: 938aa
description: isoleucine tRNA synthetase [Escherichia coli K12].
coverage: Archaea[1e-125] Bacteria[0.0] Eukaryota[0.0]
conserved domains: (Evalue, description)
	0.0	COG0060, IleS, Isoleucyl-tRNA synthetase [Translation, ribosomal structure and biogenesis].
	0.0	pfam00133, tRNA-synt_1, tRNA synthetases class I (I, L, M and V). Other tRNA synthetase sub-families are too dissimilar to be included..
	0.0	cd00818, IleRS_core, This is the catalytic core domain of isoleucine amino-acyl tRNA synthetases (IleRS) . This class I enzyme is a monomer, which aminoacylates the 2'-OH of the nucleotide at the 3' of the appropriate tRNA. The core domain is based on the Rossman fold and is responsible for the ATP-dependent formation of the enzyme bound aminoacyl-adenylate. It contains the characteristic class I HIGH and KMSKS motifs, which are involved in ATP binding. IleRS has an insertion in the core domain, which is subject to both deletions and rearrangements. This editing region hydrolyzes mischarged cognate tRNAs and thus prevents the incorporation of chemically similar amino acids..
	1e-112	COG0525, ValS, Valyl-tRNA synthetase [Translation, ribosomal structure and biogenesis].
	1e-108	cd00668, Ile_Leu_Val_MetRS_core, This is the catalytic core domain of isoleucyl, leucyl, valyl and methioninyl tRNA synthetases. These class I enzymes are all monomers. However, in some species, MetRS functions as a homodimer, as a result of an additional C-terminal domain. These enzymes aminoacylate the 2'-OH of the nucleotide at the 3' of the appropriate tRNA. The core domain is based on the Rossman fold and is responsible for the ATP-dependent formation of the enzyme bound aminoacyl-adenylate. It contains the characteristic class I HIGH and KMSKS motifs, which are involved in ATP binding. Enzymes in this subfamily share an insertion in the core domain, which is subject to both deletions and rearrangements. This editing region hydrolyzes mischarged cognate tRNAs and thus prevents the incorporation of chemically similar amino acids. MetRS has a significantly shorter insertion, which lacks the editing function..
	2e-80	cd00817, ValRS_core, This is the catalytic core domain of valine amino-acyl tRNA synthetases (ValRS) . This enzyme is a monomer, which aminoacylates the 2'-OH of the nucleotide at the 3' of the appropriate tRNA. The core domain is based on the Rossman fold and is responsible for the ATP-dependent formation of the enzyme bound aminoacyl-adenylate. It contains the characteristic class I HIGH and KMSKS motifs, which are involved in ATP binding. ValRS has an insertion in the core domain, which is subject to both deletions and rearrangements. This editing region hydrolyzes mischarged cognate tRNAs and thus prevents the incorporation of chemically similar amino acids..
	5e-41	COG0495, LeuS, Leucyl-tRNA synthetase [Translation, ribosomal structure and biogenesis].
	2e-21	cd00812, LeuRS_core, This is the catalytic core domain of leucyl tRNA synthetase (LeuRS). This class I enzyme is a monomer, which aminoacylates the 2'-OH of the nucleotide at the 3' of the appropriate tRNA. The core domain is based on the Rossman fold and is responsible for the ATP-dependent formation of the enzyme bound aminoacyl-adenylate. It contains the characteristic class I HIGH and KMSKS motifs, which are involved in ATP binding. In Aquifex aeolicus, the gene encoding LeuRS is split in two, just before the KMSKS motif. Consequently, LeuRS is a heterodimer, which likely superimposes with the LeuRS monomer found in most other organisms. LeuRS has an insertion in the core domain, which is subject to both deletions and rearrangements and thus differs between prokaryotic LeuRS and archaeal/eukaryotic LeuRS. This editing region hydrolyzes mischarged cognate tRNAs and thus prevents the incorporation of chemically similar amino acids..
	2e-16	COG0143, MetG, Methionyl-tRNA synthetase [Translation, ribosomal structure and biogenesis].
	6e-15	cd00802, class_I_aaRS_core, Class I amino acyl-tRNA synthetase (aaRS) catalytic core domain. These enzymes are mostly monomers, which aminoacylate the 2'-OH of the nucleotide at the 3' of the appropriate tRNA. The core domain is based on the Rossman fold and is responsible for the ATP-dependent formation of the enzyme bound aminoacyl-adenylate. It contains the characteristic class I HIGH and KMSKS motifs, which are involved in ATP binding..
	9e-15	cd00814, MetRS_core, This is the catalytic core domain of methionine tRNA synthetase (MetRS). This class I enzyme aminoacylates the 2'-OH of the nucleotide at the 3' of the appropriate tRNA. MetRS, which consists of the core domain and a anti-codon binding domain functions as a monomer. However, in some species, the anti-codon binding domain is followed by an EMAP domain. In this case, MetRS functions as a homodimer. The core domain is based on the Rossman fold and is responsible for the ATP-dependent formation of the enzyme bound aminoacyl-adenylate. It contains the characteristic class I HIGH and KMSKS motifs, which are involved in ATP binding. As a result of a deletion event, MetRS has a significantly shorter core domain insertion that IleRS, ValRS, and LeuR. Consequently, the MetRS insertion lacks the editing function..
	3e-13	cd00816, LeuRS_core_euk_arch, This is the catalytic core domain of archaeal/eukaryotic leucyl tRNA synthetase (LeuRS). This class I enzyme is a monomer, which aminoacylates the 2'-OH of the nucleotide at the 3' of the appropriate tRNA. The core domain is based on the Rossman fold and is responsible for the ATP-dependent formation of the enzyme bound aminoacyl-adenylate. It contains the characteristic class I HIGH and KMSKS motifs, which are involved in ATP binding. LeuRS has an insertion in the core domain, which is subject to both deletions and rearrangements and thus differs between prokaryotic LeuRS and archaeal/eukaryotic LeuRS. This editing region hydrolyzes mischarged cognate tRNAs and thus prevents the incorporation of chemically similar amino acids..
	6e-11	COG0215, CysS, Cysteinyl-tRNA synthetase [Translation, ribosomal structure and biogenesis].
----------------------------------------------------
candidate #124:	b3737
likelihood ratios: Total 2.3e+05; Clust 6.3,9.7,11.7; BLAST ,,; KEGG 1.7,1.6,1.8; ExprEco 4.4,3.4,4.5; ExprSce ,,; FusE2 ,,; FusE5 ,,; FusE10 ,,;
gene name: b3737	 (NP_418193)	gi: 16131605	length: 79aa
description: membrane-bound ATP synthase, F0 sector, subunit c [Escherichia coli K12].
coverage: Bacteria[2e-36]
----------------------------------------------------
candidate #125:	b1100
likelihood ratios: Total 2.3e+05; Clust 8.6,2.0,8.4; BLAST ,,; KEGG 6.5,10.8,2.9; ExprEco 1.8,4.2,1.1; ExprSce ,,; FusE2 ,,; FusE5 ,,; FusE10 ,,;
gene name: b1100	 (NP_415618)	gi: 16129063	length: 265aa
description: putative hydrolase [Escherichia coli K12].
coverage: Archaea[1e-27] Bacteria[1e-150] Eukaryota[2e-30]
conserved domains: (Evalue, description)
	3e-84	COG0084, TatD, Mg-dependent DNase [DNA replication, recombination, and repair].
	6e-81	cd01310, TatD_DNAse, TatD like proteins; E.coli TatD is a cytoplasmic protein, shown to have magnesium dependent DNase activity..
	2e-70	pfam01026, TatD_DNase, TatD related DNase. This family of proteins are related to a large superfamily of metalloenzymes. TatD, a member of this family has been shown experimentally to be a DNase enzyme..
	1e-12	COG1099, COG1099, Predicted metal-dependent hydrolases with the TIM-barrel fold [General function prediction only].
----------------------------------------------------
candidate #126:	b3193
likelihood ratios: Total 2.3e+05; Clust 2.1,3.2,3.1; BLAST ,,; KEGG 8.1,1.7,2.9; ExprEco 27.2,3.0,3.4; ExprSce ,,; FusE2 ,,; FusE5 ,,; FusE10 ,,;
gene name: b3193	 (NP_417660)	gi: 16131083	length: 183aa
description: putative transport protein (ABC superfamily, peri_bind) [Escherichia coli K12].
coverage: Bacteria[2e-99]
conserved domains: (Evalue, description)
	3e-35	COG1463, Ttg2C, ABC-type transport system involved in resistance to organic solvents, periplasmic component [Secondary metabolites biosynthesis, transport, and catabolism].
	4e-27	pfam02470, MCE, mce related protein. This family of proteins contains the mce (mycobacterial cell entry) proteins from Mycobacterium tuberculosis. The archetype (Rv0169), was isolated as being necessary for colonisation of, and survival within, the macrophage. This family contains proteins of unknown function from other bacteria..
----------------------------------------------------
candidate #127:	b4387
likelihood ratios: Total 2.3e+05; Clust 1.5,1.7,2.1; BLAST ,,; KEGG 5.6,8.6,7.7; ExprEco 2.3,3.7,13.6; ExprSce ,,; FusE2 ,,; FusE5 ,,; FusE10 ,,;
gene name: b4387	 (NP_418804)	gi: 16132204	length: 214aa
description: membrane protein, transcribed divergently from serB [Escherichia coli K12].
coverage: Bacteria[1e-115]
----------------------------------------------------
candidate #128:	b0168
likelihood ratios: Total 2.3e+05; Clust 3.9,1.7,8.7; BLAST ,,; KEGG 9.7,12.0,7.0; ExprEco 1.3,1.6,2.4; ExprSce ,,; FusE2 ,,; FusE5 ,,; FusE10 ,,;
gene name: b0168	 (NP_414710)	gi: 16128161	length: 264aa
description: methionine aminopeptidase [Escherichia coli K12].
coverage: Archaea[2e-15] Bacteria[1e-151] Eukaryota[7e-91]
conserved domains: (Evalue, description)
	1e-100	COG0024, Map, Methionine aminopeptidase [Translation, ribosomal structure and biogenesis].
	1e-100	cd01086, MetAP1, Methionine Aminopeptidase 1. E.C. 3.4.11.18. Also known as methionyl aminopeptidase and Peptidase M. Catalyzes release of N-terminal amino acids, preferentially methionine, from peptides and arylamides..
	5e-32	cd01066, APP_MetAP, A family including aminopeptidase P, aminopeptidase M, and prolidase. Also known as metallopeptidase family M24. This family of enzymes is able to cleave amido-, imido- and amidino-containing bonds. Members exibit relatively narrow substrate specificity compared to other metallo-aminopeptidases, suggesting they play roles in regulation of biological processes rather than general protein degradation..
	8e-30	COG0006, PepP, Xaa-Pro aminopeptidase [Amino acid transport and metabolism].
	1e-24	cd01092, APP-like, Similar to Prolidase and Aminopeptidase P. The members of this subfamily presumably catalyse hydrolysis of Xaa-Pro dipeptides and/or release of any N-terminal amino acid, including proline, that is linked with proline..
	3e-22	cd01088, MetAP2, Methionine Aminopeptidase 2. E.C. 3.4.11.18. Also known as methionyl aminopeptidase and peptidase M. Catalyzes release of N-terminal amino acids, preferentially methionine, from peptides and arylamides..
	2e-16	pfam00557, Peptidase_M24, metallopeptidase family M24..
	2e-11	cd01087, Prolidase, Prolidase. E.C. 3.4.13.9. Also known as Xaa-Pro dipeptidase, X-Pro dipeptidase, proline dipeptidase., imidodipeptidase, peptidase D, gamma-peptidase. Catalyses hydrolysis of Xaa-Pro dipeptides; also acts on aminoacyl-hydroxyproline analogs. No action on Pro-Pro..
	3e-11	cd01089, PA2G4-like, Related to aminopepdidase M, this family contains proliferation-associated protein 2G4. Family members have been implicated in cell cycle control..
----------------------------------------------------
candidate #129:	b3561
likelihood ratios: Total 2.3e+05; Clust 19.2,62.5,2.5; BLAST ,,; KEGG 2.0,4.2,3.1; ExprEco 1.8,1.4,1.2; ExprSce ,,; FusE2 ,,; FusE5 ,,; FusE10 ,,;
gene name: b3561	 (NP_418018)	gi: 16131432	length: 331aa
description: putative membrane protein [Escherichia coli K12].
coverage: Bacteria[0.0]
conserved domains: (Evalue, description)
	1e-105	COG3274, COG3274, Uncharacterized protein conserved in bacteria [Function unknown].
----------------------------------------------------
candidate #130:	b1298
likelihood ratios: Total 2.3e+05; Clust 3.4,2.3,4.3; BLAST ,,; KEGG 23.1,10.2,9.6; ExprEco 2.0,1.1,1.3; ExprSce ,,; FusE2 ,,; FusE5 ,,; FusE10 ,,;
gene name: b1298	 (NP_415814)	gi: 49176096	length: 258aa
description: probable amidotransferase subunit [Escherichia coli K12].
coverage: Archaea[5e-20] Bacteria[1e-148] Eukaryota[2e-20]
conserved domains: (Evalue, description)
	1e-72	COG2071, COG2071, Predicted glutamine amidotransferases [General function prediction only].
	7e-12	COG0504, PyrG, CTP synthase (UTP-ammonia lyase) [Nucleotide transport and metabolism].
----------------------------------------------------
candidate #131:	b4226
likelihood ratios: Total 2.2e+05; Clust 7.0,9.1,3.0; BLAST ,,; KEGG 18.3,7.6,2.8; ExprEco 1.2,1.5,1.7; ExprSce ,,; FusE2 ,,; FusE5 ,,; FusE10 ,,;
gene name: b4226	 (NP_418647)	gi: 16132048	length: 176aa
description: inorganic pyrophosphatase [Escherichia coli K12].
coverage: Archaea[1e-45] Bacteria[3e-99] Eukaryota[1e-79]
conserved domains: (Evalue, description)
	2e-59	COG0221, Ppa, Inorganic pyrophosphatase [Energy production and conversion].
	4e-43	pfam00719, Pyrophosphatase, Inorganic pyrophosphatase..
----------------------------------------------------
candidate #132:	b2558
likelihood ratios: Total 2.2e+05; Clust 24.5,1.9,3.0; BLAST ,,; KEGG 2.1,25.8,1.7; ExprEco 3.3,1.8,3.1; ExprSce ,,; FusE2 ,,; FusE5 ,,; FusE10 ,,;
gene name: b2558	 (NP_417053)	gi: 16130483	length: 472aa
description: putative periplasmic binding protein of transport system [Escherichia coli K12].
coverage: Archaea[5e-08] Bacteria[0.0] Eukaryota[2e-91]
conserved domains: (Evalue, description)
	0.0	COG4623, COG4623, Predicted soluble lytic transglycosylase fused to an ABC-type amino acid-binding protein [Cell envelope biogenesis, outer membrane].
	1e-31	smart00062, PBPb, Bacterial periplasmic substrate-binding proteins; bacterial proteins, eukaryotic ones are in PBPe .
	4e-26	cd00134, PBPb, Bacterial periplasmic transport systems use membrane-bound complexes and substrate-bound, membrane-associated, periplasmic binding proteins (PBPs) to transport a wide variety of substrates, such as, amino acids, peptides, sugars, vitamins and inorganic ions. PBPs have two cell-membrane translocation functions: bind substrate, and interact with the membrane bound complex. A diverse group of periplasmic transport receptors for lysine/arginine/ornithine (LAO), glutamine, histidine, sulfate, phosphate, molybdate, and methanol are included in the PBPb CD..
	2e-22	pfam01464, SLT, Transglycosylase SLT domain. This family is distantly related to pfam00062..
	3e-20	pfam00497, SBP_bac_3, Bacterial extracellular solute-binding proteins, family 3..
	9e-14	cd00254, LT_GEWL, Lytic Transglycosylase (LT) and Goose Egg White Lysozyme (GEWL) domain. Members include the soluble and insoluble membrane-bound LTs in bacteria, the LTs in bacteriophage lambda, as well as, the eukaryotic "goose-type" lysozymes (GEWL). LTs catalyze the cleavage of the beta-1,4-glycosidic bond between N-acetylmuramic acid (MurNAc) and N-acetyl-D-glucosamine (GlcNAc), as do "goose-type" lysozymes. However, in addition to this, they also make a new glycosidic bond with the C6 hydroxyl group of the same muramic acid residue..
	9e-14	COG0834, HisJ, ABC-type amino acid transport/signal transduction systems, periplasmic component/domain [Amino acid transport and metabolism / Signal transduction mechanisms].
----------------------------------------------------
candidate #133:	b3614
likelihood ratios: Total 2.2e+05; Clust 2.8,6.8,2.5; BLAST ,,; KEGG 6.9,1.9,3.7; ExprEco 7.3,4.9,2.8; ExprSce ,,; FusE2 ,,; FusE5 ,,; FusE10 ,,;
gene name: b3614	 (NP_418071)	gi: 49176380	length: 277aa
description: hypothetical protein b3614 [Escherichia coli K12].
coverage: Bacteria[1e-156]
conserved domains: (Evalue, description)
	6e-69	pfam04748, Polysacc_deac_2, Divergent polysaccharide deacetylase. This family is divergently related to pfam01522 (personal obs:Yeats C)..
----------------------------------------------------
candidate #134:	b3650
likelihood ratios: Total 2.2e+05; Clust 3.7,3.1,9.0; BLAST ,,; KEGG 1.1,4.1,1.1; ExprEco 7.5,7.8,7.1; ExprSce ,,; FusE2 ,,; FusE5 ,,; FusE10 ,,;
gene name: b3650	 (NP_418107)	gi: 16131521	length: 702aa
description: (p)ppGpp synthetase II; also guanosine-3',5'-bis pyrophosphate 3'-pyrophosphohydrolase [Escherichia coli K12].
coverage: Archaea[3e-11] Bacteria[0.0] Eukaryota[0.0]
conserved domains: (Evalue, description)
	0.0	COG0317, SpoT, Guanosine polyphosphate pyrophosphohydrolases/synthetases [Signal transduction mechanisms / Transcription].
	9e-42	pfam04607, RelA_SpoT, Region found in RelA / SpoT proteins. This region of unknown function is found in RelA and SpoT of Escherichia coli, and their homologues in plants and in other eubacteria. RelA is a guanosine 3',5'-bis-pyrophosphate (ppGpp) synthetase (EC:2.7.6.5) while SpoT is thought to be a bifunctional enzyme catalysing both ppGpp synthesis and degradation (ppGpp 3'-pyrophosphohydrolase, (EC:3.1.7.2)). This region is often found in association with HD (pfam01966), a metal-dependent phosphohydrolase, TGS (pfam02824) which is a possible nucleotide-binding region, and the ACT regulatory domain (pfam01842)..
	7e-18	pfam02824, TGS, TGS domain. The TGS domain is named after ThrRS, GTPase, and SpoT. Interestingly, TGS domain was detected also at the amino terminus of the uridine kinase from the spirochaete Treponema pallidum (but not any other organism, including the related spirochaete Borrelia burgdorferi). TGS is a small domain that consists of ~50 amino acid residues and is predicted to possess a predominantly beta-sheet structure. There is no direct information on the functions of the TGS domain, but its presence in two types of regulatory proteins (the GTPases and guanosine polyphosphate phosphohydrolases/synthetases) suggests a ligand (most likely nucleotide)-binding, regulatory role..
----------------------------------------------------
candidate #135:	b4353
likelihood ratios: Total 2.2e+05; Clust 1.4,1.2,1.5; BLAST ,,; KEGG 15.4,32.3,47.4; ExprEco 1.2,2.1,1.5; ExprSce ,,; FusE2 ,,; FusE5 ,,; FusE10 ,,;
gene name: b4353	 (NP_418773)	gi: 16132174	length: 67aa
description: unknown CDS [Escherichia coli K12].
coverage: Bacteria[2e-35]
conserved domains: (Evalue, description)
	4e-22	pfam04328, DUF466, Protein of unknown function (DUF466). Small bacterial protein of unknown function..
----------------------------------------------------
candidate #136:	b2173
likelihood ratios: Total 2.2e+05; Clust 2.5,72.1,5.7; BLAST ,,; KEGG 3.2,1.5,2.1; ExprEco 1.8,6.9,1.6; ExprSce ,,; FusE2 ,,; FusE5 ,,; FusE10 ,,;
gene name: b2173	 (NP_416678)	gi: 16130111	length: 328aa
description: putative enzyme [Escherichia coli K12].
coverage: Archaea[2e-21] Bacteria[0.0] Eukaryota[2e-16]
conserved domains: (Evalue, description)
	4e-67	COG0523, COG0523, Putative GTPases (G3E family) [General function prediction only].
	2e-42	pfam02492, cobW, Cobalamin synthesis protein/P47K. This family of proteins contains P47K, a Pseudomonas chlororaphis protein needed for nitrile hydratase expression, and the cobW gene product, which may be involved in cobalamin biosynthesis in Pseudomonas denitrificans..
----------------------------------------------------
candidate #137:	b3712
likelihood ratios: Total 2.1e+05; Clust 1.3,2.0,1.3; BLAST ,,; KEGG 2.1,1.4,6.1; ExprEco 21.6,20.6,7.4; ExprSce ,,; FusE2 ,,; FusE5 ,,; FusE10 ,,;
gene name: b3712	 (NP_418168)	gi: 16131580	length: 253aa
description: hypothetical protein b3712 [Escherichia coli K12].
coverage: Bacteria[1e-145]
conserved domains: (Evalue, description)
	1e-55	COG2091, Sfp, Phosphopantetheinyl transferase [Coenzyme metabolism].
----------------------------------------------------
candidate #138:	b3377
likelihood ratios: Total 2.1e+05; Clust 1.7,1.9,1.5; BLAST ,,; KEGG 2.6,4.8,3.8; ExprEco 5.5,7.7,21.6; ExprSce ,,; FusE2 ,,; FusE5 ,,; FusE10 ,,;
gene name: b3377	 (NP_417836)	gi: 16131255	length: 434aa
description: putative transport protein [Escherichia coli K12].
coverage: Bacteria[0.0]
----------------------------------------------------
candidate #139:	b0153
likelihood ratios: Total 2.1e+05; Clust 6.3,1.4,1.5; BLAST ,,; KEGG 3.9,5.3,23.4; ExprEco 4.2,2.8,2.7; ExprSce ,,; FusE2 ,,; FusE5 ,,; FusE10 ,,;
gene name: b0153	 (NP_414695)	gi: 16128146	length: 660aa
description: hydroxamate-dependent iron transport protein (ABC superfamily, membrane) [Escherichia coli K12].
coverage: Archaea[2e-38] Bacteria[0.0]
conserved domains: (Evalue, description)
	4e-46	COG0609, FepD, ABC-type Fe3+-siderophore transport system, permease component [Inorganic ion transport and metabolism].
	3e-44	pfam01032, FecCD, FecCD transport family. This is a sub-family of bacterial binding protein-dependent transport systems family. This Pfam entry contains the inner components of this multicomponent transport system..
	1e-30	COG4779, FepG, ABC-type enterobactin transport system, permease component [Inorganic ion transport and metabolism].
	8e-25	COG4139, BtuC, ABC-type cobalamin transport system, permease component [Coenzyme metabolism].
	2e-20	COG4606, CeuB, ABC-type enterochelin transport system, permease component [Inorganic ion transport and metabolism].
	3e-19	COG4605, CeuC, ABC-type enterochelin transport system, permease component [Inorganic ion transport and metabolism].
----------------------------------------------------
candidate #140:	b3813
likelihood ratios: Total 2.1e+05; Clust 30.5,4.7,10.3; BLAST ,,; KEGG 4.8,1.5,2.2; ExprEco 2.0,1.9,2.1; ExprSce ,,; FusE2 ,,; FusE5 ,,; FusE10 ,,;
gene name: b3813	 (NP_418258)	gi: 16131665	length: 720aa
description: DNA-dependent ATPase I and helicase II [Escherichia coli K12].
coverage: Archaea[7e-54] Bacteria[0.0] Eukaryota[4e-82]
conserved domains: (Evalue, description)
	0.0	COG0210, UvrD, Superfamily I DNA and RNA helicases [DNA replication, recombination, and repair].
	1e-147	pfam00580, UvrD-helicase, UvrD/REP helicase. The Rep family helicases are composed of four structural domains. The Rep family function as dimers. REP helicases catalyse ATP dependent unwinding of double stranded DNA to single stranded DNA. Some members have large insertions near to the carboxy-terminus relative to other members of the family..
	2e-42	COG1074, RecB, ATP-dependent exoDNAse (exonuclease V) beta subunit (contains helicase and exonuclease domains) [DNA replication, recombination, and repair].
----------------------------------------------------
candidate #141:	b3206
likelihood ratios: Total 2.1e+05; Clust 100.3,4.1,2.4; BLAST ,,; KEGG 1.2,13.2,1.1; ExprEco 1.5,3.3,2.5; ExprSce ,,; FusE2 ,,; FusE5 ,,; FusE10 ,,;
gene name: b3206	 (NP_417673)	gi: 16131096	length: 90aa
description: NPr, phosphocarrier protein (HPr-like), nitrogen-related [Escherichia coli K12].
coverage: Bacteria[6e-43]
conserved domains: (Evalue, description)
	2e-20	pfam00381, PTS-HPr, PTS HPr component phosphorylation site..
	1e-19	cd00367, PTS-HPr, Histidine-containing phosphocarrier protein ( HPr) is a central component of the bacterial phosphoenolpyruvate (PEP) sugar phosphotransferase system (PTS). The PTS catalyses the phosphorylation of sugar substrates during their translocation across the cell membrane. The phosphoryl group from phosphoenolpyruvate (PEP) is transferred to HPr by enzyme I (EI). Phospho-HPr then transfers it to the permease. The conserved histidine in the N-terminus of HPr serves as an acceptor for the phosphoryl group of EI..
	5e-19	COG1925, FruB, Phosphotransferase system, HPr-related proteins [Carbohydrate transport and metabolism].
----------------------------------------------------
candidate #142:	b3260
likelihood ratios: Total 2.0e+05; Clust 2.8,2.7,7.4; BLAST ,,; KEGG 22.7,6.4,10.9; ExprEco 1.3,1.5,1.3; ExprSce ,,; FusE2 ,,; FusE5 ,,; FusE10 ,,;
gene name: b3260	 (NP_417726)	gi: 16131148	length: 321aa
description: conserved protein, FMN-linked [Escherichia coli K12].
coverage: Archaea[5e-52] Bacteria[0.0] Eukaryota[2e-27]
conserved domains: (Evalue, description)
	1e-105	pfam01207, Dus, Dihydrouridine synthase (Dus). Members of this family catalyse the reduction of the 5,6-double bond of a uridine residue on tRNA. Dihydrouridine modification of tRNA is widely observed in prokaryotes and eukaryotes, and also in some archae. Most dihydrouridines are found in the D loop of t-RNAs. The role of dihydrouridine in tRNA is currently unknown, but may increase conformational flexibility of the tRNA. It is likely that different family members have different substrate specificities, which may overlap. Dus 1 from Saccharomyces cerevisiae acts on pre-tRNA-Phe, while Dus 2 acts on pre-tRNA-Tyr and pre-tRNA-Leu. Dus 1 is active as a single subunit, requiring NADPH or NADH, and is stimulated by the presence of FAD. Some family members may be targeted to the mitochondria and even have a role in mitochondria..
	2e-97	COG0042, COG0042, tRNA-dihydrouridine synthase [Translation, ribosomal structure and biogenesis].
----------------------------------------------------
candidate #143:	b2566
likelihood ratios: Total 1.9e+05; Clust 3.1,1.6,17.3; BLAST ,,; KEGG 3.8,54.1,3.3; ExprEco 1.5,1.5,1.5; ExprSce ,,; FusE2 ,,; FusE5 ,,; FusE10 ,,;
gene name: b2566	 (NP_417061)	gi: 16130491	length: 301aa
description: GTP-binding protein [Escherichia coli K12].
coverage: Archaea[3e-08] Bacteria[1e-168] Eukaryota[4e-44]
conserved domains: (Evalue, description)
	1e-118	COG1159, Era, GTPase [General function prediction only].
	3e-30	COG1160, COG1160, Predicted GTPases [General function prediction only].
	5e-18	COG0486, ThdF, Predicted GTPase [General function prediction only].
	3e-13	COG0370, FeoB, Fe2+ transport system protein B [Inorganic ion transport and metabolism].
----------------------------------------------------
candidate #144:	b2512
likelihood ratios: Total 1.9e+05; Clust 36.9,1.8,4.9; BLAST ,,; KEGG 1.7,5.7,6.6; ExprEco 4.7,1.7,1.2; ExprSce ,,; FusE2 ,,; FusE5 ,,; FusE10 ,,;
gene name: b2512	 (NP_417007)	gi: 16130437	length: 392aa
description: putative dehydrogenase [Escherichia coli K12].
coverage: Archaea[1e-16] Bacteria[0.0] Eukaryota[9e-07]
conserved domains: (Evalue, description)
	4e-54	COG1520, COG1520, FOG: WD40-like repeat [Function unknown].
----------------------------------------------------
candidate #145:	b4135
likelihood ratios: Total 1.9e+05; Clust 1.1,2.0,1.7; BLAST ,,; KEGG 7.2,5.5,1.5; ExprEco 3.7,18.6,12.9; ExprSce ,,; FusE2 ,,; FusE5 ,,; FusE10 ,,;
gene name: b4135	 (NP_418558)	gi: 16131960	length: 199aa
description: putative regulator (TetR/AcrR family) [Escherichia coli K12].
coverage: Bacteria[1e-111]
----------------------------------------------------
candidate #146:	b1867
likelihood ratios: Total 1.9e+05; Clust 23.4,3.6,1.7; BLAST ,,; KEGG 7.8,3.1,5.9; ExprEco 2.3,3.2,1.2; ExprSce ,,; FusE2 ,,; FusE5 ,,; FusE10 ,,;
gene name: b1867	 (NP_416381)	gi: 16129820	length: 199aa
description: putative enzyme [Escherichia coli K12].
coverage: Archaea[4e-41] Bacteria[1e-110] Eukaryota[8e-10]
conserved domains: (Evalue, description)
	1e-50	pfam00857, Isochorismatase, Isochorismatase family. This family are hydrolase enzymes..
	2e-34	cd00431, cysteine_hydrolases, Cysteine hydrolases; This family contains amidohydrolases, like CSHase (N-carbamoylsarcosine amidohydrolase), involved in creatine metabolism and nicotinamidase, converting nicotinamide to nicotinic acid and ammonia in the pyridine nucleotide cycle. It also contains isochorismatase, an enzyme that catalyzes the conversion of isochorismate to 2,3-dihydroxybenzoate and pyruvate, via the hydrolysis of the vinyl ether bond, and other related enzymes with unknown function..
	1e-28	COG1335, PncA, Amidases related to nicotinamidase [Secondary metabolites biosynthesis, transport, and catabolism].
	6e-24	cd01014, nicotinamidase_related, Nicotinamidase_ related amidohydrolases. Cysteine hydrolases of unknown function that share the catalytic triad with other amidohydrolases, like nicotinamidase, which converts nicotinamide to nicotinic acid and ammonia..
	1e-16	cd01015, CSHase, N-carbamoylsarcosine amidohydrolase (CSHase) hydrolyzes N-carbamoylsarcosine to sarcosine, carbon dioxide and ammonia. CSHase is involved in one of the two alternative pathways for creatinine degradation to glycine in microorganisms.This CSHase-containing pathway degrades creatinine via N-methylhydantoin N-carbamoylsarcosine and sarcosine to glycine. Enzymes of this pathway are used in the diagnosis for renal disfunction, for determining creatinine levels in urine and serum..
	5e-16	COG1535, EntB, Isochorismate hydrolase [Secondary metabolites biosynthesis, transport, and catabolism].
	6e-12	cd01013, isochorismatase, Isochorismatase, also known as 2,3 dihydro-2,3 dihydroxybenzoate synthase, catalyses the conversion of isochorismate, in the presence of water, to 2,3-dihydroxybenzoate and pyruvate, via the hydrolysis of a vinyl ether, an uncommon reaction in biological systems. Isochorismatase is part of the phenazine biosynthesis pathway. Phenazines are antimicrobial compounds that provide the competitive advantage for certain bacteria..
	3e-11	cd01011, nicotinamidase, Nicotinamidase/pyrazinamidase (PZase). Nicotinamidase, a ubiquitous enzyme in prokaryotes, converts nicotinamide to nicotinic acid (niacin) and ammonia, which in turn can be recycled to make nicotinamide adenine dinucleotide (NAD). The same enzyme is also called pyrazinamidase, because in converts the tuberculosis drug pyrazinamide (PZA) into its active form pyrazinoic acid (POA)..
----------------------------------------------------
candidate #147:	b4379
likelihood ratios: Total 1.9e+05; Clust 1.4,1.4,1.6; BLAST ,,; KEGG 3.1,2.5,1.9; ExprEco 10.4,65.6,6.1; ExprSce ,,; FusE2 ,,; FusE5 ,,; FusE10 ,,;
gene name: b4379	 (NP_418796)	gi: 16132196	length: 287aa
description: putative activating enzyme [Escherichia coli K12].
coverage: Archaea[1e-24] Bacteria[1e-169] Eukaryota[9e-10]
conserved domains: (Evalue, description)
	4e-52	COG1180, PflA, Pyruvate-formate lyase-activating enzyme [Posttranslational modification, protein turnover, chaperones].
----------------------------------------------------
candidate #148:	b1853
likelihood ratios: Total 1.8e+05; Clust 223.4,3.8,10.4; BLAST ,,; KEGG 1.4,1.4,4.4; ExprEco 2.1,1.0,1.1; ExprSce ,,; FusE2 ,,; FusE5 ,,; FusE10 ,,;
gene name: b1853	 (NP_416367)	gi: 16129806	length: 289aa
description: putative transcriptional regulator (N-terminal); putative sugar-binding domain of regulator protein (C-terminal) [Escherichia coli K12].
coverage: Bacteria[1e-158] Eukaryota[1e-112]
conserved domains: (Evalue, description)
	6e-72	COG1737, RpiR, Transcriptional regulators [Transcription].
	1e-34	pfam01418, HTH_6, Helix-turn-helix domain, rpiR family. This domain contains a helix-turn-helix motif. The best characterised member of this family is RpiR, a regulator of the expression of rpiB gene..
	9e-22	pfam01380, SIS, SIS domain. SIS (Sugar ISomerase) domains are found in many phosphosugar isomerases and phosphosugar binding proteins. SIS domains are also found in proteins that regulate the expression of genes involved in synthesis of phosphosugars. Presumably the SIS domains bind to the end-product of the pathway..
----------------------------------------------------
candidate #149:	b1707
likelihood ratios: Total 1.8e+05; Clust 1.8,1.2,1.1; BLAST ,,; KEGG 42.2,113.5,7.6; ExprEco 1.8,1.1,1.1; ExprSce ,,; FusE2 ,,; FusE5 ,,; FusE10 ,,;
gene name: b1707	 (NP_416222)	gi: 16129663	length: 237aa
description: hypothetical protein b1707 [Escherichia coli K12].
coverage: Bacteria[1e-135]
----------------------------------------------------
candidate #150:	b3506
likelihood ratios: Total 1.8e+05; Clust 1.3,2.3,1.3; BLAST ,,; KEGG 3.0,1.9,1.7; ExprEco 13.5,57.2,6.3; ExprSce ,,; FusE2 ,,; FusE5 ,,; FusE10 ,,;
gene name: b3506	 (NP_417963)	gi: 49176365	length: 199aa
description: outer membrane protein induced after carbon starvation [Escherichia coli K12].
coverage: Bacteria[1e-114]
conserved domains: (Evalue, description)
	1e-58	pfam03843, Slp, Outer membrane lipoprotein Slp family..
----------------------------------------------------
candidate #151:	b3678
likelihood ratios: Total 1.7e+05; Clust 2.9,3.6,2.0; BLAST ,,; KEGG 4.1,4.4,8.3; ExprEco 5.5,3.0,3.3; ExprSce ,,; FusE2 ,,; FusE5 ,,; FusE10 ,,;
gene name: b3678	 (NP_418134)	gi: 16131548	length: 497aa
description: putative phosphatase/sulfatase [Escherichia coli K12].
coverage: Archaea[3e-23] Bacteria[0.0] Eukaryota[5e-33]
conserved domains: (Evalue, description)
	4e-75	COG3119, AslA, Arylsulfatase A and related enzymes [Inorganic ion transport and metabolism].
	4e-51	pfam00884, Sulfatase, Sulfatase..
----------------------------------------------------
candidate #152:	b3315
likelihood ratios: Total 1.7e+05; Clust 3.2,5.7,5.8; BLAST ,,; KEGG 1.2,1.1,1.4; ExprEco 7.7,17.4,6.6; ExprSce ,,; FusE2 ,,; FusE5 ,,; FusE10 ,,;
gene name: b3315	 (NP_417774)	gi: 16131194	length: 110aa
description: 50S ribosomal subunit protein L22 [Escherichia coli K12].
coverage: Archaea[2e-06] Bacteria[2e-53] Eukaryota[3e-20]
conserved domains: (Evalue, description)
	2e-30	pfam00237, Ribosomal_L22, Ribosomal protein L22p/L17e. This family includes L22 from prokaryotes and chloroplasts and L17 from eukaryotes..
----------------------------------------------------
candidate #153:	b0624
likelihood ratios: Total 1.7e+05; Clust 39.1,3.4,7.1; BLAST ,,; KEGG 3.5,9.7,2.1; ExprEco 1.2,1.8,1.1; ExprSce ,,; FusE2 ,,; FusE5 ,,; FusE10 ,,;
gene name: b0624	 (NP_415157)	gi: 16128607	length: 127aa
description: Crc interacts with Csp affecting chromosome condensation [Escherichia coli K12].
coverage: Archaea[1e-17] Bacteria[4e-68] Eukaryota[1e-05]
conserved domains: (Evalue, description)
	7e-23	pfam02537, CRCB, CrcB-like protein. CRCB is a putative integral membrane protein possibly involved in chromosome condensation. Over expression in E. Coli also leads to camphor resistance..
	9e-22	COG0239, CrcB, Integral membrane protein possibly involved in chromosome condensation [Cell division and chromosome partitioning].
----------------------------------------------------
candidate #154:	b2494
likelihood ratios: Total 1.6e+05; Clust 3.7,1.3,3.2; BLAST ,,; KEGG 17.2,19.6,3.6; ExprEco 1.0,2.0,4.2; ExprSce ,,; FusE2 ,,; FusE5 ,,; FusE10 ,,;
gene name: b2494	 (NP_416989)	gi: 16130419	length: 487aa
description: hypothetical protein b2494 [Escherichia coli K12].
coverage: Bacteria[0.0] Eukaryota[6e-11]
conserved domains: (Evalue, description)
	1e-162	COG4783, COG4783, Putative Zn-dependent protease, contains TPR repeats [General function prediction only].
	1e-23	COG4784, COG4784, Putative Zn-dependent protease [General function prediction only].
	2e-18	pfam01435, Peptidase_M48, Peptidase family M48..
	5e-14	COG0501, HtpX, Zn-dependent protease with chaperone function [Posttranslational modification, protein turnover, chaperones].
----------------------------------------------------
candidate #155:	b3237
likelihood ratios: Total 1.6e+05; Clust 5.5,4.7,9.5; BLAST ,,; KEGG 1.5,4.3,1.7; ExprEco 1.3,8.3,5.7; ExprSce ,,; FusE2 ,,; FusE5 ,,; FusE10 ,,;
gene name: b3237	 (NP_417704)	gi: 16131127	length: 156aa
description: repressor of arg regulon; cer-mediated site specific recombination [Escherichia coli K12].
coverage: Bacteria[4e-81] Eukaryota[2e-28]
conserved domains: (Evalue, description)
	3e-44	COG1438, ArgR, Arginine repressor [Transcription].
	7e-20	pfam02863, Arg_repressor_C, Arginine repressor, C-terminal domain..
	3e-18	pfam01316, Arg_repressor, Arginine repressor, DNA binding domain..
----------------------------------------------------
candidate #156:	b1329
likelihood ratios: Total 1.6e+05; Clust 1.9,1.3,1.4; BLAST ,,; KEGG 13.2,6.8,27.9; ExprEco 1.0,15.7,1.2; ExprSce ,,; FusE2 ,,; FusE5 ,,; FusE10 ,,;
gene name: b1329	 (NP_415845)	gi: 16129290	length: 544aa
description: periplasmic murein tripeptide (L-Ala-gamma-D-Glut-m-DAP) permease [Escherichia coli K12].
coverage: Archaea[1e-35] Bacteria[0.0] Eukaryota[1e-54]
conserved domains: (Evalue, description)
	1e-129	COG4166, OppA, ABC-type oligopeptide transport system, periplasmic component [Amino acid transport and metabolism].
	1e-101	pfam00496, SBP_bac_5, Bacterial extracellular solute-binding proteins, family 5..
	3e-65	COG0747, DdpA, ABC-type dipeptide transport system, periplasmic component [Amino acid transport and metabolism].
	2e-18	COG4533, COG4533, ABC-type uncharacterized transport system, periplasmic component [General function prediction only].
----------------------------------------------------
candidate #157:	b3261
likelihood ratios: Total 1.6e+05; Clust 1.8,2.8,2.5; BLAST ,,; KEGG 6.2,6.8,108.6; ExprEco 1.1,1.7,1.5; ExprSce ,,; FusE2 ,,; FusE5 ,,; FusE10 ,,;
gene name: b3261	 (NP_417727)	gi: 16131149	length: 98aa
description: DNA-binding protein for site-specific recombination and inversion, transcription of rRNA and tRNA operons, and DNA replication [Escherichia coli K12].
coverage: Bacteria[1e-48]
conserved domains: (Evalue, description)
	1e-37	COG2901, Fis, Factor for inversion stimulation Fis, transcriptional activator [Transcription / DNA replication, recombination, and repair].
----------------------------------------------------
candidate #158:	b4166
likelihood ratios: Total 1.6e+05; Clust 2.3,2.3,3.9; BLAST ,,; KEGG 2.5,2.1,1.9; ExprEco 8.9,4.9,17.6; ExprSce ,,; FusE2 ,,; FusE5 ,,; FusE10 ,,;
gene name: b4166	 (NP_418587)	gi: 16131988	length: 379aa
description: conserved protein, ferredoxin like [Escherichia coli K12].
coverage: Archaea[5e-07] Bacteria[0.0]
conserved domains: (Evalue, description)
	1e-118	COG1600, COG1600, Uncharacterized Fe-S protein [Energy production and conversion].
----------------------------------------------------
candidate #159:	b1827
likelihood ratios: Total 1.5e+05; Clust 17.9,2.0,2.3; BLAST ,,; KEGG 21.9,3.9,13.6; ExprEco 1.4,1.0,1.1; ExprSce ,,; FusE2 ,,; FusE5 ,,; FusE10 ,,;
gene name: b1827	 (NP_416341)	gi: 16129781	length: 263aa
description: putative transcriptional repressor (IclR family) [Escherichia coli K12].
coverage: Archaea[4e-24] Bacteria[1e-143]
conserved domains: (Evalue, description)
	4e-69	COG1414, IclR, Transcriptional regulator [Transcription].
	2e-57	pfam01614, IclR, Bacterial transcriptional regulator. This family of bacterial transcriptional regulators includes the glycerol operon regulatory protein and acetate operon repressor both of which are members of the iclR family. These proteins have a Helix-Turn-Helix motif at the N-terminus. However this family covers the C-terminal region that may bind to the regulatory substrate..
	5e-20	smart00346, HTH_ICLR, helix_turn_helix isocitrate lyase regulation; .
----------------------------------------------------
candidate #160:	b3140
likelihood ratios: Total 1.5e+05; Clust 1.6,5.9,1.6; BLAST ,,; KEGG 11.3,8.2,8.6; ExprEco 2.7,3.2,1.4; ExprSce ,,; FusE2 ,,; FusE5 ,,; FusE10 ,,;
gene name: b3140	 (NP_417609)	gi: 16131032	length: 263aa
description: PTS family enzyme IID, N-acetylglucosamine-specific [Escherichia coli K12].
coverage: Bacteria[1e-146]
conserved domains: (Evalue, description)
	6e-81	pfam03613, EIID-AGA, PTS system mannose/fructose/sorbose family IID component..
----------------------------------------------------
candidate #161:	b3731
likelihood ratios: Total 1.5e+05; Clust 5.7,8.5,14.5; BLAST ,,; KEGG 3.6,1.3,2.6; ExprEco 3.3,3.0,1.7; ExprSce ,,; FusE2 ,,; FusE5 ,,; FusE10 ,,;
gene name: b3731	 (NP_418187)	gi: 16131599	length: 139aa
description: membrane-bound ATP synthase, F1 sector, epsilon-subunit [Escherichia coli K12].
coverage: Bacteria[5e-72] Eukaryota[1e-10]
conserved domains: (Evalue, description)
	2e-21	pfam02823, ATP-synt_DE_N, ATP synthase, Delta/Epsilon chain, beta-sandwich domain. Part of the ATP synthase CF(1). These subunits are part of the head unit of the ATP synthase. The subunit is called epsilon in bacteria and delta in mitochondria. In bacteria the delta (D) subunit is equivalent to the mitochondrial Oligomycin sensitive subunit, OSCP (pfam00213)..
----------------------------------------------------
candidate #162:	b3882
likelihood ratios: Total 1.5e+05; Clust 7.7,2.5,1.9; BLAST ,,; KEGG 4.6,1.3,3.4; ExprEco 6.6,10.4,2.9; ExprSce ,,; FusE2 ,,; FusE5 ,,; FusE10 ,,;
gene name: b3882	 (NP_418318)	gi: 16131722	length: 298aa
description: putative dehydrogenase [Escherichia coli K12].
coverage: Archaea[2e-34] Bacteria[1e-164] Eukaryota[3e-37]
conserved domains: (Evalue, description)
	4e-76	COG2084, MmsB, 3-hydroxyisobutyrate dehydrogenase and related beta-hydroxyacid dehydrogenases [Lipid metabolism].
	2e-17	COG1023, Gnd, Predicted 6-phosphogluconate dehydrogenase [Carbohydrate transport and metabolism].
----------------------------------------------------
candidate #163:	b0170
likelihood ratios: Total 1.4e+05; Clust 3.0,2.1,20.5; BLAST ,,; KEGG 1.8,1.6,15.1; ExprEco 6.0,1.8,2.5; ExprSce ,,; FusE2 ,,; FusE5 ,,; FusE10 ,,;
gene name: b0170	 (NP_414712)	gi: 16128163	length: 283aa
description: protein chain elongation factor EF-Ts [Escherichia coli K12].
coverage: Bacteria[1e-153] Eukaryota[1e-35]
conserved domains: (Evalue, description)
	3e-57	pfam00889, EF_TS, Elongation factor TS..
----------------------------------------------------
candidate #164:	b4300
likelihood ratios: Total 1.4e+05; Clust 1.1,1.1,127.5; BLAST ,,; KEGG 3.2,1.6,1.5; ExprEco 3.2,4.1,9.9; ExprSce ,,; FusE2 ,,; FusE5 ,,; FusE10 ,,;
gene name: b4300	 (NP_418720)	gi: 16132121	length: 260aa
description: KpLE2 phage-like element; putative transcriptional repressor of sugar-specific permease of the phosphotransferase system and pentose catabolic enzymes (DeoR family) [Escherichia coli K12].
coverage: Archaea[1e-11] Bacteria[1e-147] Eukaryota[8e-13]
conserved domains: (Evalue, description)
	5e-73	pfam00455, DeoR, Bacterial regulatory proteins, deoR family..
	5e-61	COG1349, GlpR, Transcriptional regulators of sugar metabolism [Transcription / Carbohydrate transport and metabolism].
	1e-12	smart00420, HTH_DEOR, helix_turn_helix, Deoxyribose operon repressor; .
----------------------------------------------------
candidate #165:	b0686
likelihood ratios: Total 1.4e+05; Clust 127.2,13.1,3.2; BLAST ,,; KEGG 1.9,1.8,1.3; ExprEco 1.4,1.6,2.7; ExprSce ,,; FusE2 ,,; FusE5 ,,; FusE10 ,,;
gene name: b0686	 (NP_415212)	gi: 16128662	length: 254aa
description: putative enzyme [Escherichia coli K12].
coverage: Bacteria[1e-146] Eukaryota[2e-33]
conserved domains: (Evalue, description)
	1e-17	COG0596, MhpC, Predicted hydrolases or acyltransferases (alpha/beta hydrolase superfamily) [General function prediction only].
	5e-17	pfam00561, Abhydrolase_1, alpha/beta hydrolase fold. This catalytic domain is found in a very wide range of enzymes..
----------------------------------------------------
candidate #166:	b4352
likelihood ratios: Total 1.4e+05; Clust 1.2,1.8,1.4; BLAST ,,; KEGG 35.5,27.2,7.9; ExprEco 2.0,1.8,1.6; ExprSce ,,; FusE2 ,,; FusE5 ,,; FusE10 ,,;
gene name: b4352	 (NP_418772)	gi: 49176496	length: 284aa
description: putative synthesis protein [Escherichia coli K12].
coverage: Archaea[4e-11] Bacteria[1e-161] Eukaryota[7e-39]
conserved domains: (Evalue, description)
	5e-67	COG0523, COG0523, Putative GTPases (G3E family) [General function prediction only].
	3e-64	pfam02492, cobW, Cobalamin synthesis protein/P47K. This family of proteins contains P47K, a Pseudomonas chlororaphis protein needed for nitrile hydratase expression, and the cobW gene product, which may be involved in cobalamin biosynthesis in Pseudomonas denitrificans..
----------------------------------------------------
candidate #167:	b0405
likelihood ratios: Total 1.4e+05; Clust 6.6,1.8,14.8; BLAST ,,; KEGG 2.2,1.4,3.6; ExprEco 8.4,3.4,2.6; ExprSce ,,; FusE2 ,,; FusE5 ,,; FusE10 ,,;
gene name: b0405	 (NP_414939)	gi: 16128390	length: 356aa
description: S-adenosylmethionine:tRNA (m6t6A37) ribosyltransferase-isomerase [Escherichia coli K12].
coverage: Bacteria[0.0]
conserved domains: (Evalue, description)
	8e-95	pfam02547, Queuosine_synth, Queuosine biosynthesis protein. Queuosine (Q) biosynthesis protein, or S-adenosylmethionine:tRNA -ribosyltransferase-isomerase, is required for the synthesis of the queuosine precursor (oQ). Q is a hypermodified nucleoside usually found at the first position of the anticodon of asparagine, aspartate, histidine, and tyrosine tRNAs. .
----------------------------------------------------
candidate #168:	b0798
likelihood ratios: Total 1.4e+05; Clust 1.2,1.2,1.1; BLAST ,,; KEGG 652.5,9.1,2.5; ExprEco 2.2,1.9,1.5; ExprSce ,,; FusE2 ,,; FusE5 ,,; FusE10 ,,;
gene name: b0798	 (NP_415319)	gi: 16128766	length: 160aa
description: hypothetical protein b0798 [Escherichia coli K12].
coverage: Bacteria[2e-89] Eukaryota[6e-32]
conserved domains: (Evalue, description)
	2e-64	COG3236, COG3236, Uncharacterized protein conserved in bacteria [Function unknown].
----------------------------------------------------
candidate #169:	b4191
likelihood ratios: Total 1.4e+05; Clust 1.5,6.2,19.2; BLAST ,,; KEGG 2.9,7.4,1.7; ExprEco 3.4,3.3,1.8; ExprSce ,,; FusE2 ,,; FusE5 ,,; FusE10 ,,;
gene name: b4191	 (NP_418612)	gi: 16132013	length: 251aa
description: putative DEOR-type transcriptional regulator [Escherichia coli K12].
coverage: Archaea[2e-12] Bacteria[1e-137] Eukaryota[6e-14]
conserved domains: (Evalue, description)
	2e-67	pfam00455, DeoR, Bacterial regulatory proteins, deoR family..
	5e-56	COG1349, GlpR, Transcriptional regulators of sugar metabolism [Transcription / Carbohydrate transport and metabolism].
	2e-12	smart00420, HTH_DEOR, helix_turn_helix, Deoxyribose operon repressor; .
----------------------------------------------------
candidate #170:	b0589
likelihood ratios: Total 1.4e+05; Clust 1.4,1.7,1.5; BLAST ,,; KEGG 133.3,5.8,5.5; ExprEco 2.1,2.5,1.7; ExprSce ,,; FusE2 ,,; FusE5 ,,; FusE10 ,,;
gene name: b0589	 (NP_415121)	gi: 16128572	length: 330aa
description: ferric enterobactin transport protein [Escherichia coli K12].
coverage: Archaea[1e-44] Bacteria[1e-179]
conserved domains: (Evalue, description)
	1e-104	COG4779, FepG, ABC-type enterobactin transport system, permease component [Inorganic ion transport and metabolism].
	7e-66	pfam01032, FecCD, FecCD transport family. This is a sub-family of bacterial binding protein-dependent transport systems family. This Pfam entry contains the inner components of this multicomponent transport system..
	1e-42	COG0609, FepD, ABC-type Fe3+-siderophore transport system, permease component [Inorganic ion transport and metabolism].
	2e-26	COG4139, BtuC, ABC-type cobalamin transport system, permease component [Coenzyme metabolism].
	7e-19	COG4606, CeuB, ABC-type enterochelin transport system, permease component [Inorganic ion transport and metabolism].
	5e-17	COG4605, CeuC, ABC-type enterochelin transport system, permease component [Inorganic ion transport and metabolism].
----------------------------------------------------
candidate #171:	b0606
likelihood ratios: Total 1.3e+05; Clust 1.8,3.8,1.9; BLAST ,,; KEGG 9.3,39.0,5.2; ExprEco 1.8,1.5,2.0; ExprSce ,,; FusE2 ,,; FusE5 ,,; FusE10 ,,;
gene name: b0606	 (NP_415139)	gi: 16128589	length: 531aa
description: alkyl hydroperoxide reductase subunit, FAD/NAD(P)-binding, detoxification of hydroperoxides [Escherichia coli K12].
coverage: Archaea[2e-53] Bacteria[0.0] Eukaryota[7e-40]
conserved domains: (Evalue, description)
	0.0	COG3634, AhpF, Alkyl hydroperoxide reductase, large subunit [Posttranslational modification, protein turnover, chaperones].
	1e-62	COG0492, TrxB, Thioredoxin reductase [Posttranslational modification, protein turnover, chaperones].
	1e-46	pfam00070, Pyr_redox, Pyridine nucleotide-disulphide oxidoreductase. This family includes both class I and class II oxidoreductases and also NADH oxidases and peroxidases. This domain is actually a small NADH binding domain within a larger FAD binding domain..
	5e-23	COG1249, Lpd, Pyruvate/2-oxoglutarate dehydrogenase complex, dihydrolipoamide dehydrogenase (E3) component, and related enzymes [Energy production and conversion].
	2e-12	COG2072, TrkA, Predicted flavoprotein involved in K+ transport [Inorganic ion transport and metabolism].
	5e-11	COG1251, NirB, NAD(P)H-nitrite reductase [Energy production and conversion].
	5e-11	COG0446, HcaD, Uncharacterized NAD(FAD)-dependent dehydrogenases [General function prediction only].
----------------------------------------------------
candidate #172:	b2673
likelihood ratios: Total 1.3e+05; Clust 6.9,3.0,2.7; BLAST ,,; KEGG 4.9,2.1,4.8; ExprEco 3.9,4.5,2.6; ExprSce ,,; FusE2 ,,; FusE5 ,,; FusE10 ,,;
gene name: b2673	 (NP_417159)	gi: 16130587	length: 81aa
description: glutaredoxin-like protein; hydrogen donor [Escherichia coli K12].
coverage: Bacteria[1e-41]
conserved domains: (Evalue, description)
	5e-14	COG0695, GrxC, Glutaredoxin and related proteins [Posttranslational modification, protein turnover, chaperones].
----------------------------------------------------
candidate #173:	b4299
likelihood ratios: Total 1.3e+05; Clust 1.0,1.1,19.2; BLAST ,,; KEGG 3.8,3.1,4.1; ExprEco 12.1,3.3,3.2; ExprSce ,,; FusE2 ,,; FusE5 ,,; FusE10 ,,;
gene name: b4299	 (NP_418719)	gi: 16132120	length: 262aa
description: KpLE2 phage-like element; putative transcriptional repressor (IclR family) [Escherichia coli K12].
coverage: Archaea[9e-20] Bacteria[1e-150]
conserved domains: (Evalue, description)
	1e-55	pfam01614, IclR, Bacterial transcriptional regulator. This family of bacterial transcriptional regulators includes the glycerol operon regulatory protein and acetate operon repressor both of which are members of the iclR family. These proteins have a Helix-Turn-Helix motif at the N-terminus. However this family covers the C-terminal region that may bind to the regulatory substrate..
	1e-53	COG1414, IclR, Transcriptional regulator [Transcription].
	5e-18	smart00346, HTH_ICLR, helix_turn_helix isocitrate lyase regulation; .
----------------------------------------------------
candidate #174:	b0659
likelihood ratios: Total 1.3e+05; Clust 9.9,4.4,3.8; BLAST ,,; KEGG 18.0,4.4,3.3; ExprEco 1.4,1.5,1.3; ExprSce ,,; FusE2 ,,; FusE5 ,,; FusE10 ,,;
gene name: b0659	 (NP_415192)	gi: 16128642	length: 155aa
description: hypothetical protein b0659 [Escherichia coli K12].
coverage: Bacteria[3e-85] Eukaryota[2e-10]
conserved domains: (Evalue, description)
	3e-43	COG0319, COG0319, Predicted metal-dependent hydrolase [General function prediction only].
	9e-27	pfam02130, UPF0054, Uncharacterized protein family UPF0054..
----------------------------------------------------
candidate #175:	b4320
likelihood ratios: Total 1.3e+05; Clust 1.0,1.4,4.0; BLAST ,,; KEGG 48.2,1.8,2.8; ExprEco 1.5,9.0,6.8; ExprSce ,,; FusE2 ,,; FusE5 ,,; FusE10 ,,;
gene name: b4320	 (NP_418740)	gi: 16132141	length: 300aa
description: minor fimbrial subunit [Escherichia coli K12].
coverage: Bacteria[1e-171]
----------------------------------------------------
candidate #176:	b3679
likelihood ratios: Total 1.3e+05; Clust 3.8,8.4,5.7; BLAST ,,; KEGG 1.9,1.6,1.3; ExprEco 9.3,3.5,5.5; ExprSce ,,; FusE2 ,,; FusE5 ,,; FusE10 ,,;
gene name: b3679	 (NP_418135)	gi: 16131549	length: 571aa
description: putative cotransporter [Escherichia coli K12].
coverage: Archaea[9e-20] Bacteria[0.0] Eukaryota[4e-51]
conserved domains: (Evalue, description)
	0.0	COG4146, COG4146, Predicted symporter [General function prediction only].
	5e-34	pfam00474, SSF, Sodium:solute symporter family. Membership of this family is supported by a significant blast score..
	1e-31	COG0591, PutP, Na+/proline symporter [Amino acid transport and metabolism / General function prediction only].
	2e-18	COG4145, PanF, Na+/panthothenate symporter [Coenzyme metabolism].
	1e-12	COG4147, DhlC, Predicted symporter [General function prediction only].
----------------------------------------------------
candidate #177:	b4129
likelihood ratios: Total 1.3e+05; Clust 2.8,2.0,2.6; BLAST ,,; KEGG 1.5,1.9,1.4; ExprEco 36.0,5.2,11.9; ExprSce ,,; FusE2 ,,; FusE5 ,,; FusE10 ,,;
gene name: b4129	 (NP_418553)	gi: 16131955	length: 505aa
description: lysine tRNA synthetase, inducible; heat shock protein [Escherichia coli K12].
coverage: Archaea[1e-111] Bacteria[0.0] Eukaryota[1e-114]
conserved domains: (Evalue, description)
	0.0	COG1190, LysU, Lysyl-tRNA synthetase (class II) [Translation, ribosomal structure and biogenesis].
	1e-153	cd00775, LysRS_core, Lys_tRNA synthetase (LysRS) class II core domain. Class II LysRS is a dimer which attaches a lysine to the 3' OH group of ribose of the appropriate tRNA. Its assignment to class II aaRS is based upon its structure and the presence of three characteristic sequence motifs in the core domain. It is found in eukaryotes as well as some prokaryotes and archaea. However, LysRS belongs to class I aaRS's in some prokaryotes and archaea. The catalytic core domain is primarily responsible for the ATP-dependent formation of the enzyme bound aminoacyl-adenylate..
	1e-130	cd00669, Asp_Lys_Asn_RS_core, Asp_Lys_Asn_tRNA synthetase class II core domain. This domain is the core catalytic domain of class II aminoacyl-tRNA synthetases of the subgroup containing aspartyl, lysyl, and asparaginyl tRNA synthetases. It is primarily responsible for ATP-dependent formation of the enzyme bound aminoacyl-adenylate. Class II assignment is based upon its structure and the presence of three characteristic sequence motifs. Nearly all class II tRNA synthetases are dimers and enzymes in this subgroup are homodimers. These enzymes attach a specific amino acid to the 3' OH group of ribose of the appropriate tRNA..
	1e-122	pfam00152, tRNA-synt_2, tRNA synthetases class II (D, K and N). Other tRNA synthetase sub-families are too dissimilar to be included..
	3e-56	COG2269, COG2269, Truncated, possibly inactive, lysyl-tRNA synthetase (class II) [Translation, ribosomal structure and biogenesis].
	3e-50	COG0017, AsnS, Aspartyl/asparaginyl-tRNA synthetases [Translation, ribosomal structure and biogenesis].
	5e-38	cd00776, AsxRS_core, Asx tRNA synthetase (AspRS/AsnRS) class II core domain. Assignment to class II aminoacyl-tRNA synthetases (aaRS) based upon its structure and the presence of three characteristic sequence motifs in the core domain. This family includes AsnRS as well as a subgroup of AspRS. AsnRS and AspRS are homodimers, which attach either asparagine or aspartate to the 3'OH group of ribose of the appropriate tRNA. While archaea lack asnRS, they possess a non-discriminating aspRS, which can mischarge Asp-tRNA with Asn. Subsequently, a tRNA-dependent aspartate amidotransferase converts the bound aspartate to asparagine. The catalytic core domain is primarily responsible for the ATP-dependent formation of the enzyme bound aminoacyl-adenylate..
	5e-31	COG0173, AspS, Aspartyl-tRNA synthetase [Translation, ribosomal structure and biogenesis].
	2e-19	cd00777, AspRS_core, Asp tRNA synthetase (aspRS) class II core domain. Class II assignment is based upon its structure and the presence of three characteristic sequence motifs. AspRS is a homodimer, which attaches a specific amino acid to the 3' OH group of ribose of the appropriate tRNA. The catalytic core domain is primarily responsible for the ATP-dependent formation of the enzyme bound aminoacyl-adenylate. AspRS in this family differ from those found in the AsxRS family by a GAD insert in the core domain..
	3e-19	cd00768, class_II_aaRS-like_core, Class II tRNA amino-acyl synthetase-like catalytic core domain. Class II amino acyl-tRNA synthetases (aaRS) share a common fold and generally attach an amino acid to the 3' OH of ribose of the appropriate tRNA. PheRS is an exception in that it attaches the amino acid at the 2'-OH group, like class I aaRSs. These enzymes are usually homodimers. This domain is primarily responsible for ATP-dependent formation of the enzyme bound aminoacyl-adenylate. The substrate specificity of this reaction is further determined by additional domains. Intererestingly, this domain is also found is asparagine synthase A (AsnA), in the accessory subunit of mitochondrial polymerase gamma and in the bacterial ATP phosphoribosyltransferase regulatory subunit HisZ..
	3e-11	pfam01336, tRNA_anti, OB-fold nucleic acid binding domain. This family contains OB-fold domains that bind to nucleic acids. The family includes the anti-codon binding domain of lysyl, aspartyl, and asparaginyl -tRNA synthetases (See pfam00152). Aminoacyl-tRNA synthetases catalyse the addition of an amino acid to the appropriate tRNA molecule EC:6.1.1.-. This family also includes part of RecG helicase involved in DNA repair. Replication factor A is a heterotrimeric complex, that contains a subunit in this family. This domain is also found at the C-terminus of bacterial DNA polymerase III alpha chain..
----------------------------------------------------
candidate #178:	b4037
likelihood ratios: Total 1.3e+05; Clust 2.4,436.0,2.7; BLAST ,,; KEGG 1.1,1.2,1.3; ExprEco 2.2,4.2,2.7; ExprSce ,,; FusE2 ,,; FusE5 ,,; FusE10 ,,;
gene name: b4037	 (NP_418461)	gi: 16131863	length: 306aa
description: periplasmic protein of mal regulon [Escherichia coli K12].
coverage: Bacteria[1e-168]
----------------------------------------------------
candidate #179:	b1097
likelihood ratios: Total 1.2e+05; Clust 4.1,1.5,7.4; BLAST ,,; KEGG 4.7,2.1,1.7; ExprEco 2.2,7.6,9.5; ExprSce ,,; FusE2 ,,; FusE5 ,,; FusE10 ,,;
gene name: b1097	 (NP_415615)	gi: 16129060	length: 340aa
description: putative thymidylate kinase (EC 2.7.4.9) [Escherichia coli K12].
coverage: Bacteria[0.0]
conserved domains: (Evalue, description)
	9e-99	pfam02618, ADC_lyase, Aminodeoxychorismate lyase. This family contains several aminodeoxychorismate lyase proteins. Aminodeoxychorismate lyase is a pyridoxal 5'-phosphate-dependent enzyme that converts 4-aminodeoxychorismate to pyruvate and p-aminobenzoate, a precursor of folic acid in bacteria..
----------------------------------------------------
candidate #180:	b2289
likelihood ratios: Total 1.2e+05; Clust 5.4,2.4,3.4; BLAST ,,; KEGG 10.0,4.3,6.4; ExprEco 7.4,1.2,1.1; ExprSce ,,; FusE2 ,,; FusE5 ,,; FusE10 ,,;
gene name: b2289	 (NP_416792)	gi: 16130224	length: 312aa
description: NADH dehydrogenase transcriptional regulator, LysR family; modulates SprE(RssB) activity [Escherichia coli K12].
coverage: Archaea[1e-07] Bacteria[1e-175] Eukaryota[9e-15]
conserved domains: (Evalue, description)
	6e-29	COG0583, LysR, Transcriptional regulator [Transcription].
	4e-18	pfam03466, LysR_substrate, LysR substrate binding domain. The structure of this domain is known and is similar to the periplasmic binding proteins..
	6e-14	pfam00126, HTH_1, Bacterial regulatory helix-turn-helix protein, lysR family..
----------------------------------------------------
candidate #181:	b4192
likelihood ratios: Total 1.2e+05; Clust 2.2,6.3,42.6; BLAST ,,; KEGG 1.4,1.4,6.4; ExprEco 1.6,3.5,2.9; ExprSce ,,; FusE2 ,,; FusE5 ,,; FusE10 ,,;
gene name: b4192	 (NP_418613)	gi: 16132014	length: 356aa
description: putative enzyme with metallo-hydrolase domain [Escherichia coli K12].
coverage: Archaea[7e-19] Bacteria[0.0]
conserved domains: (Evalue, description)
	2e-39	COG2220, COG2220, Predicted Zn-dependent hydrolases of the beta-lactamase fold [General function prediction only].
----------------------------------------------------
candidate #182:	b4030
likelihood ratios: Total 1.2e+05; Clust 8.2,59.6,2.0; BLAST ,,; KEGG 3.2,1.3,6.3; ExprEco 1.5,2.0,1.6; ExprSce ,,; FusE2 ,,; FusE5 ,,; FusE10 ,,;
gene name: b4030	 (NP_418454)	gi: 16131856	length: 136aa
description: putative membrane protein [Escherichia coli K12].
coverage: Bacteria[2e-70]
conserved domains: (Evalue, description)
	2e-32	pfam06146, PsiE, Phosphate-starvation-inducible E. Phosphate-starvation-inducible E (PsiE) expression is under direct positive and negative control by PhoB and cAMP-CRP, respectively. The function of PsiE remains to be determined..
----------------------------------------------------
candidate #183:	b4324
likelihood ratios: Total 1.2e+05; Clust 6.9,5.8,9.9; BLAST ,,; KEGG 3.3,1.6,2.7; ExprEco 1.4,4.6,3.3; ExprSce ,,; FusE2 ,,; FusE5 ,,; FusE10 ,,;
gene name: b4324	 (NP_418744)	gi: 16132145	length: 257aa
description: regulator for uxu operon [Escherichia coli K12].
coverage: Archaea[5e-10] Bacteria[1e-144]
conserved domains: (Evalue, description)
	9e-50	COG2186, FadR, Transcriptional regulators [Transcription].
	9e-27	COG1802, GntR, Transcriptional regulators [Transcription].
	3e-16	pfam00392, GntR, Bacterial regulatory proteins, gntR family. This domain comprises the N-terminal HTH-containing region of GntR-like bacterial transcription factors. At the C terminus there is usually an effector-binding/oligomerisation domain. The GntR-like proteins can be divided into six sub-families: MocR, YtrR, FadR, AraR, HutC and PlmA..
	1e-15	smart00345, HTH_GNTR, helix_turn_helix gluconate operon transcriptional repressor; .
	1e-13	COG2188, PhnF, Transcriptional regulators [Transcription].
	9e-11	COG1725, COG1725, Predicted transcriptional regulators [Transcription].
----------------------------------------------------
candidate #184:	b3404
likelihood ratios: Total 1.2e+05; Clust 1.9,3.8,2.2; BLAST ,,; KEGG 6.3,1.7,4.0; ExprEco 4.6,6.9,5.8; ExprSce ,,; FusE2 ,,; FusE5 ,,; FusE10 ,,;
gene name: b3404	 (NP_417863)	gi: 16131281	length: 450aa
description: protein histidine kinase/phosphatase sensor for OmpR, modulates expression of ompF and ompC [Escherichia coli K12].
coverage: Archaea[5e-12] Bacteria[0.0] Eukaryota[3e-13]
conserved domains: (Evalue, description)
	1e-36	COG0642, BaeS, Signal transduction histidine kinase [Signal transduction mechanisms].
	7e-29	COG2205, KdpD, Osmosensitive K+ channel histidine kinase [Signal transduction mechanisms].
	3e-22	smart00387, HATPase_c, Histidine kinase-like ATPases; Histidine kinase-, DNA gyrase B-, phytochrome-like ATPases. .
	5e-21	cd00075, HATPase_c, Histidine kinase-like ATPases; This family includes several ATP-binding proteins for example: histidine kinase, DNA gyrase B, topoisomerases, heat shock protein HSP90, phytochrome-like ATPases and DNA mismatch repair proteins.
	7e-21	pfam02518, HATPase_c, Histidine kinase-, DNA gyrase B-, and HSP90-like ATPase. This family represents the structurally related ATPase domains of histidine kinase, DNA gyrase B and HSP90..
	8e-18	COG4251, COG4251, Bacteriophytochrome (light-regulated signal transduction histidine kinase) [Signal transduction mechanisms].
	1e-17	COG5002, VicK, Signal transduction histidine kinase [Signal transduction mechanisms].
	3e-17	COG3852, NtrB, Signal transduction histidine kinase, nitrogen specific [Signal transduction mechanisms].
	2e-16	COG5000, NtrY, Signal transduction histidine kinase involved in nitrogen fixation and metabolism regulation [Signal transduction mechanisms].
	4e-13	COG4191, COG4191, Signal transduction histidine kinase regulating C4-dicarboxylate transport system [Signal transduction mechanisms].
----------------------------------------------------
candidate #185:	b2526
likelihood ratios: Total 1.2e+05; Clust 29.3,1.9,11.2; BLAST ,,; KEGG 2.3,1.6,4.8; ExprEco 2.8,2.6,1.5; ExprSce ,,; FusE2 ,,; FusE5 ,,; FusE10 ,,;
gene name: b2526	 (NP_417021)	gi: 16130451	length: 616aa
description: DnaK-homologue chaperone Hsc66 [Escherichia coli K12].
coverage: Archaea[1e-115] Bacteria[0.0] Eukaryota[1e-123]
conserved domains: (Evalue, description)
	0.0	pfam00012, HSP70, Hsp70 protein. Hsp70 chaperones help to fold many proteins. Hsp70 assisted folding involves repeated cycles of substrate binding and release. Hsp70 activity is ATP dependent. Hsp70 proteins are made up of two regions: the amino terminus is the ATPase domain and the carboxyl terminus is the substrate binding region..
	1e-156	COG0443, DnaK, Molecular chaperone [Posttranslational modification, protein turnover, chaperones].
	4e-16	pfam06723, MreB_Mbl, MreB/Mbl protein. This family consists of bacterial MreB and Mbl proteins as well as two related archaeal sequences. MreB is known to be a rod shape-determining protein in bacteria and goes to make up the bacterial cytoskeleton. Genes coding for MreB/Mbl are only found in elongated bacteria, not in coccoid forms. It has been speculated that constituents of the eukaryotic cytoskeleton (tubulin, actin) may have evolved from prokaryotic precursor proteins closely related to today's bacterial proteins FtsZ and MreB/Mbl..
	4e-14	COG1077, MreB, Actin-like ATPase involved in cell morphogenesis [Cell division and chromosome partitioning].
----------------------------------------------------
candidate #186:	b3559
likelihood ratios: Total 1.2e+05; Clust 4.4,8.4,5.9; BLAST ,,; KEGG 13.4,4.1,1.7; ExprEco 1.4,3.1,1.4; ExprSce ,,; FusE2 ,,; FusE5 ,,; FusE10 ,,;
gene name: b3559	 (NP_418016)	gi: 16131430	length: 689aa
description: glycine tRNA synthetase, beta subunit [Escherichia coli K12].
coverage: Bacteria[0.0] Eukaryota[1e-106]
conserved domains: (Evalue, description)
	0.0	pfam02092, tRNA_synt_2f, Glycyl-tRNA synthetase beta subunit..
	0.0	COG0751, GlyS, Glycyl-tRNA synthetase, beta subunit [Translation, ribosomal structure and biogenesis].
----------------------------------------------------
candidate #187:	b0187
likelihood ratios: Total 1.2e+05; Clust 2.6,6.6,2.3; BLAST ,,; KEGG 5.7,8.6,24.4; ExprEco 1.1,1.5,1.5; ExprSce ,,; FusE2 ,,; FusE5 ,,; FusE10 ,,;
gene name: b0187	 (NP_414729)	gi: 49176003	length: 138aa
description: putative enzyme [Escherichia coli K12].
coverage: Bacteria[8e-77]
conserved domains: (Evalue, description)
	1e-21	pfam00903, Glyoxalase, Glyoxalase/Bleomycin resistance protein/Dioxygenase superfamily..
----------------------------------------------------
candidate #188:	b2524
likelihood ratios: Total 1.2e+05; Clust 34.1,2.0,6.7; BLAST ,,; KEGG 2.5,1.2,7.9; ExprEco 5.2,1.6,1.3; ExprSce ,,; FusE2 ,,; FusE5 ,,; FusE10 ,,;
gene name: b2524	 (NP_417019)	gi: 16130449	length: 66aa
description: putative protein believed to be involved in assembly of Fe-S clusters [Escherichia coli K12].
coverage: Bacteria[1e-33]
conserved domains: (Evalue, description)
	3e-22	pfam04384, DUF528, Protein of unknown function (DUF528). Small bacterial protein of unknown function..
----------------------------------------------------
candidate #189:	b3580
likelihood ratios: Total 1.1e+05; Clust 8.3,7.2,16.0; BLAST ,,; KEGG 3.6,1.3,2.7; ExprEco 2.0,3.3,1.4; ExprSce ,,; FusE2 ,,; FusE5 ,,; FusE10 ,,;
gene name: b3580	 (NP_418037)	gi: 16131451	length: 498aa
description: 3-keto-L-gulonate kinase [Escherichia coli K12].
coverage: Archaea[4e-34] Bacteria[0.0] Eukaryota[6e-30]
conserved domains: (Evalue, description)
	1e-119	COG1070, XylB, Sugar (pentulose and hexulose) kinases [Carbohydrate transport and metabolism].
	3e-89	pfam00370, FGGY_N, FGGY family of carbohydrate kinases, N-terminal domain. This domain adopts a ribonuclease H-like fold and is structurally related to the C-terminal domain..
	4e-66	pfam02782, FGGY_C, FGGY family of carbohydrate kinases, C-terminal domain. This domain adopts a ribonuclease H-like fold and is structurally related to the N-terminal domain..
	7e-46	COG0554, GlpK, Glycerol kinase [Energy production and conversion].
	1e-37	COG1069, AraB, Ribulose kinase [Energy production and conversion].
----------------------------------------------------
candidate #190:	b3376
likelihood ratios: Total 1.1e+05; Clust 1.5,1.7,1.3; BLAST ,,; KEGG 17.1,3.9,2.0; ExprEco 9.4,4.2,6.8; ExprSce ,,; FusE2 ,,; FusE5 ,,; FusE10 ,,;
gene name: b3376	 (NP_417835)	gi: 16131254	length: 361aa
description: putative enzyme [Escherichia coli K12].
coverage: Bacteria[0.0]
----------------------------------------------------
candidate #191:	b3055
likelihood ratios: Total 1.1e+05; Clust 2.1,3.5,1.7; BLAST ,,; KEGG 7.1,33.2,9.7; ExprEco 1.5,1.8,1.5; ExprSce ,,; FusE2 ,,; FusE5 ,,; FusE10 ,,;
gene name: b3055	 (NP_417527)	gi: 16130951	length: 206aa
description: putative membrane protein [Escherichia coli K12].
coverage: Bacteria[1e-113]
conserved domains: (Evalue, description)
	8e-71	COG3103, COG3103, SH3 domain protein [Signal transduction mechanisms].
----------------------------------------------------
candidate #192:	b3424
likelihood ratios: Total 1.1e+05; Clust 2.4,4.0,4.5; BLAST ,,; KEGG 5.6,3.1,2.6; ExprEco 3.4,4.6,3.7; ExprSce ,,; FusE2 ,,; FusE5 ,,; FusE10 ,,;
gene name: b3424	 (YP_026220)	gi: 49176353	length: 276aa
description: protein of glp regulon [Escherichia coli K12].
coverage: Archaea[3e-09] Bacteria[1e-161] Eukaryota[3e-06]
conserved domains: (Evalue, description)
	2e-21	COG0705, GlpG, Uncharacterized membrane protein (homolog of Drosophila rhomboid) [General function prediction only].
	5e-19	pfam01694, Rhomboid, Rhomboid family. This family contains integral membrane proteins that are related to Drosophila rhomboid protein. Members of this family are found in bacteria and eukaryotes. Rhomboid promotes the cleavage of the membrane-anchored TGF-alpha-like growth factor Spitz, allowing it to activate the Drosophila EGF receptor. Analysis suggests that Rhomboid-1 is a novel intramembrane serine protease that directly cleaves Spitz. These proteins contain three strongly conserved histidines in the putative transmembrane regions that may be involved in the peptidase function..
----------------------------------------------------
candidate #193:	b3781
likelihood ratios: Total 1.1e+05; Clust 5.3,3.7,4.4; BLAST ,,; KEGG 1.7,1.4,2.4; ExprEco 3.8,12.0,5.0; ExprSce ,,; FusE2 ,,; FusE5 ,,; FusE10 ,,;
gene name: b3781	 (NP_418228)	gi: 16131637	length: 127aa
description: thioredoxin 1 [Escherichia coli K12].
coverage: Archaea[2e-24] Bacteria[1e-68] Eukaryota[3e-46]
conserved domains: (Evalue, description)
	3e-33	pfam00085, Thioredoxin, Thioredoxin. Thioredoxins are small enzymes that participate in redox reactions, via the reversible oxidation of an active centre disulfide bond. Some members with only the active site are not separated from the noise..
	2e-22	COG3118, COG3118, Thioredoxin domain-containing protein [Posttranslational modification, protein turnover, chaperones].
	7e-15	COG0526, TrxA, Thiol-disulfide isomerase and thioredoxins [Posttranslational modification, protein turnover, chaperones / Energy production and conversion].
----------------------------------------------------
candidate #194:	b0851
likelihood ratios: Total 1.1e+05; Clust 1.8,2.3,2.4; BLAST ,,; KEGG 17.7,8.4,7.1; ExprEco 1.9,2.6,2.0; ExprSce ,,; FusE2 ,,; FusE5 ,,; FusE10 ,,;
gene name: b0851	 (NP_415372)	gi: 16128819	length: 240aa
description: oxygen insensitive NADPH nitroreductase (nitrofuran reductase I activity B) [Escherichia coli K12].
coverage: Archaea[2e-30] Bacteria[1e-136] Eukaryota[5e-29]
conserved domains: (Evalue, description)
	3e-26	pfam00881, Nitroreductase, Nitroreductase family. Members of this family utilise FMN as a cofactor..
	3e-23	COG0778, NfnB, Nitroreductase [Energy production and conversion].
----------------------------------------------------
candidate #195:	b2207
likelihood ratios: Total 1.1e+05; Clust 15.6,10.8,6.0; BLAST ,,; KEGG 2.4,1.7,2.2; ExprEco 2.8,1.8,2.5; ExprSce ,,; FusE2 ,,; FusE5 ,,; FusE10 ,,;
gene name: b2207	 (NP_416711)	gi: 16130144	length: 87aa
description: periplasmic nitrate reductase assembly protein [Escherichia coli K12].
coverage: Bacteria[3e-42]
conserved domains: (Evalue, description)
	2e-19	pfam03927, NapD, NapD protein. Uncharacterized protein involved in formation of periplasmic nitrate reductase..
----------------------------------------------------
candidate #196:	b0683
likelihood ratios: Total 1.1e+05; Clust 18.7,11.9,7.2; BLAST ,,; KEGG 3.2,1.1,1.4; ExprEco 3.1,1.9,2.3; ExprSce ,,; FusE2 ,,; FusE5 ,,; FusE10 ,,;
gene name: b0683	 (NP_415209)	gi: 16128659	length: 148aa
description: negative regulator [Escherichia coli K12].
coverage: Archaea[2e-08] Bacteria[3e-83]
conserved domains: (Evalue, description)
	4e-40	pfam01475, FUR, Ferric uptake regulator family. This family includes metal ion uptake regulator proteins, that bind to the operator DNA and controls transcription of metal ion-responsive genes. This family is also known as the FUR family..
	2e-38	COG0735, Fur, Fe2+/Zn2+ uptake regulation proteins [Inorganic ion transport and metabolism].
----------------------------------------------------
candidate #197:	b3284
likelihood ratios: Total 1.0e+05; Clust 1.3,1.8,2.1; BLAST ,,; KEGG 10.8,14.4,4.9; ExprEco 3.5,2.2,3.5; ExprSce ,,; FusE2 ,,; FusE5 ,,; FusE10 ,,;
gene name: b3284	 (NP_417743)	gi: 16131165	length: 157aa
description: hypothetical protein b3284 [Escherichia coli K12].
coverage: Bacteria[8e-86] Eukaryota[5e-30]
conserved domains: (Evalue, description)
	2e-59	pfam04361, DUF494, Protein of unknown function (DUF494). Members of this family of uncharacterised proteins are often named Smg..
----------------------------------------------------
candidate #198:	b0881
likelihood ratios: Total 1.0e+05; Clust 3.9,1.4,2.9; BLAST ,,; KEGG 4.3,4.5,75.9; ExprEco 1.5,1.6,1.8; ExprSce ,,; FusE2 ,,; FusE5 ,,; FusE10 ,,;
gene name: b0881	 (NP_415402)	gi: 16128849	length: 106aa
description: modulator of ClpA substrate specificity [Escherichia coli K12].
coverage: Bacteria[8e-56]
conserved domains: (Evalue, description)
	5e-29	pfam02617, ClpS, ATP-dependent Clp protease adaptor protein ClpS. In the bacterial cytosol, ATP-dependent protein degradation is performed by several different chaperone-protease pairs, including ClpAP. ClpS directly influences the ClpAP machine by binding to the N-terminal domain of the chaperone ClpA. The degradation of ClpAP substrates, both SsrA-tagged proteins and ClpA itself, is specifically inhibited by ClpS. ClpS modifies ClpA substrate specificity, potentially redirecting degradation by ClpAP toward aggregated proteins..
----------------------------------------------------
candidate #199:	b2076
likelihood ratios: Total 1.0e+05; Clust 10.4,2.9,2.8; BLAST ,,; KEGG 3.8,2.4,4.1; ExprEco 8.2,3.8,1.0; ExprSce ,,; FusE2 ,,; FusE5 ,,; FusE10 ,,;
gene name: b2076	 (NP_416580)	gi: 16130016	length: 1025aa
description: multidrug transport protein, outer membrane (RND family) [Escherichia coli K12].
coverage: Archaea[1e-05] Bacteria[0.0]
conserved domains: (Evalue, description)
	0.0	COG0841, AcrB, Cation/multidrug efflux pump [Defense mechanisms].
	0.0	pfam00873, ACR_tran, AcrB/AcrD/AcrF family. Members of this family are integral membrane proteins. Some are involved in drug resistance. AcrB cooperates with a membrane fusion protein, AcrA, and an outer membrane channel TolC. The structure shows the AcrB forms a homotrimer. .
	6e-15	COG1033, COG1033, Predicted exporters of the RND superfamily [General function prediction only].
	6e-13	COG0342, SecD, Preprotein translocase subunit SecD [Intracellular trafficking and secretion].
----------------------------------------------------
candidate #200:	b2614
likelihood ratios: Total 1.0e+05; Clust 8.0,2.2,6.7; BLAST ,,; KEGG 7.7,1.7,2.9; ExprEco 2.8,2.6,2.9; ExprSce ,,; FusE2 ,,; FusE5 ,,; FusE10 ,,;
gene name: b2614	 (NP_417104)	gi: 16130533	length: 197aa
description: Hsp 24 nucleotide exchange factor [Escherichia coli K12].
coverage: Archaea[9e-22] Bacteria[1e-104] Eukaryota[1e-20]
conserved domains: (Evalue, description)
	5e-39	COG0576, GrpE, Molecular chaperone GrpE (heat shock protein) [Posttranslational modification, protein turnover, chaperones].
	1e-38	pfam01025, GrpE, GrpE..
----------------------------------------------------
candidate #201:	b3925
likelihood ratios: Total 9.9e+04; Clust 3.8,4.8,6.5; BLAST ,,; KEGG 5.2,2.0,2.6; ExprEco 2.7,3.2,3.5; ExprSce ,,; FusE2 ,,; FusE5 ,,; FusE10 ,,;
gene name: b3925	 (NP_418360)	gi: 16131763	length: 336aa
description: fructose 1,6-bisphosphatase II, in glycerol metabolism [Escherichia coli K12].
coverage: Archaea[2e-57] Bacteria[0.0]
conserved domains: (Evalue, description)
	1e-139	pfam03320, FBPase_glpX, Bacterial fructose-1,6-bisphosphatase, glpX-encoded..
	1e-119	cd01516, FBPase_glpX, Bacterial fructose-1,6-bisphosphatase, glpX-encoded. A dimeric enzyme dependent on Mg(2+). glpX-encoded FPBase (FBPase class II) differs from other members of the inositol-phosphatase superfamily by permutation of secondary structure elements. The core structure around the active site is well preserved. In E. coli, FBPase II is part of the glp regulon, which mediates growth on glycerol or sn-glycerol 3-phosphate as the sole carbon source..
	5e-40	cd01636, FIG, FIG, FBPase/IMPase/glpX-like domain. A superfamily of metal-dependent phosphatases with various substrates. Fructose-1,6-bisphospatase (both the major and the glpX-encoded variant) hydrolyze fructose-1,6,-bisphosphate to fructose-6-phosphate in gluconeogenesis. Inositol-monophosphatases and inositol polyphosphatases play vital roles in eukaryotic signalling, as they participate in metabolizing the messenger molecule Inositol-1,4,5-triphosphate. Many of these enzymes are inhibited by Li+..
----------------------------------------------------
candidate #202:	b0473
likelihood ratios: Total 9.7e+04; Clust 71.1,3.9,4.6; BLAST ,,; KEGG 2.2,3.4,3.4; ExprEco 1.4,1.5,1.5; ExprSce ,,; FusE2 ,,; FusE5 ,,; FusE10 ,,;
gene name: b0473	 (NP_415006)	gi: 16128457	length: 624aa
description: chaperone Hsp90, heat shock protein C 62.5 [Escherichia coli K12].
coverage: Archaea[4e-09] Bacteria[0.0] Eukaryota[1e-131]
conserved domains: (Evalue, description)
	0.0	COG0326, HtpG, Molecular chaperone, HSP90 family [Posttranslational modification, protein turnover, chaperones].
	1e-92	pfam00183, HSP90, Hsp90 protein..
----------------------------------------------------
candidate #203:	b1941
likelihood ratios: Total 9.7e+04; Clust 5.2,1.6,3.1; BLAST ,,; KEGG 11.2,11.1,12.7; ExprEco 1.7,1.1,1.3; ExprSce ,,; FusE2 ,,; FusE5 ,,; FusE10 ,,;
gene name: b1941	 (NP_416451)	gi: 16129888	length: 457aa
description: flagellum-specific ATP synthase [Escherichia coli K12].
coverage: Archaea[4e-32] Bacteria[0.0] Eukaryota[1e-138]
conserved domains: (Evalue, description)
	1e-179	COG1157, FliI, Flagellar biosynthesis/type III secretory pathway ATPase [Cell motility and secretion / Intracellular trafficking and secretion].
	1e-139	cd01136, ATPase_flagellum-secretory_path_III, Flagellum-specific ATPase/type III secretory pathway virulence-related protein. This group of ATPases are responsible for the export of flagellum and virulence-related proteins. The bacterial flagellar motor is similar to the F0F1-ATPase, in that they both are proton driven rotary molecular devices. However, the main function of the bacterial flagellar motor is to rotate the flagellar filament for cell motility. Intracellular pathogens such as Salmonella and Chlamydia also have proteins which are similar to the flagellar-specific ATPase, but function in the secretion of virulence-related proteins via the type III secretory pathway..
	6e-67	pfam00006, ATP-synt_ab, ATP synthase alpha/beta family, nucleotide-binding domain. This family includes the ATP synthase alpha and beta subunits the ATP synthase associated with flagella..
	5e-40	COG0055, AtpD, F0F1-type ATP synthase, beta subunit [Energy production and conversion].
	1e-39	COG0056, AtpA, F0F1-type ATP synthase, alpha subunit [Energy production and conversion].
	3e-39	COG1156, NtpB, Archaeal/vacuolar-type H+-ATPase subunit B [Energy production and conversion].
	3e-38	cd01135, V_A-ATPase_B, V/A-type ATP synthase (non-catalytic) subunit B. These ATPases couple ATP hydrolysis to the build up of a H+ gradient, but V-type ATPases do not catalyze the reverse reaction. The Vacuolar (V-type) ATPase is found in the membranes of vacuoles, the golgi apparatus and in other coated vesicles in eukaryotes. Archaea have a protein which is similar in sequence to V-ATPases, but functions like an F-ATPase (called A-ATPase). A similar protein is also found in a few bacteria. This subfamily consists of the non-catalytic beta subunit..
	4e-37	cd01133, F1-ATPase_beta, F1 ATP synthase beta subunit, nucleotide-binding domain. The F-ATPase is found in bacterial plasma membranes, mitochondrial inner membranes and in chloroplast thylakoid membranes. It has also been found in the archaea Methanosarcina barkeri. It uses a proton gradient to drive ATP synthesis and hydrolyzes ATP to build the proton gradient. The extrinisic membrane domain, F1, is composed of alpha, beta, gamma, delta and epsilon subunits with a stoichiometry of 3:3:1:1:1. The beta subunit of ATP synthase is catalytic..
	9e-35	cd01132, F1_ATPase_alpha, F1 ATP synthase alpha, central domain. The F-ATPase is found in bacterial plasma membranes, mitochondrial inner membranes and in chloroplast thylakoid membranes. It has also been found in the archaea Methanosarcina barkeri. It uses a proton gradient to drive ATP synthesis and hydrolyzes ATP to build the proton gradient. The extrinisic membrane domain, F1, is composed of alpha, beta, gamma, delta and epsilon subunits with a stoichiometry of 3:3:1:1:1. The alpha subunit of the F1 ATP synthase can bind nucleotides, but is non-catalytic..
	1e-28	COG1155, NtpA, Archaeal/vacuolar-type H+-ATPase subunit A [Energy production and conversion].
	6e-27	cd01134, V_A-ATPase_A, V/A-type ATP synthase catalytic subunit A. These ATPases couple ATP hydrolysis to the build up of a H+ gradient, but V-type ATPases do not catalyze the reverse reaction. The Vacuolar (V-type) ATPase is found in the membranes of vacuoles, the golgi apparatus and in other coated vesicles in eukaryotes. Archaea have a protein which is similar in sequence to V-ATPases, but functions like an F-ATPase (called A-ATPase). A similar protein is also found in a few bacteria..
	2e-18	cd01128, rho_factor, Transcription termination factor rho is a bacterial ATP-dependent RNA/DNA helicase. It is a homohexamer. Each monomer consists of an N-terminal domain of the OB fold, which is responsible for binding to cysteine rich nucleotides. This alignment is of the C-terminal ATP binding domain..
	4e-17	COG1158, Rho, Transcription termination factor [Transcription].
	9e-14	cd01120, RecA-like_NTPases, RecA-like NTPases. This family includes the NTP binding domain of F1 and V1 H+ATPases, DnaB and related helicases as well as bacterial RecA and related eukaryotic and archaeal recombinases. This group also includes bacterial conjugation proteins and related DNA transfer proteins involved in type II and type IV secretion..
----------------------------------------------------
candidate #204:	b1820
likelihood ratios: Total 9.6e+04; Clust 198.7,1.3,1.3; BLAST ,,; KEGG 3.4,2.5,2.1; ExprEco 11.7,1.1,1.3; ExprSce ,,; FusE2 ,,; FusE5 ,,; FusE10 ,,;
gene name: b1820	 (NP_416334)	gi: 16129774	length: 152aa
description: hypothetical protein b1820 [Escherichia coli K12].
coverage: Bacteria[1e-79]
conserved domains: (Evalue, description)
	3e-54	pfam06173, DUF986, Protein of unknown function (DUF986). This family consists of several bacterial putative membrane proteins of unknown function..
----------------------------------------------------
candidate #205:	b3773
likelihood ratios: Total 9.5e+04; Clust 2.0,4.4,2.6; BLAST ,,; KEGG 8.4,4.8,4.7; ExprEco 1.7,2.3,5.2; ExprSce ,,; FusE2 ,,; FusE5 ,,; FusE10 ,,;
gene name: b3773	 (NP_418221)	gi: 16131631	length: 297aa
description: positive regulator for ilvC [Escherichia coli K12].
coverage: Archaea[7e-19] Bacteria[1e-168] Eukaryota[4e-14]
conserved domains: (Evalue, description)
	5e-40	COG0583, LysR, Transcriptional regulator [Transcription].
	4e-25	pfam03466, LysR_substrate, LysR substrate binding domain. The structure of this domain is known and is similar to the periplasmic binding proteins..
	6e-17	pfam00126, HTH_1, Bacterial regulatory helix-turn-helix protein, lysR family..
----------------------------------------------------
candidate #206:	b3662
likelihood ratios: Total 9.4e+04; Clust 21.5,4.6,1.5; BLAST ,,; KEGG 1.1,6.7,1.1; ExprEco 3.1,10.5,2.4; ExprSce ,,; FusE2 ,,; FusE5 ,,; FusE10 ,,;
gene name: b3662	 (NP_418118)	gi: 16131532	length: 451aa
description: putative tranport protein (MFS family) [Escherichia coli K12].
coverage: Archaea[1e-79] Bacteria[0.0] Eukaryota[8e-10]
conserved domains: (Evalue, description)
	3e-74	COG2814, AraJ, Arabinose efflux permease [Carbohydrate transport and metabolism].
----------------------------------------------------
candidate #207:	b1793
likelihood ratios: Total 9.4e+04; Clust 2.5,1.4,1.3; BLAST ,,; KEGG 120.3,6.0,2.6; ExprEco 3.0,1.6,2.3; ExprSce ,,; FusE2 ,,; FusE5 ,,; FusE10 ,,;
gene name: b1793	 (NP_416307)	gi: 16129747	length: 84aa
description: hypothetical protein b1793 [Escherichia coli K12].
coverage: Bacteria[6e-45] Eukaryota[1e-05]
conserved domains: (Evalue, description)
	7e-25	pfam03891, DUF333, Domain of unknown function (DUF333). This small domain of about 70 residues is found in a number of bacterial proteins. The proteins containing this domain are uncharacterized..
	8e-22	COG3042, Hlx, Putative hemolysin [General function prediction only].
----------------------------------------------------
candidate #208:	b4088
likelihood ratios: Total 9.3e+04; Clust 1.2,1.4,1.3; BLAST ,,; KEGG 2.6,27.9,1.8; ExprEco 12.8,6.6,4.2; ExprSce ,,; FusE2 ,,; FusE5 ,,; FusE10 ,,;
gene name: b4088	 (NP_418512)	gi: 16131914	length: 311aa
description: D-allose-binding periplasmic protein [Escherichia coli K12].
coverage: Bacteria[1e-171]
conserved domains: (Evalue, description)
	2e-47	COG1879, RbsB, ABC-type sugar transport system, periplasmic component [Carbohydrate transport and metabolism].
	3e-20	COG1609, PurR, Transcriptional regulators [Transcription].
	3e-17	COG4213, XylF, ABC-type xylose transport system, periplasmic component [Carbohydrate transport and metabolism].
	2e-12	pfam00532, Peripla_BP_1, Periplasmic binding proteins and sugar binding domain of the LacI family. This family includes the periplasmic binding proteins, and the LacI family transcriptional regulators. The periplasmic binding proteins are the primary receptors for chemotaxis and transport of many sugar based solutes. The LacI family of proteins consist of transcriptional regulators related to the lac repressor. In this case, generally the sugar binding domain binds a sugar which changes the DNA binding activity of the repressor domain (pfam00356)..
----------------------------------------------------
candidate #209:	b4213
likelihood ratios: Total 9.0e+04; Clust 1.9,6.8,2.4; BLAST ,,; KEGG 3.2,3.4,1.9; ExprEco 3.7,12.2,3.1; ExprSce ,,; FusE2 ,,; FusE5 ,,; FusE10 ,,;
gene name: b4213	 (NP_418634)	gi: 16132035	length: 647aa
description: 2':3'-cyclic-nucleotide 2'-phosphodiesterase [Escherichia coli K12].
coverage: Archaea[5e-15] Bacteria[0.0] Eukaryota[6e-17]
conserved domains: (Evalue, description)
	1e-123	COG0737, UshA, 5'-nucleotidase/2',3'-cyclic phosphodiesterase and related esterases [Nucleotide transport and metabolism].
	8e-25	pfam02872, 5_nucleotid_C, 5'-nucleotidase, C-terminal domain..
----------------------------------------------------
candidate #210:	b0942
likelihood ratios: Total 8.9e+04; Clust 1.2,1.0,1.1; BLAST ,,; KEGG 2.8,1.1,23.9; ExprEco 25.7,17.3,2.1; ExprSce ,,; FusE2 ,,; FusE5 ,,; FusE10 ,,;
gene name: b0942	 (NP_415462)	gi: 16128909	length: 180aa
description: putative fimbrial-like protein [Escherichia coli K12].
coverage: Bacteria[1e-97]
conserved domains: (Evalue, description)
	7e-19	COG3539, FimA, P pilus assembly protein, pilin FimA [Cell motility and secretion / Intracellular trafficking and secretion].
	1e-17	pfam00419, Fimbrial, Fimbrial protein..
----------------------------------------------------
candidate #211:	b0890
likelihood ratios: Total 8.9e+04; Clust 4.8,1.9,5.3; BLAST ,,; KEGG 6.0,8.3,2.6; ExprEco 3.2,1.7,2.7; ExprSce ,,; FusE2 ,,; FusE5 ,,; FusE10 ,,;
gene name: b0890	 (NP_415410)	gi: 16128857	length: 1329aa
description: cell division protein [Escherichia coli K12].
coverage: Archaea[2e-06] Bacteria[0.0] Eukaryota[1e-161]
conserved domains: (Evalue, description)
	1e-152	COG1674, FtsK, DNA segregation ATPase FtsK/SpoIIIE and related proteins [Cell division and chromosome partitioning].
	9e-62	pfam01580, FtsK_SpoIIIE, FtsK/SpoIIIE family. FtsK has extensive sequence similarity to wide variety of proteins from prokaryotes and plasmids, termed the FtsK/SpoIIIE family. This domain contains a putative ATP binding P-loop motif. It is found in the FtsK cell division protein from E. coli and the stage III sporulation protein E SpoIIIE, which has roles in regulation of prespore specific gene expression in B. subtilis. A mutation in FtsK causes a temperature sensitive block in cell division and it is involved in peptidoglycan synthesis or modification. The SpoIIIE protein is implicated in intercellular chromosomal DNA transfer..
----------------------------------------------------
candidate #212:	b0489
likelihood ratios: Total 8.7e+04; Clust 20.5,5.5,4.3; BLAST ,,; KEGG 4.6,4.3,2.3; ExprEco 2.0,1.5,1.4; ExprSce ,,; FusE2 ,,; FusE5 ,,; FusE10 ,,;
gene name: b0489	 (NP_415022)	gi: 16128473	length: 305aa
description: putative membrane protein [Escherichia coli K12].
coverage: Archaea[1e-55] Bacteria[1e-163] Eukaryota[4e-50]
conserved domains: (Evalue, description)
	8e-53	COG0330, HflC, Membrane protease subunits, stomatin/prohibitin homologs [Posttranslational modification, protein turnover, chaperones].
	2e-43	pfam01145, Band_7, SPFH domain / Band 7 family. This family also includes proteins with high blast scores to known Band 7 protein: HflC from E. coli, HflK from E. coli, Prohibitin family members..
	4e-29	smart00244, PHB, prohibitin homologues; prohibitin homologues .
	6e-11	COG2268, COG2268, Uncharacterized protein conserved in bacteria [Function unknown].
----------------------------------------------------
candidate #213:	b2125
likelihood ratios: Total 8.7e+04; Clust 4.1,5.8,2.8; BLAST ,,; KEGG 2.2,2.7,1.7; ExprEco 30.6,3.2,1.3; ExprSce ,,; FusE2 ,,; FusE5 ,,; FusE10 ,,;
gene name: b2125	 (NP_416629)	gi: 49176191	length: 244aa
description: putative response regulator in two-compoent regulatory system [Escherichia coli K12].
coverage: Archaea[1e-11] Bacteria[1e-134] Eukaryota[5e-09]
conserved domains: (Evalue, description)
	8e-62	COG3279, LytT, Response regulator of the LytR/AlgR family [Transcription / Signal transduction mechanisms].
	5e-24	COG4753, COG4753, Response regulator containing CheY-like receiver domain and AraC-type DNA-binding domain [Signal transduction mechanisms].
	6e-20	COG3947, COG3947, Response regulator containing CheY-like receiver and SARP domains [Signal transduction mechanisms].
	3e-19	pfam04397, LytTR, LytTr DNA-binding domain. This domain is found in a variety of bacterial transcriptional regulators. The domain binds to a specific DNA sequence pattern..
	3e-18	COG2197, CitB, Response regulator containing a CheY-like receiver domain and an HTH DNA-binding domain [Signal transduction mechanisms / Transcription].
	2e-17	cd00156, REC, Signal receiver domain; originally thought to be unique to bacteria (CheY, OmpR, NtrC, and PhoB), now recently identified in eukaroytes ETR1 Arabidopsis thaliana; this domain receives the signal from the sensor partner in a two-component systems; contains a phosphoacceptor site that is phosphorylated by histidine kinase homologs; usually found N-terminal to a DNA binding effector domain; forms homodimers.
	7e-16	COG2201, CheB, Chemotaxis response regulator containing a CheY-like receiver domain and a methylesterase domain [Cell motility and secretion / Signal transduction mechanisms].
	2e-14	COG4565, CitB, Response regulator of citrate/malate metabolism [Transcription / Signal transduction mechanisms].
	9e-13	COG2204, AtoC, Response regulator containing CheY-like receiver, AAA-type ATPase, and DNA-binding domains [Signal transduction mechanisms].
	1e-12	COG3706, PleD, Response regulator containing a CheY-like receiver domain and a GGDEF domain [Signal transduction mechanisms].
	3e-11	COG3707, AmiR, Response regulator with putative antiterminator output domain [Signal transduction mechanisms].
	3e-11	COG0745, OmpR, Response regulators consisting of a CheY-like receiver domain and a winged-helix DNA-binding domain [Signal transduction mechanisms / Transcription].
----------------------------------------------------
candidate #214:	b0106
likelihood ratios: Total 8.7e+04; Clust 1.4,1.2,2.8; BLAST ,,; KEGG 1.4,2.6,1.2; ExprEco 12.6,51.3,6.8; ExprSce ,,; FusE2 ,,; FusE5 ,,; FusE10 ,,;
gene name: b0106	 (NP_414648)	gi: 16128099	length: 400aa
description: component in type IV pilin biogenesis, transmembrane protein [Escherichia coli K12].
coverage: Bacteria[0.0]
conserved domains: (Evalue, description)
	1e-102	COG1459, PulF, Type II secretory pathway, component PulF [Cell motility and secretion / Intracellular trafficking and secretion].
	2e-19	pfam00482, GSPII_F, Bacterial type II secretion system protein F domain. The original family covered both the regions found by the current model. The splitting of the family has allowed the related FlaJ_arch (archaeal FlaJ family) to be merged with it..
----------------------------------------------------
candidate #215:	b4161
likelihood ratios: Total 8.6e+04; Clust 3.3,2.2,65.5; BLAST ,,; KEGG 1.4,1.6,1.3; ExprEco 2.3,2.1,12.9; ExprSce ,,; FusE2 ,,; FusE5 ,,; FusE10 ,,;
gene name: b4161	 (NP_418585)	gi: 49176465	length: 337aa
description: putative enzyme [Escherichia coli K12].
coverage: Archaea[6e-33] Bacteria[0.0] Eukaryota[1e-24]
conserved domains: (Evalue, description)
	1e-103	COG1162, COG1162, Predicted GTPases [General function prediction only].
	2e-62	pfam03193, DUF258, Protein of unknown function, DUF258..
----------------------------------------------------
candidate #216:	b0766
likelihood ratios: Total 8.5e+04; Clust 4.6,3.2,5.4; BLAST ,,; KEGG 3.9,6.4,1.5; ExprEco 4.5,2.5,2.7; ExprSce ,,; FusE2 ,,; FusE5 ,,; FusE10 ,,;
gene name: b0766	 (NP_415287)	gi: 16128734	length: 272aa
description: putative phosphatase [Escherichia coli K12].
coverage: Archaea[9e-07] Bacteria[1e-158] Eukaryota[8e-11]
conserved domains: (Evalue, description)
	4e-52	COG0561, Cof, Predicted hydrolases of the HAD superfamily [General function prediction only].
----------------------------------------------------
candidate #217:	b2372
likelihood ratios: Total 8.4e+04; Clust 8.5,2.2,4.6; BLAST ,,; KEGG 6.3,2.3,2.2; ExprEco 9.0,2.7,1.3; ExprSce ,,; FusE2 ,,; FusE5 ,,; FusE10 ,,;
gene name: b2372	 (NP_416873)	gi: 16130304	length: 314aa
description: putative receptor protein [Escherichia coli K12].
coverage: Archaea[5e-10] Bacteria[1e-172] Eukaryota[3e-08]
conserved domains: (Evalue, description)
	6e-44	pfam03547, Auxin_eff, Auxin Efflux Carrier. This family of transporters are found in all domains of life..
	2e-35	COG0679, COG0679, Predicted permeases [General function prediction only].
----------------------------------------------------
candidate #218:	b2960
likelihood ratios: Total 8.3e+04; Clust 5.5,2.8,5.5; BLAST ,,; KEGG 8.6,6.6,2.6; ExprEco 1.1,4.9,1.3; ExprSce ,,; FusE2 ,,; FusE5 ,,; FusE10 ,,;
gene name: b2960	 (NP_417435)	gi: 16130861	length: 239aa
description: putative methyltransferase [Escherichia coli K12].
coverage: Bacteria[1e-139] Eukaryota[2e-21]
conserved domains: (Evalue, description)
	1e-74	COG0220, COG0220, Predicted S-adenosylmethionine-dependent methyltransferase [General function prediction only].
	9e-61	pfam02390, Methyltransf_4, Putative methyltransferase. This is a family of putative methyltransferases. The aligned region contains the GXGXG S-AdoMet binding site suggesting a putative methyltransferase activity..
----------------------------------------------------
candidate #219:	b0515
likelihood ratios: Total 8.3e+04; Clust 1.2,1.5,1.3; BLAST ,,; KEGG 29.0,172.4,5.0; ExprEco 1.0,1.3,1.1; ExprSce ,,; FusE2 ,,; FusE5 ,,; FusE10 ,,;
gene name: b0515	 (NP_415048)	gi: 16128499	length: 261aa
description: hypothetical protein b0515 [Escherichia coli K12].
coverage: Bacteria[1e-152] Eukaryota[2e-28]
conserved domains: (Evalue, description)
	1e-110	COG3257, GlxB, Uncharacterized protein, possibly involved in glyoxylate utilization [General function prediction only].
	1e-104	pfam06038, DUF923, Protein of unknown function (DUF923). This family consists of several bacterial proteins of unknown function as well as two uncharacterised Arabidopsis thaliana sequences..
----------------------------------------------------
candidate #220:	b3316
likelihood ratios: Total 8.3e+04; Clust 3.1,4.6,5.4; BLAST ,,; KEGG 1.2,1.4,5.8; ExprEco 4.3,7.7,3.5; ExprSce ,,; FusE2 ,,; FusE5 ,,; FusE10 ,,;
gene name: b3316	 (NP_417775)	gi: 16131195	length: 92aa
description: 30S ribosomal subunit protein S19 [Escherichia coli K12].
coverage: Archaea[3e-14] Bacteria[6e-48] Eukaryota[5e-31]
conserved domains: (Evalue, description)
	3e-37	COG0185, RpsS, Ribosomal protein S19 [Translation, ribosomal structure and biogenesis].
	3e-31	pfam00203, Ribosomal_S19, Ribosomal protein S19..
----------------------------------------------------
candidate #221:	b4241
likelihood ratios: Total 8.2e+04; Clust 160.6,80.3,1.8; BLAST ,,; KEGG 1.1,1.1,1.1; ExprEco 1.3,1.7,1.2; ExprSce ,,; FusE2 ,,; FusE5 ,,; FusE10 ,,;
gene name: b4241	 (NP_418662)	gi: 16132063	length: 315aa
description: repressor of treA,B,C [Escherichia coli K12].
coverage: Bacteria[1e-175] Eukaryota[9e-65]
conserved domains: (Evalue, description)
	6e-60	COG1609, PurR, Transcriptional regulators [Transcription].
	9e-20	smart00354, HTH_LACI, helix_turn _helix lactose operon repressor; .
----------------------------------------------------
candidate #222:	b3801
likelihood ratios: Total 8.2e+04; Clust 1.5,2.3,1.6; BLAST ,,; KEGG 2.6,1.2,2.9; ExprEco 5.9,34.9,8.7; ExprSce ,,; FusE2 ,,; FusE5 ,,; FusE10 ,,;
gene name: b3801	 (NP_418245)	gi: 16131653	length: 551aa
description: acrylsulfatase-like enzyme, posttranslationally activated by AslB [Escherichia coli K12].
coverage: Archaea[6e-47] Bacteria[0.0] Eukaryota[2e-50]
conserved domains: (Evalue, description)
	9e-74	COG3119, AslA, Arylsulfatase A and related enzymes [Inorganic ion transport and metabolism].
	6e-47	pfam00884, Sulfatase, Sulfatase..
----------------------------------------------------
candidate #223:	b4020
likelihood ratios: Total 8.0e+04; Clust 6.6,10.5,4.4; BLAST ,,; KEGG 1.4,1.9,5.9; ExprEco 2.4,2.2,3.2; ExprSce ,,; FusE2 ,,; FusE5 ,,; FusE10 ,,;
gene name: b4020	 (NP_418444)	gi: 16131846	length: 543aa
description: putative alpha helix protein [Escherichia coli K12].
coverage: Archaea[2e-44] Bacteria[0.0]
conserved domains: (Evalue, description)
	1e-157	COG1283, NptA, Na+/phosphate symporter [Inorganic ion transport and metabolism].
	8e-38	pfam02690, Na_Pi_cotrans, Na+/Pi-cotransporter. This is a family of mainly mammalian type II renal Na+/Pi-cotransporters with other related sequences from lower eukaryotes and bacteria some of which are also Na+/Pi-cotransporters. In the kidney the type II renal Na+/Pi-cotransporters protein allows reabsorption of filtered Pi in the proximal tubule..
----------------------------------------------------
candidate #224:	b3602
likelihood ratios: Total 8.0e+04; Clust 10.8,106.9,2.0; BLAST ,,; KEGG 1.4,1.7,1.2; ExprEco 1.2,2.6,3.8; ExprSce ,,; FusE2 ,,; FusE5 ,,; FusE10 ,,;
gene name: b3602	 (NP_418059)	gi: 16131473	length: 120aa
description: hypothetical protein b3602 [Escherichia coli K12].
coverage: Bacteria[9e-60]
----------------------------------------------------
candidate #225:	b3432
likelihood ratios: Total 7.8e+04; Clust 39.7,16.6,7.9; BLAST ,,; KEGG 1.0,1.0,1.0; ExprEco 1.7,3.0,2.6; ExprSce ,,; FusE2 ,,; FusE5 ,,; FusE10 ,,;
gene name: b3432	 (NP_417890)	gi: 16131306	length: 728aa
description: 1,4-alpha-glucan branching enzyme [Escherichia coli K12].
coverage: Archaea[1e-162] Bacteria[0.0] Eukaryota[1e-157]
conserved domains: (Evalue, description)
	0.0	COG0296, GlgB, 1,4-alpha-glucan branching enzyme [Carbohydrate transport and metabolism].
	2e-21	pfam02922, Isoamylase_N, Isoamylase N-terminal domain. This domain is found in a range of enzymes that act on branched substrates - isoamylase, pullulanase and branching enzyme. This family also contains the beta subunit of 5' AMP activated kinase..
	3e-19	COG1523, PulA, Type II secretory pathway, pullulanase PulA and related glycosidases [Carbohydrate transport and metabolism].
	7e-16	smart00642, Aamy, Alpha-amylase domain; .
	3e-14	pfam00128, Alpha-amylase, Alpha amylase, catalytic domain. Alpha amylase is classified as family 13 of the glycosyl hydrolases. The structure is an 8 stranded alpha/beta barrel containing the active site, interrupted by a ~70 a.a. calcium-binding domain protruding between beta strand 3 and alpha helix 3, and a carboxyl-terminal Greek key beta-barrel domain..
----------------------------------------------------
candidate #226:	b4396
likelihood ratios: Total 7.7e+04; Clust 1.8,3.1,3.4; BLAST ,,; KEGG 3.1,3.6,3.3; ExprEco 8.3,4.6,2.8; ExprSce ,,; FusE2 ,,; FusE5 ,,; FusE10 ,,;
gene name: b4396	 (NP_418813)	gi: 16132213	length: 289aa
description: right origin-binding protein [Escherichia coli K12].
coverage: Bacteria[1e-168]
conserved domains: (Evalue, description)
	4e-21	smart00342, HTH_ARAC, helix_turn_helix, arabinose operon control protein; .
	1e-17	COG4977, COG4977, Transcriptional regulator containing an amidase domain and an AraC-type DNA-binding HTH domain [Transcription].
	7e-11	COG2169, Ada, Adenosine deaminase [Nucleotide transport and metabolism].
----------------------------------------------------
candidate #227:	b3476
likelihood ratios: Total 7.7e+04; Clust 1.4,2.8,1.3; BLAST ,,; KEGG 19.6,2.3,1.2; ExprEco 6.4,11.2,3.9; ExprSce ,,; FusE2 ,,; FusE5 ,,; FusE10 ,,;
gene name: b3476	 (NP_417933)	gi: 16131348	length: 524aa
description: nickel transport protein (ABC superfamily, peri_bind) [Escherichia coli K12].
coverage: Archaea[2e-62] Bacteria[0.0] Eukaryota[1e-16]
conserved domains: (Evalue, description)
	1e-129	pfam00496, SBP_bac_5, Bacterial extracellular solute-binding proteins, family 5..
	2e-84	COG0747, DdpA, ABC-type dipeptide transport system, periplasmic component [Amino acid transport and metabolism].
	9e-53	COG4166, OppA, ABC-type oligopeptide transport system, periplasmic component [Amino acid transport and metabolism].
	7e-18	COG4533, COG4533, ABC-type uncharacterized transport system, periplasmic component [General function prediction only].
----------------------------------------------------
candidate #228:	b4044
likelihood ratios: Total 7.6e+04; Clust 4.2,4.4,4.5; BLAST ,,; KEGG 1.1,1.3,1.5; ExprEco 28.7,3.5,4.3; ExprSce ,,; FusE2 ,,; FusE5 ,,; FusE10 ,,;
gene name: b4044	 (NP_418468)	gi: 16131870	length: 459aa
description: DNA-damage-inducible protein F [Escherichia coli K12].
coverage: Archaea[4e-21] Bacteria[0.0] Eukaryota[3e-22]
conserved domains: (Evalue, description)
	3e-60	COG0534, NorM, Na+-driven multidrug efflux pump [Defense mechanisms].
	9e-17	pfam01554, MatE, MatE. The MatE domain.
----------------------------------------------------
candidate #229:	b2568
likelihood ratios: Total 7.5e+04; Clust 2.9,1.4,17.6; BLAST ,,; KEGG 3.2,4.2,2.4; ExprEco 12.7,1.5,1.7; ExprSce ,,; FusE2 ,,; FusE5 ,,; FusE10 ,,;
gene name: b2568	 (NP_417063)	gi: 16130493	length: 324aa
description: leader peptidase (signal peptidase I) [Escherichia coli K12].
coverage: Bacteria[0.0] Eukaryota[7e-10]
conserved domains: (Evalue, description)
	8e-42	pfam00461, Peptidase_S26, Signal peptidase I..
	3e-14	COG0681, LepB, Signal peptidase I [Intracellular trafficking and secretion].
----------------------------------------------------
candidate #230:	b3574
likelihood ratios: Total 7.4e+04; Clust 16.2,26.3,3.8; BLAST ,,; KEGG 3.0,5.8,1.7; ExprEco 1.2,1.1,1.2; ExprSce ,,; FusE2 ,,; FusE5 ,,; FusE10 ,,;
gene name: b3574	 (NP_418031)	gi: 16131445	length: 282aa
description: transcriptional repressor (IclR family) [Escherichia coli K12].
coverage: Archaea[7e-16] Bacteria[1e-159]
conserved domains: (Evalue, description)
	2e-66	COG1414, IclR, Transcriptional regulator [Transcription].
	9e-54	pfam01614, IclR, Bacterial transcriptional regulator. This family of bacterial transcriptional regulators includes the glycerol operon regulatory protein and acetate operon repressor both of which are members of the iclR family. These proteins have a Helix-Turn-Helix motif at the N-terminus. However this family covers the C-terminal region that may bind to the regulatory substrate..
	2e-26	smart00346, HTH_ICLR, helix_turn_helix isocitrate lyase regulation; .
----------------------------------------------------
candidate #231:	b3733
likelihood ratios: Total 7.3e+04; Clust 5.7,8.9,14.2; BLAST ,,; KEGG 1.1,1.1,1.1; ExprEco 4.6,3.8,4.6; ExprSce ,,; FusE2 ,,; FusE5 ,,; FusE10 ,,;
gene name: b3733	 (NP_418189)	gi: 16131601	length: 287aa
description: membrane-bound ATP synthase, F1 sector, gamma-subunit [Escherichia coli K12].
coverage: Archaea[1e-13] Bacteria[1e-159] Eukaryota[5e-50]
conserved domains: (Evalue, description)
	1e-111	pfam00231, ATP-synt, ATP synthase..
	1e-108	COG0224, AtpG, F0F1-type ATP synthase, gamma subunit [Energy production and conversion].
----------------------------------------------------
candidate #232:	b4302
likelihood ratios: Total 7.3e+04; Clust 1.4,1.1,48.8; BLAST ,,; KEGG 4.7,4.1,1.9; ExprEco 2.3,2.5,4.6; ExprSce ,,; FusE2 ,,; FusE5 ,,; FusE10 ,,;
gene name: b4302	 (NP_418722)	gi: 16132123	length: 143aa
description: KpLE2 phage-like element; putative PTS family enzyme IIA, sugar-specific (IIsgc) [Escherichia coli K12].
coverage: Bacteria[4e-79]
conserved domains: (Evalue, description)
	4e-39	pfam00359, PTS_EIIA_2, Phosphoenolpyruvate-dependent sugar phosphotransferase system, EIIA 2..
	8e-24	cd00211, PTS_IIA_fru, PTS_IIA, PTS system, fructose/mannitol specific IIA subunit. The bacterial phosphoenolpyruvate: sugar phosphotransferase system (PTS) is a multi-protein system involved in the regulation of a variety of metabolic and transcriptional processes. This family is one of four structurally and functionally distinct group IIA PTS system cytoplasmic enzymes, necessary for the uptake of carbohydrates across the cytoplasmic membrane and their phosphorylation..
	3e-23	COG1762, PtsN, Phosphotransferase system mannitol/fructose-specific IIA domain (Ntr-type) [Carbohydrate transport and metabolism / Signal transduction mechanisms].
----------------------------------------------------
candidate #233:	b4287
likelihood ratios: Total 7.3e+04; Clust 1.2,1.9,1.8; BLAST ,,; KEGG 29.6,20.8,1.7; ExprEco 2.4,2.8,2.6; ExprSce ,,; FusE2 ,,; FusE5 ,,; FusE10 ,,;
gene name: b4287	 (NP_418707)	gi: 16132108	length: 255aa
description: ATP-binding component of citrate-dependent iron(III) transport protein [Escherichia coli K12].
coverage: Archaea[1e-52] Bacteria[1e-143] Eukaryota[4e-25]
conserved domains: (Evalue, description)
	4e-91	COG1120, FepC, ABC-type cobalamin/Fe3+-siderophores transport systems, ATPase components [Inorganic ion transport and metabolism / Coenzyme metabolism].
	1e-64	COG4604, CeuD, ABC-type enterochelin transport system, ATPase component [Inorganic ion transport and metabolism].
	3e-56	COG1121, ZnuC, ABC-type Mn/Zn transport systems, ATPase component [Inorganic ion transport and metabolism].
	1e-55	cd00267, ABC_ATPase, ABC (ATP-binding cassette) transporter nucleotide-binding domain; ABC transporters are a large family of proteins involved in the transport of a wide variety of different compounds, like sugars, ions, peptides and more complex organic molecules. The nucleotide binding domain shows the highest similarity between all members of the family. ABC transporters are a subset of nucleotide hydrolases that contain a signature motif, Q-loop, and H-loop/switch region in addition to the Walker A motif/P-loop andWalker B motif commonly found in a number of ATP- and GTP-binding and hydrolyzing proteins..
	2e-54	COG4559, COG4559, ABC-type hemin transport system, ATPase component [Inorganic ion transport and metabolism].
	3e-44	COG1131, CcmA, ABC-type multidrug transport system, ATPase component [Defense mechanisms].
	4e-42	COG1122, CbiO, ABC-type cobalt transport system, ATPase component [Inorganic ion transport and metabolism].
	6e-41	pfam00005, ABC_tran, ABC transporter. ABC transporters for a large family of proteins responsible for translocation of a variety of compounds across biological membranes. ABC transporters are the largest family of proteins in many completely sequenced bacteria. ABC transporters are composed of two copies of this domain and two copies of a transmembrane domain pfam00664. These four domains may belong to a single polypeptide, or belong in different polypeptide chains..
	8e-40	COG3842, PotA, ABC-type spermidine/putrescine transport systems, ATPase components [Amino acid transport and metabolism].
	2e-39	COG3638, COG3638, ABC-type phosphate/phosphonate transport system, ATPase component [Inorganic ion transport and metabolism].
	4e-39	COG3839, MalK, ABC-type sugar transport systems, ATPase components [Carbohydrate transport and metabolism].
	8e-37	COG0411, LivG, ABC-type branched-chain amino acid transport systems, ATPase component [Amino acid transport and metabolism].
	1e-36	COG1118, CysA, ABC-type sulfate/molybdate transport systems, ATPase component [Inorganic ion transport and metabolism].
	9e-36	COG1136, SalX, ABC-type antimicrobial peptide transport system, ATPase component [Defense mechanisms].
	2e-35	COG1125, OpuBA, ABC-type proline/glycine betaine transport systems, ATPase components [Amino acid transport and metabolism].
	4e-35	COG1126, GlnQ, ABC-type polar amino acid transport system, ATPase component [Amino acid transport and metabolism].
	1e-34	COG1116, TauB, ABC-type nitrate/sulfonate/bicarbonate transport system, ATPase component [Inorganic ion transport and metabolism].
	2e-34	COG4988, CydD, ABC-type transport system involved in cytochrome bd biosynthesis, ATPase and permease components [Energy production and conversion / Posttranslational modification, protein turnover, chaperones].
	3e-34	COG2274, SunT, ABC-type bacteriocin/lantibiotic exporters, contain an N-terminal double-glycine peptidase domain [Defense mechanisms].
	9e-34	COG1135, AbcC, ABC-type metal ion transport system, ATPase component [Inorganic ion transport and metabolism].
	2e-33	COG1123, COG1123, ATPase components of various ABC-type transport systems, contain duplicated ATPase [General function prediction only].
	3e-33	COG0444, DppD, ABC-type dipeptide/oligopeptide/nickel transport system, ATPase component [Amino acid transport and metabolism / Inorganic ion transport and metabolism].
	6e-33	COG1117, PstB, ABC-type phosphate transport system, ATPase component [Inorganic ion transport and metabolism].
	2e-32	COG1127, Ttg2A, ABC-type transport system involved in resistance to organic solvents, ATPase component [Secondary metabolites biosynthesis, transport, and catabolism].
	1e-31	COG1129, MglA, ABC-type sugar transport system, ATPase component [Carbohydrate transport and metabolism].
	1e-31	COG1137, YhbG, ABC-type (unclassified) transport system, ATPase component [General function prediction only].
	1e-31	COG4175, ProV, ABC-type proline/glycine betaine transport system, ATPase component [Amino acid transport and metabolism].
	2e-31	COG3845, COG3845, ABC-type uncharacterized transport systems, ATPase components [General function prediction only].
	3e-31	COG3840, ThiQ, ABC-type thiamine transport system, ATPase component [Coenzyme metabolism].
	3e-31	COG1124, DppF, ABC-type dipeptide/oligopeptide/nickel transport system, ATPase component [Amino acid transport and metabolism / Inorganic ion transport and metabolism].
	1e-30	COG4608, AppF, ABC-type oligopeptide transport system, ATPase component [Amino acid transport and metabolism].
	4e-29	COG1132, MdlB, ABC-type multidrug transport system, ATPase and permease components [Defense mechanisms].
	1e-28	COG4674, COG4674, Uncharacterized ABC-type transport system, ATPase component [General function prediction only].
	4e-28	COG4555, NatA, ABC-type Na+ transport system, ATPase component [Energy production and conversion / Inorganic ion transport and metabolism].
	1e-27	COG4987, CydC, ABC-type transport system involved in cytochrome bd biosynthesis, fused ATPase and permease components [Energy production and conversion / Posttranslational modification, protein turnover, chaperones].
	1e-27	COG0410, LivF, ABC-type branched-chain amino acid transport systems, ATPase component [Amino acid transport and metabolism].
	2e-27	COG4138, BtuD, ABC-type cobalamin transport system, ATPase component [Coenzyme metabolism].
	4e-27	COG0488, Uup, ATPase components of ABC transporters with duplicated ATPase domains [General function prediction only].
	2e-26	COG4161, ArtP, ABC-type arginine transport system, ATPase component [Amino acid transport and metabolism].
	9e-26	COG4598, HisP, ABC-type histidine transport system, ATPase component [Amino acid transport and metabolism].
	2e-25	COG4152, COG4152, ABC-type uncharacterized transport system, ATPase component [General function prediction only].
	3e-25	COG2884, FtsE, Predicted ATPase involved in cell division [Cell division and chromosome partitioning].
	6e-23	COG4172, COG4172, ABC-type uncharacterized transport system, duplicated ATPase component [General function prediction only].
	2e-22	COG4618, ArpD, ABC-type protease/lipase transport system, ATPase and permease components [General function prediction only].
	2e-22	COG1101, PhnK, ABC-type uncharacterized transport system, ATPase component [General function prediction only].
	5e-22	COG1134, TagH, ABC-type polysaccharide/polyol phosphate transport system, ATPase component [Carbohydrate transport and metabolism / Cell envelope biogenesis, outer membrane].
	5e-22	COG4525, TauB, ABC-type taurine transport system, ATPase component [Inorganic ion transport and metabolism].
	7e-22	COG1119, ModF, ABC-type molybdenum transport system, ATPase component/photorepair protein PhrA [Inorganic ion transport and metabolism].
	2e-21	COG4586, COG4586, ABC-type uncharacterized transport system, ATPase component [General function prediction only].
	3e-21	COG4148, ModC, ABC-type molybdate transport system, ATPase component [Inorganic ion transport and metabolism].
	6e-21	COG4619, COG4619, ABC-type uncharacterized transport system, ATPase component [General function prediction only].
	1e-20	COG4107, PhnK, ABC-type phosphonate transport system, ATPase component [Inorganic ion transport and metabolism].
	3e-20	COG0396, SufC, ABC-type transport system involved in Fe-S cluster assembly, ATPase component [Posttranslational modification, protein turnover, chaperones].
	1e-19	COG5265, ATM1, ABC-type transport system involved in Fe-S cluster assembly, permease and ATPase components [Posttranslational modification, protein turnover, chaperones].
	2e-18	COG4133, CcmA, ABC-type transport system involved in cytochrome c biogenesis, ATPase component [Posttranslational modification, protein turnover, chaperones].
	1e-17	COG4181, COG4181, Predicted ABC-type transport system involved in lysophospholipase L1 biosynthesis, ATPase component [Secondary metabolites biosynthesis, transport, and catabolism].
	2e-17	COG1245, COG1245, Predicted ATPase, RNase L inhibitor (RLI) homolog [General function prediction only].
	6e-17	COG4136, COG4136, ABC-type uncharacterized transport system, ATPase component [General function prediction only].
	2e-15	COG4615, PvdE, ABC-type siderophore export system, fused ATPase and permease components [Secondary metabolites biosynthesis, transport, and catabolism / Inorganic ion transport and metabolism].
	3e-14	COG4778, PhnL, ABC-type phosphonate transport system, ATPase component [Inorganic ion transport and metabolism].
	1e-12	COG4167, SapF, ABC-type antimicrobial peptide transport system, ATPase component [Defense mechanisms].
	8e-12	COG4178, COG4178, ABC-type uncharacterized transport system, permease and ATPase components [General function prediction only].
	9e-12	COG0178, UvrA, Excinuclease ATPase subunit [DNA replication, recombination, and repair].
	5e-11	COG4170, SapD, ABC-type antimicrobial peptide transport system, ATPase component [Defense mechanisms].
----------------------------------------------------
candidate #234:	b3251
likelihood ratios: Total 7.2e+04; Clust 2.9,2.5,3.6; BLAST ,,; KEGG 19.8,9.6,3.2; ExprEco 1.1,1.2,3.5; ExprSce ,,; FusE2 ,,; FusE5 ,,; FusE10 ,,;
gene name: b3251	 (NP_417717)	gi: 16131139	length: 367aa
description: regulator of ftsI, penicillin binding protein 3, septation function [Escherichia coli K12].
coverage: Archaea[3e-54] Bacteria[0.0] Eukaryota[2e-11]
conserved domains: (Evalue, description)
	1e-142	pfam06723, MreB_Mbl, MreB/Mbl protein. This family consists of bacterial MreB and Mbl proteins as well as two related archaeal sequences. MreB is known to be a rod shape-determining protein in bacteria and goes to make up the bacterial cytoskeleton. Genes coding for MreB/Mbl are only found in elongated bacteria, not in coccoid forms. It has been speculated that constituents of the eukaryotic cytoskeleton (tubulin, actin) may have evolved from prokaryotic precursor proteins closely related to today's bacterial proteins FtsZ and MreB/Mbl..
	1e-142	COG1077, MreB, Actin-like ATPase involved in cell morphogenesis [Cell division and chromosome partitioning].
	2e-20	COG0443, DnaK, Molecular chaperone [Posttranslational modification, protein turnover, chaperones].
	3e-14	COG0849, FtsA, Actin-like ATPase involved in cell division [Cell division and chromosome partitioning].
	1e-11	pfam00012, HSP70, Hsp70 protein. Hsp70 chaperones help to fold many proteins. Hsp70 assisted folding involves repeated cycles of substrate binding and release. Hsp70 activity is ATP dependent. Hsp70 proteins are made up of two regions: the amino terminus is the ATPase domain and the carboxyl terminus is the substrate binding region..
----------------------------------------------------
candidate #235:	b0183
likelihood ratios: Total 7.2e+04; Clust 3.9,1.8,16.4; BLAST ,,; KEGG 7.9,1.4,3.2; ExprEco 5.1,1.6,2.2; ExprSce ,,; FusE2 ,,; FusE5 ,,; FusE10 ,,;
gene name: b0183	 (NP_414725)	gi: 16128176	length: 198aa
description: RNAse HII [Escherichia coli K12].
coverage: Archaea[7e-14] Bacteria[1e-108] Eukaryota[1e-17]
conserved domains: (Evalue, description)
	3e-70	COG0164, RnhB, Ribonuclease HII [DNA replication, recombination, and repair].
	4e-51	pfam01351, RNase_HII, Ribonuclease HII..
----------------------------------------------------
candidate #236:	b0006
likelihood ratios: Total 7.1e+04; Clust 3.0,1.9,2.5; BLAST ,,; KEGG 5.9,4.8,3.4; ExprEco 2.9,6.0,3.0; ExprSce ,,; FusE2 ,,; FusE5 ,,; FusE10 ,,;
gene name: b0006	 (NP_414547)	gi: 16128000	length: 258aa
description: hypothetical protein b0006 [Escherichia coli K12].
coverage: Bacteria[1e-145]
conserved domains: (Evalue, description)
	1e-110	pfam03883, DUF328, Protein of unknown function (DUF328). Members of this family are functionally uncharacterised. They are about 250 amino acids in length..
	3e-99	COG3022, COG3022, Uncharacterized protein conserved in bacteria [Function unknown].
----------------------------------------------------
candidate #237:	b2428
likelihood ratios: Total 7.1e+04; Clust 636.0,12.7,3.3; BLAST ,,; KEGG 1.4,1.3,1.5; ExprEco 1.0,1.0,1.0; ExprSce ,,; FusE2 ,,; FusE5 ,,; FusE10 ,,;
gene name: b2428	 (NP_416923)	gi: 16130353	length: 298aa
description: putative regulator [Escherichia coli K12].
coverage: Archaea[2e-44] Bacteria[1e-164] Eukaryota[3e-45]
conserved domains: (Evalue, description)
	1e-120	COG2103, COG2103, Predicted sugar phosphate isomerase [General function prediction only].
----------------------------------------------------
candidate #238:	b3541
likelihood ratios: Total 7.1e+04; Clust 48.4,41.2,2.1; BLAST ,,; KEGG 1.8,1.2,3.7; ExprEco 1.1,1.8,1.1; ExprSce ,,; FusE2 ,,; FusE5 ,,; FusE10 ,,;
gene name: b3541	 (NP_417998)	gi: 16131413	length: 327aa
description: dipeptide transport protein (ABC superfamily, atp_bind) [Escherichia coli K12].
coverage: Archaea[1e-82] Bacteria[0.0] Eukaryota[2e-25]
conserved domains: (Evalue, description)
	1e-126	COG0444, DppD, ABC-type dipeptide/oligopeptide/nickel transport system, ATPase component [Amino acid transport and metabolism / Inorganic ion transport and metabolism].
	3e-98	COG1123, COG1123, ATPase components of various ABC-type transport systems, contain duplicated ATPase [General function prediction only].
	3e-92	COG4172, COG4172, ABC-type uncharacterized transport system, duplicated ATPase component [General function prediction only].
	2e-85	COG4608, AppF, ABC-type oligopeptide transport system, ATPase component [Amino acid transport and metabolism].
	7e-80	COG4170, SapD, ABC-type antimicrobial peptide transport system, ATPase component [Defense mechanisms].
	6e-65	COG1124, DppF, ABC-type dipeptide/oligopeptide/nickel transport system, ATPase component [Amino acid transport and metabolism / Inorganic ion transport and metabolism].
	2e-48	COG1135, AbcC, ABC-type metal ion transport system, ATPase component [Inorganic ion transport and metabolism].
	1e-44	cd00267, ABC_ATPase, ABC (ATP-binding cassette) transporter nucleotide-binding domain; ABC transporters are a large family of proteins involved in the transport of a wide variety of different compounds, like sugars, ions, peptides and more complex organic molecules. The nucleotide binding domain shows the highest similarity between all members of the family. ABC transporters are a subset of nucleotide hydrolases that contain a signature motif, Q-loop, and H-loop/switch region in addition to the Walker A motif/P-loop andWalker B motif commonly found in a number of ATP- and GTP-binding and hydrolyzing proteins..
	1e-43	COG1126, GlnQ, ABC-type polar amino acid transport system, ATPase component [Amino acid transport and metabolism].
	4e-43	COG1136, SalX, ABC-type antimicrobial peptide transport system, ATPase component [Defense mechanisms].
	2e-42	COG4167, SapF, ABC-type antimicrobial peptide transport system, ATPase component [Defense mechanisms].
	1e-40	COG4107, PhnK, ABC-type phosphonate transport system, ATPase component [Inorganic ion transport and metabolism].
	2e-37	pfam00005, ABC_tran, ABC transporter. ABC transporters for a large family of proteins responsible for translocation of a variety of compounds across biological membranes. ABC transporters are the largest family of proteins in many completely sequenced bacteria. ABC transporters are composed of two copies of this domain and two copies of a transmembrane domain pfam00664. These four domains may belong to a single polypeptide, or belong in different polypeptide chains..
	2e-37	COG1131, CcmA, ABC-type multidrug transport system, ATPase component [Defense mechanisms].
	5e-36	COG4175, ProV, ABC-type proline/glycine betaine transport system, ATPase component [Amino acid transport and metabolism].
	1e-35	COG1122, CbiO, ABC-type cobalt transport system, ATPase component [Inorganic ion transport and metabolism].
	1e-35	COG3842, PotA, ABC-type spermidine/putrescine transport systems, ATPase components [Amino acid transport and metabolism].
	2e-35	COG1116, TauB, ABC-type nitrate/sulfonate/bicarbonate transport system, ATPase component [Inorganic ion transport and metabolism].
	9e-35	COG4181, COG4181, Predicted ABC-type transport system involved in lysophospholipase L1 biosynthesis, ATPase component [Secondary metabolites biosynthesis, transport, and catabolism].
	2e-34	COG1127, Ttg2A, ABC-type transport system involved in resistance to organic solvents, ATPase component [Secondary metabolites biosynthesis, transport, and catabolism].
	6e-34	COG1120, FepC, ABC-type cobalamin/Fe3+-siderophores transport systems, ATPase components [Inorganic ion transport and metabolism / Coenzyme metabolism].
	9e-34	COG1118, CysA, ABC-type sulfate/molybdate transport systems, ATPase component [Inorganic ion transport and metabolism].
	2e-32	COG1125, OpuBA, ABC-type proline/glycine betaine transport systems, ATPase components [Amino acid transport and metabolism].
	1e-31	COG3638, COG3638, ABC-type phosphate/phosphonate transport system, ATPase component [Inorganic ion transport and metabolism].
	1e-31	COG1117, PstB, ABC-type phosphate transport system, ATPase component [Inorganic ion transport and metabolism].
	4e-31	COG3839, MalK, ABC-type sugar transport systems, ATPase components [Carbohydrate transport and metabolism].
	3e-30	COG4598, HisP, ABC-type histidine transport system, ATPase component [Amino acid transport and metabolism].
	2e-29	COG1121, ZnuC, ABC-type Mn/Zn transport systems, ATPase component [Inorganic ion transport and metabolism].
	4e-29	COG0411, LivG, ABC-type branched-chain amino acid transport systems, ATPase component [Amino acid transport and metabolism].
	1e-28	COG2274, SunT, ABC-type bacteriocin/lantibiotic exporters, contain an N-terminal double-glycine peptidase domain [Defense mechanisms].
	1e-28	COG2884, FtsE, Predicted ATPase involved in cell division [Cell division and chromosome partitioning].
	2e-28	COG4525, TauB, ABC-type taurine transport system, ATPase component [Inorganic ion transport and metabolism].
	8e-27	COG1129, MglA, ABC-type sugar transport system, ATPase component [Carbohydrate transport and metabolism].
	3e-26	COG4161, ArtP, ABC-type arginine transport system, ATPase component [Amino acid transport and metabolism].
	2e-24	COG0410, LivF, ABC-type branched-chain amino acid transport systems, ATPase component [Amino acid transport and metabolism].
	2e-22	COG3845, COG3845, ABC-type uncharacterized transport systems, ATPase components [General function prediction only].
	2e-21	COG4555, NatA, ABC-type Na+ transport system, ATPase component [Energy production and conversion / Inorganic ion transport and metabolism].
	2e-21	COG1132, MdlB, ABC-type multidrug transport system, ATPase and permease components [Defense mechanisms].
	5e-21	COG4674, COG4674, Uncharacterized ABC-type transport system, ATPase component [General function prediction only].
	1e-20	COG3840, ThiQ, ABC-type thiamine transport system, ATPase component [Coenzyme metabolism].
	2e-20	COG4987, CydC, ABC-type transport system involved in cytochrome bd biosynthesis, fused ATPase and permease components [Energy production and conversion / Posttranslational modification, protein turnover, chaperones].
	2e-20	COG0396, SufC, ABC-type transport system involved in Fe-S cluster assembly, ATPase component [Posttranslational modification, protein turnover, chaperones].
	4e-20	COG4988, CydD, ABC-type transport system involved in cytochrome bd biosynthesis, ATPase and permease components [Energy production and conversion / Posttranslational modification, protein turnover, chaperones].
	6e-20	COG1101, PhnK, ABC-type uncharacterized transport system, ATPase component [General function prediction only].
	1e-19	COG1119, ModF, ABC-type molybdenum transport system, ATPase component/photorepair protein PhrA [Inorganic ion transport and metabolism].
	2e-19	COG1137, YhbG, ABC-type (unclassified) transport system, ATPase component [General function prediction only].
	2e-19	COG0488, Uup, ATPase components of ABC transporters with duplicated ATPase domains [General function prediction only].
	8e-19	COG4152, COG4152, ABC-type uncharacterized transport system, ATPase component [General function prediction only].
	9e-19	COG4148, ModC, ABC-type molybdate transport system, ATPase component [Inorganic ion transport and metabolism].
	1e-18	COG4586, COG4586, ABC-type uncharacterized transport system, ATPase component [General function prediction only].
	2e-18	COG4136, COG4136, ABC-type uncharacterized transport system, ATPase component [General function prediction only].
	4e-18	COG4619, COG4619, ABC-type uncharacterized transport system, ATPase component [General function prediction only].
	2e-16	COG4559, COG4559, ABC-type hemin transport system, ATPase component [Inorganic ion transport and metabolism].
	4e-15	COG5265, ATM1, ABC-type transport system involved in Fe-S cluster assembly, permease and ATPase components [Posttranslational modification, protein turnover, chaperones].
	5e-15	COG4604, CeuD, ABC-type enterochelin transport system, ATPase component [Inorganic ion transport and metabolism].
	7e-14	COG1134, TagH, ABC-type polysaccharide/polyol phosphate transport system, ATPase component [Carbohydrate transport and metabolism / Cell envelope biogenesis, outer membrane].
	1e-12	COG4778, PhnL, ABC-type phosphonate transport system, ATPase component [Inorganic ion transport and metabolism].
	2e-12	COG4618, ArpD, ABC-type protease/lipase transport system, ATPase and permease components [General function prediction only].
	2e-12	COG4178, COG4178, ABC-type uncharacterized transport system, permease and ATPase components [General function prediction only].
	8e-12	COG4138, BtuD, ABC-type cobalamin transport system, ATPase component [Coenzyme metabolism].
	3e-11	COG4133, CcmA, ABC-type transport system involved in cytochrome c biogenesis, ATPase component [Posttranslational modification, protein turnover, chaperones].
----------------------------------------------------
candidate #239:	b3657
likelihood ratios: Total 7.0e+04; Clust 3.2,1.7,1.4; BLAST ,,; KEGG 1.2,6.5,1.1; ExprEco 29.7,7.0,5.5; ExprSce ,,; FusE2 ,,; FusE5 ,,; FusE10 ,,;
gene name: b3657	 (NP_418114)	gi: 49176384	length: 479aa
description: putative permease [Escherichia coli K12].
coverage: Bacteria[0.0] Eukaryota[2e-31]
conserved domains: (Evalue, description)
	1e-135	COG2211, MelB, Na+/melibiose symporter and related transporters [Carbohydrate transport and metabolism].
----------------------------------------------------
candidate #240:	b1655
likelihood ratios: Total 7.0e+04; Clust 3.6,2.2,2.3; BLAST ,,; KEGG 32.2,7.7,3.4; ExprEco 1.6,1.5,1.9; ExprSce ,,; FusE2 ,,; FusE5 ,,; FusE10 ,,;
gene name: b1655	 (NP_416172)	gi: 16129613	length: 271aa
description: putative lipoprotein [Escherichia coli K12].
coverage: Archaea[3e-06] Bacteria[1e-151] Eukaryota[1e-06]
conserved domains: (Evalue, description)
	3e-35	pfam00877, NLPC_P60, NlpC/P60 family. The function of this domain is unknown. It is found in several lipoproteins..
	5e-34	COG0791, Spr, Cell wall-associated hydrolases (invasion-associated proteins) [Cell envelope biogenesis, outer membrane].
----------------------------------------------------
candidate #241:	b0422
likelihood ratios: Total 6.8e+04; Clust 24.2,1.8,45.5; BLAST ,,; KEGG 1.2,1.7,2.1; ExprEco 1.1,2.4,3.0; ExprSce ,,; FusE2 ,,; FusE5 ,,; FusE10 ,,;
gene name: b0422	 (NP_414956)	gi: 16128407	length: 80aa
description: exonuclease VII, small subunit [Escherichia coli K12].
coverage: Archaea[8e-06] Bacteria[1e-37]
conserved domains: (Evalue, description)
	3e-13	pfam02609, Exonuc_VII_S, Exonuclease VII small subunit. This family consist of exonuclease VII, small subunit EC:3.1.11.6 This enzyme catalyses exonucleolytic cleavage in either 5'->3' or 3'->5' direction to yield 5'-phosphomononucleotides. This exonuclease VII enzyme is composed of one large subunit and 4 small ones..
	3e-12	COG1722, XseB, Exonuclease VII small subunit [DNA replication, recombination, and repair].
----------------------------------------------------
candidate #242:	b2193
likelihood ratios: Total 6.8e+04; Clust 11.0,16.1,3.4; BLAST ,,; KEGG 2.1,4.9,1.7; ExprEco 4.0,1.3,1.2; ExprSce ,,; FusE2 ,,; FusE5 ,,; FusE10 ,,;
gene name: b2193	 (NP_416697)	gi: 16130130	length: 215aa
description: nitrate/nitrite response regulator (sensor NarQ) [Escherichia coli K12].
coverage: Archaea[4e-10] Bacteria[1e-113] Eukaryota[2e-20]
conserved domains: (Evalue, description)
	7e-53	COG2197, CitB, Response regulator containing a CheY-like receiver domain and an HTH DNA-binding domain [Signal transduction mechanisms / Transcription].
	9e-22	cd00156, REC, Signal receiver domain; originally thought to be unique to bacteria (CheY, OmpR, NtrC, and PhoB), now recently identified in eukaroytes ETR1 Arabidopsis thaliana; this domain receives the signal from the sensor partner in a two-component systems; contains a phosphoacceptor site that is phosphorylated by histidine kinase homologs; usually found N-terminal to a DNA binding effector domain; forms homodimers.
	3e-20	COG4566, TtrR, Response regulator [Signal transduction mechanisms].
	1e-19	COG4753, COG4753, Response regulator containing CheY-like receiver domain and AraC-type DNA-binding domain [Signal transduction mechanisms].
	2e-17	COG0745, OmpR, Response regulators consisting of a CheY-like receiver domain and a winged-helix DNA-binding domain [Signal transduction mechanisms / Transcription].
	4e-16	pfam00196, GerE, Bacterial regulatory proteins, luxR family..
	1e-14	smart00421, HTH_LUXR, helix_turn_helix, Lux Regulon; lux regulon (activates the bioluminescence operon .
	9e-14	COG3437, COG3437, Response regulator containing a CheY-like receiver domain and an HD-GYP domain [Transcription / Signal transduction mechanisms].
	9e-14	COG2204, AtoC, Response regulator containing CheY-like receiver, AAA-type ATPase, and DNA-binding domains [Signal transduction mechanisms].
	5e-12	COG2201, CheB, Chemotaxis response regulator containing a CheY-like receiver domain and a methylesterase domain [Cell motility and secretion / Signal transduction mechanisms].
	7e-12	COG2909, MalT, ATP-dependent transcriptional regulator [Transcription].
	7e-12	COG2771, CsgD, DNA-binding HTH domain-containing proteins [Transcription].
	8e-11	COG4565, CitB, Response regulator of citrate/malate metabolism [Transcription / Signal transduction mechanisms].
----------------------------------------------------
candidate #243:	b1301
likelihood ratios: Total 6.8e+04; Clust 1.8,2.6,4.1; BLAST ,,; KEGG 11.5,12.6,5.4; ExprEco 2.4,1.2,1.5; ExprSce ,,; FusE2 ,,; FusE5 ,,; FusE10 ,,;
gene name: b1301	 (NP_415817)	gi: 16129262	length: 426aa
description: probable oxidoreductase [Escherichia coli K12].
coverage: Archaea[2e-14] Bacteria[0.0] Eukaryota[1e-15]
conserved domains: (Evalue, description)
	2e-61	COG0665, DadA, Glycine/D-amino acid oxidases (deaminating) [Amino acid transport and metabolism].
	3e-12	COG0579, COG0579, Predicted dehydrogenase [General function prediction only].
----------------------------------------------------
candidate #244:	b3643
likelihood ratios: Total 6.6e+04; Clust 6.8,4.3,3.3; BLAST ,,; KEGG 4.8,1.5,1.3; ExprEco 3.9,2.9,6.4; ExprSce ,,; FusE2 ,,; FusE5 ,,; FusE10 ,,;
gene name: b3643	 (NP_418100)	gi: 16131514	length: 228aa
description: RNase PH [Escherichia coli K12].
coverage: Archaea[9e-20] Bacteria[1e-125] Eukaryota[2e-13]
conserved domains: (Evalue, description)
	8e-77	COG0689, Rph, RNase PH [Translation, ribosomal structure and biogenesis].
	5e-35	pfam01138, RNase_PH, 3' exoribonuclease family, domain 1. This family includes 3'-5' exoribonucleases. Ribonuclease PH contains a single copy of this domain, and removes nucleotide residues following the -CCA terminus of tRNA. Polyribonucleotide nucleotidyltransferase (PNPase) contains two tandem copies of the domain. PNPase is involved in mRNA degradation in a 3'-5' direction. The exosome is a 3'-5' exoribonuclease complex that is required for 3' processing of the 5.8S rRNA. Three of its five protein components contain a copy of this domain. A hypothetical protein from S. pombe appears to belong to an uncharacterised subfamily. This subfamily is found in both eukaryotes and archaebacteria..
	2e-18	COG2123, COG2123, RNase PH-related exoribonuclease [Translation, ribosomal structure and biogenesis].
----------------------------------------------------
candidate #245:	b2674
likelihood ratios: Total 6.6e+04; Clust 6.1,5.1,2.2; BLAST ,,; KEGG 23.5,2.7,3.3; ExprEco 1.7,1.6,1.6; ExprSce ,,; FusE2 ,,; FusE5 ,,; FusE10 ,,;
gene name: b2674	 (NP_417160)	gi: 16130588	length: 136aa
description: stimulates ribonucleotide reduction, flavoprotein [Escherichia coli K12].
coverage: Bacteria[6e-74]
conserved domains: (Evalue, description)
	4e-59	COG1780, NrdI, Protein involved in ribonucleotide reduction [Nucleotide transport and metabolism].
----------------------------------------------------
candidate #246:	b3518
likelihood ratios: Total 6.5e+04; Clust 3.5,7.4,4.5; BLAST ,,; KEGG 2.9,6.5,1.5; ExprEco 3.0,3.3,2.0; ExprSce ,,; FusE2 ,,; FusE5 ,,; FusE10 ,,;
gene name: b3518	 (NP_417975)	gi: 16131390	length: 465aa
description: putative cytochrome C peroxidase [Escherichia coli K12].
coverage: Archaea[3e-52] Bacteria[0.0]
conserved domains: (Evalue, description)
	1e-112	COG1858, MauG, Cytochrome c peroxidase [Inorganic ion transport and metabolism].
	5e-66	pfam03150, CCP_MauG, Di-haem cytochrome c peroxidase. This is a family of distinct cytochrome c peroxidases (CCPs) that contain two haem groups. Similar to other cytochrome c peroxidases, they reduce hydrogen peroxide to water using c-type haem as an oxidisable substrate. However, since they possess two, instead of one, haem prosthetic groups, bacterial CCPs reduce hydrogen peroxide without the need to generate semi-stable free radicals. The two haem groups have significantly different redox potentials. The high potential (+320 mV) haem feeds electrons from electron shuttle proteins to the low potential (-330 mV) haem, where peroxide is reduced (indeed, the low potential site is known as the peroxidatic site). The CCP protein itself is structured into two domains, each containing one c-type haem group, with a calcium-binding site at the domain interface. This family also includes MauG proteins, whose similarity to di-haem CCP was previously recognised..
----------------------------------------------------
candidate #247:	b4001
likelihood ratios: Total 6.5e+04; Clust 1.9,6.8,6.8; BLAST ,,; KEGG 13.7,2.0,1.3; ExprEco 1.6,3.0,4.5; ExprSce ,,; FusE2 ,,; FusE5 ,,; FusE10 ,,;
gene name: b4001	 (NP_418429)	gi: 16131831	length: 231aa
description: hypothetical protein b4001 [Escherichia coli K12].
coverage: Bacteria[1e-132]
----------------------------------------------------
candidate #248:	b3136
likelihood ratios: Total 6.5e+04; Clust 1.5,10.1,1.5; BLAST ,,; KEGG 1.5,3.7,1.5; ExprEco 12.2,4.1,6.7; ExprSce ,,; FusE2 ,,; FusE5 ,,; FusE10 ,,;
gene name: b3136	 (NP_417605)	gi: 16131028	length: 384aa
description: putative tagatose-6-phosphate aldose/ketose isomerase [Escherichia coli K12].
coverage: Archaea[2e-11] Bacteria[0.0]
conserved domains: (Evalue, description)
	3e-74	COG2222, AgaS, Predicted phosphosugar isomerases [Cell envelope biogenesis, outer membrane].
	2e-16	pfam01380, SIS, SIS domain. SIS (Sugar ISomerase) domains are found in many phosphosugar isomerases and phosphosugar binding proteins. SIS domains are also found in proteins that regulate the expression of genes involved in synthesis of phosphosugars. Presumably the SIS domains bind to the end-product of the pathway..
	3e-13	COG0449, GlmS, Glucosamine 6-phosphate synthetase, contains amidotransferase and phosphosugar isomerase domains [Cell envelope biogenesis, outer membrane].
----------------------------------------------------
candidate #249:	b4349
likelihood ratios: Total 6.4e+04; Clust 2.1,2.3,2.8; BLAST ,,; KEGG 1.4,2.6,4.4; ExprEco 3.7,4.0,20.3; ExprSce ,,; FusE2 ,,; FusE5 ,,; FusE10 ,,;
gene name: b4349	 (NP_418769)	gi: 16132170	length: 529aa
description: DNA methylase M, host modification [Escherichia coli K12].
coverage: Archaea[2e-93] Bacteria[0.0]
conserved domains: (Evalue, description)
	3e-74	COG0286, HsdM, Type I restriction-modification system methyltransferase subunit [Defense mechanisms].
	1e-38	pfam02384, N6_Mtase, N-6 DNA Methylase. This family consists of N-6 adenine-specific DNA methylase EC:2.1.1.72 from Type I and Type IC restriction systems. These enzymes are responsible for the methylation of specific DNA sequences in order to prevent the host from digesting its own genome via its restriction enzymes. These methylases have the same sequence specificity as their corresponding restriction enzymes..
	2e-14	pfam02506, Methylase_M, Type I restriction modification system, M protein. Restriction-modification (R-M) systems protect a bacterial cell against invasion of foreign DNA by endonucleolytic cleavage of DNA that lacks a site specific modification. The R-M system is a complex containing three polypeptides: M (this family), S (pfam01420), and R..
----------------------------------------------------
candidate #250:	b3802
likelihood ratios: Total 6.4e+04; Clust 1.9,4.0,2.8; BLAST ,,; KEGG 4.3,3.0,2.7; ExprEco 6.1,4.4,3.2; ExprSce ,,; FusE2 ,,; FusE5 ,,; FusE10 ,,;
gene name: b3802	 (NP_418246)	gi: 16131654	length: 398aa
description: a late step of protoheme IX synthesis [Escherichia coli K12].
coverage: Bacteria[0.0]
conserved domains: (Evalue, description)
	1e-134	COG3071, HemY, Uncharacterized enzyme of heme biosynthesis [Coenzyme metabolism].
	1e-37	pfam07219, HemY_N, HemY protein N-terminus. This family represents the N-terminus (approximately 150 residues) of bacterial HemY porphyrin biosynthesis proteins. This is a membrane protein involved in a late step of protoheme IX synthesis..
----------------------------------------------------
candidate #251:	b3652
likelihood ratios: Total 6.3e+04; Clust 5.3,4.7,25.4; BLAST ,,; KEGG 1.1,1.9,1.1; ExprEco 4.0,3.3,3.3; ExprSce ,,; FusE2 ,,; FusE5 ,,; FusE10 ,,;
gene name: b3652	 (NP_418109)	gi: 16131523	length: 693aa
description: DNA helicase, ATP-dependent resolution of Holliday junctions, branch migration [Escherichia coli K12].
coverage: Archaea[9e-06] Bacteria[0.0] Eukaryota[1e-129]
conserved domains: (Evalue, description)
	0.0	COG1200, RecG, RecG-like helicase [DNA replication, recombination, and repair / Transcription].
	3e-97	COG1197, Mfd, Transcription-repair coupling factor (superfamily II helicase) [DNA replication, recombination, and repair / Transcription].
	5e-22	cd00269, DEXHc, DEXH-box helicases. A diverse family of proteins involved in ATP-dependent DNA or RNA unwinding, needed in a variety of cellular processes. The name derives from the sequence of the Walker B motif (motif II). This domain contains the ATP-binding region..
	7e-22	pfam00270, DEAD, DEAD/DEAH box helicase. Members of this family include the DEAD and DEAH box helicases. Helicases are involved in unwinding nucleic acids. The DEAD box helicases are involved in various aspects of RNA metabolism, including nuclear transcription, pre mRNA splicing, ribosome biogenesis, nucleocytoplasmic transport, translation, RNA decay and organellar gene expression..
	7e-20	smart00487, DEXDc, DEAD-like helicases superfamily; .
	4e-19	cd00046, DEXDc, DEAD-like helicases superfamily. A diverse family of proteins involved in ATP-dependent RNA or DNA unwinding. This domain contains the ATP-binding region..
	1e-18	cd00079, HELICc, Helicase superfamily c-terminal domain; associated with DEXDc-, DEAD-, and DEAH-box proteins, yeast initiation factor 4A, Ski2p, and Hepatitis C virus NS3 helicases; this domain is found in a wide variety of helicases and helicase related proteins; may not be an autonomously folding unit, but an integral part of the helicase; 4 helicase superfamilies at present according to the organization of their signature motifs; all helicases share the ability to unwind nucleic acid duplexes with a distinct directional polarity; they utilize the free energy from nucleoside triphosphate hydrolysis to fuel their translocation along DNA, unwinding the duplex in the process.
	3e-15	COG1061, SSL2, DNA or RNA helicases of superfamily II [Transcription / DNA replication, recombination, and repair].
	8e-14	pfam00271, Helicase_C, Helicase conserved C-terminal domain. TThis domain family is found in a wide variety of helicases and helicase related proteins. It may be that this is not an autonomously folding unit, but an integral part of the helicase..
	1e-13	smart00490, HELICc, helicase superfamily c-terminal domain; .
	2e-12	COG1203, COG1203, Predicted helicases [General function prediction only].
	4e-12	COG0513, SrmB, Superfamily II DNA and RNA helicases [DNA replication, recombination, and repair / Transcription / Translation, ribosomal structure and biogenesis].
----------------------------------------------------
candidate #252:	b4367
likelihood ratios: Total 6.2e+04; Clust 1.1,1.3,1.5; BLAST ,,; KEGG 28.4,11.2,4.8; ExprEco 2.4,2.7,2.8; ExprSce ,,; FusE2 ,,; FusE5 ,,; FusE10 ,,;
gene name: b4367	 (NP_418787)	gi: 16132188	length: 262aa
description: ferric hydroxamate transport protein [Escherichia coli K12].
coverage: Bacteria[1e-153]
conserved domains: (Evalue, description)
	1e-101	COG4114, FhuF, Uncharacterized Fe-S protein [General function prediction only].
	1e-96	pfam06276, FhuF, Ferric iron reductase protein FhuF. This family consists of several bacterial ferric iron reductase protein (FhuF) sequences. FhuF is involved in the reduction of ferric iron in cytoplasmic ferrioxamine B..
----------------------------------------------------
candidate #253:	b3085
likelihood ratios: Total 6.1e+04; Clust 2.6,2.4,2.5; BLAST ,,; KEGG 4.1,13.3,2.0; ExprEco 4.3,2.8,3.0; ExprSce ,,; FusE2 ,,; FusE5 ,,; FusE10 ,,;
gene name: b3085	 (NP_417556)	gi: 16130980	length: 179aa
description: hypothetical protein b3085 [Escherichia coli K12].
coverage: Bacteria[1e-101]
conserved domains: (Evalue, description)
	4e-33	COG1451, COG1451, Predicted metal-dependent hydrolase [General function prediction only].
----------------------------------------------------
candidate #254:	b0642
likelihood ratios: Total 6.0e+04; Clust 11.9,8.8,4.3; BLAST ,,; KEGG 2.4,2.0,3.1; ExprEco 3.3,2.2,1.3; ExprSce ,,; FusE2 ,,; FusE5 ,,; FusE10 ,,;
gene name: b0642	 (NP_415175)	gi: 16128625	length: 860aa
description: leucine tRNA synthetase [Escherichia coli K12].
coverage: Archaea[1e-180] Bacteria[0.0] Eukaryota[0.0]
conserved domains: (Evalue, description)
	0.0	cd00815, LeuRS_core_bact, This is the catalytic core domain of the bacterial subfamily of leucyl tRNA synthetase (LeuRS). This class I enzyme is a monomer, which aminoacylates the 2'-OH of the nucleotide at the 3' of the appropriate tRNA. The core domain is based on the Rossman fold and is responsible for the ATP-dependent formation of the enzyme bound aminoacyl-adenylate. It contains the characteristic class I HIGH and KMSKS motifs, which are involved in ATP binding. In Aquifex aeolicus, the gene encoding LeuRS is split in two, just before the KMSKS motif. Consequently, LeuRS is a heterodimer, which likely superimposes with the LeuRS monomer found in most other organisms. LeuRS has an insertion in the core domain, which is subject to both deletions and rearrangements and thus differs between prokaryotic LeuRS and archaeal/eukaryotic LeuRS. This editing region hydrolyzes mischarged cognate tRNAs and thus prevents the incorporation of chemically similar amino acids..
	0.0	COG0495, LeuS, Leucyl-tRNA synthetase [Translation, ribosomal structure and biogenesis].
	1e-160	pfam00133, tRNA-synt_1, tRNA synthetases class I (I, L, M and V). Other tRNA synthetase sub-families are too dissimilar to be included..
	2e-90	COG0525, ValS, Valyl-tRNA synthetase [Translation, ribosomal structure and biogenesis].
	2e-58	COG0060, IleS, Isoleucyl-tRNA synthetase [Translation, ribosomal structure and biogenesis].
	2e-56	cd00668, Ile_Leu_Val_MetRS_core, This is the catalytic core domain of isoleucyl, leucyl, valyl and methioninyl tRNA synthetases. These class I enzymes are all monomers. However, in some species, MetRS functions as a homodimer, as a result of an additional C-terminal domain. These enzymes aminoacylate the 2'-OH of the nucleotide at the 3' of the appropriate tRNA. The core domain is based on the Rossman fold and is responsible for the ATP-dependent formation of the enzyme bound aminoacyl-adenylate. It contains the characteristic class I HIGH and KMSKS motifs, which are involved in ATP binding. Enzymes in this subfamily share an insertion in the core domain, which is subject to both deletions and rearrangements. This editing region hydrolyzes mischarged cognate tRNAs and thus prevents the incorporation of chemically similar amino acids. MetRS has a significantly shorter insertion, which lacks the editing function..
	4e-42	cd00812, LeuRS_core, This is the catalytic core domain of leucyl tRNA synthetase (LeuRS). This class I enzyme is a monomer, which aminoacylates the 2'-OH of the nucleotide at the 3' of the appropriate tRNA. The core domain is based on the Rossman fold and is responsible for the ATP-dependent formation of the enzyme bound aminoacyl-adenylate. It contains the characteristic class I HIGH and KMSKS motifs, which are involved in ATP binding. In Aquifex aeolicus, the gene encoding LeuRS is split in two, just before the KMSKS motif. Consequently, LeuRS is a heterodimer, which likely superimposes with the LeuRS monomer found in most other organisms. LeuRS has an insertion in the core domain, which is subject to both deletions and rearrangements and thus differs between prokaryotic LeuRS and archaeal/eukaryotic LeuRS. This editing region hydrolyzes mischarged cognate tRNAs and thus prevents the incorporation of chemically similar amino acids..
	4e-38	cd00817, ValRS_core, This is the catalytic core domain of valine amino-acyl tRNA synthetases (ValRS) . This enzyme is a monomer, which aminoacylates the 2'-OH of the nucleotide at the 3' of the appropriate tRNA. The core domain is based on the Rossman fold and is responsible for the ATP-dependent formation of the enzyme bound aminoacyl-adenylate. It contains the characteristic class I HIGH and KMSKS motifs, which are involved in ATP binding. ValRS has an insertion in the core domain, which is subject to both deletions and rearrangements. This editing region hydrolyzes mischarged cognate tRNAs and thus prevents the incorporation of chemically similar amino acids..
	6e-38	cd00818, IleRS_core, This is the catalytic core domain of isoleucine amino-acyl tRNA synthetases (IleRS) . This class I enzyme is a monomer, which aminoacylates the 2'-OH of the nucleotide at the 3' of the appropriate tRNA. The core domain is based on the Rossman fold and is responsible for the ATP-dependent formation of the enzyme bound aminoacyl-adenylate. It contains the characteristic class I HIGH and KMSKS motifs, which are involved in ATP binding. IleRS has an insertion in the core domain, which is subject to both deletions and rearrangements. This editing region hydrolyzes mischarged cognate tRNAs and thus prevents the incorporation of chemically similar amino acids..
	3e-29	cd00814, MetRS_core, This is the catalytic core domain of methionine tRNA synthetase (MetRS). This class I enzyme aminoacylates the 2'-OH of the nucleotide at the 3' of the appropriate tRNA. MetRS, which consists of the core domain and a anti-codon binding domain functions as a monomer. However, in some species, the anti-codon binding domain is followed by an EMAP domain. In this case, MetRS functions as a homodimer. The core domain is based on the Rossman fold and is responsible for the ATP-dependent formation of the enzyme bound aminoacyl-adenylate. It contains the characteristic class I HIGH and KMSKS motifs, which are involved in ATP binding. As a result of a deletion event, MetRS has a significantly shorter core domain insertion that IleRS, ValRS, and LeuR. Consequently, the MetRS insertion lacks the editing function..
	7e-29	COG0143, MetG, Methionyl-tRNA synthetase [Translation, ribosomal structure and biogenesis].
	1e-23	cd00802, class_I_aaRS_core, Class I amino acyl-tRNA synthetase (aaRS) catalytic core domain. These enzymes are mostly monomers, which aminoacylate the 2'-OH of the nucleotide at the 3' of the appropriate tRNA. The core domain is based on the Rossman fold and is responsible for the ATP-dependent formation of the enzyme bound aminoacyl-adenylate. It contains the characteristic class I HIGH and KMSKS motifs, which are involved in ATP binding..
	5e-20	cd00816, LeuRS_core_euk_arch, This is the catalytic core domain of archaeal/eukaryotic leucyl tRNA synthetase (LeuRS). This class I enzyme is a monomer, which aminoacylates the 2'-OH of the nucleotide at the 3' of the appropriate tRNA. The core domain is based on the Rossman fold and is responsible for the ATP-dependent formation of the enzyme bound aminoacyl-adenylate. It contains the characteristic class I HIGH and KMSKS motifs, which are involved in ATP binding. LeuRS has an insertion in the core domain, which is subject to both deletions and rearrangements and thus differs between prokaryotic LeuRS and archaeal/eukaryotic LeuRS. This editing region hydrolyzes mischarged cognate tRNAs and thus prevents the incorporation of chemically similar amino acids..
----------------------------------------------------
candidate #255:	b1976
likelihood ratios: Total 6.0e+04; Clust 2.0,1.4,2.0; BLAST ,,; KEGG 25.3,10.6,3.8; ExprEco 1.1,2.7,3.7; ExprSce ,,; FusE2 ,,; FusE5 ,,; FusE10 ,,;
gene name: b1976	 (NP_416484)	gi: 16129921	length: 278aa
description: hypothetical protein b1976 [Escherichia coli K12].
coverage: Bacteria[1e-163]
conserved domains: (Evalue, description)
	1e-110	COG3228, COG3228, Uncharacterized protein conserved in bacteria [Function unknown].
	4e-89	pfam06167, DUF980, Protein of unknown function (DUF980). Family of uncharacterised bacterial sequences..
----------------------------------------------------
candidate #256:	b0660
likelihood ratios: Total 6.0e+04; Clust 13.1,3.5,4.8; BLAST ,,; KEGG 1.5,2.8,27.1; ExprEco 1.6,1.3,1.1; ExprSce ,,; FusE2 ,,; FusE5 ,,; FusE10 ,,;
gene name: b0660	 (NP_415193)	gi: 16128643	length: 359aa
description: putative ATP-binding protein in pho regulon [Escherichia coli K12].
coverage: Archaea[3e-19] Bacteria[0.0]
conserved domains: (Evalue, description)
	1e-139	pfam02562, PhoH, PhoH-like protein. PhoH is a cytoplasmic protein and predicted ATPase that is induced by phosphate starvation..
	1e-124	COG1702, PhoH, Phosphate starvation-inducible protein PhoH, predicted ATPase [Signal transduction mechanisms].
	4e-37	COG1875, COG1875, Predicted ATPase related to phosphate starvation-inducible protein PhoH [Signal transduction mechanisms].
----------------------------------------------------
candidate #257:	b2365
likelihood ratios: Total 5.9e+04; Clust 2.2,1.6,1.3; BLAST ,,; KEGG 109.1,13.4,4.3; ExprEco 1.9,1.0,1.1; ExprSce ,,; FusE2 ,,; FusE5 ,,; FusE10 ,,;
gene name: b2365	 (NP_416866)	gi: 16130297	length: 445aa
description: transport protein (Gnt family) [Escherichia coli K12].
coverage: Archaea[2e-29] Bacteria[0.0]
conserved domains: (Evalue, description)
	1e-127	pfam02447, GntP_permease, GntP family permease. This is a family of integral membrane permeases that are involved in gluconate uptake. E. coli contains several members of this family including GntU, a low affinity transporter and GntT, a high affinity transporter..
	2e-90	COG2610, GntT, H+/gluconate symporter and related permeases [Carbohydrate transport and metabolism / Amino acid transport and metabolism].
----------------------------------------------------
candidate #258:	b3169
likelihood ratios: Total 5.9e+04; Clust 6.1,8.9,8.6; BLAST ,,; KEGG 1.2,1.4,3.2; ExprEco 2.4,3.0,3.2; ExprSce ,,; FusE2 ,,; FusE5 ,,; FusE10 ,,;
gene name: b3169	 (NP_417638)	gi: 16131061	length: 495aa
description: transcription pausing; L factor [Escherichia coli K12].
coverage: Bacteria[0.0] Eukaryota[3e-36]
conserved domains: (Evalue, description)
	4e-51	COG0195, NusA, Transcription elongation factor [Transcription].
----------------------------------------------------
candidate #259:	b0443
likelihood ratios: Total 5.8e+04; Clust 1.5,1.3,2.4; BLAST ,,; KEGG 8.1,4.8,8.4; ExprEco 7.1,2.4,2.3; ExprSce ,,; FusE2 ,,; FusE5 ,,; FusE10 ,,;
gene name: b0443	 (NP_414977)	gi: 16128428	length: 132aa
description: hypothetical protein b0443 [Escherichia coli K12].
coverage: Archaea[8e-06] Bacteria[3e-69]
conserved domains: (Evalue, description)
	1e-28	COG0824, FcbC, Predicted thioesterase [General function prediction only].
----------------------------------------------------
candidate #260:	b4148
likelihood ratios: Total 5.8e+04; Clust 3.5,2.6,2.7; BLAST ,,; KEGG 6.9,1.6,2.5; ExprEco 5.2,4.8,3.4; ExprSce ,,; FusE2 ,,; FusE5 ,,; FusE10 ,,;
gene name: b4148	 (NP_418572)	gi: 49176464	length: 155aa
description: quarternary ammonium compound transport protein (SMR family) [Escherichia coli K12].
coverage: Archaea[8e-24] Bacteria[7e-82]
conserved domains: (Evalue, description)
	7e-27	COG2076, EmrE, Membrane transporters of cations and cationic drugs [Inorganic ion transport and metabolism].
	6e-24	pfam00893, Multi_Drug_Res, Small Multidrug Resistance protein. This family is the Small Multidrug Resistance (SMR) family. Several members have been shown to export a range of toxins, including ethidium bromide and quaternary ammonium compounds, through coupling with proton influx..
----------------------------------------------------
candidate #261:	b0631
likelihood ratios: Total 5.8e+04; Clust 4.1,9.8,1.7; BLAST ,,; KEGG 3.6,2.9,7.6; ExprEco 3.3,2.8,1.2; ExprSce ,,; FusE2 ,,; FusE5 ,,; FusE10 ,,;
gene name: b0631	 (NP_415164)	gi: 16128614	length: 87aa
description: hypothetical protein b0631 [Escherichia coli K12].
coverage: Bacteria[2e-43]
conserved domains: (Evalue, description)
	9e-31	pfam04359, DUF493, Protein of unknown function (DUF493)..
----------------------------------------------------
candidate #262:	b0231
likelihood ratios: Total 5.7e+04; Clust 2.3,3.0,4.5; BLAST ,,; KEGG 3.3,13.1,1.1; ExprEco 2.5,3.0,5.1; ExprSce ,,; FusE2 ,,; FusE5 ,,; FusE10 ,,;
gene name: b0231	 (NP_414766)	gi: 16128217	length: 351aa
description: DNA polymerase IV [Escherichia coli K12].
coverage: Archaea[1e-53] Bacteria[0.0] Eukaryota[1e-167]
conserved domains: (Evalue, description)
	3e-95	COG0389, DinP, Nucleotidyltransferase/DNA polymerase involved in DNA repair [DNA replication, recombination, and repair].
	1e-91	pfam00817, IMS, impB/mucB/samB family. These proteins are involved in UV protection..
----------------------------------------------------
candidate #263:	b0768
likelihood ratios: Total 5.7e+04; Clust 1.3,1.8,1.4; BLAST ,,; KEGG 1.9,5.4,2.6; ExprEco 166.8,2.7,1.4; ExprSce ,,; FusE2 ,,; FusE5 ,,; FusE10 ,,;
gene name: b0768	 (NP_415289)	gi: 49176046	length: 338aa
description: putative transcriptional regulator (LysR family) [Escherichia coli K12].
coverage: Archaea[4e-17] Bacteria[0.0] Eukaryota[1e-21]
conserved domains: (Evalue, description)
	4e-42	COG0583, LysR, Transcriptional regulator [Transcription].
	2e-35	pfam03466, LysR_substrate, LysR substrate binding domain. The structure of this domain is known and is similar to the periplasmic binding proteins..
	4e-14	pfam00126, HTH_1, Bacterial regulatory helix-turn-helix protein, lysR family..
----------------------------------------------------
candidate #264:	b0781
likelihood ratios: Total 5.7e+04; Clust 4.0,1.5,10.3; BLAST ,,; KEGG 6.3,4.1,3.7; ExprEco 1.1,7.7,1.2; ExprSce ,,; FusE2 ,,; FusE5 ,,; FusE10 ,,;
gene name: b0781	 (NP_415302)	gi: 16128749	length: 329aa
description: molybdopterin biosynthesis protein A [Escherichia coli K12].
coverage: Archaea[1e-35] Bacteria[0.0] Eukaryota[4e-55]
conserved domains: (Evalue, description)
	1e-114	COG2896, MoaA, Molybdenum cofactor biosynthesis enzyme [Coenzyme metabolism].
	9e-39	pfam06463, Mob_synth_C, Molybdenum Cofactor Synthesis C. This region contains two iron-sulphur (3Fe-4S) binding sites. Mutations in this region of human MOCS1A cause MOCOD (Molybdenum Co-Factor Deficiency) type A..
	6e-22	pfam04055, Radical_SAM, Radical SAM superfamily..
	1e-17	COG0535, COG0535, Predicted Fe-S oxidoreductases [General function prediction only].
	7e-16	COG1964, COG1964, Predicted Fe-S oxidoreductases [General function prediction only].
	2e-13	COG0641, AslB, Arylsulfatase regulator (Fe-S oxidoreductase) [General function prediction only].
	1e-11	COG2100, COG2100, Predicted Fe-S oxidoreductase [General function prediction only].
----------------------------------------------------
candidate #265:	b3310
likelihood ratios: Total 5.7e+04; Clust 3.0,5.3,5.5; BLAST ,,; KEGG 4.7,1.4,3.6; ExprEco 1.7,2.3,6.7; ExprSce ,,; FusE2 ,,; FusE5 ,,; FusE10 ,,;
gene name: b3310	 (NP_417769)	gi: 16131189	length: 123aa
description: 50S ribosomal subunit protein L14 [Escherichia coli K12].
coverage: Archaea[1e-14] Bacteria[2e-63] Eukaryota[4e-37]
conserved domains: (Evalue, description)
	3e-44	pfam00238, Ribosomal_L14, Ribosomal protein L14p/L23e..
----------------------------------------------------
candidate #266:	b1634
likelihood ratios: Total 5.6e+04; Clust 12.0,4.8,1.6; BLAST ,,; KEGG 1.6,1.9,1.2; ExprEco 8.0,7.2,2.8; ExprSce ,,; FusE2 ,,; FusE5 ,,; FusE10 ,,;
gene name: b1634	 (NP_416151)	gi: 16129592	length: 500aa
description: putative peptide transport protein (POT family) [Escherichia coli K12].
coverage: Archaea[5e-06] Bacteria[0.0] Eukaryota[1e-21]
conserved domains: (Evalue, description)
	1e-138	COG3104, PTR2, Dipeptide/tripeptide permease [Amino acid transport and metabolism].
	1e-58	pfam00854, PTR2, POT family. The POT (proton-dependent oligopeptide transport) family all appear to be proton dependent transporters..
----------------------------------------------------
candidate #267:	b1776
likelihood ratios: Total 5.6e+04; Clust 3.2,171.6,1.3; BLAST ,,; KEGG 3.0,7.2,3.1; ExprEco 1.0,1.1,1.0; ExprSce ,,; FusE2 ,,; FusE5 ,,; FusE10 ,,;
gene name: b1776	 (NP_416290)	gi: 16129730	length: 358aa
description: hypothetical zinc-type alcohol dehydrogenase-like protein [Escherichia coli K12].
coverage: Archaea[5e-35] Bacteria[0.0] Eukaryota[7e-35]
conserved domains: (Evalue, description)
	8e-66	COG1063, Tdh, Threonine dehydrogenase and related Zn-dependent dehydrogenases [Amino acid transport and metabolism / General function prediction only].
	3e-53	pfam00107, ADH_zinc_N, Zinc-binding dehydrogenase..
	2e-49	COG1064, AdhP, Zn-dependent alcohol dehydrogenases [General function prediction only].
	6e-35	COG1062, AdhC, Zn-dependent alcohol dehydrogenases, class III [Energy production and conversion].
	3e-31	COG0604, Qor, NADPH:quinone reductase and related Zn-dependent oxidoreductases [Energy production and conversion / General function prediction only].
----------------------------------------------------
candidate #268:	b1116
likelihood ratios: Total 5.6e+04; Clust 4.8,1.3,2.5; BLAST ,,; KEGG 1.4,1.1,5.9; ExprEco 107.7,1.9,1.9; ExprSce ,,; FusE2 ,,; FusE5 ,,; FusE10 ,,;
gene name: b1116	 (NP_415634)	gi: 16129079	length: 399aa
description: transport protein of outer membrane lipoproteins (ABC superfamily, membrane) [Escherichia coli K12].
coverage: Archaea[6e-32] Bacteria[0.0]
conserved domains: (Evalue, description)
	1e-107	COG4591, LolE, ABC-type transport system, involved in lipoprotein release, permease component [Cell envelope biogenesis, outer membrane].
	7e-25	pfam02687, FtsX, Predicted permease. This is a family of predicted permeases and hypothetical transmembrane proteins. One member has been shown to transport lipids targeted to the outer membrane across the inner membrane. Two members have been shown to require ATP..
	4e-13	COG0577, SalY, ABC-type antimicrobial peptide transport system, permease component [Defense mechanisms].
----------------------------------------------------
candidate #269:	b3269
likelihood ratios: Total 5.6e+04; Clust 2.6,1.7,2.1; BLAST ,,; KEGG 1.5,1.6,9.2; ExprEco 6.5,7.0,6.3; ExprSce ,,; FusE2 ,,; FusE5 ,,; FusE10 ,,;
gene name: b3269	 (YP_026209)	gi: 49176333	length: 393aa
description: putative amino acid transport protein (ABC superfamily, membrane) [Escherichia coli K12].
coverage: Archaea[2e-17] Bacteria[0.0] Eukaryota[3e-11]
conserved domains: (Evalue, description)
	1e-165	COG4597, BatB, ABC-type amino acid transport system, permease component [Amino acid transport and metabolism].
	5e-27	COG0765, HisM, ABC-type amino acid transport system, permease component [Amino acid transport and metabolism].
	2e-17	COG4160, ArtM, ABC-type arginine/histidine transport system, permease component [Amino acid transport and metabolism].
	4e-15	COG4215, ArtQ, ABC-type arginine transport system, permease component [Amino acid transport and metabolism].
----------------------------------------------------
candidate #270:	b1482
likelihood ratios: Total 5.5e+04; Clust 4.4,4.0,1.8; BLAST ,,; KEGG 3.3,3.5,1.9; ExprEco 3.7,11.8,1.8; ExprSce ,,; FusE2 ,,; FusE5 ,,; FusE10 ,,;
gene name: b1482	 (NP_415999)	gi: 16129441	length: 143aa
description: osmotically inducible protein [Escherichia coli K12].
coverage: Bacteria[2e-76] Eukaryota[7e-15]
conserved domains: (Evalue, description)
	8e-30	COG1764, OsmC, Predicted redox protein, regulator of disulfide bond formation [Posttranslational modification, protein turnover, chaperones].
	2e-20	pfam02566, OsmC, OsmC-like protein. Osmotically inducible protein C (OsmC) is a stress -induced protein found in E. Coli. This family also contains a organic hydroperoxide detoxification protein that has a novel pattern of oxidative stress regulation..
----------------------------------------------------
candidate #271:	b0053
likelihood ratios: Total 5.5e+04; Clust 2.0,2.0,25.7; BLAST ,,; KEGG 1.4,2.7,1.2; ExprEco 1.8,3.1,20.2; ExprSce ,,; FusE2 ,,; FusE5 ,,; FusE10 ,,;
gene name: b0053	 (NP_414595)	gi: 16128047	length: 428aa
description: peptidyl-prolyl cis-trans isomerase (PPIase), involved in maturation of outer membrane proteins [Escherichia coli K12].
coverage: Bacteria[0.0] Eukaryota[4e-06]
conserved domains: (Evalue, description)
	2e-25	pfam00639, Rotamase, PPIC-type PPIASE domain. Rotamases increase the rate of protein folding by catalysing the interconversion of cis-proline and trans-proline..
	3e-22	COG0760, SurA, Parvulin-like peptidyl-prolyl isomerase [Posttranslational modification, protein turnover, chaperones].
----------------------------------------------------
candidate #272:	b0658
likelihood ratios: Total 5.5e+04; Clust 17.8,9.8,2.7; BLAST ,,; KEGG 2.4,1.4,1.4; ExprEco 3.5,2.3,2.9; ExprSce ,,; FusE2 ,,; FusE5 ,,; FusE10 ,,;
gene name: b0658	 (NP_415191)	gi: 16128641	length: 292aa
description: putative integral membrane protein [Escherichia coli K12].
coverage: Archaea[1e-38] Bacteria[1e-163] Eukaryota[4e-39]
conserved domains: (Evalue, description)
	1e-132	COG4535, CorC, Putative Mg2+ and Co2+ transporter CorC [Inorganic ion transport and metabolism].
	1e-64	COG1253, TlyC, Hemolysins and related proteins containing CBS domains [General function prediction only].
	8e-44	COG4536, CorB, Putative Mg2+ and Co2+ transporter CorB [Inorganic ion transport and metabolism].
	4e-18	pfam03471, CorC_HlyC, Transporter associated domain. This small domain is found in a family of proteins with the pfam01595 domain and two CBS domains with this domain found at the C-terminus of the proteins, the domain is also found at the C terminus of some Na+/H+ antiporters. This domain is also found in CorC that is involved in Magnesium and cobalt efflux. The function of this domain is uncertain but might be involved in modulating transport of ion substrates..
----------------------------------------------------
candidate #273:	b0095
likelihood ratios: Total 5.4e+04; Clust 2.0,2.1,7.3; BLAST ,,; KEGG 3.2,1.4,6.0; ExprEco 11.9,3.8,1.4; ExprSce ,,; FusE2 ,,; FusE5 ,,; FusE10 ,,;
gene name: b0095	 (NP_414637)	gi: 16128088	length: 383aa
description: cell division; forms circumferential ring; tubulin-like GTP-binding protein and GTPase [Escherichia coli K12].
coverage: Archaea[4e-77] Bacteria[0.0] Eukaryota[8e-88]
conserved domains: (Evalue, description)
	1e-102	COG0206, FtsZ, Cell division GTPase [Cell division and chromosome partitioning].
	6e-69	cd00286, Tubulin/FtsZ, Tubulin/FtsZ: Family includes tubulin alpha, beta and gamma chains, and FtsZ, which are involved in polymer formation. Tubulin is the major compontent of microtubules, and also exists in the form of heterodimer and curved oligomer. Microtubules exist in all eukaryotic cells and are responsible for many functions, including cellular transport, cell motility, and mitosis. FtsZ forms a ring-shaped septum at the site of bacterial cell division, which is required for constriction of cell membrane and cell envelope to yield two daughter cells. FtsZ can polymerise into tubes, sheets, and rings in vitro and is ubiquitous in eubacteria, archaea, and chloroplasts..
	4e-47	pfam00091, Tubulin, Tubulin/FtsZ family, GTPase domain. This family includes the tubulin alpha, beta and gamma chains, as well as the bacterial FtsZ family of proteins. Members of this family are involved in polymer formation. FtsZ is the polymer-forming protein of bacterial cell division. It is part of a ring in the middle of the dividing cell that is required for constriction of cell membrane and cell envelope to yield two daughter cells. FtsZ and tubulin are GTPases. FtsZ can polymerise into tubes, sheets, and rings in vitro and is ubiquitous in eubacteria and archaea. Tubulin is the major component of microtubules..
	3e-15	pfam03953, Tubulin_C, Tubulin/FtsZ family, C-terminal domain. This family includes the tubulin alpha, beta and gamma chains, as well as the bacterial FtsZ family of proteins. Members of this family are involved in polymer formation. FtsZ is the polymer-forming protein of bacterial cell division. It is part of a ring in the middle of the dividing cell that is required for constriction of cell membrane and cell envelope to yield two daughter cells. FtsZ and tubulin are GTPases. FtsZ can polymerise into tubes, sheets, and rings in vitro and is ubiquitous in eubacteria and archaea. Tubulin is the major component of microtubules..
----------------------------------------------------
candidate #274:	b3175
likelihood ratios: Total 5.4e+04; Clust 6.4,17.1,6.3; BLAST ,,; KEGG 1.1,1.1,1.9; ExprEco 9.5,2.0,1.9; ExprSce ,,; FusE2 ,,; FusE5 ,,; FusE10 ,,;
gene name: b3175	 (NP_417642)	gi: 16131065	length: 110aa
description: preprotein translocase, membrane component, transport across inner membrane (General Secretory Pathway) [Escherichia coli K12].
coverage: Bacteria[4e-55]
conserved domains: (Evalue, description)
	2e-17	pfam03840, SecG, Preprotein translocase SecG subunit..
	3e-17	COG1314, SecG, Preprotein translocase subunit SecG [Intracellular trafficking and secretion].
----------------------------------------------------
candidate #275:	b4263
likelihood ratios: Total 5.4e+04; Clust 1.8,2.8,3.1; BLAST ,,; KEGG 3.0,11.4,2.0; ExprEco 3.5,7.2,1.9; ExprSce ,,; FusE2 ,,; FusE5 ,,; FusE10 ,,;
gene name: b4263	 (NP_418684)	gi: 16132085	length: 500aa
description: putative enzyme contains P-loop containing nucleotide triphosphate hydrolase domain [Escherichia coli K12].
coverage: Archaea[8e-06] Bacteria[0.0]
conserved domains: (Evalue, description)
	0.0	pfam05872, DUF853, Bacterial protein of unknown function (DUF853). This family consists of several bacterial proteins of unknown function. One member is thought to be an ATPase..
	2e-43	COG0433, COG0433, Predicted ATPase [General function prediction only].
----------------------------------------------------
candidate #276:	b1296
likelihood ratios: Total 5.3e+04; Clust 1.4,1.8,1.3; BLAST ,,; KEGG 20.4,9.3,3.6; ExprEco 3.2,3.3,2.4; ExprSce ,,; FusE2 ,,; FusE5 ,,; FusE10 ,,;
gene name: b1296	 (NP_415812)	gi: 49176094	length: 479aa
description: putative amino acid/amine transport protein [Escherichia coli K12].
coverage: Archaea[1e-26] Bacteria[0.0] Eukaryota[8e-25]
conserved domains: (Evalue, description)
	4e-35	COG0531, PotE, Amino acid transporters [Amino acid transport and metabolism].
	5e-26	pfam00324, AA_permease, Amino acid permease..
	1e-23	COG0833, LysP, Amino acid transporters [Amino acid transport and metabolism].
	5e-22	COG1113, AnsP, Gamma-aminobutyrate permease and related permeases [Amino acid transport and metabolism].
----------------------------------------------------
candidate #277:	b3202
likelihood ratios: Total 5.3e+04; Clust 28.1,6.2,3.6; BLAST ,,; KEGG 1.3,2.5,1.2; ExprEco 3.5,2.2,2.6; ExprSce ,,; FusE2 ,,; FusE5 ,,; FusE10 ,,;
gene name: b3202	 (NP_417669)	gi: 16131092	length: 477aa
description: RNA polymerase, sigma(54 or 60) factor; nitrogen and fermentation regulation [Escherichia coli K12].
coverage: Bacteria[0.0]
conserved domains: (Evalue, description)
	1e-150	COG1508, RpoN, DNA-directed RNA polymerase specialized sigma subunit, sigma54 homolog [Transcription].
	8e-68	pfam04963, Sigma54_CBD, Sigma-54 factor, core binding domain. This domain makes a direct interaction with the core RNA polymerase, to form an enhancer dependent holoenzyme. The centre of this domain contains a very weak similarity to a helix-turn-helix motif (excluded from the alignment), which may represent the other DNA binding domain..
	1e-66	pfam04552, Sigma54_DBD, Sigma-54, DNA binding domain. This DNA binding domain is based on peptide fragmentation data. This domain is proximal to DNA in the promoter/holoenzyme complex. Furthermore this region contains a putative helix-turn-helix motif. At the C-terminus, there is a highly conserved region known as the RpoN box and is the signature of the sigma-54 proteins. .
	1e-10	pfam00309, Sigma54_AID, Sigma-54 factor, Activator interacting domain (AID). The sigma-54 holoenzyme is an enhancer dependent form of the RNA polymerase. The AID is necessary for activator interaction. In addition, the AID also inhibits transcription initiation in the sigma-54 holoenzyme prior to interaction with the activator..
----------------------------------------------------
candidate #278:	b0014
likelihood ratios: Total 5.3e+04; Clust 8.7,2.1,5.9; BLAST ,,; KEGG 1.5,1.1,1.2; ExprEco 25.9,2.9,3.4; ExprSce ,,; FusE2 ,,; FusE5 ,,; FusE10 ,,;
gene name: b0014	 (NP_414555)	gi: 16128008	length: 638aa
description: chaperone Hsp70 in DNA biosynthesis/cell division [Escherichia coli K12].
coverage: Archaea[0.0] Bacteria[0.0] Eukaryota[0.0]
conserved domains: (Evalue, description)
	0.0	pfam00012, HSP70, Hsp70 protein. Hsp70 chaperones help to fold many proteins. Hsp70 assisted folding involves repeated cycles of substrate binding and release. Hsp70 activity is ATP dependent. Hsp70 proteins are made up of two regions: the amino terminus is the ATPase domain and the carboxyl terminus is the substrate binding region..
	0.0	COG0443, DnaK, Molecular chaperone [Posttranslational modification, protein turnover, chaperones].
	3e-13	COG1077, MreB, Actin-like ATPase involved in cell morphogenesis [Cell division and chromosome partitioning].
	1e-12	pfam06723, MreB_Mbl, MreB/Mbl protein. This family consists of bacterial MreB and Mbl proteins as well as two related archaeal sequences. MreB is known to be a rod shape-determining protein in bacteria and goes to make up the bacterial cytoskeleton. Genes coding for MreB/Mbl are only found in elongated bacteria, not in coccoid forms. It has been speculated that constituents of the eukaryotic cytoskeleton (tubulin, actin) may have evolved from prokaryotic precursor proteins closely related to today's bacterial proteins FtsZ and MreB/Mbl..
----------------------------------------------------
candidate #279:	b2892
likelihood ratios: Total 5.3e+04; Clust 4.9,2.2,9.7; BLAST ,,; KEGG 15.9,1.6,4.6; ExprEco 2.6,1.3,1.2; ExprSce ,,; FusE2 ,,; FusE5 ,,; FusE10 ,,;
gene name: b2892	 (NP_417368)	gi: 16130794	length: 577aa
description: ssDNA exonuclease, 5' --> 3' specific [Escherichia coli K12].
coverage: Bacteria[0.0]
conserved domains: (Evalue, description)
	1e-119	COG0608, RecJ, Single-stranded DNA-specific exonuclease [DNA replication, recombination, and repair].
	2e-23	pfam01368, DHH, DHH family. It is predicted that this family of proteins all perform a phosphoesterase function. It included the single stranded DNA exonuclease RecJ..
----------------------------------------------------
candidate #280:	b4350
likelihood ratios: Total 5.2e+04; Clust 1.6,2.9,1.8; BLAST ,,; KEGG 4.6,2.5,2.6; ExprEco 12.0,4.4,3.7; ExprSce ,,; FusE2 ,,; FusE5 ,,; FusE10 ,,;
gene name: b4350	 (NP_418770)	gi: 16132171	length: 1188aa
description: endonuclease R, host restriction [Escherichia coli K12].
coverage: Archaea[5e-90] Bacteria[0.0] Eukaryota[9e-13]
conserved domains: (Evalue, description)
	0.0	COG4096, HsdR, Type I site-specific restriction-modification system, R (restriction) subunit and related helicases [Defense mechanisms].
	8e-30	COG1061, SSL2, DNA or RNA helicases of superfamily II [Transcription / DNA replication, recombination, and repair].
	2e-14	COG0610, COG0610, Type I site-specific restriction-modification system, R (restriction) subunit and related helicases [Defense mechanisms].
	1e-13	smart00487, DEXDc, DEAD-like helicases superfamily; .
	4e-13	cd00046, DEXDc, DEAD-like helicases superfamily. A diverse family of proteins involved in ATP-dependent RNA or DNA unwinding. This domain contains the ATP-binding region..
	1e-12	cd00269, DEXHc, DEXH-box helicases. A diverse family of proteins involved in ATP-dependent DNA or RNA unwinding, needed in a variety of cellular processes. The name derives from the sequence of the Walker B motif (motif II). This domain contains the ATP-binding region..
----------------------------------------------------
candidate #281:	b2294
likelihood ratios: Total 5.2e+04; Clust 4.4,1.6,2.3; BLAST ,,; KEGG 40.4,8.7,6.2; ExprEco 1.2,1.1,1.1; ExprSce ,,; FusE2 ,,; FusE5 ,,; FusE10 ,,;
gene name: b2294	 (NP_416797)	gi: 16130229	length: 170aa
description: hypothetical protein b2294 [Escherichia coli K12].
coverage: Archaea[4e-16] Bacteria[4e-96]
conserved domains: (Evalue, description)
	6e-69	pfam03887, YfbU, YfbU domain. This presumed domain is about 160 residues long. It is found in archaebacteria and eubacteria. In one member it is associated with a helix-turn-helix domain. This suggests that this may be a ligand binding domain..
----------------------------------------------------
candidate #282:	b3205
likelihood ratios: Total 5.2e+04; Clust 24.0,7.1,3.4; BLAST ,,; KEGG 1.3,1.1,1.2; ExprEco 7.6,2.8,2.7; ExprSce ,,; FusE2 ,,; FusE5 ,,; FusE10 ,,;
gene name: b3205	 (NP_417672)	gi: 16131095	length: 284aa
description: hypothetical protein b3205 [Escherichia coli K12].
coverage: Bacteria[1e-160]
conserved domains: (Evalue, description)
	1e-130	pfam03668, ATP_bind_2, P-loop ATPase protein family. This family contains an ATP-binding site and could be an ATPase (personal obs:C Yeats)..
	1e-112	COG1660, COG1660, Predicted P-loop-containing kinase [General function prediction only].
----------------------------------------------------
candidate #283:	b3764
likelihood ratios: Total 5.2e+04; Clust 2.3,9.7,2.6; BLAST ,,; KEGG 6.7,3.4,2.4; ExprEco 1.4,2.6,4.3; ExprSce ,,; FusE2 ,,; FusE5 ,,; FusE10 ,,;
gene name: b3764	 (NP_418213)	gi: 16131624	length: 112aa
description: putative transcriptional regulator with pssR [Escherichia coli K12].
coverage: Bacteria[1e-61]
----------------------------------------------------
candidate #284:	b3300
likelihood ratios: Total 5.1e+04; Clust 3.3,6.3,5.1; BLAST ,,; KEGG 2.0,2.6,4.9; ExprEco 1.2,3.4,4.8; ExprSce ,,; FusE2 ,,; FusE5 ,,; FusE10 ,,;
gene name: b3300	 (NP_417759)	gi: 16131179	length: 443aa
description: preprotein translocase, membrane component, transport across inner membrane (General Secretory Pathway) [Escherichia coli K12].
coverage: Archaea[3e-14] Bacteria[0.0] Eukaryota[9e-76]
conserved domains: (Evalue, description)
	1e-130	COG0201, SecY, Preprotein translocase subunit SecY [Intracellular trafficking and secretion].
	1e-111	pfam00344, SecY, eubacterial secY protein..
----------------------------------------------------
candidate #285:	b4310
likelihood ratios: Total 5.1e+04; Clust 1.7,76.1,78.7; BLAST ,,; KEGG 1.1,1.1,1.2; ExprEco 1.5,1.7,1.2; ExprSce ,,; FusE2 ,,; FusE5 ,,; FusE10 ,,;
gene name: b4310	 (NP_418730)	gi: 49176487	length: 404aa
description: putative enzyme contains galactose oxidase-like domain [Escherichia coli K12].
coverage: Archaea[5e-06] Bacteria[0.0] Eukaryota[4e-06]
conserved domains: (Evalue, description)
	1e-137	COG3055, COG3055, Uncharacterized protein conserved in bacteria [Function unknown].
----------------------------------------------------
candidate #286:	b0172
likelihood ratios: Total 5.1e+04; Clust 2.9,1.9,18.1; BLAST ,,; KEGG 2.0,1.4,3.7; ExprEco 6.1,2.6,3.0; ExprSce ,,; FusE2 ,,; FusE5 ,,; FusE10 ,,;
gene name: b0172	 (NP_414714)	gi: 16128165	length: 185aa
description: ribosome releasing factor [Escherichia coli K12].
coverage: Bacteria[7e-97] Eukaryota[2e-42]
conserved domains: (Evalue, description)
	3e-57	cd00520, RRF, Ribosome recycling factor (RRF). Ribosome recycling factor dissociates the posttermination complex, composed of the ribosome, deacylated tRNA, and mRNA, after termination of translation. Thus ribosomes are "recycled" and ready for another round of protein synthesis. RRF is believed to bind the ribosome at the A-site in a manner that mimics tRNA, but the specific mechanisms remain unclear. RRF is essential for bacterial growth. It is not necessary for cell growth in archaea or eukaryotes, but is found in mitochondria or chloroplasts of some eukaryotic species..
	1e-52	pfam01765, RRF, Ribosome recycling factor. The ribosome recycling factor (RRF / ribosome release factor) dissociates the ribosome from the mRNA after termination of translation, and is essential bacterial growth. Thus ribosomes are "recycled" and ready for another round of protein synthesis..
----------------------------------------------------
candidate #287:	b4059
likelihood ratios: Total 5.1e+04; Clust 4.2,2.2,4.0; BLAST ,,; KEGG 1.2,1.4,6.7; ExprEco 12.3,2.3,4.2; ExprSce ,,; FusE2 ,,; FusE5 ,,; FusE10 ,,;
gene name: b4059	 (NP_418483)	gi: 16131885	length: 178aa
description: ssDNA-binding protein [Escherichia coli K12].
coverage: Bacteria[1e-101] Eukaryota[3e-21]
conserved domains: (Evalue, description)
	6e-40	COG0629, Ssb, Single-stranded DNA-binding protein [DNA replication, recombination, and repair].
	4e-35	pfam00436, SSB, Single-strand binding protein family. This family includes single stranded binding proteins and also the primosomal replication protein N (PriB). PriB forms a complex with PriA, PriC and ssDNA..
----------------------------------------------------
candidate #288:	b2879
likelihood ratios: Total 5.1e+04; Clust 1.6,1.5,1.6; BLAST ,,; KEGG 33.1,15.9,3.1; ExprEco 1.6,2.5,2.0; ExprSce ,,; FusE2 ,,; FusE5 ,,; FusE10 ,,;
gene name: b2879	 (NP_417355)	gi: 49176278	length: 464aa
description: soluble protein involved in cell viability at the beginning of stationary phase [Escherichia coli K12].
coverage: Archaea[4e-33] Bacteria[0.0] Eukaryota[2e-12]
conserved domains: (Evalue, description)
	1e-99	cd01298, ATZ_TRZ_like, TRZ/ATZ family contains enzymes from the atrazine degradation pathway and related hydrolases. Atrazine, a chlorinated herbizide, can be catabolized by a variety of different bacteria. The first three steps of the atrazine dehalogenation pathway are catalyzed by atrazine chlorohydrolase (AtzA), hydroxyatrazine ethylaminohydrolase (AtzB), and N-isopropylammelide N-isopropylaminohydrolase (AtzC). All three enzymes belong to the superfamily of metal dependent hydrolases. AtzA and AtzB, beside other related enzymes are represented in this CD..
	2e-61	COG0402, SsnA, Cytosine deaminase and related metal-dependent hydrolases [Nucleotide transport and metabolism / General function prediction only].
	1e-20	pfam01979, Amidohydro_1, Amidohydrolase family. This family of enzymes are a a large metal dependent hydrolase superfamily. The family includes Adenine deaminase EC:3.5.4.2 that hydrolyses adenine to form hypoxanthine and ammonia. Adenine deaminases reaction is important for adenine utilisation as a purine and also as a nitrogen source. This family also includes dihydroorotase and N-acetylglucosamine-6-phosphate deacetylases, EC:3.5.1.25 These enzymes catalyse the reaction N-acetyl-D-glucosamine 6-phosphate + H2O <=> D-glucosamine 6-phosphate + acetate. This family includes the catalytic domain of urease alpha subunit. Dihydroorotases (EC:3.5.2.3) are also included. .
	1e-16	cd01312, Met_dep_hydrolase_D, Metallo-dependent hydrolases, subgroup D is part of the superfamily of metallo-dependent hydrolases, a large group of proteins that show conservation in their 3-dimensional fold (TIM barrel) and in details of their active site. The vast majority of the members have a conserved metal binding site, involving four histidines and one aspartic acid residue. In the common reaction mechanism, the metal ion (or ions) deprotonate a water molecule for a nucleophilic attack on the substrate. The function of this subgroup is unknown..
	8e-13	cd01313, Met_dep_hydrolase_E, Metallo-dependent hydrolases, subgroup D is part of the superfamily of metallo-dependent hydrolases, a large group of proteins that show conservation in their 3-dimensional fold (TIM barrel) and in details of their active site. The vast majority of the members have a conserved metal binding site, involving four histidines and one aspartic acid residue. In the common reaction mechanism, the metal ion (or ions) deprotonate a water molecule for a nucleophilic attack on the substrate. The function of this subgroup is unknown..
	2e-12	COG1228, HutI, Imidazolonepropionase and related amidohydrolases [Secondary metabolites biosynthesis, transport, and catabolism].
----------------------------------------------------
candidate #289:	b3469
likelihood ratios: Total 5.1e+04; Clust 6.7,3.4,3.5; BLAST ,,; KEGG 4.9,3.6,2.0; ExprEco 1.5,4.6,2.6; ExprSce ,,; FusE2 ,,; FusE5 ,,; FusE10 ,,;
gene name: b3469	 (NP_417926)	gi: 16131341	length: 732aa
description: Pb/Cd/Zn/Hg transporting ATPase (P-type ATPase family) [Escherichia coli K12].
coverage: Archaea[1e-116] Bacteria[0.0] Eukaryota[5e-91]
conserved domains: (Evalue, description)
	0.0	COG2217, ZntA, Cation transport ATPase [Inorganic ion transport and metabolism].
	1e-56	pfam00122, E1-E2_ATPase, E1-E2 ATPase..
	2e-55	COG2216, KdpB, High-affinity K+ transport system, ATPase chain B [Inorganic ion transport and metabolism].
	3e-32	COG0474, MgtA, Cation transport ATPase [Inorganic ion transport and metabolism].
	8e-14	pfam00702, Hydrolase, haloacid dehalogenase-like hydrolase. This family are structurally different from the alpha/ beta hydrolase family (pfam00561). This family includes L-2-haloacid dehalogenase, epoxide hydrolases and phosphatases. The structure of the family consists of two domains. One is an inserted four helix bundle, which is the least well conserved region of the alignment. The rest of the fold is composed of the core alpha/beta domain..
----------------------------------------------------
candidate #290:	b4262
likelihood ratios: Total 5.1e+04; Clust 3.4,2.4,5.9; BLAST ,,; KEGG 4.4,6.3,1.7; ExprEco 2.0,6.6,1.7; ExprSce ,,; FusE2 ,,; FusE5 ,,; FusE10 ,,;
gene name: b4262	 (NP_418683)	gi: 49176481	length: 361aa
description: putative transmembrane protein, transport [Escherichia coli K12].
coverage: Bacteria[0.0]
conserved domains: (Evalue, description)
	2e-58	pfam03739, YjgP_YjgQ, Predicted permease YjgP/YjgQ family. Members of this family are predicted integral membrane proteins of unknown function. They are about 350 amino acids long and contain about 6 transmembrane regions. They are predicted to be permeases although there is no verification of this..
----------------------------------------------------
candidate #291:	b3185
likelihood ratios: Total 5.0e+04; Clust 6.5,4.5,4.5; BLAST ,,; KEGG 1.2,1.4,6.5; ExprEco 4.3,4.1,1.9; ExprSce ,,; FusE2 ,,; FusE5 ,,; FusE10 ,,;
gene name: b3185	 (NP_417652)	gi: 16131075	length: 85aa
description: 50S ribosomal subunit protein L27 [Escherichia coli K12].
coverage: Bacteria[2e-42] Eukaryota[2e-22]
conserved domains: (Evalue, description)
	2e-26	pfam01016, Ribosomal_L27, Ribosomal L27 protein..
----------------------------------------------------
candidate #292:	b0439
likelihood ratios: Total 5.0e+04; Clust 7.2,1.8,9.8; BLAST ,,; KEGG 1.7,3.3,2.7; ExprEco 2.4,5.0,2.2; ExprSce ,,; FusE2 ,,; FusE5 ,,; FusE10 ,,;
gene name: b0439	 (NP_414973)	gi: 16128424	length: 784aa
description: DNA-binding ATP-dependent protease La; heat shock K-protein [Escherichia coli K12].
coverage: Archaea[1e-176] Bacteria[0.0] Eukaryota[1e-162]
conserved domains: (Evalue, description)
	0.0	COG0466, Lon, ATP-dependent Lon protease, bacterial type [Posttranslational modification, protein turnover, chaperones].
	6e-95	pfam05362, Lon_C, Lon protease (S16) C-terminal proteolytic domain. The Lon serine proteases must hydrolyse ATP to degrade protein substrates. In Escherichia coli, these proteases are involved in turnover of intracellular proteins, including abnormal proteins following heat-shock. The active site for protease activity resides in a C-terminal domain. The Lon proteases are classified as family S16 in Merops..
	1e-47	pfam02190, LON, ATP-dependent protease La (LON) domain..
	2e-25	COG1067, LonB, Predicted ATP-dependent protease [Posttranslational modification, protein turnover, chaperones].
	3e-19	pfam00004, AAA, ATPase family associated with various cellular activities (AAA). AAA family proteins often perform chaperone-like functions that assist in the assembly, operation, or disassembly of protein complexes..
	3e-12	COG2802, COG2802, Uncharacterized protein, similar to the N-terminal domain of Lon protease [General function prediction only].
	3e-11	COG0714, COG0714, MoxR-like ATPases [General function prediction only].
	3e-11	COG1750, COG1750, Archaeal serine proteases [General function prediction only].
----------------------------------------------------
candidate #293:	b2062
likelihood ratios: Total 5.0e+04; Clust 2.2,2.0,2.4; BLAST ,,; KEGG 8.1,43.5,4.5; ExprEco 1.5,1.4,1.5; ExprSce ,,; FusE2 ,,; FusE5 ,,; FusE10 ,,;
gene name: b2062	 (NP_416566)	gi: 16130002	length: 379aa
description: putative polysaccharide export protein [Escherichia coli K12].
coverage: Bacteria[0.0]
conserved domains: (Evalue, description)
	6e-32	pfam02563, Poly_export, Polysaccharide biosynthesis/export protein. This is a family of periplasmic proteins involved in polysaccharide biosynthesis and/or export..
----------------------------------------------------
candidate #294:	b3349
likelihood ratios: Total 5.0e+04; Clust 4.5,2.8,4.1; BLAST ,,; KEGG 9.6,2.5,1.3; ExprEco 3.7,2.1,3.9; ExprSce ,,; FusE2 ,,; FusE5 ,,; FusE10 ,,;
gene name: b3349	 (NP_417808)	gi: 16131228	length: 196aa
description: FKBP-type peptidyl prolyl cis-trans isomerase (rotamase) [Escherichia coli K12].
coverage: Archaea[2e-16] Bacteria[1e-116] Eukaryota[1e-08]
conserved domains: (Evalue, description)
	1e-49	COG1047, SlpA, FKBP-type peptidyl-prolyl cis-trans isomerases 2 [Posttranslational modification, protein turnover, chaperones].
----------------------------------------------------
candidate #295:	b3635
likelihood ratios: Total 4.9e+04; Clust 4.3,6.0,4.4; BLAST ,,; KEGG 1.1,1.3,1.1; ExprEco 9.5,6.1,4.4; ExprSce ,,; FusE2 ,,; FusE5 ,,; FusE10 ,,;
gene name: b3635	 (NP_418092)	gi: 16131506	length: 269aa
description: formamidopyrimidine DNA glycosylase [Escherichia coli K12].
coverage: Archaea[3e-19] Bacteria[1e-156] Eukaryota[1e-20]
conserved domains: (Evalue, description)
	1e-107	COG0266, Nei, Formamidopyrimidine-DNA glycosylase [DNA replication, recombination, and repair].
	8e-35	pfam01149, Fapy_DNA_glyco, Formamidopyrimidine-DNA glycosylase N-terminal domain. Formamidopyrimidine-DNA glycosylase (Fpg) is a DNA repair enzyme that excises oxidised purines from damaged DNA. This family is the N-terminal domain contains eight beta-strands, forming a beta-sandwich with two alpha-helices parallel to its edges..
	7e-32	pfam06831, H2TH, Formamidopyrimidine-DNA glycosylase H2TH domain. Formamidopyrimidine-DNA glycosylase (Fpg) is a DNA repair enzyme that excises oxidised purines from damaged DNA. This family is the central domain containing the DNA-binding helix-two turn-helix domain..
----------------------------------------------------
candidate #296:	b3423
likelihood ratios: Total 4.9e+04; Clust 2.4,14.1,18.0; BLAST ,,; KEGG 1.3,1.0,1.2; ExprEco 4.3,2.8,4.2; ExprSce ,,; FusE2 ,,; FusE5 ,,; FusE10 ,,;
gene name: b3423	 (NP_417881)	gi: 16131297	length: 252aa
description: repressor of the glp operon [Escherichia coli K12].
coverage: Archaea[2e-28] Bacteria[1e-140] Eukaryota[9e-91]
conserved domains: (Evalue, description)
	1e-80	pfam00455, DeoR, Bacterial regulatory proteins, deoR family..
	5e-76	COG1349, GlpR, Transcriptional regulators of sugar metabolism [Transcription / Carbohydrate transport and metabolism].
	2e-15	smart00420, HTH_DEOR, helix_turn_helix, Deoxyribose operon repressor; .
----------------------------------------------------
candidate #297:	b2124
likelihood ratios: Total 4.9e+04; Clust 51.9,3.4,7.7; BLAST ,,; KEGG 1.3,4.8,1.8; ExprEco 1.4,1.7,1.3; ExprSce ,,; FusE2 ,,; FusE5 ,,; FusE10 ,,;
gene name: b2124	 (NP_416628)	gi: 16130062	length: 156aa
description: hypothetical protein b2124 [Escherichia coli K12].
coverage: Bacteria[2e-83]
conserved domains: (Evalue, description)
	6e-64	pfam07308, DUF1456, Protein of unknown function (DUF1456). This family consists of several hypothetical bacterial proteins of around 150 residues in length. The function of this family is unknown..
----------------------------------------------------
candidate #298:	b0111
likelihood ratios: Total 4.9e+04; Clust 1.9,1.5,1.8; BLAST ,,; KEGG 43.6,7.1,2.4; ExprEco 3.2,2.6,1.5; ExprSce ,,; FusE2 ,,; FusE5 ,,; FusE10 ,,;
gene name: b0111	 (NP_414653)	gi: 16128104	length: 284aa
description: putative transmembrane protein, putative protease [Escherichia coli K12].
coverage: Bacteria[1e-163]
conserved domains: (Evalue, description)
	3e-96	COG3725, AmpE, Membrane protein required for beta-lactamase induction [Defense mechanisms].
----------------------------------------------------
candidate #299:	b2379
likelihood ratios: Total 4.8e+04; Clust 90.7,3.7,3.2; BLAST ,,; KEGG 2.1,2.0,3.7; ExprEco 1.2,1.7,1.5; ExprSce ,,; FusE2 ,,; FusE5 ,,; FusE10 ,,;
gene name: b2379	 (NP_416880)	gi: 16130311	length: 412aa
description: putative PLP-dependent aminotransferase [Escherichia coli K12].
coverage: Archaea[6e-91] Bacteria[0.0] Eukaryota[2e-35]
conserved domains: (Evalue, description)
	1e-107	COG0436, COG0436, Aspartate/tyrosine/aromatic aminotransferase [Amino acid transport and metabolism].
	5e-40	pfam00155, Aminotran_1_2, Aminotransferase class I and II..
	5e-40	COG1167, ARO8, Transcriptional regulators containing a DNA-binding HTH domain and an aminotransferase domain (MocR family) and their eukaryotic orthologs [Transcription / Amino acid transport and metabolism].
	1e-34	COG1168, MalY, Bifunctional PLP-dependent enzyme with beta-cystathionase and maltose regulon repressor activities [Amino acid transport and metabolism].
	1e-34	COG0079, HisC, Histidinol-phosphate/aromatic aminotransferase and cobyric acid decarboxylase [Amino acid transport and metabolism].
----------------------------------------------------
candidate #300:	b3203
likelihood ratios: Total 4.8e+04; Clust 11.3,5.2,3.1; BLAST ,,; KEGG 2.2,2.5,2.0; ExprEco 3.5,2.9,2.3; ExprSce ,,; FusE2 ,,; FusE5 ,,; FusE10 ,,;
gene name: b3203	 (NP_417670)	gi: 16131093	length: 95aa
description: probable sigma-54 modulation protein [Escherichia coli K12].
coverage: Bacteria[1e-47]
conserved domains: (Evalue, description)
	6e-29	pfam02482, Ribosomal_S30AE, Sigma 54 modulation protein / S30EA ribosomal protein. This Pfam family contains the sigma-54 modulation protein family and the S30AE family of ribosomal proteins which includes the light- repressed protein (lrtA)..
	3e-24	COG1544, COG1544, Ribosome-associated protein Y (PSrp-1) [Translation, ribosomal structure and biogenesis].
----------------------------------------------------
candidate #301:	b3165
likelihood ratios: Total 4.7e+04; Clust 5.9,6.4,7.6; BLAST ,,; KEGG 3.0,2.4,2.3; ExprEco 1.5,2.8,2.3; ExprSce ,,; FusE2 ,,; FusE5 ,,; FusE10 ,,;
gene name: b3165	 (NP_417634)	gi: 16131057	length: 89aa
description: 30S ribosomal subunit protein S15 [Escherichia coli K12].
coverage: Bacteria[2e-43] Eukaryota[8e-13]
conserved domains: (Evalue, description)
	2e-22	pfam00312, Ribosomal_S15, Ribosomal protein S15..
----------------------------------------------------
candidate #302:	b2063
likelihood ratios: Total 4.7e+04; Clust 1.9,2.9,2.5; BLAST ,,; KEGG 13.6,6.4,1.7; ExprEco 6.0,1.9,2.0; ExprSce ,,; FusE2 ,,; FusE5 ,,; FusE10 ,,;
gene name: b2063	 (NP_416567)	gi: 49176184	length: 549aa
description: putative transmembrane protein [Escherichia coli K12].
coverage: Archaea[4e-35] Bacteria[0.0] Eukaryota[9e-35]
conserved domains: (Evalue, description)
	4e-73	COG0861, TerC, Membrane protein TerC, possibly involved in tellurium resistance [Inorganic ion transport and metabolism].
	7e-68	COG1253, TlyC, Hemolysins and related proteins containing CBS domains [General function prediction only].
	2e-46	pfam03741, TerC, Integral membrane protein TerC family. This family contains a number of integral membrane proteins that also contains the TerC protein. TerC has been implicated in resistance to tellurium. This protein may be involved in efflux of tellurium ions. The tellurite-resistant Escherichia coli strain KL53 was found during testing of the group of clinical isolates for antibiotics and heavy metal ion resistance. Determinant of the tellurite resistance of the strain was located on a large conjugative plasmid. Analyses showed, the genes terB, terC, terD and terE are essential for conservation of the resistance. The members of the family contain a number of conserved aspartates that could be involved in binding to metal ions..
	3e-40	COG4536, CorB, Putative Mg2+ and Co2+ transporter CorB [Inorganic ion transport and metabolism].
	9e-32	COG4535, CorC, Putative Mg2+ and Co2+ transporter CorC [Inorganic ion transport and metabolism].
	1e-16	pfam03471, CorC_HlyC, Transporter associated domain. This small domain is found in a family of proteins with the pfam01595 domain and two CBS domains with this domain found at the C-terminus of the proteins, the domain is also found at the C terminus of some Na+/H+ antiporters. This domain is also found in CorC that is involved in Magnesium and cobalt efflux. The function of this domain is uncertain but might be involved in modulating transport of ion substrates..
----------------------------------------------------
candidate #303:	b2573
likelihood ratios: Total 4.7e+04; Clust 2.3,2.4,14.4; BLAST ,,; KEGG 2.9,1.8,4.4; ExprEco 1.5,1.2,15.2; ExprSce ,,; FusE2 ,,; FusE5 ,,; FusE10 ,,;
gene name: b2573	 (NP_417068)	gi: 16130498	length: 191aa
description: RNA polymerase, sigma-E factor; heat shock and oxidative stress [Escherichia coli K12].
coverage: Bacteria[1e-102] Eukaryota[1e-06]
conserved domains: (Evalue, description)
	6e-33	COG1595, RpoE, DNA-directed RNA polymerase specialized sigma subunit, sigma24 homolog [Transcription].
----------------------------------------------------
candidate #304:	b4058
likelihood ratios: Total 4.7e+04; Clust 10.9,6.0,5.6; BLAST ,,; KEGG 2.6,1.9,1.9; ExprEco 2.2,2.1,3.0; ExprSce ,,; FusE2 ,,; FusE5 ,,; FusE10 ,,;
gene name: b4058	 (NP_418482)	gi: 16131884	length: 940aa
description: DNA excision repair enzyme subunit, with UvrBC [Escherichia coli K12].
coverage: Archaea[0.0] Bacteria[0.0] Eukaryota[2e-06]
conserved domains: (Evalue, description)
	0.0	COG0178, UvrA, Excinuclease ATPase subunit [DNA replication, recombination, and repair].
	3e-22	pfam00005, ABC_tran, ABC transporter. ABC transporters for a large family of proteins responsible for translocation of a variety of compounds across biological membranes. ABC transporters are the largest family of proteins in many completely sequenced bacteria. ABC transporters are composed of two copies of this domain and two copies of a transmembrane domain pfam00664. These four domains may belong to a single polypeptide, or belong in different polypeptide chains..
	4e-18	COG1121, ZnuC, ABC-type Mn/Zn transport systems, ATPase component [Inorganic ion transport and metabolism].
	6e-15	cd00267, ABC_ATPase, ABC (ATP-binding cassette) transporter nucleotide-binding domain; ABC transporters are a large family of proteins involved in the transport of a wide variety of different compounds, like sugars, ions, peptides and more complex organic molecules. The nucleotide binding domain shows the highest similarity between all members of the family. ABC transporters are a subset of nucleotide hydrolases that contain a signature motif, Q-loop, and H-loop/switch region in addition to the Walker A motif/P-loop andWalker B motif commonly found in a number of ATP- and GTP-binding and hydrolyzing proteins..
	1e-12	COG1131, CcmA, ABC-type multidrug transport system, ATPase component [Defense mechanisms].
	1e-12	COG1122, CbiO, ABC-type cobalt transport system, ATPase component [Inorganic ion transport and metabolism].
	3e-12	COG2274, SunT, ABC-type bacteriocin/lantibiotic exporters, contain an N-terminal double-glycine peptidase domain [Defense mechanisms].
	3e-12	COG0411, LivG, ABC-type branched-chain amino acid transport systems, ATPase component [Amino acid transport and metabolism].
	8e-12	COG1129, MglA, ABC-type sugar transport system, ATPase component [Carbohydrate transport and metabolism].
	1e-11	COG1132, MdlB, ABC-type multidrug transport system, ATPase and permease components [Defense mechanisms].
	3e-11	COG3845, COG3845, ABC-type uncharacterized transport systems, ATPase components [General function prediction only].
	5e-11	COG4988, CydD, ABC-type transport system involved in cytochrome bd biosynthesis, ATPase and permease components [Energy production and conversion / Posttranslational modification, protein turnover, chaperones].
	1e-10	COG1123, COG1123, ATPase components of various ABC-type transport systems, contain duplicated ATPase [General function prediction only].
----------------------------------------------------
candidate #305:	b0493
likelihood ratios: Total 4.6e+04; Clust 12.9,2.4,2.5; BLAST ,,; KEGG 17.6,2.1,2.8; ExprEco 1.8,2.1,1.5; ExprSce ,,; FusE2 ,,; FusE5 ,,; FusE10 ,,;
gene name: b0493	 (NP_415026)	gi: 16128477	length: 269aa
description: putative oxidoreductase [Escherichia coli K12].
coverage: Archaea[2e-34] Bacteria[1e-151] Eukaryota[5e-28]
conserved domains: (Evalue, description)
	6e-41	COG0300, DltE, Short-chain dehydrogenases of various substrate specificities [General function prediction only].
	3e-33	pfam00106, adh_short, short chain dehydrogenase. This family contains a wide variety of dehydrogenases..
	2e-30	COG1028, FabG, Dehydrogenases with different specificities (related to short-chain alcohol dehydrogenases) [Secondary metabolites biosynthesis, transport, and catabolism / General function prediction only].
	1e-27	COG4221, COG4221, Short-chain alcohol dehydrogenase of unknown specificity [General function prediction only].
	6e-12	COG3967, DltE, Short-chain dehydrogenase involved in D-alanine esterification of lipoteichoic acid and wall teichoic acid (D-alanine transfer protein) [Cell envelope biogenesis, outer membrane].
----------------------------------------------------
candidate #306:	b3839
likelihood ratios: Total 4.6e+04; Clust 1.9,3.3,6.0; BLAST ,,; KEGG 6.8,3.9,1.5; ExprEco 2.9,2.6,4.0; ExprSce ,,; FusE2 ,,; FusE5 ,,; FusE10 ,,;
gene name: b3839	 (NP_418282)	gi: 16131687	length: 258aa
description: component of Sec-independent translocase [Escherichia coli K12].
coverage: Archaea[3e-27] Bacteria[1e-142] Eukaryota[6e-31]
conserved domains: (Evalue, description)
	5e-46	pfam00902, TatC, Sec-independent protein translocase protein (TatC). The bacterial Tat system has a remarkable ability to transport folded proteins even enzyme complexes across the cytoplasmic membrane. It is structurally and mechanistically similar to the Delta pH-driven thylakoidal protein import pathway. A functional Tat system or Delta pH-dependent pathway requires three integral membrane proteins: TatA/Tha4, TatB/Hcf106 and TatC/cpTatC. The TatC protein is essential for the function of both pathways. It might be involved in twin-arginine signal peptide recognition, protein translocation and proton translocation. Sequence analysis predicts that TatC contains six transmembrane helices (TMHs), and experimental data confirmed that N- and C-termini of TatC or cpTatC are exposed to the cytoplasmic or stromal face of the membrane. The cytoplasmic N-terminus and the first cytoplasmic loop region of the Escherichia coli TatC protein are essential for protein export. At least two TatC molecules co-exist within each Tat translocon..
----------------------------------------------------
candidate #307:	b2610
likelihood ratios: Total 4.6e+04; Clust 4.1,3.3,8.1; BLAST ,,; KEGG 3.2,2.1,3.3; ExprEco 2.2,1.6,5.3; ExprSce ,,; FusE2 ,,; FusE5 ,,; FusE10 ,,;
gene name: b2610	 (NP_417101)	gi: 16130531	length: 453aa
description: 4.5S-RNP protein, GTP-binding export factor, part of signal recognition particle with 4.5 RNA [Escherichia coli K12].
coverage: Archaea[6e-79] Bacteria[0.0] Eukaryota[0.0]
conserved domains: (Evalue, description)
	0.0	COG0541, Ffh, Signal recognition particle GTPase [Intracellular trafficking and secretion].
	5e-74	pfam00448, SRP54, SRP54-type protein, GTPase domain. This family includes relatives of the G-domain of the SRP54 family of proteins..
	5e-61	COG0552, FtsY, Signal recognition particle GTPase [Intracellular trafficking and secretion].
	6e-29	pfam02978, SRP_SPB, Signal peptide binding domain..
	1e-24	COG1419, FlhF, Flagellar GTP-binding protein [Cell motility and secretion].
	7e-16	pfam02881, SRP54_N, SRP54-type protein, helical bundle domain..
----------------------------------------------------
candidate #308:	b3134
likelihood ratios: Total 4.5e+04; Clust 1.8,4.1,1.6; BLAST ,,; KEGG 4.1,4.5,13.8; ExprEco 1.3,3.2,3.9; ExprSce ,,; FusE2 ,,; FusE5 ,,; FusE10 ,,;
gene name: b3134	 (NP_417603)	gi: 16131026	length: 133aa
description: PTS family enzyme IIC component 2, N-acetylgalactosamine-specific [Escherichia coli K12].
coverage: Bacteria[2e-69]
conserved domains: (Evalue, description)
	2e-31	pfam03609, EII-Sor, PTS system sorbose-specific iic component..
----------------------------------------------------
candidate #309:	b3287
likelihood ratios: Total 4.5e+04; Clust 4.3,3.2,16.2; BLAST ,,; KEGG 3.3,2.8,1.9; ExprEco 2.1,1.8,3.0; ExprSce ,,; FusE2 ,,; FusE5 ,,; FusE10 ,,;
gene name: b3287	 (NP_417745)	gi: 16131166	length: 169aa
description: peptide deformylase [Escherichia coli K12].
coverage: Bacteria[2e-89] Eukaryota[1e-23]
conserved domains: (Evalue, description)
	2e-51	pfam01327, Pep_deformylase, Polypeptide deformylase..
	3e-49	cd00487, Pep_deformylase, Polypeptide or peptide deformylase; a family of metalloenzymes that catalyzes the removal of the N-terminal formyl group in a growing polypeptide chain following translation initiation during protein synthesis in prokaryotes. These enzymes utilize Fe(II) as the catalytic metal ion, which can be replaced with a nickel or cobalt ion with no loss of activity. There are two types of peptide deformylases, types I and II, which differ in structure only in the outer surface of the domain. Because these enzymes are essential only in prokaryotes (although eukaryotic gene sequences have been found), they are a target for a new class of antibacterial agents..
----------------------------------------------------
candidate #310:	b3986
likelihood ratios: Total 4.4e+04; Clust 3.2,6.1,7.8; BLAST ,,; KEGG 1.2,1.4,1.3; ExprEco 2.2,40.6,1.5; ExprSce ,,; FusE2 ,,; FusE5 ,,; FusE10 ,,;
gene name: b3986	 (NP_418413)	gi: 16131816	length: 121aa
description: 50S ribosomal subunit protein L7/L12 [Escherichia coli K12].
coverage: Bacteria[5e-57] Eukaryota[3e-26]
conserved domains: (Evalue, description)
	4e-22	COG0222, RplL, Ribosomal protein L7/L12 [Translation, ribosomal structure and biogenesis].
	3e-12	pfam00542, Ribosomal_L12, Ribosomal protein L7/L12 C-terminal domain..
----------------------------------------------------
candidate #311:	b3537
likelihood ratios: Total 4.4e+04; Clust 1.6,4.8,1.4; BLAST ,,; KEGG 7.3,9.3,5.1; ExprEco 2.3,1.9,2.7; ExprSce ,,; FusE2 ,,; FusE5 ,,; FusE10 ,,;
gene name: b3537	 (NP_417994)	gi: 16131409	length: 62aa
description: unknown CDS [Escherichia coli K12].
coverage: Bacteria[9e-28]
----------------------------------------------------
candidate #312:	b3922
likelihood ratios: Total 4.4e+04; Clust 1.2,28.6,1.6; BLAST ,,; KEGG 3.2,1.9,2.4; ExprEco 3.1,3.5,4.9; ExprSce ,,; FusE2 ,,; FusE5 ,,; FusE10 ,,;
gene name: b3922	 (NP_418357)	gi: 16131760	length: 99aa
description: hypothetical protein b3922 [Escherichia coli K12].
coverage: Bacteria[6e-49]
----------------------------------------------------
candidate #313:	b3820
likelihood ratios: Total 4.4e+04; Clust 1.3,4.4,1.9; BLAST ,,; KEGG 4.2,7.4,3.1; ExprEco 2.6,2.6,6.4; ExprSce ,,; FusE2 ,,; FusE5 ,,; FusE10 ,,;
gene name: b3820	 (NP_418264)	gi: 49176419	length: 161aa
description: hypothetical protein b3820 [Escherichia coli K12].
coverage: Archaea[2e-06] Bacteria[7e-86]
conserved domains: (Evalue, description)
	6e-19	COG2050, PaaI, Uncharacterized protein, possibly involved in aromatic compounds catabolism [Secondary metabolites biosynthesis, transport, and catabolism].
----------------------------------------------------
candidate #314:	b1923
likelihood ratios: Total 4.4e+04; Clust 22.2,2.7,2.3; BLAST ,,; KEGG 10.3,7.5,1.5; ExprEco 1.0,2.4,1.1; ExprSce ,,; FusE2 ,,; FusE5 ,,; FusE10 ,,;
gene name: b1923	 (NP_416433)	gi: 16129870	length: 498aa
description: flagellar biosynthesis; flagellin, filament structural protein [Escherichia coli K12].
coverage: Archaea[6e-07] Bacteria[0.0] Eukaryota[1e-10]
conserved domains: (Evalue, description)
	3e-33	pfam00669, Flagellin_N, Bacterial flagellin N-terminus. Flagellins polymerise to form bacterial flagella. This family includes flagellins and hook associated protein 3..
	8e-31	COG1344, FlgL, Flagellin and related hook-associated proteins [Cell motility and secretion].
	1e-14	pfam00700, Flagellin_C, Bacterial flagellin C-terminus. Flagellins polymerise to form bacterial flagella. There is some similarity between this family and pfam00669, particularly the motif NRFXSXIXXL. It has been suggested that these two regions associate..
----------------------------------------------------
candidate #315:	b4130
likelihood ratios: Total 4.3e+04; Clust 1.7,1.3,1.3; BLAST ,,; KEGG 2.1,3.4,2.3; ExprEco 9.6,5.8,17.2; ExprSce ,,; FusE2 ,,; FusE5 ,,; FusE10 ,,;
gene name: b4130	 (NP_418554)	gi: 16131956	length: 485aa
description: putative di-/tripeptide transport protein (POT family) [Escherichia coli K12].
coverage: Bacteria[0.0] Eukaryota[5e-22]
conserved domains: (Evalue, description)
	1e-126	COG3104, PTR2, Dipeptide/tripeptide permease [Amino acid transport and metabolism].
	4e-54	pfam00854, PTR2, POT family. The POT (proton-dependent oligopeptide transport) family all appear to be proton dependent transporters..
----------------------------------------------------
candidate #316:	b2859
likelihood ratios: Total 4.3e+04; Clust 1.3,2.1,1.1; BLAST ,,; KEGG 6.6,7.5,19.9; ExprEco 1.9,3.2,2.3; ExprSce ,,; FusE2 ,,; FusE5 ,,; FusE10 ,,;
gene name: b2859	 (NP_417336)	gi: 16130762	length: 141aa
description: hypothetical protein b2859 [Escherichia coli K12].
coverage: Bacteria[7e-81]
----------------------------------------------------
candidate #317:	b3311
likelihood ratios: Total 4.3e+04; Clust 2.9,4.8,5.1; BLAST ,,; KEGG 5.1,1.3,3.4; ExprEco 5.3,1.7,2.8; ExprSce ,,; FusE2 ,,; FusE5 ,,; FusE10 ,,;
gene name: b3311	 (NP_417770)	gi: 16131190	length: 84aa
description: 30S ribosomal subunit protein S17 [Escherichia coli K12].
coverage: Archaea[7e-10] Bacteria[9e-42] Eukaryota[2e-18]
conserved domains: (Evalue, description)
	1e-24	COG0186, RpsQ, Ribosomal protein S17 [Translation, ribosomal structure and biogenesis].
	9e-21	pfam00366, Ribosomal_S17, Ribosomal protein S17..
----------------------------------------------------
candidate #318:	b0245
likelihood ratios: Total 4.3e+04; Clust 1.0,1.0,1.0; BLAST ,,; KEGG 39.5,1.9,3.5; ExprEco 8.9,6.2,2.9; ExprSce ,,; FusE2 ,,; FusE5 ,,; FusE10 ,,;
gene name: b0245	 (NP_414779)	gi: 16128230	length: 113aa
description: CP4-6 prophage [Escherichia coli K12].
coverage: Bacteria[6e-59]
----------------------------------------------------
candidate #319:	b0995
likelihood ratios: Total 4.2e+04; Clust 1.6,1.2,3.6; BLAST ,,; KEGG 5.9,4.1,8.9; ExprEco 3.2,6.4,1.4; ExprSce ,,; FusE2 ,,; FusE5 ,,; FusE10 ,,;
gene name: b0995	 (NP_415515)	gi: 16128961	length: 230aa
description: response regulator in two-component regulatory system with TorS, regulates TMAO reductase regulatory system I (torCAD) [Escherichia coli K12].
coverage: Archaea[9e-15] Bacteria[1e-126] Eukaryota[4e-31]
conserved domains: (Evalue, description)
	7e-46	COG0745, OmpR, Response regulators consisting of a CheY-like receiver domain and a winged-helix DNA-binding domain [Signal transduction mechanisms / Transcription].
	7e-22	cd00156, REC, Signal receiver domain; originally thought to be unique to bacteria (CheY, OmpR, NtrC, and PhoB), now recently identified in eukaroytes ETR1 Arabidopsis thaliana; this domain receives the signal from the sensor partner in a two-component systems; contains a phosphoacceptor site that is phosphorylated by histidine kinase homologs; usually found N-terminal to a DNA binding effector domain; forms homodimers.
	2e-17	COG3706, PleD, Response regulator containing a CheY-like receiver domain and a GGDEF domain [Signal transduction mechanisms].
	4e-17	cd00383, trans_reg_C, Effector domain of response regulator. Bacteria and certain eukaryotes like protozoa and higher plants use two-component signal transduction systems to detect and respond to changes in the environment. The system consists of a sensor histidine kinase and a response regulator. The former autophosphorylates in a histidine residue on detecting an external stimulus. The phosphate is then transferred to an invariant aspartate residue in a highly conserved receiver domain of the response regulator. Phosphorylation activates a variable effector domain of the response regulator, which triggers the cellular response. The C-terminal effector domain contains DNA and RNA polymerase binding sites. Several dimers or monomers bind head to tail to small tandem repeats upstream of the genes. The RNA polymerase binding sites interact with the alpha or sigma subunite of RNA polymerase..
	3e-16	COG3437, COG3437, Response regulator containing a CheY-like receiver domain and an HD-GYP domain [Transcription / Signal transduction mechanisms].
	3e-16	COG2204, AtoC, Response regulator containing CheY-like receiver, AAA-type ATPase, and DNA-binding domains [Signal transduction mechanisms].
	8e-13	COG4565, CitB, Response regulator of citrate/malate metabolism [Transcription / Signal transduction mechanisms].
	3e-12	pfam00486, Trans_reg_C, Transcriptional regulatory protein, C terminal..
	3e-12	COG3279, LytT, Response regulator of the LytR/AlgR family [Transcription / Signal transduction mechanisms].
	2e-11	COG3947, COG3947, Response regulator containing CheY-like receiver and SARP domains [Signal transduction mechanisms].
	2e-11	COG4753, COG4753, Response regulator containing CheY-like receiver domain and AraC-type DNA-binding domain [Signal transduction mechanisms].
	4e-11	COG2197, CitB, Response regulator containing a CheY-like receiver domain and an HTH DNA-binding domain [Signal transduction mechanisms / Transcription].
----------------------------------------------------
candidate #320:	b3374
likelihood ratios: Total 4.2e+04; Clust 1.5,1.6,1.4; BLAST ,,; KEGG 16.7,50.2,2.7; ExprEco 1.1,3.7,1.5; ExprSce ,,; FusE2 ,,; FusE5 ,,; FusE10 ,,;
gene name: b3374	 (NP_417833)	gi: 16131252	length: 261aa
description: putative kinase [Escherichia coli K12].
coverage: Archaea[4e-11] Bacteria[1e-154] Eukaryota[2e-09]
conserved domains: (Evalue, description)
	1e-94	cd01940, Fructoselysine_kinase_like, Fructoselysine kinase-like. Fructoselysine is a fructoseamine formed by glycation, a non-enzymatic reaction of glucose with a primary amine followed by an Amadori rearrangement, resulting in a protein that is modified at the amino terminus and at the lysine side chains. Fructoseamines are typically metabolized by fructoseamine-3-kinase, especially in higher eukaryotes. In E. coli, fructoselysine kinase has been shown in vitro to catalyze the phosphorylation of fructoselysine. It is proposed that fructoselysine is released from glycated proteins during human digestion and is partly metabolized by bacteria in the hind gut using a protein such as fructoselysine kinase. This family is found only in bacterial sequences, and its oligomeric state is currently unknown..
	7e-43	pfam00294, PfkB, pfkB family carbohydrate kinase. This family includes a variety of carbohydrate and pyrimidine kinases. The family includes phosphomethylpyrimidine kinase EC:2.7.4.7. This enzyme is part of the Thiamine pyrophosphate (TPP) synthesis pathway, TPP is an essential cofactor for many enzymes..
	5e-38	COG0524, RbsK, Sugar kinases, ribokinase family [Carbohydrate transport and metabolism].
	3e-32	cd01166, KdgK, 2-keto-3-deoxygluconate kinase (KdgK) phosphorylates 2-keto-3-deoxygluconate (KDG) to form 2-keto-3-deoxy-6-phosphogluconate (KDGP). KDG is the common intermediate product, that allows organisms to channel D-glucuronate and/or D-galacturinate into the glycolysis and therefore use polymers, like pectin and xylan as carbon sources..
	9e-27	cd01942, ribokinase_group_A, Ribokinase-like subgroup A. Found in bacteria and archaea, this subgroup is part of the ribokinase/pfkB superfamily. Its oligomerization state is unknown at this time..
	7e-26	cd01945, ribokinase_group_B, Ribokinase-like subgroup B. Found in bacteria and plants, this subgroup is part of the ribokinase/pfkB superfamily. Its oligomerization state is unknown at this time. ..
	3e-25	cd01167, bac_FRK, Fructokinases (FRKs) mainly from bacteria and plants are enzymes with high specificity for fructose, as are all FRKs, but they catalyzes the conversion of fructose to fructose-6-phosphate, which is an entry point into glycolysis via conversion into glucose-6-phosphate. This is in contrast to FRKs [or ketohexokinases (KHKs)] from mammalia and halophilic archaebacteria, which phosphorylate fructose to fructose-1-phosphate..
	1e-23	cd01174, ribokinase, Ribokinase catalyses the phosphorylation of ribose to ribose-5-phosphate using ATP. This reaction is the first step in the ribose metabolism. It traps ribose within the cell after uptake and also prepares the sugar for use in the synthesis of nucleotides and histidine, and for entry into the pentose phosphate pathway. Ribokinase is dimeric in solution..
	4e-23	cd01168, adenosine_kinase, Adenosine kinase (AK) catalyzes the phosphorylation of ribofuranosyl-containing nucleoside analogues at the 5'-hydroxyl using ATP or GTP as the phosphate donor.The physiological function of AK is associated with the regulation of extracellular adenosine levels and the preservation of intracellular adenylate pools. Adenosine kinase is involved in the purine salvage pathway. .
	1e-20	cd01164, FruK_PfkB_like, 1-phosphofructokinase (FruK), minor 6-phosphofructokinase (pfkB) and related sugar kinases. FruK plays an important role in the predominant pathway for fructose utilisation.This group also contains tagatose-6-phophate kinase, an enzyme of the tagatose 6-phosphate pathway, which responsible for breakdown of the galactose moiety during lactose metabolism by bacteria such as L. lactis..
	6e-20	COG1105, FruK, Fructose-1-phosphate kinase and related fructose-6-phosphate kinase (PfkB) [Carbohydrate transport and metabolism].
	8e-19	cd00287, ribokinase_pfkB_like, ribokinase/pfkB superfamily: Kinases that accept a wide variety of substrates, including carbohydrates and aromatic small molecules, all are phosphorylated at a hydroxyl group. The superfamily includes ribokinase, fructokinase, ketohexokinase, 2-dehydro-3-deoxygluconokinase, 1-phosphofructokinase, the minor 6-phosphofructokinase (PfkB), inosine-guanosine kinase, and adenosine kinase. Even though there is a high degree of structural conservation within this superfamily, their multimerization level varies widely, monomeric (e.g. adenosine kinase), dimeric (e.g. ribokinase), and trimeric (e.g THZ kinase)..
	8e-18	cd01947, Guanosine_kinase_like, Guanosine kinase-like sugar kinases. Found in bacteria and archaea, the guanosine kinase-like group is part of the ribokinase/pfkB sugar kinase superfamily. Its oligomerization state is unknown at this time..
	7e-14	cd01941, YeiC_kinase_like, YeiC-like sugar kinase. Found in eukaryotes and bacteria, YeiC-like kinase is part of the ribokinase/pfkB sugar kinase superfamily. Its oligomerization state is unknown at this time..
	2e-11	cd01944, YegV_kinase_like, YegV-like sugar kinase. Found only in bacteria, YegV-like kinase is part of the ribokinase/pfkB sugar kinase superfamily. Its oligomerization state is unknown at this time..
----------------------------------------------------
candidate #321:	b2203
likelihood ratios: Total 4.2e+04; Clust 14.9,11.3,6.2; BLAST ,,; KEGG 2.0,2.4,1.1; ExprEco 1.7,2.1,2.1; ExprSce ,,; FusE2 ,,; FusE5 ,,; FusE10 ,,;
gene name: b2203	 (NP_416707)	gi: 49176197	length: 156aa
description: cytochrome c-type protein [Escherichia coli K12].
coverage: Bacteria[2e-89]
conserved domains: (Evalue, description)
	9e-37	pfam03892, NapB, Nitrate reductase cytochrome c-type subunit (NapB). The napB gene encodes a dihaem cytochrome c, the small subunit of a heterodimeric periplasmic nitrate reductase..
----------------------------------------------------
candidate #322:	b3740
likelihood ratios: Total 4.2e+04; Clust 3.6,7.1,5.8; BLAST ,,; KEGG 1.3,1.4,1.7; ExprEco 3.4,4.7,5.5; ExprSce ,,; FusE2 ,,; FusE5 ,,; FusE10 ,,;
gene name: b3740	 (NP_418196)	gi: 16131608	length: 207aa
description: glucose-inhibited division protein [Escherichia coli K12].
coverage: Bacteria[1e-115] Eukaryota[9e-20]
conserved domains: (Evalue, description)
	2e-65	COG0357, GidB, Predicted S-adenosylmethionine-dependent methyltransferase involved in bacterial cell division [Cell envelope biogenesis, outer membrane].
	2e-61	pfam02527, GidB, Glucose inhibited division protein. This is a family of bacterial Glucose inhibited division proteins these are probably involved in the regulation of cell devision..
----------------------------------------------------
candidate #323:	b4056
likelihood ratios: Total 4.1e+04; Clust 5.8,4.4,3.1; BLAST ,,; KEGG 3.7,1.1,3.7; ExprEco 7.9,1.9,2.2; ExprSce ,,; FusE2 ,,; FusE5 ,,; FusE10 ,,;
gene name: b4056	 (NP_418480)	gi: 16131882	length: 138aa
description: hypothetical protein b4056 [Escherichia coli K12].
coverage: Archaea[8e-14] Bacteria[2e-77] Eukaryota[6e-37]
conserved domains: (Evalue, description)
	1e-38	pfam01894, UPF0047, Uncharacterised protein family UPF0047. This family has no known function. The alignment contains a conserved aspartate and histidine that may be functionally important..
----------------------------------------------------
candidate #324:	b0620
likelihood ratios: Total 4.1e+04; Clust 2.1,1.9,1.9; BLAST ,,; KEGG 5.5,6.1,7.3; ExprEco 9.0,1.5,1.6; ExprSce ,,; FusE2 ,,; FusE5 ,,; FusE10 ,,;
gene name: b0620	 (NP_415153)	gi: 16128603	length: 226aa
description: response regulator in two-component regulatory system with DpiB, regulation of citrate fermentation and of plasmid inheritance (OmpR family) [Escherichia coli K12].
coverage: Bacteria[1e-126]
conserved domains: (Evalue, description)
	1e-87	COG4565, CitB, Response regulator of citrate/malate metabolism [Transcription / Signal transduction mechanisms].
	2e-16	COG2204, AtoC, Response regulator containing CheY-like receiver, AAA-type ATPase, and DNA-binding domains [Signal transduction mechanisms].
	2e-16	cd00156, REC, Signal receiver domain; originally thought to be unique to bacteria (CheY, OmpR, NtrC, and PhoB), now recently identified in eukaroytes ETR1 Arabidopsis thaliana; this domain receives the signal from the sensor partner in a two-component systems; contains a phosphoacceptor site that is phosphorylated by histidine kinase homologs; usually found N-terminal to a DNA binding effector domain; forms homodimers.
----------------------------------------------------
candidate #325:	b0618
likelihood ratios: Total 4.1e+04; Clust 1.2,1.4,4.4; BLAST ,,; KEGG 5.2,8.2,5.4; ExprEco 2.7,5.4,1.6; ExprSce ,,; FusE2 ,,; FusE5 ,,; FusE10 ,,;
gene name: b0618	 (NP_415151)	gi: 49176037	length: 381aa
description: citrate lyase synthetase (citrate (pro-3S)-lyase ligase [Escherichia coli K12].
coverage: Bacteria[0.0]
conserved domains: (Evalue, description)
	1e-166	COG3053, CitC, Citrate lyase synthetase [Energy production and conversion].
----------------------------------------------------
candidate #326:	b3589
likelihood ratios: Total 4.1e+04; Clust 2.1,11.4,3.2; BLAST ,,; KEGG 2.8,3.1,10.3; ExprEco 1.1,2.0,2.6; ExprSce ,,; FusE2 ,,; FusE5 ,,; FusE10 ,,;
gene name: b3589	 (YP_026233)	gi: 49176377	length: 383aa
description: putative alcohol dehydrogenase [Escherichia coli K12].
coverage: Archaea[1e-110] Bacteria[0.0] Eukaryota[1e-127]
conserved domains: (Evalue, description)
	1e-134	pfam00465, Fe-ADH, Iron-containing alcohol dehydrogenase..
	1e-124	COG1454, EutG, Alcohol dehydrogenase, class IV [Energy production and conversion].
	1e-40	COG1979, COG1979, Uncharacterized oxidoreductases, Fe-dependent alcohol dehydrogenase family [Energy production and conversion].
	2e-11	COG0371, GldA, Glycerol dehydrogenase and related enzymes [Energy production and conversion].
----------------------------------------------------
candidate #327:	b2837
likelihood ratios: Total 4.1e+04; Clust 14.0,2.8,7.8; BLAST ,,; KEGG 1.6,2.5,1.8; ExprEco 5.2,1.4,2.6; ExprSce ,,; FusE2 ,,; FusE5 ,,; FusE10 ,,;
gene name: b2837	 (NP_417314)	gi: 16130741	length: 343aa
description: repressor of galETK operon [Escherichia coli K12].
coverage: Bacteria[0.0] Eukaryota[1e-35]
conserved domains: (Evalue, description)
	1e-90	COG1609, PurR, Transcriptional regulators [Transcription].
	8e-23	pfam00532, Peripla_BP_1, Periplasmic binding proteins and sugar binding domain of the LacI family. This family includes the periplasmic binding proteins, and the LacI family transcriptional regulators. The periplasmic binding proteins are the primary receptors for chemotaxis and transport of many sugar based solutes. The LacI family of proteins consist of transcriptional regulators related to the lac repressor. In this case, generally the sugar binding domain binds a sugar which changes the DNA binding activity of the repressor domain (pfam00356)..
	3e-22	smart00354, HTH_LACI, helix_turn _helix lactose operon repressor; .
	2e-15	COG1879, RbsB, ABC-type sugar transport system, periplasmic component [Carbohydrate transport and metabolism].
----------------------------------------------------
candidate #328:	b1874
likelihood ratios: Total 4.1e+04; Clust 22.0,2.4,2.4; BLAST ,,; KEGG 3.1,6.0,3.8; ExprEco 1.7,1.5,1.9; ExprSce ,,; FusE2 ,,; FusE5 ,,; FusE10 ,,;
gene name: b1874	 (YP_025309)	gi: 49176163	length: 146aa
description: copper homeostasis protein [Escherichia coli K12].
coverage: Bacteria[6e-78] Eukaryota[2e-18]
conserved domains: (Evalue, description)
	1e-43	COG3142, CutC, Uncharacterized protein involved in copper resistance [Inorganic ion transport and metabolism].
	2e-32	pfam03932, CutC, CutC family. Copper transport in Escherichia coli is mediated by the products of at least six genes, cutA, cutB, cutC, cutD, cutE, and cutF. A mutation in one or more of these genes results in an increased copper sensitivity. Members of this family are between 200 and 300 amino acids in length are found in both eukaryotes and bacteria..
----------------------------------------------------
candidate #329:	b2044
likelihood ratios: Total 4.1e+04; Clust 7.5,9.4,9.4; BLAST ,,; KEGG 2.2,1.1,1.4; ExprEco 1.2,9.3,1.6; ExprSce ,,; FusE2 ,,; FusE5 ,,; FusE10 ,,;
gene name: b2044	 (NP_416548)	gi: 16129984	length: 406aa
description: putative colanic acid biosynthesis glycosyl transferase [Escherichia coli K12].
coverage: Archaea[9e-21] Bacteria[0.0] Eukaryota[1e-12]
conserved domains: (Evalue, description)
	4e-30	COG0438, RfaG, Glycosyltransferase [Cell envelope biogenesis, outer membrane].
	3e-28	pfam00534, Glycos_transf_1, Glycosyl transferases group 1. Mutations in this domain may lead to disease (Paroxysmal Nocturnal haemoglobinuria). Members of this family transfer activated sugars to a variety of substrates, including glycogen, Fructose-6-phosphate and lipopolysaccharides. Members of this family transfer UDP, ADP, GDP or CMP linked sugars. The eukaryotic glycogen synthases may be distant members of this family..
----------------------------------------------------
candidate #330:	b2807
likelihood ratios: Total 4.1e+04; Clust 33.0,2.4,3.2; BLAST ,,; KEGG 4.2,5.5,2.5; ExprEco 1.9,1.2,1.1; ExprSce ,,; FusE2 ,,; FusE5 ,,; FusE10 ,,;
gene name: b2807	 (NP_417287)	gi: 16130714	length: 131aa
description: hypothetical protein b2807 [Escherichia coli K12].
coverage: Bacteria[2e-69] Eukaryota[1e-10]
conserved domains: (Evalue, description)
	7e-27	COG2363, COG2363, Uncharacterized small membrane protein [Function unknown].
	5e-23	pfam04241, DUF423, Protein of unknown function (DUF423). Potential integral membrane protein..
----------------------------------------------------
candidate #331:	b0807
likelihood ratios: Total 4.0e+04; Clust 1.5,1.3,1.7; BLAST ,,; KEGG 6.3,18.9,5.5; ExprEco 7.7,2.0,1.2; ExprSce ,,; FusE2 ,,; FusE5 ,,; FusE10 ,,;
gene name: b0807	 (NP_415328)	gi: 16128775	length: 335aa
description: putative methyltransferase [Escherichia coli K12].
coverage: Bacteria[0.0] Eukaryota[4e-44]
conserved domains: (Evalue, description)
	1e-138	pfam05971, DUF890, Protein of unknown function (DUF890). This family consists of several conserved hypothetical proteins from both eukaryotes and prokaryotes. The function of this family is unknown..
	1e-137	COG3129, COG3129, Predicted SAM-dependent methyltransferase [General function prediction only].
----------------------------------------------------
candidate #332:	b0123
likelihood ratios: Total 4.0e+04; Clust 1.8,18.4,2.7; BLAST ,,; KEGG 6.1,2.0,1.5; ExprEco 1.4,8.0,2.1; ExprSce ,,; FusE2 ,,; FusE5 ,,; FusE10 ,,;
gene name: b0123	 (NP_414665)	gi: 16128116	length: 516aa
description: Probable periplasmic copper oxidase [Escherichia coli K12].
coverage: Archaea[1e-38] Bacteria[0.0] Eukaryota[6e-34]
conserved domains: (Evalue, description)
	2e-88	COG2132, SufI, Putative multicopper oxidases [Secondary metabolites biosynthesis, transport, and catabolism].
----------------------------------------------------
candidate #333:	b3408
likelihood ratios: Total 3.9e+04; Clust 9.6,9.4,2.7; BLAST ,,; KEGG 3.2,4.0,3.7; ExprEco 1.4,1.4,1.8; ExprSce ,,; FusE2 ,,; FusE5 ,,; FusE10 ,,;
gene name: b3408	 (NP_417867)	gi: 16131284	length: 75aa
description: ferrous iron transport protein A [Escherichia coli K12].
coverage: Bacteria[9e-36]
----------------------------------------------------
candidate #334:	b3660
likelihood ratios: Total 3.9e+04; Clust 1.9,3.5,2.0; BLAST ,,; KEGG 1.4,2.1,1.6; ExprEco 3.3,47.0,4.0; ExprSce ,,; FusE2 ,,; FusE5 ,,; FusE10 ,,;
gene name: b3660	 (NP_418116)	gi: 16131530	length: 307aa
description: putative membrane protein, transport [Escherichia coli K12].
coverage: Archaea[5e-31] Bacteria[1e-167] Eukaryota[6e-40]
----------------------------------------------------
candidate #335:	b2186
likelihood ratios: Total 3.9e+04; Clust 7.1,10.7,3.4; BLAST ,,; KEGG 1.6,2.2,3.1; ExprEco 2.3,2.2,2.7; ExprSce ,,; FusE2 ,,; FusE5 ,,; FusE10 ,,;
gene name: b2186	 (NP_416691)	gi: 16130124	length: 335aa
description: nucleotide associated protein, present in spermidine nucleoids [Escherichia coli K12].
coverage: Bacteria[0.0] Eukaryota[6e-46]
conserved domains: (Evalue, description)
	1e-154	COG3081, COG3081, Nucleoid-associated protein [General function prediction only].
	1e-109	pfam04245, NA37, 37-kD nucleoid-associated bacterial protein..
----------------------------------------------------
candidate #336:	b4081
likelihood ratios: Total 3.9e+04; Clust 1.2,2.6,1.4; BLAST ,,; KEGG 10.7,11.1,11.1; ExprEco 1.5,2.5,1.9; ExprSce ,,; FusE2 ,,; FusE5 ,,; FusE10 ,,;
gene name: b4081	 (NP_418505)	gi: 16131907	length: 636aa
description: putative enzyme [Escherichia coli K12].
coverage: Bacteria[0.0]
conserved domains: (Evalue, description)
	4e-58	COG1289, COG1289, Predicted membrane protein [Function unknown].
	4e-24	pfam04632, FUSC, Fusaric acid resistance protein conserved region. This family includes a conserved region found in two proteins associated with fusaric acid resistance, from Burkholderia cepacia and from Klebsiella oxytoca. The function of this region is unknown..
----------------------------------------------------
candidate #337:	b3297
likelihood ratios: Total 3.8e+04; Clust 3.0,4.5,5.9; BLAST ,,; KEGG 13.4,2.9,2.6; ExprEco 1.2,2.2,1.8; ExprSce ,,; FusE2 ,,; FusE5 ,,; FusE10 ,,;
gene name: b3297	 (NP_417756)	gi: 16131176	length: 129aa
description: 30S ribosomal subunit protein S11 [Escherichia coli K12].
coverage: Archaea[6e-22] Bacteria[2e-69] Eukaryota[2e-38]
conserved domains: (Evalue, description)
	4e-49	COG0100, RpsK, Ribosomal protein S11 [Translation, ribosomal structure and biogenesis].
	2e-40	pfam00411, Ribosomal_S11, Ribosomal protein S11..
----------------------------------------------------
candidate #338:	b3067
likelihood ratios: Total 3.8e+04; Clust 4.9,2.8,5.6; BLAST ,,; KEGG 1.5,1.6,2.6; ExprEco 1.6,6.3,7.8; ExprSce ,,; FusE2 ,,; FusE5 ,,; FusE10 ,,;
gene name: b3067	 (NP_417539)	gi: 16130963	length: 613aa
description: RNA polymerase, sigma(70) factor; regulation of proteins induced at high temperatures [Escherichia coli K12].
coverage: Bacteria[0.0] Eukaryota[5e-69]
conserved domains: (Evalue, description)
	2e-99	COG0568, RpoD, DNA-directed RNA polymerase, sigma subunit (sigma70/sigma32) [Transcription].
	7e-65	pfam04546, Sigma70_ner, Sigma-70, non-essential region. The domain is found in the primary vegetative sigma factor. The function of this domain is unclear and can be removed without loss of function. .
	5e-27	COG1191, FliA, DNA-directed RNA polymerase specialized sigma subunit [Transcription].
	8e-22	pfam04539, Sigma70_r3, Sigma-70 region 3. Region 3 forms a discrete compact three helical domain within the sigma-factor. Region is not normally involved in the recognition of promoter DNA, but as some specific bacterial promoters containing an extended -10 promoter element, residues within region 3 play an important role. Region 3 primarily is involved in binding the core RNA polymerase in the holoenzyme..
	2e-17	pfam03979, Sigma70_r1_1, Sigma-70 factor, region 1.1. Region 1.1 modulates DNA binding by region 2 and 4 when sigma is unbound by the core RNA polymerase. Region 1.1 is also involved in promoter binding..
	4e-17	pfam04542, Sigma70_r2, Sigma-70 region 2. Region 2 of sigma-70 is the most conserved region of the entire protein. All members of this class of sigma-factor contain region 2. The high conservation is due to region 2 containing both the -10 promoter recognition helix and the primary core RNA polymerase binding determinant. The core binding helix, interacts with the clamp domain of the largest polymerase subunit, beta prime. The aromatic residues of the recognition helix, found at the C-terminus of this domain are though to mediate strand separation, thereby allowing transcription initiation. .
----------------------------------------------------
candidate #339:	b3714
likelihood ratios: Total 3.7e+04; Clust 3.0,6.6,5.5; BLAST ,,; KEGG 1.8,2.3,1.2; ExprEco 4.1,5.3,3.0; ExprSce ,,; FusE2 ,,; FusE5 ,,; FusE10 ,,;
gene name: b3714	 (NP_418170)	gi: 16131582	length: 445aa
description: putative membrane / transport protein [Escherichia coli K12].
coverage: Archaea[1e-113] Bacteria[0.0] Eukaryota[7e-72]
conserved domains: (Evalue, description)
	1e-123	COG2252, COG2252, Permeases [General function prediction only].
	2e-26	pfam00860, Xan_ur_permease, Permease family. This family includes permeases for diverse substrates such as xanthine, uracil and vitamin C. However many members of this family are functionally uncharacterised and may transport other substrates. Members of this family have ten predicted transmembrane helices..
	2e-13	COG0659, SUL1, Sulfate permease and related transporters (MFS superfamily) [Inorganic ion transport and metabolism].
----------------------------------------------------
candidate #340:	b1718
likelihood ratios: Total 3.7e+04; Clust 12.1,2.6,5.1; BLAST ,,; KEGG 5.4,3.7,2.0; ExprEco 2.5,1.5,1.6; ExprSce ,,; FusE2 ,,; FusE5 ,,; FusE10 ,,;
gene name: b1718	 (NP_416233)	gi: 16129674	length: 180aa
description: protein chain initiation factor IF-3 [Escherichia coli K12].
coverage: Bacteria[7e-96] Eukaryota[1e-35]
conserved domains: (Evalue, description)
	3e-65	COG0290, InfC, Translation initiation factor 3 (IF-3) [Translation, ribosomal structure and biogenesis].
	7e-28	pfam00707, IF3_C, Translation initiation factor IF-3, C-terminal domain..
	9e-24	pfam05198, IF3_N, Translation initiation factor IF-3, N-terminal domain..
----------------------------------------------------
candidate #341:	b3544
likelihood ratios: Total 3.7e+04; Clust 9.5,18.8,2.3; BLAST ,,; KEGG 3.7,3.2,2.3; ExprEco 1.5,1.6,1.4; ExprSce ,,; FusE2 ,,; FusE5 ,,; FusE10 ,,;
gene name: b3544	 (NP_418001)	gi: 16131416	length: 535aa
description: dipeptide transport protein [Escherichia coli K12].
coverage: Archaea[2e-63] Bacteria[0.0] Eukaryota[7e-11]
conserved domains: (Evalue, description)
	1e-166	pfam00496, SBP_bac_5, Bacterial extracellular solute-binding proteins, family 5..
	1e-106	COG0747, DdpA, ABC-type dipeptide transport system, periplasmic component [Amino acid transport and metabolism].
	2e-66	COG4166, OppA, ABC-type oligopeptide transport system, periplasmic component [Amino acid transport and metabolism].
	1e-24	COG4533, COG4533, ABC-type uncharacterized transport system, periplasmic component [General function prediction only].
----------------------------------------------------
candidate #342:	b2267
likelihood ratios: Total 3.6e+04; Clust 5.9,2.0,2.8; BLAST ,,; KEGG 1.3,2.5,6.1; ExprEco 14.6,3.1,1.2; ExprSce ,,; FusE2 ,,; FusE5 ,,; FusE10 ,,;
gene name: b2267	 (NP_416770)	gi: 16130202	length: 153aa
description: putative transferase [Escherichia coli K12].
coverage: Archaea[2e-11] Bacteria[3e-86] Eukaryota[2e-16]
conserved domains: (Evalue, description)
	1e-62	COG2153, ElaA, Predicted acyltransferase [General function prediction only].
----------------------------------------------------
candidate #343:	b3340
likelihood ratios: Total 3.6e+04; Clust 3.3,4.2,7.0; BLAST ,,; KEGG 1.9,5.5,1.3; ExprEco 7.7,1.6,2.3; ExprSce ,,; FusE2 ,,; FusE5 ,,; FusE10 ,,;
gene name: b3340	 (NP_417799)	gi: 16131219	length: 704aa
description: GTP-binding protein chain elongation factor EF-G [Escherichia coli K12].
coverage: Archaea[7e-76] Bacteria[0.0] Eukaryota[0.0]
conserved domains: (Evalue, description)
	0.0	COG0480, FusA, Translation elongation factors (GTPases) [Translation, ribosomal structure and biogenesis].
	5e-56	COG4108, PrfC, Peptide chain release factor RF-3 [Translation, ribosomal structure and biogenesis].
	1e-47	pfam00009, GTP_EFTU, Elongation factor Tu GTP binding domain. This domain contains a P-loop motif, also found in several other families such as pfam00071, pfam00025 and pfam00063. Elongation factor Tu consists of three structural domains, this plus two C-terminal beta barrel domains..
	5e-41	pfam03764, EFG_IV, Elongation factor G, domain IV. This domain is found in elongation factor G, elongation factor 2 and some tetracycline resistance proteins and adopts a ribosomal protein S5 domain 2-like fold..
	6e-28	COG1217, TypA, Predicted membrane GTPase involved in stress response [Signal transduction mechanisms].
	3e-26	pfam00679, EFG_C, Elongation factor G C-terminus. This domain includes the carboxyl terminal regions of Elongation factor G, elongation factor 2 and some tetracycline resistance proteins and adopt a ferredoxin-like fold..
	2e-25	COG0481, LepA, Membrane GTPase LepA [Cell envelope biogenesis, outer membrane].
----------------------------------------------------
candidate #344:	b0169
likelihood ratios: Total 3.6e+04; Clust 2.2,2.2,20.0; BLAST ,,; KEGG 2.7,3.7,2.5; ExprEco 2.5,2.0,2.9; ExprSce ,,; FusE2 ,,; FusE5 ,,; FusE10 ,,;
gene name: b0169	 (NP_414711)	gi: 16128162	length: 241aa
description: 30S ribosomal subunit protein S2 [Escherichia coli K12].
coverage: Archaea[1e-07] Bacteria[1e-134] Eukaryota[4e-59]
conserved domains: (Evalue, description)
	3e-84	pfam00318, Ribosomal_S2, Ribosomal protein S2..
----------------------------------------------------
candidate #345:	b4170
likelihood ratios: Total 3.6e+04; Clust 2.9,1.8,3.8; BLAST ,,; KEGG 1.9,4.2,1.3; ExprEco 3.6,2.6,18.3; ExprSce ,,; FusE2 ,,; FusE5 ,,; FusE10 ,,;
gene name: b4170	 (NP_418591)	gi: 16131992	length: 615aa
description: enzyme in methyl-directed mismatch repair [Escherichia coli K12].
coverage: Archaea[1e-62] Bacteria[0.0] Eukaryota[1e-51]
conserved domains: (Evalue, description)
	0.0	COG0323, MutL, DNA mismatch repair enzyme (predicted ATPase) [DNA replication, recombination, and repair].
	1e-31	pfam01119, DNA_mis_repair, DNA mismatch repair protein, C-terminal domain. This family represents the C-terminal domain of the mutL/hexB/PMS1 family. This domain has a ribosomal S5 domain 2-like fold..
----------------------------------------------------
candidate #346:	b3413
likelihood ratios: Total 3.6e+04; Clust 6.3,6.7,3.7; BLAST ,,; KEGG 1.7,2.2,9.9; ExprEco 1.5,1.9,2.3; ExprSce ,,; FusE2 ,,; FusE5 ,,; FusE10 ,,;
gene name: b3413	 (NP_417872)	gi: 16131289	length: 243aa
description: putative periplasmic gluconate-binding protein in GNT I transport system [Escherichia coli K12].
coverage: Bacteria[1e-143]
conserved domains: (Evalue, description)
	6e-53	COG1040, ComFC, Predicted amidophosphoribosyltransferases [General function prediction only].
----------------------------------------------------
candidate #347:	b2380
likelihood ratios: Total 3.5e+04; Clust 2.3,2.7,1.7; BLAST ,,; KEGG 3.7,4.4,38.1; ExprEco 2.2,1.6,1.5; ExprSce ,,; FusE2 ,,; FusE5 ,,; FusE10 ,,;
gene name: b2380	 (NP_416881)	gi: 16130312	length: 565aa
description: putative sensor protein [Escherichia coli K12].
coverage: Archaea[1e-20] Bacteria[0.0] Eukaryota[1e-142]
conserved domains: (Evalue, description)
	0.0	COG3275, LytS, Putative regulator of cell autolysis [Signal transduction mechanisms].
	2e-37	COG2972, COG2972, Predicted signal transduction protein with a C-terminal ATPase domain [Signal transduction mechanisms].
	3e-25	pfam06580, His_kinase, Histidine kinase. This family represents a region within bacterial histidine kinase enzymes. Two-component signal transduction systems such as those mediated by histidine kinase are integral parts of bacterial cellular regulatory processes, and are used to regulate the expression of genes involved in virulence. Members of this family often contain pfam02518 and/or pfam00672..
----------------------------------------------------
candidate #348:	b2502
likelihood ratios: Total 3.5e+04; Clust 32.5,4.4,3.6; BLAST ,,; KEGG 1.7,3.0,2.3; ExprEco 4.6,1.1,1.2; ExprSce ,,; FusE2 ,,; FusE5 ,,; FusE10 ,,;
gene name: b2502	 (NP_416997)	gi: 16130427	length: 513aa
description: exopolyphosphatase [Escherichia coli K12].
coverage: Archaea[1e-38] Bacteria[0.0] Eukaryota[1e-30]
conserved domains: (Evalue, description)
	1e-156	COG0248, GppA, Exopolyphosphatase [Nucleotide transport and metabolism / Inorganic ion transport and metabolism].
	3e-97	pfam02541, Ppx-GppA, Ppx/GppA phosphatase family. This family consists of the N-terminal region of exopolyphosphatase (Ppx) EC:3.6.1.11 and guanosine pentaphosphate phospho-hydrolase (GppA) EC:3.6.1.40..
----------------------------------------------------
candidate #349:	b1642
likelihood ratios: Total 3.5e+04; Clust 2.0,1.7,3.0; BLAST ,,; KEGG 3.0,6.4,2.1; ExprEco 12.7,2.3,2.9; ExprSce ,,; FusE2 ,,; FusE5 ,,; FusE10 ,,;
gene name: b1642	 (NP_416159)	gi: 16129600	length: 146aa
description: transcriptional activator for hemolysin (MarR family) [Escherichia coli K12].
coverage: Archaea[3e-06] Bacteria[5e-76]
conserved domains: (Evalue, description)
	1e-16	pfam01047, MarR, MarR family. The Mar proteins are involved in the multiple antibiotic resistance, a non-specific resistance system. The expression of the mar operon is controlled by a repressor, MarR. A large number of compounds induce transcription of the mar operon. This is thought to be due to the compound binding to MarR, and the resulting complex stops MarR binding to the DNA. With the MarR repression lost, transcription of the operon proceeds. The structure of MarR is known and shows MarR as a dimer with each subunit containing a winged-helix DNA binding motif..
	3e-16	smart00347, HTH_MARR, helix_turn_helix multiple antibiotic resistance protein; .
----------------------------------------------------
candidate #350:	b1564
likelihood ratios: Total 3.5e+04; Clust 1.3,1.1,1.1; BLAST ,,; KEGG 17.8,25.1,9.6; ExprEco 1.8,1.9,1.5; ExprSce ,,; FusE2 ,,; FusE5 ,,; FusE10 ,,;
gene name: b1564	 (NP_416082)	gi: 16129523	length: 79aa
description: Qin prophage; part of two-component toxin-antitoxin system with RelE, transcriptional repressor of relBE operon [Escherichia coli K12].
coverage: Bacteria[1e-36]
conserved domains: (Evalue, description)
	2e-18	pfam04221, RelB, RelB antitoxin. RelE and RelB form a toxin-antitoxin system. RelE represses translation, probably through binding ribosomes (,). RelB stably binds RelE, presumably deactivating it..
	1e-13	COG3077, RelB, DNA-damage-inducible protein J [DNA replication, recombination, and repair].
----------------------------------------------------
candidate #351:	b3655
likelihood ratios: Total 3.4e+04; Clust 1.7,3.8,1.7; BLAST ,,; KEGG 2.0,2.8,3.7; ExprEco 3.9,14.3,2.7; ExprSce ,,; FusE2 ,,; FusE5 ,,; FusE10 ,,;
gene name: b3655	 (NP_418112)	gi: 16131526	length: 569aa
description: hypothetical protein b3655 [Escherichia coli K12].
coverage: Bacteria[0.0]
----------------------------------------------------
candidate #352:	b4194
likelihood ratios: Total 3.4e+04; Clust 1.6,16.9,21.7; BLAST ,,; KEGG 1.7,2.3,1.2; ExprEco 2.3,2.6,2.2; ExprSce ,,; FusE2 ,,; FusE5 ,,; FusE10 ,,;
gene name: b4194	 (NP_418615)	gi: 16132016	length: 101aa
description: putative PTS family enzyme II component, possibly ascorbate-specific [Escherichia coli K12].
coverage: Bacteria[2e-51]
conserved domains: (Evalue, description)
	2e-22	COG3414, SgaB, Phosphotransferase system, galactitol-specific IIB component [Carbohydrate transport and metabolism].
	3e-16	pfam02302, PTS_IIB, PTS system, Lactose/Cellobiose specific IIB subunit. The bacterial phosphoenolpyruvate: sugar phosphotransferase system (PTS) is a multi-protein system involved in the regulation of a variety of metabolic and transcriptional processes. The lactose/cellobiose-specific family are one of four structurally and functionally distinct group IIB PTS system cytoplasmic enzymes. The fold of IIB cellobiose shows similar structure to mammalian tyrosine phosphatases. .
----------------------------------------------------
candidate #353:	b1743
likelihood ratios: Total 3.3e+04; Clust 1.7,1.3,1.5; BLAST ,,; KEGG 5.9,2.7,8.6; ExprEco 19.7,1.8,2.1; ExprSce ,,; FusE2 ,,; FusE5 ,,; FusE10 ,,;
gene name: b1743	 (NP_416257)	gi: 16129697	length: 161aa
description: periplasmic protein related to spheroblast formation [Escherichia coli K12].
coverage: Bacteria[6e-87]
conserved domains: (Evalue, description)
	3e-28	COG3678, CpxP, P pilus assembly/Cpx signaling pathway, periplasmic inhibitor/zinc-resistance associated protein [Intracellular trafficking and secretion / Cell motility and secretio / Signal transduction mechanisms / Inorganic ion transport and metabolism].
----------------------------------------------------
candidate #354:	b2575
likelihood ratios: Total 3.3e+04; Clust 15.0,3.8,2.3; BLAST ,,; KEGG 1.7,1.4,3.1; ExprEco 1.9,1.2,14.5; ExprSce ,,; FusE2 ,,; FusE5 ,,; FusE10 ,,;
gene name: b2575	 (NP_417070)	gi: 16130500	length: 285aa
description: putative enzyme [Escherichia coli K12].
coverage: Bacteria[1e-166]
conserved domains: (Evalue, description)
	6e-72	COG4123, COG4123, Predicted O-methyltransferase [General function prediction only].
----------------------------------------------------
candidate #355:	b2620
likelihood ratios: Total 3.3e+04; Clust 11.5,6.2,5.9; BLAST ,,; KEGG 1.5,1.3,1.6; ExprEco 2.6,5.9,1.6; ExprSce ,,; FusE2 ,,; FusE5 ,,; FusE10 ,,;
gene name: b2620	 (NP_417110)	gi: 16130539	length: 160aa
description: small protein B [Escherichia coli K12].
coverage: Bacteria[2e-88]
conserved domains: (Evalue, description)
	2e-58	COG0691, SmpB, tmRNA-binding protein [Posttranslational modification, protein turnover, chaperones].
	2e-24	pfam01668, SmpB, SmpB protein..
----------------------------------------------------
candidate #356:	b3984
likelihood ratios: Total 3.2e+04; Clust 2.4,5.4,7.7; BLAST ,,; KEGG 1.2,1.4,3.0; ExprEco 3.5,3.4,5.4; ExprSce ,,; FusE2 ,,; FusE5 ,,; FusE10 ,,;
gene name: b3984	 (NP_418411)	gi: 16131814	length: 234aa
description: 50S ribosomal subunit protein L1, regulates synthesis of L1 and L11 [Escherichia coli K12].
coverage: Archaea[7e-22] Bacteria[1e-124] Eukaryota[4e-53]
conserved domains: (Evalue, description)
	1e-72	pfam00687, Ribosomal_L1, Ribosomal protein L1p/L10e family. This family includes prokaryotic L1 and eukaryotic L10..
----------------------------------------------------
candidate #357:	b1468
likelihood ratios: Total 3.2e+04; Clust 1.1,1.2,1.1; BLAST ,,; KEGG 19.8,11.3,5.6; ExprEco 1.8,1.4,6.5; ExprSce ,,; FusE2 ,,; FusE5 ,,; FusE10 ,,;
gene name: b1468	 (NP_415985)	gi: 16129427	length: 1246aa
description: cryptic nitrate reductase 2 alpha subunit [Escherichia coli K12].
coverage: Archaea[0.0] Bacteria[0.0]
conserved domains: (Evalue, description)
	0.0	COG5013, NarG, Nitrate reductase alpha subunit [Energy production and conversion].
	5e-27	pfam00384, Molybdopterin, Molybdopterin oxidoreductase..
	5e-26	COG0243, BisC, Anaerobic dehydrogenases, typically selenocysteine-containing [Energy production and conversion].
	4e-20	pfam01568, Molydop_binding, Molydopterin dinucleotide binding domain. This domain is found in various molybdopterin - containing oxidoreductases and tungsten formylmethanofuran dehydrogenase subunit d (FwdD) and molybdenum formylmethanofuran dehydrogenase subunit (FmdD); where the domain constitutes almost the entire subunit. The formylmethanofuran dehydrogenase catalyses the first step in methane formation from CO2 in methanogenic archaea and has a molybdopterin dinucleotide cofactor. This domain corresponds to the C-terminal domain IV in dimethyl sulfoxide (DMSO)reductase which interacts with the 2-amino pyrimidone ring of both molybdopterin guanine dinucleotide molecules..
----------------------------------------------------
candidate #358:	b3699
likelihood ratios: Total 3.2e+04; Clust 4.0,8.1,5.2; BLAST ,,; KEGG 1.6,1.6,2.5; ExprEco 2.3,3.4,3.7; ExprSce ,,; FusE2 ,,; FusE5 ,,; FusE10 ,,;
gene name: b3699	 (YP_026241)	gi: 49176395	length: 804aa
description: DNA gyrase subunit B, type II topoisomerase, ATPase activity [Escherichia coli K12].
coverage: Archaea[1e-179] Bacteria[0.0] Eukaryota[1e-149]
conserved domains: (Evalue, description)
	0.0	COG0187, GyrB, Type IIA topoisomerase (DNA gyrase/topo II, topoisomerase IV), B subunit [DNA replication, recombination, and repair].
[truncated: 192,081 more chars]
