# Supplementary material for: Identifying metabolic enzymes with multiple types of association evidence
Source: BMC Bioinformatics. 2006 Mar 29;7:177. doi: 10.1186/1471-2105-7-177 (PMC1450304; doi:10.1186/1471-2105-7-177)
Supplement: Additional File 17 — predictions.zip. Sample predictions of E. coli orphans. Additional datasets, including pair-wise functional association matrices for different types of evidence and BLAST-based orthology datasets, are available on the authors' web site[63]. [file 1471-2105-7-177-S17.zip › predictions/unidentified/EC_3.2.2.10_candidates]

Description of the missing enzyme:
name:           CMP nucleosidase
reaction:       [c]cmp + h2o --> csn + r5p
process:        Nucleotide Salvage Pathways
EC number:      3.2.2.10

Identification: has not been identified

=====================================================
top 500 candidates:
-----------------------------------------------------

candidate #1:	b3753
likelihood ratios: Total 4.0e+20; Clust 301.0,436.0,2.9; BLAST 8.8,158.6,10.9; KEGG 6.4,10.0,16.0; ExprEco 5.6,7.8,2.1; ExprSce 1.0,1.0,1.0; FusE2 10.3,26.1,4.8; FusE5 79.8,1.5,4.7; FusE10 ,,;
gene name: b3753	 (NP_418209)	gi: 16131621	length: 330aa
description: regulator for rbs operon [Escherichia coli K12].
coverage: Bacteria[0.0] Eukaryota[1e-24]
conserved domains: (Evalue, description)
	1e-97	COG1609, PurR, Transcriptional regulators [Transcription].
	4e-31	pfam00532, Peripla_BP_1, Periplasmic binding proteins and sugar binding domain of the LacI family. This family includes the periplasmic binding proteins, and the LacI family transcriptional regulators. The periplasmic binding proteins are the primary receptors for chemotaxis and transport of many sugar based solutes. The LacI family of proteins consist of transcriptional regulators related to the lac repressor. In this case, generally the sugar binding domain binds a sugar which changes the DNA binding activity of the repressor domain (pfam00356)..
	2e-23	smart00354, HTH_LACI, helix_turn _helix lactose operon repressor; .
	9e-18	COG1879, RbsB, ABC-type sugar transport system, periplasmic component [Carbohydrate transport and metabolism].
----------------------------------------------------
candidate #2:	b3934
likelihood ratios: Total 3.0e+16; Clust 4.4,8.6,2.8; BLAST 37.5,30.4,13.5; KEGG 5.4,54.1,11.5; ExprEco 3.2,15.7,2.2; ExprSce 1.0,1.0,1.0; FusE2 9.4,8.4,3.4; FusE5 53.8,1.0,3.5; FusE10 ,,;
gene name: b3934	 (NP_418369)	gi: 16131772	length: 341aa
description: regulator for deo operon, udp, cdd, tsx, nupC, and nupG [Escherichia coli K12].
coverage: Bacteria[0.0] Eukaryota[7e-37]
conserved domains: (Evalue, description)
	1e-100	COG1609, PurR, Transcriptional regulators [Transcription].
	6e-32	pfam00532, Peripla_BP_1, Periplasmic binding proteins and sugar binding domain of the LacI family. This family includes the periplasmic binding proteins, and the LacI family transcriptional regulators. The periplasmic binding proteins are the primary receptors for chemotaxis and transport of many sugar based solutes. The LacI family of proteins consist of transcriptional regulators related to the lac repressor. In this case, generally the sugar binding domain binds a sugar which changes the DNA binding activity of the repressor domain (pfam00356)..
	1e-20	smart00354, HTH_LACI, helix_turn _helix lactose operon repressor; .
	5e-13	COG1879, RbsB, ABC-type sugar transport system, periplasmic component [Carbohydrate transport and metabolism].
----------------------------------------------------
candidate #3:	b1658
likelihood ratios: Total 5.7e+13; Clust 3.1,2.6,2.5; BLAST 23.0,81.5,11.9; KEGG 1.8,3.9,1.9; ExprEco 3.1,3.1,6.8; ExprSce 1.0,1.0,1.0; FusE2 9.4,8.4,3.4; FusE5 79.8,1.5,4.7; FusE10 ,,;
gene name: b1658	 (NP_416175)	gi: 16129616	length: 341aa
description: transcriptional repressor for de novo purine nucleotide synthesis (GalR/LacI family) [Escherichia coli K12].
coverage: Bacteria[0.0] Eukaryota[1e-22]
conserved domains: (Evalue, description)
	2e-96	COG1609, PurR, Transcriptional regulators [Transcription].
	3e-32	pfam00532, Peripla_BP_1, Periplasmic binding proteins and sugar binding domain of the LacI family. This family includes the periplasmic binding proteins, and the LacI family transcriptional regulators. The periplasmic binding proteins are the primary receptors for chemotaxis and transport of many sugar based solutes. The LacI family of proteins consist of transcriptional regulators related to the lac repressor. In this case, generally the sugar binding domain binds a sugar which changes the DNA binding activity of the repressor domain (pfam00356)..
	3e-22	smart00354, HTH_LACI, helix_turn _helix lactose operon repressor; .
	8e-17	COG1879, RbsB, ABC-type sugar transport system, periplasmic component [Carbohydrate transport and metabolism].
----------------------------------------------------
candidate #4:	b3423
likelihood ratios: Total 3.7e+13; Clust 4.1,17.2,3.7; BLAST 7.5,28.3,3.1; KEGG 54.1,15.7,7.0; ExprEco 5.3,5.0,9.4; ExprSce 1.6,2.7,1.6; FusE2 1.6,0.7,0.4; FusE5 26.6,0.8,1.9; FusE10 ,,;
gene name: b3423	 (NP_417881)	gi: 16131297	length: 252aa
description: repressor of the glp operon [Escherichia coli K12].
coverage: Archaea[2e-28] Bacteria[1e-140] Eukaryota[9e-91]
conserved domains: (Evalue, description)
	1e-80	pfam00455, DeoR, Bacterial regulatory proteins, deoR family..
	5e-76	COG1349, GlpR, Transcriptional regulators of sugar metabolism [Transcription / Carbohydrate transport and metabolism].
	2e-15	smart00420, HTH_DEOR, helix_turn_helix, Deoxyribose operon repressor; .
----------------------------------------------------
candidate #5:	b1983
likelihood ratios: Total 5.2e+12; Clust 9.0,3.7,3.0; BLAST 51.4,27.1,29.4; KEGG 32.2,51.8,45.2; ExprEco 5.8,2.0,1.9; ExprSce 1.0,1.0,1.0; FusE2 1.0,0.9,0.9; FusE5 1.0,1.0,1.0; FusE10 ,,;
gene name: b1983	 (NP_416490)	gi: 16129927	length: 238aa
description: hypothetical protein b1983 [Escherichia coli K12].
coverage: Bacteria[1e-131] Eukaryota[2e-28]
conserved domains: (Evalue, description)
	1e-73	pfam01709, DUF28, Domain of unknown function DUF28. This domain is found in bacterial and yeast proteins it compromises the entire length or central region of most of the proteins in the family, all of which are hypothetical with no known function. The average length of this domain is approximately 230 amino acids long..
----------------------------------------------------
candidate #6:	b4213
likelihood ratios: Total 2.8e+12; Clust 7.7,6.6,2.3; BLAST 110.8,35.0,10.4; KEGG 70.7,27.2,15.7; ExprEco 2.1,2.0,1.8; ExprSce 1.6,1.3,1.0; FusE2 1.0,1.0,1.0; FusE5 1.2,1.0,1.0; FusE10 ,,;
gene name: b4213	 (NP_418634)	gi: 16132035	length: 647aa
description: 2':3'-cyclic-nucleotide 2'-phosphodiesterase [Escherichia coli K12].
coverage: Archaea[5e-15] Bacteria[0.0] Eukaryota[6e-17]
conserved domains: (Evalue, description)
	1e-123	COG0737, UshA, 5'-nucleotidase/2',3'-cyclic phosphodiesterase and related esterases [Nucleotide transport and metabolism].
	8e-25	pfam02872, 5_nucleotid_C, 5'-nucleotidase, C-terminal domain..
----------------------------------------------------
candidate #7:	b3714
likelihood ratios: Total 2.3e+12; Clust 15.2,11.7,2.5; BLAST 85.5,19.8,5.9; KEGG 16.2,8.4,2.4; ExprEco 75.7,5.0,5.7; ExprSce 1.0,1.0,1.0; FusE2 1.0,0.9,0.8; FusE5 1.0,1.0,1.0; FusE10 ,,;
gene name: b3714	 (NP_418170)	gi: 16131582	length: 445aa
description: putative membrane / transport protein [Escherichia coli K12].
coverage: Archaea[1e-113] Bacteria[0.0] Eukaryota[7e-72]
conserved domains: (Evalue, description)
	1e-123	COG2252, COG2252, Permeases [General function prediction only].
	2e-26	pfam00860, Xan_ur_permease, Permease family. This family includes permeases for diverse substrates such as xanthine, uracil and vitamin C. However many members of this family are functionally uncharacterised and may transport other substrates. Members of this family have ten predicted transmembrane helices..
	2e-13	COG0659, SUL1, Sulfate permease and related transporters (MFS superfamily) [Inorganic ion transport and metabolism].
----------------------------------------------------
candidate #8:	b0080
likelihood ratios: Total 1.6e+12; Clust 2.2,2.8,34.1; BLAST 3.5,6.2,13.2; KEGG 2.5,3.1,3.1; ExprEco 4.4,5.0,2.9; ExprSce 1.0,1.0,1.0; FusE2 8.3,38.2,0.4; FusE5 50.3,0.9,3.1; FusE10 ,,;
gene name: b0080	 (NP_414622)	gi: 16128073	length: 334aa
description: transcriptional regulator of the control of carbon and energy metabolism (GalR/LacI family) [Escherichia coli K12].
coverage: Bacteria[0.0] Eukaryota[3e-12]
conserved domains: (Evalue, description)
	3e-63	COG1609, PurR, Transcriptional regulators [Transcription].
	2e-19	smart00354, HTH_LACI, helix_turn _helix lactose operon repressor; .
	1e-14	pfam00532, Peripla_BP_1, Periplasmic binding proteins and sugar binding domain of the LacI family. This family includes the periplasmic binding proteins, and the LacI family transcriptional regulators. The periplasmic binding proteins are the primary receptors for chemotaxis and transport of many sugar based solutes. The LacI family of proteins consist of transcriptional regulators related to the lac repressor. In this case, generally the sugar binding domain binds a sugar which changes the DNA binding activity of the repressor domain (pfam00356)..
	2e-13	COG1879, RbsB, ABC-type sugar transport system, periplasmic component [Carbohydrate transport and metabolism].
----------------------------------------------------
candidate #9:	b1512
likelihood ratios: Total 1.6e+12; Clust 16.4,21.1,3.2; BLAST 8.6,88.7,42.6; KEGG 30.1,28.8,30.2; ExprEco 1.3,1.8,1.7; ExprSce 1.0,1.0,1.0; FusE2 1.0,0.9,0.8; FusE5 1.0,1.0,0.6; FusE10 ,,;
gene name: b1512	 (NP_416029)	gi: 16129471	length: 317aa
description: putative transcriptional regulator, sorC family [Escherichia coli K12].
coverage: Bacteria[1e-174]
conserved domains: (Evalue, description)
	3e-83	COG2390, DeoR, Transcriptional regulator, contains sigma factor-related N-terminal domain [Transcription].
	8e-60	pfam04198, Sugar-bind, Putative sugar-binding domain. This probable domain is found in bacterial transcriptional regulators such as DeoR and SorC. These proteins have an amino-terminal helix-turn-helix pfam00325 that binds to DNA. This domain is probably the ligand regulator binding region. SorC is regulated by sorbose and other members of this family are likely to be regulated by other sugar substrates..
----------------------------------------------------
candidate #10:	b0780
likelihood ratios: Total 1.3e+12; Clust 3.7,4.1,5.0; BLAST 20.2,97.4,27.3; KEGG 9.8,50.2,10.6; ExprEco 1.8,1.3,1.3; ExprSce 2.9,6.3,1.2; FusE2 1.0,1.0,1.0; FusE5 1.0,1.0,1.0; FusE10 ,,;
gene name: b0780	 (NP_415301)	gi: 16128748	length: 302aa
description: putative phosphatase/sulfatase [Escherichia coli K12].
coverage: Bacteria[1e-167] Eukaryota[7e-88]
conserved domains: (Evalue, description)
	3e-81	pfam01933, UPF0052, Uncharacterized protein family UPF0052..
----------------------------------------------------
candidate #11:	b1203
likelihood ratios: Total 1.1e+12; Clust 256.2,38.1,13.0; BLAST 56.0,6.7,1.8; KEGG 1.0,1.0,1.0; ExprEco 22.1,10.8,7.1; ExprSce 1.8,3.3,2.9; FusE2 1.0,0.8,0.6; FusE5 1.0,1.0,1.0; FusE10 ,,;
gene name: b1203	 (NP_415721)	gi: 16129166	length: 363aa
description: putative GTP-binding protein [Escherichia coli K12].
coverage: Archaea[6e-21] Bacteria[0.0] Eukaryota[1e-105]
conserved domains: (Evalue, description)
	1e-152	COG0012, COG0012, Predicted GTPase, probable translation factor [Translation, ribosomal structure and biogenesis].
	1e-110	pfam06071, DUF933, Protein of unknown function (DUF933). This family consists of several GTP binding proteins and represents the C terminal domain of the constituent proteins. The family contains both prokaryotic and eukaryotic sequences which are highly conserved. The N terminal region of this family contains pfam01018..
	2e-20	COG0536, Obg, Predicted GTPase [General function prediction only].
	1e-15	COG1163, DRG, Predicted GTPase [General function prediction only].
----------------------------------------------------
candidate #12:	b1736
likelihood ratios: Total 9.2e+11; Clust 2.9,2.6,2.3; BLAST 16.9,53.3,92.9; KEGG 39.5,43.5,150.6; ExprEco 1.8,1.4,1.4; ExprSce 1.0,1.0,1.0; FusE2 1.0,0.9,0.8; FusE5 1.0,1.0,1.0; FusE10 ,,;
gene name: b1736	 (NP_416250)	gi: 16129690	length: 116aa
description: PEP-dependent phosphotransferase enzyme III for cellobiose, arbutin, and salicin [Escherichia coli K12].
coverage: Bacteria[3e-57]
conserved domains: (Evalue, description)
	1e-24	cd00215, PTS_IIA_lac, PTS_IIA, PTS system, lactose/cellobiose specific IIA subunit. The bacterial phosphoenolpyruvate: sugar phosphotransferase system (PTS) is a multi-protein system involved in the regulation of a variety of metabolic and transcriptional processes. This family is one of four structurally and functionally distinct group IIA PTS system cytoplasmic enzymes, necessary for the uptake of carbohydrates across the cytoplasmic membrane and their phosphorylation. This family of proteins normally function as a homotrimer, stabilized by a centrally located metal ion. Separation into subunits is thought to occur after phosphorylation..
----------------------------------------------------
candidate #13:	b3722
likelihood ratios: Total 8.5e+11; Clust 1.9,1.9,1.4; BLAST 2.7,22.2,29.0; KEGG 2.2,8.8,10.6; ExprEco 2.4,3.2,1.6; ExprSce 1.0,1.0,1.0; FusE2 1.5,3.3,20.7; FusE5 1.3,5.4,52.2; FusE10 ,,;
gene name: b3722	 (NP_418178)	gi: 16131590	length: 625aa
description: PTS family enzyme IIBC (N-terminal); enzyme IIA (C-terminal), beta-glucoside-specific, cryptic [Escherichia coli K12].
coverage: Bacteria[0.0] Eukaryota[1e-23]
conserved domains: (Evalue, description)
	1e-66	COG1263, PtsG, Phosphotransferase system IIC components, glucose/maltose/N-acetylglucosamine-specific [Carbohydrate transport and metabolism].
	1e-47	cd00210, PTS_IIA_glc, PTS_IIA, PTS system, glucose/sucrose specific IIA subunit. The bacterial phosphoenolpyruvate: sugar phosphotransferase system (PTS) is a multi-protein system involved in the regulation of a variety of metabolic and transcriptional processes. This family is one of four structurally and functionally distinct group IIA PTS system cytoplasmic enzymes, necessary for the uptake of carbohydrates across the cytoplasmic membrane and their phosphorylation..
	1e-23	cd00212, PTS_IIB_glc, PTS_IIB, PTS system, glucose/sucrose specific IIB subunit. The bacterial phosphoenolpyruvate: sugar phosphotransferase system (PTS) is a multi-protein system involved in the regulation of a variety of metabolic and transcriptional processes. This family is one of four structurally and functionally distinct group IIB PTS system cytoplasmic enzymes, necessary for the uptake of carbohydrates across the cytoplasmic membrane and their phosphorylation.
	6e-21	pfam02378, PTS_EIIC, Phosphotransferase system, EIIC. The bacterial phosphoenolpyruvate: sugar phosphotransferase system (PTS) is a multi-protein system involved in the regulation of a variety of metabolic and transcriptional processes. The sugar-specific permease of the PTS consists of three domains (IIA, IIB and IIC). The IIC domain catalyses the transfer of a phosphoryl group from IIB to the sugar substrate..
----------------------------------------------------
candidate #14:	b4193
likelihood ratios: Total 5.8e+11; Clust 2.8,7.4,10.5; BLAST 4.3,40.8,241.4; KEGG 4.9,17.0,75.9; ExprEco 1.4,1.9,5.6; ExprSce 1.0,1.0,1.0; FusE2 1.0,0.9,0.7; FusE5 1.0,1.0,1.0; FusE10 ,,;
gene name: b4193	 (NP_418614)	gi: 49176471	length: 484aa
description: putative PTS family enzyme II component, possibly ascorbate-specific [Escherichia coli K12].
coverage: Bacteria[0.0]
conserved domains: (Evalue, description)
	1e-149	pfam04215, SgaT_UlaA, Putative sugar-specific permease, SgaT/UlaA. This family consists of bacterial transmembrane proteins with a putative sugar-specific permease function, analogous to the IIC component of the PTS system (pfam02378). It has been suggested that this permease may form part of an L-ascorbate utilisation pathway, with proposed specificity for 3-keto-L-gulonate (formed by hydrolysis of L-ascorbate)..
----------------------------------------------------
candidate #15:	b2428
likelihood ratios: Total 4.7e+11; Clust 6.4,6.3,32.5; BLAST 12.6,57.3,19.2; KEGG 6.5,138.7,26.4; ExprEco 1.1,1.4,1.6; ExprSce 1.0,1.0,1.0; FusE2 1.0,0.8,0.7; FusE5 1.0,0.7,1.0; FusE10 ,,;
gene name: b2428	 (NP_416923)	gi: 16130353	length: 298aa
description: putative regulator [Escherichia coli K12].
coverage: Archaea[2e-44] Bacteria[1e-164] Eukaryota[3e-45]
conserved domains: (Evalue, description)
	1e-120	COG2103, COG2103, Predicted sugar phosphate isomerase [General function prediction only].
----------------------------------------------------
candidate #16:	b4226
likelihood ratios: Total 4.6e+11; Clust 2.3,8.4,2.7; BLAST 4.4,14.3,4.7; KEGG 92.2,73.8,4.2; ExprEco 12.1,29.4,2.3; ExprSce 1.0,1.1,1.1; FusE2 1.0,1.0,1.0; FusE5 1.0,1.0,1.0; FusE10 ,,;
gene name: b4226	 (NP_418647)	gi: 16132048	length: 176aa
description: inorganic pyrophosphatase [Escherichia coli K12].
coverage: Archaea[1e-45] Bacteria[3e-99] Eukaryota[1e-79]
conserved domains: (Evalue, description)
	2e-59	COG0221, Ppa, Inorganic pyrophosphatase [Energy production and conversion].
	4e-43	pfam00719, Pyrophosphatase, Inorganic pyrophosphatase..
----------------------------------------------------
candidate #17:	b1211
likelihood ratios: Total 3.8e+11; Clust 56.7,57.3,13.0; BLAST 15.4,14.1,2.0; KEGG 13.4,5.5,2.2; ExprEco 12.7,1.5,1.4; ExprSce 1.9,2.1,1.1; FusE2 1.0,1.0,1.0; FusE5 1.0,1.0,1.0; FusE10 ,,;
gene name: b1211	 (NP_415729)	gi: 16129174	length: 360aa
description: peptide chain release factor RF-1 [Escherichia coli K12].
coverage: Bacteria[0.0] Eukaryota[2e-86]
conserved domains: (Evalue, description)
	1e-163	COG0216, PrfA, Protein chain release factor A [Translation, ribosomal structure and biogenesis].
	2e-55	COG1186, PrfB, Protein chain release factor B [Translation, ribosomal structure and biogenesis].
	9e-44	pfam03462, PCRF, PCRF domain. This domain is found in peptide chain release factors..
	3e-39	pfam00472, RF-1, Peptidyl-tRNA hydrolase domain. This domain is found in peptide chain release factors such as RF-1 and RF-2, and a number of smaller proteins of unknown function. This domain contains the peptidyl-tRNA hydrolase activity. The domain contains a highly conserved motif GGQ, where the glutamine is thought to coordinate the water that mediates the hydrolysis..
----------------------------------------------------
candidate #18:	b0051
likelihood ratios: Total 3.6e+11; Clust 43.0,21.6,14.2; BLAST 74.9,12.9,1.4; KEGG 1.0,1.0,1.0; ExprEco 15.0,2.9,8.7; ExprSce 11.7,3.8,1.2; FusE2 1.0,1.0,1.0; FusE5 1.0,1.0,1.0; FusE10 ,,;
gene name: b0051	 (NP_414593)	gi: 16128045	length: 273aa
description: S-adenosylmethionine-6-N',N'-adenosyl (rRNA) dimethyltransferase [Escherichia coli K12].
coverage: Archaea[8e-27] Bacteria[1e-154] Eukaryota[6e-32]
conserved domains: (Evalue, description)
	4e-92	COG0030, KsgA, Dimethyladenosine transferase (rRNA methylation) [Translation, ribosomal structure and biogenesis].
	2e-72	pfam00398, RrnaAD, Ribosomal RNA adenine dimethylase..
	1e-56	smart00650, rADc, Ribosomal RNA adenine dimethylases; .
----------------------------------------------------
candidate #19:	b1127
likelihood ratios: Total 3.6e+11; Clust 4.0,2.5,4.4; BLAST 5.5,250.0,34.2; KEGG 20.4,82.8,45.2; ExprEco 1.3,1.3,1.3; ExprSce 1.0,1.0,1.0; FusE2 1.0,1.0,1.0; FusE5 1.0,1.0,1.0; FusE10 ,,;
gene name: b1127	 (NP_415645)	gi: 16129090	length: 408aa
description: putative peptidase T [Escherichia coli K12].
coverage: Bacteria[0.0] Eukaryota[7e-56]
conserved domains: (Evalue, description)
	1e-132	COG2195, PepD, Di- and tripeptidases [Amino acid transport and metabolism].
	3e-36	pfam01546, Peptidase_M20, Peptidase family M20/M25/M40. This family includes a range of zinc metallopeptidases belonging to several families in the peptidase classification. Family M20 are Glutamate carboxypeptidases. Peptidase family M25 contains X-His dipeptidases..
	3e-12	COG0624, ArgE, Acetylornithine deacetylase/Succinyl-diaminopimelate desuccinylase and related deacylases [Amino acid transport and metabolism].
----------------------------------------------------
candidate #20:	b3887
likelihood ratios: Total 3.4e+11; Clust 4.7,6.0,3.6; BLAST 9.1,16.0,3.1; KEGG 3.5,228.9,8.9; ExprEco 7.5,6.1,8.8; ExprSce 1.1,1.8,1.3; FusE2 1.0,1.0,1.0; FusE5 1.0,1.0,1.0; FusE10 ,,;
gene name: b3887	 (NP_418323)	gi: 16131727	length: 145aa
description: D-Tyr-tRNA(Tyr) deacylase [Escherichia coli K12].
coverage: Bacteria[2e-76] Eukaryota[2e-24]
conserved domains: (Evalue, description)
	7e-59	cd00563, Dtyr_deacylase, D-Tyrosyl-tRNAtyr deacylases; a class of tRNA-dependent hydrolases which are capable of hydrolyzing the ester bond of D-Tyrosyl-tRNA reducing the level of cellular D-Tyrosine while recycling the peptidyl-tRNA; found in bacteria and in eukaryotes but not in archea; beta barrel-like fold structure; forms homodimers in which two surface cavities serve as the active site for tRNA binding.
----------------------------------------------------
candidate #21:	b0177
likelihood ratios: Total 3.3e+11; Clust 10.9,22.8,12.2; BLAST 11.7,13.7,9.9; KEGG 11.2,14.8,9.4; ExprEco 4.1,1.4,3.1; ExprSce 2.4,1.1,1.3; FusE2 1.0,0.9,0.8; FusE5 1.0,1.0,1.0; FusE10 ,,;
gene name: b0177	 (NP_414719)	gi: 16128170	length: 810aa
description: putative outer membrane antigen [Escherichia coli K12].
coverage: Bacteria[0.0] Eukaryota[2e-11]
conserved domains: (Evalue, description)
	0.0	COG4775, COG4775, Outer membrane protein/protective antigen OMA87 [Cell envelope biogenesis, outer membrane].
	9e-69	pfam01103, Bac_surface_Ag, Surface antigen. This entry includes the following surface antigens; D15 antigen from H.influenzae, OMA87 from P.multocida, OMP85 from N.meningitidis and N.gonorrhoeae. The family also includes a number of eukaryotic proteins as well that are members of the UPF0140 family. There also appears to be a relationship to pfam03865 (personal obs: C Yeats)..
	8e-28	COG0729, COG0729, Outer membrane protein [Cell envelope biogenesis, outer membrane].
	2e-18	COG2831, FhaC, Hemolysin activation/secretion protein [Intracellular trafficking and secretion].
----------------------------------------------------
candidate #22:	b0911
likelihood ratios: Total 3.1e+11; Clust 77.0,8.8,15.7; BLAST 2.9,4.1,2.5; KEGG 2.7,4.1,2.1; ExprEco 9.8,5.8,8.3; ExprSce 10.0,3.6,1.2; FusE2 1.1,0.8,0.5; FusE5 19.0,0.7,0.4; FusE10 ,,;
gene name: b0911	 (NP_415431)	gi: 16128878	length: 557aa
description: 30S ribosomal subunit protein S1 [Escherichia coli K12].
coverage: Archaea[5e-13] Bacteria[0.0] Eukaryota[5e-57]
conserved domains: (Evalue, description)
	1e-179	COG0539, RpsA, Ribosomal protein S1 [Translation, ribosomal structure and biogenesis].
	2e-16	COG2183, Tex, Transcriptional accessory protein [Transcription].
	1e-13	smart00316, S1, Ribosomal protein S1-like RNA-binding domain; .
	3e-13	pfam00575, S1, S1 RNA binding domain. The S1 domain occurs in a wide range of RNA associated proteins. It is structurally similar to cold shock protein which binds nucleic acids. The S1 domain has an OB-fold structure..
	8e-13	COG1098, VacB, Predicted RNA binding protein (contains ribosomal protein S1 domain) [Translation, ribosomal structure and biogenesis].
	1e-12	cd00164, S1, Ribosomal protein S1-like RNA-binding domain. Found in a wide variety of RNA-associated proteins. Originally identified in S1 ribosomal protein. Multiple copies of S1 are arranged in tandem. S1 is structurally similar to Cold Shock Domains (CSD), both are members of the Oligonucleotide/oligosaccharide Binding (OB) superfamily..
	2e-12	COG1185, Pnp, Polyribonucleotide nucleotidyltransferase (polynucleotide phosphorylase) [Translation, ribosomal structure and biogenesis].
----------------------------------------------------
candidate #23:	b1864
likelihood ratios: Total 3.0e+11; Clust 6.4,6.2,6.3; BLAST 12.2,8.6,2.5; KEGG 49.7,6.6,5.9; ExprEco 6.4,2.3,102.4; ExprSce 1.3,1.1,1.2; FusE2 1.0,1.0,1.0; FusE5 1.0,1.0,1.0; FusE10 ,,;
gene name: b1864	 (NP_416378)	gi: 16129817	length: 246aa
description: hypothetical protein b1864 [Escherichia coli K12].
coverage: Bacteria[1e-137] Eukaryota[8e-38]
conserved domains: (Evalue, description)
	5e-92	pfam01709, DUF28, Domain of unknown function DUF28. This domain is found in bacterial and yeast proteins it compromises the entire length or central region of most of the proteins in the family, all of which are hypothetical with no known function. The average length of this domain is approximately 230 amino acids long..
----------------------------------------------------
candidate #24:	b1647
likelihood ratios: Total 3.0e+11; Clust 3.3,2.5,2.5; BLAST 3.5,25.3,61.7; KEGG 51.8,20.4,88.7; ExprEco 3.3,2.5,5.1; ExprSce 1.0,1.0,1.0; FusE2 1.0,0.9,0.8; FusE5 1.0,1.0,1.0; FusE10 ,,;
gene name: b1647	 (YP_025305)	gi: 49176131	length: 298aa
description: putative oxidoreductase, NAD(P)-linked [Escherichia coli K12].
coverage: Archaea[8e-15] Bacteria[1e-171] Eukaryota[2e-16]
conserved domains: (Evalue, description)
	1e-148	COG4989, COG4989, Predicted oxidoreductase [General function prediction only].
	3e-46	pfam00248, Aldo_ket_red, Aldo/keto reductase family. This family includes a number of K+ ion channel beta chain regulatory domains - these are reported to have oxidoreductase activity..
	5e-37	COG0667, Tas, Predicted oxidoreductases (related to aryl-alcohol dehydrogenases) [Energy production and conversion].
	4e-31	COG0656, ARA1, Aldo/keto reductases, related to diketogulonate reductase [General function prediction only].
----------------------------------------------------
candidate #25:	b1204
likelihood ratios: Total 2.2e+11; Clust 844.2,22.0,6.5; BLAST 11.7,9.1,2.6; KEGG 13.9,4.1,2.2; ExprEco 4.9,1.7,1.8; ExprSce 1.1,2.7,1.1; FusE2 1.0,1.0,1.0; FusE5 1.0,1.0,1.0; FusE10 ,,;
gene name: b1204	 (NP_415722)	gi: 16129167	length: 194aa
description: peptidyl-tRNA hydrolase [Escherichia coli K12].
coverage: Bacteria[1e-109] Eukaryota[1e-28]
conserved domains: (Evalue, description)
	2e-69	pfam01195, Pept_tRNA_hydro, Peptidyl-tRNA hydrolase..
----------------------------------------------------
candidate #26:	b2785
likelihood ratios: Total 1.6e+11; Clust 29.7,11.8,7.9; BLAST 13.5,5.6,3.5; KEGG 5.5,1.7,1.8; ExprEco 3.7,3.2,4.0; ExprSce 56.3,3.1,1.6; FusE2 1.0,1.0,1.0; FusE5 1.0,1.0,1.0; FusE10 ,,;
gene name: b2785	 (NP_417265)	gi: 16130692	length: 433aa
description: 23S rRNA (uracil-5-)-methyltransferase [Escherichia coli K12].
coverage: Archaea[2e-35] Bacteria[0.0] Eukaryota[1e-25]
conserved domains: (Evalue, description)
	1e-121	COG2265, TrmA, SAM-dependent methyltransferases related to tRNA (uracil-5-)-methyltransferase [Translation, ribosomal structure and biogenesis].
	3e-28	pfam05958, tRNA_U5-meth_tr, tRNA (Uracil-5-)-methyltransferase. This family consists of (Uracil-5-)-methyltransferases EC:2.1.1.35 from bacteria, archaea and eukaryotes. A 5-methyluridine (m(5)U) residue at position 54 is a conserved feature of bacterial and eukaryotic tRNAs. The methylation of U54 is catalysed by the tRNA(m5U54)methyltransferase, which in Saccharomyces cerevisiae is encoded by the nonessential TRM2 gene. It is thought that tRNA modification enzymes might have a role in tRNA maturation not necessarily linked to their known catalytic activity..
----------------------------------------------------
candidate #27:	b4237
likelihood ratios: Total 1.3e+11; Clust 3.0,16.7,2.5; BLAST 1.9,193.4,20.4; KEGG 3.9,34.3,21.0; ExprEco 1.9,24.3,1.7; ExprSce 1.0,1.0,1.0; FusE2 1.0,0.9,0.8; FusE5 1.0,1.0,1.0; FusE10 ,,;
gene name: b4237	 (NP_418658)	gi: 16132059	length: 154aa
description: anaerobic ribonucleotide reductase activating protein [Escherichia coli K12].
coverage: Bacteria[1e-89]
conserved domains: (Evalue, description)
	1e-35	COG0602, NrdG, Organic radical activating enzymes [Posttranslational modification, protein turnover, chaperones].
----------------------------------------------------
candidate #28:	b2567
likelihood ratios: Total 1.2e+11; Clust 10.8,8.9,8.0; BLAST 21.9,11.6,1.9; KEGG 29.6,3.9,1.9; ExprEco 8.6,5.5,6.6; ExprSce 2.9,2.1,1.1; FusE2 1.0,0.8,0.7; FusE5 1.0,1.0,1.0; FusE10 ,,;
gene name: b2567	 (NP_417062)	gi: 16130492	length: 226aa
description: RNase III, ds RNA [Escherichia coli K12].
coverage: Archaea[7e-24] Bacteria[1e-125] Eukaryota[2e-20]
conserved domains: (Evalue, description)
	1e-78	COG0571, Rnc, dsRNA-specific ribonuclease [Transcription].
	1e-37	smart00535, RIBOc, Ribonuclease III family; .
	1e-37	cd00593, RIBOc, RIBOc. Ribonuclease III C terminal domain. This group consists of eukaryotic, bacterial and archeal ribonuclease III (RNAse III) proteins. RNAse III is a double stranded RNA-specific endonuclease. Prokaryotic RNAse III is important in post-transcriptional control of mRNA stability and translational efficiency. It is involved in the processing of ribosomal RNA precursors. Prokaryotic RNAse III also plays a role in the maturation of tRNA precursors and in the processing of phage and plasmid transcripts. Eukaryotic RNase III's participate (through direct cleavage) in rRNA processing, in processing of small nucleolar RNAs (snoRNAs) and snRNA's (components of the spliceosome). In eukaryotes RNase III or RNaseIII like enzymes such as Dicer are involved in RNAi (RNA interference) and miRNA (micro-RNA) gene silencing..
	2e-30	pfam00636, Ribonuclease_3, RNase3 domain..
	8e-16	cd00048, DSRM, Double-stranded RNA binding motif. Binding is not sequence specific but is highly specific for double stranded RNA. Found in a variety of proteins including dsRNA dependent protein kinase PKR, RNA helicases, Drosophila staufen protein, E. coli RNase III, RNases H1, and dsRNA dependent adenosine deaminases..
----------------------------------------------------
candidate #29:	b0651
likelihood ratios: Total 1.2e+11; Clust 58.6,2.2,2.4; BLAST 828.7,5.2,3.3; KEGG 248.1,6.6,6.1; ExprEco 1.6,1.3,1.2; ExprSce 1.0,1.0,1.0; FusE2 1.0,1.0,1.0; FusE5 1.0,1.0,1.0; FusE10 ,,;
gene name: b0651	 (NP_415184)	gi: 16128634	length: 311aa
description: pyrimidine specific nucleoside hydrolase [Escherichia coli K12].
coverage: Archaea[2e-37] Bacteria[1e-178] Eukaryota[8e-64]
conserved domains: (Evalue, description)
	1e-118	pfam01156, IU_nuc_hydro, Inosine-uridine preferring nucleoside hydrolase..
	1e-111	COG1957, URH1, Inosine-uridine nucleoside N-ribohydrolase [Nucleotide transport and metabolism].
----------------------------------------------------
candidate #30:	b1738
likelihood ratios: Total 1.1e+11; Clust 1.7,2.4,2.6; BLAST 13.3,38.2,138.4; KEGG 33.1,35.3,68.7; ExprEco 1.4,1.3,1.3; ExprSce 1.0,1.0,1.0; FusE2 1.0,0.9,0.9; FusE5 1.0,1.0,1.0; FusE10 ,,;
gene name: b1738	 (NP_416252)	gi: 16129692	length: 106aa
description: PEP-dependent phosphotransferase enzyme IV for cellobiose, arbutin, and salicin [Escherichia coli K12].
coverage: Bacteria[2e-52]
conserved domains: (Evalue, description)
	1e-30	cd00133, PTS_IIB_lac, PTS system, lactose/cellobiose specific IIB subunit. The bacterial phosphoenolpyruvate: sugar phosphotransferase system (PTS) is a multi-protein system involved in the regulation of a variety of metabolic and transcriptional processes. This family is one of four structurally and functionally distinct group IIB PTS system cytoplasmic enzymes, necessary for the uptake of carbohydrates across the cytoplasmic membrane and their phosphorylation.
	1e-27	COG1440, CelA, Phosphotransferase system cellobiose-specific component IIB [Carbohydrate transport and metabolism].
	6e-11	pfam02302, PTS_IIB, PTS system, Lactose/Cellobiose specific IIB subunit. The bacterial phosphoenolpyruvate: sugar phosphotransferase system (PTS) is a multi-protein system involved in the regulation of a variety of metabolic and transcriptional processes. The lactose/cellobiose-specific family are one of four structurally and functionally distinct group IIB PTS system cytoplasmic enzymes. The fold of IIB cellobiose shows similar structure to mammalian tyrosine phosphatases. .
----------------------------------------------------
candidate #31:	b1318
likelihood ratios: Total 1.1e+11; Clust 2.1,1.7,18.8; BLAST 9.5,23.3,24.2; KEGG 6.4,8.7,7.0; ExprEco 1.0,1.0,1.0; ExprSce 1.0,1.0,1.0; FusE2 4.4,2.5,1.3; FusE5 11.5,4.4,1.0; FusE10 ,,;
gene name: b1318	 (NP_415834)	gi: 16129279	length: 322aa
description: putative ATP-binding component of a transport system [Escherichia coli K12].
coverage: Archaea[2e-90] Bacteria[1e-180] Eukaryota[1e-52]
conserved domains: (Evalue, description)
	1e-119	COG3839, MalK, ABC-type sugar transport systems, ATPase components [Carbohydrate transport and metabolism].
	7e-95	COG3842, PotA, ABC-type spermidine/putrescine transport systems, ATPase components [Amino acid transport and metabolism].
	2e-66	COG1118, CysA, ABC-type sulfate/molybdate transport systems, ATPase component [Inorganic ion transport and metabolism].
	6e-64	COG1125, OpuBA, ABC-type proline/glycine betaine transport systems, ATPase components [Amino acid transport and metabolism].
	2e-59	COG1116, TauB, ABC-type nitrate/sulfonate/bicarbonate transport system, ATPase component [Inorganic ion transport and metabolism].
	2e-55	cd00267, ABC_ATPase, ABC (ATP-binding cassette) transporter nucleotide-binding domain; ABC transporters are a large family of proteins involved in the transport of a wide variety of different compounds, like sugars, ions, peptides and more complex organic molecules. The nucleotide binding domain shows the highest similarity between all members of the family. ABC transporters are a subset of nucleotide hydrolases that contain a signature motif, Q-loop, and H-loop/switch region in addition to the Walker A motif/P-loop andWalker B motif commonly found in a number of ATP- and GTP-binding and hydrolyzing proteins..
	2e-54	COG4175, ProV, ABC-type proline/glycine betaine transport system, ATPase component [Amino acid transport and metabolism].
	1e-48	COG1126, GlnQ, ABC-type polar amino acid transport system, ATPase component [Amino acid transport and metabolism].
	4e-48	COG1131, CcmA, ABC-type multidrug transport system, ATPase component [Defense mechanisms].
	3e-47	COG1136, SalX, ABC-type antimicrobial peptide transport system, ATPase component [Defense mechanisms].
	4e-46	COG3840, ThiQ, ABC-type thiamine transport system, ATPase component [Coenzyme metabolism].
	7e-44	COG4608, AppF, ABC-type oligopeptide transport system, ATPase component [Amino acid transport and metabolism].
	1e-43	COG1135, AbcC, ABC-type metal ion transport system, ATPase component [Inorganic ion transport and metabolism].
	2e-43	COG1123, COG1123, ATPase components of various ABC-type transport systems, contain duplicated ATPase [General function prediction only].
	2e-43	COG1122, CbiO, ABC-type cobalt transport system, ATPase component [Inorganic ion transport and metabolism].
	7e-42	COG4148, ModC, ABC-type molybdate transport system, ATPase component [Inorganic ion transport and metabolism].
	8e-42	COG4525, TauB, ABC-type taurine transport system, ATPase component [Inorganic ion transport and metabolism].
	2e-40	pfam00005, ABC_tran, ABC transporter. ABC transporters for a large family of proteins responsible for translocation of a variety of compounds across biological membranes. ABC transporters are the largest family of proteins in many completely sequenced bacteria. ABC transporters are composed of two copies of this domain and two copies of a transmembrane domain pfam00664. These four domains may belong to a single polypeptide, or belong in different polypeptide chains..
	4e-39	COG1120, FepC, ABC-type cobalamin/Fe3+-siderophores transport systems, ATPase components [Inorganic ion transport and metabolism / Coenzyme metabolism].
	6e-39	COG2884, FtsE, Predicted ATPase involved in cell division [Cell division and chromosome partitioning].
	9e-39	COG1124, DppF, ABC-type dipeptide/oligopeptide/nickel transport system, ATPase component [Amino acid transport and metabolism / Inorganic ion transport and metabolism].
	4e-38	COG1117, PstB, ABC-type phosphate transport system, ATPase component [Inorganic ion transport and metabolism].
	5e-38	COG3638, COG3638, ABC-type phosphate/phosphonate transport system, ATPase component [Inorganic ion transport and metabolism].
	6e-36	COG1127, Ttg2A, ABC-type transport system involved in resistance to organic solvents, ATPase component [Secondary metabolites biosynthesis, transport, and catabolism].
	2e-35	COG0444, DppD, ABC-type dipeptide/oligopeptide/nickel transport system, ATPase component [Amino acid transport and metabolism / Inorganic ion transport and metabolism].
	2e-34	COG2274, SunT, ABC-type bacteriocin/lantibiotic exporters, contain an N-terminal double-glycine peptidase domain [Defense mechanisms].
	3e-33	COG1129, MglA, ABC-type sugar transport system, ATPase component [Carbohydrate transport and metabolism].
	3e-32	COG4555, NatA, ABC-type Na+ transport system, ATPase component [Energy production and conversion / Inorganic ion transport and metabolism].
	3e-32	COG4988, CydD, ABC-type transport system involved in cytochrome bd biosynthesis, ATPase and permease components [Energy production and conversion / Posttranslational modification, protein turnover, chaperones].
	3e-32	COG1121, ZnuC, ABC-type Mn/Zn transport systems, ATPase component [Inorganic ion transport and metabolism].
	3e-31	COG4181, COG4181, Predicted ABC-type transport system involved in lysophospholipase L1 biosynthesis, ATPase component [Secondary metabolites biosynthesis, transport, and catabolism].
	4e-31	COG4136, COG4136, ABC-type uncharacterized transport system, ATPase component [General function prediction only].
	5e-31	COG0411, LivG, ABC-type branched-chain amino acid transport systems, ATPase component [Amino acid transport and metabolism].
	4e-30	COG0410, LivF, ABC-type branched-chain amino acid transport systems, ATPase component [Amino acid transport and metabolism].
	4e-29	COG4598, HisP, ABC-type histidine transport system, ATPase component [Amino acid transport and metabolism].
	1e-28	COG4161, ArtP, ABC-type arginine transport system, ATPase component [Amino acid transport and metabolism].
	4e-28	COG1132, MdlB, ABC-type multidrug transport system, ATPase and permease components [Defense mechanisms].
	1e-27	COG4172, COG4172, ABC-type uncharacterized transport system, duplicated ATPase component [General function prediction only].
	2e-26	COG4604, CeuD, ABC-type enterochelin transport system, ATPase component [Inorganic ion transport and metabolism].
	2e-26	COG4167, SapF, ABC-type antimicrobial peptide transport system, ATPase component [Defense mechanisms].
	2e-26	COG3845, COG3845, ABC-type uncharacterized transport systems, ATPase components [General function prediction only].
	4e-25	COG1101, PhnK, ABC-type uncharacterized transport system, ATPase component [General function prediction only].
	6e-25	COG1137, YhbG, ABC-type (unclassified) transport system, ATPase component [General function prediction only].
	2e-24	COG4987, CydC, ABC-type transport system involved in cytochrome bd biosynthesis, fused ATPase and permease components [Energy production and conversion / Posttranslational modification, protein turnover, chaperones].
	2e-23	COG4586, COG4586, ABC-type uncharacterized transport system, ATPase component [General function prediction only].
	9e-23	COG4133, CcmA, ABC-type transport system involved in cytochrome c biogenesis, ATPase component [Posttranslational modification, protein turnover, chaperones].
	2e-22	COG1134, TagH, ABC-type polysaccharide/polyol phosphate transport system, ATPase component [Carbohydrate transport and metabolism / Cell envelope biogenesis, outer membrane].
	2e-22	COG4619, COG4619, ABC-type uncharacterized transport system, ATPase component [General function prediction only].
	1e-21	COG0488, Uup, ATPase components of ABC transporters with duplicated ATPase domains [General function prediction only].
	2e-21	COG4152, COG4152, ABC-type uncharacterized transport system, ATPase component [General function prediction only].
	4e-21	COG1119, ModF, ABC-type molybdenum transport system, ATPase component/photorepair protein PhrA [Inorganic ion transport and metabolism].
	4e-21	COG4618, ArpD, ABC-type protease/lipase transport system, ATPase and permease components [General function prediction only].
	6e-20	COG4559, COG4559, ABC-type hemin transport system, ATPase component [Inorganic ion transport and metabolism].
	5e-18	COG5265, ATM1, ABC-type transport system involved in Fe-S cluster assembly, permease and ATPase components [Posttranslational modification, protein turnover, chaperones].
	2e-16	COG0396, SufC, ABC-type transport system involved in Fe-S cluster assembly, ATPase component [Posttranslational modification, protein turnover, chaperones].
	2e-15	COG4778, PhnL, ABC-type phosphonate transport system, ATPase component [Inorganic ion transport and metabolism].
	3e-15	COG4615, PvdE, ABC-type siderophore export system, fused ATPase and permease components [Secondary metabolites biosynthesis, transport, and catabolism / Inorganic ion transport and metabolism].
	3e-15	COG4674, COG4674, Uncharacterized ABC-type transport system, ATPase component [General function prediction only].
	4e-15	COG1245, COG1245, Predicted ATPase, RNase L inhibitor (RLI) homolog [General function prediction only].
	1e-14	COG4138, BtuD, ABC-type cobalamin transport system, ATPase component [Coenzyme metabolism].
	7e-14	COG2401, COG2401, ABC-type ATPase fused to a predicted acetyltransferase domain [General function prediction only].
	2e-13	COG4107, PhnK, ABC-type phosphonate transport system, ATPase component [Inorganic ion transport and metabolism].
	7e-13	COG4178, COG4178, ABC-type uncharacterized transport system, permease and ATPase components [General function prediction only].
----------------------------------------------------
candidate #32:	b3347
likelihood ratios: Total 1.0e+11; Clust 5.9,4.0,2.4; BLAST 5.9,26.7,4.9; KEGG 4.1,7.5,1.9; ExprEco 22.4,15.2,2.9; ExprSce 4.1,7.7,1.3; FusE2 1.0,1.0,1.0; FusE5 1.0,1.0,1.0; FusE10 ,,;
gene name: b3347	 (NP_417806)	gi: 16131226	length: 270aa
description: FKBP-type peptidyl-prolyl cis-trans isomerase (rotamase) [Escherichia coli K12].
coverage: Bacteria[1e-148] Eukaryota[8e-21]
conserved domains: (Evalue, description)
	2e-58	COG0545, FkpA, FKBP-type peptidyl-prolyl cis-trans isomerases 1 [Posttranslational modification, protein turnover, chaperones].
	1e-27	pfam01346, FKBP_N, Domain amino terminal to FKBP-type peptidyl-prolyl isomerase. This family is only found at the amino terminus of pfam00254. This domain is of unknown function..
	4e-26	pfam00254, FKBP_C, FKBP-type peptidyl-prolyl cis-trans isomerase..
----------------------------------------------------
candidate #33:	b2113
likelihood ratios: Total 8.6e+10; Clust 34.6,31.3,5.3; BLAST 3.8,9.1,6.0; KEGG 2.8,3.7,6.5; ExprEco 4.9,4.2,5.6; ExprSce 1.4,2.9,3.6; FusE2 1.0,0.8,0.7; FusE5 1.0,1.0,1.0; FusE10 ,,;
gene name: b2113	 (NP_416616)	gi: 49176189	length: 379aa
description: putative ATP-binding protein [Escherichia coli K12].
coverage: Archaea[7e-65] Bacteria[0.0] Eukaryota[1e-70]
conserved domains: (Evalue, description)
	3e-65	COG0489, Mrp, ATPases involved in chromosome partitioning [Cell division and chromosome partitioning].
	4e-19	COG0455, COG0455, ATPases involved in chromosome partitioning [Cell division and chromosome partitioning].
	5e-14	COG1192, Soj, ATPases involved in chromosome partitioning [Cell division and chromosome partitioning].
----------------------------------------------------
candidate #34:	b3131
likelihood ratios: Total 8.1e+10; Clust 3.2,1.8,65.5; BLAST 7.8,32.2,31.7; KEGG 3.8,47.9,8.0; ExprEco 3.1,2.6,2.2; ExprSce 1.0,1.0,1.0; FusE2 1.0,1.0,1.0; FusE5 1.0,1.0,1.0; FusE10 ,,;
gene name: b3131	 (NP_417600)	gi: 16131023	length: 269aa
description: putative DEOR-type transcriptional regulator of aga operon [Escherichia coli K12].
coverage: Archaea[3e-33] Bacteria[1e-145] Eukaryota[3e-18]
conserved domains: (Evalue, description)
	5e-74	pfam00455, DeoR, Bacterial regulatory proteins, deoR family..
	5e-66	COG1349, GlpR, Transcriptional regulators of sugar metabolism [Transcription / Carbohydrate transport and metabolism].
	2e-11	smart00420, HTH_DEOR, helix_turn_helix, Deoxyribose operon repressor; .
----------------------------------------------------
candidate #35:	b2743
likelihood ratios: Total 6.9e+10; Clust 19.6,6.2,3.8; BLAST 2.0,5.8,8.5; KEGG 6.5,6.0,3.4; ExprEco 8.4,6.6,2.8; ExprSce 23.4,2.7,1.6; FusE2 1.0,0.9,0.8; FusE5 1.0,1.0,1.0; FusE10 ,,;
gene name: b2743	 (NP_417223)	gi: 16130650	length: 208aa
description: L-isoaspartate protein carboxylmethyltransferase type II [Escherichia coli K12].
coverage: Archaea[2e-35] Bacteria[1e-114] Eukaryota[2e-22]
conserved domains: (Evalue, description)
	8e-75	pfam01135, PCMT, Protein-L-isoaspartate(D-aspartate) O-methyltransferase (PCMT)..
	2e-69	COG2518, Pcm, Protein-L-isoaspartate carboxylmethyltransferase [Posttranslational modification, protein turnover, chaperones].
----------------------------------------------------
candidate #36:	b3237
likelihood ratios: Total 6.6e+10; Clust 5.0,3.8,4.7; BLAST 11.3,21.9,8.4; KEGG 5.8,57.1,35.0; ExprEco 3.8,4.5,1.8; ExprSce 1.0,1.0,1.0; FusE2 1.0,1.0,1.0; FusE5 1.0,1.0,1.0; FusE10 ,,;
gene name: b3237	 (NP_417704)	gi: 16131127	length: 156aa
description: repressor of arg regulon; cer-mediated site specific recombination [Escherichia coli K12].
coverage: Bacteria[4e-81] Eukaryota[2e-28]
conserved domains: (Evalue, description)
	3e-44	COG1438, ArgR, Arginine repressor [Transcription].
	7e-20	pfam02863, Arg_repressor_C, Arginine repressor, C-terminal domain..
	3e-18	pfam01316, Arg_repressor, Arginine repressor, DNA binding domain..
----------------------------------------------------
candidate #37:	b0162
likelihood ratios: Total 5.3e+10; Clust 12.7,2.7,2.2; BLAST 28.8,478.7,10.4; KEGG 6.0,11.3,11.0; ExprEco 2.0,3.3,1.4; ExprSce 1.0,1.0,1.0; FusE2 1.0,0.9,0.8; FusE5 1.0,1.0,1.0; FusE10 ,,;
gene name: b0162	 (NP_414704)	gi: 49176002	length: 391aa
description: regulator of D-galactarate, D-glucarate and D-glycerate metabolism [Escherichia coli K12].
coverage: Bacteria[0.0]
conserved domains: (Evalue, description)
	1e-138	COG3835, CdaR, Sugar diacid utilization regulator [Transcription / Signal transduction mechanisms].
	1e-108	pfam05651, Diacid_rec, Putative sugar diacid recognition. This region is found in several proteins characterised as carbohydrate diacid regulators. An HTH DNA-binding motif is found at the C-terminus of these proteins suggesting that this region includes the sugar recognition region..
	3e-13	COG2508, COG2508, Regulator of polyketide synthase expression [Signal transduction mechanisms / Secondary metabolites biosynthesis, transport, and catabolism].
----------------------------------------------------
candidate #38:	b0930
likelihood ratios: Total 4.8e+10; Clust 5.2,4.1,4.7; BLAST 35.0,5.2,3.6; KEGG 24.8,8.0,5.8; ExprEco 3.4,3.9,5.4; ExprSce 9.5,1.2,1.5; FusE2 1.0,0.9,0.9; FusE5 1.0,0.8,0.8; FusE10 ,,;
gene name: b0930	 (NP_415450)	gi: 16128897	length: 466aa
description: asparagine tRNA synthetase [Escherichia coli K12].
coverage: Archaea[7e-70] Bacteria[0.0] Eukaryota[1e-147]
conserved domains: (Evalue, description)
	1e-158	COG0017, AsnS, Aspartyl/asparaginyl-tRNA synthetases [Translation, ribosomal structure and biogenesis].
	1e-113	cd00776, AsxRS_core, Asx tRNA synthetase (AspRS/AsnRS) class II core domain. Assignment to class II aminoacyl-tRNA synthetases (aaRS) based upon its structure and the presence of three characteristic sequence motifs in the core domain. This family includes AsnRS as well as a subgroup of AspRS. AsnRS and AspRS are homodimers, which attach either asparagine or aspartate to the 3'OH group of ribose of the appropriate tRNA. While archaea lack asnRS, they possess a non-discriminating aspRS, which can mischarge Asp-tRNA with Asn. Subsequently, a tRNA-dependent aspartate amidotransferase converts the bound aspartate to asparagine. The catalytic core domain is primarily responsible for the ATP-dependent formation of the enzyme bound aminoacyl-adenylate..
	2e-82	pfam00152, tRNA-synt_2, tRNA synthetases class II (D, K and N). Other tRNA synthetase sub-families are too dissimilar to be included..
	4e-32	cd00669, Asp_Lys_Asn_RS_core, Asp_Lys_Asn_tRNA synthetase class II core domain. This domain is the core catalytic domain of class II aminoacyl-tRNA synthetases of the subgroup containing aspartyl, lysyl, and asparaginyl tRNA synthetases. It is primarily responsible for ATP-dependent formation of the enzyme bound aminoacyl-adenylate. Class II assignment is based upon its structure and the presence of three characteristic sequence motifs. Nearly all class II tRNA synthetases are dimers and enzymes in this subgroup are homodimers. These enzymes attach a specific amino acid to the 3' OH group of ribose of the appropriate tRNA..
	8e-18	COG0173, AspS, Aspartyl-tRNA synthetase [Translation, ribosomal structure and biogenesis].
	3e-16	COG1190, LysU, Lysyl-tRNA synthetase (class II) [Translation, ribosomal structure and biogenesis].
	2e-15	cd00775, LysRS_core, Lys_tRNA synthetase (LysRS) class II core domain. Class II LysRS is a dimer which attaches a lysine to the 3' OH group of ribose of the appropriate tRNA. Its assignment to class II aaRS is based upon its structure and the presence of three characteristic sequence motifs in the core domain. It is found in eukaryotes as well as some prokaryotes and archaea. However, LysRS belongs to class I aaRS's in some prokaryotes and archaea. The catalytic core domain is primarily responsible for the ATP-dependent formation of the enzyme bound aminoacyl-adenylate..
	1e-11	cd00777, AspRS_core, Asp tRNA synthetase (aspRS) class II core domain. Class II assignment is based upon its structure and the presence of three characteristic sequence motifs. AspRS is a homodimer, which attaches a specific amino acid to the 3' OH group of ribose of the appropriate tRNA. The catalytic core domain is primarily responsible for the ATP-dependent formation of the enzyme bound aminoacyl-adenylate. AspRS in this family differ from those found in the AsxRS family by a GAD insert in the core domain..
----------------------------------------------------
candidate #39:	b2517
likelihood ratios: Total 4.3e+10; Clust 3.5,106.9,5.2; BLAST 21.5,8.9,6.2; KEGG 5.7,5.2,3.7; ExprEco 9.7,3.8,5.9; ExprSce 1.0,1.0,1.0; FusE2 1.0,0.9,0.9; FusE5 1.0,1.0,1.0; FusE10 ,,;
gene name: b2517	 (NP_417012)	gi: 16130442	length: 384aa
description: putative pyruvate formate lyase activating enzyme 2 [Escherichia coli K12].
coverage: Bacteria[0.0] Eukaryota[1e-67]
conserved domains: (Evalue, description)
	1e-138	COG0820, COG0820, Predicted Fe-S-cluster redox enzyme [General function prediction only].
	2e-14	pfam04055, Radical_SAM, Radical SAM superfamily..
----------------------------------------------------
candidate #40:	b4371
likelihood ratios: Total 4.0e+10; Clust 12.6,33.6,2.4; BLAST 29.2,21.6,8.8; KEGG 18.8,6.5,4.8; ExprEco 2.1,4.6,1.7; ExprSce 1.0,1.0,1.0; FusE2 1.0,0.9,0.8; FusE5 1.0,1.0,1.0; FusE10 ,,;
gene name: b4371	 (NP_418788)	gi: 16132189	length: 343aa
description: 16S RNA m2G1207 methylase [Escherichia coli K12].
coverage: Archaea[1e-14] Bacteria[0.0] Eukaryota[4e-08]
conserved domains: (Evalue, description)
	1e-105	COG2813, RsmC, 16S RNA G1207 methylase RsmC [Translation, ribosomal structure and biogenesis].
	1e-14	COG2890, HemK, Methylase of polypeptide chain release factors [Translation, ribosomal structure and biogenesis].
	9e-12	COG4123, COG4123, Predicted O-methyltransferase [General function prediction only].
	5e-11	pfam05175, MTS, Methyltransferase small domain. This domain is found in ribosomal RNA small subunit methyltransferase C as well as other methyltransferases..
----------------------------------------------------
candidate #41:	b2185
likelihood ratios: Total 3.9e+10; Clust 463.3,13.0,5.7; BLAST 3.4,3.1,2.0; KEGG 6.1,3.6,2.6; ExprEco 25.0,7.2,5.4; ExprSce 1.0,1.0,1.0; FusE2 1.0,1.0,1.0; FusE5 1.0,1.0,1.0; FusE10 ,,;
gene name: b2185	 (NP_416690)	gi: 16130123	length: 94aa
description: 50S ribosomal subunit protein L25 [Escherichia coli K12].
coverage: Bacteria[4e-47] Eukaryota[5e-21]
conserved domains: (Evalue, description)
	1e-27	pfam01386, Ribosomal_L25p, Ribosomal L25p family. Ribosomal protein L25 is an RNA binding protein, that binds 5S rRNA. This family includes Ctc from B. subtilis, which is induced by stress..
	2e-25	COG1825, RplY, Ribosomal protein L25 (general stress protein Ctc) [Translation, ribosomal structure and biogenesis].
----------------------------------------------------
candidate #42:	b1866
likelihood ratios: Total 3.7e+10; Clust 7.4,11.0,6.3; BLAST 12.6,15.6,2.2; KEGG 9.0,4.1,1.8; ExprEco 4.8,3.9,64.4; ExprSce 1.4,1.7,1.1; FusE2 1.0,0.9,0.8; FusE5 1.0,1.0,1.0; FusE10 ,,;
gene name: b1866	 (NP_416380)	gi: 16129819	length: 590aa
description: aspartate tRNA synthetase [Escherichia coli K12].
coverage: Archaea[5e-37] Bacteria[0.0] Eukaryota[1e-141]
conserved domains: (Evalue, description)
	0.0	COG0173, AspS, Aspartyl-tRNA synthetase [Translation, ribosomal structure and biogenesis].
	1e-176	cd00777, AspRS_core, Asp tRNA synthetase (aspRS) class II core domain. Class II assignment is based upon its structure and the presence of three characteristic sequence motifs. AspRS is a homodimer, which attaches a specific amino acid to the 3' OH group of ribose of the appropriate tRNA. The catalytic core domain is primarily responsible for the ATP-dependent formation of the enzyme bound aminoacyl-adenylate. AspRS in this family differ from those found in the AsxRS family by a GAD insert in the core domain..
	6e-62	cd00669, Asp_Lys_Asn_RS_core, Asp_Lys_Asn_tRNA synthetase class II core domain. This domain is the core catalytic domain of class II aminoacyl-tRNA synthetases of the subgroup containing aspartyl, lysyl, and asparaginyl tRNA synthetases. It is primarily responsible for ATP-dependent formation of the enzyme bound aminoacyl-adenylate. Class II assignment is based upon its structure and the presence of three characteristic sequence motifs. Nearly all class II tRNA synthetases are dimers and enzymes in this subgroup are homodimers. These enzymes attach a specific amino acid to the 3' OH group of ribose of the appropriate tRNA..
	1e-43	COG0017, AsnS, Aspartyl/asparaginyl-tRNA synthetases [Translation, ribosomal structure and biogenesis].
	4e-29	COG1190, LysU, Lysyl-tRNA synthetase (class II) [Translation, ribosomal structure and biogenesis].
	1e-26	pfam02938, GAD, GAD domain. This domain is found in some members of the GatB and aspartyl tRNA synthetases..
	4e-24	pfam00152, tRNA-synt_2, tRNA synthetases class II (D, K and N). Other tRNA synthetase sub-families are too dissimilar to be included..
	4e-20	cd00768, class_II_aaRS-like_core, Class II tRNA amino-acyl synthetase-like catalytic core domain. Class II amino acyl-tRNA synthetases (aaRS) share a common fold and generally attach an amino acid to the 3' OH of ribose of the appropriate tRNA. PheRS is an exception in that it attaches the amino acid at the 2'-OH group, like class I aaRSs. These enzymes are usually homodimers. This domain is primarily responsible for ATP-dependent formation of the enzyme bound aminoacyl-adenylate. The substrate specificity of this reaction is further determined by additional domains. Intererestingly, this domain is also found is asparagine synthase A (AsnA), in the accessory subunit of mitochondrial polymerase gamma and in the bacterial ATP phosphoribosyltransferase regulatory subunit HisZ..
	4e-20	cd00776, AsxRS_core, Asx tRNA synthetase (AspRS/AsnRS) class II core domain. Assignment to class II aminoacyl-tRNA synthetases (aaRS) based upon its structure and the presence of three characteristic sequence motifs in the core domain. This family includes AsnRS as well as a subgroup of AspRS. AsnRS and AspRS are homodimers, which attach either asparagine or aspartate to the 3'OH group of ribose of the appropriate tRNA. While archaea lack asnRS, they possess a non-discriminating aspRS, which can mischarge Asp-tRNA with Asn. Subsequently, a tRNA-dependent aspartate amidotransferase converts the bound aspartate to asparagine. The catalytic core domain is primarily responsible for the ATP-dependent formation of the enzyme bound aminoacyl-adenylate..
	1e-17	cd00775, LysRS_core, Lys_tRNA synthetase (LysRS) class II core domain. Class II LysRS is a dimer which attaches a lysine to the 3' OH group of ribose of the appropriate tRNA. Its assignment to class II aaRS is based upon its structure and the presence of three characteristic sequence motifs in the core domain. It is found in eukaryotes as well as some prokaryotes and archaea. However, LysRS belongs to class I aaRS's in some prokaryotes and archaea. The catalytic core domain is primarily responsible for the ATP-dependent formation of the enzyme bound aminoacyl-adenylate..
	6e-12	COG2269, COG2269, Truncated, possibly inactive, lysyl-tRNA synthetase (class II) [Translation, ribosomal structure and biogenesis].
	4e-11	pfam01336, tRNA_anti, OB-fold nucleic acid binding domain. This family contains OB-fold domains that bind to nucleic acids. The family includes the anti-codon binding domain of lysyl, aspartyl, and asparaginyl -tRNA synthetases (See pfam00152). Aminoacyl-tRNA synthetases catalyse the addition of an amino acid to the appropriate tRNA molecule EC:6.1.1.-. This family also includes part of RecG helicase involved in DNA repair. Replication factor A is a heterotrimeric complex, that contains a subunit in this family. This domain is also found at the C-terminus of bacterial DNA polymerase III alpha chain..
----------------------------------------------------
candidate #43:	b3635
likelihood ratios: Total 3.6e+10; Clust 12.3,8.8,16.4; BLAST 12.1,3.1,2.1; KEGG 148.3,6.9,3.8; ExprEco 4.2,5.2,3.1; ExprSce 1.0,1.0,1.0; FusE2 1.0,1.0,1.0; FusE5 1.0,1.0,1.0; FusE10 ,,;
gene name: b3635	 (NP_418092)	gi: 16131506	length: 269aa
description: formamidopyrimidine DNA glycosylase [Escherichia coli K12].
coverage: Archaea[3e-19] Bacteria[1e-156] Eukaryota[1e-20]
conserved domains: (Evalue, description)
	1e-107	COG0266, Nei, Formamidopyrimidine-DNA glycosylase [DNA replication, recombination, and repair].
	8e-35	pfam01149, Fapy_DNA_glyco, Formamidopyrimidine-DNA glycosylase N-terminal domain. Formamidopyrimidine-DNA glycosylase (Fpg) is a DNA repair enzyme that excises oxidised purines from damaged DNA. This family is the N-terminal domain contains eight beta-strands, forming a beta-sandwich with two alpha-helices parallel to its edges..
	7e-32	pfam06831, H2TH, Formamidopyrimidine-DNA glycosylase H2TH domain. Formamidopyrimidine-DNA glycosylase (Fpg) is a DNA repair enzyme that excises oxidised purines from damaged DNA. This family is the central domain containing the DNA-binding helix-two turn-helix domain..
----------------------------------------------------
candidate #44:	b0879
likelihood ratios: Total 3.6e+10; Clust 3.9,4.3,11.0; BLAST 2.8,15.4,8.6; KEGG 41.1,21.7,3.8; ExprEco 1.6,1.2,1.5; ExprSce 1.0,1.0,1.0; FusE2 4.4,2.5,1.3; FusE5 2.4,2.5,0.6; FusE10 ,,;
gene name: b0879	 (NP_415400)	gi: 16128847	length: 648aa
description: macrolide transport protein (ABC superfamily, atp_bind (N-terminal), membrane (C-terminal)) [Escherichia coli K12].
coverage: Archaea[5e-54] Bacteria[0.0] Eukaryota[2e-47]
conserved domains: (Evalue, description)
	6e-84	COG1136, SalX, ABC-type antimicrobial peptide transport system, ATPase component [Defense mechanisms].
	2e-62	COG4181, COG4181, Predicted ABC-type transport system involved in lysophospholipase L1 biosynthesis, ATPase component [Secondary metabolites biosynthesis, transport, and catabolism].
	2e-54	COG1126, GlnQ, ABC-type polar amino acid transport system, ATPase component [Amino acid transport and metabolism].
	4e-52	COG1135, AbcC, ABC-type metal ion transport system, ATPase component [Inorganic ion transport and metabolism].
	8e-50	cd00267, ABC_ATPase, ABC (ATP-binding cassette) transporter nucleotide-binding domain; ABC transporters are a large family of proteins involved in the transport of a wide variety of different compounds, like sugars, ions, peptides and more complex organic molecules. The nucleotide binding domain shows the highest similarity between all members of the family. ABC transporters are a subset of nucleotide hydrolases that contain a signature motif, Q-loop, and H-loop/switch region in addition to the Walker A motif/P-loop andWalker B motif commonly found in a number of ATP- and GTP-binding and hydrolyzing proteins..
	7e-49	COG2884, FtsE, Predicted ATPase involved in cell division [Cell division and chromosome partitioning].
	9e-48	COG1116, TauB, ABC-type nitrate/sulfonate/bicarbonate transport system, ATPase component [Inorganic ion transport and metabolism].
	1e-46	COG0577, SalY, ABC-type antimicrobial peptide transport system, permease component [Defense mechanisms].
	6e-46	COG1123, COG1123, ATPase components of various ABC-type transport systems, contain duplicated ATPase [General function prediction only].
	1e-45	COG3842, PotA, ABC-type spermidine/putrescine transport systems, ATPase components [Amino acid transport and metabolism].
	6e-45	COG1131, CcmA, ABC-type multidrug transport system, ATPase component [Defense mechanisms].
	1e-44	COG3638, COG3638, ABC-type phosphate/phosphonate transport system, ATPase component [Inorganic ion transport and metabolism].
	2e-44	COG0444, DppD, ABC-type dipeptide/oligopeptide/nickel transport system, ATPase component [Amino acid transport and metabolism / Inorganic ion transport and metabolism].
	8e-43	COG4598, HisP, ABC-type histidine transport system, ATPase component [Amino acid transport and metabolism].
	1e-41	COG4161, ArtP, ABC-type arginine transport system, ATPase component [Amino acid transport and metabolism].
	2e-40	COG3839, MalK, ABC-type sugar transport systems, ATPase components [Carbohydrate transport and metabolism].
	4e-40	COG1129, MglA, ABC-type sugar transport system, ATPase component [Carbohydrate transport and metabolism].
	4e-40	COG4175, ProV, ABC-type proline/glycine betaine transport system, ATPase component [Amino acid transport and metabolism].
	6e-39	COG1127, Ttg2A, ABC-type transport system involved in resistance to organic solvents, ATPase component [Secondary metabolites biosynthesis, transport, and catabolism].
	1e-38	COG4608, AppF, ABC-type oligopeptide transport system, ATPase component [Amino acid transport and metabolism].
	2e-38	COG1125, OpuBA, ABC-type proline/glycine betaine transport systems, ATPase components [Amino acid transport and metabolism].
	2e-38	pfam00005, ABC_tran, ABC transporter. ABC transporters for a large family of proteins responsible for translocation of a variety of compounds across biological membranes. ABC transporters are the largest family of proteins in many completely sequenced bacteria. ABC transporters are composed of two copies of this domain and two copies of a transmembrane domain pfam00664. These four domains may belong to a single polypeptide, or belong in different polypeptide chains..
	3e-38	COG1118, CysA, ABC-type sulfate/molybdate transport systems, ATPase component [Inorganic ion transport and metabolism].
	3e-38	COG1124, DppF, ABC-type dipeptide/oligopeptide/nickel transport system, ATPase component [Amino acid transport and metabolism / Inorganic ion transport and metabolism].
	6e-38	COG1122, CbiO, ABC-type cobalt transport system, ATPase component [Inorganic ion transport and metabolism].
	5e-37	COG4172, COG4172, ABC-type uncharacterized transport system, duplicated ATPase component [General function prediction only].
	3e-36	COG1120, FepC, ABC-type cobalamin/Fe3+-siderophores transport systems, ATPase components [Inorganic ion transport and metabolism / Coenzyme metabolism].
	2e-35	COG1121, ZnuC, ABC-type Mn/Zn transport systems, ATPase component [Inorganic ion transport and metabolism].
	8e-35	COG2274, SunT, ABC-type bacteriocin/lantibiotic exporters, contain an N-terminal double-glycine peptidase domain [Defense mechanisms].
	5e-34	COG3845, COG3845, ABC-type uncharacterized transport systems, ATPase components [General function prediction only].
	2e-33	COG4988, CydD, ABC-type transport system involved in cytochrome bd biosynthesis, ATPase and permease components [Energy production and conversion / Posttranslational modification, protein turnover, chaperones].
	3e-32	COG3840, ThiQ, ABC-type thiamine transport system, ATPase component [Coenzyme metabolism].
	2e-31	COG0411, LivG, ABC-type branched-chain amino acid transport systems, ATPase component [Amino acid transport and metabolism].
	3e-31	COG4987, CydC, ABC-type transport system involved in cytochrome bd biosynthesis, fused ATPase and permease components [Energy production and conversion / Posttranslational modification, protein turnover, chaperones].
	3e-30	COG1117, PstB, ABC-type phosphate transport system, ATPase component [Inorganic ion transport and metabolism].
	9e-30	COG4525, TauB, ABC-type taurine transport system, ATPase component [Inorganic ion transport and metabolism].
	2e-29	COG0410, LivF, ABC-type branched-chain amino acid transport systems, ATPase component [Amino acid transport and metabolism].
	2e-29	COG4619, COG4619, ABC-type uncharacterized transport system, ATPase component [General function prediction only].
	4e-29	pfam02687, FtsX, Predicted permease. This is a family of predicted permeases and hypothetical transmembrane proteins. One member has been shown to transport lipids targeted to the outer membrane across the inner membrane. Two members have been shown to require ATP..
	2e-28	COG4555, NatA, ABC-type Na+ transport system, ATPase component [Energy production and conversion / Inorganic ion transport and metabolism].
	1e-26	COG1132, MdlB, ABC-type multidrug transport system, ATPase and permease components [Defense mechanisms].
	7e-26	COG4604, CeuD, ABC-type enterochelin transport system, ATPase component [Inorganic ion transport and metabolism].
	9e-26	COG4778, PhnL, ABC-type phosphonate transport system, ATPase component [Inorganic ion transport and metabolism].
	3e-25	COG4618, ArpD, ABC-type protease/lipase transport system, ATPase and permease components [General function prediction only].
	5e-25	COG4148, ModC, ABC-type molybdate transport system, ATPase component [Inorganic ion transport and metabolism].
	2e-24	COG4559, COG4559, ABC-type hemin transport system, ATPase component [Inorganic ion transport and metabolism].
	2e-24	COG1119, ModF, ABC-type molybdenum transport system, ATPase component/photorepair protein PhrA [Inorganic ion transport and metabolism].
	3e-24	COG1137, YhbG, ABC-type (unclassified) transport system, ATPase component [General function prediction only].
	1e-22	COG4107, PhnK, ABC-type phosphonate transport system, ATPase component [Inorganic ion transport and metabolism].
	1e-22	COG0488, Uup, ATPase components of ABC transporters with duplicated ATPase domains [General function prediction only].
	2e-22	COG4167, SapF, ABC-type antimicrobial peptide transport system, ATPase component [Defense mechanisms].
	7e-22	COG4136, COG4136, ABC-type uncharacterized transport system, ATPase component [General function prediction only].
	1e-21	COG1134, TagH, ABC-type polysaccharide/polyol phosphate transport system, ATPase component [Carbohydrate transport and metabolism / Cell envelope biogenesis, outer membrane].
	4e-21	COG1101, PhnK, ABC-type uncharacterized transport system, ATPase component [General function prediction only].
	1e-20	COG5265, ATM1, ABC-type transport system involved in Fe-S cluster assembly, permease and ATPase components [Posttranslational modification, protein turnover, chaperones].
	2e-20	COG4591, LolE, ABC-type transport system, involved in lipoprotein release, permease component [Cell envelope biogenesis, outer membrane].
	4e-20	COG0396, SufC, ABC-type transport system involved in Fe-S cluster assembly, ATPase component [Posttranslational modification, protein turnover, chaperones].
	1e-19	COG4615, PvdE, ABC-type siderophore export system, fused ATPase and permease components [Secondary metabolites biosynthesis, transport, and catabolism / Inorganic ion transport and metabolism].
	4e-19	COG4152, COG4152, ABC-type uncharacterized transport system, ATPase component [General function prediction only].
	5e-19	COG4674, COG4674, Uncharacterized ABC-type transport system, ATPase component [General function prediction only].
	3e-18	COG4586, COG4586, ABC-type uncharacterized transport system, ATPase component [General function prediction only].
	7e-18	COG2401, COG2401, ABC-type ATPase fused to a predicted acetyltransferase domain [General function prediction only].
	1e-17	COG4133, CcmA, ABC-type transport system involved in cytochrome c biogenesis, ATPase component [Posttranslational modification, protein turnover, chaperones].
	1e-17	COG4170, SapD, ABC-type antimicrobial peptide transport system, ATPase component [Defense mechanisms].
	3e-13	COG4178, COG4178, ABC-type uncharacterized transport system, permease and ATPase components [General function prediction only].
	3e-13	COG4138, BtuD, ABC-type cobalamin transport system, ATPase component [Coenzyme metabolism].
	1e-12	COG1245, COG1245, Predicted ATPase, RNase L inhibitor (RLI) homolog [General function prediction only].
	1e-11	COG0178, UvrA, Excinuclease ATPase subunit [DNA replication, recombination, and repair].
----------------------------------------------------
candidate #45:	b2081
likelihood ratios: Total 3.4e+10; Clust 15.1,3.5,3.2; BLAST 2.0,21.2,8.4; KEGG 9.0,61.2,14.2; ExprEco 6.2,2.1,3.0; ExprSce 1.1,1.2,1.4; FusE2 1.0,1.0,1.0; FusE5 1.0,1.0,1.0; FusE10 ,,;
gene name: b2081	 (NP_416585)	gi: 16130021	length: 453aa
description: putative protease [Escherichia coli K12].
coverage: Archaea[2e-48] Bacteria[0.0]
conserved domains: (Evalue, description)
	1e-75	pfam01136, Peptidase_U32, Peptidase family U32..
----------------------------------------------------
candidate #46:	b4374
likelihood ratios: Total 3.2e+10; Clust 9.1,8.4,2.3; BLAST 8.2,11.4,7.1; KEGG 10.1,7.7,9.9; ExprEco 2.1,4.0,3.2; ExprSce 1.1,2.3,5.5; FusE2 1.0,0.9,1.0; FusE5 1.0,1.0,1.0; FusE10 ,,;
gene name: b4374	 (NP_418791)	gi: 16132192	length: 225aa
description: putative enzyme with a phophatase-like domain [Escherichia coli K12].
coverage: Archaea[2e-13] Bacteria[1e-129] Eukaryota[2e-11]
conserved domains: (Evalue, description)
	1e-38	COG1011, COG1011, Predicted hydrolase (HAD superfamily) [General function prediction only].
	4e-19	pfam00702, Hydrolase, haloacid dehalogenase-like hydrolase. This family are structurally different from the alpha/ beta hydrolase family (pfam00561). This family includes L-2-haloacid dehalogenase, epoxide hydrolases and phosphatases. The structure of the family consists of two domains. One is an inserted four helix bundle, which is the least well conserved region of the alignment. The rest of the fold is composed of the core alpha/beta domain..
	3e-16	COG0546, Gph, Predicted phosphatases [General function prediction only].
	9e-14	COG0637, COG0637, Predicted phosphatase/phosphohexomutase [General function prediction only].
----------------------------------------------------
candidate #47:	b3637
likelihood ratios: Total 3.0e+10; Clust 14.5,20.4,13.0; BLAST 4.7,3.5,3.0; KEGG 7.7,3.5,2.3; ExprEco 17.5,12.2,3.4; ExprSce 1.3,2.3,1.5; FusE2 1.0,0.9,0.8; FusE5 1.0,1.0,1.0; FusE10 ,,;
gene name: b3637	 (NP_418094)	gi: 16131508	length: 78aa
description: 50S ribosomal subunit protein L28 [Escherichia coli K12].
coverage: Bacteria[2e-38] Eukaryota[2e-15]
conserved domains: (Evalue, description)
	2e-21	COG0227, RpmB, Ribosomal protein L28 [Translation, ribosomal structure and biogenesis].
	6e-16	pfam00830, Ribosomal_L28, Ribosomal L28 family. The ribosomal 28 family includes L28 proteins from bacteria and chloroplasts. The L24 protein from yeast also contains a region of similarity to prokaryotic L28 proteins. L24 from yeast is also found in the large ribosomal subunit.
----------------------------------------------------
candidate #48:	b1320
likelihood ratios: Total 2.4e+10; Clust 1.1,1.2,1.4; BLAST 1.4,2.4,13.5; KEGG 1.4,1.8,17.0; ExprEco 1.9,1.1,1.0; ExprSce 7.9,5.6,1.1; FusE2 9.1,7.7,3.1; FusE5 37.7,2.0,3.8; FusE10 ,,;
gene name: b1320	 (NP_415836)	gi: 16129281	length: 332aa
description: putative LACI-type transcriptional regulator [Escherichia coli K12].
coverage: Bacteria[0.0] Eukaryota[6e-22]
conserved domains: (Evalue, description)
	4e-73	COG1609, PurR, Transcriptional regulators [Transcription].
	1e-20	pfam00532, Peripla_BP_1, Periplasmic binding proteins and sugar binding domain of the LacI family. This family includes the periplasmic binding proteins, and the LacI family transcriptional regulators. The periplasmic binding proteins are the primary receptors for chemotaxis and transport of many sugar based solutes. The LacI family of proteins consist of transcriptional regulators related to the lac repressor. In this case, generally the sugar binding domain binds a sugar which changes the DNA binding activity of the repressor domain (pfam00356)..
	5e-20	smart00354, HTH_LACI, helix_turn _helix lactose operon repressor; .
	1e-11	COG1879, RbsB, ABC-type sugar transport system, periplasmic component [Carbohydrate transport and metabolism].
----------------------------------------------------
candidate #49:	b2183
likelihood ratios: Total 2.2e+10; Clust 1.6,4.2,8.8; BLAST 2.5,47.6,11.6; KEGG 11.8,37.8,14.8; ExprEco 2.4,5.4,3.1; ExprSce 1.0,1.0,1.0; FusE2 1.0,1.0,1.0; FusE5 1.0,1.0,1.0; FusE10 ,,;
gene name: b2183	 (NP_416688)	gi: 16130121	length: 231aa
description: 16S pseudouridylate 516 synthase [Escherichia coli K12].
coverage: Bacteria[1e-132] Eukaryota[6e-29]
conserved domains: (Evalue, description)
	6e-70	COG1187, RsuA, 16S rRNA uridine-516 pseudouridylate synthase and related pseudouridylate synthases [Translation, ribosomal structure and biogenesis].
	9e-21	pfam00849, PseudoU_synth_2, RNA pseudouridylate synthase. Members of this family are involved in modifying bases in RNA molecules. They carry out the conversion of uracil bases to pseudouridine. This family includes RluD, a pseudouridylate synthase that converts specific uracils to pseudouridine in 23S rRNA. RluA from E. coli converts bases in both rRNA and tRNA..
----------------------------------------------------
candidate #50:	b3765
likelihood ratios: Total 2.2e+10; Clust 3.0,5.3,2.7; BLAST 3.5,5.4,10.3; KEGG 19.6,18.9,11.0; ExprEco 2.7,3.9,1.3; ExprSce 3.1,2.9,1.7; FusE2 2.3,4.6,0.4; FusE5 1.0,0.8,0.8; FusE10 ,,;
gene name: b3765	 (NP_418214)	gi: 16131625	length: 516aa
description: putative 2-component regulator [Escherichia coli K12].
coverage: Archaea[2e-07] Bacteria[0.0] Eukaryota[1e-06]
conserved domains: (Evalue, description)
	0.0	COG0606, COG0606, Predicted ATPase with chaperone activity [Posttranslational modification, protein turnover, chaperones].
	1e-78	pfam01078, Mg_chelatase, Magnesium chelatase, subunit ChlI. Magnesium-chelatase is a three-component enzyme that catalyses the insertion of Mg2+ into protoporphyrin IX. This is the first unique step in the synthesis of (bacterio)chlorophyll. Due to this, it is thought that Mg-chelatase has an important role in channelling inter- mediates into the (bacterio)chlorophyll branch in response to conditions suitable for photosynthetic growth. ChlI and BchD have molecular weight between 38-42 kDa..
	3e-14	COG0714, COG0714, MoxR-like ATPases [General function prediction only].
----------------------------------------------------
candidate #51:	b2744
likelihood ratios: Total 1.9e+10; Clust 48.4,8.1,5.8; BLAST 3.3,8.1,9.7; KEGG 5.9,8.5,7.8; ExprEco 2.4,6.8,4.5; ExprSce 1.0,1.0,1.0; FusE2 1.0,1.0,1.0; FusE5 1.0,1.0,1.0; FusE10 ,,;
gene name: b2744	 (NP_417224)	gi: 16130651	length: 253aa
description: survival protein [Escherichia coli K12].
coverage: Archaea[9e-32] Bacteria[1e-146] Eukaryota[8e-18]
conserved domains: (Evalue, description)
	1e-94	COG0496, SurE, Predicted acid phosphatase [General function prediction only].
	9e-68	pfam01975, SurE, Survival protein SurE. E. coli cells with the surE gene disrupted are found to survive poorly in stationary phase. It is suggested that SurE may be involved in stress response. Yeast also contains a member of the family, the member from Yarrowia lipolytica can complement a mutation in acid phosphatase, suggesting that members of this family could be phosphatases..
----------------------------------------------------
candidate #52:	b4147
likelihood ratios: Total 1.9e+10; Clust 6.5,8.4,7.5; BLAST 5.5,6.0,10.7; KEGG 7.5,4.4,3.8; ExprEco 7.5,47.0,2.8; ExprSce 1.0,1.0,1.0; FusE2 1.0,1.0,1.0; FusE5 1.0,1.0,1.0; FusE10 ,,;
gene name: b4147	 (NP_418571)	gi: 16131972	length: 188aa
description: elongation factor P (EF-P) [Escherichia coli K12].
coverage: Bacteria[1e-104] Eukaryota[2e-38]
conserved domains: (Evalue, description)
	2e-75	pfam01132, EFP, Elongation factor P (EF-P)..
	3e-43	COG0231, Efp, Translation elongation factor P (EF-P)/translation initiation factor 5A (eIF-5A) [Translation, ribosomal structure and biogenesis].
----------------------------------------------------
candidate #53:	b2745
likelihood ratios: Total 1.8e+10; Clust 30.5,5.2,3.7; BLAST 5.3,18.7,2.3; KEGG 5.6,3.3,1.9; ExprEco 23.7,2.9,3.7; ExprSce 7.1,2.0,1.0; FusE2 1.0,1.0,1.0; FusE5 1.0,1.0,1.0; FusE10 ,,;
gene name: b2745	 (NP_417225)	gi: 16130652	length: 349aa
description: putative hydrogenase subunit [Escherichia coli K12].
coverage: Archaea[2e-19] Bacteria[0.0] Eukaryota[5e-11]
conserved domains: (Evalue, description)
	4e-97	COG0585, COG0585, Uncharacterized conserved protein [Function unknown].
	1e-95	pfam01142, TruD, tRNA pseudouridine synthase D (TruD). TruD is responsible for synthesis of pseudouridine from uracil-13 in transfer RNAs..
----------------------------------------------------
candidate #54:	b3650
likelihood ratios: Total 1.5e+10; Clust 5.6,47.3,4.8; BLAST 2.9,4.3,2.2; KEGG 9.3,9.6,3.2; ExprEco 51.0,5.3,2.9; ExprSce 2.4,1.6,1.0; FusE2 1.0,0.8,0.6; FusE5 1.0,1.0,1.0; FusE10 ,,;
gene name: b3650	 (NP_418107)	gi: 16131521	length: 702aa
description: (p)ppGpp synthetase II; also guanosine-3',5'-bis pyrophosphate 3'-pyrophosphohydrolase [Escherichia coli K12].
coverage: Archaea[3e-11] Bacteria[0.0] Eukaryota[0.0]
conserved domains: (Evalue, description)
	0.0	COG0317, SpoT, Guanosine polyphosphate pyrophosphohydrolases/synthetases [Signal transduction mechanisms / Transcription].
	9e-42	pfam04607, RelA_SpoT, Region found in RelA / SpoT proteins. This region of unknown function is found in RelA and SpoT of Escherichia coli, and their homologues in plants and in other eubacteria. RelA is a guanosine 3',5'-bis-pyrophosphate (ppGpp) synthetase (EC:2.7.6.5) while SpoT is thought to be a bifunctional enzyme catalysing both ppGpp synthesis and degradation (ppGpp 3'-pyrophosphohydrolase, (EC:3.1.7.2)). This region is often found in association with HD (pfam01966), a metal-dependent phosphohydrolase, TGS (pfam02824) which is a possible nucleotide-binding region, and the ACT regulatory domain (pfam01842)..
	7e-18	pfam02824, TGS, TGS domain. The TGS domain is named after ThrRS, GTPase, and SpoT. Interestingly, TGS domain was detected also at the amino terminus of the uridine kinase from the spirochaete Treponema pallidum (but not any other organism, including the related spirochaete Borrelia burgdorferi). TGS is a small domain that consists of ~50 amino acid residues and is predicted to possess a predominantly beta-sheet structure. There is no direct information on the functions of the TGS domain, but its presence in two types of regulatory proteins (the GTPases and guanosine polyphosphate phosphohydrolases/synthetases) suggests a ligand (most likely nucleotide)-binding, regulatory role..
----------------------------------------------------
candidate #55:	b4195
likelihood ratios: Total 1.5e+10; Clust 5.0,8.4,6.3; BLAST 6.7,31.8,38.0; KEGG 3.4,21.1,19.6; ExprEco 1.4,6.9,4.0; ExprSce 1.0,1.0,1.0; FusE2 1.0,0.8,0.5; FusE5 1.0,0.7,0.4; FusE10 ,,;
gene name: b4195	 (NP_418616)	gi: 16132017	length: 154aa
description: putative PTS family enzyme IIA component, possibly ascorbate-specific [Escherichia coli K12].
coverage: Bacteria[6e-83]
conserved domains: (Evalue, description)
	1e-39	pfam00359, PTS_EIIA_2, Phosphoenolpyruvate-dependent sugar phosphotransferase system, EIIA 2..
	4e-28	cd00211, PTS_IIA_fru, PTS_IIA, PTS system, fructose/mannitol specific IIA subunit. The bacterial phosphoenolpyruvate: sugar phosphotransferase system (PTS) is a multi-protein system involved in the regulation of a variety of metabolic and transcriptional processes. This family is one of four structurally and functionally distinct group IIA PTS system cytoplasmic enzymes, necessary for the uptake of carbohydrates across the cytoplasmic membrane and their phosphorylation..
	2e-26	COG1762, PtsN, Phosphotransferase system mannitol/fructose-specific IIA domain (Ntr-type) [Carbohydrate transport and metabolism / Signal transduction mechanisms].
	6e-13	COG4668, MtlA, Mannitol/fructose-specific phosphotransferase system, IIA domain [Carbohydrate transport and metabolism].
----------------------------------------------------
candidate #56:	b1714
likelihood ratios: Total 1.5e+10; Clust 7.4,7.5,9.1; BLAST 20.8,10.0,1.8; KEGG 1.1,1.0,1.0; ExprEco 12.6,4.2,7.3; ExprSce 15.8,11.4,2.0; FusE2 1.0,0.9,0.6; FusE5 1.0,1.0,1.0; FusE10 ,,;
gene name: b1714	 (NP_416229)	gi: 16129670	length: 327aa
description: phenylalanine tRNA synthetase, alpha-subunit [Escherichia coli K12].
coverage: Archaea[1e-39] Bacteria[0.0] Eukaryota[2e-32]
conserved domains: (Evalue, description)
	1e-133	COG0016, PheS, Phenylalanyl-tRNA synthetase alpha subunit [Translation, ribosomal structure and biogenesis].
	6e-92	cd00496, PheRS_alpha_core, Phenylalanyl-tRNA synthetase (PheRS) alpha chain catalytic core domain. PheRS belongs to class II aminoacyl-tRNA synthetases (aaRS) based upon its structure and the presence of three characteristic sequence motifs. This domain is primarily responsible for ATP-dependent formation of the enzyme bound aminoacyl-adenylate. While class II aaRSs generally aminoacylate the 3'-OH ribose of the appropriate tRNA, PheRS is an exception in that it attaches the amino acid at the 2'-OH group, like class I aaRSs. PheRS is an alpha-2/ beta-2 tetramer..
	2e-84	pfam01409, tRNA-synt_2d, tRNA synthetases class II core domain (F). Other tRNA synthetase sub-families are too dissimilar to be included. This family includes only phenylalanyl-tRNA synthetases. This is the core catalytic domain..
	5e-24	pfam02912, Phe_tRNA-synt_N, Aminoacyl tRNA synthetase class II, N-terminal domain..
	3e-12	cd00768, class_II_aaRS-like_core, Class II tRNA amino-acyl synthetase-like catalytic core domain. Class II amino acyl-tRNA synthetases (aaRS) share a common fold and generally attach an amino acid to the 3' OH of ribose of the appropriate tRNA. PheRS is an exception in that it attaches the amino acid at the 2'-OH group, like class I aaRSs. These enzymes are usually homodimers. This domain is primarily responsible for ATP-dependent formation of the enzyme bound aminoacyl-adenylate. The substrate specificity of this reaction is further determined by additional domains. Intererestingly, this domain is also found is asparagine synthase A (AsnA), in the accessory subunit of mitochondrial polymerase gamma and in the bacterial ATP phosphoribosyltransferase regulatory subunit HisZ..
----------------------------------------------------
candidate #57:	b2480
likelihood ratios: Total 1.5e+10; Clust 5.1,43.7,6.0; BLAST 2.9,8.5,20.8; KEGG 3.7,2.5,6.6; ExprEco 3.7,4.6,7.6; ExprSce 1.2,2.1,1.3; FusE2 1.0,0.9,0.9; FusE5 1.0,1.0,1.0; FusE10 ,,;
gene name: b2480	 (NP_416975)	gi: 16130405	length: 156aa
description: bacterioferritin comigratory protein [Escherichia coli K12].
coverage: Archaea[2e-34] Bacteria[8e-89] Eukaryota[1e-26]
conserved domains: (Evalue, description)
	8e-60	COG1225, Bcp, Peroxiredoxin [Posttranslational modification, protein turnover, chaperones].
	1e-35	pfam00578, AhpC-TSA, AhpC/TSA family. This family contains proteins related to alkyl hydroperoxide reductase (AhpC) and thiol specific antioxidant (TSA). .
	4e-16	COG0450, AhpC, Peroxiredoxin [Posttranslational modification, protein turnover, chaperones].
	3e-13	COG2077, Tpx, Peroxiredoxin [Posttranslational modification, protein turnover, chaperones].
----------------------------------------------------
candidate #58:	b3463
likelihood ratios: Total 1.4e+10; Clust 2.7,4.3,4.4; BLAST 10.7,6.3,3.6; KEGG 3.3,6.1,5.0; ExprEco 3.2,4.8,7.6; ExprSce 1.0,1.0,1.0; FusE2 4.4,1.7,0.7; FusE5 6.4,3.6,0.8; FusE10 ,,;
gene name: b3463	 (NP_417920)	gi: 16131335	length: 222aa
description: ATP-binding component of a membrane-associated complex involved in cell division [Escherichia coli K12].
coverage: Archaea[9e-40] Bacteria[1e-123] Eukaryota[8e-36]
conserved domains: (Evalue, description)
	2e-98	COG2884, FtsE, Predicted ATPase involved in cell division [Cell division and chromosome partitioning].
	9e-62	COG1135, AbcC, ABC-type metal ion transport system, ATPase component [Inorganic ion transport and metabolism].
	8e-59	COG1136, SalX, ABC-type antimicrobial peptide transport system, ATPase component [Defense mechanisms].
	2e-51	cd00267, ABC_ATPase, ABC (ATP-binding cassette) transporter nucleotide-binding domain; ABC transporters are a large family of proteins involved in the transport of a wide variety of different compounds, like sugars, ions, peptides and more complex organic molecules. The nucleotide binding domain shows the highest similarity between all members of the family. ABC transporters are a subset of nucleotide hydrolases that contain a signature motif, Q-loop, and H-loop/switch region in addition to the Walker A motif/P-loop andWalker B motif commonly found in a number of ATP- and GTP-binding and hydrolyzing proteins..
	7e-49	COG3638, COG3638, ABC-type phosphate/phosphonate transport system, ATPase component [Inorganic ion transport and metabolism].
	4e-48	COG1126, GlnQ, ABC-type polar amino acid transport system, ATPase component [Amino acid transport and metabolism].
	6e-46	COG4608, AppF, ABC-type oligopeptide transport system, ATPase component [Amino acid transport and metabolism].
	9e-46	COG3842, PotA, ABC-type spermidine/putrescine transport systems, ATPase components [Amino acid transport and metabolism].
	1e-45	COG1116, TauB, ABC-type nitrate/sulfonate/bicarbonate transport system, ATPase component [Inorganic ion transport and metabolism].
	2e-45	pfam00005, ABC_tran, ABC transporter. ABC transporters for a large family of proteins responsible for translocation of a variety of compounds across biological membranes. ABC transporters are the largest family of proteins in many completely sequenced bacteria. ABC transporters are composed of two copies of this domain and two copies of a transmembrane domain pfam00664. These four domains may belong to a single polypeptide, or belong in different polypeptide chains..
	2e-45	COG3839, MalK, ABC-type sugar transport systems, ATPase components [Carbohydrate transport and metabolism].
	7e-44	COG1122, CbiO, ABC-type cobalt transport system, ATPase component [Inorganic ion transport and metabolism].
	1e-43	COG1131, CcmA, ABC-type multidrug transport system, ATPase component [Defense mechanisms].
	4e-42	COG1125, OpuBA, ABC-type proline/glycine betaine transport systems, ATPase components [Amino acid transport and metabolism].
	6e-42	COG4181, COG4181, Predicted ABC-type transport system involved in lysophospholipase L1 biosynthesis, ATPase component [Secondary metabolites biosynthesis, transport, and catabolism].
	5e-41	COG1127, Ttg2A, ABC-type transport system involved in resistance to organic solvents, ATPase component [Secondary metabolites biosynthesis, transport, and catabolism].
	2e-40	COG1118, CysA, ABC-type sulfate/molybdate transport systems, ATPase component [Inorganic ion transport and metabolism].
	1e-38	COG1120, FepC, ABC-type cobalamin/Fe3+-siderophores transport systems, ATPase components [Inorganic ion transport and metabolism / Coenzyme metabolism].
	1e-38	COG1123, COG1123, ATPase components of various ABC-type transport systems, contain duplicated ATPase [General function prediction only].
	3e-37	COG1124, DppF, ABC-type dipeptide/oligopeptide/nickel transport system, ATPase component [Amino acid transport and metabolism / Inorganic ion transport and metabolism].
	2e-36	COG4161, ArtP, ABC-type arginine transport system, ATPase component [Amino acid transport and metabolism].
	3e-36	COG1121, ZnuC, ABC-type Mn/Zn transport systems, ATPase component [Inorganic ion transport and metabolism].
	1e-35	COG4175, ProV, ABC-type proline/glycine betaine transport system, ATPase component [Amino acid transport and metabolism].
	2e-34	COG4598, HisP, ABC-type histidine transport system, ATPase component [Amino acid transport and metabolism].
	1e-33	COG1129, MglA, ABC-type sugar transport system, ATPase component [Carbohydrate transport and metabolism].
	3e-33	COG0444, DppD, ABC-type dipeptide/oligopeptide/nickel transport system, ATPase component [Amino acid transport and metabolism / Inorganic ion transport and metabolism].
	4e-33	COG2274, SunT, ABC-type bacteriocin/lantibiotic exporters, contain an N-terminal double-glycine peptidase domain [Defense mechanisms].
	4e-33	COG1117, PstB, ABC-type phosphate transport system, ATPase component [Inorganic ion transport and metabolism].
	7e-33	COG4559, COG4559, ABC-type hemin transport system, ATPase component [Inorganic ion transport and metabolism].
	4e-32	COG0411, LivG, ABC-type branched-chain amino acid transport systems, ATPase component [Amino acid transport and metabolism].
	1e-31	COG4988, CydD, ABC-type transport system involved in cytochrome bd biosynthesis, ATPase and permease components [Energy production and conversion / Posttranslational modification, protein turnover, chaperones].
	3e-31	COG4525, TauB, ABC-type taurine transport system, ATPase component [Inorganic ion transport and metabolism].
	4e-31	COG0410, LivF, ABC-type branched-chain amino acid transport systems, ATPase component [Amino acid transport and metabolism].
	5e-31	COG3840, ThiQ, ABC-type thiamine transport system, ATPase component [Coenzyme metabolism].
	8e-31	COG1132, MdlB, ABC-type multidrug transport system, ATPase and permease components [Defense mechanisms].
	1e-29	COG4172, COG4172, ABC-type uncharacterized transport system, duplicated ATPase component [General function prediction only].
	2e-28	COG4136, COG4136, ABC-type uncharacterized transport system, ATPase component [General function prediction only].
	2e-28	COG4555, NatA, ABC-type Na+ transport system, ATPase component [Energy production and conversion / Inorganic ion transport and metabolism].
	7e-28	COG4987, CydC, ABC-type transport system involved in cytochrome bd biosynthesis, fused ATPase and permease components [Energy production and conversion / Posttranslational modification, protein turnover, chaperones].
	2e-27	COG4619, COG4619, ABC-type uncharacterized transport system, ATPase component [General function prediction only].
	7e-27	COG1137, YhbG, ABC-type (unclassified) transport system, ATPase component [General function prediction only].
	2e-26	COG0488, Uup, ATPase components of ABC transporters with duplicated ATPase domains [General function prediction only].
	6e-26	COG4674, COG4674, Uncharacterized ABC-type transport system, ATPase component [General function prediction only].
	7e-26	COG4148, ModC, ABC-type molybdate transport system, ATPase component [Inorganic ion transport and metabolism].
	2e-25	COG4604, CeuD, ABC-type enterochelin transport system, ATPase component [Inorganic ion transport and metabolism].
	2e-25	COG3845, COG3845, ABC-type uncharacterized transport systems, ATPase components [General function prediction only].
	4e-24	COG4152, COG4152, ABC-type uncharacterized transport system, ATPase component [General function prediction only].
	1e-23	COG4133, CcmA, ABC-type transport system involved in cytochrome c biogenesis, ATPase component [Posttranslational modification, protein turnover, chaperones].
	2e-23	COG4586, COG4586, ABC-type uncharacterized transport system, ATPase component [General function prediction only].
	3e-23	COG1134, TagH, ABC-type polysaccharide/polyol phosphate transport system, ATPase component [Carbohydrate transport and metabolism / Cell envelope biogenesis, outer membrane].
	3e-23	COG1119, ModF, ABC-type molybdenum transport system, ATPase component/photorepair protein PhrA [Inorganic ion transport and metabolism].
	1e-22	COG5265, ATM1, ABC-type transport system involved in Fe-S cluster assembly, permease and ATPase components [Posttranslational modification, protein turnover, chaperones].
	2e-22	COG4778, PhnL, ABC-type phosphonate transport system, ATPase component [Inorganic ion transport and metabolism].
	4e-22	COG4618, ArpD, ABC-type protease/lipase transport system, ATPase and permease components [General function prediction only].
	7e-22	COG4170, SapD, ABC-type antimicrobial peptide transport system, ATPase component [Defense mechanisms].
	8e-22	COG4107, PhnK, ABC-type phosphonate transport system, ATPase component [Inorganic ion transport and metabolism].
	8e-21	COG4167, SapF, ABC-type antimicrobial peptide transport system, ATPase component [Defense mechanisms].
	5e-19	COG4178, COG4178, ABC-type uncharacterized transport system, permease and ATPase components [General function prediction only].
	2e-18	COG1101, PhnK, ABC-type uncharacterized transport system, ATPase component [General function prediction only].
	2e-15	COG0396, SufC, ABC-type transport system involved in Fe-S cluster assembly, ATPase component [Posttranslational modification, protein turnover, chaperones].
	6e-15	COG4138, BtuD, ABC-type cobalamin transport system, ATPase component [Coenzyme metabolism].
	1e-13	COG2401, COG2401, ABC-type ATPase fused to a predicted acetyltransferase domain [General function prediction only].
	2e-12	COG4615, PvdE, ABC-type siderophore export system, fused ATPase and permease components [Secondary metabolites biosynthesis, transport, and catabolism / Inorganic ion transport and metabolism].
----------------------------------------------------
candidate #59:	b0680
likelihood ratios: Total 1.4e+10; Clust 3.2,3.8,16.7; BLAST 18.7,7.2,3.2; KEGG 25.8,4.1,2.5; ExprEco 4.8,4.7,3.4; ExprSce 1.8,2.2,2.9; FusE2 1.0,0.9,0.8; FusE5 1.0,1.0,1.0; FusE10 ,,;
gene name: b0680	 (NP_415206)	gi: 16128656	length: 554aa
description: glutamine tRNA synthetase [Escherichia coli K12].
coverage: Archaea[3e-52] Bacteria[0.0] Eukaryota[1e-145]
conserved domains: (Evalue, description)
	1e-149	cd00418, GlxRS_core, Glutamyl-tRNA synthetase(GluRS)/Glutaminyl-tRNA synthetase (GlnRS) cataytic core domain. These enzymes attach Glu or Gln, respectively, to the appropriate tRNA. Like other class I tRNA synthetases, they aminoacylate the 2'-OH of the nucleotide at the 3' end of the tRNA. The core domain is based on the Rossman fold and is responsible for the ATP-dependent formation of the enzyme bound aminoacyl-adenylate. It contains the characteristic class I HIGH and KMSKS motifs, which are involved in ATP binding. These enzymes function as monomers. Archaea, cellular organelles, and some bacteria lack GlnRS. In these cases, the "non-descriminating" form of GluRS aminoacylates both tRNA(Glu) and tRNA(Gln) with Glu, which is converted to Gln when appropriate by a transamidation enzyme. The descriminating form of GluRS differs from GlnRS and the non-descriminating form of GluRS in their C-terminal anti-codon binding domains..
	1e-133	cd00807, Gln_GluRS_non_core, Glutaminyl-tRNA synthetase (GlnRS) and non-descriminating Glutamyl-tRNA synthetase (GluRS) cataytic core domain. These enzymes attach Gln or Glu, respectively, to the appropriate tRNA. Like other class I tRNA synthetases, they aminoacylate the 2'-OH of the nucleotide at the 3' end of the tRNA. The core domain is based on the Rossman fold and is responsible for the ATP-dependent formation of the enzyme bound aminoacyl-adenylate. It contains the characteristic class I HIGH and KMSKS motifs, which are involved in ATP binding. These enzymes function as monomers. Archaea and most bacteria lack GlnRS. In these organisms, the "non-descriminating" form of GluRS aminoacylates both tRNA(Glu) and tRNA(Gln) with Glu, which is converted to Gln when appropriate by a transamidation enzyme..
	1e-120	COG0008, GlnS, Glutamyl- and glutaminyl-tRNA synthetases [Translation, ribosomal structure and biogenesis].
	1e-113	pfam00749, tRNA-synt_1c, tRNA synthetases class I (E and Q), catalytic domain. Other tRNA synthetase sub-families are too dissimilar to be included. This family includes only glutamyl and glutaminyl tRNA synthetases. In some organisms, a single glutamyl-tRNA synthetase aminoacylates both tRNA(Glu) and tRNA(Gln)..
	5e-59	pfam03950, tRNA-synt_1c_C, tRNA synthetases class I (E and Q), anti-codon binding domain. Other tRNA synthetase sub-families are too dissimilar to be included. This family includes only glutamyl and glutaminyl tRNA synthetases. In some organisms, a single glutamyl-tRNA synthetase aminoacylates both tRNA(Glu) and tRNA(Gln)..
	1e-29	cd00802, class_I_aaRS_core, Class I amino acyl-tRNA synthetase (aaRS) catalytic core domain. These enzymes are mostly monomers, which aminoacylate the 2'-OH of the nucleotide at the 3' of the appropriate tRNA. The core domain is based on the Rossman fold and is responsible for the ATP-dependent formation of the enzyme bound aminoacyl-adenylate. It contains the characteristic class I HIGH and KMSKS motifs, which are involved in ATP binding..
	1e-23	cd00808, GluRS_core, Descriminating Glutamyl-tRNA synthetase (GluRS) catalytic core domain . The descriminating form of GluRS is only found in bacteria and cellular organelles. GluRS is a monomer, that attaches Glu to the appropriate tRNA. Like other class I tRNA synthetases, GluRS aminoacylates the 2'-OH of the nucleotide at the 3' end of the tRNA. The core domain is based on the Rossman fold and is responsible for the ATP-dependent formation of the enzyme bound aminoacyl-adenylate. It contains the characteristic class I HIGH and KMSKS motifs, which are involved in ATP binding..
----------------------------------------------------
candidate #60:	b4241
likelihood ratios: Total 1.4e+10; Clust 1.3,3.6,6.5; BLAST 1.6,3.0,3.1; KEGG 1.4,3.9,3.6; ExprEco 2.2,8.0,1.7; ExprSce 1.0,1.0,1.0; FusE2 1.3,31.0,0.4; FusE5 26.6,54.8,1.9; FusE10 ,,;
gene name: b4241	 (NP_418662)	gi: 16132063	length: 315aa
description: repressor of treA,B,C [Escherichia coli K12].
coverage: Bacteria[1e-175] Eukaryota[9e-65]
conserved domains: (Evalue, description)
	6e-60	COG1609, PurR, Transcriptional regulators [Transcription].
	9e-20	smart00354, HTH_LACI, helix_turn _helix lactose operon repressor; .
----------------------------------------------------
candidate #61:	b1737
likelihood ratios: Total 1.4e+10; Clust 2.1,3.0,2.3; BLAST 4.5,25.3,183.7; KEGG 26.3,19.9,108.6; ExprEco 1.0,1.0,1.0; ExprSce 1.0,1.0,1.0; FusE2 1.1,0.8,2.6; FusE5 1.2,0.8,0.4; FusE10 ,,;
gene name: b1737	 (NP_416251)	gi: 16129691	length: 452aa
description: PEP-dependent phosphotransferase enzyme II for cellobiose, arbutin, and salicin [Escherichia coli K12].
coverage: Bacteria[0.0]
conserved domains: (Evalue, description)
	1e-112	COG1455, CelB, Phosphotransferase system cellobiose-specific component IIC [Carbohydrate transport and metabolism].
	5e-26	pfam02378, PTS_EIIC, Phosphotransferase system, EIIC. The bacterial phosphoenolpyruvate: sugar phosphotransferase system (PTS) is a multi-protein system involved in the regulation of a variety of metabolic and transcriptional processes. The sugar-specific permease of the PTS consists of three domains (IIA, IIB and IIC). The IIC domain catalyses the transfer of a phosphoryl group from IIB to the sugar substrate..
----------------------------------------------------
candidate #62:	b3746
likelihood ratios: Total 1.2e+10; Clust 105.9,171.6,6.8; BLAST 1.9,3.3,1.6; KEGG 2.5,3.2,2.7; ExprEco 4.2,6.2,2.1; ExprSce 4.5,4.3,1.2; FusE2 1.2,0.7,0.4; FusE5 1.0,1.0,1.0; FusE10 ,,;
gene name: b3746	 (NP_418202)	gi: 49176399	length: 506aa
description: putative 2-component regulator [Escherichia coli K12].
coverage: Archaea[2e-50] Bacteria[0.0]
conserved domains: (Evalue, description)
	4e-50	COG0714, COG0714, MoxR-like ATPases [General function prediction only].
----------------------------------------------------
candidate #63:	b2569
likelihood ratios: Total 1.2e+10; Clust 6.7,12.6,5.2; BLAST 15.9,9.9,2.0; KEGG 14.8,4.5,2.3; ExprEco 10.7,3.8,14.2; ExprSce 1.7,1.8,1.1; FusE2 1.0,0.7,0.5; FusE5 1.0,1.0,0.8; FusE10 ,,;
gene name: b2569	 (NP_417064)	gi: 16130494	length: 599aa
description: GTP-binding elongation factor [Escherichia coli K12].
coverage: Archaea[6e-35] Bacteria[0.0] Eukaryota[0.0]
conserved domains: (Evalue, description)
	0.0	COG0481, LepA, Membrane GTPase LepA [Cell envelope biogenesis, outer membrane].
	2e-61	COG1217, TypA, Predicted membrane GTPase involved in stress response [Signal transduction mechanisms].
	3e-51	pfam06421, LepA_C, GTP-binding protein LepA C-terminus. This family consists of the C-terminal region of several pro- and eukaryotic GTP-binding LepA proteins..
	2e-42	pfam00009, GTP_EFTU, Elongation factor Tu GTP binding domain. This domain contains a P-loop motif, also found in several other families such as pfam00071, pfam00025 and pfam00063. Elongation factor Tu consists of three structural domains, this plus two C-terminal beta barrel domains..
	1e-36	COG0480, FusA, Translation elongation factors (GTPases) [Translation, ribosomal structure and biogenesis].
	2e-26	COG4108, PrfC, Peptide chain release factor RF-3 [Translation, ribosomal structure and biogenesis].
	3e-23	COG0532, InfB, Translation initiation factor 2 (IF-2; GTPase) [Translation, ribosomal structure and biogenesis].
	3e-22	COG5256, TEF1, Translation elongation factor EF-1alpha (GTPase) [Translation, ribosomal structure and biogenesis].
	1e-20	COG0050, TufB, GTPases - translation elongation factors [Translation, ribosomal structure and biogenesis].
	1e-18	pfam00679, EFG_C, Elongation factor G C-terminus. This domain includes the carboxyl terminal regions of Elongation factor G, elongation factor 2 and some tetracycline resistance proteins and adopt a ferredoxin-like fold..
	5e-16	COG3276, SelB, Selenocysteine-specific translation elongation factor [Translation, ribosomal structure and biogenesis].
	6e-15	COG2895, CysN, GTPases - Sulfate adenylate transferase subunit 1 [Inorganic ion transport and metabolism].
	8e-13	COG5257, GCD11, Translation initiation factor 2, gamma subunit (eIF-2gamma; GTPase) [Translation, ribosomal structure and biogenesis].
----------------------------------------------------
candidate #64:	b3848
likelihood ratios: Total 9.1e+09; Clust 3.2,6.2,3.3; BLAST 2.2,49.7,5.4; KEGG 3.9,23.5,7.8; ExprEco 3.0,1.7,1.9; ExprSce 2.5,5.3,2.5; FusE2 1.0,1.0,1.0; FusE5 1.0,1.0,1.0; FusE10 ,,;
gene name: b3848	 (NP_418290)	gi: 49176431	length: 205aa
description: putative elongation factor [Escherichia coli K12].
coverage: Archaea[6e-19] Bacteria[1e-113] Eukaryota[5e-21]
conserved domains: (Evalue, description)
	1e-56	COG1739, COG1739, Uncharacterized conserved protein [Function unknown].
	5e-39	pfam01205, UPF0029, Uncharacterized protein family UPF0029..
----------------------------------------------------
candidate #65:	b0886
likelihood ratios: Total 9.0e+09; Clust 2.9,2.3,4.9; BLAST 1.5,4.8,6.9; KEGG 2.5,7.6,25.7; ExprEco 2.4,2.4,5.3; ExprSce 1.0,1.0,1.0; FusE2 3.2,2.7,0.9; FusE5 11.5,4.0,1.0; FusE10 ,,;
gene name: b0886	 (NP_415406)	gi: 16128853	length: 573aa
description: ATP-binding component of cytochrome-related transport [Escherichia coli K12].
coverage: Archaea[3e-51] Bacteria[0.0] Eukaryota[1e-47]
conserved domains: (Evalue, description)
	0.0	COG4987, CydC, ABC-type transport system involved in cytochrome bd biosynthesis, fused ATPase and permease components [Energy production and conversion / Posttranslational modification, protein turnover, chaperones].
	5e-83	COG1132, MdlB, ABC-type multidrug transport system, ATPase and permease components [Defense mechanisms].
	1e-75	COG4988, CydD, ABC-type transport system involved in cytochrome bd biosynthesis, ATPase and permease components [Energy production and conversion / Posttranslational modification, protein turnover, chaperones].
	4e-68	COG2274, SunT, ABC-type bacteriocin/lantibiotic exporters, contain an N-terminal double-glycine peptidase domain [Defense mechanisms].
	8e-49	cd00267, ABC_ATPase, ABC (ATP-binding cassette) transporter nucleotide-binding domain; ABC transporters are a large family of proteins involved in the transport of a wide variety of different compounds, like sugars, ions, peptides and more complex organic molecules. The nucleotide binding domain shows the highest similarity between all members of the family. ABC transporters are a subset of nucleotide hydrolases that contain a signature motif, Q-loop, and H-loop/switch region in addition to the Walker A motif/P-loop andWalker B motif commonly found in a number of ATP- and GTP-binding and hydrolyzing proteins..
	3e-44	COG5265, ATM1, ABC-type transport system involved in Fe-S cluster assembly, permease and ATPase components [Posttranslational modification, protein turnover, chaperones].
	8e-40	COG1136, SalX, ABC-type antimicrobial peptide transport system, ATPase component [Defense mechanisms].
	3e-39	COG1131, CcmA, ABC-type multidrug transport system, ATPase component [Defense mechanisms].
	4e-37	COG1120, FepC, ABC-type cobalamin/Fe3+-siderophores transport systems, ATPase components [Inorganic ion transport and metabolism / Coenzyme metabolism].
	2e-36	COG4618, ArpD, ABC-type protease/lipase transport system, ATPase and permease components [General function prediction only].
	4e-36	COG1135, AbcC, ABC-type metal ion transport system, ATPase component [Inorganic ion transport and metabolism].
	9e-36	COG1122, CbiO, ABC-type cobalt transport system, ATPase component [Inorganic ion transport and metabolism].
	3e-35	COG1123, COG1123, ATPase components of various ABC-type transport systems, contain duplicated ATPase [General function prediction only].
	6e-35	pfam00005, ABC_tran, ABC transporter. ABC transporters for a large family of proteins responsible for translocation of a variety of compounds across biological membranes. ABC transporters are the largest family of proteins in many completely sequenced bacteria. ABC transporters are composed of two copies of this domain and two copies of a transmembrane domain pfam00664. These four domains may belong to a single polypeptide, or belong in different polypeptide chains..
	1e-34	COG0444, DppD, ABC-type dipeptide/oligopeptide/nickel transport system, ATPase component [Amino acid transport and metabolism / Inorganic ion transport and metabolism].
	2e-34	COG1124, DppF, ABC-type dipeptide/oligopeptide/nickel transport system, ATPase component [Amino acid transport and metabolism / Inorganic ion transport and metabolism].
	1e-32	COG1125, OpuBA, ABC-type proline/glycine betaine transport systems, ATPase components [Amino acid transport and metabolism].
	1e-32	COG1126, GlnQ, ABC-type polar amino acid transport system, ATPase component [Amino acid transport and metabolism].
	2e-32	COG1121, ZnuC, ABC-type Mn/Zn transport systems, ATPase component [Inorganic ion transport and metabolism].
	5e-31	COG4608, AppF, ABC-type oligopeptide transport system, ATPase component [Amino acid transport and metabolism].
	1e-30	COG1117, PstB, ABC-type phosphate transport system, ATPase component [Inorganic ion transport and metabolism].
	2e-30	COG3839, MalK, ABC-type sugar transport systems, ATPase components [Carbohydrate transport and metabolism].
	3e-30	COG1116, TauB, ABC-type nitrate/sulfonate/bicarbonate transport system, ATPase component [Inorganic ion transport and metabolism].
	3e-30	COG3638, COG3638, ABC-type phosphate/phosphonate transport system, ATPase component [Inorganic ion transport and metabolism].
	2e-29	COG1127, Ttg2A, ABC-type transport system involved in resistance to organic solvents, ATPase component [Secondary metabolites biosynthesis, transport, and catabolism].
	4e-29	COG3842, PotA, ABC-type spermidine/putrescine transport systems, ATPase components [Amino acid transport and metabolism].
	7e-28	COG3840, ThiQ, ABC-type thiamine transport system, ATPase component [Coenzyme metabolism].
	2e-27	COG0410, LivF, ABC-type branched-chain amino acid transport systems, ATPase component [Amino acid transport and metabolism].
	2e-27	COG2884, FtsE, Predicted ATPase involved in cell division [Cell division and chromosome partitioning].
	2e-26	COG4175, ProV, ABC-type proline/glycine betaine transport system, ATPase component [Amino acid transport and metabolism].
	3e-26	COG1129, MglA, ABC-type sugar transport system, ATPase component [Carbohydrate transport and metabolism].
	4e-26	COG0411, LivG, ABC-type branched-chain amino acid transport systems, ATPase component [Amino acid transport and metabolism].
	5e-26	COG4181, COG4181, Predicted ABC-type transport system involved in lysophospholipase L1 biosynthesis, ATPase component [Secondary metabolites biosynthesis, transport, and catabolism].
	5e-26	COG4178, COG4178, ABC-type uncharacterized transport system, permease and ATPase components [General function prediction only].
	6e-26	COG4615, PvdE, ABC-type siderophore export system, fused ATPase and permease components [Secondary metabolites biosynthesis, transport, and catabolism / Inorganic ion transport and metabolism].
	7e-25	COG4172, COG4172, ABC-type uncharacterized transport system, duplicated ATPase component [General function prediction only].
	3e-24	COG4586, COG4586, ABC-type uncharacterized transport system, ATPase component [General function prediction only].
	4e-24	COG1137, YhbG, ABC-type (unclassified) transport system, ATPase component [General function prediction only].
	6e-24	COG4619, COG4619, ABC-type uncharacterized transport system, ATPase component [General function prediction only].
	8e-23	COG1118, CysA, ABC-type sulfate/molybdate transport systems, ATPase component [Inorganic ion transport and metabolism].
	1e-22	COG4555, NatA, ABC-type Na+ transport system, ATPase component [Energy production and conversion / Inorganic ion transport and metabolism].
	2e-22	COG4604, CeuD, ABC-type enterochelin transport system, ATPase component [Inorganic ion transport and metabolism].
	3e-22	COG4559, COG4559, ABC-type hemin transport system, ATPase component [Inorganic ion transport and metabolism].
	4e-22	COG4525, TauB, ABC-type taurine transport system, ATPase component [Inorganic ion transport and metabolism].
	1e-21	COG1119, ModF, ABC-type molybdenum transport system, ATPase component/photorepair protein PhrA [Inorganic ion transport and metabolism].
	1e-21	COG3845, COG3845, ABC-type uncharacterized transport systems, ATPase components [General function prediction only].
	1e-21	COG4598, HisP, ABC-type histidine transport system, ATPase component [Amino acid transport and metabolism].
	1e-21	COG0488, Uup, ATPase components of ABC transporters with duplicated ATPase domains [General function prediction only].
	7e-21	COG1101, PhnK, ABC-type uncharacterized transport system, ATPase component [General function prediction only].
	2e-20	COG4161, ArtP, ABC-type arginine transport system, ATPase component [Amino acid transport and metabolism].
	9e-20	COG4167, SapF, ABC-type antimicrobial peptide transport system, ATPase component [Defense mechanisms].
	6e-19	COG4148, ModC, ABC-type molybdate transport system, ATPase component [Inorganic ion transport and metabolism].
	5e-18	COG1245, COG1245, Predicted ATPase, RNase L inhibitor (RLI) homolog [General function prediction only].
	2e-17	COG0396, SufC, ABC-type transport system involved in Fe-S cluster assembly, ATPase component [Posttranslational modification, protein turnover, chaperones].
	4e-17	COG1134, TagH, ABC-type polysaccharide/polyol phosphate transport system, ATPase component [Carbohydrate transport and metabolism / Cell envelope biogenesis, outer membrane].
	1e-16	COG4152, COG4152, ABC-type uncharacterized transport system, ATPase component [General function prediction only].
	2e-16	COG4136, COG4136, ABC-type uncharacterized transport system, ATPase component [General function prediction only].
	3e-16	COG4674, COG4674, Uncharacterized ABC-type transport system, ATPase component [General function prediction only].
	6e-16	COG4133, CcmA, ABC-type transport system involved in cytochrome c biogenesis, ATPase component [Posttranslational modification, protein turnover, chaperones].
	2e-14	COG4138, BtuD, ABC-type cobalamin transport system, ATPase component [Coenzyme metabolism].
	2e-14	COG4778, PhnL, ABC-type phosphonate transport system, ATPase component [Inorganic ion transport and metabolism].
	4e-14	COG4107, PhnK, ABC-type phosphonate transport system, ATPase component [Inorganic ion transport and metabolism].
	4e-12	COG4170, SapD, ABC-type antimicrobial peptide transport system, ATPase component [Defense mechanisms].
----------------------------------------------------
candidate #66:	b0756
likelihood ratios: Total 8.1e+09; Clust 2.0,11.6,3.0; BLAST 3.5,8.7,33.7; KEGG 6.7,7.6,39.8; ExprEco 3.0,2.6,12.8; ExprSce 1.0,1.0,1.0; FusE2 1.0,0.8,0.5; FusE5 1.1,0.8,1.6; FusE10 ,,;
gene name: b0756	 (NP_415277)	gi: 16128724	length: 346aa
description: galactose-1-epimerase (mutarotase) [Escherichia coli K12].
coverage: Bacteria[0.0] Eukaryota[2e-53]
conserved domains: (Evalue, description)
	6e-73	pfam01263, Aldose_epim, Aldose 1-epimerase..
	9e-69	COG2017, GalM, Galactose mutarotase and related enzymes [Carbohydrate transport and metabolism].
----------------------------------------------------
candidate #67:	b0887
likelihood ratios: Total 8.0e+09; Clust 3.0,2.5,5.3; BLAST 1.6,15.8,16.5; KEGG 3.2,11.1,12.6; ExprEco 2.6,1.8,2.8; ExprSce 1.0,1.0,1.0; FusE2 4.2,3.9,1.4; FusE5 2.7,2.2,0.6; FusE10 ,,;
gene name: b0887	 (NP_415407)	gi: 16128854	length: 588aa
description: ATP-binding component of cytochrome-related transport, Zn sensitive [Escherichia coli K12].
coverage: Archaea[2e-59] Bacteria[0.0] Eukaryota[1e-41]
conserved domains: (Evalue, description)
	0.0	COG4988, CydD, ABC-type transport system involved in cytochrome bd biosynthesis, ATPase and permease components [Energy production and conversion / Posttranslational modification, protein turnover, chaperones].
	1e-80	COG1132, MdlB, ABC-type multidrug transport system, ATPase and permease components [Defense mechanisms].
	1e-64	COG2274, SunT, ABC-type bacteriocin/lantibiotic exporters, contain an N-terminal double-glycine peptidase domain [Defense mechanisms].
	2e-64	COG4987, CydC, ABC-type transport system involved in cytochrome bd biosynthesis, fused ATPase and permease components [Energy production and conversion / Posttranslational modification, protein turnover, chaperones].
	4e-42	COG5265, ATM1, ABC-type transport system involved in Fe-S cluster assembly, permease and ATPase components [Posttranslational modification, protein turnover, chaperones].
	6e-42	cd00267, ABC_ATPase, ABC (ATP-binding cassette) transporter nucleotide-binding domain; ABC transporters are a large family of proteins involved in the transport of a wide variety of different compounds, like sugars, ions, peptides and more complex organic molecules. The nucleotide binding domain shows the highest similarity between all members of the family. ABC transporters are a subset of nucleotide hydrolases that contain a signature motif, Q-loop, and H-loop/switch region in addition to the Walker A motif/P-loop andWalker B motif commonly found in a number of ATP- and GTP-binding and hydrolyzing proteins..
	4e-34	pfam00005, ABC_tran, ABC transporter. ABC transporters for a large family of proteins responsible for translocation of a variety of compounds across biological membranes. ABC transporters are the largest family of proteins in many completely sequenced bacteria. ABC transporters are composed of two copies of this domain and two copies of a transmembrane domain pfam00664. These four domains may belong to a single polypeptide, or belong in different polypeptide chains..
	3e-33	COG4618, ArpD, ABC-type protease/lipase transport system, ATPase and permease components [General function prediction only].
	6e-31	pfam00664, ABC_membrane, ABC transporter transmembrane region. This family represents a unit of six transmembrane helices. Many members of the ABC transporter family (pfam00005) have two such regions..
	2e-30	COG1136, SalX, ABC-type antimicrobial peptide transport system, ATPase component [Defense mechanisms].
	5e-30	COG1131, CcmA, ABC-type multidrug transport system, ATPase component [Defense mechanisms].
	1e-29	COG1120, FepC, ABC-type cobalamin/Fe3+-siderophores transport systems, ATPase components [Inorganic ion transport and metabolism / Coenzyme metabolism].
	3e-27	COG1122, CbiO, ABC-type cobalt transport system, ATPase component [Inorganic ion transport and metabolism].
	2e-26	COG3839, MalK, ABC-type sugar transport systems, ATPase components [Carbohydrate transport and metabolism].
	7e-26	COG3842, PotA, ABC-type spermidine/putrescine transport systems, ATPase components [Amino acid transport and metabolism].
	3e-25	COG3638, COG3638, ABC-type phosphate/phosphonate transport system, ATPase component [Inorganic ion transport and metabolism].
	9e-25	COG1116, TauB, ABC-type nitrate/sulfonate/bicarbonate transport system, ATPase component [Inorganic ion transport and metabolism].
	5e-24	COG1101, PhnK, ABC-type uncharacterized transport system, ATPase component [General function prediction only].
	7e-23	COG1135, AbcC, ABC-type metal ion transport system, ATPase component [Inorganic ion transport and metabolism].
	1e-22	COG1123, COG1123, ATPase components of various ABC-type transport systems, contain duplicated ATPase [General function prediction only].
	2e-22	COG4178, COG4178, ABC-type uncharacterized transport system, permease and ATPase components [General function prediction only].
	1e-21	COG1126, GlnQ, ABC-type polar amino acid transport system, ATPase component [Amino acid transport and metabolism].
	1e-21	COG1121, ZnuC, ABC-type Mn/Zn transport systems, ATPase component [Inorganic ion transport and metabolism].
	6e-21	COG3840, ThiQ, ABC-type thiamine transport system, ATPase component [Coenzyme metabolism].
	9e-21	COG1124, DppF, ABC-type dipeptide/oligopeptide/nickel transport system, ATPase component [Amino acid transport and metabolism / Inorganic ion transport and metabolism].
	9e-21	COG4172, COG4172, ABC-type uncharacterized transport system, duplicated ATPase component [General function prediction only].
	1e-20	COG1125, OpuBA, ABC-type proline/glycine betaine transport systems, ATPase components [Amino acid transport and metabolism].
	3e-20	COG4586, COG4586, ABC-type uncharacterized transport system, ATPase component [General function prediction only].
	4e-20	COG1129, MglA, ABC-type sugar transport system, ATPase component [Carbohydrate transport and metabolism].
	6e-20	COG0444, DppD, ABC-type dipeptide/oligopeptide/nickel transport system, ATPase component [Amino acid transport and metabolism / Inorganic ion transport and metabolism].
	2e-19	COG0410, LivF, ABC-type branched-chain amino acid transport systems, ATPase component [Amino acid transport and metabolism].
	2e-19	COG1119, ModF, ABC-type molybdenum transport system, ATPase component/photorepair protein PhrA [Inorganic ion transport and metabolism].
	5e-19	COG1127, Ttg2A, ABC-type transport system involved in resistance to organic solvents, ATPase component [Secondary metabolites biosynthesis, transport, and catabolism].
	1e-18	COG4148, ModC, ABC-type molybdate transport system, ATPase component [Inorganic ion transport and metabolism].
	1e-18	COG1118, CysA, ABC-type sulfate/molybdate transport systems, ATPase component [Inorganic ion transport and metabolism].
	1e-18	COG0411, LivG, ABC-type branched-chain amino acid transport systems, ATPase component [Amino acid transport and metabolism].
	1e-18	COG1117, PstB, ABC-type phosphate transport system, ATPase component [Inorganic ion transport and metabolism].
	2e-18	COG2884, FtsE, Predicted ATPase involved in cell division [Cell division and chromosome partitioning].
	5e-18	COG4133, CcmA, ABC-type transport system involved in cytochrome c biogenesis, ATPase component [Posttranslational modification, protein turnover, chaperones].
	3e-17	COG4559, COG4559, ABC-type hemin transport system, ATPase component [Inorganic ion transport and metabolism].
	3e-17	COG3845, COG3845, ABC-type uncharacterized transport systems, ATPase components [General function prediction only].
	3e-17	COG0488, Uup, ATPase components of ABC transporters with duplicated ATPase domains [General function prediction only].
	6e-17	COG4608, AppF, ABC-type oligopeptide transport system, ATPase component [Amino acid transport and metabolism].
	2e-16	COG4619, COG4619, ABC-type uncharacterized transport system, ATPase component [General function prediction only].
	3e-16	COG4175, ProV, ABC-type proline/glycine betaine transport system, ATPase component [Amino acid transport and metabolism].
	5e-16	COG0396, SufC, ABC-type transport system involved in Fe-S cluster assembly, ATPase component [Posttranslational modification, protein turnover, chaperones].
	6e-16	COG4136, COG4136, ABC-type uncharacterized transport system, ATPase component [General function prediction only].
	6e-16	COG4525, TauB, ABC-type taurine transport system, ATPase component [Inorganic ion transport and metabolism].
	3e-14	COG4555, NatA, ABC-type Na+ transport system, ATPase component [Energy production and conversion / Inorganic ion transport and metabolism].
	4e-14	COG4181, COG4181, Predicted ABC-type transport system involved in lysophospholipase L1 biosynthesis, ATPase component [Secondary metabolites biosynthesis, transport, and catabolism].
	5e-14	COG4604, CeuD, ABC-type enterochelin transport system, ATPase component [Inorganic ion transport and metabolism].
	1e-13	COG4138, BtuD, ABC-type cobalamin transport system, ATPase component [Coenzyme metabolism].
	4e-13	COG4615, PvdE, ABC-type siderophore export system, fused ATPase and permease components [Secondary metabolites biosynthesis, transport, and catabolism / Inorganic ion transport and metabolism].
	5e-13	COG4778, PhnL, ABC-type phosphonate transport system, ATPase component [Inorganic ion transport and metabolism].
	3e-12	COG4167, SapF, ABC-type antimicrobial peptide transport system, ATPase component [Defense mechanisms].
	4e-12	COG4161, ArtP, ABC-type arginine transport system, ATPase component [Amino acid transport and metabolism].
	6e-12	COG4598, HisP, ABC-type histidine transport system, ATPase component [Amino acid transport and metabolism].
	1e-11	COG1134, TagH, ABC-type polysaccharide/polyol phosphate transport system, ATPase component [Carbohydrate transport and metabolism / Cell envelope biogenesis, outer membrane].
	1e-10	COG1137, YhbG, ABC-type (unclassified) transport system, ATPase component [General function prediction only].
----------------------------------------------------
candidate #68:	b2960
likelihood ratios: Total 7.8e+09; Clust 9.2,5.8,4.1; BLAST 6.7,6.0,4.2; KEGG 4.0,6.4,3.1; ExprEco 2.4,4.1,4.6; ExprSce 5.1,19.8,1.4; FusE2 1.0,0.9,0.7; FusE5 1.0,0.8,0.8; FusE10 ,,;
gene name: b2960	 (NP_417435)	gi: 16130861	length: 239aa
description: putative methyltransferase [Escherichia coli K12].
coverage: Bacteria[1e-139] Eukaryota[2e-21]
conserved domains: (Evalue, description)
	1e-74	COG0220, COG0220, Predicted S-adenosylmethionine-dependent methyltransferase [General function prediction only].
	9e-61	pfam02390, Methyltransf_4, Putative methyltransferase. This is a family of putative methyltransferases. The aligned region contains the GXGXG S-AdoMet binding site suggesting a putative methyltransferase activity..
----------------------------------------------------
candidate #69:	b1244
likelihood ratios: Total 7.5e+09; Clust 2.6,4.1,3.3; BLAST 7.7,76.4,9.2; KEGG 5.6,11.0,21.3; ExprEco 1.4,1.0,1.6; ExprSce 1.0,1.0,1.0; FusE2 2.2,1.2,0.5; FusE5 8.5,2.1,0.6; FusE10 ,,;
gene name: b1244	 (NP_415760)	gi: 16129205	length: 306aa
description: oligopeptide transport permease protein [Escherichia coli K12].
coverage: Archaea[2e-52] Bacteria[1e-170]
conserved domains: (Evalue, description)
	4e-84	COG0601, DppB, ABC-type dipeptide/oligopeptide/nickel transport systems, permease components [Amino acid transport and metabolism / Inorganic ion transport and metabolism].
	4e-45	COG4174, COG4174, ABC-type uncharacterized transport system, permease component [General function prediction only].
	4e-36	COG4168, SapB, ABC-type antimicrobial peptide transport system, permease component [Defense mechanisms].
	4e-15	pfam00528, BPD_transp_1, Binding-protein-dependent transport system inner membrane component. The alignments cover the most conserved region of the proteins, which is thought to be located in a cytoplasmic loop between two transmembrane domains. The members of this family have a variable number of transmembrane helices..
----------------------------------------------------
candidate #70:	b2231
likelihood ratios: Total 7.2e+09; Clust 17.8,18.7,7.8; BLAST 4.8,3.4,5.9; KEGG 9.7,2.5,2.3; ExprEco 14.3,5.9,12.8; ExprSce 1.0,1.0,1.0; FusE2 1.0,0.9,0.8; FusE5 1.0,0.8,0.8; FusE10 ,,;
gene name: b2231	 (NP_416734)	gi: 16130166	length: 875aa
description: DNA gyrase, subunit A, type II topoisomerase [Escherichia coli K12].
coverage: Archaea[0.0] Bacteria[0.0] Eukaryota[0.0]
conserved domains: (Evalue, description)
	0.0	cd00187, TOP4c, DNA Topoisomerase, subtype IIA; domain A'; bacterial DNA topoisomerase IV (C subunit, ParC), bacterial DNA gyrases (A subunit, GyrA),mammalian DNA toposiomerases II. DNA topoisomerases are essential enzymes that regulate the conformational changes in DNA topology by catalysing the concerted breakage and rejoining of DNA strands during normal cellular growth..
	0.0	pfam00521, DNA_topoisoIV, DNA gyrase/topoisomerase IV, subunit A..
	0.0	COG0188, GyrA, Type IIA topoisomerase (DNA gyrase/topo II, topoisomerase IV), A subunit [DNA replication, recombination, and repair].
	1e-173	smart00434, TOP4c, DNA Topoisomerase IV; Bacterial DNA topoisomerase IV, GyrA, ParC .
----------------------------------------------------
candidate #71:	b1133
likelihood ratios: Total 7.2e+09; Clust 9.9,11.0,4.1; BLAST 11.0,15.1,2.3; KEGG 15.4,5.8,2.0; ExprEco 7.2,3.5,4.2; ExprSce 1.1,2.4,1.1; FusE2 1.0,0.9,0.8; FusE5 1.0,1.0,1.0; FusE10 ,,;
gene name: b1133	 (NP_415651)	gi: 49176082	length: 383aa
description: tRNA (5-methylaminomethyl-2-thiouridylate)-methyltransferase [Escherichia coli K12].
coverage: Bacteria[0.0] Eukaryota[2e-81]
conserved domains: (Evalue, description)
	1e-150	COG0482, TrmU, Predicted tRNA(5-methylaminomethyl-2-thiouridylate) methyltransferase, contains the PP-loop ATPase domain [Translation, ribosomal structure and biogenesis].
	1e-144	pfam03054, tRNA_Me_trans, tRNA methyl transferase. This family represents tRNA(5-methylaminomethyl-2-thiouridine)- methyltransferase which is involved in the biosynthesis of the modified nucleoside 5-methylaminomethyl-2-thiouridine present in the wobble position of some tRNAs..
----------------------------------------------------
candidate #72:	b3438
likelihood ratios: Total 7.2e+09; Clust 1.9,2.5,58.6; BLAST 10.0,12.6,1.9; KEGG 2.1,2.3,3.9; ExprEco 4.0,7.7,1.7; ExprSce 1.1,1.0,1.1; FusE2 2.0,0.8,0.4; FusE5 50.3,0.9,3.1; FusE10 ,,;
gene name: b3438	 (YP_026222)	gi: 49176356	length: 331aa
description: regulator of gluconate (gnt) operon [Escherichia coli K12].
coverage: Bacteria[0.0] Eukaryota[3e-54]
conserved domains: (Evalue, description)
	5e-77	COG1609, PurR, Transcriptional regulators [Transcription].
	4e-30	pfam00532, Peripla_BP_1, Periplasmic binding proteins and sugar binding domain of the LacI family. This family includes the periplasmic binding proteins, and the LacI family transcriptional regulators. The periplasmic binding proteins are the primary receptors for chemotaxis and transport of many sugar based solutes. The LacI family of proteins consist of transcriptional regulators related to the lac repressor. In this case, generally the sugar binding domain binds a sugar which changes the DNA binding activity of the repressor domain (pfam00356)..
	8e-18	smart00354, HTH_LACI, helix_turn _helix lactose operon repressor; .
	5e-15	COG1879, RbsB, ABC-type sugar transport system, periplasmic component [Carbohydrate transport and metabolism].
----------------------------------------------------
candidate #73:	b3400
likelihood ratios: Total 7.0e+09; Clust 18.0,5.5,2.4; BLAST 4.6,11.8,4.3; KEGG 12.9,14.0,10.2; ExprEco 6.7,4.5,2.3; ExprSce 1.0,1.0,1.0; FusE2 1.0,1.0,1.0; FusE5 1.0,1.0,1.0; FusE10 ,,;
gene name: b3400	 (NP_417859)	gi: 16131277	length: 133aa
description: Hsp15; DNA/RNA binding heat shock protein [Escherichia coli K12].
coverage: Bacteria[2e-70]
conserved domains: (Evalue, description)
	1e-27	COG1188, COG1188, Ribosome-associated heat shock protein implicated in the recycling of the 50S subunit (S4 paralog) [Translation, ribosomal structure and biogenesis].
----------------------------------------------------
candidate #74:	b0172
likelihood ratios: Total 5.4e+09; Clust 6.5,34.2,9.6; BLAST 7.4,6.2,2.1; KEGG 11.4,5.2,2.2; ExprEco 7.6,7.7,3.3; ExprSce 1.1,1.1,1.1; FusE2 1.0,0.9,0.8; FusE5 1.0,1.0,1.0; FusE10 ,,;
gene name: b0172	 (NP_414714)	gi: 16128165	length: 185aa
description: ribosome releasing factor [Escherichia coli K12].
coverage: Bacteria[7e-97] Eukaryota[2e-42]
conserved domains: (Evalue, description)
	3e-57	cd00520, RRF, Ribosome recycling factor (RRF). Ribosome recycling factor dissociates the posttermination complex, composed of the ribosome, deacylated tRNA, and mRNA, after termination of translation. Thus ribosomes are "recycled" and ready for another round of protein synthesis. RRF is believed to bind the ribosome at the A-site in a manner that mimics tRNA, but the specific mechanisms remain unclear. RRF is essential for bacterial growth. It is not necessary for cell growth in archaea or eukaryotes, but is found in mitochondria or chloroplasts of some eukaryotic species..
	1e-52	pfam01765, RRF, Ribosome recycling factor. The ribosome recycling factor (RRF / ribosome release factor) dissociates the ribosome from the mRNA after termination of translation, and is essential bacterial growth. Thus ribosomes are "recycled" and ready for another round of protein synthesis..
----------------------------------------------------
candidate #75:	b3185
likelihood ratios: Total 5.2e+09; Clust 3.5,19.1,5.7; BLAST 4.8,4.4,2.2; KEGG 13.4,4.8,2.5; ExprEco 18.0,18.3,3.0; ExprSce 1.4,1.2,1.0; FusE2 1.0,1.0,1.0; FusE5 1.0,1.0,1.0; FusE10 ,,;
gene name: b3185	 (NP_417652)	gi: 16131075	length: 85aa
description: 50S ribosomal subunit protein L27 [Escherichia coli K12].
coverage: Bacteria[2e-42] Eukaryota[2e-22]
conserved domains: (Evalue, description)
	2e-26	pfam01016, Ribosomal_L27, Ribosomal L27 protein..
----------------------------------------------------
candidate #76:	b2114
likelihood ratios: Total 4.6e+09; Clust 64.0,39.1,6.7; BLAST 22.4,7.3,1.8; KEGG 1.0,1.0,1.0; ExprEco 5.0,3.8,24.1; ExprSce 2.7,1.7,1.2; FusE2 1.0,0.8,0.6; FusE5 1.0,0.8,0.8; FusE10 ,,;
gene name: b2114	 (NP_416617)	gi: 16130052	length: 677aa
description: methionine tRNA synthetase [Escherichia coli K12].
coverage: Archaea[1e-103] Bacteria[0.0] Eukaryota[5e-70]
conserved domains: (Evalue, description)
	0.0	COG0143, MetG, Methionyl-tRNA synthetase [Translation, ribosomal structure and biogenesis].
	1e-124	cd00814, MetRS_core, This is the catalytic core domain of methionine tRNA synthetase (MetRS). This class I enzyme aminoacylates the 2'-OH of the nucleotide at the 3' of the appropriate tRNA. MetRS, which consists of the core domain and a anti-codon binding domain functions as a monomer. However, in some species, the anti-codon binding domain is followed by an EMAP domain. In this case, MetRS functions as a homodimer. The core domain is based on the Rossman fold and is responsible for the ATP-dependent formation of the enzyme bound aminoacyl-adenylate. It contains the characteristic class I HIGH and KMSKS motifs, which are involved in ATP binding. As a result of a deletion event, MetRS has a significantly shorter core domain insertion that IleRS, ValRS, and LeuR. Consequently, the MetRS insertion lacks the editing function..
	2e-25	pfam01588, tRNA_bind, Putative tRNA binding domain. This domain is found in prokaryotic methionyl-tRNA synthetases, prokaryotic phenylalanyl tRNA synthetases the yeast GU4 nucleic-binding protein (G4p1 or p42, ARC1), human tyrosyl-tRNA synthetase, and endothelial-monocyte activating polypeptide II. G4p1 binds specifically to tRNA form a complex with methionyl-tRNA synthetases. In human tyrosyl-tRNA synthetase this domain may direct tRNA to the active site of the enzyme. This domain may perform a common function in tRNA aminoacylation..
	4e-23	COG0073, ARC1, EMAP domain [General function prediction only].
	2e-17	COG0495, LeuS, Leucyl-tRNA synthetase [Translation, ribosomal structure and biogenesis].
	2e-14	COG0525, ValS, Valyl-tRNA synthetase [Translation, ribosomal structure and biogenesis].
	1e-13	pfam00133, tRNA-synt_1, tRNA synthetases class I (I, L, M and V). Other tRNA synthetase sub-families are too dissimilar to be included..
	3e-13	cd00818, IleRS_core, This is the catalytic core domain of isoleucine amino-acyl tRNA synthetases (IleRS) . This class I enzyme is a monomer, which aminoacylates the 2'-OH of the nucleotide at the 3' of the appropriate tRNA. The core domain is based on the Rossman fold and is responsible for the ATP-dependent formation of the enzyme bound aminoacyl-adenylate. It contains the characteristic class I HIGH and KMSKS motifs, which are involved in ATP binding. IleRS has an insertion in the core domain, which is subject to both deletions and rearrangements. This editing region hydrolyzes mischarged cognate tRNAs and thus prevents the incorporation of chemically similar amino acids..
	2e-12	cd00668, Ile_Leu_Val_MetRS_core, This is the catalytic core domain of isoleucyl, leucyl, valyl and methioninyl tRNA synthetases. These class I enzymes are all monomers. However, in some species, MetRS functions as a homodimer, as a result of an additional C-terminal domain. These enzymes aminoacylate the 2'-OH of the nucleotide at the 3' of the appropriate tRNA. The core domain is based on the Rossman fold and is responsible for the ATP-dependent formation of the enzyme bound aminoacyl-adenylate. It contains the characteristic class I HIGH and KMSKS motifs, which are involved in ATP binding. Enzymes in this subfamily share an insertion in the core domain, which is subject to both deletions and rearrangements. This editing region hydrolyzes mischarged cognate tRNAs and thus prevents the incorporation of chemically similar amino acids. MetRS has a significantly shorter insertion, which lacks the editing function..
	9e-12	COG0060, IleS, Isoleucyl-tRNA synthetase [Translation, ribosomal structure and biogenesis].
	3e-11	cd00815, LeuRS_core_bact, This is the catalytic core domain of the bacterial subfamily of leucyl tRNA synthetase (LeuRS). This class I enzyme is a monomer, which aminoacylates the 2'-OH of the nucleotide at the 3' of the appropriate tRNA. The core domain is based on the Rossman fold and is responsible for the ATP-dependent formation of the enzyme bound aminoacyl-adenylate. It contains the characteristic class I HIGH and KMSKS motifs, which are involved in ATP binding. In Aquifex aeolicus, the gene encoding LeuRS is split in two, just before the KMSKS motif. Consequently, LeuRS is a heterodimer, which likely superimposes with the LeuRS monomer found in most other organisms. LeuRS has an insertion in the core domain, which is subject to both deletions and rearrangements and thus differs between prokaryotic LeuRS and archaeal/eukaryotic LeuRS. This editing region hydrolyzes mischarged cognate tRNAs and thus prevents the incorporation of chemically similar amino acids..
----------------------------------------------------
candidate #77:	b3259
likelihood ratios: Total 4.6e+09; Clust 4.9,8.5,5.0; BLAST 5.7,4.2,3.6; KEGG 4.9,18.6,3.3; ExprEco 13.7,2.3,5.3; ExprSce 3.5,1.4,1.0; FusE2 1.0,1.0,1.0; FusE5 1.0,1.0,1.0; FusE10 ,,;
gene name: b3259	 (NP_417725)	gi: 16131147	length: 293aa
description: methylase for 50S ribosomal subunit protein L11 [Escherichia coli K12].
coverage: Archaea[3e-07] Bacteria[1e-170] Eukaryota[3e-40]
conserved domains: (Evalue, description)
	1e-112	pfam06325, PrmA, Ribosomal protein L11 methyltransferase (PrmA). This family consists of several Ribosomal protein L11 methyltransferase (EC:2.1.1.-) sequences..
	1e-103	COG2264, PrmA, Ribosomal protein L11 methylase [Translation, ribosomal structure and biogenesis].
	7e-13	COG2263, COG2263, Predicted RNA methylase [Translation, ribosomal structure and biogenesis].
	2e-12	COG2890, HemK, Methylase of polypeptide chain release factors [Translation, ribosomal structure and biogenesis].
----------------------------------------------------
candidate #78:	b2319
likelihood ratios: Total 4.3e+09; Clust 3.2,6.7,36.2; BLAST 2.0,2.3,3.1; KEGG 11.5,1.6,2.2; ExprEco 84.6,1.5,2.2; ExprSce 1.1,6.0,5.6; FusE2 1.0,1.0,1.0; FusE5 1.0,1.0,1.0; FusE10 ,,;
gene name: b2319	 (NP_416822)	gi: 16130254	length: 337aa
description: putative PTS system enzyme II A component [Escherichia coli K12].
coverage: Archaea[8e-35] Bacteria[0.0] Eukaryota[1e-40]
conserved domains: (Evalue, description)
	1e-97	COG0136, Asd, Aspartate-semialdehyde dehydrogenase [Amino acid transport and metabolism].
	2e-27	pfam02774, Semialdhyde_dhC, Semialdehyde dehydrogenase, dimerisation domain. This Pfam entry contains the following members: N-acetyl-glutamine semialdehyde dehydrogenase (AgrC) Aspartate-semialdehyde dehydrogenase.
	2e-27	pfam01118, Semialdhyde_dh, Semialdehyde dehydrogenase, NAD binding domain. This Pfam entry contains the following members: N-acetyl-glutamine semialdehyde dehydrogenase (AgrC) Aspartate-semialdehyde dehydrogenase.
----------------------------------------------------
candidate #79:	b0231
likelihood ratios: Total 4.3e+09; Clust 6.0,9.9,3.2; BLAST 36.6,10.9,9.8; KEGG 5.2,13.3,12.3; ExprEco 1.9,2.5,1.3; ExprSce 1.0,1.1,1.0; FusE2 1.0,1.0,1.0; FusE5 1.0,1.0,1.0; FusE10 ,,;
gene name: b0231	 (NP_414766)	gi: 16128217	length: 351aa
description: DNA polymerase IV [Escherichia coli K12].
coverage: Archaea[1e-53] Bacteria[0.0] Eukaryota[1e-167]
conserved domains: (Evalue, description)
	3e-95	COG0389, DinP, Nucleotidyltransferase/DNA polymerase involved in DNA repair [DNA replication, recombination, and repair].
	1e-91	pfam00817, IMS, impB/mucB/samB family. These proteins are involved in UV protection..
----------------------------------------------------
candidate #80:	b3407
likelihood ratios: Total 4.1e+09; Clust 4.8,3.9,2.8; BLAST 24.0,8.5,7.1; KEGG 8.0,8.2,5.3; ExprEco 3.1,3.8,4.3; ExprSce 1.1,1.2,1.3; FusE2 1.1,0.7,0.5; FusE5 18.1,0.7,0.4; FusE10 ,,;
gene name: b3407	 (NP_417866)	gi: 49176349	length: 740aa
description: hypothetical protein b3407 [Escherichia coli K12].
coverage: Archaea[1e-155] Bacteria[0.0] Eukaryota[1e-105]
conserved domains: (Evalue, description)
	0.0	COG2183, Tex, Transcriptional accessory protein [Transcription].
	1e-20	COG0539, RpsA, Ribosomal protein S1 [Translation, ribosomal structure and biogenesis].
	2e-18	smart00316, S1, Ribosomal protein S1-like RNA-binding domain; .
	4e-18	pfam00575, S1, S1 RNA binding domain. The S1 domain occurs in a wide range of RNA associated proteins. It is structurally similar to cold shock protein which binds nucleic acids. The S1 domain has an OB-fold structure..
	2e-17	cd00164, S1, Ribosomal protein S1-like RNA-binding domain. Found in a wide variety of RNA-associated proteins. Originally identified in S1 ribosomal protein. Multiple copies of S1 are arranged in tandem. S1 is structurally similar to Cold Shock Domains (CSD), both are members of the Oligonucleotide/oligosaccharide Binding (OB) superfamily..
	3e-17	smart00732, YqgFc, Likely ribonuclease with RNase H fold. YqgF proteins are likely to function as an alternative to RuvC in most bacteria, and could be the principal holliday junction resolvases in low-GC Gram-positive bacteria. In Spt6p orthologues, the catalytic residues are substituted indicating that they lack enzymatic functions. .
	7e-16	COG1098, VacB, Predicted RNA binding protein (contains ribosomal protein S1 domain) [Translation, ribosomal structure and biogenesis].
	4e-14	COG1185, Pnp, Polyribonucleotide nucleotidyltransferase (polynucleotide phosphorylase) [Translation, ribosomal structure and biogenesis].
----------------------------------------------------
candidate #81:	b4373
likelihood ratios: Total 4.0e+09; Clust 16.2,84.8,4.3; BLAST 9.5,3.1,2.7; KEGG 15.7,6.0,4.0; ExprEco 2.9,3.6,2.5; ExprSce 1.1,1.0,1.9; FusE2 1.0,0.8,0.7; FusE5 1.0,0.8,0.8; FusE10 ,,;
gene name: b4373	 (NP_418790)	gi: 16132191	length: 148aa
description: acyltransferase for 30S ribosomal subunit protein S18; acetylation of N-terminal alanine [Escherichia coli K12].
coverage: Archaea[9e-12] Bacteria[4e-79] Eukaryota[6e-08]
conserved domains: (Evalue, description)
	1e-20	COG0456, RimI, Acetyltransferases [General function prediction only].
	7e-15	pfam00583, Acetyltransf_1, Acetyltransferase (GNAT) family. This family contains proteins with N-acetyltransferase functions..
----------------------------------------------------
candidate #82:	b1637
likelihood ratios: Total 4.0e+09; Clust 4.6,4.9,20.0; BLAST 13.0,11.3,1.8; KEGG 12.4,6.7,2.2; ExprEco 4.1,3.3,10.8; ExprSce 1.3,1.1,1.1; FusE2 1.0,0.9,0.9; FusE5 1.0,1.0,1.0; FusE10 ,,;
gene name: b1637	 (NP_416154)	gi: 16129595	length: 424aa
description: tyrosine tRNA synthetase [Escherichia coli K12].
coverage: Bacteria[0.0] Eukaryota[1e-89]
conserved domains: (Evalue, description)
	1e-140	COG0162, TyrS, Tyrosyl-tRNA synthetase [Translation, ribosomal structure and biogenesis].
	5e-92	cd00805, TyrRS_core, Tyrosinyl-tRNA synthetase (TyrRS) catalytic core domain. TyrRS is a homodimer, which attaches Tyr to the appropriate tRNA. TyrRS is a class I tRNA synthetases, so it aminoacylates the 2'-OH of the nucleotide at the 3' end of the tRNA. The core domain is based on the Rossman fold and is responsible for the ATP-dependent formationof the enzyme bound aminoacyl-adenylate. It contains the class I characteristic HIGH and KMSKS motifs, which are involved in ATP binding..
	1e-72	pfam00579, tRNA-synt_1b, tRNA synthetases class I (W and Y)..
	1e-62	cd00395, Tyr_Trp_RS_core, Tyrosinyl-tRNA synthetase (TyrRS)/Tryptophanyl-tRNA synthetase (TrpRS) catalytic core domain. These enzymes attach Tyr or Trp, respectively, to the appropriate tRNA. These class I enzymes are homodimers, which aminoacylate the 2'-OH of the nucleotide at the 3' of the appropriate tRNA. The core domain is based on the Rossman fold and is responsible for the ATP-dependent formation of the enzyme bound aminoacyl-adenylate. It contains the class I characteristic HIGH and KMSKS motifs, which are involved in ATP binding..
----------------------------------------------------
candidate #83:	b3201
likelihood ratios: Total 3.8e+09; Clust 4.3,3.8,3.8; BLAST 2.5,3.6,6.3; KEGG 14.9,10.1,8.2; ExprEco 3.6,1.6,2.1; ExprSce 1.0,1.0,1.0; FusE2 2.8,2.5,0.9; FusE5 4.4,3.3,0.8; FusE10 ,,;
gene name: b3201	 (NP_417668)	gi: 16131091	length: 241aa
description: putative ATP-binding component of a transport system [Escherichia coli K12].
coverage: Archaea[3e-36] Bacteria[1e-132] Eukaryota[1e-53]
conserved domains: (Evalue, description)
	1e-114	COG1137, YhbG, ABC-type (unclassified) transport system, ATPase component [General function prediction only].
	4e-54	COG0411, LivG, ABC-type branched-chain amino acid transport systems, ATPase component [Amino acid transport and metabolism].
	8e-54	COG0410, LivF, ABC-type branched-chain amino acid transport systems, ATPase component [Amino acid transport and metabolism].
	3e-53	COG1131, CcmA, ABC-type multidrug transport system, ATPase component [Defense mechanisms].
	3e-47	COG1121, ZnuC, ABC-type Mn/Zn transport systems, ATPase component [Inorganic ion transport and metabolism].
	2e-46	COG1120, FepC, ABC-type cobalamin/Fe3+-siderophores transport systems, ATPase components [Inorganic ion transport and metabolism / Coenzyme metabolism].
	9e-44	cd00267, ABC_ATPase, ABC (ATP-binding cassette) transporter nucleotide-binding domain; ABC transporters are a large family of proteins involved in the transport of a wide variety of different compounds, like sugars, ions, peptides and more complex organic molecules. The nucleotide binding domain shows the highest similarity between all members of the family. ABC transporters are a subset of nucleotide hydrolases that contain a signature motif, Q-loop, and H-loop/switch region in addition to the Walker A motif/P-loop andWalker B motif commonly found in a number of ATP- and GTP-binding and hydrolyzing proteins..
	3e-43	COG3842, PotA, ABC-type spermidine/putrescine transport systems, ATPase components [Amino acid transport and metabolism].
	2e-42	COG1125, OpuBA, ABC-type proline/glycine betaine transport systems, ATPase components [Amino acid transport and metabolism].
	5e-42	COG1127, Ttg2A, ABC-type transport system involved in resistance to organic solvents, ATPase component [Secondary metabolites biosynthesis, transport, and catabolism].
	3e-41	COG1126, GlnQ, ABC-type polar amino acid transport system, ATPase component [Amino acid transport and metabolism].
	4e-40	COG3839, MalK, ABC-type sugar transport systems, ATPase components [Carbohydrate transport and metabolism].
	7e-40	COG1122, CbiO, ABC-type cobalt transport system, ATPase component [Inorganic ion transport and metabolism].
	5e-39	pfam00005, ABC_tran, ABC transporter. ABC transporters for a large family of proteins responsible for translocation of a variety of compounds across biological membranes. ABC transporters are the largest family of proteins in many completely sequenced bacteria. ABC transporters are composed of two copies of this domain and two copies of a transmembrane domain pfam00664. These four domains may belong to a single polypeptide, or belong in different polypeptide chains..
	2e-38	COG4555, NatA, ABC-type Na+ transport system, ATPase component [Energy production and conversion / Inorganic ion transport and metabolism].
	3e-38	COG1116, TauB, ABC-type nitrate/sulfonate/bicarbonate transport system, ATPase component [Inorganic ion transport and metabolism].
	3e-38	COG1118, CysA, ABC-type sulfate/molybdate transport systems, ATPase component [Inorganic ion transport and metabolism].
	3e-38	COG4152, COG4152, ABC-type uncharacterized transport system, ATPase component [General function prediction only].
	2e-36	COG3638, COG3638, ABC-type phosphate/phosphonate transport system, ATPase component [Inorganic ion transport and metabolism].
	5e-36	COG1129, MglA, ABC-type sugar transport system, ATPase component [Carbohydrate transport and metabolism].
	1e-35	COG1123, COG1123, ATPase components of various ABC-type transport systems, contain duplicated ATPase [General function prediction only].
	8e-34	COG1135, AbcC, ABC-type metal ion transport system, ATPase component [Inorganic ion transport and metabolism].
	2e-33	COG4674, COG4674, Uncharacterized ABC-type transport system, ATPase component [General function prediction only].
	8e-33	COG1124, DppF, ABC-type dipeptide/oligopeptide/nickel transport system, ATPase component [Amino acid transport and metabolism / Inorganic ion transport and metabolism].
	1e-32	COG1136, SalX, ABC-type antimicrobial peptide transport system, ATPase component [Defense mechanisms].
	2e-32	COG0396, SufC, ABC-type transport system involved in Fe-S cluster assembly, ATPase component [Posttranslational modification, protein turnover, chaperones].
	1e-31	COG4559, COG4559, ABC-type hemin transport system, ATPase component [Inorganic ion transport and metabolism].
	3e-31	COG3845, COG3845, ABC-type uncharacterized transport systems, ATPase components [General function prediction only].
	1e-30	COG2274, SunT, ABC-type bacteriocin/lantibiotic exporters, contain an N-terminal double-glycine peptidase domain [Defense mechanisms].
	2e-29	COG4608, AppF, ABC-type oligopeptide transport system, ATPase component [Amino acid transport and metabolism].
	2e-29	COG4525, TauB, ABC-type taurine transport system, ATPase component [Inorganic ion transport and metabolism].
	9e-29	COG4604, CeuD, ABC-type enterochelin transport system, ATPase component [Inorganic ion transport and metabolism].
	2e-28	COG0444, DppD, ABC-type dipeptide/oligopeptide/nickel transport system, ATPase component [Amino acid transport and metabolism / Inorganic ion transport and metabolism].
	4e-28	COG1119, ModF, ABC-type molybdenum transport system, ATPase component/photorepair protein PhrA [Inorganic ion transport and metabolism].
	5e-28	COG4136, COG4136, ABC-type uncharacterized transport system, ATPase component [General function prediction only].
	2e-27	COG2884, FtsE, Predicted ATPase involved in cell division [Cell division and chromosome partitioning].
	9e-27	COG4988, CydD, ABC-type transport system involved in cytochrome bd biosynthesis, ATPase and permease components [Energy production and conversion / Posttranslational modification, protein turnover, chaperones].
	1e-26	COG4987, CydC, ABC-type transport system involved in cytochrome bd biosynthesis, fused ATPase and permease components [Energy production and conversion / Posttranslational modification, protein turnover, chaperones].
	1e-26	COG0488, Uup, ATPase components of ABC transporters with duplicated ATPase domains [General function prediction only].
	4e-26	COG4175, ProV, ABC-type proline/glycine betaine transport system, ATPase component [Amino acid transport and metabolism].
	7e-26	COG4161, ArtP, ABC-type arginine transport system, ATPase component [Amino acid transport and metabolism].
	7e-26	COG1117, PstB, ABC-type phosphate transport system, ATPase component [Inorganic ion transport and metabolism].
	2e-25	COG3840, ThiQ, ABC-type thiamine transport system, ATPase component [Coenzyme metabolism].
	9e-25	COG1132, MdlB, ABC-type multidrug transport system, ATPase and permease components [Defense mechanisms].
	3e-24	COG4618, ArpD, ABC-type protease/lipase transport system, ATPase and permease components [General function prediction only].
	4e-24	COG4148, ModC, ABC-type molybdate transport system, ATPase component [Inorganic ion transport and metabolism].
	8e-24	COG4619, COG4619, ABC-type uncharacterized transport system, ATPase component [General function prediction only].
	2e-23	COG4598, HisP, ABC-type histidine transport system, ATPase component [Amino acid transport and metabolism].
	3e-23	COG4138, BtuD, ABC-type cobalamin transport system, ATPase component [Coenzyme metabolism].
	3e-23	COG4586, COG4586, ABC-type uncharacterized transport system, ATPase component [General function prediction only].
	1e-22	COG4133, CcmA, ABC-type transport system involved in cytochrome c biogenesis, ATPase component [Posttranslational modification, protein turnover, chaperones].
	2e-21	COG4172, COG4172, ABC-type uncharacterized transport system, duplicated ATPase component [General function prediction only].
	1e-20	COG1134, TagH, ABC-type polysaccharide/polyol phosphate transport system, ATPase component [Carbohydrate transport and metabolism / Cell envelope biogenesis, outer membrane].
	3e-20	COG4778, PhnL, ABC-type phosphonate transport system, ATPase component [Inorganic ion transport and metabolism].
	3e-20	COG1101, PhnK, ABC-type uncharacterized transport system, ATPase component [General function prediction only].
	2e-19	COG4181, COG4181, Predicted ABC-type transport system involved in lysophospholipase L1 biosynthesis, ATPase component [Secondary metabolites biosynthesis, transport, and catabolism].
	1e-18	COG4167, SapF, ABC-type antimicrobial peptide transport system, ATPase component [Defense mechanisms].
	3e-18	COG4107, PhnK, ABC-type phosphonate transport system, ATPase component [Inorganic ion transport and metabolism].
	3e-18	COG4170, SapD, ABC-type antimicrobial peptide transport system, ATPase component [Defense mechanisms].
	7e-17	COG5265, ATM1, ABC-type transport system involved in Fe-S cluster assembly, permease and ATPase components [Posttranslational modification, protein turnover, chaperones].
	9e-16	COG1245, COG1245, Predicted ATPase, RNase L inhibitor (RLI) homolog [General function prediction only].
	2e-13	COG4178, COG4178, ABC-type uncharacterized transport system, permease and ATPase components [General function prediction only].
----------------------------------------------------
candidate #84:	b1246
likelihood ratios: Total 3.8e+09; Clust 1.8,5.4,5.8; BLAST 5.5,39.9,5.1; KEGG 4.1,17.7,7.3; ExprEco 1.1,1.0,1.3; ExprSce 1.0,1.0,1.0; FusE2 3.2,2.5,0.9; FusE5 4.4,2.9,0.8; FusE10 ,,;
gene name: b1246	 (YP_025300)	gi: 49176090	length: 337aa
description: homolog of Salmonella ATP-binding protein of oligopeptide ABC transport system [Escherichia coli K12].
coverage: Archaea[4e-83] Bacteria[0.0] Eukaryota[5e-25]
conserved domains: (Evalue, description)
	1e-128	COG0444, DppD, ABC-type dipeptide/oligopeptide/nickel transport system, ATPase component [Amino acid transport and metabolism / Inorganic ion transport and metabolism].
	2e-96	COG1123, COG1123, ATPase components of various ABC-type transport systems, contain duplicated ATPase [General function prediction only].
	8e-93	COG4172, COG4172, ABC-type uncharacterized transport system, duplicated ATPase component [General function prediction only].
	2e-87	COG4608, AppF, ABC-type oligopeptide transport system, ATPase component [Amino acid transport and metabolism].
	2e-66	COG1124, DppF, ABC-type dipeptide/oligopeptide/nickel transport system, ATPase component [Amino acid transport and metabolism / Inorganic ion transport and metabolism].
	5e-59	COG4170, SapD, ABC-type antimicrobial peptide transport system, ATPase component [Defense mechanisms].
	9e-48	cd00267, ABC_ATPase, ABC (ATP-binding cassette) transporter nucleotide-binding domain; ABC transporters are a large family of proteins involved in the transport of a wide variety of different compounds, like sugars, ions, peptides and more complex organic molecules. The nucleotide binding domain shows the highest similarity between all members of the family. ABC transporters are a subset of nucleotide hydrolases that contain a signature motif, Q-loop, and H-loop/switch region in addition to the Walker A motif/P-loop andWalker B motif commonly found in a number of ATP- and GTP-binding and hydrolyzing proteins..
	1e-46	COG1135, AbcC, ABC-type metal ion transport system, ATPase component [Inorganic ion transport and metabolism].
	4e-45	COG1136, SalX, ABC-type antimicrobial peptide transport system, ATPase component [Defense mechanisms].
	1e-41	COG1131, CcmA, ABC-type multidrug transport system, ATPase component [Defense mechanisms].
	6e-41	COG4167, SapF, ABC-type antimicrobial peptide transport system, ATPase component [Defense mechanisms].
	3e-40	COG1126, GlnQ, ABC-type polar amino acid transport system, ATPase component [Amino acid transport and metabolism].
	3e-39	COG3842, PotA, ABC-type spermidine/putrescine transport systems, ATPase components [Amino acid transport and metabolism].
	2e-38	pfam00005, ABC_tran, ABC transporter. ABC transporters for a large family of proteins responsible for translocation of a variety of compounds across biological membranes. ABC transporters are the largest family of proteins in many completely sequenced bacteria. ABC transporters are composed of two copies of this domain and two copies of a transmembrane domain pfam00664. These four domains may belong to a single polypeptide, or belong in different polypeptide chains..
	5e-36	COG4107, PhnK, ABC-type phosphonate transport system, ATPase component [Inorganic ion transport and metabolism].
	8e-36	COG4181, COG4181, Predicted ABC-type transport system involved in lysophospholipase L1 biosynthesis, ATPase component [Secondary metabolites biosynthesis, transport, and catabolism].
	4e-35	COG1120, FepC, ABC-type cobalamin/Fe3+-siderophores transport systems, ATPase components [Inorganic ion transport and metabolism / Coenzyme metabolism].
	6e-35	COG1116, TauB, ABC-type nitrate/sulfonate/bicarbonate transport system, ATPase component [Inorganic ion transport and metabolism].
	1e-34	COG1127, Ttg2A, ABC-type transport system involved in resistance to organic solvents, ATPase component [Secondary metabolites biosynthesis, transport, and catabolism].
	1e-33	COG1118, CysA, ABC-type sulfate/molybdate transport systems, ATPase component [Inorganic ion transport and metabolism].
	3e-33	COG1122, CbiO, ABC-type cobalt transport system, ATPase component [Inorganic ion transport and metabolism].
	6e-33	COG1121, ZnuC, ABC-type Mn/Zn transport systems, ATPase component [Inorganic ion transport and metabolism].
	9e-33	COG3839, MalK, ABC-type sugar transport systems, ATPase components [Carbohydrate transport and metabolism].
	1e-32	COG0411, LivG, ABC-type branched-chain amino acid transport systems, ATPase component [Amino acid transport and metabolism].
	1e-32	COG1117, PstB, ABC-type phosphate transport system, ATPase component [Inorganic ion transport and metabolism].
	2e-32	COG1125, OpuBA, ABC-type proline/glycine betaine transport systems, ATPase components [Amino acid transport and metabolism].
	3e-32	COG4175, ProV, ABC-type proline/glycine betaine transport system, ATPase component [Amino acid transport and metabolism].
	4e-32	COG3638, COG3638, ABC-type phosphate/phosphonate transport system, ATPase component [Inorganic ion transport and metabolism].
	2e-29	COG4988, CydD, ABC-type transport system involved in cytochrome bd biosynthesis, ATPase and permease components [Energy production and conversion / Posttranslational modification, protein turnover, chaperones].
	3e-29	COG1129, MglA, ABC-type sugar transport system, ATPase component [Carbohydrate transport and metabolism].
	8e-29	COG2884, FtsE, Predicted ATPase involved in cell division [Cell division and chromosome partitioning].
	1e-27	COG2274, SunT, ABC-type bacteriocin/lantibiotic exporters, contain an N-terminal double-glycine peptidase domain [Defense mechanisms].
	1e-26	COG4555, NatA, ABC-type Na+ transport system, ATPase component [Energy production and conversion / Inorganic ion transport and metabolism].
	1e-25	COG0410, LivF, ABC-type branched-chain amino acid transport systems, ATPase component [Amino acid transport and metabolism].
	4e-25	COG4987, CydC, ABC-type transport system involved in cytochrome bd biosynthesis, fused ATPase and permease components [Energy production and conversion / Posttranslational modification, protein turnover, chaperones].
	6e-25	COG4161, ArtP, ABC-type arginine transport system, ATPase component [Amino acid transport and metabolism].
	8e-25	COG4148, ModC, ABC-type molybdate transport system, ATPase component [Inorganic ion transport and metabolism].
	2e-24	COG3845, COG3845, ABC-type uncharacterized transport systems, ATPase components [General function prediction only].
	2e-24	COG4598, HisP, ABC-type histidine transport system, ATPase component [Amino acid transport and metabolism].
	1e-23	COG1137, YhbG, ABC-type (unclassified) transport system, ATPase component [General function prediction only].
	1e-23	COG4152, COG4152, ABC-type uncharacterized transport system, ATPase component [General function prediction only].
	2e-23	COG4586, COG4586, ABC-type uncharacterized transport system, ATPase component [General function prediction only].
	2e-23	COG1132, MdlB, ABC-type multidrug transport system, ATPase and permease components [Defense mechanisms].
	3e-23	COG0396, SufC, ABC-type transport system involved in Fe-S cluster assembly, ATPase component [Posttranslational modification, protein turnover, chaperones].
	1e-22	COG1101, PhnK, ABC-type uncharacterized transport system, ATPase component [General function prediction only].
	2e-22	COG4525, TauB, ABC-type taurine transport system, ATPase component [Inorganic ion transport and metabolism].
	3e-22	COG0488, Uup, ATPase components of ABC transporters with duplicated ATPase domains [General function prediction only].
	1e-20	COG5265, ATM1, ABC-type transport system involved in Fe-S cluster assembly, permease and ATPase components [Posttranslational modification, protein turnover, chaperones].
	1e-19	COG4618, ArpD, ABC-type protease/lipase transport system, ATPase and permease components [General function prediction only].
	2e-19	COG4178, COG4178, ABC-type uncharacterized transport system, permease and ATPase components [General function prediction only].
	1e-18	COG1134, TagH, ABC-type polysaccharide/polyol phosphate transport system, ATPase component [Carbohydrate transport and metabolism / Cell envelope biogenesis, outer membrane].
	1e-18	COG3840, ThiQ, ABC-type thiamine transport system, ATPase component [Coenzyme metabolism].
	1e-18	COG4136, COG4136, ABC-type uncharacterized transport system, ATPase component [General function prediction only].
	1e-18	COG4778, PhnL, ABC-type phosphonate transport system, ATPase component [Inorganic ion transport and metabolism].
	6e-18	COG4604, CeuD, ABC-type enterochelin transport system, ATPase component [Inorganic ion transport and metabolism].
	6e-18	COG4559, COG4559, ABC-type hemin transport system, ATPase component [Inorganic ion transport and metabolism].
	1e-17	COG4674, COG4674, Uncharacterized ABC-type transport system, ATPase component [General function prediction only].
	4e-15	COG1119, ModF, ABC-type molybdenum transport system, ATPase component/photorepair protein PhrA [Inorganic ion transport and metabolism].
	6e-15	COG4138, BtuD, ABC-type cobalamin transport system, ATPase component [Coenzyme metabolism].
	4e-14	COG4619, COG4619, ABC-type uncharacterized transport system, ATPase component [General function prediction only].
	2e-11	COG1245, COG1245, Predicted ATPase, RNase L inhibitor (RLI) homolog [General function prediction only].
----------------------------------------------------
candidate #85:	b3638
likelihood ratios: Total 3.7e+09; Clust 9.6,12.8,7.4; BLAST 2.4,4.2,2.6; KEGG 8.3,6.5,2.0; ExprEco 4.4,38.1,13.5; ExprSce 1.0,1.0,1.0; FusE2 1.0,0.8,0.7; FusE5 1.0,1.0,1.0; FusE10 ,,;
gene name: b3638	 (NP_418095)	gi: 16131509	length: 224aa
description: DNA repair protein [Escherichia coli K12].
coverage: Archaea[1e-33] Bacteria[1e-122]
conserved domains: (Evalue, description)
	3e-79	COG2003, RadC, DNA repair proteins [DNA replication, recombination, and repair].
	2e-49	pfam04002, RadC, RadC, DNA repair protein. RadC plays a role in repair of DNA damage after UV and X-ray irradiation in prokaryotes. The E. coli radC gene encodes a RecG-like DNA recombination/repair function. RadC may function specifically in recombinational repair that is associated with the replication fork..
----------------------------------------------------
candidate #86:	b4375
likelihood ratios: Total 3.5e+09; Clust 50.7,146.5,2.6; BLAST 3.5,2.3,2.4; KEGG 4.4,2.4,2.8; ExprEco 21.1,10.4,5.3; ExprSce 1.0,1.0,1.0; FusE2 1.1,0.7,0.4; FusE5 1.0,1.0,0.8; FusE10 ,,;
gene name: b4375	 (NP_418792)	gi: 16132193	length: 529aa
description: peptide chain release factor RF-3 [Escherichia coli K12].
coverage: Archaea[2e-22] Bacteria[0.0] Eukaryota[3e-61]
conserved domains: (Evalue, description)
	0.0	COG4108, PrfC, Peptide chain release factor RF-3 [Translation, ribosomal structure and biogenesis].
	4e-66	COG0480, FusA, Translation elongation factors (GTPases) [Translation, ribosomal structure and biogenesis].
	6e-33	pfam00009, GTP_EFTU, Elongation factor Tu GTP binding domain. This domain contains a P-loop motif, also found in several other families such as pfam00071, pfam00025 and pfam00063. Elongation factor Tu consists of three structural domains, this plus two C-terminal beta barrel domains..
	9e-21	COG1217, TypA, Predicted membrane GTPase involved in stress response [Signal transduction mechanisms].
	3e-20	COG0481, LepA, Membrane GTPase LepA [Cell envelope biogenesis, outer membrane].
----------------------------------------------------
candidate #87:	b3432
likelihood ratios: Total 3.4e+09; Clust 8.7,3.3,12.1; BLAST 63.8,2.3,4.5; KEGG 22.7,1.6,2.2; ExprEco 2.9,1.3,4.9; ExprSce 1.9,4.1,1.9; FusE2 1.0,0.8,0.7; FusE5 1.0,1.0,1.0; FusE10 ,,;
gene name: b3432	 (NP_417890)	gi: 16131306	length: 728aa
description: 1,4-alpha-glucan branching enzyme [Escherichia coli K12].
coverage: Archaea[1e-162] Bacteria[0.0] Eukaryota[1e-157]
conserved domains: (Evalue, description)
	0.0	COG0296, GlgB, 1,4-alpha-glucan branching enzyme [Carbohydrate transport and metabolism].
	2e-21	pfam02922, Isoamylase_N, Isoamylase N-terminal domain. This domain is found in a range of enzymes that act on branched substrates - isoamylase, pullulanase and branching enzyme. This family also contains the beta subunit of 5' AMP activated kinase..
	3e-19	COG1523, PulA, Type II secretory pathway, pullulanase PulA and related glycosidases [Carbohydrate transport and metabolism].
	7e-16	smart00642, Aamy, Alpha-amylase domain; .
	3e-14	pfam00128, Alpha-amylase, Alpha amylase, catalytic domain. Alpha amylase is classified as family 13 of the glycosyl hydrolases. The structure is an 8 stranded alpha/beta barrel containing the active site, interrupted by a ~70 a.a. calcium-binding domain protruding between beta strand 3 and alpha helix 3, and a carboxyl-terminal Greek key beta-barrel domain..
----------------------------------------------------
candidate #88:	b3465
likelihood ratios: Total 3.4e+09; Clust 8.3,7.4,40.0; BLAST 5.4,5.9,13.9; KEGG 5.6,3.0,3.2; ExprEco 3.4,5.6,3.1; ExprSce 1.0,1.0,1.0; FusE2 1.0,1.0,1.0; FusE5 1.0,1.0,1.0; FusE10 ,,;
gene name: b3465	 (NP_417922)	gi: 16131337	length: 198aa
description: putative methyltransferase [Escherichia coli K12].
coverage: Bacteria[1e-110] Eukaryota[1e-54]
conserved domains: (Evalue, description)
	3e-63	COG0742, COG0742, N6-adenine-specific methylase [DNA replication, recombination, and repair].
	2e-59	pfam03602, Cons_hypoth95, Conserved hypothetical protein 95..
----------------------------------------------------
candidate #89:	b0413
likelihood ratios: Total 3.4e+09; Clust 3.3,7.1,17.0; BLAST 9.5,5.9,7.2; KEGG 5.3,6.4,7.1; ExprEco 2.9,2.6,4.0; ExprSce 1.5,1.7,1.2; FusE2 1.0,1.0,1.0; FusE5 1.0,1.0,1.0; FusE10 ,,;
gene name: b0413	 (NP_414947)	gi: 16128398	length: 149aa
description: hypothetical protein b0413 [Escherichia coli K12].
coverage: Bacteria[2e-79]
conserved domains: (Evalue, description)
	5e-16	pfam03477, ATP-cone, ATP cone domain..
----------------------------------------------------
candidate #90:	b1863
likelihood ratios: Total 3.0e+09; Clust 3.6,3.7,11.3; BLAST 24.9,14.5,7.7; KEGG 17.2,8.3,9.3; ExprEco 2.1,1.4,1.9; ExprSce 1.0,1.0,1.0; FusE2 1.0,1.0,1.0; FusE5 1.0,1.0,1.0; FusE10 ,,;
gene name: b1863	 (NP_416377)	gi: 16129816	length: 173aa
description: Holliday junction nuclease [Escherichia coli K12].
coverage: Bacteria[7e-91]
conserved domains: (Evalue, description)
	2e-59	COG0817, RuvC, Holliday junction resolvasome, endonuclease subunit [DNA replication, recombination, and repair].
	2e-58	cd00529, RuvC_resolvase, Holliday junction resolvases (HJRs) are endonucleases that specifically resolve Holliday junction DNA intermediates during homologous recombination. HJR's occur in archaea, bacteria, and in the mitochondria of certain fungi, however this CD includes only the bacterial and mitochondrial HJR's. These are referred to as the RuvC family of Holliday junction resolvases, RuvC being the E.coli HJR. RuvC and its orthologs are homodimers and are structurely similar to RNase H and Hsp70..
	3e-53	pfam02075, RuvC, Crossover junction endodeoxyribonuclease RuvC..
----------------------------------------------------
candidate #91:	b3985
likelihood ratios: Total 2.9e+09; Clust 12.4,6.6,3.1; BLAST 5.5,4.1,5.6; KEGG 10.0,4.1,3.8; ExprEco 13.8,8.4,2.9; ExprSce 1.3,1.3,1.0; FusE2 1.0,1.0,1.0; FusE5 1.0,1.0,1.0; FusE10 ,,;
gene name: b3985	 (NP_418412)	gi: 16131815	length: 165aa
description: 50S ribosomal subunit protein L10 [Escherichia coli K12].
coverage: Bacteria[3e-84] Eukaryota[3e-08]
conserved domains: (Evalue, description)
	8e-37	COG0244, RplJ, Ribosomal protein L10 [Translation, ribosomal structure and biogenesis].
	1e-18	pfam00466, Ribosomal_L10, Ribosomal protein L10..
----------------------------------------------------
candidate #92:	b1090
likelihood ratios: Total 2.9e+09; Clust 6.7,10.2,10.7; BLAST 4.3,5.0,3.9; KEGG 7.2,4.2,3.3; ExprEco 21.6,3.4,6.4; ExprSce 1.0,1.0,1.0; FusE2 1.0,1.0,1.0; FusE5 1.0,1.0,1.0; FusE10 ,,;
gene name: b1090	 (NP_415608)	gi: 16129053	length: 346aa
description: fatty acid/phospholipid synthesis protein, methyltransferase domain [Escherichia coli K12].
coverage: Bacteria[0.0]
conserved domains: (Evalue, description)
	1e-127	COG0416, PlsX, Fatty acid/phospholipid biosynthesis enzyme [Lipid metabolism].
	1e-106	pfam02504, FA_synthesis, Fatty acid synthesis protein. The plsX gene is part of the bacterial fab gene cluster which encodes several key fatty acid biosynthetic enzymes. The exact function of the plsX protein in fatty acid synthesis is unknown..
----------------------------------------------------
candidate #93:	b2568
likelihood ratios: Total 2.7e+09; Clust 11.7,8.0,7.1; BLAST 10.1,8.7,6.9; KEGG 4.8,3.2,3.1; ExprEco 16.6,2.3,3.4; ExprSce 1.0,1.0,1.0; FusE2 1.0,1.0,1.0; FusE5 1.0,1.0,1.0; FusE10 ,,;
gene name: b2568	 (NP_417063)	gi: 16130493	length: 324aa
description: leader peptidase (signal peptidase I) [Escherichia coli K12].
coverage: Bacteria[0.0] Eukaryota[7e-10]
conserved domains: (Evalue, description)
	8e-42	pfam00461, Peptidase_S26, Signal peptidase I..
	3e-14	COG0681, LepB, Signal peptidase I [Intracellular trafficking and secretion].
----------------------------------------------------
candidate #94:	b0442
likelihood ratios: Total 2.5e+09; Clust 4.5,9.9,3.2; BLAST 5.3,24.1,10.6; KEGG 8.3,67.9,20.5; ExprEco 1.1,1.3,1.2; ExprSce 1.0,1.0,1.0; FusE2 1.0,0.9,0.8; FusE5 1.0,1.0,1.0; FusE10 ,,;
gene name: b0442	 (NP_414976)	gi: 16128427	length: 123aa
description: hypothetical protein b0442 [Escherichia coli K12].
coverage: Bacteria[8e-61] Eukaryota[5e-06]
conserved domains: (Evalue, description)
	6e-18	COG1555, ComEA, DNA uptake protein and related DNA-binding proteins [DNA replication, recombination, and repair].
----------------------------------------------------
candidate #95:	b4202
likelihood ratios: Total 2.3e+09; Clust 8.2,12.8,3.5; BLAST 5.1,3.4,3.1; KEGG 11.0,4.7,2.3; ExprEco 11.1,10.8,2.3; ExprSce 1.4,2.0,1.2; FusE2 1.0,1.0,1.0; FusE5 1.0,1.0,1.0; FusE10 ,,;
gene name: b4202	 (NP_418623)	gi: 16132024	length: 75aa
description: 30S ribosomal subunit protein S18 [Escherichia coli K12].
coverage: Bacteria[2e-36] Eukaryota[2e-11]
conserved domains: (Evalue, description)
	5e-14	pfam01084, Ribosomal_S18, Ribosomal protein S18..
----------------------------------------------------
candidate #96:	b2946
likelihood ratios: Total 2.2e+09; Clust 17.3,10.0,5.6; BLAST 6.0,5.6,8.0; KEGG 8.2,6.1,3.8; ExprEco 2.2,2.5,7.9; ExprSce 1.0,1.0,1.0; FusE2 1.0,1.0,1.0; FusE5 1.0,1.0,1.0; FusE10 ,,;
gene name: b2946	 (NP_417421)	gi: 49176287	length: 252aa
description: hypothetical protein b2946 [Escherichia coli K12].
coverage: Bacteria[1e-141] Eukaryota[4e-09]
conserved domains: (Evalue, description)
	8e-77	COG1385, COG1385, Uncharacterized protein conserved in bacteria [Function unknown].
	5e-26	pfam04452, DUF558, Protein of unknown function (DUF558). Bacterial protein of unknown function, occasionally found adjacent to the diacylglycerol kinase catalytic domain DAGKc (pfam00781)..
----------------------------------------------------
candidate #97:	b3652
likelihood ratios: Total 2.2e+09; Clust 4.9,41.2,19.5; BLAST 3.0,6.3,4.7; KEGG 4.0,5.4,6.0; ExprEco 10.7,4.5,3.5; ExprSce 1.0,1.0,1.0; FusE2 1.1,0.7,0.4; FusE5 1.0,1.0,1.0; FusE10 ,,;
gene name: b3652	 (NP_418109)	gi: 16131523	length: 693aa
description: DNA helicase, ATP-dependent resolution of Holliday junctions, branch migration [Escherichia coli K12].
coverage: Archaea[9e-06] Bacteria[0.0] Eukaryota[1e-129]
conserved domains: (Evalue, description)
	0.0	COG1200, RecG, RecG-like helicase [DNA replication, recombination, and repair / Transcription].
	3e-97	COG1197, Mfd, Transcription-repair coupling factor (superfamily II helicase) [DNA replication, recombination, and repair / Transcription].
	5e-22	cd00269, DEXHc, DEXH-box helicases. A diverse family of proteins involved in ATP-dependent DNA or RNA unwinding, needed in a variety of cellular processes. The name derives from the sequence of the Walker B motif (motif II). This domain contains the ATP-binding region..
	7e-22	pfam00270, DEAD, DEAD/DEAH box helicase. Members of this family include the DEAD and DEAH box helicases. Helicases are involved in unwinding nucleic acids. The DEAD box helicases are involved in various aspects of RNA metabolism, including nuclear transcription, pre mRNA splicing, ribosome biogenesis, nucleocytoplasmic transport, translation, RNA decay and organellar gene expression..
	7e-20	smart00487, DEXDc, DEAD-like helicases superfamily; .
	4e-19	cd00046, DEXDc, DEAD-like helicases superfamily. A diverse family of proteins involved in ATP-dependent RNA or DNA unwinding. This domain contains the ATP-binding region..
	1e-18	cd00079, HELICc, Helicase superfamily c-terminal domain; associated with DEXDc-, DEAD-, and DEAH-box proteins, yeast initiation factor 4A, Ski2p, and Hepatitis C virus NS3 helicases; this domain is found in a wide variety of helicases and helicase related proteins; may not be an autonomously folding unit, but an integral part of the helicase; 4 helicase superfamilies at present according to the organization of their signature motifs; all helicases share the ability to unwind nucleic acid duplexes with a distinct directional polarity; they utilize the free energy from nucleoside triphosphate hydrolysis to fuel their translocation along DNA, unwinding the duplex in the process.
	3e-15	COG1061, SSL2, DNA or RNA helicases of superfamily II [Transcription / DNA replication, recombination, and repair].
	8e-14	pfam00271, Helicase_C, Helicase conserved C-terminal domain. TThis domain family is found in a wide variety of helicases and helicase related proteins. It may be that this is not an autonomously folding unit, but an integral part of the helicase..
	1e-13	smart00490, HELICc, helicase superfamily c-terminal domain; .
	2e-12	COG1203, COG1203, Predicted helicases [General function prediction only].
	4e-12	COG0513, SrmB, Superfamily II DNA and RNA helicases [DNA replication, recombination, and repair / Transcription / Translation, ribosomal structure and biogenesis].
----------------------------------------------------
candidate #98:	b3986
likelihood ratios: Total 2.1e+09; Clust 12.2,6.4,2.7; BLAST 5.1,4.3,2.1; KEGG 7.2,4.1,2.2; ExprEco 16.7,11.0,3.1; ExprSce 1.5,1.8,2.4; FusE2 1.0,1.0,1.0; FusE5 1.0,1.0,1.0; FusE10 ,,;
gene name: b3986	 (NP_418413)	gi: 16131816	length: 121aa
description: 50S ribosomal subunit protein L7/L12 [Escherichia coli K12].
coverage: Bacteria[5e-57] Eukaryota[3e-26]
conserved domains: (Evalue, description)
	4e-22	COG0222, RplL, Ribosomal protein L7/L12 [Translation, ribosomal structure and biogenesis].
	3e-12	pfam00542, Ribosomal_L12, Ribosomal protein L7/L12 C-terminal domain..
----------------------------------------------------
candidate #99:	b0949
likelihood ratios: Total 2.1e+09; Clust 4.1,5.1,7.3; BLAST 2.1,2.6,2.1; KEGG 36.0,4.4,2.9; ExprEco 7.9,1.6,4.3; ExprSce 1.0,1.0,1.0; FusE2 5.8,1.9,1.3; FusE5 2.2,2.4,0.6; FusE10 ,,;
gene name: b0949	 (NP_415469)	gi: 16128916	length: 635aa
description: putative ATP-binding component of a transport system [Escherichia coli K12].
coverage: Archaea[7e-22] Bacteria[0.0] Eukaryota[1e-91]
conserved domains: (Evalue, description)
	1e-157	COG0488, Uup, ATPase components of ABC transporters with duplicated ATPase domains [General function prediction only].
	1e-45	COG1123, COG1123, ATPase components of various ABC-type transport systems, contain duplicated ATPase [General function prediction only].
	4e-35	cd00267, ABC_ATPase, ABC (ATP-binding cassette) transporter nucleotide-binding domain; ABC transporters are a large family of proteins involved in the transport of a wide variety of different compounds, like sugars, ions, peptides and more complex organic molecules. The nucleotide binding domain shows the highest similarity between all members of the family. ABC transporters are a subset of nucleotide hydrolases that contain a signature motif, Q-loop, and H-loop/switch region in addition to the Walker A motif/P-loop andWalker B motif commonly found in a number of ATP- and GTP-binding and hydrolyzing proteins..
	4e-33	COG1129, MglA, ABC-type sugar transport system, ATPase component [Carbohydrate transport and metabolism].
	2e-30	COG3845, COG3845, ABC-type uncharacterized transport systems, ATPase components [General function prediction only].
	1e-29	pfam00005, ABC_tran, ABC transporter. ABC transporters for a large family of proteins responsible for translocation of a variety of compounds across biological membranes. ABC transporters are the largest family of proteins in many completely sequenced bacteria. ABC transporters are composed of two copies of this domain and two copies of a transmembrane domain pfam00664. These four domains may belong to a single polypeptide, or belong in different polypeptide chains..
	2e-26	COG1121, ZnuC, ABC-type Mn/Zn transport systems, ATPase component [Inorganic ion transport and metabolism].
	4e-26	COG1131, CcmA, ABC-type multidrug transport system, ATPase component [Defense mechanisms].
	5e-26	COG1120, FepC, ABC-type cobalamin/Fe3+-siderophores transport systems, ATPase components [Inorganic ion transport and metabolism / Coenzyme metabolism].
	5e-26	COG4988, CydD, ABC-type transport system involved in cytochrome bd biosynthesis, ATPase and permease components [Energy production and conversion / Posttranslational modification, protein turnover, chaperones].
	1e-25	COG1245, COG1245, Predicted ATPase, RNase L inhibitor (RLI) homolog [General function prediction only].
	3e-25	COG4172, COG4172, ABC-type uncharacterized transport system, duplicated ATPase component [General function prediction only].
	4e-24	COG1124, DppF, ABC-type dipeptide/oligopeptide/nickel transport system, ATPase component [Amino acid transport and metabolism / Inorganic ion transport and metabolism].
	7e-24	COG2274, SunT, ABC-type bacteriocin/lantibiotic exporters, contain an N-terminal double-glycine peptidase domain [Defense mechanisms].
	3e-22	COG4987, CydC, ABC-type transport system involved in cytochrome bd biosynthesis, fused ATPase and permease components [Energy production and conversion / Posttranslational modification, protein turnover, chaperones].
	3e-22	COG1135, AbcC, ABC-type metal ion transport system, ATPase component [Inorganic ion transport and metabolism].
	4e-22	COG1122, CbiO, ABC-type cobalt transport system, ATPase component [Inorganic ion transport and metabolism].
	6e-22	COG4608, AppF, ABC-type oligopeptide transport system, ATPase component [Amino acid transport and metabolism].
	7e-22	COG1116, TauB, ABC-type nitrate/sulfonate/bicarbonate transport system, ATPase component [Inorganic ion transport and metabolism].
	1e-21	COG1136, SalX, ABC-type antimicrobial peptide transport system, ATPase component [Defense mechanisms].
	6e-21	COG3839, MalK, ABC-type sugar transport systems, ATPase components [Carbohydrate transport and metabolism].
	1e-20	COG1118, CysA, ABC-type sulfate/molybdate transport systems, ATPase component [Inorganic ion transport and metabolism].
	3e-20	COG1126, GlnQ, ABC-type polar amino acid transport system, ATPase component [Amino acid transport and metabolism].
	8e-20	COG1132, MdlB, ABC-type multidrug transport system, ATPase and permease components [Defense mechanisms].
	1e-19	COG0444, DppD, ABC-type dipeptide/oligopeptide/nickel transport system, ATPase component [Amino acid transport and metabolism / Inorganic ion transport and metabolism].
	1e-19	COG3842, PotA, ABC-type spermidine/putrescine transport systems, ATPase components [Amino acid transport and metabolism].
	3e-19	COG0411, LivG, ABC-type branched-chain amino acid transport systems, ATPase component [Amino acid transport and metabolism].
	7e-19	COG1119, ModF, ABC-type molybdenum transport system, ATPase component/photorepair protein PhrA [Inorganic ion transport and metabolism].
	9e-19	COG3638, COG3638, ABC-type phosphate/phosphonate transport system, ATPase component [Inorganic ion transport and metabolism].
	2e-18	COG1125, OpuBA, ABC-type proline/glycine betaine transport systems, ATPase components [Amino acid transport and metabolism].
	2e-18	COG4133, CcmA, ABC-type transport system involved in cytochrome c biogenesis, ATPase component [Posttranslational modification, protein turnover, chaperones].
	3e-18	COG1127, Ttg2A, ABC-type transport system involved in resistance to organic solvents, ATPase component [Secondary metabolites biosynthesis, transport, and catabolism].
	3e-18	COG4586, COG4586, ABC-type uncharacterized transport system, ATPase component [General function prediction only].
	6e-18	COG2884, FtsE, Predicted ATPase involved in cell division [Cell division and chromosome partitioning].
	4e-17	COG0410, LivF, ABC-type branched-chain amino acid transport systems, ATPase component [Amino acid transport and metabolism].
	2e-16	COG1134, TagH, ABC-type polysaccharide/polyol phosphate transport system, ATPase component [Carbohydrate transport and metabolism / Cell envelope biogenesis, outer membrane].
	2e-16	COG4559, COG4559, ABC-type hemin transport system, ATPase component [Inorganic ion transport and metabolism].
	4e-16	COG4525, TauB, ABC-type taurine transport system, ATPase component [Inorganic ion transport and metabolism].
	5e-16	COG4555, NatA, ABC-type Na+ transport system, ATPase component [Energy production and conversion / Inorganic ion transport and metabolism].
	5e-16	COG4619, COG4619, ABC-type uncharacterized transport system, ATPase component [General function prediction only].
	3e-15	COG4604, CeuD, ABC-type enterochelin transport system, ATPase component [Inorganic ion transport and metabolism].
	8e-15	COG1117, PstB, ABC-type phosphate transport system, ATPase component [Inorganic ion transport and metabolism].
	2e-14	COG1137, YhbG, ABC-type (unclassified) transport system, ATPase component [General function prediction only].
	4e-14	COG4175, ProV, ABC-type proline/glycine betaine transport system, ATPase component [Amino acid transport and metabolism].
	6e-14	COG3840, ThiQ, ABC-type thiamine transport system, ATPase component [Coenzyme metabolism].
	9e-14	COG4178, COG4178, ABC-type uncharacterized transport system, permease and ATPase components [General function prediction only].
	2e-13	COG4618, ArpD, ABC-type protease/lipase transport system, ATPase and permease components [General function prediction only].
	2e-13	COG4674, COG4674, Uncharacterized ABC-type transport system, ATPase component [General function prediction only].
	3e-13	COG4152, COG4152, ABC-type uncharacterized transport system, ATPase component [General function prediction only].
	5e-13	COG4138, BtuD, ABC-type cobalamin transport system, ATPase component [Coenzyme metabolism].
	6e-13	COG4181, COG4181, Predicted ABC-type transport system involved in lysophospholipase L1 biosynthesis, ATPase component [Secondary metabolites biosynthesis, transport, and catabolism].
	7e-13	COG4148, ModC, ABC-type molybdate transport system, ATPase component [Inorganic ion transport and metabolism].
	9e-13	COG1101, PhnK, ABC-type uncharacterized transport system, ATPase component [General function prediction only].
	1e-12	COG4136, COG4136, ABC-type uncharacterized transport system, ATPase component [General function prediction only].
	3e-12	COG4161, ArtP, ABC-type arginine transport system, ATPase component [Amino acid transport and metabolism].
	2e-11	COG5265, ATM1, ABC-type transport system involved in Fe-S cluster assembly, permease and ATPase components [Posttranslational modification, protein turnover, chaperones].
	7e-11	COG0396, SufC, ABC-type transport system involved in Fe-S cluster assembly, ATPase component [Posttranslational modification, protein turnover, chaperones].
	8e-11	COG4778, PhnL, ABC-type phosphonate transport system, ATPase component [Inorganic ion transport and metabolism].
	1e-10	COG4598, HisP, ABC-type histidine transport system, ATPase component [Amino acid transport and metabolism].
----------------------------------------------------
candidate #100:	b2609
likelihood ratios: Total 2.0e+09; Clust 5.1,13.6,5.2; BLAST 5.2,3.5,1.9; KEGG 14.0,4.3,2.3; ExprEco 13.1,5.4,8.0; ExprSce 1.3,1.2,1.3; FusE2 1.0,1.0,1.0; FusE5 1.0,1.0,1.0; FusE10 ,,;
gene name: b2609	 (NP_417100)	gi: 16130530	length: 82aa
description: 30S ribosomal subunit protein S16 [Escherichia coli K12].
coverage: Bacteria[8e-40] Eukaryota[7e-28]
conserved domains: (Evalue, description)
	2e-17	pfam00886, Ribosomal_S16, Ribosomal protein S16..
----------------------------------------------------
candidate #101:	b3260
likelihood ratios: Total 1.9e+09; Clust 24.2,5.7,4.3; BLAST 4.3,4.0,1.7; KEGG 3.2,1.9,1.2; ExprEco 26.6,5.1,5.7; ExprSce 2.4,12.1,1.4; FusE2 1.0,0.8,0.6; FusE5 1.0,1.0,1.0; FusE10 ,,;
gene name: b3260	 (NP_417726)	gi: 16131148	length: 321aa
description: conserved protein, FMN-linked [Escherichia coli K12].
coverage: Archaea[5e-52] Bacteria[0.0] Eukaryota[2e-27]
conserved domains: (Evalue, description)
	1e-105	pfam01207, Dus, Dihydrouridine synthase (Dus). Members of this family catalyse the reduction of the 5,6-double bond of a uridine residue on tRNA. Dihydrouridine modification of tRNA is widely observed in prokaryotes and eukaryotes, and also in some archae. Most dihydrouridines are found in the D loop of t-RNAs. The role of dihydrouridine in tRNA is currently unknown, but may increase conformational flexibility of the tRNA. It is likely that different family members have different substrate specificities, which may overlap. Dus 1 from Saccharomyces cerevisiae acts on pre-tRNA-Phe, while Dus 2 acts on pre-tRNA-Tyr and pre-tRNA-Leu. Dus 1 is active as a single subunit, requiring NADPH or NADH, and is stimulated by the presence of FAD. Some family members may be targeted to the mitochondria and even have a role in mitochondria..
	2e-97	COG0042, COG0042, tRNA-dihydrouridine synthase [Translation, ribosomal structure and biogenesis].
----------------------------------------------------
candidate #102:	b2249
likelihood ratios: Total 1.9e+09; Clust 28.1,8.5,3.8; BLAST 30.1,3.2,3.9; KEGG 19.0,3.7,5.3; ExprEco 1.3,1.8,2.7; ExprSce 1.4,3.0,1.0; FusE2 1.0,0.9,0.9; FusE5 1.0,0.8,0.8; FusE10 ,,;
gene name: b2249	 (NP_416752)	gi: 16130184	length: 400aa
description: putative competence-damage protein [Escherichia coli K12].
coverage: Archaea[3e-26] Bacteria[0.0] Eukaryota[8e-56]
conserved domains: (Evalue, description)
	2e-75	COG1058, CinA, Predicted nucleotide-utilizing enzyme related to molybdopterin-biosynthesis enzyme MoeA [General function prediction only].
----------------------------------------------------
candidate #103:	b0932
likelihood ratios: Total 1.9e+09; Clust 4.8,4.2,6.6; BLAST 10.4,8.1,2.5; KEGG 5.2,3.0,1.6; ExprEco 48.5,2.3,3.1; ExprSce 1.1,1.9,4.1; FusE2 1.0,1.0,1.0; FusE5 1.0,1.0,1.0; FusE10 ,,;
gene name: b0932	 (NP_415452)	gi: 16128899	length: 870aa
description: aminopeptidase N [Escherichia coli K12].
coverage: Archaea[3e-50] Bacteria[0.0] Eukaryota[0.0]
conserved domains: (Evalue, description)
	0.0	COG0308, PepN, Aminopeptidase N [Amino acid transport and metabolism].
	5e-57	pfam01433, Peptidase_M1, Peptidase family M1. Members of this family are aminopeptidases. The members differ widely in specificity, hydrolysing acidic, basic or neutral N-terminal residues. This family includes leukotriene-A4 hydrolase, this enzyme also has an aminopeptidase activity. .
----------------------------------------------------
candidate #104:	b3186
likelihood ratios: Total 1.7e+09; Clust 3.2,16.4,5.6; BLAST 5.6,3.5,3.6; KEGG 11.3,4.1,2.3; ExprEco 14.6,19.7,3.9; ExprSce 1.0,1.0,1.0; FusE2 1.0,0.9,0.8; FusE5 1.0,1.0,1.0; FusE10 ,,;
gene name: b3186	 (NP_417653)	gi: 16131076	length: 103aa
description: 50S ribosomal subunit protein L21 [Escherichia coli K12].
coverage: Bacteria[8e-53] Eukaryota[4e-12]
conserved domains: (Evalue, description)
	7e-30	pfam00829, Ribosomal_L21p, Ribosomal prokaryotic L21 protein..
----------------------------------------------------
candidate #105:	b3449
likelihood ratios: Total 1.6e+09; Clust 3.3,5.4,3.2; BLAST 2.5,18.8,3.0; KEGG 2.9,172.4,5.9; ExprEco 1.5,8.5,5.0; ExprSce 1.0,1.0,1.0; FusE2 1.0,1.0,1.0; FusE5 1.0,1.0,1.0; FusE10 ,,;
gene name: b3449	 (NP_417906)	gi: 16131321	length: 247aa
description: glycerophosphodiester phosphodiesterase, cytosolic [Escherichia coli K12].
coverage: Archaea[5e-13] Bacteria[1e-143] Eukaryota[1e-15]
conserved domains: (Evalue, description)
	1e-47	pfam03009, GDPD, Glycerophosphoryl diester phosphodiesterase family. E. coli has two sequence related isozymes of glycerophosphoryl diester phosphodiesterase (GDPD) - periplasmic and cytosolic. This family also includes agrocinopine synthase, the similarity to GDPD has been noted. This family appears to have weak but not significant matches to mammalian phospholipase C pfam00388, which suggests that this family may adopt a TIM barrel fold..
	3e-47	COG0584, UgpQ, Glycerophosphoryl diester phosphodiesterase [Energy production and conversion].
----------------------------------------------------
candidate #106:	b3287
likelihood ratios: Total 1.5e+09; Clust 5.1,9.6,2.8; BLAST 7.0,8.4,2.8; KEGG 10.5,4.1,2.6; ExprEco 8.0,33.5,2.2; ExprSce 1.0,1.0,1.0; FusE2 1.0,1.0,1.0; FusE5 1.0,1.0,1.0; FusE10 ,,;
gene name: b3287	 (NP_417745)	gi: 16131166	length: 169aa
description: peptide deformylase [Escherichia coli K12].
coverage: Bacteria[2e-89] Eukaryota[1e-23]
conserved domains: (Evalue, description)
	2e-51	pfam01327, Pep_deformylase, Polypeptide deformylase..
	3e-49	cd00487, Pep_deformylase, Polypeptide or peptide deformylase; a family of metalloenzymes that catalyzes the removal of the N-terminal formyl group in a growing polypeptide chain following translation initiation during protein synthesis in prokaryotes. These enzymes utilize Fe(II) as the catalytic metal ion, which can be replaced with a nickel or cobalt ion with no loss of activity. There are two types of peptide deformylases, types I and II, which differ in structure only in the outer surface of the domain. Because these enzymes are essential only in prokaryotes (although eukaryotic gene sequences have been found), they are a target for a new class of antibacterial agents..
----------------------------------------------------
candidate #107:	b1832
likelihood ratios: Total 1.5e+09; Clust 2.5,4.7,3.5; BLAST 10.7,6.6,5.5; KEGG 15.6,13.7,16.2; ExprEco 2.6,2.3,4.2; ExprSce 1.0,1.1,1.0; FusE2 1.0,1.0,1.0; FusE5 1.0,1.0,1.0; FusE10 ,,;
gene name: b1832	 (NP_416346)	gi: 49176157	length: 183aa
description: hypothetical protein b1832 [Escherichia coli K12].
coverage: Archaea[2e-10] Bacteria[1e-100] Eukaryota[2e-30]
conserved domains: (Evalue, description)
	5e-65	COG1956, COG1956, GAF domain-containing protein [Signal transduction mechanisms].
----------------------------------------------------
candidate #108:	b3424
likelihood ratios: Total 1.5e+09; Clust 4.4,4.9,3.5; BLAST 5.1,3.8,2.0; KEGG 40.4,4.3,4.3; ExprEco 4.1,4.0,5.3; ExprSce 1.3,8.4,1.1; FusE2 1.0,0.8,0.7; FusE5 1.0,1.0,1.0; FusE10 ,,;
gene name: b3424	 (YP_026220)	gi: 49176353	length: 276aa
description: protein of glp regulon [Escherichia coli K12].
coverage: Archaea[3e-09] Bacteria[1e-161] Eukaryota[3e-06]
conserved domains: (Evalue, description)
	2e-21	COG0705, GlpG, Uncharacterized membrane protein (homolog of Drosophila rhomboid) [General function prediction only].
	5e-19	pfam01694, Rhomboid, Rhomboid family. This family contains integral membrane proteins that are related to Drosophila rhomboid protein. Members of this family are found in bacteria and eukaryotes. Rhomboid promotes the cleavage of the membrane-anchored TGF-alpha-like growth factor Spitz, allowing it to activate the Drosophila EGF receptor. Analysis suggests that Rhomboid-1 is a novel intramembrane serine protease that directly cleaves Spitz. These proteins contain three strongly conserved histidines in the putative transmembrane regions that may be involved in the peptidase function..
----------------------------------------------------
candidate #109:	b1034
likelihood ratios: Total 1.5e+09; Clust 2.1,2.5,2.0; BLAST 19.9,136.4,2.8; KEGG 5.0,45.3,4.3; ExprEco 3.5,2.2,4.1; ExprSce 1.0,1.0,1.0; FusE2 1.0,0.9,0.8; FusE5 1.0,1.0,1.0; FusE10 ,,;
gene name: b1034	 (NP_415552)	gi: 16128997	length: 245aa
description: putative DNA polymerase subunit [Escherichia coli K12].
coverage: Archaea[9e-16] Bacteria[1e-141]
conserved domains: (Evalue, description)
	4e-55	COG1387, HIS2, Histidinol phosphatase and related hydrolases of the PHP family [Amino acid transport and metabolism / General function prediction only].
----------------------------------------------------
candidate #110:	b4391
likelihood ratios: Total 1.5e+09; Clust 9.5,7.8,3.9; BLAST 5.2,2.0,2.3; KEGG 6.8,3.1,2.3; ExprEco 3.4,12.2,2.7; ExprSce 1.0,1.0,1.0; FusE2 5.7,2.0,0.9; FusE5 2.4,2.5,0.6; FusE10 ,,;
gene name: b4391	 (NP_418808)	gi: 16132208	length: 555aa
description: putative ATP-binding component of a transport system [Escherichia coli K12].
coverage: Archaea[1e-23] Bacteria[0.0] Eukaryota[1e-147]
conserved domains: (Evalue, description)
	1e-164	COG0488, Uup, ATPase components of ABC transporters with duplicated ATPase domains [General function prediction only].
	2e-44	COG1123, COG1123, ATPase components of various ABC-type transport systems, contain duplicated ATPase [General function prediction only].
	1e-33	cd00267, ABC_ATPase, ABC (ATP-binding cassette) transporter nucleotide-binding domain; ABC transporters are a large family of proteins involved in the transport of a wide variety of different compounds, like sugars, ions, peptides and more complex organic molecules. The nucleotide binding domain shows the highest similarity between all members of the family. ABC transporters are a subset of nucleotide hydrolases that contain a signature motif, Q-loop, and H-loop/switch region in addition to the Walker A motif/P-loop andWalker B motif commonly found in a number of ATP- and GTP-binding and hydrolyzing proteins..
	3e-33	pfam00005, ABC_tran, ABC transporter. ABC transporters for a large family of proteins responsible for translocation of a variety of compounds across biological membranes. ABC transporters are the largest family of proteins in many completely sequenced bacteria. ABC transporters are composed of two copies of this domain and two copies of a transmembrane domain pfam00664. These four domains may belong to a single polypeptide, or belong in different polypeptide chains..
	6e-33	COG1129, MglA, ABC-type sugar transport system, ATPase component [Carbohydrate transport and metabolism].
	7e-30	COG1245, COG1245, Predicted ATPase, RNase L inhibitor (RLI) homolog [General function prediction only].
	1e-28	COG1131, CcmA, ABC-type multidrug transport system, ATPase component [Defense mechanisms].
	3e-27	COG4988, CydD, ABC-type transport system involved in cytochrome bd biosynthesis, ATPase and permease components [Energy production and conversion / Posttranslational modification, protein turnover, chaperones].
	6e-27	COG1121, ZnuC, ABC-type Mn/Zn transport systems, ATPase component [Inorganic ion transport and metabolism].
	2e-26	COG2274, SunT, ABC-type bacteriocin/lantibiotic exporters, contain an N-terminal double-glycine peptidase domain [Defense mechanisms].
	3e-26	COG1116, TauB, ABC-type nitrate/sulfonate/bicarbonate transport system, ATPase component [Inorganic ion transport and metabolism].
	6e-26	COG4172, COG4172, ABC-type uncharacterized transport system, duplicated ATPase component [General function prediction only].
	1e-25	COG1120, FepC, ABC-type cobalamin/Fe3+-siderophores transport systems, ATPase components [Inorganic ion transport and metabolism / Coenzyme metabolism].
	5e-25	COG1118, CysA, ABC-type sulfate/molybdate transport systems, ATPase component [Inorganic ion transport and metabolism].
	7e-24	COG1124, DppF, ABC-type dipeptide/oligopeptide/nickel transport system, ATPase component [Amino acid transport and metabolism / Inorganic ion transport and metabolism].
	5e-23	COG1127, Ttg2A, ABC-type transport system involved in resistance to organic solvents, ATPase component [Secondary metabolites biosynthesis, transport, and catabolism].
	7e-23	COG1122, CbiO, ABC-type cobalt transport system, ATPase component [Inorganic ion transport and metabolism].
	1e-22	COG1136, SalX, ABC-type antimicrobial peptide transport system, ATPase component [Defense mechanisms].
	2e-22	COG4604, CeuD, ABC-type enterochelin transport system, ATPase component [Inorganic ion transport and metabolism].
	2e-22	COG3842, PotA, ABC-type spermidine/putrescine transport systems, ATPase components [Amino acid transport and metabolism].
	5e-22	COG3839, MalK, ABC-type sugar transport systems, ATPase components [Carbohydrate transport and metabolism].
	2e-21	COG4559, COG4559, ABC-type hemin transport system, ATPase component [Inorganic ion transport and metabolism].
	8e-21	COG1135, AbcC, ABC-type metal ion transport system, ATPase component [Inorganic ion transport and metabolism].
	8e-21	COG4178, COG4178, ABC-type uncharacterized transport system, permease and ATPase components [General function prediction only].
	9e-21	COG4987, CydC, ABC-type transport system involved in cytochrome bd biosynthesis, fused ATPase and permease components [Energy production and conversion / Posttranslational modification, protein turnover, chaperones].
	2e-20	COG4618, ArpD, ABC-type protease/lipase transport system, ATPase and permease components [General function prediction only].
	3e-20	COG0411, LivG, ABC-type branched-chain amino acid transport systems, ATPase component [Amino acid transport and metabolism].
	3e-20	COG1126, GlnQ, ABC-type polar amino acid transport system, ATPase component [Amino acid transport and metabolism].
	3e-20	COG4619, COG4619, ABC-type uncharacterized transport system, ATPase component [General function prediction only].
	6e-20	COG4608, AppF, ABC-type oligopeptide transport system, ATPase component [Amino acid transport and metabolism].
	7e-20	COG1137, YhbG, ABC-type (unclassified) transport system, ATPase component [General function prediction only].
	8e-19	COG3638, COG3638, ABC-type phosphate/phosphonate transport system, ATPase component [Inorganic ion transport and metabolism].
	1e-18	COG3845, COG3845, ABC-type uncharacterized transport systems, ATPase components [General function prediction only].
	3e-18	COG1125, OpuBA, ABC-type proline/glycine betaine transport systems, ATPase components [Amino acid transport and metabolism].
	1e-17	COG0410, LivF, ABC-type branched-chain amino acid transport systems, ATPase component [Amino acid transport and metabolism].
	1e-17	COG1132, MdlB, ABC-type multidrug transport system, ATPase and permease components [Defense mechanisms].
	1e-17	COG4152, COG4152, ABC-type uncharacterized transport system, ATPase component [General function prediction only].
	2e-17	COG4133, CcmA, ABC-type transport system involved in cytochrome c biogenesis, ATPase component [Posttranslational modification, protein turnover, chaperones].
	2e-17	COG2884, FtsE, Predicted ATPase involved in cell division [Cell division and chromosome partitioning].
	3e-17	COG1117, PstB, ABC-type phosphate transport system, ATPase component [Inorganic ion transport and metabolism].
	5e-17	COG4555, NatA, ABC-type Na+ transport system, ATPase component [Energy production and conversion / Inorganic ion transport and metabolism].
	6e-17	COG4586, COG4586, ABC-type uncharacterized transport system, ATPase component [General function prediction only].
	2e-16	COG1134, TagH, ABC-type polysaccharide/polyol phosphate transport system, ATPase component [Carbohydrate transport and metabolism / Cell envelope biogenesis, outer membrane].
	2e-16	COG4674, COG4674, Uncharacterized ABC-type transport system, ATPase component [General function prediction only].
	1e-15	COG4148, ModC, ABC-type molybdate transport system, ATPase component [Inorganic ion transport and metabolism].
	2e-15	COG0396, SufC, ABC-type transport system involved in Fe-S cluster assembly, ATPase component [Posttranslational modification, protein turnover, chaperones].
	3e-15	COG0444, DppD, ABC-type dipeptide/oligopeptide/nickel transport system, ATPase component [Amino acid transport and metabolism / Inorganic ion transport and metabolism].
	7e-15	COG4107, PhnK, ABC-type phosphonate transport system, ATPase component [Inorganic ion transport and metabolism].
	2e-14	COG2401, COG2401, ABC-type ATPase fused to a predicted acetyltransferase domain [General function prediction only].
	2e-14	COG4181, COG4181, Predicted ABC-type transport system involved in lysophospholipase L1 biosynthesis, ATPase component [Secondary metabolites biosynthesis, transport, and catabolism].
	2e-14	COG4175, ProV, ABC-type proline/glycine betaine transport system, ATPase component [Amino acid transport and metabolism].
	2e-14	COG4525, TauB, ABC-type taurine transport system, ATPase component [Inorganic ion transport and metabolism].
	4e-14	COG4161, ArtP, ABC-type arginine transport system, ATPase component [Amino acid transport and metabolism].
	4e-14	COG1119, ModF, ABC-type molybdenum transport system, ATPase component/photorepair protein PhrA [Inorganic ion transport and metabolism].
	4e-14	COG4598, HisP, ABC-type histidine transport system, ATPase component [Amino acid transport and metabolism].
	3e-13	COG4778, PhnL, ABC-type phosphonate transport system, ATPase component [Inorganic ion transport and metabolism].
	8e-13	COG5265, ATM1, ABC-type transport system involved in Fe-S cluster assembly, permease and ATPase components [Posttranslational modification, protein turnover, chaperones].
	1e-12	COG3840, ThiQ, ABC-type thiamine transport system, ATPase component [Coenzyme metabolism].
	3e-12	COG1101, PhnK, ABC-type uncharacterized transport system, ATPase component [General function prediction only].
	6e-12	COG4136, COG4136, ABC-type uncharacterized transport system, ATPase component [General function prediction only].
----------------------------------------------------
candidate #111:	b3288
likelihood ratios: Total 1.4e+09; Clust 4.0,23.0,3.7; BLAST 7.0,29.7,3.1; KEGG 12.4,4.7,2.9; ExprEco 3.7,4.2,2.6; ExprSce 1.0,1.0,1.0; FusE2 1.0,0.8,0.4; FusE5 1.2,0.8,3.1; FusE10 ,,;
gene name: b3288	 (NP_417746)	gi: 16131167	length: 315aa
description: 10-formyltetrahydrofolate:L-methionyl-tRNA(fMet) N-formyltransferase [Escherichia coli K12].
coverage: Archaea[6e-10] Bacteria[1e-178] Eukaryota[2e-34]
conserved domains: (Evalue, description)
	1e-125	COG0223, Fmt, Methionyl-tRNA formyltransferase [Translation, ribosomal structure and biogenesis].
	2e-54	pfam00551, Formyl_trans_N, Formyl transferase. This family includes the following members. Glycinamide ribonucleotide transformylase catalyses the third step in de novo purine biosynthesis, the transfer of a formyl group to 5'-phosphoribosylglycinamide. Formyltetrahydrofolate deformylase produces formate from formyl- tetrahydrofolate. Methionyl-tRNA formyltransferase transfers a formyl group onto the amino terminus of the acyl moiety of the methionyl aminoacyl-tRNA. Inclusion of the following members is supported by PSI-blast. HOXX_BRAJA (P31907) contains a related domain of unknown function. PRTH_PORGI (P46071) contains a related domain of unknown function. Y09P_MYCTU (Q50721) contains a related domain of unknown function..
	7e-30	pfam02911, Formyl_trans_C, Formyl transferase, C-terminal domain..
----------------------------------------------------
candidate #112:	b2912
likelihood ratios: Total 1.4e+09; Clust 636.0,7.0,6.6; BLAST 7.2,6.8,2.6; KEGG 4.1,1.7,1.8; ExprEco 4.0,1.7,1.6; ExprSce 1.1,2.2,1.2; FusE2 1.0,1.0,1.0; FusE5 1.0,1.0,1.0; FusE10 ,,;
gene name: b2912	 (NP_417387)	gi: 49176282	length: 182aa
description: putative ligase [Escherichia coli K12].
coverage: Bacteria[1e-104] Eukaryota[6e-14]
conserved domains: (Evalue, description)
	8e-38	pfam01812, 5-FTHF_cyc-lig, 5-formyltetrahydrofolate cyclo-ligase family. 5-formyltetrahydrofolate cyclo-ligase or methenyl-THF synthetase EC:6.3.3.2 catalyses the interchange of 5-formyltetrahydrofolate (5-FTHF) to 5-10-methenyltetrahydrofolate, this requires ATP and Mg2+. 5-FTHF is used in chemotherapy where it is clinically known as Leucovorin..
----------------------------------------------------
candidate #113:	b2573
likelihood ratios: Total 1.4e+09; Clust 13.7,4.9,4.5; BLAST 4.0,2.5,3.1; KEGG 13.4,22.6,6.6; ExprEco 5.3,4.1,4.2; ExprSce 1.0,1.0,1.0; FusE2 1.0,0.9,0.9; FusE5 1.0,1.0,1.0; FusE10 ,,;
gene name: b2573	 (NP_417068)	gi: 16130498	length: 191aa
description: RNA polymerase, sigma-E factor; heat shock and oxidative stress [Escherichia coli K12].
coverage: Bacteria[1e-102] Eukaryota[1e-06]
conserved domains: (Evalue, description)
	6e-33	COG1595, RpoE, DNA-directed RNA polymerase specialized sigma subunit, sigma24 homolog [Transcription].
----------------------------------------------------
candidate #114:	b4260
likelihood ratios: Total 1.4e+09; Clust 11.4,5.7,4.2; BLAST 4.2,7.5,5.6; KEGG 9.4,5.5,7.3; ExprEco 3.0,6.6,4.9; ExprSce 1.0,1.0,1.0; FusE2 1.0,0.9,0.9; FusE5 1.0,1.0,1.0; FusE10 ,,;
gene name: b4260	 (NP_418681)	gi: 16132082	length: 503aa
description: aminopeptidase A, a cyteinylglycinase [Escherichia coli K12].
coverage: Archaea[4e-56] Bacteria[0.0] Eukaryota[2e-77]
conserved domains: (Evalue, description)
	1e-129	pfam00883, Peptidase_M17, Cytosol aminopeptidase family, catalytic domain. The two associated zinc ions and the active site are entirely enclosed within the C-terminal catalytic domain in leucine aminopeptidase..
	1e-124	cd00433, Peptidase_M17, Cytosol aminopeptidase family, catalytic domain. Family M17 contains zinc- and manganese-dependent exopeptidases ( EC 3.4.11.1), including leucine aminopeptidase. They catalyze removal of amino acids from the N-terminus of a protein and play a key role in protein degradation and in the metabolism of biologically active peptides. They do not contain HEXXH motif (which is used as one of the signature patterns to group the peptidase families) in the metal-binding site. The two associated zinc ions and the active site are entirely enclosed within the C-terminal catalytic domain in leucine aminopeptidase. The enzyme is a hexamer, with the catalytic domains clustered around the three-fold axis, and the two trimers related to one another by a two-fold rotation. This family includes proteins from bacteria, archaea, animals and plants..
	6e-32	pfam02789, Peptidase_M17_N, Cytosol aminopeptidase family, N-terminal domain..
----------------------------------------------------
candidate #115:	b0194
likelihood ratios: Total 1.3e+09; Clust 5.9,10.9,6.3; BLAST 46.5,10.0,2.2; KEGG 10.0,1.2,1.1; ExprEco 3.9,6.4,7.5; ExprSce 1.5,1.3,1.1; FusE2 1.0,0.9,0.7; FusE5 1.0,1.0,1.0; FusE10 ,,;
gene name: b0194	 (NP_414736)	gi: 16128187	length: 572aa
description: proline tRNA synthetase [Escherichia coli K12].
coverage: Archaea[4e-16] Bacteria[0.0] Eukaryota[3e-75]
conserved domains: (Evalue, description)
	1e-179	cd00779, ProRS_core_prok, Prolyl-tRNA synthetase (ProRS) class II core catalytic domain. ProRS is a homodimer. It is responsible for the attachment of proline to the 3' OH group of ribose of the appropriate tRNA. This domain is primarily responsible for ATP-dependent formation of the enzyme bound aminoacyl-adenylate. Class II assignment is based upon its structure and the presence of three characteristic sequence motifs in the core domain. This subfamily contains the core domain of ProRS from prokaryotes and from the mitochondria of eukaryotes..
	1e-176	COG0442, ProS, Prolyl-tRNA synthetase [Translation, ribosomal structure and biogenesis].
	3e-67	cd00772, ProRS_core, Prolyl-tRNA synthetase (ProRS) class II core catalytic domain. ProRS is a homodimer. It is responsible for the attachment of proline to the 3' OH group of ribose of the appropriate tRNA. This domain is primarily responsible for ATP-dependent formation of the enzyme bound aminoacyl-adenylate. Class II assignment is based upon its structure and the presence of three characteristic sequence motifs in the core domain..
	4e-41	pfam00587, tRNA-synt_2b, tRNA synthetase class II core domain (G, H, P, S and T). Other tRNA synthetase sub-families are too dissimilar to be included. This domain is the core catalytic domain of tRNA synthetases and includes glycyl, histidyl, prolyl, seryl and threonyl tRNA synthetases..
	1e-25	cd00670, Gly_His_Pro_Ser_Thr_tRS_core, Gly_His_Pro_Ser_Thr_tRNA synthetase class II core domain. This domain is the core catalytic domain of tRNA synthetases of the subgroup containing glycyl, histidyl, prolyl, seryl and threonyl tRNA synthetases. It is primarily responsible for ATP-dependent formation of the enzyme bound aminoacyl-adenylate. These enzymes belong to class II aminoacyl-tRNA synthetases (aaRS) based upon their structure and the presence of three characteristic sequence motifs in the core domain. This domain is also found at the C-terminus of eukaryotic GCN2 protein kinase and at the N-terminus of the ATP phosphoribosyltransferase accessory subunit, HisZ and the accessory subunit of mitochondrial polymerase gamma (Pol gamma b) . Most class II tRNA synthetases are dimers, with this subgroup consisting of mostly homodimers. These enzymes attach a specific amino acid to the 3' OH group of ribose of the appropriate tRNA..
	1e-23	cd00002, YbaK, protein family related to YbaK Protein From H. Influenzae (HI1434); prokaryotic domain; function unknown; alignment contains insertion domains of prokaryotic prolyl-tRNA synthetases..
	2e-17	cd00778, ProRS_core_arch_euk, Prolyl-tRNA synthetase (ProRS) class II core catalytic domain. ProRS is a homodimer. It is responsible for the attachment of proline to the 3' OH group of ribose of the appropriate tRNA. This domain is primarily responsible for ATP-dependent formation of the enzyme bound aminoacyl-adenylate. Class II assignment is based upon its structure and the presence of three characteristic sequence motifs in the core domain. This subfamily contains the core domain of ProRS from archaea, the cytoplasm of eukaryotes and some bacteria..
	2e-17	pfam03129, HGTP_anticodon, Anticodon binding domain. This domain is found in histidyl, glycyl, threonyl and prolyl tRNA synthetases; it is probably the anticodon binding domain..
	3e-15	cd00771, ThrRS_core, Threonyl-tRNA synthetase (ThrRS) class II core catalytic domain. ThrRS is a homodimer. It is responsible for the attachment of threonine to the 3' OH group of ribose of the appropriate tRNA. This domain is primarily responsible for ATP-dependent formation of the enzyme bound aminoacyl-adenylate. Class II assignment is based upon its structure and the presence of three characteristic sequence motifs in the core domain..
	2e-14	cd00768, class_II_aaRS-like_core, Class II tRNA amino-acyl synthetase-like catalytic core domain. Class II amino acyl-tRNA synthetases (aaRS) share a common fold and generally attach an amino acid to the 3' OH of ribose of the appropriate tRNA. PheRS is an exception in that it attaches the amino acid at the 2'-OH group, like class I aaRSs. These enzymes are usually homodimers. This domain is primarily responsible for ATP-dependent formation of the enzyme bound aminoacyl-adenylate. The substrate specificity of this reaction is further determined by additional domains. Intererestingly, this domain is also found is asparagine synthase A (AsnA), in the accessory subunit of mitochondrial polymerase gamma and in the bacterial ATP phosphoribosyltransferase regulatory subunit HisZ..
	6e-13	COG0441, ThrS, Threonyl-tRNA synthetase [Translation, ribosomal structure and biogenesis].
----------------------------------------------------
candidate #116:	b1734
likelihood ratios: Total 1.3e+09; Clust 3.3,2.0,2.1; BLAST 26.4,45.8,33.7; KEGG 4.3,11.7,8.2; ExprEco 4.7,1.1,1.1; ExprSce 1.0,1.0,1.0; FusE2 1.0,1.0,1.0; FusE5 1.0,1.0,1.0; FusE10 ,,;
gene name: b1734	 (NP_416248)	gi: 16129688	length: 450aa
description: phospho-beta-glucosidase, NAD(P)-binding (cellobiose-6-phosphate hydrolase) [Escherichia coli K12].
coverage: Bacteria[0.0]
conserved domains: (Evalue, description)
	1e-153	COG1486, CelF, Alpha-galactosidases/6-phospho-beta-glucosidases, family 4 of glycosyl hydrolases [Carbohydrate transport and metabolism].
	1e-146	pfam02056, Glyco_hydro_4, Family 4 glycosyl hydrolase..
----------------------------------------------------
candidate #117:	b1247
likelihood ratios: Total 1.2e+09; Clust 1.6,3.2,3.4; BLAST 17.2,43.3,10.2; KEGG 2.9,10.6,3.7; ExprEco 1.1,1.0,1.1; ExprSce 1.0,1.0,1.0; FusE2 2.7,1.1,0.5; FusE5 11.5,4.4,1.0; FusE10 ,,;
gene name: b1247	 (NP_415763)	gi: 16129208	length: 334aa
description: homolog of Salmonella ATP-binding protein of oligopeptide ABC transport system [Escherichia coli K12].
coverage: Archaea[2e-89] Bacteria[0.0] Eukaryota[2e-29]
conserved domains: (Evalue, description)
	1e-126	COG4608, AppF, ABC-type oligopeptide transport system, ATPase component [Amino acid transport and metabolism].
	8e-98	COG0444, DppD, ABC-type dipeptide/oligopeptide/nickel transport system, ATPase component [Amino acid transport and metabolism / Inorganic ion transport and metabolism].
	4e-97	COG1123, COG1123, ATPase components of various ABC-type transport systems, contain duplicated ATPase [General function prediction only].
	5e-88	COG4172, COG4172, ABC-type uncharacterized transport system, duplicated ATPase component [General function prediction only].
	2e-79	COG1124, DppF, ABC-type dipeptide/oligopeptide/nickel transport system, ATPase component [Amino acid transport and metabolism / Inorganic ion transport and metabolism].
	2e-56	COG4167, SapF, ABC-type antimicrobial peptide transport system, ATPase component [Defense mechanisms].
	3e-54	cd00267, ABC_ATPase, ABC (ATP-binding cassette) transporter nucleotide-binding domain; ABC transporters are a large family of proteins involved in the transport of a wide variety of different compounds, like sugars, ions, peptides and more complex organic molecules. The nucleotide binding domain shows the highest similarity between all members of the family. ABC transporters are a subset of nucleotide hydrolases that contain a signature motif, Q-loop, and H-loop/switch region in addition to the Walker A motif/P-loop andWalker B motif commonly found in a number of ATP- and GTP-binding and hydrolyzing proteins..
	1e-53	COG1135, AbcC, ABC-type metal ion transport system, ATPase component [Inorganic ion transport and metabolism].
	3e-49	COG4170, SapD, ABC-type antimicrobial peptide transport system, ATPase component [Defense mechanisms].
	1e-47	COG1126, GlnQ, ABC-type polar amino acid transport system, ATPase component [Amino acid transport and metabolism].
	7e-45	COG3842, PotA, ABC-type spermidine/putrescine transport systems, ATPase components [Amino acid transport and metabolism].
	1e-44	COG1127, Ttg2A, ABC-type transport system involved in resistance to organic solvents, ATPase component [Secondary metabolites biosynthesis, transport, and catabolism].
	3e-43	pfam00005, ABC_tran, ABC transporter. ABC transporters for a large family of proteins responsible for translocation of a variety of compounds across biological membranes. ABC transporters are the largest family of proteins in many completely sequenced bacteria. ABC transporters are composed of two copies of this domain and two copies of a transmembrane domain pfam00664. These four domains may belong to a single polypeptide, or belong in different polypeptide chains..
	3e-43	COG1125, OpuBA, ABC-type proline/glycine betaine transport systems, ATPase components [Amino acid transport and metabolism].
	4e-43	COG3839, MalK, ABC-type sugar transport systems, ATPase components [Carbohydrate transport and metabolism].
	4e-41	COG1136, SalX, ABC-type antimicrobial peptide transport system, ATPase component [Defense mechanisms].
	3e-40	COG4175, ProV, ABC-type proline/glycine betaine transport system, ATPase component [Amino acid transport and metabolism].
	2e-39	COG1116, TauB, ABC-type nitrate/sulfonate/bicarbonate transport system, ATPase component [Inorganic ion transport and metabolism].
	2e-39	COG4107, PhnK, ABC-type phosphonate transport system, ATPase component [Inorganic ion transport and metabolism].
	1e-38	COG1131, CcmA, ABC-type multidrug transport system, ATPase component [Defense mechanisms].
	3e-37	COG1118, CysA, ABC-type sulfate/molybdate transport systems, ATPase component [Inorganic ion transport and metabolism].
	1e-36	COG3638, COG3638, ABC-type phosphate/phosphonate transport system, ATPase component [Inorganic ion transport and metabolism].
	2e-36	COG1122, CbiO, ABC-type cobalt transport system, ATPase component [Inorganic ion transport and metabolism].
	1e-35	COG1129, MglA, ABC-type sugar transport system, ATPase component [Carbohydrate transport and metabolism].
	2e-35	COG4598, HisP, ABC-type histidine transport system, ATPase component [Amino acid transport and metabolism].
	3e-34	COG1117, PstB, ABC-type phosphate transport system, ATPase component [Inorganic ion transport and metabolism].
	2e-33	COG0411, LivG, ABC-type branched-chain amino acid transport systems, ATPase component [Amino acid transport and metabolism].
	5e-33	COG1120, FepC, ABC-type cobalamin/Fe3+-siderophores transport systems, ATPase components [Inorganic ion transport and metabolism / Coenzyme metabolism].
	2e-32	COG3845, COG3845, ABC-type uncharacterized transport systems, ATPase components [General function prediction only].
	2e-32	COG2884, FtsE, Predicted ATPase involved in cell division [Cell division and chromosome partitioning].
	2e-31	COG2274, SunT, ABC-type bacteriocin/lantibiotic exporters, contain an N-terminal double-glycine peptidase domain [Defense mechanisms].
	2e-30	COG1121, ZnuC, ABC-type Mn/Zn transport systems, ATPase component [Inorganic ion transport and metabolism].
	3e-29	COG4181, COG4181, Predicted ABC-type transport system involved in lysophospholipase L1 biosynthesis, ATPase component [Secondary metabolites biosynthesis, transport, and catabolism].
	5e-29	COG0410, LivF, ABC-type branched-chain amino acid transport systems, ATPase component [Amino acid transport and metabolism].
	6e-29	COG4988, CydD, ABC-type transport system involved in cytochrome bd biosynthesis, ATPase and permease components [Energy production and conversion / Posttranslational modification, protein turnover, chaperones].
	7e-29	COG4161, ArtP, ABC-type arginine transport system, ATPase component [Amino acid transport and metabolism].
	7e-28	COG1132, MdlB, ABC-type multidrug transport system, ATPase and permease components [Defense mechanisms].
	1e-27	COG4555, NatA, ABC-type Na+ transport system, ATPase component [Energy production and conversion / Inorganic ion transport and metabolism].
	1e-27	COG0396, SufC, ABC-type transport system involved in Fe-S cluster assembly, ATPase component [Posttranslational modification, protein turnover, chaperones].
	2e-26	COG4525, TauB, ABC-type taurine transport system, ATPase component [Inorganic ion transport and metabolism].
	3e-25	COG3840, ThiQ, ABC-type thiamine transport system, ATPase component [Coenzyme metabolism].
	4e-24	COG4987, CydC, ABC-type transport system involved in cytochrome bd biosynthesis, fused ATPase and permease components [Energy production and conversion / Posttranslational modification, protein turnover, chaperones].
	5e-24	COG4559, COG4559, ABC-type hemin transport system, ATPase component [Inorganic ion transport and metabolism].
	1e-23	COG4148, ModC, ABC-type molybdate transport system, ATPase component [Inorganic ion transport and metabolism].
	7e-23	COG4152, COG4152, ABC-type uncharacterized transport system, ATPase component [General function prediction only].
	1e-22	COG4778, PhnL, ABC-type phosphonate transport system, ATPase component [Inorganic ion transport and metabolism].
	1e-22	COG4619, COG4619, ABC-type uncharacterized transport system, ATPase component [General function prediction only].
	2e-22	COG4674, COG4674, Uncharacterized ABC-type transport system, ATPase component [General function prediction only].
	3e-22	COG0488, Uup, ATPase components of ABC transporters with duplicated ATPase domains [General function prediction only].
	8e-22	COG1101, PhnK, ABC-type uncharacterized transport system, ATPase component [General function prediction only].
	2e-21	COG4618, ArpD, ABC-type protease/lipase transport system, ATPase and permease components [General function prediction only].
	3e-21	COG4136, COG4136, ABC-type uncharacterized transport system, ATPase component [General function prediction only].
	4e-21	COG1137, YhbG, ABC-type (unclassified) transport system, ATPase component [General function prediction only].
	4e-20	COG4604, CeuD, ABC-type enterochelin transport system, ATPase component [Inorganic ion transport and metabolism].
	1e-19	COG4586, COG4586, ABC-type uncharacterized transport system, ATPase component [General function prediction only].
	2e-19	COG1134, TagH, ABC-type polysaccharide/polyol phosphate transport system, ATPase component [Carbohydrate transport and metabolism / Cell envelope biogenesis, outer membrane].
	3e-17	COG1245, COG1245, Predicted ATPase, RNase L inhibitor (RLI) homolog [General function prediction only].
	4e-17	COG5265, ATM1, ABC-type transport system involved in Fe-S cluster assembly, permease and ATPase components [Posttranslational modification, protein turnover, chaperones].
	7e-17	COG4178, COG4178, ABC-type uncharacterized transport system, permease and ATPase components [General function prediction only].
	1e-16	COG1119, ModF, ABC-type molybdenum transport system, ATPase component/photorepair protein PhrA [Inorganic ion transport and metabolism].
	5e-13	COG4615, PvdE, ABC-type siderophore export system, fused ATPase and permease components [Secondary metabolites biosynthesis, transport, and catabolism / Inorganic ion transport and metabolism].
	6e-13	COG4133, CcmA, ABC-type transport system involved in cytochrome c biogenesis, ATPase component [Posttranslational modification, protein turnover, chaperones].
----------------------------------------------------
candidate #118:	b3401
likelihood ratios: Total 1.2e+09; Clust 9.7,5.4,3.8; BLAST 4.0,5.1,2.7; KEGG 31.0,13.2,5.9; ExprEco 6.5,3.5,2.0; ExprSce 1.0,1.0,1.0; FusE2 1.0,1.0,1.0; FusE5 1.0,1.0,1.0; FusE10 ,,;
gene name: b3401	 (NP_417860)	gi: 16131278	length: 294aa
description: Hsp33; redox regulated chaperone [Escherichia coli K12].
coverage: Bacteria[1e-169] Eukaryota[1e-08]
conserved domains: (Evalue, description)
	4e-88	cd00498, Hsp33, Heat shock protein 33 (Hsp33): Cytosolic protein that acts as a molecular chaperone under oxidative conditions. In normal (reducing) cytosolic conditions, four conserved Cys residues are coordinated by a Zn ion. Under oxidative stress (such as heat shock), the Cys are reversibly oxidized to disulfide bonds, which causes the chaperone activity to be turned on. Hsp33 is homodimeric in its functional form..
----------------------------------------------------
candidate #119:	b3309
likelihood ratios: Total 1.2e+09; Clust 9.5,6.6,3.5; BLAST 5.8,4.2,3.2; KEGG 10.4,3.5,2.3; ExprEco 12.6,4.6,2.8; ExprSce 1.6,1.7,1.9; FusE2 1.0,1.0,1.0; FusE5 1.0,1.0,1.0; FusE10 ,,;
gene name: b3309	 (NP_417768)	gi: 16131188	length: 104aa
description: 50S ribosomal subunit protein L24 [Escherichia coli K12].
coverage: Bacteria[1e-51] Eukaryota[1e-13]
conserved domains: (Evalue, description)
	3e-18	COG0198, RplX, Ribosomal protein L24 [Translation, ribosomal structure and biogenesis].
----------------------------------------------------
candidate #120:	b3738
likelihood ratios: Total 1.2e+09; Clust 17.2,35.0,3.2; BLAST 3.8,2.8,1.5; KEGG 8.6,4.1,1.9; ExprEco 10.3,17.3,3.2; ExprSce 1.0,1.0,1.0; FusE2 1.0,1.0,1.0; FusE5 1.0,1.0,1.0; FusE10 ,,;
gene name: b3738	 (NP_418194)	gi: 16131606	length: 271aa
description: membrane-bound ATP synthase, F0 sector, subunit a [Escherichia coli K12].
coverage: Archaea[9e-10] Bacteria[1e-152] Eukaryota[7e-15]
conserved domains: (Evalue, description)
	2e-21	pfam00119, ATP-synt_A, ATP synthase A chain..
----------------------------------------------------
candidate #121:	b2706
likelihood ratios: Total 1.2e+09; Clust 1.5,2.1,70.3; BLAST 78.2,2.8,79.0; KEGG 1.8,1.8,30.2; ExprEco 1.8,1.2,1.4; ExprSce 1.0,1.0,1.0; FusE2 1.0,1.0,1.0; FusE5 1.0,1.0,1.0; FusE10 ,,;
gene name: b2706	 (NP_417186)	gi: 16130613	length: 119aa
description: glucitol operon activator [Escherichia coli K12].
coverage: Bacteria[3e-62]
conserved domains: (Evalue, description)
	5e-40	COG4578, GutM, Glucitol operon activator [Transcription].
	3e-38	pfam06923, GutM, Glucitol operon activator protein (GutM). This family consists of several glucitol operon activator (GutM) proteins. Expression of the glucitol (gut) operon in Escherichia coli is regulated by an unusual, complex system which consists of an activator (encoded by the gutM gene) and a repressor (encoded by the gutR gene) in addition to the cAMP-CRP complex (CRP, cAMP receptor protein). Synthesis of the mRNA, which initiates at the promoter specific to the gutR gene, occurs within the gutM gene. Expressional control of the gut operon appears to occur as a consequence of the antagonistic action of the products of the autogenously regulated gutM and gutR genes..
----------------------------------------------------
candidate #122:	b1860
likelihood ratios: Total 1.1e+09; Clust 5.6,6.9,5.4; BLAST 9.9,5.5,4.4; KEGG 8.4,4.8,2.9; ExprEco 3.1,1.7,2.0; ExprSce 1.0,1.0,1.0; FusE2 1.4,90.9,0.4; FusE5 0.9,0.7,0.6; FusE10 ,,;
gene name: b1860	 (NP_416374)	gi: 16129813	length: 336aa
description: Holliday junction helicase subunit A; branch migration; repair [Escherichia coli K12].
coverage: Archaea[5e-06] Bacteria[0.0] Eukaryota[1e-11]
conserved domains: (Evalue, description)
	1e-158	COG2255, RuvB, Holliday junction resolvasome, helicase subunit [DNA replication, recombination, and repair].
	3e-32	pfam05491, RuvB_C, Holliday junction DNA helicase ruvB C-terminus. The RuvB protein makes up part of the RuvABC revolvasome which catalyses the resolution of Holliday junctions that arise during genetic recombination and DNA repair. Branch migration is catalysed by the RuvB protein that is targeted to the Holliday junction by the structure specific RuvA protein. This family consists of the C-terminal region of the RuvB protein which is thought to be helicase DNA-binding domain. .
	1e-17	COG2256, MGS1, ATPase related to the helicase subunit of the Holliday junction resolvase [DNA replication, recombination, and repair].
	2e-17	pfam00004, AAA, ATPase family associated with various cellular activities (AAA). AAA family proteins often perform chaperone-like functions that assist in the assembly, operation, or disassembly of protein complexes..
	2e-15	pfam05496, RuvB_N, Holliday junction DNA helicase ruvB N-terminus. The RuvB protein makes up part of the RuvABC revolvasome which catalyses the resolution of Holliday junctions that arise during genetic recombination and DNA repair. Branch migration is catalysed by the RuvB protein that is targeted to the Holliday junction by the structure specific RuvA protein. This family contains the N-terminal region of the protein. .
----------------------------------------------------
candidate #123:	b0642
likelihood ratios: Total 1.1e+09; Clust 8.2,12.5,6.6; BLAST 33.6,6.5,1.7; KEGG 18.3,1.8,1.6; ExprEco 4.2,4.1,8.2; ExprSce 1.4,1.1,1.1; FusE2 1.0,0.8,0.6; FusE5 1.0,0.8,0.8; FusE10 ,,;
gene name: b0642	 (NP_415175)	gi: 16128625	length: 860aa
description: leucine tRNA synthetase [Escherichia coli K12].
coverage: Archaea[1e-180] Bacteria[0.0] Eukaryota[0.0]
conserved domains: (Evalue, description)
	0.0	cd00815, LeuRS_core_bact, This is the catalytic core domain of the bacterial subfamily of leucyl tRNA synthetase (LeuRS). This class I enzyme is a monomer, which aminoacylates the 2'-OH of the nucleotide at the 3' of the appropriate tRNA. The core domain is based on the Rossman fold and is responsible for the ATP-dependent formation of the enzyme bound aminoacyl-adenylate. It contains the characteristic class I HIGH and KMSKS motifs, which are involved in ATP binding. In Aquifex aeolicus, the gene encoding LeuRS is split in two, just before the KMSKS motif. Consequently, LeuRS is a heterodimer, which likely superimposes with the LeuRS monomer found in most other organisms. LeuRS has an insertion in the core domain, which is subject to both deletions and rearrangements and thus differs between prokaryotic LeuRS and archaeal/eukaryotic LeuRS. This editing region hydrolyzes mischarged cognate tRNAs and thus prevents the incorporation of chemically similar amino acids..
	0.0	COG0495, LeuS, Leucyl-tRNA synthetase [Translation, ribosomal structure and biogenesis].
	1e-160	pfam00133, tRNA-synt_1, tRNA synthetases class I (I, L, M and V). Other tRNA synthetase sub-families are too dissimilar to be included..
	2e-90	COG0525, ValS, Valyl-tRNA synthetase [Translation, ribosomal structure and biogenesis].
	2e-58	COG0060, IleS, Isoleucyl-tRNA synthetase [Translation, ribosomal structure and biogenesis].
	2e-56	cd00668, Ile_Leu_Val_MetRS_core, This is the catalytic core domain of isoleucyl, leucyl, valyl and methioninyl tRNA synthetases. These class I enzymes are all monomers. However, in some species, MetRS functions as a homodimer, as a result of an additional C-terminal domain. These enzymes aminoacylate the 2'-OH of the nucleotide at the 3' of the appropriate tRNA. The core domain is based on the Rossman fold and is responsible for the ATP-dependent formation of the enzyme bound aminoacyl-adenylate. It contains the characteristic class I HIGH and KMSKS motifs, which are involved in ATP binding. Enzymes in this subfamily share an insertion in the core domain, which is subject to both deletions and rearrangements. This editing region hydrolyzes mischarged cognate tRNAs and thus prevents the incorporation of chemically similar amino acids. MetRS has a significantly shorter insertion, which lacks the editing function..
	4e-42	cd00812, LeuRS_core, This is the catalytic core domain of leucyl tRNA synthetase (LeuRS). This class I enzyme is a monomer, which aminoacylates the 2'-OH of the nucleotide at the 3' of the appropriate tRNA. The core domain is based on the Rossman fold and is responsible for the ATP-dependent formation of the enzyme bound aminoacyl-adenylate. It contains the characteristic class I HIGH and KMSKS motifs, which are involved in ATP binding. In Aquifex aeolicus, the gene encoding LeuRS is split in two, just before the KMSKS motif. Consequently, LeuRS is a heterodimer, which likely superimposes with the LeuRS monomer found in most other organisms. LeuRS has an insertion in the core domain, which is subject to both deletions and rearrangements and thus differs between prokaryotic LeuRS and archaeal/eukaryotic LeuRS. This editing region hydrolyzes mischarged cognate tRNAs and thus prevents the incorporation of chemically similar amino acids..
	4e-38	cd00817, ValRS_core, This is the catalytic core domain of valine amino-acyl tRNA synthetases (ValRS) . This enzyme is a monomer, which aminoacylates the 2'-OH of the nucleotide at the 3' of the appropriate tRNA. The core domain is based on the Rossman fold and is responsible for the ATP-dependent formation of the enzyme bound aminoacyl-adenylate. It contains the characteristic class I HIGH and KMSKS motifs, which are involved in ATP binding. ValRS has an insertion in the core domain, which is subject to both deletions and rearrangements. This editing region hydrolyzes mischarged cognate tRNAs and thus prevents the incorporation of chemically similar amino acids..
	6e-38	cd00818, IleRS_core, This is the catalytic core domain of isoleucine amino-acyl tRNA synthetases (IleRS) . This class I enzyme is a monomer, which aminoacylates the 2'-OH of the nucleotide at the 3' of the appropriate tRNA. The core domain is based on the Rossman fold and is responsible for the ATP-dependent formation of the enzyme bound aminoacyl-adenylate. It contains the characteristic class I HIGH and KMSKS motifs, which are involved in ATP binding. IleRS has an insertion in the core domain, which is subject to both deletions and rearrangements. This editing region hydrolyzes mischarged cognate tRNAs and thus prevents the incorporation of chemically similar amino acids..
	3e-29	cd00814, MetRS_core, This is the catalytic core domain of methionine tRNA synthetase (MetRS). This class I enzyme aminoacylates the 2'-OH of the nucleotide at the 3' of the appropriate tRNA. MetRS, which consists of the core domain and a anti-codon binding domain functions as a monomer. However, in some species, the anti-codon binding domain is followed by an EMAP domain. In this case, MetRS functions as a homodimer. The core domain is based on the Rossman fold and is responsible for the ATP-dependent formation of the enzyme bound aminoacyl-adenylate. It contains the characteristic class I HIGH and KMSKS motifs, which are involved in ATP binding. As a result of a deletion event, MetRS has a significantly shorter core domain insertion that IleRS, ValRS, and LeuR. Consequently, the MetRS insertion lacks the editing function..
	7e-29	COG0143, MetG, Methionyl-tRNA synthetase [Translation, ribosomal structure and biogenesis].
	1e-23	cd00802, class_I_aaRS_core, Class I amino acyl-tRNA synthetase (aaRS) catalytic core domain. These enzymes are mostly monomers, which aminoacylate the 2'-OH of the nucleotide at the 3' of the appropriate tRNA. The core domain is based on the Rossman fold and is responsible for the ATP-dependent formation of the enzyme bound aminoacyl-adenylate. It contains the characteristic class I HIGH and KMSKS motifs, which are involved in ATP binding..
	5e-20	cd00816, LeuRS_core_euk_arch, This is the catalytic core domain of archaeal/eukaryotic leucyl tRNA synthetase (LeuRS). This class I enzyme is a monomer, which aminoacylates the 2'-OH of the nucleotide at the 3' of the appropriate tRNA. The core domain is based on the Rossman fold and is responsible for the ATP-dependent formation of the enzyme bound aminoacyl-adenylate. It contains the characteristic class I HIGH and KMSKS motifs, which are involved in ATP binding. LeuRS has an insertion in the core domain, which is subject to both deletions and rearrangements and thus differs between prokaryotic LeuRS and archaeal/eukaryotic LeuRS. This editing region hydrolyzes mischarged cognate tRNAs and thus prevents the incorporation of chemically similar amino acids..
----------------------------------------------------
candidate #124:	b1778
likelihood ratios: Total 1.1e+09; Clust 3.8,8.7,4.6; BLAST 6.6,22.5,2.3; KEGG 4.5,9.9,3.1; ExprEco 5.6,2.6,2.8; ExprSce 3.3,1.3,1.0; FusE2 1.0,0.9,0.9; FusE5 1.0,1.0,1.0; FusE10 ,,;
gene name: b1778	 (NP_416292)	gi: 16129732	length: 137aa
description: methionine sulfoxide reductase [Escherichia coli K12].
coverage: Archaea[2e-35] Bacteria[2e-80] Eukaryota[1e-39]
conserved domains: (Evalue, description)
	2e-53	pfam01641, SelR, SelR domain. Methionine sulfoxide reduction is an important process, by which cells regulate biological processes and cope with oxidative stress. MsrA, a protein involved in the reduction of methionine sulfoxides in proteins, has been known for four decades and has been extensively characterised with respect to structure and function. However, recent studies revealed that MsrA is only specific for methionine-S-sulfoxides. Because oxidised methionines occur in a mixture of R and S isomers in vivo, it was unclear how stereo-specific MsrA could be responsible for the reduction of all protein methionine sulfoxides. It appears that a second methionine sulfoxide reductase, SelR , evolved that is specific for methionine-R-sulfoxides, the activity that is different but complementary to that of MsrA. Thus, these proteins, working together, could reduce both stereoisomers of methionine sulfoxide. This domain is found both in SelR proteins and fused with the peptide methionine sulfoxide reductase enzymatic domain pfam01625. The domain has two conserved cysteine and histidines. The domain binds both selenium and zinc. The final cysteine is found to be replaced by the rare amino acid selenocysteine in some members of the family. This family has methionine-R-sulfoxide reductase activity..
----------------------------------------------------
candidate #125:	b3170
likelihood ratios: Total 1.1e+09; Clust 9.6,6.9,6.5; BLAST 4.1,4.3,7.7; KEGG 5.9,6.3,5.8; ExprEco 6.2,4.3,2.2; ExprSce 1.2,1.1,1.0; FusE2 1.0,1.0,1.0; FusE5 1.0,1.0,1.0; FusE10 ,,;
gene name: b3170	 (NP_417639)	gi: 49176321	length: 152aa
description: hypothetical protein b3170 [Escherichia coli K12].
coverage: Bacteria[2e-80]
conserved domains: (Evalue, description)
	3e-42	pfam02576, DUF150, Uncharacterised BCR, YhbC family COG0779..
----------------------------------------------------
candidate #126:	b1917
likelihood ratios: Total 1.1e+09; Clust 1.7,2.1,2.6; BLAST 8.8,119.6,6.1; KEGG 7.0,8.9,8.6; ExprEco 1.2,1.0,1.3; ExprSce 1.0,1.0,1.0; FusE2 2.6,1.0,0.4; FusE5 6.4,3.6,0.8; FusE10 ,,;
gene name: b1917	 (NP_416427)	gi: 16129864	length: 250aa
description: putative ATP-binding component of a transport system [Escherichia coli K12].
coverage: Archaea[2e-68] Bacteria[1e-134] Eukaryota[9e-64]
conserved domains: (Evalue, description)
	1e-106	COG1126, GlnQ, ABC-type polar amino acid transport system, ATPase component [Amino acid transport and metabolism].
	4e-81	COG4598, HisP, ABC-type histidine transport system, ATPase component [Amino acid transport and metabolism].
	5e-66	COG1135, AbcC, ABC-type metal ion transport system, ATPase component [Inorganic ion transport and metabolism].
	2e-64	COG4161, ArtP, ABC-type arginine transport system, ATPase component [Amino acid transport and metabolism].
	5e-58	COG3842, PotA, ABC-type spermidine/putrescine transport systems, ATPase components [Amino acid transport and metabolism].
	7e-58	COG1136, SalX, ABC-type antimicrobial peptide transport system, ATPase component [Defense mechanisms].
	3e-55	cd00267, ABC_ATPase, ABC (ATP-binding cassette) transporter nucleotide-binding domain; ABC transporters are a large family of proteins involved in the transport of a wide variety of different compounds, like sugars, ions, peptides and more complex organic molecules. The nucleotide binding domain shows the highest similarity between all members of the family. ABC transporters are a subset of nucleotide hydrolases that contain a signature motif, Q-loop, and H-loop/switch region in addition to the Walker A motif/P-loop andWalker B motif commonly found in a number of ATP- and GTP-binding and hydrolyzing proteins..
	7e-55	COG1123, COG1123, ATPase components of various ABC-type transport systems, contain duplicated ATPase [General function prediction only].
	5e-54	COG1122, CbiO, ABC-type cobalt transport system, ATPase component [Inorganic ion transport and metabolism].
	7e-54	COG1125, OpuBA, ABC-type proline/glycine betaine transport systems, ATPase components [Amino acid transport and metabolism].
	7e-54	COG1117, PstB, ABC-type phosphate transport system, ATPase component [Inorganic ion transport and metabolism].
	9e-54	COG1116, TauB, ABC-type nitrate/sulfonate/bicarbonate transport system, ATPase component [Inorganic ion transport and metabolism].
	9e-53	COG3839, MalK, ABC-type sugar transport systems, ATPase components [Carbohydrate transport and metabolism].
	2e-52	COG3638, COG3638, ABC-type phosphate/phosphonate transport system, ATPase component [Inorganic ion transport and metabolism].
	2e-52	COG4608, AppF, ABC-type oligopeptide transport system, ATPase component [Amino acid transport and metabolism].
	2e-51	COG1118, CysA, ABC-type sulfate/molybdate transport systems, ATPase component [Inorganic ion transport and metabolism].
	2e-50	COG1131, CcmA, ABC-type multidrug transport system, ATPase component [Defense mechanisms].
	7e-50	COG0444, DppD, ABC-type dipeptide/oligopeptide/nickel transport system, ATPase component [Amino acid transport and metabolism / Inorganic ion transport and metabolism].
	3e-49	COG4175, ProV, ABC-type proline/glycine betaine transport system, ATPase component [Amino acid transport and metabolism].
	5e-49	COG1127, Ttg2A, ABC-type transport system involved in resistance to organic solvents, ATPase component [Secondary metabolites biosynthesis, transport, and catabolism].
	6e-48	COG1124, DppF, ABC-type dipeptide/oligopeptide/nickel transport system, ATPase component [Amino acid transport and metabolism / Inorganic ion transport and metabolism].
	1e-47	COG2884, FtsE, Predicted ATPase involved in cell division [Cell division and chromosome partitioning].
	4e-46	pfam00005, ABC_tran, ABC transporter. ABC transporters for a large family of proteins responsible for translocation of a variety of compounds across biological membranes. ABC transporters are the largest family of proteins in many completely sequenced bacteria. ABC transporters are composed of two copies of this domain and two copies of a transmembrane domain pfam00664. These four domains may belong to a single polypeptide, or belong in different polypeptide chains..
	3e-45	COG0411, LivG, ABC-type branched-chain amino acid transport systems, ATPase component [Amino acid transport and metabolism].
	6e-44	COG1120, FepC, ABC-type cobalamin/Fe3+-siderophores transport systems, ATPase components [Inorganic ion transport and metabolism / Coenzyme metabolism].
	4e-43	COG4172, COG4172, ABC-type uncharacterized transport system, duplicated ATPase component [General function prediction only].
	3e-42	COG0410, LivF, ABC-type branched-chain amino acid transport systems, ATPase component [Amino acid transport and metabolism].
	4e-42	COG4181, COG4181, Predicted ABC-type transport system involved in lysophospholipase L1 biosynthesis, ATPase component [Secondary metabolites biosynthesis, transport, and catabolism].
	2e-41	COG1129, MglA, ABC-type sugar transport system, ATPase component [Carbohydrate transport and metabolism].
	3e-41	COG2274, SunT, ABC-type bacteriocin/lantibiotic exporters, contain an N-terminal double-glycine peptidase domain [Defense mechanisms].
	6e-41	COG1121, ZnuC, ABC-type Mn/Zn transport systems, ATPase component [Inorganic ion transport and metabolism].
	2e-39	COG3840, ThiQ, ABC-type thiamine transport system, ATPase component [Coenzyme metabolism].
	1e-37	COG3845, COG3845, ABC-type uncharacterized transport systems, ATPase components [General function prediction only].
	7e-37	COG4988, CydD, ABC-type transport system involved in cytochrome bd biosynthesis, ATPase and permease components [Energy production and conversion / Posttranslational modification, protein turnover, chaperones].
	1e-34	COG1137, YhbG, ABC-type (unclassified) transport system, ATPase component [General function prediction only].
	1e-34	COG4525, TauB, ABC-type taurine transport system, ATPase component [Inorganic ion transport and metabolism].
	2e-34	COG1132, MdlB, ABC-type multidrug transport system, ATPase and permease components [Defense mechanisms].
	1e-33	COG4559, COG4559, ABC-type hemin transport system, ATPase component [Inorganic ion transport and metabolism].
	8e-33	COG4987, CydC, ABC-type transport system involved in cytochrome bd biosynthesis, fused ATPase and permease components [Energy production and conversion / Posttranslational modification, protein turnover, chaperones].
	1e-32	COG4148, ModC, ABC-type molybdate transport system, ATPase component [Inorganic ion transport and metabolism].
	9e-31	COG4107, PhnK, ABC-type phosphonate transport system, ATPase component [Inorganic ion transport and metabolism].
	5e-30	COG4152, COG4152, ABC-type uncharacterized transport system, ATPase component [General function prediction only].
	6e-30	COG4604, CeuD, ABC-type enterochelin transport system, ATPase component [Inorganic ion transport and metabolism].
	1e-29	COG1119, ModF, ABC-type molybdenum transport system, ATPase component/photorepair protein PhrA [Inorganic ion transport and metabolism].
	2e-28	COG4555, NatA, ABC-type Na+ transport system, ATPase component [Energy production and conversion / Inorganic ion transport and metabolism].
	3e-28	COG4167, SapF, ABC-type antimicrobial peptide transport system, ATPase component [Defense mechanisms].
	8e-28	COG4778, PhnL, ABC-type phosphonate transport system, ATPase component [Inorganic ion transport and metabolism].
	3e-27	COG5265, ATM1, ABC-type transport system involved in Fe-S cluster assembly, permease and ATPase components [Posttranslational modification, protein turnover, chaperones].
	3e-27	COG0488, Uup, ATPase components of ABC transporters with duplicated ATPase domains [General function prediction only].
	7e-27	COG4618, ArpD, ABC-type protease/lipase transport system, ATPase and permease components [General function prediction only].
	2e-26	COG4619, COG4619, ABC-type uncharacterized transport system, ATPase component [General function prediction only].
	2e-25	COG1134, TagH, ABC-type polysaccharide/polyol phosphate transport system, ATPase component [Carbohydrate transport and metabolism / Cell envelope biogenesis, outer membrane].
	3e-25	COG0396, SufC, ABC-type transport system involved in Fe-S cluster assembly, ATPase component [Posttranslational modification, protein turnover, chaperones].
	4e-25	COG4674, COG4674, Uncharacterized ABC-type transport system, ATPase component [General function prediction only].
	7e-24	COG4136, COG4136, ABC-type uncharacterized transport system, ATPase component [General function prediction only].
	5e-23	COG4133, CcmA, ABC-type transport system involved in cytochrome c biogenesis, ATPase component [Posttranslational modification, protein turnover, chaperones].
	4e-22	COG1101, PhnK, ABC-type uncharacterized transport system, ATPase component [General function prediction only].
	6e-19	COG4586, COG4586, ABC-type uncharacterized transport system, ATPase component [General function prediction only].
	1e-18	COG4178, COG4178, ABC-type uncharacterized transport system, permease and ATPase components [General function prediction only].
	9e-18	COG4615, PvdE, ABC-type siderophore export system, fused ATPase and permease components [Secondary metabolites biosynthesis, transport, and catabolism / Inorganic ion transport and metabolism].
	2e-17	COG4170, SapD, ABC-type antimicrobial peptide transport system, ATPase component [Defense mechanisms].
	1e-15	COG2401, COG2401, ABC-type ATPase fused to a predicted acetyltransferase domain [General function prediction only].
	1e-14	COG1245, COG1245, Predicted ATPase, RNase L inhibitor (RLI) homolog [General function prediction only].
	1e-12	COG4138, BtuD, ABC-type cobalamin transport system, ATPase component [Coenzyme metabolism].
----------------------------------------------------
candidate #127:	b1449
likelihood ratios: Total 1.1e+09; Clust 7.4,2.2,1.8; BLAST 5.1,2.7,47.3; KEGG 59.5,1.5,81.9; ExprEco 1.8,1.3,2.1; ExprSce 1.3,1.2,1.3; FusE2 1.2,0.7,2.3; FusE5 1.3,0.8,0.4; FusE10 ,,;
gene name: b1449	 (NP_415966)	gi: 49176111	length: 376aa
description: putative dehydrogenase, NAD(P)-binding [Escherichia coli K12].
coverage: Archaea[6e-80] Bacteria[0.0] Eukaryota[4e-66]
conserved domains: (Evalue, description)
	1e-158	COG2130, COG2130, Putative NADP-dependent oxidoreductases [General function prediction only].
	9e-31	COG0604, Qor, NADPH:quinone reductase and related Zn-dependent oxidoreductases [Energy production and conversion / General function prediction only].
	6e-29	pfam00107, ADH_zinc_N, Zinc-binding dehydrogenase..
	4e-14	COG1064, AdhP, Zn-dependent alcohol dehydrogenases [General function prediction only].
	8e-11	COG1063, Tdh, Threonine dehydrogenase and related Zn-dependent dehydrogenases [Amino acid transport and metabolism / General function prediction only].
----------------------------------------------------
candidate #128:	b4200
likelihood ratios: Total 1.1e+09; Clust 7.0,9.7,2.8; BLAST 4.2,3.9,3.9; KEGG 8.9,4.1,2.5; ExprEco 20.0,19.9,2.5; ExprSce 1.0,1.0,1.0; FusE2 1.0,1.0,1.0; FusE5 1.0,1.0,1.0; FusE10 ,,;
gene name: b4200	 (NP_418621)	gi: 16132022	length: 131aa
description: 30S ribosomal subunit protein S6 [Escherichia coli K12].
coverage: Bacteria[1e-70] Eukaryota[2e-18]
conserved domains: (Evalue, description)
	2e-35	COG0360, RpsF, Ribosomal protein S6 [Translation, ribosomal structure and biogenesis].
	2e-28	pfam01250, Ribosomal_S6, Ribosomal protein S6..
----------------------------------------------------
candidate #129:	b1117
likelihood ratios: Total 1.0e+09; Clust 2.8,8.9,6.0; BLAST 2.6,8.8,2.3; KEGG 9.1,5.8,2.6; ExprEco 2.7,1.9,4.0; ExprSce 1.0,1.0,1.0; FusE2 2.9,3.2,1.3; FusE5 2.4,2.5,0.6; FusE10 ,,;
gene name: b1117	 (NP_415635)	gi: 49176080	length: 228aa
description: putative ATP-binding component of a transport system [Escherichia coli K12].
coverage: Archaea[5e-57] Bacteria[1e-124] Eukaryota[9e-46]
conserved domains: (Evalue, description)
	2e-80	COG1136, SalX, ABC-type antimicrobial peptide transport system, ATPase component [Defense mechanisms].
	7e-60	COG2884, FtsE, Predicted ATPase involved in cell division [Cell division and chromosome partitioning].
	1e-59	COG4181, COG4181, Predicted ABC-type transport system involved in lysophospholipase L1 biosynthesis, ATPase component [Secondary metabolites biosynthesis, transport, and catabolism].
	2e-52	COG1135, AbcC, ABC-type metal ion transport system, ATPase component [Inorganic ion transport and metabolism].
	6e-49	cd00267, ABC_ATPase, ABC (ATP-binding cassette) transporter nucleotide-binding domain; ABC transporters are a large family of proteins involved in the transport of a wide variety of different compounds, like sugars, ions, peptides and more complex organic molecules. The nucleotide binding domain shows the highest similarity between all members of the family. ABC transporters are a subset of nucleotide hydrolases that contain a signature motif, Q-loop, and H-loop/switch region in addition to the Walker A motif/P-loop andWalker B motif commonly found in a number of ATP- and GTP-binding and hydrolyzing proteins..
	2e-48	COG3842, PotA, ABC-type spermidine/putrescine transport systems, ATPase components [Amino acid transport and metabolism].
	3e-48	COG3839, MalK, ABC-type sugar transport systems, ATPase components [Carbohydrate transport and metabolism].
	5e-48	COG1123, COG1123, ATPase components of various ABC-type transport systems, contain duplicated ATPase [General function prediction only].
	2e-47	COG1116, TauB, ABC-type nitrate/sulfonate/bicarbonate transport system, ATPase component [Inorganic ion transport and metabolism].
	4e-47	COG1126, GlnQ, ABC-type polar amino acid transport system, ATPase component [Amino acid transport and metabolism].
	9e-47	COG4608, AppF, ABC-type oligopeptide transport system, ATPase component [Amino acid transport and metabolism].
	1e-46	COG3638, COG3638, ABC-type phosphate/phosphonate transport system, ATPase component [Inorganic ion transport and metabolism].
	9e-46	COG1131, CcmA, ABC-type multidrug transport system, ATPase component [Defense mechanisms].
	1e-44	COG0444, DppD, ABC-type dipeptide/oligopeptide/nickel transport system, ATPase component [Amino acid transport and metabolism / Inorganic ion transport and metabolism].
	3e-44	COG1124, DppF, ABC-type dipeptide/oligopeptide/nickel transport system, ATPase component [Amino acid transport and metabolism / Inorganic ion transport and metabolism].
	5e-44	COG1120, FepC, ABC-type cobalamin/Fe3+-siderophores transport systems, ATPase components [Inorganic ion transport and metabolism / Coenzyme metabolism].
	2e-43	COG1127, Ttg2A, ABC-type transport system involved in resistance to organic solvents, ATPase component [Secondary metabolites biosynthesis, transport, and catabolism].
	2e-41	COG1125, OpuBA, ABC-type proline/glycine betaine transport systems, ATPase components [Amino acid transport and metabolism].
	2e-41	COG1122, CbiO, ABC-type cobalt transport system, ATPase component [Inorganic ion transport and metabolism].
	3e-41	pfam00005, ABC_tran, ABC transporter. ABC transporters for a large family of proteins responsible for translocation of a variety of compounds across biological membranes. ABC transporters are the largest family of proteins in many completely sequenced bacteria. ABC transporters are composed of two copies of this domain and two copies of a transmembrane domain pfam00664. These four domains may belong to a single polypeptide, or belong in different polypeptide chains..
	4e-40	COG1118, CysA, ABC-type sulfate/molybdate transport systems, ATPase component [Inorganic ion transport and metabolism].
	2e-39	COG1121, ZnuC, ABC-type Mn/Zn transport systems, ATPase component [Inorganic ion transport and metabolism].
	1e-38	COG1129, MglA, ABC-type sugar transport system, ATPase component [Carbohydrate transport and metabolism].
	1e-38	COG4175, ProV, ABC-type proline/glycine betaine transport system, ATPase component [Amino acid transport and metabolism].
	3e-37	COG0411, LivG, ABC-type branched-chain amino acid transport systems, ATPase component [Amino acid transport and metabolism].
	1e-36	COG4988, CydD, ABC-type transport system involved in cytochrome bd biosynthesis, ATPase and permease components [Energy production and conversion / Posttranslational modification, protein turnover, chaperones].
	1e-35	COG4172, COG4172, ABC-type uncharacterized transport system, duplicated ATPase component [General function prediction only].
	4e-34	COG4598, HisP, ABC-type histidine transport system, ATPase component [Amino acid transport and metabolism].
	5e-34	COG4525, TauB, ABC-type taurine transport system, ATPase component [Inorganic ion transport and metabolism].
	1e-33	COG2274, SunT, ABC-type bacteriocin/lantibiotic exporters, contain an N-terminal double-glycine peptidase domain [Defense mechanisms].
	4e-33	COG4987, CydC, ABC-type transport system involved in cytochrome bd biosynthesis, fused ATPase and permease components [Energy production and conversion / Posttranslational modification, protein turnover, chaperones].
	1e-32	COG0410, LivF, ABC-type branched-chain amino acid transport systems, ATPase component [Amino acid transport and metabolism].
	2e-32	COG3845, COG3845, ABC-type uncharacterized transport systems, ATPase components [General function prediction only].
	1e-30	COG4619, COG4619, ABC-type uncharacterized transport system, ATPase component [General function prediction only].
	2e-30	COG1132, MdlB, ABC-type multidrug transport system, ATPase and permease components [Defense mechanisms].
	7e-30	COG4161, ArtP, ABC-type arginine transport system, ATPase component [Amino acid transport and metabolism].
	2e-29	COG4559, COG4559, ABC-type hemin transport system, ATPase component [Inorganic ion transport and metabolism].
	9e-29	COG4107, PhnK, ABC-type phosphonate transport system, ATPase component [Inorganic ion transport and metabolism].
	4e-28	COG3840, ThiQ, ABC-type thiamine transport system, ATPase component [Coenzyme metabolism].
	4e-27	COG1119, ModF, ABC-type molybdenum transport system, ATPase component/photorepair protein PhrA [Inorganic ion transport and metabolism].
	4e-27	COG4778, PhnL, ABC-type phosphonate transport system, ATPase component [Inorganic ion transport and metabolism].
	5e-27	COG1117, PstB, ABC-type phosphate transport system, ATPase component [Inorganic ion transport and metabolism].
	3e-26	COG1137, YhbG, ABC-type (unclassified) transport system, ATPase component [General function prediction only].
	8e-26	COG4167, SapF, ABC-type antimicrobial peptide transport system, ATPase component [Defense mechanisms].
	9e-26	COG4555, NatA, ABC-type Na+ transport system, ATPase component [Energy production and conversion / Inorganic ion transport and metabolism].
	2e-25	COG4148, ModC, ABC-type molybdate transport system, ATPase component [Inorganic ion transport and metabolism].
	1e-24	COG0488, Uup, ATPase components of ABC transporters with duplicated ATPase domains [General function prediction only].
	4e-24	COG4604, CeuD, ABC-type enterochelin transport system, ATPase component [Inorganic ion transport and metabolism].
	4e-24	COG4618, ArpD, ABC-type protease/lipase transport system, ATPase and permease components [General function prediction only].
	1e-23	COG4136, COG4136, ABC-type uncharacterized transport system, ATPase component [General function prediction only].
	2e-22	COG4170, SapD, ABC-type antimicrobial peptide transport system, ATPase component [Defense mechanisms].
	7e-22	COG1101, PhnK, ABC-type uncharacterized transport system, ATPase component [General function prediction only].
	1e-21	COG1134, TagH, ABC-type polysaccharide/polyol phosphate transport system, ATPase component [Carbohydrate transport and metabolism / Cell envelope biogenesis, outer membrane].
	2e-21	COG4674, COG4674, Uncharacterized ABC-type transport system, ATPase component [General function prediction only].
	6e-21	COG5265, ATM1, ABC-type transport system involved in Fe-S cluster assembly, permease and ATPase components [Posttranslational modification, protein turnover, chaperones].
	4e-20	COG4152, COG4152, ABC-type uncharacterized transport system, ATPase component [General function prediction only].
	8e-20	COG4133, CcmA, ABC-type transport system involved in cytochrome c biogenesis, ATPase component [Posttranslational modification, protein turnover, chaperones].
	8e-20	COG4178, COG4178, ABC-type uncharacterized transport system, permease and ATPase components [General function prediction only].
	1e-19	COG4586, COG4586, ABC-type uncharacterized transport system, ATPase component [General function prediction only].
	2e-19	COG0396, SufC, ABC-type transport system involved in Fe-S cluster assembly, ATPase component [Posttranslational modification, protein turnover, chaperones].
	3e-17	COG4615, PvdE, ABC-type siderophore export system, fused ATPase and permease components [Secondary metabolites biosynthesis, transport, and catabolism / Inorganic ion transport and metabolism].
	2e-15	COG1245, COG1245, Predicted ATPase, RNase L inhibitor (RLI) homolog [General function prediction only].
	6e-15	COG2401, COG2401, ABC-type ATPase fused to a predicted acetyltransferase domain [General function prediction only].
	1e-13	COG4138, BtuD, ABC-type cobalamin transport system, ATPase component [Coenzyme metabolism].
----------------------------------------------------
candidate #130:	b0912
likelihood ratios: Total 1.0e+09; Clust 42.1,5.1,7.1; BLAST 2.3,2.5,2.0; KEGG 6.2,5.4,2.0; ExprEco 53.4,3.0,7.7; ExprSce 1.0,1.0,1.0; FusE2 1.0,0.9,0.8; FusE5 1.0,1.0,1.0; FusE10 ,,;
gene name: b0912	 (NP_415432)	gi: 16128879	length: 94aa
description: integration host factor (IHF), beta subunit, site-specific recombination [Escherichia coli K12].
coverage: Bacteria[4e-48] Eukaryota[1e-11]
conserved domains: (Evalue, description)
	3e-27	pfam00216, Bac_DNA_binding, Bacterial DNA-binding protein..
	3e-26	smart00411, BHL, bacterial (prokaryotic) histone like domain; .
----------------------------------------------------
candidate #131:	b3735
likelihood ratios: Total 9.6e+08; Clust 8.2,24.6,2.9; BLAST 5.3,2.9,1.9; KEGG 14.3,4.4,2.3; ExprEco 8.2,14.5,2.6; ExprSce 1.1,1.5,1.1; FusE2 1.0,0.9,0.9; FusE5 1.0,1.0,1.0; FusE10 ,,;
gene name: b3735	 (NP_418191)	gi: 16131603	length: 177aa
description: membrane-bound ATP synthase, F1 sector, delta-subunit [Escherichia coli K12].
coverage: Bacteria[3e-91] Eukaryota[1e-12]
conserved domains: (Evalue, description)
	2e-43	COG0712, AtpH, F0F1-type ATP synthase, delta subunit (mitochondrial oligomycin sensitivity protein) [Energy production and conversion].
	1e-40	pfam00213, OSCP, ATP synthase delta (OSCP) subunit. The ATP D subunit from E. coli is the same as the OSCP subunit which is this family. The ATP D subunit from metazoa are found in family pfam00401..
----------------------------------------------------
candidate #132:	b4161
likelihood ratios: Total 9.5e+08; Clust 4.7,49.1,3.0; BLAST 3.2,8.4,3.4; KEGG 7.8,16.8,6.0; ExprEco 3.9,3.0,3.0; ExprSce 1.0,1.0,1.0; FusE2 1.0,0.8,0.6; FusE5 1.0,1.0,1.0; FusE10 ,,;
gene name: b4161	 (NP_418585)	gi: 49176465	length: 337aa
description: putative enzyme [Escherichia coli K12].
coverage: Archaea[6e-33] Bacteria[0.0] Eukaryota[1e-24]
conserved domains: (Evalue, description)
	1e-103	COG1162, COG1162, Predicted GTPases [General function prediction only].
	2e-62	pfam03193, DUF258, Protein of unknown function, DUF258..
----------------------------------------------------
candidate #133:	b3912
likelihood ratios: Total 9.5e+08; Clust 7.7,3.3,2.0; BLAST 5.2,5.9,2.2; KEGG 8.7,7.4,6.7; ExprEco 3.8,9.1,3.6; ExprSce 1.0,1.0,1.0; FusE2 3.8,1.3,0.6; FusE5 3.7,1.2,0.4; FusE10 ,,;
gene name: b3912	 (NP_418348)	gi: 16131752	length: 232aa
description: response regulator in two-component regulatory system with CpxA, regulates expression of stress-related genes (OmpR family) [Escherichia coli K12].
coverage: Archaea[9e-23] Bacteria[1e-128] Eukaryota[5e-39]
conserved domains: (Evalue, description)
	2e-62	COG0745, OmpR, Response regulators consisting of a CheY-like receiver domain and a winged-helix DNA-binding domain [Signal transduction mechanisms / Transcription].
	5e-28	cd00156, REC, Signal receiver domain; originally thought to be unique to bacteria (CheY, OmpR, NtrC, and PhoB), now recently identified in eukaroytes ETR1 Arabidopsis thaliana; this domain receives the signal from the sensor partner in a two-component systems; contains a phosphoacceptor site that is phosphorylated by histidine kinase homologs; usually found N-terminal to a DNA binding effector domain; forms homodimers.
	3e-23	COG2204, AtoC, Response regulator containing CheY-like receiver, AAA-type ATPase, and DNA-binding domains [Signal transduction mechanisms].
	6e-23	cd00383, trans_reg_C, Effector domain of response regulator. Bacteria and certain eukaryotes like protozoa and higher plants use two-component signal transduction systems to detect and respond to changes in the environment. The system consists of a sensor histidine kinase and a response regulator. The former autophosphorylates in a histidine residue on detecting an external stimulus. The phosphate is then transferred to an invariant aspartate residue in a highly conserved receiver domain of the response regulator. Phosphorylation activates a variable effector domain of the response regulator, which triggers the cellular response. The C-terminal effector domain contains DNA and RNA polymerase binding sites. Several dimers or monomers bind head to tail to small tandem repeats upstream of the genes. The RNA polymerase binding sites interact with the alpha or sigma subunite of RNA polymerase..
	4e-22	COG3706, PleD, Response regulator containing a CheY-like receiver domain and a GGDEF domain [Signal transduction mechanisms].
	5e-21	COG3437, COG3437, Response regulator containing a CheY-like receiver domain and an HD-GYP domain [Transcription / Signal transduction mechanisms].
	8e-19	COG2197, CitB, Response regulator containing a CheY-like receiver domain and an HTH DNA-binding domain [Signal transduction mechanisms / Transcription].
	6e-17	COG4565, CitB, Response regulator of citrate/malate metabolism [Transcription / Signal transduction mechanisms].
	5e-16	pfam00486, Trans_reg_C, Transcriptional regulatory protein, C terminal..
	2e-15	COG4753, COG4753, Response regulator containing CheY-like receiver domain and AraC-type DNA-binding domain [Signal transduction mechanisms].
	3e-14	COG2201, CheB, Chemotaxis response regulator containing a CheY-like receiver domain and a methylesterase domain [Cell motility and secretion / Signal transduction mechanisms].
	4e-13	COG4566, TtrR, Response regulator [Signal transduction mechanisms].
	8e-12	COG4567, COG4567, Response regulator consisting of a CheY-like receiver domain and a Fis-type HTH domain [Signal transduction mechanisms / Transcription].
	4e-11	COG3710, CadC, DNA-binding winged-HTH domains [Transcription].
----------------------------------------------------
candidate #134:	b0620
likelihood ratios: Total 9.5e+08; Clust 8.9,1.7,1.5; BLAST 3.9,7.0,9.3; KEGG 3.8,94.5,9.0; ExprEco 1.7,1.4,1.2; ExprSce 1.0,1.0,1.0; FusE2 4.0,1.3,0.6; FusE5 7.5,1.4,0.5; FusE10 ,,;
gene name: b0620	 (NP_415153)	gi: 16128603	length: 226aa
description: response regulator in two-component regulatory system with DpiB, regulation of citrate fermentation and of plasmid inheritance (OmpR family) [Escherichia coli K12].
coverage: Bacteria[1e-126]
conserved domains: (Evalue, description)
	1e-87	COG4565, CitB, Response regulator of citrate/malate metabolism [Transcription / Signal transduction mechanisms].
	2e-16	COG2204, AtoC, Response regulator containing CheY-like receiver, AAA-type ATPase, and DNA-binding domains [Signal transduction mechanisms].
	2e-16	cd00156, REC, Signal receiver domain; originally thought to be unique to bacteria (CheY, OmpR, NtrC, and PhoB), now recently identified in eukaroytes ETR1 Arabidopsis thaliana; this domain receives the signal from the sensor partner in a two-component systems; contains a phosphoacceptor site that is phosphorylated by histidine kinase homologs; usually found N-terminal to a DNA binding effector domain; forms homodimers.
----------------------------------------------------
candidate #135:	b3741
likelihood ratios: Total 9.4e+08; Clust 5.7,4.5,2.5; BLAST 4.7,5.6,2.2; KEGG 7.3,4.4,3.1; ExprEco 5.9,6.9,20.2; ExprSce 1.2,1.9,1.7; FusE2 1.0,0.9,0.9; FusE5 1.0,1.0,1.0; FusE10 ,,;
gene name: b3741	 (NP_418197)	gi: 16131609	length: 629aa
description: glucose-inhibited division protein, oxidoreductase-like, FAD/NAD(P)-binding [Escherichia coli K12].
coverage: Bacteria[0.0] Eukaryota[1e-163]
conserved domains: (Evalue, description)
	0.0	COG0445, GidA, NAD/FAD-utilizing enzyme apparently involved in cell division [Cell division and chromosome partitioning].
	1e-176	pfam01134, GIDA, Glucose inhibited division protein A..
	3e-16	COG1206, Gid, NAD(FAD)-utilizing enzyme possibly involved in translation [Translation, ribosomal structure and biogenesis].
----------------------------------------------------
candidate #136:	b0407
likelihood ratios: Total 9.3e+08; Clust 3.4,11.2,6.2; BLAST 3.6,3.9,3.6; KEGG 5.3,4.6,2.9; ExprEco 8.9,23.2,5.3; ExprSce 1.0,1.0,1.0; FusE2 1.0,1.0,1.0; FusE5 1.0,1.0,1.0; FusE10 ,,;
gene name: b0407	 (NP_414941)	gi: 16128392	length: 110aa
description: preprotein translocase, auxillary membrane component (General Secretory Pathway) [Escherichia coli K12].
coverage: Bacteria[1e-54]
conserved domains: (Evalue, description)
	1e-26	pfam02699, YajC, Preprotein translocase subunit. See..
	2e-26	COG1862, YajC, Preprotein translocase subunit YajC [Intracellular trafficking and secretion].
----------------------------------------------------
candidate #137:	b3644
likelihood ratios: Total 9.2e+08; Clust 14.7,45.5,9.3; BLAST 2.5,2.9,2.5; KEGG 3.2,3.5,2.2; ExprEco 11.2,16.4,3.8; ExprSce 1.0,1.0,1.0; FusE2 1.5,0.8,0.4; FusE5 1.0,1.0,1.0; FusE10 ,,;
gene name: b3644	 (NP_418101)	gi: 16131515	length: 287aa
description: putative alpha helix protein [Escherichia coli K12].
coverage: Bacteria[1e-156]
conserved domains: (Evalue, description)
	5e-95	COG1561, COG1561, Uncharacterized stress-induced protein [Function unknown].
	3e-46	pfam03755, YicC_N, YicC-like family, N-terminal region. Family of bacterial proteins. Although poorly characterised, the members of this protein family have been demonstrated to play a role in stationary phase survival. These proteins are not essential during stationary phase..
----------------------------------------------------
candidate #138:	b3155
likelihood ratios: Total 8.9e+08; Clust 16.4,3.4,2.2; BLAST 10.1,9.8,4.9; KEGG 6.8,16.1,15.5; ExprEco 2.2,2.7,2.7; ExprSce 1.0,1.0,1.0; FusE2 1.6,0.8,0.4; FusE5 1.0,1.0,1.0; FusE10 ,,;
gene name: b3155	 (NP_417624)	gi: 16131047	length: 100aa
description: hypothetical protein b3155 [Escherichia coli K12].
coverage: Archaea[6e-13] Bacteria[4e-50]
conserved domains: (Evalue, description)
	7e-27	COG2827, COG2827, Predicted endonuclease containing a URI domain [DNA replication, recombination, and repair].
----------------------------------------------------
candidate #139:	b4386
likelihood ratios: Total 8.6e+08; Clust 2.9,6.6,2.1; BLAST 15.3,51.6,6.8; KEGG 5.6,4.5,5.9; ExprEco 1.9,2.1,3.1; ExprSce 1.2,1.5,1.3; FusE2 1.0,1.0,1.0; FusE5 1.0,1.0,1.0; FusE10 ,,;
gene name: b4386	 (NP_418803)	gi: 16132203	length: 338aa
description: lipoate-protein ligase A [Escherichia coli K12].
coverage: Archaea[1e-18] Bacteria[0.0] Eukaryota[2e-77]
conserved domains: (Evalue, description)
	6e-62	COG0095, LplA, Lipoate-protein ligase A [Coenzyme metabolism].
	4e-19	pfam03099, BPL_LipA_LipB, Biotin/lipoate A/B protein ligase family. This family includes biotin protein ligase, lipoate-protein ligase A and B. Biotin is covalently attached at the active site of certain enzymes that transfer carbon dioxide from bicarbonate to organic acids to form cellular metabolites. Biotin protein ligase (BPL) is the enzyme responsible for attaching biotin to a specific lysine at the active site of biotin enzymes. Each organism probably has only one BPL. Biotin attachment is a two step reaction that results in the formation of an amide linkage between the carboxyl group of biotin and the epsilon-amino group of the modified lysine. Lipoate-protein ligase A (LPLA) catalyses the formation of an amide linkage between lipoic acid and a specific lysine residue in lipoate dependent enzymes..
----------------------------------------------------
candidate #140:	b3733
likelihood ratios: Total 8.5e+08; Clust 8.0,18.9,2.9; BLAST 6.3,11.2,1.9; KEGG 10.9,6.1,2.0; ExprEco 3.9,4.3,1.8; ExprSce 2.2,1.3,1.2; FusE2 1.0,1.0,1.0; FusE5 1.0,1.0,1.0; FusE10 ,,;
gene name: b3733	 (NP_418189)	gi: 16131601	length: 287aa
description: membrane-bound ATP synthase, F1 sector, gamma-subunit [Escherichia coli K12].
coverage: Archaea[1e-13] Bacteria[1e-159] Eukaryota[5e-50]
conserved domains: (Evalue, description)
	1e-111	pfam00231, ATP-synt, ATP synthase..
	1e-108	COG0224, AtpG, F0F1-type ATP synthase, gamma subunit [Energy production and conversion].
----------------------------------------------------
candidate #141:	b1868
likelihood ratios: Total 8.5e+08; Clust 2.0,4.9,3.3; BLAST 90.2,2.3,2.7; KEGG 38.7,6.1,5.9; ExprEco 2.4,2.1,6.7; ExprSce 1.0,1.0,1.0; FusE2 1.0,1.0,1.0; FusE5 1.0,1.0,1.0; FusE10 ,,;
gene name: b1868	 (NP_416382)	gi: 16129821	length: 272aa
description: hypothetical protein b1868 [Escherichia coli K12].
coverage: Archaea[2e-14] Bacteria[1e-162]
conserved domains: (Evalue, description)
	1e-48	pfam01904, DUF72, Protein of unknown function DUF72. The function of this family is unknown..
----------------------------------------------------
candidate #142:	b3165
likelihood ratios: Total 8.4e+08; Clust 16.1,7.3,5.4; BLAST 5.6,4.2,2.1; KEGG 6.9,2.0,1.3; ExprEco 11.7,7.0,2.9; ExprSce 1.6,2.2,1.9; FusE2 1.0,1.0,1.0; FusE5 1.0,1.0,1.0; FusE10 ,,;
gene name: b3165	 (NP_417634)	gi: 16131057	length: 89aa
description: 30S ribosomal subunit protein S15 [Escherichia coli K12].
coverage: Bacteria[2e-43] Eukaryota[8e-13]
conserved domains: (Evalue, description)
	2e-22	pfam00312, Ribosomal_S15, Ribosomal protein S15..
----------------------------------------------------
candidate #143:	b2819
likelihood ratios: Total 8.3e+08; Clust 7.0,9.4,3.5; BLAST 3.1,7.4,5.6; KEGG 2.7,2.0,1.7; ExprEco 310.1,1.1,3.0; ExprSce 2.8,1.5,1.2; FusE2 1.1,0.9,0.7; FusE5 1.0,1.0,1.0; FusE10 ,,;
gene name: b2819	 (NP_417296)	gi: 16130723	length: 608aa
description: DNA helicase, ATP-dependent dsDNA/ssDNA exonuclease V subunit, ssDNA endonuclease [Escherichia coli K12].
coverage: Archaea[8e-17] Bacteria[0.0]
conserved domains: (Evalue, description)
	1e-120	COG0507, RecD, ATP-dependent exoDNAse (exonuclease V), alpha subunit - helicase superfamily I member [DNA replication, recombination, and repair].
----------------------------------------------------
candidate #144:	b1876
likelihood ratios: Total 8.1e+08; Clust 10.1,8.9,13.8; BLAST 12.7,8.6,1.9; KEGG 1.0,1.0,1.0; ExprEco 9.2,4.0,6.1; ExprSce 1.1,3.3,5.0; FusE2 1.0,0.9,0.8; FusE5 1.0,1.0,1.0; FusE10 ,,;
gene name: b1876	 (NP_416390)	gi: 16129828	length: 577aa
description: arginine tRNA synthetase [Escherichia coli K12].
coverage: Archaea[1e-57] Bacteria[0.0] Eukaryota[1e-114]
conserved domains: (Evalue, description)
	0.0	COG0018, ArgS, Arginyl-tRNA synthetase [Translation, ribosomal structure and biogenesis].
	1e-133	pfam00750, tRNA-synt_1d, tRNA synthetases class I (R). Other tRNA synthetase sub-families are too dissimilar to be included. This family includes only arginyl tRNA synthetase..
	1e-104	cd00810, ArgRS_core_K_HIGH, This is the catalytic core domain of Arginyl tRNA synthetase (ArgRS). This class I enzyme is a monomer, which aminoacylates the 2'-OH of the nucleotide at the 3' of the appropriate tRNA. The core domain is based on the Rossman fold and is responsible for the ATP-dependent formation of the enzyme bound aminoacyl-adenylate. Class I aaRS's generally contains both characteristic class I HIGH and KMSKS motifs, which are involved in ATP binding. This subgroup of ArgRS generally lacks the KMSKS motif; however, it has a lysine N-terminal to the HIGH motif, which serves as the functional counterpart to the second lysine of the KMSKS motif..
	3e-31	pfam05746, tRNA-synt_1d_C, DALR anticodon binding domain. This all alpha helical domain is the anticodon binding domain in Arginyl and glycyl tRNA synthetase. This domain is known as the DALR domain after characteristic conserved amino acids..
	3e-27	cd00671, ArgRS_core, This is the catalytic core domain of Arginyl tRNA synthetase (ArgRS). This class I enzyme is a monomer, which aminoacylates the 2'-OH of the nucleotide at the 3' of the appropriate tRNA. The core domain is based on the Rossman fold and is responsible for the ATP-dependent formation of the enzyme bound aminoacyl-adenylate. There are at least three subgroups of ArgRS. One type contains both characteristic class I HIGH and KMSKS motifs, which are involved in ATP binding. The other subtype lacks the KMSKS motif; however, it has a lysine N-terminal to the HIGH motif, which serves as the functional counterpart to the second lysine of the KMSKS motif. A third group, which is found primarily in archaea and a few bacteria, lacks both the KMSKS motif and the HIGH loop lysine..
	4e-24	cd00811, ArgRS_core_arch, This is the catalytic core domain of Arginyl tRNA synthetase (ArgRS). This class I enzyme is a monomer, which aminoacylates the 2'-OH of the nucleotide at the 3' of the appropriate tRNA. The core domain is based on the Rossman fold and is responsible for the ATP-dependent formation of the enzyme bound aminoacyl-adenylate. This subgroup, which is found primarily in archaea and a few bacteria, has the class I characteristic HIGH motif, which is involved in ATP binding, but generally lacks the KMSKS motif. Additionally, it lacks a HIGH loop lysine, which can act as the functional counterpart to the second lysine in the KMSKS motif..
	3e-19	pfam03485, Arg_tRNA_synt_N, Arginyl tRNA synthetase N terminal domain. This domain is found at the amino terminus of Arginyl tRNA synthetase, also called additional domain 1 (Add-1). It is about 140 residues long and it has been suggested that this domain will be involved in tRNA recognition..
	3e-15	cd00802, class_I_aaRS_core, Class I amino acyl-tRNA synthetase (aaRS) catalytic core domain. These enzymes are mostly monomers, which aminoacylate the 2'-OH of the nucleotide at the 3' of the appropriate tRNA. The core domain is based on the Rossman fold and is responsible for the ATP-dependent formation of the enzyme bound aminoacyl-adenylate. It contains the characteristic class I HIGH and KMSKS motifs, which are involved in ATP binding..
	2e-12	cd00809, ArgRS_core_KMSKS, This is the catalytic core domain of Arginyl tRNA synthetase (ArgRS). This class I enzyme is a monomer, which aminoacylates the 2'-OH of the nucleotide at the 3' of the appropriate tRNA. The core domain is based on the Rossman fold and is responsible for the ATP-dependent formation of the enzyme bound aminoacyl-adenylate. This subgroup of ArgRS contains both characteristic class I HIGH and KMSKS motifs, which are involved in ATP binding..
----------------------------------------------------
candidate #145:	b2608
likelihood ratios: Total 8.0e+08; Clust 6.4,13.4,5.8; BLAST 3.7,3.7,3.4; KEGG 4.8,4.3,5.1; ExprEco 8.8,11.1,3.4; ExprSce 1.0,1.0,1.0; FusE2 1.0,1.0,1.0; FusE5 1.0,1.0,1.0; FusE10 ,,;
gene name: b2608	 (NP_417099)	gi: 49176244	length: 185aa
description: 16S rRNA processing protein [Escherichia coli K12].
coverage: Bacteria[1e-105] Eukaryota[4e-08]
conserved domains: (Evalue, description)
	1e-56	COG0806, RimM, RimM protein, required for 16S rRNA processing [Translation, ribosomal structure and biogenesis].
	3e-23	pfam01782, RimM, RimM N-terminal domain. The RimM protein is essential for efficient processing of 16S rRNA. The RimM protein was shown to have affinity for free ribosomal 30S subunits but not for 30S subunits in the 70S ribosomes. This N-terminal domain is found associated with a PRC-barrel domain. .
----------------------------------------------------
candidate #146:	b3863
likelihood ratios: Total 7.9e+08; Clust 4.6,6.8,5.7; BLAST 5.3,23.1,2.9; KEGG 6.9,5.8,1.9; ExprEco 5.9,7.7,4.8; ExprSce 1.0,1.0,1.0; FusE2 1.0,0.9,0.8; FusE5 1.0,1.0,1.0; FusE10 ,,;
gene name: b3863	 (NP_418300)	gi: 16131704	length: 928aa
description: DNA polymerase I, 3' --> 5' polymerase, 5' --> 3' and 3' --> 5' exonuclease [Escherichia coli K12].
coverage: Bacteria[0.0] Eukaryota[1e-90]
conserved domains: (Evalue, description)
	0.0	COG0749, PolA, DNA polymerase I - 3'-5' exonuclease and polymerase domains [DNA replication, recombination, and repair].
	1e-148	pfam00476, DNA_pol_A, DNA polymerase family A..
	2e-90	smart00475, 53EXOc, 5'-3' exonuclease; .
	2e-86	cd00008, 53EXOc, 5'-3' exonuclease; T5 type 5'-3' exonuclease domains may co-occur with DNA polymerase I (Pol I) domains, or be part of Pol I containing complexes. They digest dsDNA and ssDNA, releasing mono-,di- and tri-nucleotides, as well as oligonucleotides, and have also been reported to possess RNase H activity. Also called 5' nuclease family, involved in structure-specific cleavage of flaps formed by Pol I activity (similar to mammalian flap endonuclease I, FEN-1). A single nucleic acid strand may be threaded through the 5' nuclease enzyme before cleavage occurs. The domain binds two divalent metal ions which are necessary for activity..
	7e-84	smart00482, POLAc, DNA polymerase A domain; .
	4e-81	COG0258, Exo, 5'-3' exonuclease (including N-terminal domain of PolI) [DNA replication, recombination, and repair].
	6e-57	pfam02739, 5_3_exonuc_N, 5'-3' exonuclease, N-terminal resolvase-like domain..
	3e-35	pfam01612, 3_5_exonuc, 3'-5' exonuclease. This domain is responsible for the 3'-5' exonuclease proofreading activity of E. coli DNA polymerase I (polI) and other enzymes, it catalyses the hydrolysis of unpaired or mismatched nucleotides. This domain consists of the amino-terminal half of the Klenow fragment in E. coli polI it is also found in the Werner syndrome helicase (WRN), focus forming activity 1 protein (FFA-1) and ribonuclease D (RNase D). Werner syndrome is a human genetic disorder causing premature aging; the WRN protein has helicase activity in the 3'-5' direction. The FFA-1 protein is required for formation of a replication foci and also has helicase activity; it is a homologue of the WRN protein. RNase D is a 3'-5' exonuclease involved in tRNA processing. Also found in this family is the autoantigen PM/Scl thought to be involved in polymyositis-scleroderma overlap syndrome..
	2e-33	cd00007, 35EXOc, 3'-5' exonuclease. The 35EXOc domain is responsible for the 3'-5' exonuclease proofreading activity of prokaryotic DNA polymerase I (pol I) and other enzymes, it catalyses the hydrolysis of unpaired or mismatched nucleotides. This domain consists of the amino-terminal half of the Klenow fragment in E. coli pol I. 35EXOc is also found in the Werner syndrome helicase (WRN), focus forming activity 1 protein (FFA-1) and ribonuclease D (RNase D)..
	2e-27	smart00474, 35EXOc, 3'-5' exonuclease; 3\' -5' exonuclease proofreading domain present in DNA polymerase I, Werner syndrome helicase, RNase D and other enzymes .
	3e-16	cd00080, HhH2_motif, Helix-hairpin-helix class 2 (Pol1 family) motif. HhH2 domains are found in Rad2 family of prokaryotic and eukaryotic replication and repair nucleases, i.e., DNA polymerase I, Taq DNA polymerase, DNA repair protein Rad2 endonuclease, flap endonuclease, exonuclease I and IX, 5'-3' exonuclease and also bacteriophage Rnase H. These nucleases degrade RNA-DNA or DNA-DNA duplexes, or both and play essential roles in DNA duplication, repair, and recombination..
----------------------------------------------------
candidate #147:	b4167
likelihood ratios: Total 7.9e+08; Clust 7.7,6.6,4.6; BLAST 9.2,7.3,7.3; KEGG 4.6,3.7,6.2; ExprEco 2.7,3.5,1.7; ExprSce 1.4,1.5,2.4; FusE2 1.0,1.0,0.9; FusE5 1.0,1.0,0.8; FusE10 ,,;
gene name: b4167	 (NP_418588)	gi: 16131989	length: 515aa
description: putative kinase [Escherichia coli K12].
coverage: Archaea[4e-50] Bacteria[0.0] Eukaryota[1e-117]
conserved domains: (Evalue, description)
	8e-75	COG0063, COG0063, Predicted sugar kinase [Carbohydrate transport and metabolism].
	1e-73	pfam01256, Carb_kinase, Carbohydrate kinase. This family is related to pfam02110 and pfam00294 implying that it also is a carbohydrate kinase. (personal obs Yeats C)..
	2e-69	cd01171, YXKO-related, B.subtilis YXKO protein of unknown function and related proteins. Based on the conservation of the ATP binding site, the substrate binding site and the Mg2+binding site and structural homology this group is a member of the ribokinase-like superfamily..
	3e-59	COG0062, COG0062, Uncharacterized conserved protein [Function unknown].
	2e-43	pfam03853, YjeF_N, YjeF-related protein N-terminus..
----------------------------------------------------
candidate #148:	b2674
likelihood ratios: Total 7.8e+08; Clust 1.9,15.4,2.2; BLAST 2.4,29.0,7.8; KEGG 5.9,29.6,24.9; ExprEco 1.2,3.0,1.5; ExprSce 1.0,1.0,1.0; FusE2 1.0,1.0,1.0; FusE5 1.0,1.0,1.0; FusE10 ,,;
gene name: b2674	 (NP_417160)	gi: 16130588	length: 136aa
description: stimulates ribonucleotide reduction, flavoprotein [Escherichia coli K12].
coverage: Bacteria[6e-74]
conserved domains: (Evalue, description)
	4e-59	COG1780, NrdI, Protein involved in ribonucleotide reduction [Nucleotide transport and metabolism].
----------------------------------------------------
candidate #149:	b2828
likelihood ratios: Total 7.8e+08; Clust 18.8,8.9,7.9; BLAST 5.5,4.3,4.4; KEGG 12.2,3.9,3.1; ExprEco 4.5,4.5,2.5; ExprSce 1.0,1.0,1.0; FusE2 1.0,0.9,0.8; FusE5 1.0,1.0,1.0; FusE10 ,,;
gene name: b2828	 (NP_417305)	gi: 16130732	length: 291aa
description: phosphatidylglycerol-prolipoprotein diacylglyceryl transferase [Escherichia coli K12].
coverage: Bacteria[1e-171]
conserved domains: (Evalue, description)
	2e-76	pfam01790, LGT, Prolipoprotein diacylglyceryl transferase..
----------------------------------------------------
candidate #150:	b1114
likelihood ratios: Total 7.8e+08; Clust 111.9,12.7,4.5; BLAST 4.4,6.2,5.7; KEGG 4.4,3.6,3.1; ExprEco 3.6,3.1,11.7; ExprSce 1.0,1.0,1.0; FusE2 1.1,0.7,0.4; FusE5 1.0,0.7,0.5; FusE10 ,,;
gene name: b1114	 (NP_415632)	gi: 16129077	length: 1148aa
description: transcription-repair ATP-dependent coupling factor [Escherichia coli K12].
coverage: Archaea[4e-10] Bacteria[0.0] Eukaryota[1e-106]
conserved domains: (Evalue, description)
	0.0	COG1197, Mfd, Transcription-repair coupling factor (superfamily II helicase) [DNA replication, recombination, and repair / Transcription].
	1e-102	COG1200, RecG, RecG-like helicase [DNA replication, recombination, and repair / Transcription].
	2e-33	pfam03461, TRCF, TRCF domain..
	4e-30	pfam02559, CarD_TRCF, CarD-like/TRCF domain. CarD is a Myxococcus xanthus protein required for the activation of light- and starvation-inducible genes. This family includes the presumed N-terminal domain. This family also includes a domain to the N-terminal side of the DEAD helicase of TRCF proteins. TRCF displaces RNA polymerase stalled at a lesion, binds to the damage recognition protein UvrA, and increases the template strand repair rate during transcription. This domain is involved in binding to the stalled RNA polymerase..
	2e-27	pfam00270, DEAD, DEAD/DEAH box helicase. Members of this family include the DEAD and DEAH box helicases. Helicases are involved in unwinding nucleic acids. The DEAD box helicases are involved in various aspects of RNA metabolism, including nuclear transcription, pre mRNA splicing, ribosome biogenesis, nucleocytoplasmic transport, translation, RNA decay and organellar gene expression..
	4e-21	cd00269, DEXHc, DEXH-box helicases. A diverse family of proteins involved in ATP-dependent DNA or RNA unwinding, needed in a variety of cellular processes. The name derives from the sequence of the Walker B motif (motif II). This domain contains the ATP-binding region..
	2e-20	smart00487, DEXDc, DEAD-like helicases superfamily; .
	6e-20	cd00079, HELICc, Helicase superfamily c-terminal domain; associated with DEXDc-, DEAD-, and DEAH-box proteins, yeast initiation factor 4A, Ski2p, and Hepatitis C virus NS3 helicases; this domain is found in a wide variety of helicases and helicase related proteins; may not be an autonomously folding unit, but an integral part of the helicase; 4 helicase superfamilies at present according to the organization of their signature motifs; all helicases share the ability to unwind nucleic acid duplexes with a distinct directional polarity; they utilize the free energy from nucleoside triphosphate hydrolysis to fuel their translocation along DNA, unwinding the duplex in the process.
	3e-18	cd00046, DEXDc, DEAD-like helicases superfamily. A diverse family of proteins involved in ATP-dependent RNA or DNA unwinding. This domain contains the ATP-binding region..
	1e-15	COG1198, PriA, Primosomal protein N' (replication factor Y) - superfamily II helicase [DNA replication, recombination, and repair].
	8e-15	COG0513, SrmB, Superfamily II DNA and RNA helicases [DNA replication, recombination, and repair / Transcription / Translation, ribosomal structure and biogenesis].
	2e-14	COG0556, UvrB, Helicase subunit of the DNA excision repair complex [DNA replication, recombination, and repair].
	3e-14	COG1061, SSL2, DNA or RNA helicases of superfamily II [Transcription / DNA replication, recombination, and repair].
	4e-14	COG4098, comFA, Superfamily II DNA/RNA helicase required for DNA uptake (late competence protein) [DNA replication, recombination, and repair].
	9e-13	COG0514, RecQ, Superfamily II DNA helicase [DNA replication, recombination, and repair].
	2e-12	pfam00271, Helicase_C, Helicase conserved C-terminal domain. TThis domain family is found in a wide variety of helicases and helicase related proteins. It may be that this is not an autonomously folding unit, but an integral part of the helicase..
	2e-12	smart00490, HELICc, helicase superfamily c-terminal domain; .
	2e-11	COG1202, COG1202, Superfamily II helicase, archaea-specific [General function prediction only].
----------------------------------------------------
candidate #151:	b0588
likelihood ratios: Total 7.7e+08; Clust 2.8,3.4,2.2; BLAST 4.7,23.7,7.4; KEGG 4.1,7.4,4.7; ExprEco 1.1,1.5,1.3; ExprSce 1.0,1.0,1.0; FusE2 5.3,1.7,0.9; FusE5 6.4,3.6,0.8; FusE10 ,,;
gene name: b0588	 (NP_415120)	gi: 16128571	length: 271aa
description: ATP-binding component of ferric enterobactin transport [Escherichia coli K12].
coverage: Archaea[1e-58] Bacteria[1e-153] Eukaryota[1e-25]
conserved domains: (Evalue, description)
	4e-97	COG1120, FepC, ABC-type cobalamin/Fe3+-siderophores transport systems, ATPase components [Inorganic ion transport and metabolism / Coenzyme metabolism].
	8e-62	COG4604, CeuD, ABC-type enterochelin transport system, ATPase component [Inorganic ion transport and metabolism].
	1e-51	cd00267, ABC_ATPase, ABC (ATP-binding cassette) transporter nucleotide-binding domain; ABC transporters are a large family of proteins involved in the transport of a wide variety of different compounds, like sugars, ions, peptides and more complex organic molecules. The nucleotide binding domain shows the highest similarity between all members of the family. ABC transporters are a subset of nucleotide hydrolases that contain a signature motif, Q-loop, and H-loop/switch region in addition to the Walker A motif/P-loop andWalker B motif commonly found in a number of ATP- and GTP-binding and hydrolyzing proteins..
	1e-50	COG1121, ZnuC, ABC-type Mn/Zn transport systems, ATPase component [Inorganic ion transport and metabolism].
	1e-49	COG4559, COG4559, ABC-type hemin transport system, ATPase component [Inorganic ion transport and metabolism].
	3e-45	COG3638, COG3638, ABC-type phosphate/phosphonate transport system, ATPase component [Inorganic ion transport and metabolism].
	4e-42	COG1122, CbiO, ABC-type cobalt transport system, ATPase component [Inorganic ion transport and metabolism].
	6e-39	COG1131, CcmA, ABC-type multidrug transport system, ATPase component [Defense mechanisms].
	2e-37	COG3842, PotA, ABC-type spermidine/putrescine transport systems, ATPase components [Amino acid transport and metabolism].
	4e-36	pfam00005, ABC_tran, ABC transporter. ABC transporters for a large family of proteins responsible for translocation of a variety of compounds across biological membranes. ABC transporters are the largest family of proteins in many completely sequenced bacteria. ABC transporters are composed of two copies of this domain and two copies of a transmembrane domain pfam00664. These four domains may belong to a single polypeptide, or belong in different polypeptide chains..
	2e-35	COG0411, LivG, ABC-type branched-chain amino acid transport systems, ATPase component [Amino acid transport and metabolism].
	1e-34	COG3839, MalK, ABC-type sugar transport systems, ATPase components [Carbohydrate transport and metabolism].
	2e-34	COG1136, SalX, ABC-type antimicrobial peptide transport system, ATPase component [Defense mechanisms].
	4e-34	COG1127, Ttg2A, ABC-type transport system involved in resistance to organic solvents, ATPase component [Secondary metabolites biosynthesis, transport, and catabolism].
	4e-34	COG1125, OpuBA, ABC-type proline/glycine betaine transport systems, ATPase components [Amino acid transport and metabolism].
	9e-34	COG1117, PstB, ABC-type phosphate transport system, ATPase component [Inorganic ion transport and metabolism].
	1e-33	COG1126, GlnQ, ABC-type polar amino acid transport system, ATPase component [Amino acid transport and metabolism].
	3e-33	COG1123, COG1123, ATPase components of various ABC-type transport systems, contain duplicated ATPase [General function prediction only].
	2e-32	COG3840, ThiQ, ABC-type thiamine transport system, ATPase component [Coenzyme metabolism].
	3e-32	COG1135, AbcC, ABC-type metal ion transport system, ATPase component [Inorganic ion transport and metabolism].
	1e-31	COG1116, TauB, ABC-type nitrate/sulfonate/bicarbonate transport system, ATPase component [Inorganic ion transport and metabolism].
	2e-31	COG1118, CysA, ABC-type sulfate/molybdate transport systems, ATPase component [Inorganic ion transport and metabolism].
	9e-30	COG1137, YhbG, ABC-type (unclassified) transport system, ATPase component [General function prediction only].
	1e-29	COG1129, MglA, ABC-type sugar transport system, ATPase component [Carbohydrate transport and metabolism].
	2e-29	COG0410, LivF, ABC-type branched-chain amino acid transport systems, ATPase component [Amino acid transport and metabolism].
	3e-29	COG4608, AppF, ABC-type oligopeptide transport system, ATPase component [Amino acid transport and metabolism].
	3e-29	COG4175, ProV, ABC-type proline/glycine betaine transport system, ATPase component [Amino acid transport and metabolism].
	5e-29	COG1124, DppF, ABC-type dipeptide/oligopeptide/nickel transport system, ATPase component [Amino acid transport and metabolism / Inorganic ion transport and metabolism].
	3e-28	COG0444, DppD, ABC-type dipeptide/oligopeptide/nickel transport system, ATPase component [Amino acid transport and metabolism / Inorganic ion transport and metabolism].
	9e-28	COG2884, FtsE, Predicted ATPase involved in cell division [Cell division and chromosome partitioning].
	3e-27	COG1101, PhnK, ABC-type uncharacterized transport system, ATPase component [General function prediction only].
	4e-27	COG2274, SunT, ABC-type bacteriocin/lantibiotic exporters, contain an N-terminal double-glycine peptidase domain [Defense mechanisms].
	7e-27	COG4138, BtuD, ABC-type cobalamin transport system, ATPase component [Coenzyme metabolism].
	8e-27	COG4555, NatA, ABC-type Na+ transport system, ATPase component [Energy production and conversion / Inorganic ion transport and metabolism].
	6e-26	COG4172, COG4172, ABC-type uncharacterized transport system, duplicated ATPase component [General function prediction only].
	7e-26	COG4598, HisP, ABC-type histidine transport system, ATPase component [Amino acid transport and metabolism].
	1e-25	COG4674, COG4674, Uncharacterized ABC-type transport system, ATPase component [General function prediction only].
	2e-25	COG1132, MdlB, ABC-type multidrug transport system, ATPase and permease components [Defense mechanisms].
	5e-25	COG1119, ModF, ABC-type molybdenum transport system, ATPase component/photorepair protein PhrA [Inorganic ion transport and metabolism].
	3e-24	COG4988, CydD, ABC-type transport system involved in cytochrome bd biosynthesis, ATPase and permease components [Energy production and conversion / Posttranslational modification, protein turnover, chaperones].
	8e-24	COG0488, Uup, ATPase components of ABC transporters with duplicated ATPase domains [General function prediction only].
	9e-23	COG4586, COG4586, ABC-type uncharacterized transport system, ATPase component [General function prediction only].
	1e-22	COG4987, CydC, ABC-type transport system involved in cytochrome bd biosynthesis, fused ATPase and permease components [Energy production and conversion / Posttranslational modification, protein turnover, chaperones].
	1e-22	COG4525, TauB, ABC-type taurine transport system, ATPase component [Inorganic ion transport and metabolism].
	2e-22	COG3845, COG3845, ABC-type uncharacterized transport systems, ATPase components [General function prediction only].
	4e-22	COG4148, ModC, ABC-type molybdate transport system, ATPase component [Inorganic ion transport and metabolism].
	6e-22	COG4619, COG4619, ABC-type uncharacterized transport system, ATPase component [General function prediction only].
	9e-21	COG4161, ArtP, ABC-type arginine transport system, ATPase component [Amino acid transport and metabolism].
	6e-20	COG4133, CcmA, ABC-type transport system involved in cytochrome c biogenesis, ATPase component [Posttranslational modification, protein turnover, chaperones].
	6e-20	COG4152, COG4152, ABC-type uncharacterized transport system, ATPase component [General function prediction only].
	8e-20	COG4181, COG4181, Predicted ABC-type transport system involved in lysophospholipase L1 biosynthesis, ATPase component [Secondary metabolites biosynthesis, transport, and catabolism].
	1e-19	COG4618, ArpD, ABC-type protease/lipase transport system, ATPase and permease components [General function prediction only].
	4e-19	COG1134, TagH, ABC-type polysaccharide/polyol phosphate transport system, ATPase component [Carbohydrate transport and metabolism / Cell envelope biogenesis, outer membrane].
	2e-17	COG4167, SapF, ABC-type antimicrobial peptide transport system, ATPase component [Defense mechanisms].
	2e-17	COG4107, PhnK, ABC-type phosphonate transport system, ATPase component [Inorganic ion transport and metabolism].
	2e-17	COG5265, ATM1, ABC-type transport system involved in Fe-S cluster assembly, permease and ATPase components [Posttranslational modification, protein turnover, chaperones].
	6e-17	COG4136, COG4136, ABC-type uncharacterized transport system, ATPase component [General function prediction only].
	6e-17	COG0396, SufC, ABC-type transport system involved in Fe-S cluster assembly, ATPase component [Posttranslational modification, protein turnover, chaperones].
	3e-16	COG1245, COG1245, Predicted ATPase, RNase L inhibitor (RLI) homolog [General function prediction only].
	2e-13	COG4778, PhnL, ABC-type phosphonate transport system, ATPase component [Inorganic ion transport and metabolism].
	7e-11	COG4178, COG4178, ABC-type uncharacterized transport system, permease and ATPase components [General function prediction only].
----------------------------------------------------
candidate #152:	b3610
likelihood ratios: Total 7.4e+08; Clust 11.3,3.7,4.3; BLAST 2.6,5.6,4.9; KEGG 2.0,1.3,1.8; ExprEco 12.7,9.1,2.8; ExprSce 6.4,4.5,1.7; FusE2 1.0,0.9,0.8; FusE5 1.0,1.0,1.0; FusE10 ,,;
gene name: b3610	 (NP_418067)	gi: 16131481	length: 83aa
description: glutaredoxin 3 [Escherichia coli K12].
coverage: Bacteria[3e-42] Eukaryota[7e-13]
conserved domains: (Evalue, description)
	2e-23	pfam00462, Glutaredoxin, Glutaredoxin..
	4e-23	COG0695, GrxC, Glutaredoxin and related proteins [Posttranslational modification, protein turnover, chaperones].
----------------------------------------------------
candidate #153:	b1853
likelihood ratios: Total 7.2e+08; Clust 1.9,2.9,31.5; BLAST 6.7,33.5,3.2; KEGG 4.3,36.2,3.9; ExprEco 3.2,2.3,3.5; ExprSce 1.0,1.0,1.0; FusE2 1.0,0.9,0.8; FusE5 1.0,0.7,0.8; FusE10 ,,;
gene name: b1853	 (NP_416367)	gi: 16129806	length: 289aa
description: putative transcriptional regulator (N-terminal); putative sugar-binding domain of regulator protein (C-terminal) [Escherichia coli K12].
coverage: Bacteria[1e-158] Eukaryota[1e-112]
conserved domains: (Evalue, description)
	6e-72	COG1737, RpiR, Transcriptional regulators [Transcription].
	1e-34	pfam01418, HTH_6, Helix-turn-helix domain, rpiR family. This domain contains a helix-turn-helix motif. The best characterised member of this family is RpiR, a regulator of the expression of rpiB gene..
	9e-22	pfam01380, SIS, SIS domain. SIS (Sugar ISomerase) domains are found in many phosphosugar isomerases and phosphosugar binding proteins. SIS domains are also found in proteins that regulate the expression of genes involved in synthesis of phosphosugars. Presumably the SIS domains bind to the end-product of the pathway..
----------------------------------------------------
candidate #154:	b3307
likelihood ratios: Total 6.8e+08; Clust 9.8,6.9,5.1; BLAST 3.6,3.1,1.8; KEGG 6.3,4.1,2.6; ExprEco 9.3,7.4,3.1; ExprSce 1.3,2.2,2.4; FusE2 1.0,1.0,1.0; FusE5 1.0,1.0,1.0; FusE10 ,,;
gene name: b3307	 (NP_417766)	gi: 16131186	length: 101aa
description: 30S ribosomal subunit protein S14 [Escherichia coli K12].
coverage: Bacteria[3e-51] Eukaryota[3e-19]
conserved domains: (Evalue, description)
	1e-25	pfam00253, Ribosomal_S14, Ribosomal protein S14p/S29e. This family includes both ribosomal S14 from prokaryotes and S29 from eukaryotes..
	6e-18	COG0199, RpsN, Ribosomal protein S14 [Translation, ribosomal structure and biogenesis].
----------------------------------------------------
candidate #155:	b4125
likelihood ratios: Total 6.7e+08; Clust 1.7,2.1,1.5; BLAST 4.6,7.7,5.1; KEGG 3.3,8.6,9.6; ExprEco 3.2,2.6,1.7; ExprSce 1.0,1.0,1.0; FusE2 9.7,1.5,1.9; FusE5 8.5,1.4,0.6; FusE10 ,,;
gene name: b4125	 (NP_418549)	gi: 16131951	length: 543aa
description: sensor of fumarate two-component regulatory system [Escherichia coli K12].
coverage: Archaea[4e-11] Bacteria[0.0] Eukaryota[4e-06]
conserved domains: (Evalue, description)
	0.0	COG3290, CitA, Signal transduction histidine kinase regulating citrate/malate metabolism [Signal transduction mechanisms].
	2e-18	smart00387, HATPase_c, Histidine kinase-like ATPases; Histidine kinase-, DNA gyrase B-, phytochrome-like ATPases. .
	1e-17	cd00075, HATPase_c, Histidine kinase-like ATPases; This family includes several ATP-binding proteins for example: histidine kinase, DNA gyrase B, topoisomerases, heat shock protein HSP90, phytochrome-like ATPases and DNA mismatch repair proteins.
	5e-17	pfam02518, HATPase_c, Histidine kinase-, DNA gyrase B-, and HSP90-like ATPase. This family represents the structurally related ATPase domains of histidine kinase, DNA gyrase B and HSP90..
	1e-16	COG5002, VicK, Signal transduction histidine kinase [Signal transduction mechanisms].
	2e-16	COG3852, NtrB, Signal transduction histidine kinase, nitrogen specific [Signal transduction mechanisms].
	4e-16	COG0642, BaeS, Signal transduction histidine kinase [Signal transduction mechanisms].
	1e-13	COG4191, COG4191, Signal transduction histidine kinase regulating C4-dicarboxylate transport system [Signal transduction mechanisms].
	2e-11	COG5000, NtrY, Signal transduction histidine kinase involved in nitrogen fixation and metabolism regulation [Signal transduction mechanisms].
	9e-11	COG2205, KdpD, Osmosensitive K+ channel histidine kinase [Signal transduction mechanisms].
	1e-10	COG0643, CheA, Chemotaxis protein histidine kinase and related kinases [Cell motility and secretion / Signal transduction mechanisms].
----------------------------------------------------
candidate #156:	b1719
likelihood ratios: Total 6.6e+08; Clust 7.5,7.6,10.5; BLAST 17.9,8.3,1.6; KEGG 1.0,1.0,1.0; ExprEco 107.7,1.8,3.0; ExprSce 1.4,3.0,2.5; FusE2 1.0,0.9,0.8; FusE5 1.2,1.0,1.0; FusE10 ,,;
gene name: b1719	 (NP_416234)	gi: 16129675	length: 642aa
description: threonine tRNA synthetase [Escherichia coli K12].
coverage: Archaea[1e-141] Bacteria[0.0] Eukaryota[1e-142]
conserved domains: (Evalue, description)
	0.0	COG0441, ThrS, Threonyl-tRNA synthetase [Translation, ribosomal structure and biogenesis].
	1e-134	cd00771, ThrRS_core, Threonyl-tRNA synthetase (ThrRS) class II core catalytic domain. ThrRS is a homodimer. It is responsible for the attachment of threonine to the 3' OH group of ribose of the appropriate tRNA. This domain is primarily responsible for ATP-dependent formation of the enzyme bound aminoacyl-adenylate. Class II assignment is based upon its structure and the presence of three characteristic sequence motifs in the core domain..
	8e-55	cd00670, Gly_His_Pro_Ser_Thr_tRS_core, Gly_His_Pro_Ser_Thr_tRNA synthetase class II core domain. This domain is the core catalytic domain of tRNA synthetases of the subgroup containing glycyl, histidyl, prolyl, seryl and threonyl tRNA synthetases. It is primarily responsible for ATP-dependent formation of the enzyme bound aminoacyl-adenylate. These enzymes belong to class II aminoacyl-tRNA synthetases (aaRS) based upon their structure and the presence of three characteristic sequence motifs in the core domain. This domain is also found at the C-terminus of eukaryotic GCN2 protein kinase and at the N-terminus of the ATP phosphoribosyltransferase accessory subunit, HisZ and the accessory subunit of mitochondrial polymerase gamma (Pol gamma b) . Most class II tRNA synthetases are dimers, with this subgroup consisting of mostly homodimers. These enzymes attach a specific amino acid to the 3' OH group of ribose of the appropriate tRNA..
	6e-38	cd00768, class_II_aaRS-like_core, Class II tRNA amino-acyl synthetase-like catalytic core domain. Class II amino acyl-tRNA synthetases (aaRS) share a common fold and generally attach an amino acid to the 3' OH of ribose of the appropriate tRNA. PheRS is an exception in that it attaches the amino acid at the 2'-OH group, like class I aaRSs. These enzymes are usually homodimers. This domain is primarily responsible for ATP-dependent formation of the enzyme bound aminoacyl-adenylate. The substrate specificity of this reaction is further determined by additional domains. Intererestingly, this domain is also found is asparagine synthase A (AsnA), in the accessory subunit of mitochondrial polymerase gamma and in the bacterial ATP phosphoribosyltransferase regulatory subunit HisZ..
	2e-35	pfam00587, tRNA-synt_2b, tRNA synthetase class II core domain (G, H, P, S and T). Other tRNA synthetase sub-families are too dissimilar to be included. This domain is the core catalytic domain of tRNA synthetases and includes glycyl, histidyl, prolyl, seryl and threonyl tRNA synthetases..
	3e-24	COG0442, ProS, Prolyl-tRNA synthetase [Translation, ribosomal structure and biogenesis].
	3e-19	pfam03129, HGTP_anticodon, Anticodon binding domain. This domain is found in histidyl, glycyl, threonyl and prolyl tRNA synthetases; it is probably the anticodon binding domain..
	2e-12	cd00779, ProRS_core_prok, Prolyl-tRNA synthetase (ProRS) class II core catalytic domain. ProRS is a homodimer. It is responsible for the attachment of proline to the 3' OH group of ribose of the appropriate tRNA. This domain is primarily responsible for ATP-dependent formation of the enzyme bound aminoacyl-adenylate. Class II assignment is based upon its structure and the presence of three characteristic sequence motifs in the core domain. This subfamily contains the core domain of ProRS from prokaryotes and from the mitochondria of eukaryotes..
	3e-11	pfam02824, TGS, TGS domain. The TGS domain is named after ThrRS, GTPase, and SpoT. Interestingly, TGS domain was detected also at the amino terminus of the uridine kinase from the spirochaete Treponema pallidum (but not any other organism, including the related spirochaete Borrelia burgdorferi). TGS is a small domain that consists of ~50 amino acid residues and is predicted to possess a predominantly beta-sheet structure. There is no direct information on the functions of the TGS domain, but its presence in two types of regulatory proteins (the GTPases and guanosine polyphosphate phosphohydrolases/synthetases) suggests a ligand (most likely nucleotide)-binding, regulatory role..
----------------------------------------------------
candidate #157:	b3289
likelihood ratios: Total 6.6e+08; Clust 4.7,42.3,3.4; BLAST 16.4,5.0,3.9; KEGG 8.4,2.8,5.2; ExprEco 6.5,2.2,1.7; ExprSce 1.0,1.0,1.0; FusE2 1.0,1.0,1.0; FusE5 1.0,1.0,1.0; FusE10 ,,;
gene name: b3289	 (NP_417747)	gi: 16131168	length: 429aa
description: 16S rRNA m5C967 methyltransferase [Escherichia coli K12].
coverage: Archaea[4e-44] Bacteria[0.0] Eukaryota[7e-38]
conserved domains: (Evalue, description)
	1e-100	COG0144, Sun, tRNA and rRNA cytosine-C5-methylases [Translation, ribosomal structure and biogenesis].
	6e-93	pfam01189, Nol1_Nop2_Sun, NOL1/NOP2/sun family..
	6e-39	cd00620, Methyltransferase_Sun, N-terminal RNA binding domain of the methyltransferase Sun. The rRNA-specific 5-methylcytidine transferase Sun, also known as RrmB or Fmu shares the RNA-binding non-catalytic domain with the transcription termination factor NusB. The precise biological role of this domain in Sun is unknown, although it is likely to be involved in sequence-specific RNA binding. The C-terminal methyltransferase domain of Sun has been shown to catalyze formation of m5C at position 967 of 16S rRNA in Escherichia coli..
	2e-27	pfam01029, NusB, NusB family. The NusB protein is involved in the regulation of rRNA biosynthesis by transcriptional antitermination..
	4e-22	cd00447, NusB_Sun, RNA binding domain of NusB (N protein-Utilization Substance B) and Sun (also known as RrmB or Fmu) proteins. This family includes two orthologous groups exemplified by the transcription termination factor NusB and the N-terminal domain of the rRNA-specific 5-methylcytidine transferase (m5C-methyltransferase) Sun. The NusB protein plays a key role in the regulation of ribosomal RNA biosynthesis in eubacteria by modulating the efficiency of transcriptional antitermination. NusB along with other Nus factors (NusA, NusE/S10 and NusG) forms the core complex with the boxA element of the nut site of the rRNA operons. These interactions help RNA polymerase to counteract polarity during transcription of rRNA operons and allow stable antitermination. The transcription antitermination system can be appropriated by some bacteriophages such as lambda, which use the system to switch between the lysogenic and lytic modes of phage propagation. The m5C-methyltransferase Sun shares the N-terminal non-catalytic RNA-binding domain with NusB..
----------------------------------------------------
candidate #158:	b3636
likelihood ratios: Total 6.5e+08; Clust 11.6,7.2,11.8; BLAST 2.6,2.5,2.1; KEGG 4.7,2.9,1.8; ExprEco 22.1,12.1,2.8; ExprSce 1.4,1.5,1.2; FusE2 1.0,1.0,1.0; FusE5 1.0,1.0,1.0; FusE10 ,,;
gene name: b3636	 (NP_418093)	gi: 16131507	length: 55aa
description: 50S ribosomal subunit protein L33 [Escherichia coli K12].
coverage: Bacteria[3e-24] Eukaryota[4e-09]
----------------------------------------------------
candidate #159:	b0023
likelihood ratios: Total 6.3e+08; Clust 5.2,12.3,12.7; BLAST 5.6,3.2,3.3; KEGG 10.6,3.4,2.9; ExprEco 5.8,8.0,2.7; ExprSce 1.0,1.0,1.0; FusE2 1.0,1.0,1.0; FusE5 1.0,1.0,1.0; FusE10 ,,;
gene name: b0023	 (NP_414564)	gi: 16128017	length: 87aa
description: 30S ribosomal subunit protein S20 [Escherichia coli K12].
coverage: Bacteria[4e-41]
conserved domains: (Evalue, description)
	2e-12	COG0268, RpsT, Ribosomal protein S20 [Translation, ribosomal structure and biogenesis].
	1e-10	pfam01649, Ribosomal_S20p, Ribosomal protein S20. Bacterial ribosomal protein S20 interacts with 16S rRNA..
----------------------------------------------------
candidate #160:	b0636
likelihood ratios: Total 6.3e+08; Clust 7.1,32.8,2.9; BLAST 4.2,7.1,3.1; KEGG 5.8,32.3,5.0; ExprEco 2.1,1.8,2.0; ExprSce 1.2,1.1,1.1; FusE2 1.0,1.0,1.0; FusE5 1.0,1.0,1.0; FusE10 ,,;
gene name: b0636	 (NP_415169)	gi: 16128619	length: 155aa
description: hypothetical protein b0636 [Escherichia coli K12].
coverage: Archaea[2e-15] Bacteria[2e-86] Eukaryota[5e-07]
conserved domains: (Evalue, description)
	3e-53	pfam02590, DUF163, Uncharacterized ACR, COG1576..
----------------------------------------------------
candidate #161:	b4180
likelihood ratios: Total 6.0e+08; Clust 17.9,7.7,3.0; BLAST 13.9,6.3,2.7; KEGG 14.7,3.9,2.6; ExprEco 3.6,2.2,2.6; ExprSce 1.1,1.2,1.6; FusE2 1.0,1.0,1.0; FusE5 1.0,1.0,1.0; FusE10 ,,;
gene name: b4180	 (NP_418601)	gi: 16132002	length: 243aa
description: Gm2251 methyltransferase of 23S rRNA [Escherichia coli K12].
coverage: Archaea[2e-18] Bacteria[1e-133] Eukaryota[1e-17]
conserved domains: (Evalue, description)
	1e-70	COG0566, SpoU, rRNA methylases [Translation, ribosomal structure and biogenesis].
	1e-39	pfam00588, SpoU_methylase, SpoU rRNA Methylase family. This family of proteins probably use S-AdoMet. .
----------------------------------------------------
candidate #162:	b3195
likelihood ratios: Total 5.8e+08; Clust 3.9,2.5,3.4; BLAST 4.9,3.7,4.2; KEGG 3.9,2.6,3.2; ExprEco 3.8,3.0,4.4; ExprSce 1.0,1.0,1.0; FusE2 4.4,2.5,1.3; FusE5 4.4,3.3,0.7; FusE10 ,,;
gene name: b3195	 (NP_417662)	gi: 16131085	length: 269aa
description: putative ATP-binding component of a transport system [Escherichia coli K12].
coverage: Archaea[2e-32] Bacteria[1e-150] Eukaryota[3e-37]
conserved domains: (Evalue, description)
	1e-107	COG1127, Ttg2A, ABC-type transport system involved in resistance to organic solvents, ATPase component [Secondary metabolites biosynthesis, transport, and catabolism].
	6e-49	COG3842, PotA, ABC-type spermidine/putrescine transport systems, ATPase components [Amino acid transport and metabolism].
	2e-47	COG4175, ProV, ABC-type proline/glycine betaine transport system, ATPase component [Amino acid transport and metabolism].
	5e-47	COG1126, GlnQ, ABC-type polar amino acid transport system, ATPase component [Amino acid transport and metabolism].
	9e-45	COG1135, AbcC, ABC-type metal ion transport system, ATPase component [Inorganic ion transport and metabolism].
	2e-44	COG1116, TauB, ABC-type nitrate/sulfonate/bicarbonate transport system, ATPase component [Inorganic ion transport and metabolism].
	8e-44	cd00267, ABC_ATPase, ABC (ATP-binding cassette) transporter nucleotide-binding domain; ABC transporters are a large family of proteins involved in the transport of a wide variety of different compounds, like sugars, ions, peptides and more complex organic molecules. The nucleotide binding domain shows the highest similarity between all members of the family. ABC transporters are a subset of nucleotide hydrolases that contain a signature motif, Q-loop, and H-loop/switch region in addition to the Walker A motif/P-loop andWalker B motif commonly found in a number of ATP- and GTP-binding and hydrolyzing proteins..
	2e-43	COG1123, COG1123, ATPase components of various ABC-type transport systems, contain duplicated ATPase [General function prediction only].
	3e-43	COG3839, MalK, ABC-type sugar transport systems, ATPase components [Carbohydrate transport and metabolism].
	6e-43	COG1131, CcmA, ABC-type multidrug transport system, ATPase component [Defense mechanisms].
	6e-42	COG1136, SalX, ABC-type antimicrobial peptide transport system, ATPase component [Defense mechanisms].
	3e-41	COG1125, OpuBA, ABC-type proline/glycine betaine transport systems, ATPase components [Amino acid transport and metabolism].
	5e-41	COG1118, CysA, ABC-type sulfate/molybdate transport systems, ATPase component [Inorganic ion transport and metabolism].
	1e-40	COG1122, CbiO, ABC-type cobalt transport system, ATPase component [Inorganic ion transport and metabolism].
	4e-39	COG1120, FepC, ABC-type cobalamin/Fe3+-siderophores transport systems, ATPase components [Inorganic ion transport and metabolism / Coenzyme metabolism].
	4e-39	COG4608, AppF, ABC-type oligopeptide transport system, ATPase component [Amino acid transport and metabolism].
	2e-38	COG1117, PstB, ABC-type phosphate transport system, ATPase component [Inorganic ion transport and metabolism].
	7e-38	COG0411, LivG, ABC-type branched-chain amino acid transport systems, ATPase component [Amino acid transport and metabolism].
	9e-38	COG1137, YhbG, ABC-type (unclassified) transport system, ATPase component [General function prediction only].
	5e-37	COG2884, FtsE, Predicted ATPase involved in cell division [Cell division and chromosome partitioning].
	1e-36	COG3638, COG3638, ABC-type phosphate/phosphonate transport system, ATPase component [Inorganic ion transport and metabolism].
	1e-36	COG1121, ZnuC, ABC-type Mn/Zn transport systems, ATPase component [Inorganic ion transport and metabolism].
	2e-36	COG1124, DppF, ABC-type dipeptide/oligopeptide/nickel transport system, ATPase component [Amino acid transport and metabolism / Inorganic ion transport and metabolism].
	2e-35	pfam00005, ABC_tran, ABC transporter. ABC transporters for a large family of proteins responsible for translocation of a variety of compounds across biological membranes. ABC transporters are the largest family of proteins in many completely sequenced bacteria. ABC transporters are composed of two copies of this domain and two copies of a transmembrane domain pfam00664. These four domains may belong to a single polypeptide, or belong in different polypeptide chains..
	4e-35	COG0444, DppD, ABC-type dipeptide/oligopeptide/nickel transport system, ATPase component [Amino acid transport and metabolism / Inorganic ion transport and metabolism].
	2e-33	COG3840, ThiQ, ABC-type thiamine transport system, ATPase component [Coenzyme metabolism].
	2e-32	COG0410, LivF, ABC-type branched-chain amino acid transport systems, ATPase component [Amino acid transport and metabolism].
	2e-31	COG4172, COG4172, ABC-type uncharacterized transport system, duplicated ATPase component [General function prediction only].
	6e-31	COG4598, HisP, ABC-type histidine transport system, ATPase component [Amino acid transport and metabolism].
	2e-30	COG4525, TauB, ABC-type taurine transport system, ATPase component [Inorganic ion transport and metabolism].
	6e-29	COG4148, ModC, ABC-type molybdate transport system, ATPase component [Inorganic ion transport and metabolism].
	3e-28	COG1129, MglA, ABC-type sugar transport system, ATPase component [Carbohydrate transport and metabolism].
	9e-28	COG4555, NatA, ABC-type Na+ transport system, ATPase component [Energy production and conversion / Inorganic ion transport and metabolism].
	7e-27	COG4152, COG4152, ABC-type uncharacterized transport system, ATPase component [General function prediction only].
	4e-26	COG2274, SunT, ABC-type bacteriocin/lantibiotic exporters, contain an N-terminal double-glycine peptidase domain [Defense mechanisms].
	5e-26	COG4161, ArtP, ABC-type arginine transport system, ATPase component [Amino acid transport and metabolism].
	5e-26	COG4619, COG4619, ABC-type uncharacterized transport system, ATPase component [General function prediction only].
	1e-25	COG4604, CeuD, ABC-type enterochelin transport system, ATPase component [Inorganic ion transport and metabolism].
	3e-25	COG4181, COG4181, Predicted ABC-type transport system involved in lysophospholipase L1 biosynthesis, ATPase component [Secondary metabolites biosynthesis, transport, and catabolism].
	7e-25	COG4136, COG4136, ABC-type uncharacterized transport system, ATPase component [General function prediction only].
	1e-24	COG1132, MdlB, ABC-type multidrug transport system, ATPase and permease components [Defense mechanisms].
	3e-24	COG4167, SapF, ABC-type antimicrobial peptide transport system, ATPase component [Defense mechanisms].
	4e-24	COG1119, ModF, ABC-type molybdenum transport system, ATPase component/photorepair protein PhrA [Inorganic ion transport and metabolism].
	6e-24	COG4987, CydC, ABC-type transport system involved in cytochrome bd biosynthesis, fused ATPase and permease components [Energy production and conversion / Posttranslational modification, protein turnover, chaperones].
	1e-23	COG4133, CcmA, ABC-type transport system involved in cytochrome c biogenesis, ATPase component [Posttranslational modification, protein turnover, chaperones].
	2e-23	COG0488, Uup, ATPase components of ABC transporters with duplicated ATPase domains [General function prediction only].
	9e-23	COG4674, COG4674, Uncharacterized ABC-type transport system, ATPase component [General function prediction only].
	5e-22	COG4988, CydD, ABC-type transport system involved in cytochrome bd biosynthesis, ATPase and permease components [Energy production and conversion / Posttranslational modification, protein turnover, chaperones].
	8e-22	COG4559, COG4559, ABC-type hemin transport system, ATPase component [Inorganic ion transport and metabolism].
	2e-21	COG3845, COG3845, ABC-type uncharacterized transport systems, ATPase components [General function prediction only].
	4e-20	COG0396, SufC, ABC-type transport system involved in Fe-S cluster assembly, ATPase component [Posttranslational modification, protein turnover, chaperones].
	5e-19	COG4586, COG4586, ABC-type uncharacterized transport system, ATPase component [General function prediction only].
	1e-17	COG4615, PvdE, ABC-type siderophore export system, fused ATPase and permease components [Secondary metabolites biosynthesis, transport, and catabolism / Inorganic ion transport and metabolism].
	1e-16	COG4107, PhnK, ABC-type phosphonate transport system, ATPase component [Inorganic ion transport and metabolism].
	1e-16	COG5265, ATM1, ABC-type transport system involved in Fe-S cluster assembly, permease and ATPase components [Posttranslational modification, protein turnover, chaperones].
	3e-16	COG1134, TagH, ABC-type polysaccharide/polyol phosphate transport system, ATPase component [Carbohydrate transport and metabolism / Cell envelope biogenesis, outer membrane].
	2e-15	COG1101, PhnK, ABC-type uncharacterized transport system, ATPase component [General function prediction only].
	4e-15	COG4138, BtuD, ABC-type cobalamin transport system, ATPase component [Coenzyme metabolism].
	5e-15	COG4618, ArpD, ABC-type protease/lipase transport system, ATPase and permease components [General function prediction only].
	2e-13	COG4778, PhnL, ABC-type phosphonate transport system, ATPase component [Inorganic ion transport and metabolism].
	3e-13	COG2401, COG2401, ABC-type ATPase fused to a predicted acetyltransferase domain [General function prediction only].
	5e-12	COG4170, SapD, ABC-type antimicrobial peptide transport system, ATPase component [Defense mechanisms].
	2e-11	COG1245, COG1245, Predicted ATPase, RNase L inhibitor (RLI) homolog [General function prediction only].
----------------------------------------------------
candidate #163:	b3702
likelihood ratios: Total 5.8e+08; Clust 6.4,5.0,1.9; BLAST 7.0,4.1,5.1; KEGG 10.7,3.8,2.9; ExprEco 6.4,10.5,7.9; ExprSce 1.0,1.0,1.0; FusE2 1.0,1.0,1.0; FusE5 1.0,1.0,1.0; FusE10 ,,;
gene name: b3702	 (NP_418157)	gi: 16131570	length: 467aa
description: DNA biosynthesis; initiation of chromosome replication; can be transcription regulator [Escherichia coli K12].
coverage: Bacteria[0.0] Eukaryota[1e-94]
conserved domains: (Evalue, description)
	1e-147	COG0593, DnaA, ATPase involved in DNA replication initiation [DNA replication, recombination, and repair].
	1e-141	pfam00308, Bac_DnaA, Bacterial dnaA protein..
	1e-11	COG1484, DnaC, DNA replication protein [DNA replication, recombination, and repair].
----------------------------------------------------
candidate #164:	b3871
likelihood ratios: Total 5.6e+08; Clust 5.5,6.8,8.2; BLAST 3.4,5.4,4.5; KEGG 4.1,4.4,4.7; ExprEco 16.4,9.0,4.4; ExprSce 1.0,1.0,1.0; FusE2 1.0,0.8,0.6; FusE5 1.0,1.0,0.8; FusE10 ,,;
gene name: b3871	 (YP_026274)	gi: 49176434	length: 607aa
description: GTP-binding elongation factor family protein [Escherichia coli K12].
coverage: Archaea[1e-51] Bacteria[0.0] Eukaryota[1e-165]
conserved domains: (Evalue, description)
	0.0	COG1217, TypA, Predicted membrane GTPase involved in stress response [Signal transduction mechanisms].
	2e-64	COG0481, LepA, Membrane GTPase LepA [Cell envelope biogenesis, outer membrane].
	2e-47	pfam00009, GTP_EFTU, Elongation factor Tu GTP binding domain. This domain contains a P-loop motif, also found in several other families such as pfam00071, pfam00025 and pfam00063. Elongation factor Tu consists of three structural domains, this plus two C-terminal beta barrel domains..
	1e-38	COG0480, FusA, Translation elongation factors (GTPases) [Translation, ribosomal structure and biogenesis].
	4e-30	COG5256, TEF1, Translation elongation factor EF-1alpha (GTPase) [Translation, ribosomal structure and biogenesis].
	2e-26	COG4108, PrfC, Peptide chain release factor RF-3 [Translation, ribosomal structure and biogenesis].
	2e-26	COG0050, TufB, GTPases - translation elongation factors [Translation, ribosomal structure and biogenesis].
	4e-20	pfam00679, EFG_C, Elongation factor G C-terminus. This domain includes the carboxyl terminal regions of Elongation factor G, elongation factor 2 and some tetracycline resistance proteins and adopt a ferredoxin-like fold..
	4e-16	COG0532, InfB, Translation initiation factor 2 (IF-2; GTPase) [Translation, ribosomal structure and biogenesis].
	2e-15	COG3276, SelB, Selenocysteine-specific translation elongation factor [Translation, ribosomal structure and biogenesis].
	4e-13	COG2895, CysN, GTPases - Sulfate adenylate transferase subunit 1 [Inorganic ion transport and metabolism].
	1e-11	COG5257, GCD11, Translation initiation factor 2, gamma subunit (eIF-2gamma; GTPase) [Translation, ribosomal structure and biogenesis].
	4e-11	COG5258, GTPBP1, GTPase [General function prediction only].
----------------------------------------------------
candidate #165:	b2607
likelihood ratios: Total 5.6e+08; Clust 6.2,13.9,4.9; BLAST 5.8,5.1,3.7; KEGG 11.1,4.5,2.9; ExprEco 5.4,3.3,4.5; ExprSce 1.0,1.0,1.0; FusE2 1.0,1.0,1.0; FusE5 1.0,1.0,1.0; FusE10 ,,;
gene name: b2607	 (NP_417098)	gi: 16130528	length: 255aa
description: tRNA (guanine-7-)-methyltransferase [Escherichia coli K12].
coverage: Bacteria[1e-146] Eukaryota[5e-33]
conserved domains: (Evalue, description)
	3e-85	pfam01746, tRNA_m1G_MT, tRNA (Guanine-1)-methyltransferase. This is a family of tRNA (Guanine-1)-methyltransferases EC:2.1.1.31. In E.coli K12 this enzyme catalyses the conversion of a guanosine residue to N1-methylguanine in position 37, next to the anticodon, in tRNA..
----------------------------------------------------
candidate #166:	b0473
likelihood ratios: Total 5.5e+08; Clust 5.7,5.9,3.7; BLAST 4.0,42.2,10.8; KEGG 11.5,3.2,3.4; ExprEco 3.5,2.8,2.2; ExprSce 1.1,1.4,2.0; FusE2 1.1,0.7,0.4; FusE5 1.0,1.0,1.0; FusE10 ,,;
gene name: b0473	 (NP_415006)	gi: 16128457	length: 624aa
description: chaperone Hsp90, heat shock protein C 62.5 [Escherichia coli K12].
coverage: Archaea[4e-09] Bacteria[0.0] Eukaryota[1e-131]
conserved domains: (Evalue, description)
	0.0	COG0326, HtpG, Molecular chaperone, HSP90 family [Posttranslational modification, protein turnover, chaperones].
	1e-92	pfam00183, HSP90, Hsp90 protein..
----------------------------------------------------
candidate #167:	b3783
likelihood ratios: Total 5.5e+08; Clust 9.8,13.4,4.5; BLAST 23.2,6.0,4.2; KEGG 8.6,4.1,3.6; ExprEco 3.9,2.5,2.2; ExprSce 1.0,1.0,1.0; FusE2 1.0,0.8,0.7; FusE5 1.0,1.0,1.0; FusE10 ,,;
gene name: b3783	 (NP_418230)	gi: 16131639	length: 419aa
description: transcription termination factor Rho; polarity suppressor [Escherichia coli K12].
coverage: Archaea[8e-06] Bacteria[0.0] Eukaryota[1e-170]
conserved domains: (Evalue, description)
	0.0	COG1158, Rho, Transcription termination factor [Transcription].
	1e-128	cd01128, rho_factor, Transcription termination factor rho is a bacterial ATP-dependent RNA/DNA helicase. It is a homohexamer. Each monomer consists of an N-terminal domain of the OB fold, which is responsible for binding to cysteine rich nucleotides. This alignment is of the C-terminal ATP binding domain..
	3e-36	pfam00006, ATP-synt_ab, ATP synthase alpha/beta family, nucleotide-binding domain. This family includes the ATP synthase alpha and beta subunits the ATP synthase associated with flagella..
	2e-22	COG1157, FliI, Flagellar biosynthesis/type III secretory pathway ATPase [Cell motility and secretion / Intracellular trafficking and secretion].
	4e-22	cd01136, ATPase_flagellum-secretory_path_III, Flagellum-specific ATPase/type III secretory pathway virulence-related protein. This group of ATPases are responsible for the export of flagellum and virulence-related proteins. The bacterial flagellar motor is similar to the F0F1-ATPase, in that they both are proton driven rotary molecular devices. However, the main function of the bacterial flagellar motor is to rotate the flagellar filament for cell motility. Intracellular pathogens such as Salmonella and Chlamydia also have proteins which are similar to the flagellar-specific ATPase, but function in the secretion of virulence-related proteins via the type III secretory pathway..
	4e-17	cd01120, RecA-like_NTPases, RecA-like NTPases. This family includes the NTP binding domain of F1 and V1 H+ATPases, DnaB and related helicases as well as bacterial RecA and related eukaryotic and archaeal recombinases. This group also includes bacterial conjugation proteins and related DNA transfer proteins involved in type II and type IV secretion..
	6e-12	smart00357, CSP, Cold shock protein domain; RNA-binding domain that functions as a RNA-chaperone in bacteria and is involved in regulating translation in eukaryotes. Contains sub-family of RNA-binding domains in the Rho transcription termination factor. .
----------------------------------------------------
candidate #168:	b3734
likelihood ratios: Total 5.3e+08; Clust 8.6,20.1,3.1; BLAST 7.9,7.5,1.6; KEGG 7.7,7.4,2.0; ExprEco 4.1,4.9,1.5; ExprSce 2.0,1.6,1.4; FusE2 1.0,0.9,0.7; FusE5 1.0,1.0,1.0; FusE10 ,,;
gene name: b3734	 (NP_418190)	gi: 16131602	length: 513aa
description: membrane-bound ATP synthase, F1 sector, alpha-subunit [Escherichia coli K12].
coverage: Archaea[1e-119] Bacteria[0.0] Eukaryota[1e-154]
conserved domains: (Evalue, description)
	0.0	COG0056, AtpA, F0F1-type ATP synthase, alpha subunit [Energy production and conversion].
	1e-139	cd01132, F1_ATPase_alpha, F1 ATP synthase alpha, central domain. The F-ATPase is found in bacterial plasma membranes, mitochondrial inner membranes and in chloroplast thylakoid membranes. It has also been found in the archaea Methanosarcina barkeri. It uses a proton gradient to drive ATP synthesis and hydrolyzes ATP to build the proton gradient. The extrinisic membrane domain, F1, is composed of alpha, beta, gamma, delta and epsilon subunits with a stoichiometry of 3:3:1:1:1. The alpha subunit of the F1 ATP synthase can bind nucleotides, but is non-catalytic..
	2e-64	pfam00006, ATP-synt_ab, ATP synthase alpha/beta family, nucleotide-binding domain. This family includes the ATP synthase alpha and beta subunits the ATP synthase associated with flagella..
	9e-52	COG1157, FliI, Flagellar biosynthesis/type III secretory pathway ATPase [Cell motility and secretion / Intracellular trafficking and secretion].
	5e-46	cd01136, ATPase_flagellum-secretory_path_III, Flagellum-specific ATPase/type III secretory pathway virulence-related protein. This group of ATPases are responsible for the export of flagellum and virulence-related proteins. The bacterial flagellar motor is similar to the F0F1-ATPase, in that they both are proton driven rotary molecular devices. However, the main function of the bacterial flagellar motor is to rotate the flagellar filament for cell motility. Intracellular pathogens such as Salmonella and Chlamydia also have proteins which are similar to the flagellar-specific ATPase, but function in the secretion of virulence-related proteins via the type III secretory pathway..
	2e-36	COG1156, NtpB, Archaeal/vacuolar-type H+-ATPase subunit B [Energy production and conversion].
	5e-35	cd01135, V_A-ATPase_B, V/A-type ATP synthase (non-catalytic) subunit B. These ATPases couple ATP hydrolysis to the build up of a H+ gradient, but V-type ATPases do not catalyze the reverse reaction. The Vacuolar (V-type) ATPase is found in the membranes of vacuoles, the golgi apparatus and in other coated vesicles in eukaryotes. Archaea have a protein which is similar in sequence to V-ATPases, but functions like an F-ATPase (called A-ATPase). A similar protein is also found in a few bacteria. This subfamily consists of the non-catalytic beta subunit..
	5e-31	COG0055, AtpD, F0F1-type ATP synthase, beta subunit [Energy production and conversion].
	4e-27	cd01133, F1-ATPase_beta, F1 ATP synthase beta subunit, nucleotide-binding domain. The F-ATPase is found in bacterial plasma membranes, mitochondrial inner membranes and in chloroplast thylakoid membranes. It has also been found in the archaea Methanosarcina barkeri. It uses a proton gradient to drive ATP synthesis and hydrolyzes ATP to build the proton gradient. The extrinisic membrane domain, F1, is composed of alpha, beta, gamma, delta and epsilon subunits with a stoichiometry of 3:3:1:1:1. The beta subunit of ATP synthase is catalytic..
	6e-21	cd01134, V_A-ATPase_A, V/A-type ATP synthase catalytic subunit A. These ATPases couple ATP hydrolysis to the build up of a H+ gradient, but V-type ATPases do not catalyze the reverse reaction. The Vacuolar (V-type) ATPase is found in the membranes of vacuoles, the golgi apparatus and in other coated vesicles in eukaryotes. Archaea have a protein which is similar in sequence to V-ATPases, but functions like an F-ATPase (called A-ATPase). A similar protein is also found in a few bacteria..
	8e-19	COG1155, NtpA, Archaeal/vacuolar-type H+-ATPase subunit A [Energy production and conversion].
	9e-16	cd01120, RecA-like_NTPases, RecA-like NTPases. This family includes the NTP binding domain of F1 and V1 H+ATPases, DnaB and related helicases as well as bacterial RecA and related eukaryotic and archaeal recombinases. This group also includes bacterial conjugation proteins and related DNA transfer proteins involved in type II and type IV secretion..
	2e-13	pfam00306, ATP-synt_ab_C, ATP synthase alpha/beta chain, C terminal domain..
----------------------------------------------------
candidate #169:	b1718
likelihood ratios: Total 5.2e+08; Clust 14.5,6.1,5.7; BLAST 5.2,2.9,3.2; KEGG 14.0,3.6,2.2; ExprEco 17.0,1.9,5.7; ExprSce 1.0,1.0,1.0; FusE2 1.0,1.0,1.0; FusE5 1.0,1.0,1.0; FusE10 ,,;
gene name: b1718	 (NP_416233)	gi: 16129674	length: 180aa
description: protein chain initiation factor IF-3 [Escherichia coli K12].
coverage: Bacteria[7e-96] Eukaryota[1e-35]
conserved domains: (Evalue, description)
	3e-65	COG0290, InfC, Translation initiation factor 3 (IF-3) [Translation, ribosomal structure and biogenesis].
	7e-28	pfam00707, IF3_C, Translation initiation factor IF-3, C-terminal domain..
	9e-24	pfam05198, IF3_N, Translation initiation factor IF-3, N-terminal domain..
----------------------------------------------------
candidate #170:	b0866
likelihood ratios: Total 5.1e+08; Clust 4.8,3.1,29.9; BLAST 7.1,1.6,1.3; KEGG 168.2,6.0,1.7; ExprEco 4.7,2.6,3.9; ExprSce 1.0,1.0,1.0; FusE2 1.0,1.0,1.0; FusE5 1.0,1.0,1.0; FusE10 ,,;
gene name: b0866	 (NP_415387)	gi: 16128834	length: 107aa
description: hypothetical protein b0866 [Escherichia coli K12].
coverage: Archaea[3e-25] Bacteria[2e-53]
conserved domains: (Evalue, description)
	8e-29	pfam01906, DUF74, Domain of unknown function DUF74. Members of this protein family have no known function. The domain is about 100 amino acids long and found in prokaryotes..
----------------------------------------------------
candidate #171:	b0054
likelihood ratios: Total 5.0e+08; Clust 2.8,3.7,14.0; BLAST 23.4,5.6,3.2; KEGG 3.2,2.8,2.0; ExprEco 3.4,4.4,3.8; ExprSce 1.5,1.6,3.3; FusE2 1.0,1.0,1.0; FusE5 1.0,1.0,1.0; FusE10 ,,;
gene name: b0054	 (NP_414596)	gi: 16128048	length: 784aa
description: organic solvent tolerance [Escherichia coli K12].
coverage: Bacteria[0.0]
conserved domains: (Evalue, description)
	0.0	COG1452, Imp, Organic solvent tolerance protein OstA [Cell envelope biogenesis, outer membrane].
	3e-93	pfam04453, OstA_C, Organic solvent tolerance protein. Family involved in organic solvent tolerance in bacteria. The region contains several highly conserved, potentially catalytic, residues..
----------------------------------------------------
candidate #172:	b3560
likelihood ratios: Total 5.0e+08; Clust 5.5,4.7,3.2; BLAST 3.2,4.0,4.2; KEGG 3.0,5.0,2.6; ExprEco 25.7,7.9,14.1; ExprSce 1.0,1.0,1.0; FusE2 1.0,1.0,1.0; FusE5 1.0,1.0,1.0; FusE10 ,,;
gene name: b3560	 (NP_418017)	gi: 16131431	length: 303aa
description: glycine tRNA synthetase, alpha subunit [Escherichia coli K12].
coverage: Bacteria[1e-180] Eukaryota[3e-93]
conserved domains: (Evalue, description)
	1e-152	pfam02091, tRNA_synt_2e, Glycyl-tRNA synthetase alpha subunit..
	1e-150	cd00733, GlyRS_alpha_core, Class II Glycyl-tRNA synthetase (GlyRS) alpha subunit core catalytic domain. GlyRS functions as a homodimer in eukaryotes, archaea and some bacteria and as a heterotetramer in the remainder of prokaryotes and in arabidopsis. It is responsible for the attachment of glycine to the 3' OH group of ribose of the appropriate tRNA. This domain is primarily responsible for the ATP-dependent formation of the enzyme bound aminoacyl-adenylate. This alignment contains only sequences from the GlyRS form which heterotetramerizes. The homodimer form of GlyRS is in a different family of class II aaRS. Class II assignment is based upon structure and the presence of three characteristic sequence motifs..
----------------------------------------------------
candidate #173:	b3181
likelihood ratios: Total 4.9e+08; Clust 15.8,6.4,8.1; BLAST 8.6,4.5,2.7; KEGG 19.8,5.6,2.9; ExprEco 4.3,3.2,2.0; ExprSce 1.0,1.0,1.0; FusE2 1.0,0.8,0.7; FusE5 1.0,1.0,1.0; FusE10 ,,;
gene name: b3181	 (NP_417648)	gi: 49176324	length: 153aa
description: transcription elongation factor, cleaves 3' nucleotide of paused mRNA [Escherichia coli K12].
coverage: Bacteria[1e-80]
conserved domains: (Evalue, description)
	4e-44	COG0782, GreA, Transcription elongation factor [Transcription].
	4e-26	pfam01272, GreA_GreB, Prokaryotic transcription elongation factor, GreA/GreB, C-terminal domain. This domain has a FKBP-like fold..
	6e-22	pfam03449, GreA_GreB_N, Prokaryotic transcription elongation factor, GreA/GreB, N-terminal domain. This domain adopts a long alpha-hairpin structure..
----------------------------------------------------
candidate #174:	b3146
likelihood ratios: Total 4.9e+08; Clust 39.1,6.0,4.0; BLAST 7.8,6.4,3.8; KEGG 8.8,3.8,1.9; ExprEco 6.6,2.6,2.4; ExprSce 1.0,1.0,1.0; FusE2 1.0,1.0,1.0; FusE5 1.0,1.0,1.0; FusE10 ,,;
gene name: b3146	 (NP_417615)	gi: 16131038	length: 286aa
description: putative enzyme with methyltransferase domain [Escherichia coli K12].
coverage: Bacteria[1e-159] Eukaryota[4e-53]
conserved domains: (Evalue, description)
	1e-106	COG0313, COG0313, Predicted methyltransferases [General function prediction only].
	4e-41	pfam00590, TP_methylase, Tetrapyrrole (Corrin/Porphyrin) Methylases. This family uses S-AdoMet in the methylation of diverse substrates. This family includes a related group of bacterial proteins of unknown function. This family includes the methylase Dipthine synthase..
----------------------------------------------------
candidate #175:	b0439
likelihood ratios: Total 4.7e+08; Clust 4.1,6.4,6.1; BLAST 1.8,2.8,3.7; KEGG 2.6,6.8,13.5; ExprEco 7.0,1.8,20.3; ExprSce 1.6,1.3,1.1; FusE2 2.0,3.9,0.4; FusE5 1.2,0.8,0.4; FusE10 ,,;
gene name: b0439	 (NP_414973)	gi: 16128424	length: 784aa
description: DNA-binding ATP-dependent protease La; heat shock K-protein [Escherichia coli K12].
coverage: Archaea[1e-176] Bacteria[0.0] Eukaryota[1e-162]
conserved domains: (Evalue, description)
	0.0	COG0466, Lon, ATP-dependent Lon protease, bacterial type [Posttranslational modification, protein turnover, chaperones].
	6e-95	pfam05362, Lon_C, Lon protease (S16) C-terminal proteolytic domain. The Lon serine proteases must hydrolyse ATP to degrade protein substrates. In Escherichia coli, these proteases are involved in turnover of intracellular proteins, including abnormal proteins following heat-shock. The active site for protease activity resides in a C-terminal domain. The Lon proteases are classified as family S16 in Merops..
	1e-47	pfam02190, LON, ATP-dependent protease La (LON) domain..
	2e-25	COG1067, LonB, Predicted ATP-dependent protease [Posttranslational modification, protein turnover, chaperones].
	3e-19	pfam00004, AAA, ATPase family associated with various cellular activities (AAA). AAA family proteins often perform chaperone-like functions that assist in the assembly, operation, or disassembly of protein complexes..
	3e-12	COG2802, COG2802, Uncharacterized protein, similar to the N-terminal domain of Lon protease [General function prediction only].
	3e-11	COG0714, COG0714, MoxR-like ATPases [General function prediction only].
	3e-11	COG1750, COG1750, Archaeal serine proteases [General function prediction only].
----------------------------------------------------
candidate #176:	b2615
likelihood ratios: Total 4.7e+08; Clust 6.2,7.0,6.8; BLAST 23.5,5.9,2.0; KEGG 18.1,1.2,1.7; ExprEco 2.1,2.8,3.4; ExprSce 1.1,2.2,5.4; FusE2 1.0,1.0,0.9; FusE5 1.0,1.0,0.6; FusE10 ,,;
gene name: b2615	 (NP_417105)	gi: 16130534	length: 292aa
description: NAD kinase [Escherichia coli K12].
coverage: Archaea[2e-33] Bacteria[1e-167] Eukaryota[1e-26]
conserved domains: (Evalue, description)
	7e-81	COG0061, COG0061, Predicted sugar kinase [Carbohydrate transport and metabolism].
	5e-68	pfam01513, NAD_kinase, ATP-NAD kinase. Members of this family are ATP-NAD kinases EC:2.7.1.23. Catalyses the phosphorylation of NAD to NADP utilising ATP and other nucleoside triphosphates as well as inorganic polyphosphate as a source of phosphorus..
----------------------------------------------------
candidate #177:	b2614
likelihood ratios: Total 4.5e+08; Clust 3.5,8.4,3.7; BLAST 5.3,3.3,2.3; KEGG 10.4,2.1,1.4; ExprEco 6.9,6.2,3.7; ExprSce 1.4,1.9,3.1; FusE2 6.2,1.0,0.4; FusE5 1.0,1.0,1.0; FusE10 ,,;
gene name: b2614	 (NP_417104)	gi: 16130533	length: 197aa
description: Hsp 24 nucleotide exchange factor [Escherichia coli K12].
coverage: Archaea[9e-22] Bacteria[1e-104] Eukaryota[1e-20]
conserved domains: (Evalue, description)
	5e-39	COG0576, GrpE, Molecular chaperone GrpE (heat shock protein) [Posttranslational modification, protein turnover, chaperones].
	1e-38	pfam01025, GrpE, GrpE..
----------------------------------------------------
candidate #178:	b3164
likelihood ratios: Total 4.3e+08; Clust 15.5,7.7,5.1; BLAST 3.5,2.9,2.7; KEGG 19.9,1.4,1.2; ExprEco 11.5,6.0,3.9; ExprSce 1.0,1.0,1.0; FusE2 1.0,0.8,0.6; FusE5 17.6,0.7,0.5; FusE10 ,,;
gene name: b3164	 (NP_417633)	gi: 49176320	length: 734aa
description: polynucleotide phosphorylase, has polyadenylase activity [Escherichia coli K12].
coverage: Archaea[7e-15] Bacteria[0.0] Eukaryota[1e-154]
conserved domains: (Evalue, description)
	0.0	COG1185, Pnp, Polyribonucleotide nucleotidyltransferase (polynucleotide phosphorylase) [Translation, ribosomal structure and biogenesis].
	8e-33	pfam01138, RNase_PH, 3' exoribonuclease family, domain 1. This family includes 3'-5' exoribonucleases. Ribonuclease PH contains a single copy of this domain, and removes nucleotide residues following the -CCA terminus of tRNA. Polyribonucleotide nucleotidyltransferase (PNPase) contains two tandem copies of the domain. PNPase is involved in mRNA degradation in a 3'-5' direction. The exosome is a 3'-5' exoribonuclease complex that is required for 3' processing of the 5.8S rRNA. Three of its five protein components contain a copy of this domain. A hypothetical protein from S. pombe appears to belong to an uncharacterised subfamily. This subfamily is found in both eukaryotes and archaebacteria..
	5e-22	COG1098, VacB, Predicted RNA binding protein (contains ribosomal protein S1 domain) [Translation, ribosomal structure and biogenesis].
	1e-21	pfam03726, PNPase, Polyribonucleotide nucleotidyltransferase, RNA binding domain. This family contains the RNA binding domain of Polyribonucleotide nucleotidyltransferase (PNPase) PNPase is involved in mRNA degradation in a 3'-5' direction..
	2e-18	COG0689, Rph, RNase PH [Translation, ribosomal structure and biogenesis].
	3e-18	COG0539, RpsA, Ribosomal protein S1 [Translation, ribosomal structure and biogenesis].
	2e-16	smart00316, S1, Ribosomal protein S1-like RNA-binding domain; .
	3e-15	cd00164, S1, Ribosomal protein S1-like RNA-binding domain. Found in a wide variety of RNA-associated proteins. Originally identified in S1 ribosomal protein. Multiple copies of S1 are arranged in tandem. S1 is structurally similar to Cold Shock Domains (CSD), both are members of the Oligonucleotide/oligosaccharide Binding (OB) superfamily..
	7e-15	pfam00575, S1, S1 RNA binding domain. The S1 domain occurs in a wide range of RNA associated proteins. It is structurally similar to cold shock protein which binds nucleic acids. The S1 domain has an OB-fold structure..
	2e-13	COG2183, Tex, Transcriptional accessory protein [Transcription].
	7e-12	COG1093, SUI2, Translation initiation factor 2, alpha subunit (eIF-2alpha) [Translation, ribosomal structure and biogenesis].
----------------------------------------------------
candidate #179:	b3703
likelihood ratios: Total 4.3e+08; Clust 4.8,3.3,2.1; BLAST 5.1,3.1,1.8; KEGG 10.2,3.3,2.1; ExprEco 11.6,14.3,2.7; ExprSce 1.5,3.3,2.9; FusE2 1.0,1.0,1.0; FusE5 1.0,1.0,1.0; FusE10 ,,;
gene name: b3703	 (NP_418158)	gi: 16131571	length: 46aa
description: 50S ribosomal subunit protein L34 [Escherichia coli K12].
coverage: Bacteria[3e-18] Eukaryota[3e-09]
----------------------------------------------------
candidate #180:	b2899
likelihood ratios: Total 4.2e+08; Clust 20.7,6.1,5.3; BLAST 3.4,9.7,3.4; KEGG 4.6,9.5,10.3; ExprEco 2.3,2.6,2.5; ExprSce 1.1,1.1,1.0; FusE2 1.0,0.9,0.8; FusE5 1.0,1.0,1.0; FusE10 ,,;
gene name: b2899	 (NP_417375)	gi: 16130801	length: 219aa
description: putative oxidoreductase [Escherichia coli K12].
coverage: Bacteria[1e-120] Eukaryota[3e-73]
conserved domains: (Evalue, description)
	1e-50	COG1272, COG1272, Predicted membrane protein, hemolysin III homolog [General function prediction only].
	1e-25	pfam03006, UPF0073, Uncharacterised protein family (Hly-III / UPF0073). Members of this family are integral membrane proteins. This family includes a protein with hemolytic activity from Bacillus cereus. It is not clear if all the members of this family are hemolysins. It has been proposed that YOL002c encodes a Saccharomyces cerevisiae protein that plays a key role in metabolic pathways that regulate lipid and phosphate metabolism..
----------------------------------------------------
candidate #181:	b2298
likelihood ratios: Total 4.2e+08; Clust 2.6,9.1,2.6; BLAST 2.3,16.6,25.0; KEGG 11.6,13.8,18.0; ExprEco 3.0,1.1,1.1; ExprSce 1.0,1.0,1.0; FusE2 1.0,0.9,0.8; FusE5 1.0,1.0,1.0; FusE10 ,,;
gene name: b2298	 (NP_416801)	gi: 16130233	length: 513aa
description: putative S-transferase [Escherichia coli K12].
coverage: Bacteria[0.0] Eukaryota[5e-08]
conserved domains: (Evalue, description)
	1e-153	COG1288, COG1288, Predicted membrane protein [Function unknown].
	1e-112	pfam03606, DcuC, C4-dicarboxylate anaerobic carrier..
----------------------------------------------------
candidate #182:	b3066
likelihood ratios: Total 4.2e+08; Clust 5.6,11.4,9.5; BLAST 7.1,5.6,4.7; KEGG 3.5,1.4,1.3; ExprEco 11.5,5.4,9.4; ExprSce 1.0,1.0,1.0; FusE2 1.0,1.0,1.0; FusE5 1.0,1.0,1.0; FusE10 ,,;
gene name: b3066	 (NP_417538)	gi: 16130962	length: 581aa
description: DNA biosynthesis; DNA primase [Escherichia coli K12].
coverage: Bacteria[0.0] Eukaryota[1e-23]
conserved domains: (Evalue, description)
	1e-156	COG0358, DnaG, DNA primase (bacterial type) [DNA replication, recombination, and repair].
	1e-43	pfam01807, zf-CHC2, CHC2 zinc finger. This domain is principally involved in DNA binding in DNA primases..
	4e-26	smart00400, ZnF_CHCC, zinc finger; .
	1e-20	cd00188, TOPRIM, topoisomerase/primase domain, a nucleotidyl transferase/hydrolase domain; found in topoisomerases, DnaG-type primases, OLD family nucleases and RecR proteins.
	2e-13	pfam01751, Toprim, Toprim domain. This is a conserved region from DNA primase. This corresponds to the Toprim domain common to DnaG primases, topoisomerases, OLD family nucleases and RecR proteins. Both DnaG motifs IV and V are present in the alignment, the DxD (V) motif may be involved in Mg2+ binding and mutations to the conserved glutamate (IV) completely abolish DnaG type primase activity. DNA primase EC:2.7.7.6 is a nucleotidyltransferase it synthesises the oligoribonucleotide primers required for DNA replication on the lagging strand of the replication fork; it can also prime the leading stand and has been implicated in cell division. This family also includes the atypical archaeal A subunit from type II DNA topoisomerases. Type II DNA topoisomerases catalyse the relaxation of DNA supercoiling by causing transient double strand breaks..
	3e-13	smart00493, TOPRIM, topoisomerases, DnaG-type primases, OLD family nucleases and RecR proteins .
----------------------------------------------------
candidate #183:	b3183
likelihood ratios: Total 4.0e+08; Clust 3.3,26.1,5.5; BLAST 16.8,7.4,1.8; KEGG 13.2,5.3,1.9; ExprEco 6.9,1.8,3.1; ExprSce 1.0,1.0,1.1; FusE2 1.0,0.9,0.7; FusE5 1.0,1.0,1.0; FusE10 ,,;
gene name: b3183	 (NP_417650)	gi: 16131073	length: 390aa
description: putative GTP-binding factor [Escherichia coli K12].
coverage: Archaea[1e-13] Bacteria[0.0] Eukaryota[1e-74]
conserved domains: (Evalue, description)
	1e-155	COG0536, Obg, Predicted GTPase [General function prediction only].
	4e-92	pfam01018, GTP1_OBG, GTP1/OBG family..
	5e-18	COG0012, COG0012, Predicted GTPase, probable translation factor [Translation, ribosomal structure and biogenesis].
	4e-14	COG1163, DRG, Predicted GTPase [General function prediction only].
	3e-12	COG1084, COG1084, Predicted GTPase [General function prediction only].
	9e-11	COG2262, HflX, GTPases [General function prediction only].
----------------------------------------------------
candidate #184:	b0188
likelihood ratios: Total 4.0e+08; Clust 41.3,18.8,5.1; BLAST 5.7,6.6,3.6; KEGG 25.3,3.3,3.1; ExprEco 1.4,1.8,1.5; ExprSce 1.0,1.0,1.0; FusE2 1.0,0.9,0.8; FusE5 1.0,1.0,1.0; FusE10 ,,;
gene name: b0188	 (NP_414730)	gi: 16128181	length: 432aa
description: tRNA(Ile)-lysidine synthetase [Escherichia coli K12].
coverage: Bacteria[0.0] Eukaryota[2e-12]
conserved domains: (Evalue, description)
	6e-67	pfam01171, ATP_bind_3, PP-loop family. This family of proteins belongs to the PP-loop superfamily..
	1e-52	COG0037, MesJ, Predicted ATPase of the PP-loop superfamily implicated in cell cycle control [Cell division and chromosome partitioning].
----------------------------------------------------
candidate #185:	b0481
likelihood ratios: Total 4.0e+08; Clust 60.3,3.6,3.6; BLAST 2.0,10.3,4.5; KEGG 5.7,26.6,8.4; ExprEco 2.2,1.4,1.4; ExprSce 1.0,1.0,1.0; FusE2 1.0,1.0,1.0; FusE5 1.0,1.0,1.0; FusE10 ,,;
gene name: b0481	 (NP_415014)	gi: 16128465	length: 159aa
description: hypothetical protein b0481 [Escherichia coli K12].
coverage: Bacteria[4e-84]
conserved domains: (Evalue, description)
	9e-45	COG2606, EbsC, Uncharacterized conserved protein [Function unknown].
	1e-41	pfam04073, YbaK, YbaK / prolyl-tRNA synthetases associated domain. This domain of unknown function is found in numerous prokaryote organisms. The structure of YbaK shows a novel fold. This domain also occurs in a number of prolyl-tRNA synthetases (proRS) from prokaryotes. Thus, the domain is thought to be involved in oligo-nucleotide binding, with possible roles in recognition/discrimination or editing of prolyl-tRNA..
	1e-35	cd00002, YbaK, protein family related to YbaK Protein From H. Influenzae (HI1434); prokaryotic domain; function unknown; alignment contains insertion domains of prokaryotic prolyl-tRNA synthetases..
----------------------------------------------------
candidate #186:	b3704
likelihood ratios: Total 3.9e+08; Clust 3.9,3.0,2.1; BLAST 2.9,1.9,2.3; KEGG 30.5,5.7,4.0; ExprEco 13.0,10.5,14.1; ExprSce 1.0,1.0,1.0; FusE2 1.0,1.0,1.0; FusE5 1.0,1.0,1.0; FusE10 ,,;
gene name: b3704	 (NP_418159)	gi: 16131572	length: 119aa
description: RNase P, protein component; protein C5 [Escherichia coli K12].
coverage: Bacteria[6e-62]
conserved domains: (Evalue, description)
	4e-31	pfam00825, Ribonuclease_P, Ribonuclease P..
	1e-24	COG0594, RnpA, RNase P protein component [Translation, ribosomal structure and biogenesis].
----------------------------------------------------
candidate #187:	b2193
likelihood ratios: Total 3.8e+08; Clust 3.9,2.8,5.9; BLAST 5.4,5.4,3.7; KEGG 3.8,10.6,8.9; ExprEco 4.6,1.5,2.1; ExprSce 1.0,1.0,1.0; FusE2 7.5,1.4,0.7; FusE5 2.9,1.1,0.4; FusE10 ,,;
gene name: b2193	 (NP_416697)	gi: 16130130	length: 215aa
description: nitrate/nitrite response regulator (sensor NarQ) [Escherichia coli K12].
coverage: Archaea[4e-10] Bacteria[1e-113] Eukaryota[2e-20]
conserved domains: (Evalue, description)
	7e-53	COG2197, CitB, Response regulator containing a CheY-like receiver domain and an HTH DNA-binding domain [Signal transduction mechanisms / Transcription].
	9e-22	cd00156, REC, Signal receiver domain; originally thought to be unique to bacteria (CheY, OmpR, NtrC, and PhoB), now recently identified in eukaroytes ETR1 Arabidopsis thaliana; this domain receives the signal from the sensor partner in a two-component systems; contains a phosphoacceptor site that is phosphorylated by histidine kinase homologs; usually found N-terminal to a DNA binding effector domain; forms homodimers.
	3e-20	COG4566, TtrR, Response regulator [Signal transduction mechanisms].
	1e-19	COG4753, COG4753, Response regulator containing CheY-like receiver domain and AraC-type DNA-binding domain [Signal transduction mechanisms].
	2e-17	COG0745, OmpR, Response regulators consisting of a CheY-like receiver domain and a winged-helix DNA-binding domain [Signal transduction mechanisms / Transcription].
	4e-16	pfam00196, GerE, Bacterial regulatory proteins, luxR family..
	1e-14	smart00421, HTH_LUXR, helix_turn_helix, Lux Regulon; lux regulon (activates the bioluminescence operon .
	9e-14	COG3437, COG3437, Response regulator containing a CheY-like receiver domain and an HD-GYP domain [Transcription / Signal transduction mechanisms].
	9e-14	COG2204, AtoC, Response regulator containing CheY-like receiver, AAA-type ATPase, and DNA-binding domains [Signal transduction mechanisms].
	5e-12	COG2201, CheB, Chemotaxis response regulator containing a CheY-like receiver domain and a methylesterase domain [Cell motility and secretion / Signal transduction mechanisms].
	7e-12	COG2909, MalT, ATP-dependent transcriptional regulator [Transcription].
	7e-12	COG2771, CsgD, DNA-binding HTH domain-containing proteins [Transcription].
	8e-11	COG4565, CitB, Response regulator of citrate/malate metabolism [Transcription / Signal transduction mechanisms].
----------------------------------------------------
candidate #188:	b0661
likelihood ratios: Total 3.7e+08; Clust 17.0,7.7,5.1; BLAST 2.6,4.1,4.5; KEGG 4.9,4.3,7.9; ExprEco 4.6,3.6,4.1; ExprSce 1.0,1.0,1.0; FusE2 1.0,1.0,1.0; FusE5 1.0,1.0,1.0; FusE10 ,,;
gene name: b0661	 (NP_415194)	gi: 16128644	length: 474aa
description: involved in methylthiolation of isopentenylated A37 derivatives in tRNA [Escherichia coli K12].
coverage: Archaea[2e-52] Bacteria[0.0] Eukaryota[8e-75]
conserved domains: (Evalue, description)
	1e-165	COG0621, MiaB, 2-methylthioadenine synthetase [Translation, ribosomal structure and biogenesis].
	2e-41	smart00729, Elp3, Elongator protein 3, MiaB family, Radical SAM; This superfamily contains MoaA, NifB, PqqE, coproporphyrinogen III oxidase, biotin synthase and MiaB families, and includes a representative in the eukaryotic elongator subunit, Elp-3. Some members of the family are methyltransferases. .
	1e-28	pfam00919, UPF0004, Uncharacterized protein family UPF0004. This family is the N terminal half of proteins with a C-terminal half, which has been shown to be related to MiaB proteins. This domain is a nearly always found in conjunction with pfam04055 and pfam01938, although its function is uncertain..
	1e-17	pfam04055, Radical_SAM, Radical SAM superfamily..
	2e-17	COG1032, COG1032, Fe-S oxidoreductase [Energy production and conversion].
----------------------------------------------------
candidate #189:	b0660
likelihood ratios: Total 3.6e+08; Clust 5.0,15.6,5.6; BLAST 5.3,3.7,6.3; KEGG 3.1,2.5,5.8; ExprEco 8.6,3.8,5.6; ExprSce 1.0,1.0,1.0; FusE2 1.0,0.9,0.9; FusE5 1.0,1.0,1.0; FusE10 ,,;
gene name: b0660	 (NP_415193)	gi: 16128643	length: 359aa
description: putative ATP-binding protein in pho regulon [Escherichia coli K12].
coverage: Archaea[3e-19] Bacteria[0.0]
conserved domains: (Evalue, description)
	1e-139	pfam02562, PhoH, PhoH-like protein. PhoH is a cytoplasmic protein and predicted ATPase that is induced by phosphate starvation..
	1e-124	COG1702, PhoH, Phosphate starvation-inducible protein PhoH, predicted ATPase [Signal transduction mechanisms].
	4e-37	COG1875, COG1875, Predicted ATPase related to phosphate starvation-inducible protein PhoH [Signal transduction mechanisms].
----------------------------------------------------
candidate #190:	b2593
likelihood ratios: Total 3.5e+08; Clust 17.8,7.9,5.4; BLAST 69.2,3.2,3.1; KEGG 28.4,2.7,3.3; ExprEco 1.4,1.4,1.4; ExprSce 1.0,1.0,1.0; FusE2 1.0,1.0,1.0; FusE5 1.0,1.0,1.0; FusE10 ,,;
gene name: b2593	 (NP_417084)	gi: 16130514	length: 243aa
description: hypothetical protein b2593 [Escherichia coli K12].
coverage: Bacteria[1e-142] Eukaryota[2e-16]
conserved domains: (Evalue, description)
	8e-90	COG1496, COG1496, Uncharacterized conserved protein [Function unknown].
	1e-83	pfam02578, DUF152, Uncharacterised ACR, YfiH family COG1496..
----------------------------------------------------
candidate #191:	b2159
likelihood ratios: Total 3.5e+08; Clust 2.8,6.6,6.4; BLAST 3.1,2.7,6.2; KEGG 5.1,3.6,6.1; ExprEco 3.2,2.3,42.3; ExprSce 1.2,1.1,1.3; FusE2 1.0,1.0,1.0; FusE5 1.0,1.0,1.0; FusE10 ,,;
gene name: b2159	 (NP_416664)	gi: 16130097	length: 285aa
description: endonuclease IV [Escherichia coli K12].
coverage: Archaea[4e-43] Bacteria[1e-164] Eukaryota[6e-70]
conserved domains: (Evalue, description)
	3e-98	COG0648, Nfo, Endonuclease IV [DNA replication, recombination, and repair].
	3e-91	smart00518, AP2Ec, AP endonuclease family 2; These endonucleases play a role in DNA repair. Cleave phosphodiester bonds at apurinic or apyrimidinic sites .
	9e-82	cd00019, AP2Ec, AP endonuclease family 2; These endonucleases play a role in DNA repair. Cleave phosphodiester bonds at apurinic or apyrimidinic sites; the alignment also contains hexulose-6-phosphate isomerases, enzymes that catalyze the epimerization of D-arabino-6-hexulose 3-phosphate to D-fructose 6-phosphate, via cleaving the phosphoesterbond with the sugar. .
	2e-59	pfam01261, AP_endonuc_2, AP endonuclease family 2..
----------------------------------------------------
candidate #192:	b0084
likelihood ratios: Total 3.3e+08; Clust 3.2,9.0,9.7; BLAST 4.7,4.8,5.4; KEGG 4.5,2.9,2.9; ExprEco 2.7,2.1,2.1; ExprSce 1.8,5.9,3.1; FusE2 1.0,0.9,0.8; FusE5 1.0,1.0,1.0; FusE10 ,,;
gene name: b0084	 (NP_414626)	gi: 16128077	length: 588aa
description: division-specific transpeptidase, penicillin-binding protein 3 [Escherichia coli K12].
coverage: Bacteria[0.0] Eukaryota[5e-47]
conserved domains: (Evalue, description)
	1e-138	COG0768, FtsI, Cell division protein FtsI/penicillin-binding protein 2 [Cell envelope biogenesis, outer membrane].
	7e-66	pfam00905, Transpeptidase, Penicillin binding protein transpeptidase domain. The active site serine is conserved in all members of this family..
	1e-38	pfam03717, PBP_dimer, Penicillin-binding Protein dimerisation domain. This domain is found at the N terminus of Class B High Molecular Weight Penicillin-Binding Proteins. Its function has not been precisely defined, but is strongly implicated in PBP polymerisation. The domain forms a largely disordered 'sugar tongs' structure. .
	1e-22	COG0744, MrcB, Membrane carboxypeptidase (penicillin-binding protein) [Cell envelope biogenesis, outer membrane].
	8e-15	COG4953, PbpC, Membrane carboxypeptidase/penicillin-binding protein PbpC [Cell envelope biogenesis, outer membrane].
----------------------------------------------------
candidate #193:	b0676
likelihood ratios: Total 3.3e+08; Clust 2.7,3.9,23.9; BLAST 6.8,8.5,8.4; KEGG 4.6,12.6,7.6; ExprEco 3.0,1.5,1.5; ExprSce 1.0,1.0,1.0; FusE2 1.0,1.0,0.8; FusE5 1.0,1.0,1.0; FusE10 ,,;
gene name: b0676	 (NP_415202)	gi: 16128652	length: 406aa
description: transcriptional repressor of genes for catabolic enzymes (NagC/XylR (ROK) family) [Escherichia coli K12].
coverage: Archaea[2e-25] Bacteria[0.0] Eukaryota[9e-16]
conserved domains: (Evalue, description)
	3e-55	pfam00480, ROK, ROK family..
	1e-53	COG1940, NagC, Transcriptional regulator/sugar kinase [Transcription / Carbohydrate transport and metabolism].
----------------------------------------------------
candidate #194:	b3700
likelihood ratios: Total 3.3e+08; Clust 6.2,3.9,1.9; BLAST 61.4,4.2,4.2; KEGG 8.0,4.5,7.5; ExprEco 3.4,2.4,2.2; ExprSce 1.0,1.0,1.0; FusE2 3.4,0.9,0.4; FusE5 1.0,1.0,1.0; FusE10 ,,;
gene name: b3700	 (NP_418155)	gi: 16131568	length: 357aa
description: gap repair protein [Escherichia coli K12].
coverage: Archaea[7e-06] Bacteria[0.0] Eukaryota[2e-23]
conserved domains: (Evalue, description)
	1e-113	COG1195, RecF, Recombinational DNA repair ATPase (RecF pathway) [DNA replication, recombination, and repair].
	1e-20	pfam02463, SMC_N, RecF/RecN/SMC N terminal domain. This domain is found at the N terminus of SMC proteins. The SMC (structural maintenance of chromosomes) superfamily proteins have ATP-binding domains at the N- and C-termini, and two extended coiled-coil domains separated by a hinge in the middle. The eukaryotic SMC proteins form two kind of heterodimers: the SMC1/SMC3 and the SMC2/SMC4 types. These heterodimers constitute an essential part of higher order complexes, which are involved in chromatin and DNA dynamics. This family also includes the RecF and RecN proteins that are involved in DNA metabolism and recombination..
----------------------------------------------------
candidate #195:	b4124
likelihood ratios: Total 3.2e+08; Clust 1.4,2.2,1.5; BLAST 4.9,4.8,6.0; KEGG 3.7,13.2,9.6; ExprEco 39.3,3.3,2.0; ExprSce 1.0,1.0,1.0; FusE2 6.1,1.5,0.7; FusE5 1.8,0.8,0.4; FusE10 ,,;
gene name: b4124	 (NP_418548)	gi: 16131950	length: 239aa
description: response regulator in two-component regulatory system with DcuS, regulates anaerobic fumarate respiration [Escherichia coli K12].
coverage: Archaea[5e-06] Bacteria[1e-137] Eukaryota[6e-06]
conserved domains: (Evalue, description)
	1e-85	COG4565, CitB, Response regulator of citrate/malate metabolism [Transcription / Signal transduction mechanisms].
	8e-18	COG4753, COG4753, Response regulator containing CheY-like receiver domain and AraC-type DNA-binding domain [Signal transduction mechanisms].
	1e-16	COG2204, AtoC, Response regulator containing CheY-like receiver, AAA-type ATPase, and DNA-binding domains [Signal transduction mechanisms].
	4e-14	COG2197, CitB, Response regulator containing a CheY-like receiver domain and an HTH DNA-binding domain [Signal transduction mechanisms / Transcription].
	6e-13	cd00156, REC, Signal receiver domain; originally thought to be unique to bacteria (CheY, OmpR, NtrC, and PhoB), now recently identified in eukaroytes ETR1 Arabidopsis thaliana; this domain receives the signal from the sensor partner in a two-component systems; contains a phosphoacceptor site that is phosphorylated by histidine kinase homologs; usually found N-terminal to a DNA binding effector domain; forms homodimers.
	1e-12	COG0745, OmpR, Response regulators consisting of a CheY-like receiver domain and a winged-helix DNA-binding domain [Signal transduction mechanisms / Transcription].
----------------------------------------------------
candidate #196:	b3881
likelihood ratios: Total 3.2e+08; Clust 2.9,1.7,2.9; BLAST 1.9,6.8,69.4; KEGG 3.0,5.2,62.6; ExprEco 2.4,5.2,1.9; ExprSce 1.0,1.1,1.0; FusE2 1.0,1.0,1.0; FusE5 1.0,1.0,1.0; FusE10 ,,;
gene name: b3881	 (NP_418317)	gi: 16131721	length: 292aa
description: putative aldolase [Escherichia coli K12].
coverage: Bacteria[1e-163]
conserved domains: (Evalue, description)
	1e-111	COG3684, LacD, Tagatose-1,6-bisphosphate aldolase [Carbohydrate transport and metabolism].
	6e-73	pfam04274, LacD, Tagatose 1,6-diphosphate aldolase, (LacD). Tagatose 1,6-diphosphate aldolase (EC:4.1.2.40) is part of the tagatose-6-phosphate pathway of galactose-6-phosphate degradation..
----------------------------------------------------
candidate #197:	b0422
likelihood ratios: Total 3.1e+08; Clust 3.2,9.4,21.3; BLAST 3.3,7.5,2.4; KEGG 10.1,5.9,3.8; ExprEco 4.2,4.6,5.0; ExprSce 1.0,1.0,1.0; FusE2 1.4,0.7,0.4; FusE5 1.0,1.0,1.0; FusE10 ,,;
gene name: b0422	 (NP_414956)	gi: 16128407	length: 80aa
description: exonuclease VII, small subunit [Escherichia coli K12].
coverage: Archaea[8e-06] Bacteria[1e-37]
conserved domains: (Evalue, description)
	3e-13	pfam02609, Exonuc_VII_S, Exonuclease VII small subunit. This family consist of exonuclease VII, small subunit EC:3.1.11.6 This enzyme catalyses exonucleolytic cleavage in either 5'->3' or 3'->5' direction to yield 5'-phosphomononucleotides. This exonuclease VII enzyme is composed of one large subunit and 4 small ones..
	3e-12	COG1722, XseB, Exonuclease VII small subunit [DNA replication, recombination, and repair].
----------------------------------------------------
candidate #198:	b2837
likelihood ratios: Total 3.0e+08; Clust 2.1,2.2,1.9; BLAST 1.7,2.5,16.4; KEGG 1.3,2.1,1.9; ExprEco 1.7,2.5,2.4; ExprSce 1.0,1.0,1.0; FusE2 7.7,5.5,0.4; FusE5 79.8,1.5,4.7; FusE10 ,,;
gene name: b2837	 (NP_417314)	gi: 16130741	length: 343aa
description: repressor of galETK operon [Escherichia coli K12].
coverage: Bacteria[0.0] Eukaryota[1e-35]
conserved domains: (Evalue, description)
	1e-90	COG1609, PurR, Transcriptional regulators [Transcription].
	8e-23	pfam00532, Peripla_BP_1, Periplasmic binding proteins and sugar binding domain of the LacI family. This family includes the periplasmic binding proteins, and the LacI family transcriptional regulators. The periplasmic binding proteins are the primary receptors for chemotaxis and transport of many sugar based solutes. The LacI family of proteins consist of transcriptional regulators related to the lac repressor. In this case, generally the sugar binding domain binds a sugar which changes the DNA binding activity of the repressor domain (pfam00356)..
	3e-22	smart00354, HTH_LACI, helix_turn _helix lactose operon repressor; .
	2e-15	COG1879, RbsB, ABC-type sugar transport system, periplasmic component [Carbohydrate transport and metabolism].
----------------------------------------------------
candidate #199:	b0914
likelihood ratios: Total 2.9e+08; Clust 17.7,28.0,8.6; BLAST 1.6,1.3,1.3; KEGG 2.5,1.5,1.1; ExprEco 3.5,3.3,3.8; ExprSce 1.2,3.0,1.6; FusE2 5.6,2.2,0.9; FusE5 2.2,1.8,0.6; FusE10 ,,;
gene name: b0914	 (NP_415434)	gi: 16128881	length: 582aa
description: ATP-binding transport protein; multicopy suppressor of htrB [Escherichia coli K12].
coverage: Archaea[4e-82] Bacteria[0.0] Eukaryota[2e-86]
conserved domains: (Evalue, description)
	1e-138	COG1132, MdlB, ABC-type multidrug transport system, ATPase and permease components [Defense mechanisms].
	1e-110	COG2274, SunT, ABC-type bacteriocin/lantibiotic exporters, contain an N-terminal double-glycine peptidase domain [Defense mechanisms].
	3e-84	COG5265, ATM1, ABC-type transport system involved in Fe-S cluster assembly, permease and ATPase components [Posttranslational modification, protein turnover, chaperones].
	9e-84	COG4988, CydD, ABC-type transport system involved in cytochrome bd biosynthesis, ATPase and permease components [Energy production and conversion / Posttranslational modification, protein turnover, chaperones].
	4e-75	COG4987, CydC, ABC-type transport system involved in cytochrome bd biosynthesis, fused ATPase and permease components [Energy production and conversion / Posttranslational modification, protein turnover, chaperones].
	7e-62	cd00267, ABC_ATPase, ABC (ATP-binding cassette) transporter nucleotide-binding domain; ABC transporters are a large family of proteins involved in the transport of a wide variety of different compounds, like sugars, ions, peptides and more complex organic molecules. The nucleotide binding domain shows the highest similarity between all members of the family. ABC transporters are a subset of nucleotide hydrolases that contain a signature motif, Q-loop, and H-loop/switch region in addition to the Walker A motif/P-loop andWalker B motif commonly found in a number of ATP- and GTP-binding and hydrolyzing proteins..
	3e-48	COG4618, ArpD, ABC-type protease/lipase transport system, ATPase and permease components [General function prediction only].
	2e-41	pfam00664, ABC_membrane, ABC transporter transmembrane region. This family represents a unit of six transmembrane helices. Many members of the ABC transporter family (pfam00005) have two such regions..
	8e-39	COG1135, AbcC, ABC-type metal ion transport system, ATPase component [Inorganic ion transport and metabolism].
	9e-37	COG1123, COG1123, ATPase components of various ABC-type transport systems, contain duplicated ATPase [General function prediction only].
	1e-36	pfam00005, ABC_tran, ABC transporter. ABC transporters for a large family of proteins responsible for translocation of a variety of compounds across biological membranes. ABC transporters are the largest family of proteins in many completely sequenced bacteria. ABC transporters are composed of two copies of this domain and two copies of a transmembrane domain pfam00664. These four domains may belong to a single polypeptide, or belong in different polypeptide chains..
	1e-36	COG4608, AppF, ABC-type oligopeptide transport system, ATPase component [Amino acid transport and metabolism].
	2e-36	COG3842, PotA, ABC-type spermidine/putrescine transport systems, ATPase components [Amino acid transport and metabolism].
	1e-35	COG1136, SalX, ABC-type antimicrobial peptide transport system, ATPase component [Defense mechanisms].
	1e-35	COG1122, CbiO, ABC-type cobalt transport system, ATPase component [Inorganic ion transport and metabolism].
	1e-35	COG1131, CcmA, ABC-type multidrug transport system, ATPase component [Defense mechanisms].
	1e-34	COG1125, OpuBA, ABC-type proline/glycine betaine transport systems, ATPase components [Amino acid transport and metabolism].
	2e-34	COG1126, GlnQ, ABC-type polar amino acid transport system, ATPase component [Amino acid transport and metabolism].
	4e-34	COG1120, FepC, ABC-type cobalamin/Fe3+-siderophores transport systems, ATPase components [Inorganic ion transport and metabolism / Coenzyme metabolism].
	3e-33	COG3839, MalK, ABC-type sugar transport systems, ATPase components [Carbohydrate transport and metabolism].
	2e-32	COG4615, PvdE, ABC-type siderophore export system, fused ATPase and permease components [Secondary metabolites biosynthesis, transport, and catabolism / Inorganic ion transport and metabolism].
	6e-32	COG1129, MglA, ABC-type sugar transport system, ATPase component [Carbohydrate transport and metabolism].
	7e-32	COG1124, DppF, ABC-type dipeptide/oligopeptide/nickel transport system, ATPase component [Amino acid transport and metabolism / Inorganic ion transport and metabolism].
	1e-31	COG0444, DppD, ABC-type dipeptide/oligopeptide/nickel transport system, ATPase component [Amino acid transport and metabolism / Inorganic ion transport and metabolism].
	3e-31	COG1127, Ttg2A, ABC-type transport system involved in resistance to organic solvents, ATPase component [Secondary metabolites biosynthesis, transport, and catabolism].
	8e-31	COG1117, PstB, ABC-type phosphate transport system, ATPase component [Inorganic ion transport and metabolism].
	4e-30	COG1118, CysA, ABC-type sulfate/molybdate transport systems, ATPase component [Inorganic ion transport and metabolism].
	8e-30	COG1121, ZnuC, ABC-type Mn/Zn transport systems, ATPase component [Inorganic ion transport and metabolism].
	2e-29	COG2884, FtsE, Predicted ATPase involved in cell division [Cell division and chromosome partitioning].
	5e-29	COG4175, ProV, ABC-type proline/glycine betaine transport system, ATPase component [Amino acid transport and metabolism].
	7e-28	COG1116, TauB, ABC-type nitrate/sulfonate/bicarbonate transport system, ATPase component [Inorganic ion transport and metabolism].
	1e-27	COG3638, COG3638, ABC-type phosphate/phosphonate transport system, ATPase component [Inorganic ion transport and metabolism].
	2e-27	COG3840, ThiQ, ABC-type thiamine transport system, ATPase component [Coenzyme metabolism].
	3e-27	COG4178, COG4178, ABC-type uncharacterized transport system, permease and ATPase components [General function prediction only].
	2e-25	COG4172, COG4172, ABC-type uncharacterized transport system, duplicated ATPase component [General function prediction only].
	3e-25	COG3845, COG3845, ABC-type uncharacterized transport systems, ATPase components [General function prediction only].
	3e-25	COG4619, COG4619, ABC-type uncharacterized transport system, ATPase component [General function prediction only].
	4e-25	COG0411, LivG, ABC-type branched-chain amino acid transport systems, ATPase component [Amino acid transport and metabolism].
	7e-24	COG4604, CeuD, ABC-type enterochelin transport system, ATPase component [Inorganic ion transport and metabolism].
	2e-23	COG4555, NatA, ABC-type Na+ transport system, ATPase component [Energy production and conversion / Inorganic ion transport and metabolism].
	3e-22	COG4525, TauB, ABC-type taurine transport system, ATPase component [Inorganic ion transport and metabolism].
	6e-22	COG0410, LivF, ABC-type branched-chain amino acid transport systems, ATPase component [Amino acid transport and metabolism].
	2e-21	COG4181, COG4181, Predicted ABC-type transport system involved in lysophospholipase L1 biosynthesis, ATPase component [Secondary metabolites biosynthesis, transport, and catabolism].
	3e-21	COG1101, PhnK, ABC-type uncharacterized transport system, ATPase component [General function prediction only].
	4e-21	COG4559, COG4559, ABC-type hemin transport system, ATPase component [Inorganic ion transport and metabolism].
	6e-21	COG0488, Uup, ATPase components of ABC transporters with duplicated ATPase domains [General function prediction only].
	9e-21	COG4161, ArtP, ABC-type arginine transport system, ATPase component [Amino acid transport and metabolism].
	2e-20	COG4148, ModC, ABC-type molybdate transport system, ATPase component [Inorganic ion transport and metabolism].
	1e-19	COG4598, HisP, ABC-type histidine transport system, ATPase component [Amino acid transport and metabolism].
	1e-18	COG0396, SufC, ABC-type transport system involved in Fe-S cluster assembly, ATPase component [Posttranslational modification, protein turnover, chaperones].
	2e-18	COG1119, ModF, ABC-type molybdenum transport system, ATPase component/photorepair protein PhrA [Inorganic ion transport and metabolism].
	1e-17	COG4586, COG4586, ABC-type uncharacterized transport system, ATPase component [General function prediction only].
	2e-17	COG1134, TagH, ABC-type polysaccharide/polyol phosphate transport system, ATPase component [Carbohydrate transport and metabolism / Cell envelope biogenesis, outer membrane].
	7e-17	COG1137, YhbG, ABC-type (unclassified) transport system, ATPase component [General function prediction only].
	2e-16	COG4152, COG4152, ABC-type uncharacterized transport system, ATPase component [General function prediction only].
	8e-16	COG4167, SapF, ABC-type antimicrobial peptide transport system, ATPase component [Defense mechanisms].
	2e-15	COG4136, COG4136, ABC-type uncharacterized transport system, ATPase component [General function prediction only].
	1e-14	COG4778, PhnL, ABC-type phosphonate transport system, ATPase component [Inorganic ion transport and metabolism].
	9e-14	COG4674, COG4674, Uncharacterized ABC-type transport system, ATPase component [General function prediction only].
	1e-13	COG4138, BtuD, ABC-type cobalamin transport system, ATPase component [Coenzyme metabolism].
	1e-11	COG4133, CcmA, ABC-type transport system involved in cytochrome c biogenesis, ATPase component [Posttranslational modification, protein turnover, chaperones].
----------------------------------------------------
candidate #200:	b2254
likelihood ratios: Total 2.9e+08; Clust 2.5,2.2,2.7; BLAST 7.1,17.2,7.8; KEGG 5.7,5.7,2.4; ExprEco 1.2,1.4,1.2; ExprSce 3.0,7.6,1.6; FusE2 1.8,0.7,0.4; FusE5 18.7,0.7,0.6; FusE10 ,,;
gene name: b2254	 (NP_416757)	gi: 16130189	length: 322aa
description: putative sugar transferase [Escherichia coli K12].
coverage: Archaea[3e-46] Bacteria[0.0] Eukaryota[3e-19]
conserved domains: (Evalue, description)
	3e-23	COG0463, WcaA, Glycosyltransferases involved in cell wall biogenesis [Cell envelope biogenesis, outer membrane].
	2e-21	pfam00535, Glycos_transf_2, Glycosyl transferase. Diverse family, transferring sugar from UDP-glucose, UDP-N-acetyl- galactosamine, GDP-mannose or CDP-abequose, to a range of substrates including cellulose, dolichol phosphate and teichoic acids..
----------------------------------------------------
candidate #201:	b3418
likelihood ratios: Total 2.8e+08; Clust 7.4,2.6,3.5; BLAST 3.3,1.5,6.2; KEGG 5.3,1.5,3.1; ExprEco 18.9,100.9,4.6; ExprSce 1.0,1.0,1.0; FusE2 1.2,0.7,0.4; FusE5 3.7,1.2,0.4; FusE10 ,,;
gene name: b3418	 (NP_417877)	gi: 16131294	length: 901aa
description: positive regulator of mal regulon [Escherichia coli K12].
coverage: Bacteria[0.0]
conserved domains: (Evalue, description)
	0.0	COG2909, MalT, ATP-dependent transcriptional regulator [Transcription].
	4e-12	pfam00196, GerE, Bacterial regulatory proteins, luxR family..
	6e-12	COG2197, CitB, Response regulator containing a CheY-like receiver domain and an HTH DNA-binding domain [Signal transduction mechanisms / Transcription].
	9e-12	smart00421, HTH_LUXR, helix_turn_helix, Lux Regulon; lux regulon (activates the bioluminescence operon .
----------------------------------------------------
candidate #202:	b3059
likelihood ratios: Total 2.8e+08; Clust 4.1,4.8,18.8; BLAST 4.3,6.1,3.6; KEGG 34.7,8.2,3.3; ExprEco 2.3,1.9,1.9; ExprSce 1.0,1.0,1.0; FusE2 1.0,1.0,1.0; FusE5 1.0,1.0,1.0; FusE10 ,,;
gene name: b3059	 (NP_417531)	gi: 16130955	length: 205aa
description: putative membrane protein [Escherichia coli K12].
coverage: Bacteria[1e-118]
conserved domains: (Evalue, description)
	3e-59	pfam02660, DUF205, Domain of unknown function DUF. This family consists of hypothetical transmembrane proteins none of which have any known function, the aligned region is around 200 amino acids long..
	3e-56	COG0344, COG0344, Predicted membrane protein [Function unknown].
----------------------------------------------------
candidate #203:	b2707
likelihood ratios: Total 2.8e+08; Clust 1.6,2.4,5.3; BLAST 9.4,15.9,11.9; KEGG 29.0,1.8,2.9; ExprEco 3.4,3.4,2.9; ExprSce 1.0,1.3,1.1; FusE2 1.0,1.0,1.0; FusE5 1.0,1.0,1.0; FusE10 ,,;
gene name: b2707	 (NP_417187)	gi: 16130614	length: 257aa
description: regulator for gut (srl), glucitol operon [Escherichia coli K12].
coverage: Archaea[2e-28] Bacteria[1e-142] Eukaryota[6e-21]
conserved domains: (Evalue, description)
	2e-73	COG1349, GlpR, Transcriptional regulators of sugar metabolism [Transcription / Carbohydrate transport and metabolism].
	2e-70	pfam00455, DeoR, Bacterial regulatory proteins, deoR family..
	3e-13	smart00420, HTH_DEOR, helix_turn_helix, Deoxyribose operon repressor; .
----------------------------------------------------
candidate #204:	b0438
likelihood ratios: Total 2.8e+08; Clust 3.3,7.2,8.1; BLAST 6.5,6.0,2.8; KEGG 4.7,4.1,2.7; ExprEco 6.9,2.8,2.5; ExprSce 1.0,1.3,1.3; FusE2 1.9,3.8,0.4; FusE5 1.0,1.0,1.0; FusE10 ,,;
gene name: b0438	 (NP_414972)	gi: 16128423	length: 424aa
description: ATP-dependent specificity component of clpP serine protease, chaperone [Escherichia coli K12].
coverage: Archaea[6e-07] Bacteria[0.0] Eukaryota[1e-107]
conserved domains: (Evalue, description)
	0.0	COG1219, ClpX, ATP-dependent protease Clp, ATPase subunit [Posttranslational modification, protein turnover, chaperones].
	6e-32	COG1220, HslU, ATP-dependent protease HslVU (ClpYQ), ATPase subunit [Posttranslational modification, protein turnover, chaperones].
	1e-16	pfam06689, zf-C4_ClpX, ClpX C4-type zinc finger. The ClpX heat shock protein of Escherichia coli is a member of the universally conserved Hsp100 family of proteins, and possesses a putative zinc finger motif of the C4 type. This presumed zinc binding domain is found at the N-terminus of the ClpX protein. ClpX is an ATPase which functions both as a substrate specificity component of the ClpXP protease and as a molecular chaperone. The molecular function of this domain is now known..
	2e-15	pfam00004, AAA, ATPase family associated with various cellular activities (AAA). AAA family proteins often perform chaperone-like functions that assist in the assembly, operation, or disassembly of protein complexes..
	7e-13	COG0542, ClpA, ATPases with chaperone activity, ATP-binding subunit [Posttranslational modification, protein turnover, chaperones].
	1e-10	COG1223, COG1223, Predicted ATPase (AAA+ superfamily) [General function prediction only].
----------------------------------------------------
candidate #205:	b3898
likelihood ratios: Total 2.8e+08; Clust 1.9,2.5,2.0; BLAST 7.7,66.0,6.4; KEGG 16.8,9.5,4.3; ExprEco 1.4,2.5,3.6; ExprSce 1.0,1.0,1.0; FusE2 1.0,1.0,1.0; FusE5 1.0,1.0,1.0; FusE10 ,,;
gene name: b3898	 (NP_418334)	gi: 16131738	length: 356aa
description: frv operon protein [Escherichia coli K12].
coverage: Archaea[7e-67] Bacteria[0.0]
conserved domains: (Evalue, description)
	1e-107	COG1363, FrvX, Cellulase M and related proteins [Carbohydrate transport and metabolism].
	1e-95	pfam05343, Peptidase_M42, M42 glutamyl aminopeptidase. These peptidases are found in Archaea and Bacteria. The example in Lactococcus lactis, PepA, aids growth on milk. Pyrococcus horikoshii contain a thermostable de-blocking aminopeptidase member of this family used commercially for N-terminal protein sequencing..
----------------------------------------------------
candidate #206:	b0170
likelihood ratios: Total 2.7e+08; Clust 6.7,32.1,10.0; BLAST 6.6,3.7,2.3; KEGG 7.1,4.0,1.4; ExprEco 5.8,8.2,2.8; ExprSce 1.0,1.0,1.0; FusE2 1.0,0.9,0.8; FusE5 1.0,0.8,0.8; FusE10 ,,;
gene name: b0170	 (NP_414712)	gi: 16128163	length: 283aa
description: protein chain elongation factor EF-Ts [Escherichia coli K12].
coverage: Bacteria[1e-153] Eukaryota[1e-35]
conserved domains: (Evalue, description)
	3e-57	pfam00889, EF_TS, Elongation factor TS..
----------------------------------------------------
candidate #207:	b3697
likelihood ratios: Total 2.7e+08; Clust 4.2,11.5,3.3; BLAST 3.8,59.1,23.7; KEGG 3.3,6.1,10.2; ExprEco 3.4,2.0,1.6; ExprSce 1.0,1.0,1.0; FusE2 1.0,0.8,0.5; FusE5 0.9,0.7,0.6; FusE10 ,,;
gene name: b3697	 (NP_418152)	gi: 16131565	length: 270aa
description: conserved protein, phophatase-like domain [Escherichia coli K12].
coverage: Archaea[4e-15] Bacteria[1e-150] Eukaryota[4e-22]
conserved domains: (Evalue, description)
	3e-55	COG0561, Cof, Predicted hydrolases of the HAD superfamily [General function prediction only].
----------------------------------------------------
candidate #208:	b0027
likelihood ratios: Total 2.6e+08; Clust 4.0,18.4,30.5; BLAST 2.7,3.3,3.8; KEGG 7.5,4.1,3.1; ExprEco 3.7,2.6,3.8; ExprSce 1.0,1.0,1.0; FusE2 1.0,1.0,1.0; FusE5 1.0,1.0,1.0; FusE10 ,,;
gene name: b0027	 (NP_414568)	gi: 16128021	length: 164aa
description: prolipoprotein signal peptidase (SPase II) [Escherichia coli K12].
coverage: Bacteria[4e-91]
conserved domains: (Evalue, description)
	2e-41	pfam01252, Peptidase_A8, Signal peptidase (SPase) II..
	3e-38	COG0597, LspA, Lipoprotein signal peptidase [Cell envelope biogenesis, outer membrane / Intracellular trafficking and secretion].
----------------------------------------------------
candidate #209:	b3005
likelihood ratios: Total 2.6e+08; Clust 3.1,2.0,2.4; BLAST 3.2,5.0,5.4; KEGG 12.5,7.8,5.6; ExprEco 4.5,5.0,16.1; ExprSce 1.0,1.0,1.0; FusE2 1.0,1.0,1.0; FusE5 1.0,1.0,1.0; FusE10 ,,;
gene name: b3005	 (NP_417478)	gi: 16130903	length: 141aa
description: uptake of enterobactin; tonB-dependent uptake of B colicins [Escherichia coli K12].
coverage: Bacteria[8e-75]
conserved domains: (Evalue, description)
	9e-38	COG0848, ExbD, Biopolymer transport protein [Intracellular trafficking and secretion].
	2e-16	pfam02472, ExbD, Biopolymer transport protein ExbD/TolR. This group of proteins are membrane bound transport proteins essential for ferric ion uptake in bacteria. The Pfam family consists of ExbD, and TolR which are involved in TonB-dependent transport of various receptor bound substrates including colicins..
----------------------------------------------------
candidate #210:	b3755
likelihood ratios: Total 2.6e+08; Clust 7.4,5.7,1.4; BLAST 1.6,16.4,1.8; KEGG 2.0,65.2,1.4; ExprEco 4.5,5.8,1.6; ExprSce 1.0,1.0,1.0; FusE2 1.1,3.7,0.4; FusE5 1.1,14.5,0.5; FusE10 ,,;
gene name: b3755	 (YP_026245)	gi: 49176401	length: 230aa
description: putative transcriptional regulator [Escherichia coli K12].
coverage: Archaea[3e-09] Bacteria[1e-129]
conserved domains: (Evalue, description)
	3e-50	COG2186, FadR, Transcriptional regulators [Transcription].
	2e-25	COG1802, GntR, Transcriptional regulators [Transcription].
	3e-14	pfam00392, GntR, Bacterial regulatory proteins, gntR family. This domain comprises the N-terminal HTH-containing region of GntR-like bacterial transcription factors. At the C terminus there is usually an effector-binding/oligomerisation domain. The GntR-like proteins can be divided into six sub-families: MocR, YtrR, FadR, AraR, HutC and PlmA..
	4e-14	smart00345, HTH_GNTR, helix_turn_helix gluconate operon transcriptional repressor; .
	2e-13	COG2188, PhnF, Transcriptional regulators [Transcription].
----------------------------------------------------
candidate #211:	b2829
likelihood ratios: Total 2.5e+08; Clust 2.4,4.2,2.2; BLAST 1.9,1.7,2.8; KEGG 1.6,2.5,2.3; ExprEco 7.4,4.2,4.0; ExprSce 1.3,2.1,2.2; FusE2 2.1,1.1,2.8; FusE5 1.5,1.8,11.6; FusE10 ,,;
gene name: b2829	 (NP_417306)	gi: 16130733	length: 748aa
description: PTS family enzyme I, transcriptional regulator (with NPR and NTR proteins) [Escherichia coli K12].
coverage: Archaea[6e-77] Bacteria[0.0] Eukaryota[1e-19]
conserved domains: (Evalue, description)
	0.0	COG3605, PtsP, Signal transduction protein containing GAF and PtsI domains [Signal transduction mechanisms].
	1e-137	COG1080, PtsA, Phosphoenolpyruvate-protein kinase (PTS system EI component in bacteria) [Carbohydrate transport and metabolism].
	1e-102	pfam02896, PEP-utilizers_C, PEP-utilising enzyme, TIM barrel domain..
	2e-32	COG0574, PpsA, Phosphoenolpyruvate synthase/pyruvate phosphate dikinase [Carbohydrate transport and metabolism].
	1e-26	pfam05524, PEP-utilisers_N, PEP-utilising enzyme, N-terminal..
	1e-15	smart00065, GAF, Domain present in phytochromes and cGMP-specific phosphodiesterases. Mutations within these domains in PDE6B result in autosomal recessive inheritance of retinitis pigmentosa. .
	3e-13	pfam00391, PEP-utilizers, PEP-utilising enzyme, mobile domain. This domain is a "swivelling" beta/beta/alpha domain which is thought to be mobile in all proteins known to contain it..
	1e-12	pfam01590, GAF, GAF domain. Domain present in phytochromes and cGMP-specific phosphodiesterases..
----------------------------------------------------
candidate #212:	b0683
likelihood ratios: Total 2.5e+08; Clust 9.1,6.7,7.2; BLAST 3.2,1.9,2.4; KEGG 8.5,5.2,15.5; ExprEco 4.7,3.5,3.4; ExprSce 1.0,1.0,1.0; FusE2 1.0,1.0,1.0; FusE5 1.0,1.0,1.0; FusE10 ,,;
gene name: b0683	 (NP_415209)	gi: 16128659	length: 148aa
description: negative regulator [Escherichia coli K12].
coverage: Archaea[2e-08] Bacteria[3e-83]
conserved domains: (Evalue, description)
	4e-40	pfam01475, FUR, Ferric uptake regulator family. This family includes metal ion uptake regulator proteins, that bind to the operator DNA and controls transcription of metal ion-responsive genes. This family is also known as the FUR family..
	2e-38	COG0735, Fur, Fe2+/Zn2+ uptake regulation proteins [Inorganic ion transport and metabolism].
----------------------------------------------------
candidate #213:	b1212
likelihood ratios: Total 2.5e+08; Clust 47.2,72.1,18.1; BLAST 4.1,5.0,4.3; KEGG 2.7,1.9,1.4; ExprEco 1.6,1.3,1.2; ExprSce 1.5,1.9,1.0; FusE2 1.0,0.9,0.9; FusE5 1.0,1.0,1.0; FusE10 ,,;
gene name: b1212	 (NP_415730)	gi: 16129175	length: 277aa
description: methyltransferase for peptide chain release factors RF-1 and RF-2 [Escherichia coli K12].
coverage: Archaea[3e-12] Bacteria[1e-158] Eukaryota[2e-23]
conserved domains: (Evalue, description)
	1e-80	COG2890, HemK, Methylase of polypeptide chain release factors [Translation, ribosomal structure and biogenesis].
	9e-17	COG4123, COG4123, Predicted O-methyltransferase [General function prediction only].
	3e-13	COG2813, RsmC, 16S RNA G1207 methylase RsmC [Translation, ribosomal structure and biogenesis].
----------------------------------------------------
candidate #214:	b0794
likelihood ratios: Total 2.4e+08; Clust 5.0,2.9,3.4; BLAST 5.9,3.4,1.8; KEGG 3.4,13.1,2.1; ExprEco 1.3,1.7,1.4; ExprSce 1.0,1.0,1.0; FusE2 3.9,2.3,0.9; FusE5 11.5,4.4,1.0; FusE10 ,,;
gene name: b0794	 (NP_415315)	gi: 49176047	length: 583aa
description: putative ATP-binding component of a transport system [Escherichia coli K12].
coverage: Archaea[9e-47] Bacteria[0.0] Eukaryota[3e-53]
conserved domains: (Evalue, description)
	5e-71	COG1131, CcmA, ABC-type multidrug transport system, ATPase component [Defense mechanisms].
	6e-53	COG1123, COG1123, ATPase components of various ABC-type transport systems, contain duplicated ATPase [General function prediction only].
	4e-51	COG4555, NatA, ABC-type Na+ transport system, ATPase component [Energy production and conversion / Inorganic ion transport and metabolism].
	3e-50	cd00267, ABC_ATPase, ABC (ATP-binding cassette) transporter nucleotide-binding domain; ABC transporters are a large family of proteins involved in the transport of a wide variety of different compounds, like sugars, ions, peptides and more complex organic molecules. The nucleotide binding domain shows the highest similarity between all members of the family. ABC transporters are a subset of nucleotide hydrolases that contain a signature motif, Q-loop, and H-loop/switch region in addition to the Walker A motif/P-loop andWalker B motif commonly found in a number of ATP- and GTP-binding and hydrolyzing proteins..
	2e-41	COG1137, YhbG, ABC-type (unclassified) transport system, ATPase component [General function prediction only].
	2e-41	COG4152, COG4152, ABC-type uncharacterized transport system, ATPase component [General function prediction only].
	2e-40	COG1127, Ttg2A, ABC-type transport system involved in resistance to organic solvents, ATPase component [Secondary metabolites biosynthesis, transport, and catabolism].
	3e-40	COG0488, Uup, ATPase components of ABC transporters with duplicated ATPase domains [General function prediction only].
	4e-40	COG1121, ZnuC, ABC-type Mn/Zn transport systems, ATPase component [Inorganic ion transport and metabolism].
	4e-39	COG3842, PotA, ABC-type spermidine/putrescine transport systems, ATPase components [Amino acid transport and metabolism].
	3e-38	COG3845, COG3845, ABC-type uncharacterized transport systems, ATPase components [General function prediction only].
	7e-38	COG1125, OpuBA, ABC-type proline/glycine betaine transport systems, ATPase components [Amino acid transport and metabolism].
	2e-37	COG3839, MalK, ABC-type sugar transport systems, ATPase components [Carbohydrate transport and metabolism].
	3e-37	COG1120, FepC, ABC-type cobalamin/Fe3+-siderophores transport systems, ATPase components [Inorganic ion transport and metabolism / Coenzyme metabolism].
	3e-37	COG1126, GlnQ, ABC-type polar amino acid transport system, ATPase component [Amino acid transport and metabolism].
	5e-37	pfam00005, ABC_tran, ABC transporter. ABC transporters for a large family of proteins responsible for translocation of a variety of compounds across biological membranes. ABC transporters are the largest family of proteins in many completely sequenced bacteria. ABC transporters are composed of two copies of this domain and two copies of a transmembrane domain pfam00664. These four domains may belong to a single polypeptide, or belong in different polypeptide chains..
	6e-37	COG1116, TauB, ABC-type nitrate/sulfonate/bicarbonate transport system, ATPase component [Inorganic ion transport and metabolism].
	4e-36	COG1135, AbcC, ABC-type metal ion transport system, ATPase component [Inorganic ion transport and metabolism].
	5e-36	COG1136, SalX, ABC-type antimicrobial peptide transport system, ATPase component [Defense mechanisms].
	2e-35	COG4586, COG4586, ABC-type uncharacterized transport system, ATPase component [General function prediction only].
	5e-35	COG1122, CbiO, ABC-type cobalt transport system, ATPase component [Inorganic ion transport and metabolism].
	5e-35	COG0411, LivG, ABC-type branched-chain amino acid transport systems, ATPase component [Amino acid transport and metabolism].
	4e-33	COG1129, MglA, ABC-type sugar transport system, ATPase component [Carbohydrate transport and metabolism].
	5e-33	COG3638, COG3638, ABC-type phosphate/phosphonate transport system, ATPase component [Inorganic ion transport and metabolism].
	6e-33	COG1118, CysA, ABC-type sulfate/molybdate transport systems, ATPase component [Inorganic ion transport and metabolism].
	1e-32	COG4175, ProV, ABC-type proline/glycine betaine transport system, ATPase component [Amino acid transport and metabolism].
	1e-30	COG0410, LivF, ABC-type branched-chain amino acid transport systems, ATPase component [Amino acid transport and metabolism].
	7e-29	COG2274, SunT, ABC-type bacteriocin/lantibiotic exporters, contain an N-terminal double-glycine peptidase domain [Defense mechanisms].
	8e-29	COG4608, AppF, ABC-type oligopeptide transport system, ATPase component [Amino acid transport and metabolism].
	2e-28	COG2884, FtsE, Predicted ATPase involved in cell division [Cell division and chromosome partitioning].
	8e-27	COG4987, CydC, ABC-type transport system involved in cytochrome bd biosynthesis, fused ATPase and permease components [Energy production and conversion / Posttranslational modification, protein turnover, chaperones].
	8e-26	COG1132, MdlB, ABC-type multidrug transport system, ATPase and permease components [Defense mechanisms].
	9e-26	COG4559, COG4559, ABC-type hemin transport system, ATPase component [Inorganic ion transport and metabolism].
	1e-25	COG4181, COG4181, Predicted ABC-type transport system involved in lysophospholipase L1 biosynthesis, ATPase component [Secondary metabolites biosynthesis, transport, and catabolism].
	1e-25	COG1124, DppF, ABC-type dipeptide/oligopeptide/nickel transport system, ATPase component [Amino acid transport and metabolism / Inorganic ion transport and metabolism].
	2e-25	COG1134, TagH, ABC-type polysaccharide/polyol phosphate transport system, ATPase component [Carbohydrate transport and metabolism / Cell envelope biogenesis, outer membrane].
	3e-25	COG4988, CydD, ABC-type transport system involved in cytochrome bd biosynthesis, ATPase and permease components [Energy production and conversion / Posttranslational modification, protein turnover, chaperones].
	2e-24	COG4604, CeuD, ABC-type enterochelin transport system, ATPase component [Inorganic ion transport and metabolism].
	3e-24	COG1119, ModF, ABC-type molybdenum transport system, ATPase component/photorepair protein PhrA [Inorganic ion transport and metabolism].
	3e-24	COG4619, COG4619, ABC-type uncharacterized transport system, ATPase component [General function prediction only].
	4e-24	COG3840, ThiQ, ABC-type thiamine transport system, ATPase component [Coenzyme metabolism].
	5e-24	COG0444, DppD, ABC-type dipeptide/oligopeptide/nickel transport system, ATPase component [Amino acid transport and metabolism / Inorganic ion transport and metabolism].
	4e-23	COG4525, TauB, ABC-type taurine transport system, ATPase component [Inorganic ion transport and metabolism].
	2e-22	COG4674, COG4674, Uncharacterized ABC-type transport system, ATPase component [General function prediction only].
	3e-21	COG4161, ArtP, ABC-type arginine transport system, ATPase component [Amino acid transport and metabolism].
	3e-21	COG4133, CcmA, ABC-type transport system involved in cytochrome c biogenesis, ATPase component [Posttranslational modification, protein turnover, chaperones].
	6e-21	COG4148, ModC, ABC-type molybdate transport system, ATPase component [Inorganic ion transport and metabolism].
	2e-20	COG4598, HisP, ABC-type histidine transport system, ATPase component [Amino acid transport and metabolism].
	1e-19	COG1117, PstB, ABC-type phosphate transport system, ATPase component [Inorganic ion transport and metabolism].
	2e-19	COG4618, ArpD, ABC-type protease/lipase transport system, ATPase and permease components [General function prediction only].
	3e-19	COG0396, SufC, ABC-type transport system involved in Fe-S cluster assembly, ATPase component [Posttranslational modification, protein turnover, chaperones].
	9e-18	COG1101, PhnK, ABC-type uncharacterized transport system, ATPase component [General function prediction only].
	2e-17	COG4136, COG4136, ABC-type uncharacterized transport system, ATPase component [General function prediction only].
	6e-17	COG4167, SapF, ABC-type antimicrobial peptide transport system, ATPase component [Defense mechanisms].
	4e-16	COG1245, COG1245, Predicted ATPase, RNase L inhibitor (RLI) homolog [General function prediction only].
	8e-16	COG4138, BtuD, ABC-type cobalamin transport system, ATPase component [Coenzyme metabolism].
	8e-16	COG4615, PvdE, ABC-type siderophore export system, fused ATPase and permease components [Secondary metabolites biosynthesis, transport, and catabolism / Inorganic ion transport and metabolism].
	5e-15	COG5265, ATM1, ABC-type transport system involved in Fe-S cluster assembly, permease and ATPase components [Posttranslational modification, protein turnover, chaperones].
	8e-15	COG4172, COG4172, ABC-type uncharacterized transport system, duplicated ATPase component [General function prediction only].
	2e-12	COG4170, SapD, ABC-type antimicrobial peptide transport system, ATPase component [Defense mechanisms].
	2e-12	COG4778, PhnL, ABC-type phosphonate transport system, ATPase component [Inorganic ion transport and metabolism].
	4e-12	COG4107, PhnK, ABC-type phosphonate transport system, ATPase component [Inorganic ion transport and metabolism].
	1e-11	COG4178, COG4178, ABC-type uncharacterized transport system, permease and ATPase components [General function prediction only].
----------------------------------------------------
candidate #215:	b3615
likelihood ratios: Total 2.3e+08; Clust 21.8,3.6,8.2; BLAST 3.0,2.5,3.0; KEGG 10.5,42.2,2.9; ExprEco 6.9,3.3,1.7; ExprSce 1.0,1.0,1.0; FusE2 1.6,0.7,0.4; FusE5 1.0,0.8,0.8; FusE10 ,,;
gene name: b3615	 (NP_418072)	gi: 16131486	length: 344aa
description: putative glycosyltransferase [Escherichia coli K12].
coverage: Archaea[8e-15] Bacteria[0.0] Eukaryota[1e-07]
conserved domains: (Evalue, description)
	5e-28	pfam00535, Glycos_transf_2, Glycosyl transferase. Diverse family, transferring sugar from UDP-glucose, UDP-N-acetyl- galactosamine, GDP-mannose or CDP-abequose, to a range of substrates including cellulose, dolichol phosphate and teichoic acids..
	4e-18	COG0463, WcaA, Glycosyltransferases involved in cell wall biogenesis [Cell envelope biogenesis, outer membrane].
	7e-12	COG1215, COG1215, Glycosyltransferases, probably involved in cell wall biogenesis [Cell envelope biogenesis, outer membrane].
----------------------------------------------------
candidate #216:	b0405
likelihood ratios: Total 2.3e+08; Clust 2.7,9.0,9.1; BLAST 3.5,5.7,5.3; KEGG 3.4,8.1,4.3; ExprEco 5.3,3.2,4.1; ExprSce 1.1,1.1,1.0; FusE2 1.0,1.0,1.0; FusE5 1.0,1.0,1.0; FusE10 ,,;
gene name: b0405	 (NP_414939)	gi: 16128390	length: 356aa
description: S-adenosylmethionine:tRNA (m6t6A37) ribosyltransferase-isomerase [Escherichia coli K12].
coverage: Bacteria[0.0]
conserved domains: (Evalue, description)
	8e-95	pfam02547, Queuosine_synth, Queuosine biosynthesis protein. Queuosine (Q) biosynthesis protein, or S-adenosylmethionine:tRNA -ribosyltransferase-isomerase, is required for the synthesis of the queuosine precursor (oQ). Q is a hypermodified nucleoside usually found at the first position of the anticodon of asparagine, aspartate, histidine, and tyrosine tRNAs. .
----------------------------------------------------
candidate #217:	b2714
likelihood ratios: Total 2.3e+08; Clust 2.4,1.5,2.2; BLAST 6.4,2.1,1.6; KEGG 1.3,1.5,1.2; ExprEco 1.7,2.6,2.8; ExprSce 1.0,1.0,1.0; FusE2 7.7,5.5,0.4; FusE5 240.6,1.6,6.8; FusE10 ,,;
gene name: b2714	 (NP_417194)	gi: 16130621	length: 337aa
description: ascBF operon repressor [Escherichia coli K12].
coverage: Bacteria[0.0] Eukaryota[1e-24]
conserved domains: (Evalue, description)
	3e-79	COG1609, PurR, Transcriptional regulators [Transcription].
	3e-21	smart00354, HTH_LACI, helix_turn _helix lactose operon repressor; .
[truncated: 448,380 more chars]
