# Supplementary material for: Identifying metabolic enzymes with multiple types of association evidence
Source: BMC Bioinformatics. 2006 Mar 29;7:177. doi: 10.1186/1471-2105-7-177 (PMC1450304; doi:10.1186/1471-2105-7-177)
Supplement: Additional File 17 — predictions.zip. Sample predictions of E. coli orphans. Additional datasets, including pair-wise functional association matrices for different types of evidence and BLAST-based orthology datasets, are available on the authors' web site[63]. [file 1471-2105-7-177-S17.zip › predictions/unidentified/EC_3.2.2.14_candidates]

Description of the missing enzyme:
name:           NMN nucleosidase
reaction:       [c]h2o + nmn --> h + ncam + r5p
process:        Cofactor and Prosthetic Group Biosynthesis
EC number:      3.2.2.14

Identification: has not been identified

=====================================================
top 500 candidates:
-----------------------------------------------------

candidate #1:	b2610
likelihood ratios: Total 2.8e+10; Clust 9.0,8.1,6.3; BLAST 21.0,5.8,2.7; KEGG ,,; ExprEco 13.8,1.5,2.7; ExprSce ,,; FusE2 25.0,25.0,5.3; FusE5 ,,; FusE10 ,,;
gene name: b2610	 (NP_417101)	gi: 16130531	length: 453aa
description: 4.5S-RNP protein, GTP-binding export factor, part of signal recognition particle with 4.5 RNA [Escherichia coli K12].
coverage: Archaea[6e-79] Bacteria[0.0] Eukaryota[0.0]
conserved domains: (Evalue, description)
	0.0	COG0541, Ffh, Signal recognition particle GTPase [Intracellular trafficking and secretion].
	5e-74	pfam00448, SRP54, SRP54-type protein, GTPase domain. This family includes relatives of the G-domain of the SRP54 family of proteins..
	5e-61	COG0552, FtsY, Signal recognition particle GTPase [Intracellular trafficking and secretion].
	6e-29	pfam02978, SRP_SPB, Signal peptide binding domain..
	1e-24	COG1419, FlhF, Flagellar GTP-binding protein [Cell motility and secretion].
	7e-16	pfam02881, SRP54_N, SRP54-type protein, helical bundle domain..
----------------------------------------------------
candidate #2:	b3753
likelihood ratios: Total 2.2e+10; Clust 64.0,436.0,2.5; BLAST 6.3,119.6,8.4; KEGG ,,; ExprEco 1.3,3.1,2.8; ExprSce ,,; FusE2 1.5,1.5,2.0; FusE5 ,,; FusE10 ,,;
gene name: b3753	 (NP_418209)	gi: 16131621	length: 330aa
description: regulator for rbs operon [Escherichia coli K12].
coverage: Bacteria[0.0] Eukaryota[1e-24]
conserved domains: (Evalue, description)
	1e-97	COG1609, PurR, Transcriptional regulators [Transcription].
	4e-31	pfam00532, Peripla_BP_1, Periplasmic binding proteins and sugar binding domain of the LacI family. This family includes the periplasmic binding proteins, and the LacI family transcriptional regulators. The periplasmic binding proteins are the primary receptors for chemotaxis and transport of many sugar based solutes. The LacI family of proteins consist of transcriptional regulators related to the lac repressor. In this case, generally the sugar binding domain binds a sugar which changes the DNA binding activity of the repressor domain (pfam00356)..
	2e-23	smart00354, HTH_LACI, helix_turn _helix lactose operon repressor; .
	9e-18	COG1879, RbsB, ABC-type sugar transport system, periplasmic component [Carbohydrate transport and metabolism].
----------------------------------------------------
candidate #3:	b0797
likelihood ratios: Total 2.0e+10; Clust 9.2,21.1,2.2; BLAST 16.1,5.5,6.9; KEGG ,,; ExprEco 34.4,1.8,1.7; ExprSce ,,; FusE2 23.0,8.0,3.9; FusE5 ,,; FusE10 ,,;
gene name: b0797	 (NP_415318)	gi: 16128765	length: 454aa
description: putative ATP-dependent RNA helicase [Escherichia coli K12].
coverage: Archaea[1e-110] Bacteria[0.0] Eukaryota[1e-78]
conserved domains: (Evalue, description)
	1e-121	COG0513, SrmB, Superfamily II DNA and RNA helicases [DNA replication, recombination, and repair / Transcription / Translation, ribosomal structure and biogenesis].
	5e-75	cd00268, DEADc, DEAD-box helicases. A diverse family of proteins involved in ATP-dependent RNA unwinding, needed in a variety of cellular processes including splicing, ribosome biogenesis and RNA degradation. The name derives from the sequence of the Walker B motif (motif II). This domain contains the ATP- binding region..
	2e-50	pfam00270, DEAD, DEAD/DEAH box helicase. Members of this family include the DEAD and DEAH box helicases. Helicases are involved in unwinding nucleic acids. The DEAD box helicases are involved in various aspects of RNA metabolism, including nuclear transcription, pre mRNA splicing, ribosome biogenesis, nucleocytoplasmic transport, translation, RNA decay and organellar gene expression..
	7e-41	smart00487, DEXDc, DEAD-like helicases superfamily; .
	2e-29	cd00046, DEXDc, DEAD-like helicases superfamily. A diverse family of proteins involved in ATP-dependent RNA or DNA unwinding. This domain contains the ATP-binding region..
	2e-28	cd00079, HELICc, Helicase superfamily c-terminal domain; associated with DEXDc-, DEAD-, and DEAH-box proteins, yeast initiation factor 4A, Ski2p, and Hepatitis C virus NS3 helicases; this domain is found in a wide variety of helicases and helicase related proteins; may not be an autonomously folding unit, but an integral part of the helicase; 4 helicase superfamilies at present according to the organization of their signature motifs; all helicases share the ability to unwind nucleic acid duplexes with a distinct directional polarity; they utilize the free energy from nucleoside triphosphate hydrolysis to fuel their translocation along DNA, unwinding the duplex in the process.
	2e-26	COG1201, Lhr, Lhr-like helicases [General function prediction only].
	3e-23	COG0514, RecQ, Superfamily II DNA helicase [DNA replication, recombination, and repair].
	5e-20	pfam00271, Helicase_C, Helicase conserved C-terminal domain. TThis domain family is found in a wide variety of helicases and helicase related proteins. It may be that this is not an autonomously folding unit, but an integral part of the helicase..
	1e-19	smart00490, HELICc, helicase superfamily c-terminal domain; .
	6e-17	COG1205, COG1205, Distinct helicase family with a unique C-terminal domain including a metal-binding cysteine cluster [General function prediction only].
	1e-16	COG1202, COG1202, Superfamily II helicase, archaea-specific [General function prediction only].
	1e-14	COG1061, SSL2, DNA or RNA helicases of superfamily II [Transcription / DNA replication, recombination, and repair].
	2e-11	COG1111, MPH1, ERCC4-like helicases [DNA replication, recombination, and repair].
----------------------------------------------------
candidate #4:	b3003
likelihood ratios: Total 1.4e+10; Clust 2.2,19.4,1.9; BLAST 3.1,2.2,4.6; KEGG ,,; ExprEco 3.5,3.0,8.7; ExprSce ,,; FusE2 223.4,223.4,1.2; FusE5 ,,; FusE10 ,,;
gene name: b3003	 (NP_417476)	gi: 16130901	length: 294aa
description: putative oxidoreductase [Escherichia coli K12].
coverage: Archaea[1e-24] Bacteria[1e-166] Eukaryota[2e-85]
conserved domains: (Evalue, description)
	6e-50	COG1028, FabG, Dehydrogenases with different specificities (related to short-chain alcohol dehydrogenases) [Secondary metabolites biosynthesis, transport, and catabolism / General function prediction only].
	3e-44	pfam00106, adh_short, short chain dehydrogenase. This family contains a wide variety of dehydrogenases..
	4e-26	COG0300, DltE, Short-chain dehydrogenases of various substrate specificities [General function prediction only].
	1e-24	COG0623, FabI, Enoyl-[acyl-carrier-protein].
	2e-23	COG4221, COG4221, Short-chain alcohol dehydrogenase of unknown specificity [General function prediction only].
	1e-12	COG3967, DltE, Short-chain dehydrogenase involved in D-alanine esterification of lipoteichoic acid and wall teichoic acid (D-alanine transfer protein) [Cell envelope biogenesis, outer membrane].
----------------------------------------------------
candidate #5:	b0851
likelihood ratios: Total 9.6e+09; Clust 5.8,8.4,3.2; BLAST 4.1,73.3,11.8; KEGG ,,; ExprEco 94.2,7.7,36.4; ExprSce ,,; FusE2 1.1,0.8,0.7; FusE5 ,,; FusE10 ,,;
gene name: b0851	 (NP_415372)	gi: 16128819	length: 240aa
description: oxygen insensitive NADPH nitroreductase (nitrofuran reductase I activity B) [Escherichia coli K12].
coverage: Archaea[2e-30] Bacteria[1e-136] Eukaryota[5e-29]
conserved domains: (Evalue, description)
	3e-26	pfam00881, Nitroreductase, Nitroreductase family. Members of this family utilise FMN as a cofactor..
	3e-23	COG0778, NfnB, Nitroreductase [Energy production and conversion].
----------------------------------------------------
candidate #6:	b4168
likelihood ratios: Total 6.4e+09; Clust 13.7,8.7,4.0; BLAST 18.3,2.3,3.6; KEGG ,,; ExprEco 1.4,2.6,3.5; ExprSce ,,; FusE2 34.6,34.6,5.7; FusE5 ,,; FusE10 ,,;
gene name: b4168	 (NP_418589)	gi: 16131990	length: 153aa
description: putative enzyme [Escherichia coli K12].
coverage: Bacteria[2e-84]
conserved domains: (Evalue, description)
	3e-52	COG0802, COG0802, Predicted ATPase or kinase [General function prediction only].
	4e-43	pfam02367, UPF0079, Uncharacterised P-loop hydrolase UPF0079. This uncharacterised family contains a P-loop..
----------------------------------------------------
candidate #7:	b0651
likelihood ratios: Total 3.5e+09; Clust 27.7,1.9,3.0; BLAST 322.2,5.5,7.7; KEGG ,,; ExprEco 310.1,1.8,2.9; ExprSce ,,; FusE2 1.0,1.0,1.0; FusE5 ,,; FusE10 ,,;
gene name: b0651	 (NP_415184)	gi: 16128634	length: 311aa
description: pyrimidine specific nucleoside hydrolase [Escherichia coli K12].
coverage: Archaea[2e-37] Bacteria[1e-178] Eukaryota[8e-64]
conserved domains: (Evalue, description)
	1e-118	pfam01156, IU_nuc_hydro, Inosine-uridine preferring nucleoside hydrolase..
	1e-111	COG1957, URH1, Inosine-uridine nucleoside N-ribohydrolase [Nucleotide transport and metabolism].
----------------------------------------------------
candidate #8:	b0879
likelihood ratios: Total 1.8e+09; Clust 6.9,11.0,10.4; BLAST 10.6,478.7,7.7; KEGG ,,; ExprEco 9.6,3.3,2.8; ExprSce ,,; FusE2 1.1,0.8,0.7; FusE5 ,,; FusE10 ,,;
gene name: b0879	 (NP_415400)	gi: 16128847	length: 648aa
description: macrolide transport protein (ABC superfamily, atp_bind (N-terminal), membrane (C-terminal)) [Escherichia coli K12].
coverage: Archaea[5e-54] Bacteria[0.0] Eukaryota[2e-47]
conserved domains: (Evalue, description)
	6e-84	COG1136, SalX, ABC-type antimicrobial peptide transport system, ATPase component [Defense mechanisms].
	2e-62	COG4181, COG4181, Predicted ABC-type transport system involved in lysophospholipase L1 biosynthesis, ATPase component [Secondary metabolites biosynthesis, transport, and catabolism].
	2e-54	COG1126, GlnQ, ABC-type polar amino acid transport system, ATPase component [Amino acid transport and metabolism].
	4e-52	COG1135, AbcC, ABC-type metal ion transport system, ATPase component [Inorganic ion transport and metabolism].
	8e-50	cd00267, ABC_ATPase, ABC (ATP-binding cassette) transporter nucleotide-binding domain; ABC transporters are a large family of proteins involved in the transport of a wide variety of different compounds, like sugars, ions, peptides and more complex organic molecules. The nucleotide binding domain shows the highest similarity between all members of the family. ABC transporters are a subset of nucleotide hydrolases that contain a signature motif, Q-loop, and H-loop/switch region in addition to the Walker A motif/P-loop andWalker B motif commonly found in a number of ATP- and GTP-binding and hydrolyzing proteins..
	7e-49	COG2884, FtsE, Predicted ATPase involved in cell division [Cell division and chromosome partitioning].
	9e-48	COG1116, TauB, ABC-type nitrate/sulfonate/bicarbonate transport system, ATPase component [Inorganic ion transport and metabolism].
	1e-46	COG0577, SalY, ABC-type antimicrobial peptide transport system, permease component [Defense mechanisms].
	6e-46	COG1123, COG1123, ATPase components of various ABC-type transport systems, contain duplicated ATPase [General function prediction only].
	1e-45	COG3842, PotA, ABC-type spermidine/putrescine transport systems, ATPase components [Amino acid transport and metabolism].
	6e-45	COG1131, CcmA, ABC-type multidrug transport system, ATPase component [Defense mechanisms].
	1e-44	COG3638, COG3638, ABC-type phosphate/phosphonate transport system, ATPase component [Inorganic ion transport and metabolism].
	2e-44	COG0444, DppD, ABC-type dipeptide/oligopeptide/nickel transport system, ATPase component [Amino acid transport and metabolism / Inorganic ion transport and metabolism].
	8e-43	COG4598, HisP, ABC-type histidine transport system, ATPase component [Amino acid transport and metabolism].
	1e-41	COG4161, ArtP, ABC-type arginine transport system, ATPase component [Amino acid transport and metabolism].
	2e-40	COG3839, MalK, ABC-type sugar transport systems, ATPase components [Carbohydrate transport and metabolism].
	4e-40	COG1129, MglA, ABC-type sugar transport system, ATPase component [Carbohydrate transport and metabolism].
	4e-40	COG4175, ProV, ABC-type proline/glycine betaine transport system, ATPase component [Amino acid transport and metabolism].
	6e-39	COG1127, Ttg2A, ABC-type transport system involved in resistance to organic solvents, ATPase component [Secondary metabolites biosynthesis, transport, and catabolism].
	1e-38	COG4608, AppF, ABC-type oligopeptide transport system, ATPase component [Amino acid transport and metabolism].
	2e-38	COG1125, OpuBA, ABC-type proline/glycine betaine transport systems, ATPase components [Amino acid transport and metabolism].
	2e-38	pfam00005, ABC_tran, ABC transporter. ABC transporters for a large family of proteins responsible for translocation of a variety of compounds across biological membranes. ABC transporters are the largest family of proteins in many completely sequenced bacteria. ABC transporters are composed of two copies of this domain and two copies of a transmembrane domain pfam00664. These four domains may belong to a single polypeptide, or belong in different polypeptide chains..
	3e-38	COG1118, CysA, ABC-type sulfate/molybdate transport systems, ATPase component [Inorganic ion transport and metabolism].
	3e-38	COG1124, DppF, ABC-type dipeptide/oligopeptide/nickel transport system, ATPase component [Amino acid transport and metabolism / Inorganic ion transport and metabolism].
	6e-38	COG1122, CbiO, ABC-type cobalt transport system, ATPase component [Inorganic ion transport and metabolism].
	5e-37	COG4172, COG4172, ABC-type uncharacterized transport system, duplicated ATPase component [General function prediction only].
	3e-36	COG1120, FepC, ABC-type cobalamin/Fe3+-siderophores transport systems, ATPase components [Inorganic ion transport and metabolism / Coenzyme metabolism].
	2e-35	COG1121, ZnuC, ABC-type Mn/Zn transport systems, ATPase component [Inorganic ion transport and metabolism].
	8e-35	COG2274, SunT, ABC-type bacteriocin/lantibiotic exporters, contain an N-terminal double-glycine peptidase domain [Defense mechanisms].
	5e-34	COG3845, COG3845, ABC-type uncharacterized transport systems, ATPase components [General function prediction only].
	2e-33	COG4988, CydD, ABC-type transport system involved in cytochrome bd biosynthesis, ATPase and permease components [Energy production and conversion / Posttranslational modification, protein turnover, chaperones].
	3e-32	COG3840, ThiQ, ABC-type thiamine transport system, ATPase component [Coenzyme metabolism].
	2e-31	COG0411, LivG, ABC-type branched-chain amino acid transport systems, ATPase component [Amino acid transport and metabolism].
	3e-31	COG4987, CydC, ABC-type transport system involved in cytochrome bd biosynthesis, fused ATPase and permease components [Energy production and conversion / Posttranslational modification, protein turnover, chaperones].
	3e-30	COG1117, PstB, ABC-type phosphate transport system, ATPase component [Inorganic ion transport and metabolism].
	9e-30	COG4525, TauB, ABC-type taurine transport system, ATPase component [Inorganic ion transport and metabolism].
	2e-29	COG0410, LivF, ABC-type branched-chain amino acid transport systems, ATPase component [Amino acid transport and metabolism].
	2e-29	COG4619, COG4619, ABC-type uncharacterized transport system, ATPase component [General function prediction only].
	4e-29	pfam02687, FtsX, Predicted permease. This is a family of predicted permeases and hypothetical transmembrane proteins. One member has been shown to transport lipids targeted to the outer membrane across the inner membrane. Two members have been shown to require ATP..
	2e-28	COG4555, NatA, ABC-type Na+ transport system, ATPase component [Energy production and conversion / Inorganic ion transport and metabolism].
	1e-26	COG1132, MdlB, ABC-type multidrug transport system, ATPase and permease components [Defense mechanisms].
	7e-26	COG4604, CeuD, ABC-type enterochelin transport system, ATPase component [Inorganic ion transport and metabolism].
	9e-26	COG4778, PhnL, ABC-type phosphonate transport system, ATPase component [Inorganic ion transport and metabolism].
	3e-25	COG4618, ArpD, ABC-type protease/lipase transport system, ATPase and permease components [General function prediction only].
	5e-25	COG4148, ModC, ABC-type molybdate transport system, ATPase component [Inorganic ion transport and metabolism].
	2e-24	COG4559, COG4559, ABC-type hemin transport system, ATPase component [Inorganic ion transport and metabolism].
	2e-24	COG1119, ModF, ABC-type molybdenum transport system, ATPase component/photorepair protein PhrA [Inorganic ion transport and metabolism].
	3e-24	COG1137, YhbG, ABC-type (unclassified) transport system, ATPase component [General function prediction only].
	1e-22	COG4107, PhnK, ABC-type phosphonate transport system, ATPase component [Inorganic ion transport and metabolism].
	1e-22	COG0488, Uup, ATPase components of ABC transporters with duplicated ATPase domains [General function prediction only].
	2e-22	COG4167, SapF, ABC-type antimicrobial peptide transport system, ATPase component [Defense mechanisms].
	7e-22	COG4136, COG4136, ABC-type uncharacterized transport system, ATPase component [General function prediction only].
	1e-21	COG1134, TagH, ABC-type polysaccharide/polyol phosphate transport system, ATPase component [Carbohydrate transport and metabolism / Cell envelope biogenesis, outer membrane].
	4e-21	COG1101, PhnK, ABC-type uncharacterized transport system, ATPase component [General function prediction only].
	1e-20	COG5265, ATM1, ABC-type transport system involved in Fe-S cluster assembly, permease and ATPase components [Posttranslational modification, protein turnover, chaperones].
	2e-20	COG4591, LolE, ABC-type transport system, involved in lipoprotein release, permease component [Cell envelope biogenesis, outer membrane].
	4e-20	COG0396, SufC, ABC-type transport system involved in Fe-S cluster assembly, ATPase component [Posttranslational modification, protein turnover, chaperones].
	1e-19	COG4615, PvdE, ABC-type siderophore export system, fused ATPase and permease components [Secondary metabolites biosynthesis, transport, and catabolism / Inorganic ion transport and metabolism].
	4e-19	COG4152, COG4152, ABC-type uncharacterized transport system, ATPase component [General function prediction only].
	5e-19	COG4674, COG4674, Uncharacterized ABC-type transport system, ATPase component [General function prediction only].
	3e-18	COG4586, COG4586, ABC-type uncharacterized transport system, ATPase component [General function prediction only].
	7e-18	COG2401, COG2401, ABC-type ATPase fused to a predicted acetyltransferase domain [General function prediction only].
	1e-17	COG4133, CcmA, ABC-type transport system involved in cytochrome c biogenesis, ATPase component [Posttranslational modification, protein turnover, chaperones].
	1e-17	COG4170, SapD, ABC-type antimicrobial peptide transport system, ATPase component [Defense mechanisms].
	3e-13	COG4178, COG4178, ABC-type uncharacterized transport system, permease and ATPase components [General function prediction only].
	3e-13	COG4138, BtuD, ABC-type cobalamin transport system, ATPase component [Coenzyme metabolism].
	1e-12	COG1245, COG1245, Predicted ATPase, RNase L inhibitor (RLI) homolog [General function prediction only].
	1e-11	COG0178, UvrA, Excinuclease ATPase subunit [DNA replication, recombination, and repair].
----------------------------------------------------
candidate #9:	b1512
likelihood ratios: Total 1.5e+09; Clust 9.7,43.7,3.3; BLAST 4.5,88.7,40.0; KEGG ,,; ExprEco 2.3,1.5,1.3; ExprSce ,,; FusE2 2.3,14.4,0.4; FusE5 ,,; FusE10 ,,;
gene name: b1512	 (NP_416029)	gi: 16129471	length: 317aa
description: putative transcriptional regulator, sorC family [Escherichia coli K12].
coverage: Bacteria[1e-174]
conserved domains: (Evalue, description)
	3e-83	COG2390, DeoR, Transcriptional regulator, contains sigma factor-related N-terminal domain [Transcription].
	8e-60	pfam04198, Sugar-bind, Putative sugar-binding domain. This probable domain is found in bacterial transcriptional regulators such as DeoR and SorC. These proteins have an amino-terminal helix-turn-helix pfam00325 that binds to DNA. This domain is probably the ligand regulator binding region. SorC is regulated by sorbose and other members of this family are likely to be regulated by other sugar substrates..
----------------------------------------------------
candidate #10:	b1736
likelihood ratios: Total 1.4e+09; Clust 13.9,2.6,2.2; BLAST 9.1,22.8,138.4; KEGG ,,; ExprEco 14.6,15.0,4.1; ExprSce ,,; FusE2 1.0,0.9,0.7; FusE5 ,,; FusE10 ,,;
gene name: b1736	 (NP_416250)	gi: 16129690	length: 116aa
description: PEP-dependent phosphotransferase enzyme III for cellobiose, arbutin, and salicin [Escherichia coli K12].
coverage: Bacteria[3e-57]
conserved domains: (Evalue, description)
	1e-24	cd00215, PTS_IIA_lac, PTS_IIA, PTS system, lactose/cellobiose specific IIA subunit. The bacterial phosphoenolpyruvate: sugar phosphotransferase system (PTS) is a multi-protein system involved in the regulation of a variety of metabolic and transcriptional processes. This family is one of four structurally and functionally distinct group IIA PTS system cytoplasmic enzymes, necessary for the uptake of carbohydrates across the cytoplasmic membrane and their phosphorylation. This family of proteins normally function as a homotrimer, stabilized by a centrally located metal ion. Separation into subunits is thought to occur after phosphorylation..
----------------------------------------------------
candidate #11:	b1737
likelihood ratios: Total 1.0e+09; Clust 16.7,3.7,2.2; BLAST 4.1,15.2,92.9; KEGG ,,; ExprEco 12.7,40.6,4.0; ExprSce ,,; FusE2 1.1,0.8,0.7; FusE5 ,,; FusE10 ,,;
gene name: b1737	 (NP_416251)	gi: 16129691	length: 452aa
description: PEP-dependent phosphotransferase enzyme II for cellobiose, arbutin, and salicin [Escherichia coli K12].
coverage: Bacteria[0.0]
conserved domains: (Evalue, description)
	1e-112	COG1455, CelB, Phosphotransferase system cellobiose-specific component IIC [Carbohydrate transport and metabolism].
	5e-26	pfam02378, PTS_EIIC, Phosphotransferase system, EIIC. The bacterial phosphoenolpyruvate: sugar phosphotransferase system (PTS) is a multi-protein system involved in the regulation of a variety of metabolic and transcriptional processes. The sugar-specific permease of the PTS consists of three domains (IIA, IIB and IIC). The IIC domain catalyses the transfer of a phosphoryl group from IIB to the sugar substrate..
----------------------------------------------------
candidate #12:	b0764
likelihood ratios: Total 9.5e+08; Clust 146.7,8.2,4.2; BLAST 1.5,5.9,3.8; KEGG ,,; ExprEco 41.1,2.6,3.2; ExprSce ,,; FusE2 2.2,16.9,0.5; FusE5 ,,; FusE10 ,,;
gene name: b0764	 (NP_415285)	gi: 16128732	length: 229aa
description: molybdate transport permease protein [Escherichia coli K12].
coverage: Archaea[9e-41] Bacteria[1e-124] Eukaryota[5e-34]
conserved domains: (Evalue, description)
	7e-71	COG4149, ModC, ABC-type molybdate transport system, permease component [Inorganic ion transport and metabolism].
	5e-38	COG0555, CysU, ABC-type sulfate transport system, permease component [Posttranslational modification, protein turnover, chaperones].
	5e-30	COG4208, CysW, ABC-type sulfate transport system, permease component [Inorganic ion transport and metabolism].
	2e-26	COG1178, ThiP, ABC-type Fe3+ transport system, permease component [Inorganic ion transport and metabolism].
	6e-25	COG1177, PotC, ABC-type spermidine/putrescine transport system, permease component II [Amino acid transport and metabolism].
	5e-17	COG1176, PotB, ABC-type spermidine/putrescine transport system, permease component I [Amino acid transport and metabolism].
	7e-16	COG4662, TupA, ABC-type tungstate transport system, periplasmic component [Coenzyme metabolism].
	5e-14	COG1175, UgpA, ABC-type sugar transport systems, permease components [Carbohydrate transport and metabolism].
	2e-13	COG0573, PstC, ABC-type phosphate transport system, permease component [Inorganic ion transport and metabolism].
	4e-11	COG0395, UgpE, ABC-type sugar transport system, permease component [Carbohydrate transport and metabolism].
----------------------------------------------------
candidate #13:	b3697
likelihood ratios: Total 5.9e+08; Clust 2.8,18.8,3.0; BLAST 4.7,35.6,29.0; KEGG ,,; ExprEco 1.5,14.5,19.0; ExprSce ,,; FusE2 1.0,1.0,1.7; FusE5 ,,; FusE10 ,,;
gene name: b3697	 (NP_418152)	gi: 16131565	length: 270aa
description: conserved protein, phophatase-like domain [Escherichia coli K12].
coverage: Archaea[4e-15] Bacteria[1e-150] Eukaryota[4e-22]
conserved domains: (Evalue, description)
	3e-55	COG0561, Cof, Predicted hydrolases of the HAD superfamily [General function prediction only].
----------------------------------------------------
candidate #14:	b0657
likelihood ratios: Total 4.8e+08; Clust 24.0,3.7,4.9; BLAST 2.9,2.1,5.1; KEGG ,,; ExprEco 25.7,3.2,50.0; ExprSce ,,; FusE2 3.4,2.9,0.9; FusE5 ,,; FusE10 ,,;
gene name: b0657	 (NP_415190)	gi: 16128640	length: 512aa
description: apolipoprotein N-acyltransferase, copper homeostasis protein, inner membrane [Escherichia coli K12].
coverage: Bacteria[0.0]
conserved domains: (Evalue, description)
	1e-131	COG0815, Lnt, Apolipoprotein N-acyltransferase [Cell envelope biogenesis, outer membrane].
	2e-19	pfam00795, CN_hydrolase, Carbon-nitrogen hydrolase. This family contains hydrolases that break carbon-nitrogen bonds. The family includes: Nitrilase EC:3.5.5.1, Aliphatic amidase EC:3.5.1.4, Biotidinase EC:3.5.1.12, Beta-ureidopropionase EC:3.5.1.6..
----------------------------------------------------
candidate #15:	b3714
likelihood ratios: Total 4.7e+08; Clust 9.8,16.9,2.3; BLAST 8.8,21.9,5.7; KEGG ,,; ExprEco 1.8,4.9,2.2; ExprSce ,,; FusE2 5.9,5.9,1.8; FusE5 ,,; FusE10 ,,;
gene name: b3714	 (NP_418170)	gi: 16131582	length: 445aa
description: putative membrane / transport protein [Escherichia coli K12].
coverage: Archaea[1e-113] Bacteria[0.0] Eukaryota[7e-72]
conserved domains: (Evalue, description)
	1e-123	COG2252, COG2252, Permeases [General function prediction only].
	2e-26	pfam00860, Xan_ur_permease, Permease family. This family includes permeases for diverse substrates such as xanthine, uracil and vitamin C. However many members of this family are functionally uncharacterised and may transport other substrates. Members of this family have ten predicted transmembrane helices..
	2e-13	COG0659, SUL1, Sulfate permease and related transporters (MFS superfamily) [Inorganic ion transport and metabolism].
----------------------------------------------------
candidate #16:	b3915
likelihood ratios: Total 4.7e+08; Clust 7.1,20.7,3.6; BLAST 2.7,4.6,1.8; KEGG ,,; ExprEco 3.2,4.5,12.1; ExprSce ,,; FusE2 9.7,9.7,2.5; FusE5 ,,; FusE10 ,,;
gene name: b3915	 (NP_418350)	gi: 16131753	length: 300aa
description: putative transport protein (CDF family) [Escherichia coli K12].
coverage: Archaea[3e-26] Bacteria[1e-166] Eukaryota[1e-20]
conserved domains: (Evalue, description)
	8e-81	COG0053, MMT1, Predicted Co/Zn/Cd cation transporters [Inorganic ion transport and metabolism].
	3e-64	pfam01545, Cation_efflux, Cation efflux family. Members of this family are integral membrane proteins, that are found to increase tolerance to divalent metal ions such as cadmium, zinc, and cobalt. These proteins are thought to be efflux pumps that remove these ions from cells..
	1e-24	COG1230, CzcD, Co/Zn/Cd efflux system component [Inorganic ion transport and metabolism].
	8e-11	COG3965, COG3965, Predicted Co/Zn/Cd cation transporters [Inorganic ion transport and metabolism].
----------------------------------------------------
candidate #17:	b4193
likelihood ratios: Total 4.4e+08; Clust 2.5,13.4,7.8; BLAST 7.2,23.7,241.4; KEGG ,,; ExprEco 2.3,3.4,3.5; ExprSce ,,; FusE2 1.0,1.0,1.5; FusE5 ,,; FusE10 ,,;
gene name: b4193	 (NP_418614)	gi: 49176471	length: 484aa
description: putative PTS family enzyme II component, possibly ascorbate-specific [Escherichia coli K12].
coverage: Bacteria[0.0]
conserved domains: (Evalue, description)
	1e-149	pfam04215, SgaT_UlaA, Putative sugar-specific permease, SgaT/UlaA. This family consists of bacterial transmembrane proteins with a putative sugar-specific permease function, analogous to the IIC component of the PTS system (pfam02378). It has been suggested that this permease may form part of an L-ascorbate utilisation pathway, with proposed specificity for 3-keto-L-gulonate (formed by hydrolysis of L-ascorbate)..
----------------------------------------------------
candidate #18:	b3001
likelihood ratios: Total 3.4e+08; Clust 2.7,1.8,2.0; BLAST 12.2,3.4,4.2; KEGG ,,; ExprEco 1.1,1.5,1.1; ExprSce ,,; FusE2 256.2,256.2,1.8; FusE5 ,,; FusE10 ,,;
gene name: b3001	 (NP_417474)	gi: 16130899	length: 346aa
description: putative oxidoreductase [Escherichia coli K12].
coverage: Archaea[4e-44] Bacteria[0.0] Eukaryota[9e-48]
conserved domains: (Evalue, description)
	5e-79	COG0667, Tas, Predicted oxidoreductases (related to aryl-alcohol dehydrogenases) [Energy production and conversion].
	1e-50	pfam00248, Aldo_ket_red, Aldo/keto reductase family. This family includes a number of K+ ion channel beta chain regulatory domains - these are reported to have oxidoreductase activity..
	5e-33	COG0656, ARA1, Aldo/keto reductases, related to diketogulonate reductase [General function prediction only].
	7e-25	COG4989, COG4989, Predicted oxidoreductase [General function prediction only].
	6e-19	COG1453, COG1453, Predicted oxidoreductases of the aldo/keto reductase family [General function prediction only].
----------------------------------------------------
candidate #19:	b3131
likelihood ratios: Total 2.5e+08; Clust 2.5,1.6,58.6; BLAST 6.0,27.7,26.8; KEGG ,,; ExprEco 1.1,1.7,1.5; ExprSce ,,; FusE2 8.1,8.1,1.3; FusE5 ,,; FusE10 ,,;
gene name: b3131	 (NP_417600)	gi: 16131023	length: 269aa
description: putative DEOR-type transcriptional regulator of aga operon [Escherichia coli K12].
coverage: Archaea[3e-33] Bacteria[1e-145] Eukaryota[3e-18]
conserved domains: (Evalue, description)
	5e-74	pfam00455, DeoR, Bacterial regulatory proteins, deoR family..
	5e-66	COG1349, GlpR, Transcriptional regulators of sugar metabolism [Transcription / Carbohydrate transport and metabolism].
	2e-11	smart00420, HTH_DEOR, helix_turn_helix, Deoxyribose operon repressor; .
----------------------------------------------------
candidate #20:	b3288
likelihood ratios: Total 2.4e+08; Clust 3.1,21.3,4.0; BLAST 828.7,3.1,3.1; KEGG ,,; ExprEco 3.6,2.4,1.9; ExprSce ,,; FusE2 1.6,1.6,2.8; FusE5 ,,; FusE10 ,,;
gene name: b3288	 (NP_417746)	gi: 16131167	length: 315aa
description: 10-formyltetrahydrofolate:L-methionyl-tRNA(fMet) N-formyltransferase [Escherichia coli K12].
coverage: Archaea[6e-10] Bacteria[1e-178] Eukaryota[2e-34]
conserved domains: (Evalue, description)
	1e-125	COG0223, Fmt, Methionyl-tRNA formyltransferase [Translation, ribosomal structure and biogenesis].
	2e-54	pfam00551, Formyl_trans_N, Formyl transferase. This family includes the following members. Glycinamide ribonucleotide transformylase catalyses the third step in de novo purine biosynthesis, the transfer of a formyl group to 5'-phosphoribosylglycinamide. Formyltetrahydrofolate deformylase produces formate from formyl- tetrahydrofolate. Methionyl-tRNA formyltransferase transfers a formyl group onto the amino terminus of the acyl moiety of the methionyl aminoacyl-tRNA. Inclusion of the following members is supported by PSI-blast. HOXX_BRAJA (P31907) contains a related domain of unknown function. PRTH_PORGI (P46071) contains a related domain of unknown function. Y09P_MYCTU (Q50721) contains a related domain of unknown function..
	7e-30	pfam02911, Formyl_trans_C, Formyl transferase, C-terminal domain..
----------------------------------------------------
candidate #21:	b4173
likelihood ratios: Total 2.3e+08; Clust 4.5,7.0,6.1; BLAST 5.8,6.1,3.5; KEGG ,,; ExprEco 1.2,2.5,1.2; ExprSce ,,; FusE2 45.6,45.6,1.3; FusE5 ,,; FusE10 ,,;
gene name: b4173	 (NP_418594)	gi: 16131995	length: 426aa
description: GTP - binding subunit of protease specific for phage lambda cII repressor [Escherichia coli K12].
coverage: Archaea[2e-55] Bacteria[0.0] Eukaryota[1e-80]
conserved domains: (Evalue, description)
	1e-134	COG2262, HflX, GTPases [General function prediction only].
	1e-20	COG0536, Obg, Predicted GTPase [General function prediction only].
	1e-11	COG0486, ThdF, Predicted GTPase [General function prediction only].
	1e-11	COG1159, Era, GTPase [General function prediction only].
	3e-11	COG1160, COG1160, Predicted GTPases [General function prediction only].
----------------------------------------------------
candidate #22:	b3183
likelihood ratios: Total 2.2e+08; Clust 256.2,4.7,4.4; BLAST 23.5,3.5,3.2; KEGG ,,; ExprEco 1.1,2.4,2.1; ExprSce ,,; FusE2 1.7,1.7,10.0; FusE5 ,,; FusE10 ,,;
gene name: b3183	 (NP_417650)	gi: 16131073	length: 390aa
description: putative GTP-binding factor [Escherichia coli K12].
coverage: Archaea[1e-13] Bacteria[0.0] Eukaryota[1e-74]
conserved domains: (Evalue, description)
	1e-155	COG0536, Obg, Predicted GTPase [General function prediction only].
	4e-92	pfam01018, GTP1_OBG, GTP1/OBG family..
	5e-18	COG0012, COG0012, Predicted GTPase, probable translation factor [Translation, ribosomal structure and biogenesis].
	4e-14	COG1163, DRG, Predicted GTPase [General function prediction only].
	3e-12	COG1084, COG1084, Predicted GTPase [General function prediction only].
	9e-11	COG2262, HflX, GTPases [General function prediction only].
----------------------------------------------------
candidate #23:	b1204
likelihood ratios: Total 2.2e+08; Clust 135.6,6.2,11.7; BLAST 61.4,3.5,3.1; KEGG ,,; ExprEco 4.9,3.7,2.4; ExprSce ,,; FusE2 1.0,0.9,0.8; FusE5 ,,; FusE10 ,,;
gene name: b1204	 (NP_415722)	gi: 16129167	length: 194aa
description: peptidyl-tRNA hydrolase [Escherichia coli K12].
coverage: Bacteria[1e-109] Eukaryota[1e-28]
conserved domains: (Evalue, description)
	2e-69	pfam01195, Pept_tRNA_hydro, Peptidyl-tRNA hydrolase..
----------------------------------------------------
candidate #24:	b3059
likelihood ratios: Total 2.0e+08; Clust 5.5,3.0,23.2; BLAST 13.1,3.0,3.2; KEGG ,,; ExprEco 1.6,2.0,1.5; ExprSce ,,; FusE2 26.6,26.6,1.2; FusE5 ,,; FusE10 ,,;
gene name: b3059	 (NP_417531)	gi: 16130955	length: 205aa
description: putative membrane protein [Escherichia coli K12].
coverage: Bacteria[1e-118]
conserved domains: (Evalue, description)
	3e-59	pfam02660, DUF205, Domain of unknown function DUF. This family consists of hypothetical transmembrane proteins none of which have any known function, the aligned region is around 200 amino acids long..
	3e-56	COG0344, COG0344, Predicted membrane protein [Function unknown].
----------------------------------------------------
candidate #25:	b4167
likelihood ratios: Total 1.8e+08; Clust 5.1,13.9,4.7; BLAST 9.3,15.7,9.2; KEGG ,,; ExprEco 1.8,6.9,2.3; ExprSce ,,; FusE2 3.2,3.2,1.4; FusE5 ,,; FusE10 ,,;
gene name: b4167	 (NP_418588)	gi: 16131989	length: 515aa
description: putative kinase [Escherichia coli K12].
coverage: Archaea[4e-50] Bacteria[0.0] Eukaryota[1e-117]
conserved domains: (Evalue, description)
	8e-75	COG0063, COG0063, Predicted sugar kinase [Carbohydrate transport and metabolism].
	1e-73	pfam01256, Carb_kinase, Carbohydrate kinase. This family is related to pfam02110 and pfam00294 implying that it also is a carbohydrate kinase. (personal obs Yeats C)..
	2e-69	cd01171, YXKO-related, B.subtilis YXKO protein of unknown function and related proteins. Based on the conservation of the ATP binding site, the substrate binding site and the Mg2+binding site and structural homology this group is a member of the ribokinase-like superfamily..
	3e-59	COG0062, COG0062, Uncharacterized conserved protein [Function unknown].
	2e-43	pfam03853, YjeF_N, YjeF-related protein N-terminus..
----------------------------------------------------
candidate #26:	b3205
likelihood ratios: Total 1.7e+08; Clust 4.0,4.6,3.8; BLAST 8.0,4.6,4.5; KEGG ,,; ExprEco 1.5,2.0,1.8; ExprSce ,,; FusE2 43.9,43.9,1.5; FusE5 ,,; FusE10 ,,;
gene name: b3205	 (NP_417672)	gi: 16131095	length: 284aa
description: hypothetical protein b3205 [Escherichia coli K12].
coverage: Bacteria[1e-160]
conserved domains: (Evalue, description)
	1e-130	pfam03668, ATP_bind_2, P-loop ATPase protein family. This family contains an ATP-binding site and could be an ATPase (personal obs:C Yeats)..
	1e-112	COG1660, COG1660, Predicted P-loop-containing kinase [General function prediction only].
----------------------------------------------------
candidate #27:	b3237
likelihood ratios: Total 1.7e+08; Clust 3.9,3.5,4.0; BLAST 10.1,10.4,9.2; KEGG ,,; ExprEco 2.3,2.5,17.6; ExprSce ,,; FusE2 3.4,3.4,2.8; FusE5 ,,; FusE10 ,,;
gene name: b3237	 (NP_417704)	gi: 16131127	length: 156aa
description: repressor of arg regulon; cer-mediated site specific recombination [Escherichia coli K12].
coverage: Bacteria[4e-81] Eukaryota[2e-28]
conserved domains: (Evalue, description)
	3e-44	COG1438, ArgR, Arginine repressor [Transcription].
	7e-20	pfam02863, Arg_repressor_C, Arginine repressor, C-terminal domain..
	3e-18	pfam01316, Arg_repressor, Arginine repressor, DNA binding domain..
----------------------------------------------------
candidate #28:	b1203
likelihood ratios: Total 1.7e+08; Clust 68.5,6.3,24.7; BLAST 29.2,4.7,3.2; KEGG ,,; ExprEco 4.3,3.3,2.9; ExprSce ,,; FusE2 1.0,0.9,0.9; FusE5 ,,; FusE10 ,,;
gene name: b1203	 (NP_415721)	gi: 16129166	length: 363aa
description: putative GTP-binding protein [Escherichia coli K12].
coverage: Archaea[6e-21] Bacteria[0.0] Eukaryota[1e-105]
conserved domains: (Evalue, description)
	1e-152	COG0012, COG0012, Predicted GTPase, probable translation factor [Translation, ribosomal structure and biogenesis].
	1e-110	pfam06071, DUF933, Protein of unknown function (DUF933). This family consists of several GTP binding proteins and represents the C terminal domain of the constituent proteins. The family contains both prokaryotic and eukaryotic sequences which are highly conserved. The N terminal region of this family contains pfam01018..
	2e-20	COG0536, Obg, Predicted GTPase [General function prediction only].
	1e-15	COG1163, DRG, Predicted GTPase [General function prediction only].
----------------------------------------------------
candidate #29:	b1860
likelihood ratios: Total 1.7e+08; Clust 13.4,9.9,7.8; BLAST 17.1,2.7,4.1; KEGG ,,; ExprEco 11.9,5.1,3.8; ExprSce ,,; FusE2 2.6,1.2,1.2; FusE5 ,,; FusE10 ,,;
gene name: b1860	 (NP_416374)	gi: 16129813	length: 336aa
description: Holliday junction helicase subunit A; branch migration; repair [Escherichia coli K12].
coverage: Archaea[5e-06] Bacteria[0.0] Eukaryota[1e-11]
conserved domains: (Evalue, description)
	1e-158	COG2255, RuvB, Holliday junction resolvasome, helicase subunit [DNA replication, recombination, and repair].
	3e-32	pfam05491, RuvB_C, Holliday junction DNA helicase ruvB C-terminus. The RuvB protein makes up part of the RuvABC revolvasome which catalyses the resolution of Holliday junctions that arise during genetic recombination and DNA repair. Branch migration is catalysed by the RuvB protein that is targeted to the Holliday junction by the structure specific RuvA protein. This family consists of the C-terminal region of the RuvB protein which is thought to be helicase DNA-binding domain. .
	1e-17	COG2256, MGS1, ATPase related to the helicase subunit of the Holliday junction resolvase [DNA replication, recombination, and repair].
	2e-17	pfam00004, AAA, ATPase family associated with various cellular activities (AAA). AAA family proteins often perform chaperone-like functions that assist in the assembly, operation, or disassembly of protein complexes..
	2e-15	pfam05496, RuvB_N, Holliday junction DNA helicase ruvB N-terminus. The RuvB protein makes up part of the RuvABC revolvasome which catalyses the resolution of Holliday junctions that arise during genetic recombination and DNA repair. Branch migration is catalysed by the RuvB protein that is targeted to the Holliday junction by the structure specific RuvA protein. This family contains the N-terminal region of the protein. .
----------------------------------------------------
candidate #30:	b3066
likelihood ratios: Total 1.6e+08; Clust 15.4,4.4,12.3; BLAST 32.1,2.1,4.2; KEGG ,,; ExprEco 1.9,2.0,2.6; ExprSce ,,; FusE2 6.8,6.8,1.5; FusE5 ,,; FusE10 ,,;
gene name: b3066	 (NP_417538)	gi: 16130962	length: 581aa
description: DNA biosynthesis; DNA primase [Escherichia coli K12].
coverage: Bacteria[0.0] Eukaryota[1e-23]
conserved domains: (Evalue, description)
	1e-156	COG0358, DnaG, DNA primase (bacterial type) [DNA replication, recombination, and repair].
	1e-43	pfam01807, zf-CHC2, CHC2 zinc finger. This domain is principally involved in DNA binding in DNA primases..
	4e-26	smart00400, ZnF_CHCC, zinc finger; .
	1e-20	cd00188, TOPRIM, topoisomerase/primase domain, a nucleotidyl transferase/hydrolase domain; found in topoisomerases, DnaG-type primases, OLD family nucleases and RecR proteins.
	2e-13	pfam01751, Toprim, Toprim domain. This is a conserved region from DNA primase. This corresponds to the Toprim domain common to DnaG primases, topoisomerases, OLD family nucleases and RecR proteins. Both DnaG motifs IV and V are present in the alignment, the DxD (V) motif may be involved in Mg2+ binding and mutations to the conserved glutamate (IV) completely abolish DnaG type primase activity. DNA primase EC:2.7.7.6 is a nucleotidyltransferase it synthesises the oligoribonucleotide primers required for DNA replication on the lagging strand of the replication fork; it can also prime the leading stand and has been implicated in cell division. This family also includes the atypical archaeal A subunit from type II DNA topoisomerases. Type II DNA topoisomerases catalyse the relaxation of DNA supercoiling by causing transient double strand breaks..
	3e-13	smart00493, TOPRIM, topoisomerases, DnaG-type primases, OLD family nucleases and RecR proteins .
----------------------------------------------------
candidate #31:	b3011
likelihood ratios: Total 1.5e+08; Clust 2.9,22.2,13.6; BLAST 3.7,2.7,4.6; KEGG ,,; ExprEco 4.6,4.0,7.9; ExprSce ,,; FusE2 3.2,3.2,2.4; FusE5 ,,; FusE10 ,,;
gene name: b3011	 (NP_417484)	gi: 16130909	length: 387aa
description: putative alcohol dehydrogenase [Escherichia coli K12].
coverage: Archaea[9e-31] Bacteria[0.0] Eukaryota[2e-79]
conserved domains: (Evalue, description)
	0.0	COG1979, COG1979, Uncharacterized oxidoreductases, Fe-dependent alcohol dehydrogenase family [Energy production and conversion].
	2e-50	COG1454, EutG, Alcohol dehydrogenase, class IV [Energy production and conversion].
	3e-49	pfam00465, Fe-ADH, Iron-containing alcohol dehydrogenase..
	2e-11	COG0371, GldA, Glycerol dehydrogenase and related enzymes [Energy production and conversion].
----------------------------------------------------
candidate #32:	b2616
likelihood ratios: Total 1.4e+08; Clust 62.0,4.0,7.0; BLAST 20.8,3.4,3.2; KEGG ,,; ExprEco 2.0,1.5,2.8; ExprSce ,,; FusE2 3.6,3.6,3.3; FusE5 ,,; FusE10 ,,;
gene name: b2616	 (YP_026172)	gi: 49176247	length: 553aa
description: protein used in recombination and DNA repair [Escherichia coli K12].
coverage: Archaea[9e-06] Bacteria[0.0] Eukaryota[1e-50]
conserved domains: (Evalue, description)
	0.0	COG0497, RecN, ATPase involved in DNA repair [DNA replication, recombination, and repair].
----------------------------------------------------
candidate #33:	b2607
likelihood ratios: Total 1.4e+08; Clust 10.3,6.3,5.6; BLAST 27.2,2.1,3.2; KEGG ,,; ExprEco 17.7,1.6,2.7; ExprSce ,,; FusE2 1.9,1.9,7.6; FusE5 ,,; FusE10 ,,;
gene name: b2607	 (NP_417098)	gi: 16130528	length: 255aa
description: tRNA (guanine-7-)-methyltransferase [Escherichia coli K12].
coverage: Bacteria[1e-146] Eukaryota[5e-33]
conserved domains: (Evalue, description)
	3e-85	pfam01746, tRNA_m1G_MT, tRNA (Guanine-1)-methyltransferase. This is a family of tRNA (Guanine-1)-methyltransferases EC:2.1.1.31. In E.coli K12 this enzyme catalyses the conversion of a guanosine residue to N1-methylguanine in position 37, next to the anticodon, in tRNA..
----------------------------------------------------
candidate #34:	b2744
likelihood ratios: Total 1.3e+08; Clust 5.3,6.7,6.9; BLAST 1.6,7.2,8.5; KEGG ,,; ExprEco 6.0,3.8,6.9; ExprSce ,,; FusE2 1.7,1.7,12.5; FusE5 ,,; FusE10 ,,;
gene name: b2744	 (NP_417224)	gi: 16130651	length: 253aa
description: survival protein [Escherichia coli K12].
coverage: Archaea[9e-32] Bacteria[1e-146] Eukaryota[8e-18]
conserved domains: (Evalue, description)
	1e-94	COG0496, SurE, Predicted acid phosphatase [General function prediction only].
	9e-68	pfam01975, SurE, Survival protein SurE. E. coli cells with the surE gene disrupted are found to survive poorly in stationary phase. It is suggested that SurE may be involved in stress response. Yeast also contains a member of the family, the member from Yarrowia lipolytica can complement a mutation in acid phosphatase, suggesting that members of this family could be phosphatases..
----------------------------------------------------
candidate #35:	b3813
likelihood ratios: Total 1.2e+08; Clust 463.3,11.4,6.2; BLAST 29.7,2.8,2.8; KEGG ,,; ExprEco 1.7,2.1,1.2; ExprSce ,,; FusE2 1.3,1.3,2.1; FusE5 ,,; FusE10 ,,;
gene name: b3813	 (NP_418258)	gi: 16131665	length: 720aa
description: DNA-dependent ATPase I and helicase II [Escherichia coli K12].
coverage: Archaea[7e-54] Bacteria[0.0] Eukaryota[4e-82]
conserved domains: (Evalue, description)
	0.0	COG0210, UvrD, Superfamily I DNA and RNA helicases [DNA replication, recombination, and repair].
	1e-147	pfam00580, UvrD-helicase, UvrD/REP helicase. The Rep family helicases are composed of four structural domains. The Rep family function as dimers. REP helicases catalyse ATP dependent unwinding of double stranded DNA to single stranded DNA. Some members have large insertions near to the carboxy-terminus relative to other members of the family..
	2e-42	COG1074, RecB, ATP-dependent exoDNAse (exonuclease V) beta subunit (contains helicase and exonuclease domains) [DNA replication, recombination, and repair].
----------------------------------------------------
candidate #36:	b3310
likelihood ratios: Total 1.1e+08; Clust 11.1,5.7,3.5; BLAST 5.1,4.5,2.1; KEGG ,,; ExprEco 3.9,3.7,5.5; ExprSce ,,; FusE2 4.6,4.6,6.3; FusE5 ,,; FusE10 ,,;
gene name: b3310	 (NP_417769)	gi: 16131189	length: 123aa
description: 50S ribosomal subunit protein L14 [Escherichia coli K12].
coverage: Archaea[1e-14] Bacteria[2e-63] Eukaryota[4e-37]
conserved domains: (Evalue, description)
	3e-44	pfam00238, Ribosomal_L14, Ribosomal protein L14p/L23e..
----------------------------------------------------
candidate #37:	b0526
likelihood ratios: Total 1.1e+08; Clust 13.2,25.6,5.7; BLAST 69.2,5.7,3.5; KEGG ,,; ExprEco 12.3,1.7,1.9; ExprSce ,,; FusE2 1.0,1.0,1.0; FusE5 ,,; FusE10 ,,;
gene name: b0526	 (NP_415059)	gi: 16128510	length: 461aa
description: cysteine tRNA synthetase [Escherichia coli K12].
coverage: Archaea[1e-121] Bacteria[0.0] Eukaryota[1e-113]
conserved domains: (Evalue, description)
	0.0	COG0215, CysS, Cysteinyl-tRNA synthetase [Translation, ribosomal structure and biogenesis].
	1e-149	pfam01406, tRNA-synt_1e, tRNA synthetases class I (C) catalytic domain. This family includes only cysteinyl tRNA synthetases..
	1e-139	cd00672, CysRS_core, This is the catalytic core domain of cysteinyl tRNA synthetase (CysRS). This class I enzyme is a monomer, which aminoacylates the 2'-OH of the nucleotide at the 3' of the appropriate tRNA. The core domain is based on the Rossman fold and is responsible for the ATP-dependent formation of the enzyme bound aminoacyl-adenylate. It contains the characteristic class I HIGH and KMSKS motifs, which are involved in ATP binding..
	1e-46	cd00802, class_I_aaRS_core, Class I amino acyl-tRNA synthetase (aaRS) catalytic core domain. These enzymes are mostly monomers, which aminoacylate the 2'-OH of the nucleotide at the 3' of the appropriate tRNA. The core domain is based on the Rossman fold and is responsible for the ATP-dependent formation of the enzyme bound aminoacyl-adenylate. It contains the characteristic class I HIGH and KMSKS motifs, which are involved in ATP binding..
----------------------------------------------------
candidate #38:	b2742
likelihood ratios: Total 1.1e+08; Clust 4.3,4.7,4.2; BLAST 2.9,1.6,1.5; KEGG ,,; ExprEco 4.0,3.2,4.4; ExprSce ,,; FusE2 14.7,14.7,14.8; FusE5 ,,; FusE10 ,,;
gene name: b2742	 (NP_417222)	gi: 16130649	length: 379aa
description: lipoprotein [Escherichia coli K12].
coverage: Bacteria[0.0] Eukaryota[8e-08]
conserved domains: (Evalue, description)
	2e-36	COG0739, NlpD, Membrane proteins related to metalloendopeptidases [Cell envelope biogenesis, outer membrane].
	2e-28	COG4942, COG4942, Membrane-bound metallopeptidase [Cell division and chromosome partitioning].
	1e-24	pfam01551, Peptidase_M37, Peptidase family M23/M37. Members of this family are zinc metallopeptidases with a range of specificities. The peptidase family M37 is included in this family, these are Gly-Gly endopeptidases. Peptidase family M23 are also endopeptidases. This family also includes some bacterial lipoproteins for which no proteolytic activity has been demonstrated..
----------------------------------------------------
candidate #39:	b2733
likelihood ratios: Total 9.9e+07; Clust 6.6,5.9,3.7; BLAST 5.5,2.2,1.6; KEGG ,,; ExprEco 1.5,1.4,1.9; ExprSce ,,; FusE2 58.6,58.6,2.5; FusE5 ,,; FusE10 ,,;
gene name: b2733	 (NP_417213)	gi: 16130640	length: 853aa
description: methyl-directed mismatch repair [Escherichia coli K12].
coverage: Archaea[1e-180] Bacteria[0.0] Eukaryota[1e-114]
conserved domains: (Evalue, description)
	0.0	COG0249, MutS, Mismatch repair ATPase (MutS family) [DNA replication, recombination, and repair].
	1e-108	pfam00488, MutS_V, MutS domain V. This domain is found in proteins of the MutS family (DNA mismatch repair proteins) and is found associated with pfam01624, pfam05188, pfam05192 and pfam05190. The mutS family of proteins is named after the Salmonella typhimurium MutS protein involved in mismatch repair; other members of the family included the eukaryotic MSH 1,2,3, 4,5 and 6 proteins. These have various roles in DNA repair and recombination. Human MSH has been implicated in non-polyposis colorectal carcinoma (HNPCC) and is a mismatch binding protein. The aligned region corresponds with domain V of Thermus aquaticus MutS, which contains a Walker A motif, and is structurally similar to the ATPase domain of ABC transporters..
	5e-77	smart00534, MUTSac, ATPase domain of DNA mismatch repair MUTS family; .
	8e-77	smart00533, MUTSd, DNA-binding domain of DNA mismatch repair MUTS family; .
	3e-45	pfam01624, MutS_I, MutS domain I. This domain is found in proteins of the MutS family (DNA mismatch repair proteins) and is found associated with pfam00488, pfam05188, pfam05192 and pfam05190. The MutS family of proteins is named after the Salmonella typhimurium MutS protein involved in mismatch repair; other members of the family included the eukaryotic MSH 1,2,3, 4,5 and 6 proteins. These have various roles in DNA repair and recombination. Human MSH has been implicated in non-polyposis colorectal carcinoma (HNPCC) and is a mismatch binding protein. The aligned region corresponds with globular domain I, which is involved in DNA binding, in Thermus aquaticus MutS as characterised in..
	1e-30	pfam05188, MutS_II, MutS domain II. This domain is found in proteins of the MutS family (DNA mismatch repair proteins) and is found associated with pfam00488, pfam01624, pfam05192 and pfam05190. The MutS family of proteins is named after the Salmonella typhimurium MutS protein involved in mismatch repair; other members of the family included the eukaryotic MSH 1,2,3, 4,5 and 6 proteins. These have various roles in DNA repair and recombination. Human MSH has been implicated in non-polyposis colorectal carcinoma (HNPCC) and is a mismatch binding protein. This domain corresponds to domain II in Thermus aquaticus MutS, and has similarity resembles RNAse-H-like domains (see pfam00075)..
	9e-27	COG1193, COG1193, Mismatch repair ATPase (MutS family) [DNA replication, recombination, and repair].
	7e-25	pfam05190, MutS_IV, MutS family domain IV. This domain is found in proteins of the MutS family (DNA mismatch repair proteins) and is found associated with pfam01624, pfam05188, pfam05192 and pfam00488. The mutS family of proteins is named after the Salmonella typhimurium MutS protein involved in mismatch repair; other members of the family included the eukaryotic MSH 1,2,3, 4,5 and 6 proteins. These have various roles in DNA repair and recombination. Human MSH has been implicated in non-polyposis colorectal carcinoma (HNPCC) and is a mismatch binding protein. The aligned region corresponds in part with globular domain IV, which is involved in DNA binding, in Thermus aquaticus MutS as characterised in..
----------------------------------------------------
candidate #40:	b2949
likelihood ratios: Total 7.8e+07; Clust 12.4,6.7,4.5; BLAST 12.7,2.9,3.3; KEGG ,,; ExprEco 7.7,3.4,3.4; ExprSce ,,; FusE2 1.5,1.5,8.5; FusE5 ,,; FusE10 ,,;
gene name: b2949	 (NP_417424)	gi: 16130850	length: 138aa
description: hypothetical protein b2949 [Escherichia coli K12].
coverage: Bacteria[7e-74] Eukaryota[2e-11]
conserved domains: (Evalue, description)
	5e-27	smart00732, YqgFc, Likely ribonuclease with RNase H fold. YqgF proteins are likely to function as an alternative to RuvC in most bacteria, and could be the principal holliday junction resolvases in low-GC Gram-positive bacteria. In Spt6p orthologues, the catalytic residues are substituted indicating that they lack enzymatic functions. .
----------------------------------------------------
candidate #41:	b0051
likelihood ratios: Total 7.2e+07; Clust 22.0,4.5,15.7; BLAST 45.1,5.1,2.5; KEGG ,,; ExprEco 2.2,2.6,6.9; ExprSce ,,; FusE2 1.1,4.6,0.4; FusE5 ,,; FusE10 ,,;
gene name: b0051	 (NP_414593)	gi: 16128045	length: 273aa
description: S-adenosylmethionine-6-N',N'-adenosyl (rRNA) dimethyltransferase [Escherichia coli K12].
coverage: Archaea[8e-27] Bacteria[1e-154] Eukaryota[6e-32]
conserved domains: (Evalue, description)
	4e-92	COG0030, KsgA, Dimethyladenosine transferase (rRNA methylation) [Translation, ribosomal structure and biogenesis].
	2e-72	pfam00398, RrnaAD, Ribosomal RNA adenine dimethylase..
	1e-56	smart00650, rADc, Ribosomal RNA adenine dimethylases; .
----------------------------------------------------
candidate #42:	b0914
likelihood ratios: Total 7.1e+07; Clust 12.6,117.5,12.5; BLAST 2.2,1.3,1.4; KEGG ,,; ExprEco 6.4,6.4,2.6; ExprSce ,,; FusE2 5.2,1.2,1.5; FusE5 ,,; FusE10 ,,;
gene name: b0914	 (NP_415434)	gi: 16128881	length: 582aa
description: ATP-binding transport protein; multicopy suppressor of htrB [Escherichia coli K12].
coverage: Archaea[4e-82] Bacteria[0.0] Eukaryota[2e-86]
conserved domains: (Evalue, description)
	1e-138	COG1132, MdlB, ABC-type multidrug transport system, ATPase and permease components [Defense mechanisms].
	1e-110	COG2274, SunT, ABC-type bacteriocin/lantibiotic exporters, contain an N-terminal double-glycine peptidase domain [Defense mechanisms].
	3e-84	COG5265, ATM1, ABC-type transport system involved in Fe-S cluster assembly, permease and ATPase components [Posttranslational modification, protein turnover, chaperones].
	9e-84	COG4988, CydD, ABC-type transport system involved in cytochrome bd biosynthesis, ATPase and permease components [Energy production and conversion / Posttranslational modification, protein turnover, chaperones].
	4e-75	COG4987, CydC, ABC-type transport system involved in cytochrome bd biosynthesis, fused ATPase and permease components [Energy production and conversion / Posttranslational modification, protein turnover, chaperones].
	7e-62	cd00267, ABC_ATPase, ABC (ATP-binding cassette) transporter nucleotide-binding domain; ABC transporters are a large family of proteins involved in the transport of a wide variety of different compounds, like sugars, ions, peptides and more complex organic molecules. The nucleotide binding domain shows the highest similarity between all members of the family. ABC transporters are a subset of nucleotide hydrolases that contain a signature motif, Q-loop, and H-loop/switch region in addition to the Walker A motif/P-loop andWalker B motif commonly found in a number of ATP- and GTP-binding and hydrolyzing proteins..
	3e-48	COG4618, ArpD, ABC-type protease/lipase transport system, ATPase and permease components [General function prediction only].
	2e-41	pfam00664, ABC_membrane, ABC transporter transmembrane region. This family represents a unit of six transmembrane helices. Many members of the ABC transporter family (pfam00005) have two such regions..
	8e-39	COG1135, AbcC, ABC-type metal ion transport system, ATPase component [Inorganic ion transport and metabolism].
	9e-37	COG1123, COG1123, ATPase components of various ABC-type transport systems, contain duplicated ATPase [General function prediction only].
	1e-36	pfam00005, ABC_tran, ABC transporter. ABC transporters for a large family of proteins responsible for translocation of a variety of compounds across biological membranes. ABC transporters are the largest family of proteins in many completely sequenced bacteria. ABC transporters are composed of two copies of this domain and two copies of a transmembrane domain pfam00664. These four domains may belong to a single polypeptide, or belong in different polypeptide chains..
	1e-36	COG4608, AppF, ABC-type oligopeptide transport system, ATPase component [Amino acid transport and metabolism].
	2e-36	COG3842, PotA, ABC-type spermidine/putrescine transport systems, ATPase components [Amino acid transport and metabolism].
	1e-35	COG1136, SalX, ABC-type antimicrobial peptide transport system, ATPase component [Defense mechanisms].
	1e-35	COG1122, CbiO, ABC-type cobalt transport system, ATPase component [Inorganic ion transport and metabolism].
	1e-35	COG1131, CcmA, ABC-type multidrug transport system, ATPase component [Defense mechanisms].
	1e-34	COG1125, OpuBA, ABC-type proline/glycine betaine transport systems, ATPase components [Amino acid transport and metabolism].
	2e-34	COG1126, GlnQ, ABC-type polar amino acid transport system, ATPase component [Amino acid transport and metabolism].
	4e-34	COG1120, FepC, ABC-type cobalamin/Fe3+-siderophores transport systems, ATPase components [Inorganic ion transport and metabolism / Coenzyme metabolism].
	3e-33	COG3839, MalK, ABC-type sugar transport systems, ATPase components [Carbohydrate transport and metabolism].
	2e-32	COG4615, PvdE, ABC-type siderophore export system, fused ATPase and permease components [Secondary metabolites biosynthesis, transport, and catabolism / Inorganic ion transport and metabolism].
	6e-32	COG1129, MglA, ABC-type sugar transport system, ATPase component [Carbohydrate transport and metabolism].
	7e-32	COG1124, DppF, ABC-type dipeptide/oligopeptide/nickel transport system, ATPase component [Amino acid transport and metabolism / Inorganic ion transport and metabolism].
	1e-31	COG0444, DppD, ABC-type dipeptide/oligopeptide/nickel transport system, ATPase component [Amino acid transport and metabolism / Inorganic ion transport and metabolism].
	3e-31	COG1127, Ttg2A, ABC-type transport system involved in resistance to organic solvents, ATPase component [Secondary metabolites biosynthesis, transport, and catabolism].
	8e-31	COG1117, PstB, ABC-type phosphate transport system, ATPase component [Inorganic ion transport and metabolism].
	4e-30	COG1118, CysA, ABC-type sulfate/molybdate transport systems, ATPase component [Inorganic ion transport and metabolism].
	8e-30	COG1121, ZnuC, ABC-type Mn/Zn transport systems, ATPase component [Inorganic ion transport and metabolism].
	2e-29	COG2884, FtsE, Predicted ATPase involved in cell division [Cell division and chromosome partitioning].
	5e-29	COG4175, ProV, ABC-type proline/glycine betaine transport system, ATPase component [Amino acid transport and metabolism].
	7e-28	COG1116, TauB, ABC-type nitrate/sulfonate/bicarbonate transport system, ATPase component [Inorganic ion transport and metabolism].
	1e-27	COG3638, COG3638, ABC-type phosphate/phosphonate transport system, ATPase component [Inorganic ion transport and metabolism].
	2e-27	COG3840, ThiQ, ABC-type thiamine transport system, ATPase component [Coenzyme metabolism].
	3e-27	COG4178, COG4178, ABC-type uncharacterized transport system, permease and ATPase components [General function prediction only].
	2e-25	COG4172, COG4172, ABC-type uncharacterized transport system, duplicated ATPase component [General function prediction only].
	3e-25	COG3845, COG3845, ABC-type uncharacterized transport systems, ATPase components [General function prediction only].
	3e-25	COG4619, COG4619, ABC-type uncharacterized transport system, ATPase component [General function prediction only].
	4e-25	COG0411, LivG, ABC-type branched-chain amino acid transport systems, ATPase component [Amino acid transport and metabolism].
	7e-24	COG4604, CeuD, ABC-type enterochelin transport system, ATPase component [Inorganic ion transport and metabolism].
	2e-23	COG4555, NatA, ABC-type Na+ transport system, ATPase component [Energy production and conversion / Inorganic ion transport and metabolism].
	3e-22	COG4525, TauB, ABC-type taurine transport system, ATPase component [Inorganic ion transport and metabolism].
	6e-22	COG0410, LivF, ABC-type branched-chain amino acid transport systems, ATPase component [Amino acid transport and metabolism].
	2e-21	COG4181, COG4181, Predicted ABC-type transport system involved in lysophospholipase L1 biosynthesis, ATPase component [Secondary metabolites biosynthesis, transport, and catabolism].
	3e-21	COG1101, PhnK, ABC-type uncharacterized transport system, ATPase component [General function prediction only].
	4e-21	COG4559, COG4559, ABC-type hemin transport system, ATPase component [Inorganic ion transport and metabolism].
	6e-21	COG0488, Uup, ATPase components of ABC transporters with duplicated ATPase domains [General function prediction only].
	9e-21	COG4161, ArtP, ABC-type arginine transport system, ATPase component [Amino acid transport and metabolism].
	2e-20	COG4148, ModC, ABC-type molybdate transport system, ATPase component [Inorganic ion transport and metabolism].
	1e-19	COG4598, HisP, ABC-type histidine transport system, ATPase component [Amino acid transport and metabolism].
	1e-18	COG0396, SufC, ABC-type transport system involved in Fe-S cluster assembly, ATPase component [Posttranslational modification, protein turnover, chaperones].
	2e-18	COG1119, ModF, ABC-type molybdenum transport system, ATPase component/photorepair protein PhrA [Inorganic ion transport and metabolism].
	1e-17	COG4586, COG4586, ABC-type uncharacterized transport system, ATPase component [General function prediction only].
	2e-17	COG1134, TagH, ABC-type polysaccharide/polyol phosphate transport system, ATPase component [Carbohydrate transport and metabolism / Cell envelope biogenesis, outer membrane].
	7e-17	COG1137, YhbG, ABC-type (unclassified) transport system, ATPase component [General function prediction only].
	2e-16	COG4152, COG4152, ABC-type uncharacterized transport system, ATPase component [General function prediction only].
	8e-16	COG4167, SapF, ABC-type antimicrobial peptide transport system, ATPase component [Defense mechanisms].
	2e-15	COG4136, COG4136, ABC-type uncharacterized transport system, ATPase component [General function prediction only].
	1e-14	COG4778, PhnL, ABC-type phosphonate transport system, ATPase component [Inorganic ion transport and metabolism].
	9e-14	COG4674, COG4674, Uncharacterized ABC-type transport system, ATPase component [General function prediction only].
	1e-13	COG4138, BtuD, ABC-type cobalamin transport system, ATPase component [Coenzyme metabolism].
	1e-11	COG4133, CcmA, ABC-type transport system involved in cytochrome c biogenesis, ATPase component [Posttranslational modification, protein turnover, chaperones].
----------------------------------------------------
candidate #43:	b3065
likelihood ratios: Total 6.9e+07; Clust 24.2,4.2,12.2; BLAST 8.1,1.6,2.5; KEGG ,,; ExprEco 1.9,2.4,3.8; ExprSce ,,; FusE2 8.5,8.5,1.4; FusE5 ,,; FusE10 ,,;
gene name: b3065	 (NP_417537)	gi: 16130961	length: 71aa
description: 30S ribosomal subunit protein S21 [Escherichia coli K12].
coverage: Bacteria[3e-33]
----------------------------------------------------
candidate #44:	b3102
likelihood ratios: Total 6.6e+07; Clust 2.7,3.3,2.0; BLAST 50.3,26.7,3.1; KEGG ,,; ExprEco 2.4,1.6,1.8; ExprSce ,,; FusE2 10.7,10.7,1.1; FusE5 ,,; FusE10 ,,;
gene name: b3102	 (NP_417573)	gi: 16130997	length: 328aa
description: putative enzyme with S-transferase domain [Escherichia coli K12].
coverage: Archaea[3e-87] Bacteria[0.0] Eukaryota[4e-85]
conserved domains: (Evalue, description)
	1e-163	COG0435, ECM4, Predicted glutathione S-transferase [Posttranslational modification, protein turnover, chaperones].
----------------------------------------------------
candidate #45:	b3287
likelihood ratios: Total 6.1e+07; Clust 3.6,9.4,3.1; BLAST 139.1,2.6,2.5; KEGG ,,; ExprEco 2.4,12.6,2.3; ExprSce ,,; FusE2 1.6,1.6,3.8; FusE5 ,,; FusE10 ,,;
gene name: b3287	 (NP_417745)	gi: 16131166	length: 169aa
description: peptide deformylase [Escherichia coli K12].
coverage: Bacteria[2e-89] Eukaryota[1e-23]
conserved domains: (Evalue, description)
	2e-51	pfam01327, Pep_deformylase, Polypeptide deformylase..
	3e-49	cd00487, Pep_deformylase, Polypeptide or peptide deformylase; a family of metalloenzymes that catalyzes the removal of the N-terminal formyl group in a growing polypeptide chain following translation initiation during protein synthesis in prokaryotes. These enzymes utilize Fe(II) as the catalytic metal ion, which can be replaced with a nickel or cobalt ion with no loss of activity. There are two types of peptide deformylases, types I and II, which differ in structure only in the outer surface of the domain. Because these enzymes are essential only in prokaryotes (although eukaryotic gene sequences have been found), they are a target for a new class of antibacterial agents..
----------------------------------------------------
candidate #46:	b2615
likelihood ratios: Total 5.9e+07; Clust 7.7,12.6,7.6; BLAST 16.9,6.9,2.9; KEGG ,,; ExprEco 3.1,5.0,3.9; ExprSce ,,; FusE2 2.0,2.0,1.0; FusE5 ,,; FusE10 ,,;
gene name: b2615	 (NP_417105)	gi: 16130534	length: 292aa
description: NAD kinase [Escherichia coli K12].
coverage: Archaea[2e-33] Bacteria[1e-167] Eukaryota[1e-26]
conserved domains: (Evalue, description)
	7e-81	COG0061, COG0061, Predicted sugar kinase [Carbohydrate transport and metabolism].
	5e-68	pfam01513, NAD_kinase, ATP-NAD kinase. Members of this family are ATP-NAD kinases EC:2.7.1.23. Catalyses the phosphorylation of NAD to NADP utilising ATP and other nucleoside triphosphates as well as inorganic polyphosphate as a source of phosphorus..
----------------------------------------------------
candidate #47:	b0637
likelihood ratios: Total 5.9e+07; Clust 798.8,4.5,5.2; BLAST 59.4,2.2,3.2; KEGG ,,; ExprEco 8.5,1.1,1.2; ExprSce ,,; FusE2 1.0,0.9,0.7; FusE5 ,,; FusE10 ,,;
gene name: b0637	 (NP_415170)	gi: 49176039	length: 69aa
description: hypothetical protein b0637 [Escherichia coli K12].
coverage: Bacteria[1e-32] Eukaryota[2e-08]
conserved domains: (Evalue, description)
	2e-21	pfam02410, DUF143, Domain of unknown function DUF143. This domain has no known function nor do any of the proteins that possess it. The aligned region is approximately 100 amino acids long..
----------------------------------------------------
candidate #48:	b2293
likelihood ratios: Total 5.8e+07; Clust 2.2,2.1,2.1; BLAST 43.9,47.6,3.4; KEGG ,,; ExprEco 8.5,3.6,2.3; ExprSce ,,; FusE2 3.4,3.0,1.2; FusE5 ,,; FusE10 ,,;
gene name: b2293	 (NP_416796)	gi: 16130228	length: 222aa
description: putative phosphatase [Escherichia coli K12].
coverage: Archaea[3e-12] Bacteria[1e-123] Eukaryota[4e-30]
conserved domains: (Evalue, description)
	1e-40	COG0637, COG0637, Predicted phosphatase/phosphohexomutase [General function prediction only].
	1e-22	pfam00702, Hydrolase, haloacid dehalogenase-like hydrolase. This family are structurally different from the alpha/ beta hydrolase family (pfam00561). This family includes L-2-haloacid dehalogenase, epoxide hydrolases and phosphatases. The structure of the family consists of two domains. One is an inserted four helix bundle, which is the least well conserved region of the alignment. The rest of the fold is composed of the core alpha/beta domain..
	2e-22	COG0546, Gph, Predicted phosphatases [General function prediction only].
	7e-13	COG1011, COG1011, Predicted hydrolase (HAD superfamily) [General function prediction only].
----------------------------------------------------
candidate #49:	b3650
likelihood ratios: Total 5.6e+07; Clust 7.5,18.4,7.1; BLAST 33.6,1.7,2.4; KEGG ,,; ExprEco 1.1,2.5,4.0; ExprSce ,,; FusE2 5.3,5.3,1.3; FusE5 ,,; FusE10 ,,;
gene name: b3650	 (NP_418107)	gi: 16131521	length: 702aa
description: (p)ppGpp synthetase II; also guanosine-3',5'-bis pyrophosphate 3'-pyrophosphohydrolase [Escherichia coli K12].
coverage: Archaea[3e-11] Bacteria[0.0] Eukaryota[0.0]
conserved domains: (Evalue, description)
	0.0	COG0317, SpoT, Guanosine polyphosphate pyrophosphohydrolases/synthetases [Signal transduction mechanisms / Transcription].
	9e-42	pfam04607, RelA_SpoT, Region found in RelA / SpoT proteins. This region of unknown function is found in RelA and SpoT of Escherichia coli, and their homologues in plants and in other eubacteria. RelA is a guanosine 3',5'-bis-pyrophosphate (ppGpp) synthetase (EC:2.7.6.5) while SpoT is thought to be a bifunctional enzyme catalysing both ppGpp synthesis and degradation (ppGpp 3'-pyrophosphohydrolase, (EC:3.1.7.2)). This region is often found in association with HD (pfam01966), a metal-dependent phosphohydrolase, TGS (pfam02824) which is a possible nucleotide-binding region, and the ACT regulatory domain (pfam01842)..
	7e-18	pfam02824, TGS, TGS domain. The TGS domain is named after ThrRS, GTPase, and SpoT. Interestingly, TGS domain was detected also at the amino terminus of the uridine kinase from the spirochaete Treponema pallidum (but not any other organism, including the related spirochaete Borrelia burgdorferi). TGS is a small domain that consists of ~50 amino acid residues and is predicted to possess a predominantly beta-sheet structure. There is no direct information on the functions of the TGS domain, but its presence in two types of regulatory proteins (the GTPases and guanosine polyphosphate phosphohydrolases/synthetases) suggests a ligand (most likely nucleotide)-binding, regulatory role..
----------------------------------------------------
candidate #50:	b2743
likelihood ratios: Total 5.4e+07; Clust 2.5,5.0,4.2; BLAST 3.4,4.7,7.8; KEGG ,,; ExprEco 2.7,1.5,1.7; ExprSce ,,; FusE2 18.0,18.0,3.7; FusE5 ,,; FusE10 ,,;
gene name: b2743	 (NP_417223)	gi: 16130650	length: 208aa
description: L-isoaspartate protein carboxylmethyltransferase type II [Escherichia coli K12].
coverage: Archaea[2e-35] Bacteria[1e-114] Eukaryota[2e-22]
conserved domains: (Evalue, description)
	8e-75	pfam01135, PCMT, Protein-L-isoaspartate(D-aspartate) O-methyltransferase (PCMT)..
	2e-69	COG2518, Pcm, Protein-L-isoaspartate carboxylmethyltransferase [Posttranslational modification, protein turnover, chaperones].
----------------------------------------------------
candidate #51:	b0416
likelihood ratios: Total 5.4e+07; Clust 9.6,5.7,32.5; BLAST 18.5,2.9,3.1; KEGG ,,; ExprEco 4.5,3.8,7.8; ExprSce ,,; FusE2 3.0,1.0,0.4; FusE5 ,,; FusE10 ,,;
gene name: b0416	 (NP_414950)	gi: 16128401	length: 139aa
description: transcription termination; L factor [Escherichia coli K12].
coverage: Bacteria[2e-72] Eukaryota[2e-39]
conserved domains: (Evalue, description)
	4e-37	COG0781, NusB, Transcription termination factor [Transcription].
	6e-34	cd00619, Terminator_NusB, Transcription termination factor NusB (N protein-Utilization Substance B). NusB plays a key role in the regulation of ribosomal RNA biosynthesis in eubacteria by modulating the efficiency of transcriptional antitermination. NusB along with other Nus factors (NusA, NusE/S10 and NusG) forms the core complex with the boxA element of the nut site of the rRNA operons. These interactions help RNA polymerase to counteract polarity during transcription of rRNA operons and allow stable antitermination. The transcription antitermination system can be appropriated by some bacteriophages such as lambda, which use the system to switch between the lysogenic and lytic modes of phage propagation..
	5e-28	pfam01029, NusB, NusB family. The NusB protein is involved in the regulation of rRNA biosynthesis by transcriptional antitermination..
	5e-24	cd00447, NusB_Sun, RNA binding domain of NusB (N protein-Utilization Substance B) and Sun (also known as RrmB or Fmu) proteins. This family includes two orthologous groups exemplified by the transcription termination factor NusB and the N-terminal domain of the rRNA-specific 5-methylcytidine transferase (m5C-methyltransferase) Sun. The NusB protein plays a key role in the regulation of ribosomal RNA biosynthesis in eubacteria by modulating the efficiency of transcriptional antitermination. NusB along with other Nus factors (NusA, NusE/S10 and NusG) forms the core complex with the boxA element of the nut site of the rRNA operons. These interactions help RNA polymerase to counteract polarity during transcription of rRNA operons and allow stable antitermination. The transcription antitermination system can be appropriated by some bacteriophages such as lambda, which use the system to switch between the lysogenic and lytic modes of phage propagation. The m5C-methyltransferase Sun shares the N-terminal non-catalytic RNA-binding domain with NusB..
----------------------------------------------------
candidate #52:	b2567
likelihood ratios: Total 5.3e+07; Clust 8.8,7.9,8.4; BLAST 90.2,4.1,2.7; KEGG ,,; ExprEco 3.8,1.4,1.5; ExprSce ,,; FusE2 1.8,1.8,3.5; FusE5 ,,; FusE10 ,,;
gene name: b2567	 (NP_417062)	gi: 16130492	length: 226aa
description: RNase III, ds RNA [Escherichia coli K12].
coverage: Archaea[7e-24] Bacteria[1e-125] Eukaryota[2e-20]
conserved domains: (Evalue, description)
	1e-78	COG0571, Rnc, dsRNA-specific ribonuclease [Transcription].
	1e-37	smart00535, RIBOc, Ribonuclease III family; .
	1e-37	cd00593, RIBOc, RIBOc. Ribonuclease III C terminal domain. This group consists of eukaryotic, bacterial and archeal ribonuclease III (RNAse III) proteins. RNAse III is a double stranded RNA-specific endonuclease. Prokaryotic RNAse III is important in post-transcriptional control of mRNA stability and translational efficiency. It is involved in the processing of ribosomal RNA precursors. Prokaryotic RNAse III also plays a role in the maturation of tRNA precursors and in the processing of phage and plasmid transcripts. Eukaryotic RNase III's participate (through direct cleavage) in rRNA processing, in processing of small nucleolar RNAs (snoRNAs) and snRNA's (components of the spliceosome). In eukaryotes RNase III or RNaseIII like enzymes such as Dicer are involved in RNAi (RNA interference) and miRNA (micro-RNA) gene silencing..
	2e-30	pfam00636, Ribonuclease_3, RNase3 domain..
	8e-16	cd00048, DSRM, Double-stranded RNA binding motif. Binding is not sequence specific but is highly specific for double stranded RNA. Found in a variety of proteins including dsRNA dependent protein kinase PKR, RNA helicases, Drosophila staufen protein, E. coli RNase III, RNases H1, and dsRNA dependent adenosine deaminases..
----------------------------------------------------
candidate #53:	b2609
likelihood ratios: Total 5.1e+07; Clust 10.5,7.1,5.8; BLAST 10.4,2.3,2.0; KEGG ,,; ExprEco 3.5,3.9,6.1; ExprSce ,,; FusE2 2.7,2.7,4.1; FusE5 ,,; FusE10 ,,;
gene name: b2609	 (NP_417100)	gi: 16130530	length: 82aa
description: 30S ribosomal subunit protein S16 [Escherichia coli K12].
coverage: Bacteria[8e-40] Eukaryota[7e-28]
conserved domains: (Evalue, description)
	2e-17	pfam00886, Ribosomal_S16, Ribosomal protein S16..
----------------------------------------------------
candidate #54:	b1866
likelihood ratios: Total 5.1e+07; Clust 11.5,10.3,8.2; BLAST 153.0,6.7,2.9; KEGG ,,; ExprEco 3.4,1.8,3.0; ExprSce ,,; FusE2 1.0,1.0,1.0; FusE5 ,,; FusE10 ,,;
gene name: b1866	 (NP_416380)	gi: 16129819	length: 590aa
description: aspartate tRNA synthetase [Escherichia coli K12].
coverage: Archaea[5e-37] Bacteria[0.0] Eukaryota[1e-141]
conserved domains: (Evalue, description)
	0.0	COG0173, AspS, Aspartyl-tRNA synthetase [Translation, ribosomal structure and biogenesis].
	1e-176	cd00777, AspRS_core, Asp tRNA synthetase (aspRS) class II core domain. Class II assignment is based upon its structure and the presence of three characteristic sequence motifs. AspRS is a homodimer, which attaches a specific amino acid to the 3' OH group of ribose of the appropriate tRNA. The catalytic core domain is primarily responsible for the ATP-dependent formation of the enzyme bound aminoacyl-adenylate. AspRS in this family differ from those found in the AsxRS family by a GAD insert in the core domain..
	6e-62	cd00669, Asp_Lys_Asn_RS_core, Asp_Lys_Asn_tRNA synthetase class II core domain. This domain is the core catalytic domain of class II aminoacyl-tRNA synthetases of the subgroup containing aspartyl, lysyl, and asparaginyl tRNA synthetases. It is primarily responsible for ATP-dependent formation of the enzyme bound aminoacyl-adenylate. Class II assignment is based upon its structure and the presence of three characteristic sequence motifs. Nearly all class II tRNA synthetases are dimers and enzymes in this subgroup are homodimers. These enzymes attach a specific amino acid to the 3' OH group of ribose of the appropriate tRNA..
	1e-43	COG0017, AsnS, Aspartyl/asparaginyl-tRNA synthetases [Translation, ribosomal structure and biogenesis].
	4e-29	COG1190, LysU, Lysyl-tRNA synthetase (class II) [Translation, ribosomal structure and biogenesis].
	1e-26	pfam02938, GAD, GAD domain. This domain is found in some members of the GatB and aspartyl tRNA synthetases..
	4e-24	pfam00152, tRNA-synt_2, tRNA synthetases class II (D, K and N). Other tRNA synthetase sub-families are too dissimilar to be included..
	4e-20	cd00768, class_II_aaRS-like_core, Class II tRNA amino-acyl synthetase-like catalytic core domain. Class II amino acyl-tRNA synthetases (aaRS) share a common fold and generally attach an amino acid to the 3' OH of ribose of the appropriate tRNA. PheRS is an exception in that it attaches the amino acid at the 2'-OH group, like class I aaRSs. These enzymes are usually homodimers. This domain is primarily responsible for ATP-dependent formation of the enzyme bound aminoacyl-adenylate. The substrate specificity of this reaction is further determined by additional domains. Intererestingly, this domain is also found is asparagine synthase A (AsnA), in the accessory subunit of mitochondrial polymerase gamma and in the bacterial ATP phosphoribosyltransferase regulatory subunit HisZ..
	4e-20	cd00776, AsxRS_core, Asx tRNA synthetase (AspRS/AsnRS) class II core domain. Assignment to class II aminoacyl-tRNA synthetases (aaRS) based upon its structure and the presence of three characteristic sequence motifs in the core domain. This family includes AsnRS as well as a subgroup of AspRS. AsnRS and AspRS are homodimers, which attach either asparagine or aspartate to the 3'OH group of ribose of the appropriate tRNA. While archaea lack asnRS, they possess a non-discriminating aspRS, which can mischarge Asp-tRNA with Asn. Subsequently, a tRNA-dependent aspartate amidotransferase converts the bound aspartate to asparagine. The catalytic core domain is primarily responsible for the ATP-dependent formation of the enzyme bound aminoacyl-adenylate..
	1e-17	cd00775, LysRS_core, Lys_tRNA synthetase (LysRS) class II core domain. Class II LysRS is a dimer which attaches a lysine to the 3' OH group of ribose of the appropriate tRNA. Its assignment to class II aaRS is based upon its structure and the presence of three characteristic sequence motifs in the core domain. It is found in eukaryotes as well as some prokaryotes and archaea. However, LysRS belongs to class I aaRS's in some prokaryotes and archaea. The catalytic core domain is primarily responsible for the ATP-dependent formation of the enzyme bound aminoacyl-adenylate..
	6e-12	COG2269, COG2269, Truncated, possibly inactive, lysyl-tRNA synthetase (class II) [Translation, ribosomal structure and biogenesis].
	4e-11	pfam01336, tRNA_anti, OB-fold nucleic acid binding domain. This family contains OB-fold domains that bind to nucleic acids. The family includes the anti-codon binding domain of lysyl, aspartyl, and asparaginyl -tRNA synthetases (See pfam00152). Aminoacyl-tRNA synthetases catalyse the addition of an amino acid to the appropriate tRNA molecule EC:6.1.1.-. This family also includes part of RecG helicase involved in DNA repair. Replication factor A is a heterotrimeric complex, that contains a subunit in this family. This domain is also found at the C-terminus of bacterial DNA polymerase III alpha chain..
----------------------------------------------------
candidate #55:	b2529
likelihood ratios: Total 4.9e+07; Clust 4.8,14.9,8.2; BLAST 4.2,6.6,2.0; KEGG ,,; ExprEco 2.0,1.4,1.5; ExprSce ,,; FusE2 7.8,7.8,6.0; FusE5 ,,; FusE10 ,,;
gene name: b2529	 (NP_417024)	gi: 16130454	length: 128aa
description: involved in Fe-S biosynthesis [Escherichia coli K12].
coverage: Archaea[8e-32] Bacteria[5e-68] Eukaryota[2e-51]
conserved domains: (Evalue, description)
	1e-46	pfam01592, NifU_N, NifU-like N terminal domain. This domain is found in NifU in combination with pfam01106. This domain is found on isolated proteins in several bacterial species. The nif genes are responsible for nitrogen fixation. However this domain is found in bacteria that do not fix nitrogen, so it may have a broader significance in the cell than nitrogen fixation..
	5e-37	COG0822, IscU, NifU homolog involved in Fe-S cluster formation [Energy production and conversion].
----------------------------------------------------
candidate #56:	b0444
likelihood ratios: Total 4.6e+07; Clust 4.4,26.1,3.4; BLAST 1.9,2.2,19.0; KEGG ,,; ExprEco 8.3,3.1,4.7; ExprSce ,,; FusE2 3.9,2.6,1.2; FusE5 ,,; FusE10 ,,;
gene name: b0444	 (NP_414978)	gi: 16128429	length: 231aa
description: putative (aluminum) resistance protein [Escherichia coli K12].
coverage: Archaea[3e-31] Bacteria[1e-132]
conserved domains: (Evalue, description)
	1e-78	COG0603, COG0603, Predicted PP-loop superfamily ATPase [General function prediction only].
	2e-29	pfam06508, ExsB, ExsB. This family includes putative transcriptional regulators from Bacteria and Archaea..
----------------------------------------------------
candidate #57:	b3162
likelihood ratios: Total 4.5e+07; Clust 5.7,23.2,3.6; BLAST 3.2,9.9,5.3; KEGG ,,; ExprEco 1.7,1.9,1.5; ExprSce ,,; FusE2 7.4,7.4,2.1; FusE5 ,,; FusE10 ,,;
gene name: b3162	 (NP_417631)	gi: 16131054	length: 646aa
description: cold-shock DeaD box ATP-dependent RNA helicase [Escherichia coli K12].
coverage: Archaea[1e-96] Bacteria[0.0] Eukaryota[8e-73]
conserved domains: (Evalue, description)
	1e-126	COG0513, SrmB, Superfamily II DNA and RNA helicases [DNA replication, recombination, and repair / Transcription / Translation, ribosomal structure and biogenesis].
	1e-78	cd00268, DEADc, DEAD-box helicases. A diverse family of proteins involved in ATP-dependent RNA unwinding, needed in a variety of cellular processes including splicing, ribosome biogenesis and RNA degradation. The name derives from the sequence of the Walker B motif (motif II). This domain contains the ATP- binding region..
	6e-56	pfam00270, DEAD, DEAD/DEAH box helicase. Members of this family include the DEAD and DEAH box helicases. Helicases are involved in unwinding nucleic acids. The DEAD box helicases are involved in various aspects of RNA metabolism, including nuclear transcription, pre mRNA splicing, ribosome biogenesis, nucleocytoplasmic transport, translation, RNA decay and organellar gene expression..
	7e-41	smart00487, DEXDc, DEAD-like helicases superfamily; .
	8e-34	cd00046, DEXDc, DEAD-like helicases superfamily. A diverse family of proteins involved in ATP-dependent RNA or DNA unwinding. This domain contains the ATP-binding region..
	9e-29	COG0514, RecQ, Superfamily II DNA helicase [DNA replication, recombination, and repair].
	2e-28	cd00079, HELICc, Helicase superfamily c-terminal domain; associated with DEXDc-, DEAD-, and DEAH-box proteins, yeast initiation factor 4A, Ski2p, and Hepatitis C virus NS3 helicases; this domain is found in a wide variety of helicases and helicase related proteins; may not be an autonomously folding unit, but an integral part of the helicase; 4 helicase superfamilies at present according to the organization of their signature motifs; all helicases share the ability to unwind nucleic acid duplexes with a distinct directional polarity; they utilize the free energy from nucleoside triphosphate hydrolysis to fuel their translocation along DNA, unwinding the duplex in the process.
	2e-22	pfam03880, DbpA, DbpA RNA binding domain. This RNA binding domain is found at the C-terminus of a number of DEAD helicase proteins. It is sufficient to confer specificity for hairpin 92 of 23S rRNA, which is part of the ribosomal A-site. However, several members of this family lack specificity for 23S rRNA. These can proteins can generally be distinguished by a basic region that extends beyond this domain..
	4e-19	pfam00271, Helicase_C, Helicase conserved C-terminal domain. TThis domain family is found in a wide variety of helicases and helicase related proteins. It may be that this is not an autonomously folding unit, but an integral part of the helicase..
	4e-19	smart00490, HELICc, helicase superfamily c-terminal domain; .
	3e-17	COG1201, Lhr, Lhr-like helicases [General function prediction only].
	5e-15	COG1205, COG1205, Distinct helicase family with a unique C-terminal domain including a metal-binding cysteine cluster [General function prediction only].
	4e-13	cd00269, DEXHc, DEXH-box helicases. A diverse family of proteins involved in ATP-dependent DNA or RNA unwinding, needed in a variety of cellular processes. The name derives from the sequence of the Walker B motif (motif II). This domain contains the ATP-binding region..
	6e-13	COG1111, MPH1, ERCC4-like helicases [DNA replication, recombination, and repair].
----------------------------------------------------
candidate #58:	b2521
likelihood ratios: Total 4.1e+07; Clust 10.1,7.3,2.8; BLAST 7.8,4.2,10.1; KEGG ,,; ExprEco 5.8,17.7,7.4; ExprSce ,,; FusE2 1.0,0.9,0.8; FusE5 ,,; FusE10 ,,;
gene name: b2521	 (NP_417016)	gi: 49176232	length: 334aa
description: 3-mercaptopyruvate sulfurtransferase [Escherichia coli K12].
coverage: Archaea[7e-28] Bacteria[0.0] Eukaryota[6e-57]
conserved domains: (Evalue, description)
	3e-90	COG2897, SseA, Rhodanese-related sulfurtransferase [Inorganic ion transport and metabolism].
	1e-40	cd01448, TST_Repeat_1, Thiosulfate sulfurtransferase (TST), N-terminal, inactive domain. TST contains 2 copies of the Rhodanese Homology Domain; this is the 1st repeat, which does not contain the catalytically active Cys residue. The role of the 1st repeat is uncertain, but it is believed to be involved in protein interaction..
	2e-36	cd01449, TST_Repeat_2, Thiosulfate sulfurtransferase (TST), C-terminal, catalytic domain. TST contains 2 copies of the Rhodanese Homology Domain; this is the second repeat. Only the second repeat contains the catalytically active Cys residue..
	8e-21	pfam00581, Rhodanese, Rhodanese-like domain. Rhodanese has an internal duplication. This Pfam represents a single copy of this duplicated domain. The domain is found as a single copy in other proteins, including phosphatases and ubiquitin C-terminal hydrolases..
	3e-18	cd01445, TST_Repeats, Thiosulfate sulfurtransferases (TST) contain 2 copies of the Rhodanese Homology Domain. Only the second repeat contains the catalytically active Cys residue. The role of the 1st repeat is uncertain, but believed to be involved in protein interaction. This CD aligns the 1st and 2nd repeats..
	2e-17	smart00450, RHOD, Rhodanese Homology Domain; An alpha beta fold found duplicated in the Rhodanese protein. The the Cysteine containing enzymatically active version of the domain is also found in the CDC25 class of protein phosphatases and a variety of proteins such as sulfide dehydrogenases and stress proteins such as Senesence specific protein 1 in plants, PspE and GlpE in bacteria and cyanide and arsenate resistance proteins. Inactive versions with a loss of the cysteine are also seen in Dual specificity phosphatases, ubiquitin hydrolases from yeast and in sulfuryltransferases. These are likely to play a role in protein interactions. .
----------------------------------------------------
candidate #59:	b2086
likelihood ratios: Total 4.0e+07; Clust 198.7,5.9,3.6; BLAST 30.6,14.6,9.5; KEGG ,,; ExprEco 2.0,1.2,1.2; ExprSce ,,; FusE2 2.0,1.0,0.4; FusE5 ,,; FusE10 ,,;
gene name: b2086	 (NP_416590)	gi: 16130026	length: 299aa
description: hypothetical protein b2086 [Escherichia coli K12].
coverage: Archaea[4e-14] Bacteria[1e-171] Eukaryota[5e-09]
conserved domains: (Evalue, description)
	1e-71	COG1597, LCB5, Sphingosine kinase and enzymes related to eukaryotic diacylglycerol kinase [Lipid metabolism / General function prediction only].
	1e-21	pfam00781, DAGK_cat, Diacylglycerol kinase catalytic domain (presumed). Diacylglycerol (DAG) is a second messenger that acts as a protein kinase C activator. The catalytic domain is assumed from the finding of bacterial homologues..
	3e-19	smart00046, DAGKc, Diacylglycerol kinase catalytic domain (presumed); Diacylglycerol (DAG) is a second messenger that acts as a protein kinase C activator. DAG can be produced from the hydrolysis of phosphatidylinositol 4,5-bisphosphate (PIP2) by a phosphoinositide-specific phospholipase C and by the degradation of phosphatidylcholine (PC) by a phospholipase C or the concerted actions of phospholipase D and phosphatidate phosphohydrolase. This domain is presumed to be the catalytic domain. Bacterial homologues areknown. .
----------------------------------------------------
candidate #60:	b3064
likelihood ratios: Total 3.8e+07; Clust 14.9,8.4,12.3; BLAST 12.1,5.1,2.7; KEGG ,,; ExprEco 2.6,1.9,5.5; ExprSce ,,; FusE2 1.7,1.7,1.9; FusE5 ,,; FusE10 ,,;
gene name: b3064	 (NP_417536)	gi: 16130960	length: 337aa
description: putative O-sialoglycoprotein endopeptidase [Escherichia coli K12].
coverage: Archaea[2e-44] Bacteria[0.0] Eukaryota[3e-62]
conserved domains: (Evalue, description)
	1e-134	COG0533, QRI7, Metal-dependent proteases with possible chaperone activity [Posttranslational modification, protein turnover, chaperones].
	6e-73	pfam00814, Peptidase_M22, Glycoprotease family..
	3e-12	COG1214, COG1214, Inactive homolog of metal-dependent proteases, putative molecular chaperone [Posttranslational modification, protein turnover, chaperones].
----------------------------------------------------
candidate #61:	b0406
likelihood ratios: Total 3.8e+07; Clust 8.4,9.4,12.3; BLAST 8.7,3.7,6.3; KEGG ,,; ExprEco 5.4,5.4,6.6; ExprSce ,,; FusE2 1.0,1.0,1.0; FusE5 ,,; FusE10 ,,;
gene name: b0406	 (NP_414940)	gi: 16128391	length: 375aa
description: tRNA-guanine transglycosylase [Escherichia coli K12].
coverage: Archaea[4e-81] Bacteria[0.0] Eukaryota[3e-83]
conserved domains: (Evalue, description)
	1e-168	COG0343, Tgt, Queuine/archaeosine tRNA-ribosyltransferase [Translation, ribosomal structure and biogenesis].
	1e-106	pfam01702, TGT, Queuine tRNA-ribosyltransferase. This is a family of queuine tRNA-ribosyltransferases EC:2.4.2.29, also known as tRNA-guanine transglycosylase and guanine insertion enzyme. Queuine tRNA-ribosyltransferase modifies tRNAs for asparagine, aspartic acid, histidine and tyrosine with queuine. It catalyses the exchange of guanine-34 at the wobble position with 7-aminomethyl-7-deazaguanine, and the addition of a cyclopentenediol moiety to 7-aminomethyl-7-deazaguanine-34 tRNA; giving a hypermodified base queuine in the wobble position. The aligned region contains a zinc binding motif C-x-C-x2-C-x29-H, and important tRNA and 7-aminomethyl-7deazaguanine binding residues..
----------------------------------------------------
candidate #62:	b2946
likelihood ratios: Total 3.4e+07; Clust 43.0,7.2,4.6; BLAST 13.8,2.7,3.8; KEGG ,,; ExprEco 1.0,10.5,1.1; ExprSce ,,; FusE2 1.3,1.3,8.5; FusE5 ,,; FusE10 ,,;
gene name: b2946	 (NP_417421)	gi: 49176287	length: 252aa
description: hypothetical protein b2946 [Escherichia coli K12].
coverage: Bacteria[1e-141] Eukaryota[4e-09]
conserved domains: (Evalue, description)
	8e-77	COG1385, COG1385, Uncharacterized protein conserved in bacteria [Function unknown].
	5e-26	pfam04452, DUF558, Protein of unknown function (DUF558). Bacterial protein of unknown function, occasionally found adjacent to the diacylglycerol kinase catalytic domain DAGKc (pfam00781)..
----------------------------------------------------
candidate #63:	b3201
likelihood ratios: Total 3.3e+07; Clust 2.5,4.0,3.4; BLAST 2.8,1.7,5.6; KEGG ,,; ExprEco 1.8,2.4,7.1; ExprSce ,,; FusE2 33.0,33.0,1.0; FusE5 ,,; FusE10 ,,;
gene name: b3201	 (NP_417668)	gi: 16131091	length: 241aa
description: putative ATP-binding component of a transport system [Escherichia coli K12].
coverage: Archaea[3e-36] Bacteria[1e-132] Eukaryota[1e-53]
conserved domains: (Evalue, description)
	1e-114	COG1137, YhbG, ABC-type (unclassified) transport system, ATPase component [General function prediction only].
	4e-54	COG0411, LivG, ABC-type branched-chain amino acid transport systems, ATPase component [Amino acid transport and metabolism].
	8e-54	COG0410, LivF, ABC-type branched-chain amino acid transport systems, ATPase component [Amino acid transport and metabolism].
	3e-53	COG1131, CcmA, ABC-type multidrug transport system, ATPase component [Defense mechanisms].
	3e-47	COG1121, ZnuC, ABC-type Mn/Zn transport systems, ATPase component [Inorganic ion transport and metabolism].
	2e-46	COG1120, FepC, ABC-type cobalamin/Fe3+-siderophores transport systems, ATPase components [Inorganic ion transport and metabolism / Coenzyme metabolism].
	9e-44	cd00267, ABC_ATPase, ABC (ATP-binding cassette) transporter nucleotide-binding domain; ABC transporters are a large family of proteins involved in the transport of a wide variety of different compounds, like sugars, ions, peptides and more complex organic molecules. The nucleotide binding domain shows the highest similarity between all members of the family. ABC transporters are a subset of nucleotide hydrolases that contain a signature motif, Q-loop, and H-loop/switch region in addition to the Walker A motif/P-loop andWalker B motif commonly found in a number of ATP- and GTP-binding and hydrolyzing proteins..
	3e-43	COG3842, PotA, ABC-type spermidine/putrescine transport systems, ATPase components [Amino acid transport and metabolism].
	2e-42	COG1125, OpuBA, ABC-type proline/glycine betaine transport systems, ATPase components [Amino acid transport and metabolism].
	5e-42	COG1127, Ttg2A, ABC-type transport system involved in resistance to organic solvents, ATPase component [Secondary metabolites biosynthesis, transport, and catabolism].
	3e-41	COG1126, GlnQ, ABC-type polar amino acid transport system, ATPase component [Amino acid transport and metabolism].
	4e-40	COG3839, MalK, ABC-type sugar transport systems, ATPase components [Carbohydrate transport and metabolism].
	7e-40	COG1122, CbiO, ABC-type cobalt transport system, ATPase component [Inorganic ion transport and metabolism].
	5e-39	pfam00005, ABC_tran, ABC transporter. ABC transporters for a large family of proteins responsible for translocation of a variety of compounds across biological membranes. ABC transporters are the largest family of proteins in many completely sequenced bacteria. ABC transporters are composed of two copies of this domain and two copies of a transmembrane domain pfam00664. These four domains may belong to a single polypeptide, or belong in different polypeptide chains..
	2e-38	COG4555, NatA, ABC-type Na+ transport system, ATPase component [Energy production and conversion / Inorganic ion transport and metabolism].
	3e-38	COG1116, TauB, ABC-type nitrate/sulfonate/bicarbonate transport system, ATPase component [Inorganic ion transport and metabolism].
	3e-38	COG1118, CysA, ABC-type sulfate/molybdate transport systems, ATPase component [Inorganic ion transport and metabolism].
	3e-38	COG4152, COG4152, ABC-type uncharacterized transport system, ATPase component [General function prediction only].
	2e-36	COG3638, COG3638, ABC-type phosphate/phosphonate transport system, ATPase component [Inorganic ion transport and metabolism].
	5e-36	COG1129, MglA, ABC-type sugar transport system, ATPase component [Carbohydrate transport and metabolism].
	1e-35	COG1123, COG1123, ATPase components of various ABC-type transport systems, contain duplicated ATPase [General function prediction only].
	8e-34	COG1135, AbcC, ABC-type metal ion transport system, ATPase component [Inorganic ion transport and metabolism].
	2e-33	COG4674, COG4674, Uncharacterized ABC-type transport system, ATPase component [General function prediction only].
	8e-33	COG1124, DppF, ABC-type dipeptide/oligopeptide/nickel transport system, ATPase component [Amino acid transport and metabolism / Inorganic ion transport and metabolism].
	1e-32	COG1136, SalX, ABC-type antimicrobial peptide transport system, ATPase component [Defense mechanisms].
	2e-32	COG0396, SufC, ABC-type transport system involved in Fe-S cluster assembly, ATPase component [Posttranslational modification, protein turnover, chaperones].
	1e-31	COG4559, COG4559, ABC-type hemin transport system, ATPase component [Inorganic ion transport and metabolism].
	3e-31	COG3845, COG3845, ABC-type uncharacterized transport systems, ATPase components [General function prediction only].
	1e-30	COG2274, SunT, ABC-type bacteriocin/lantibiotic exporters, contain an N-terminal double-glycine peptidase domain [Defense mechanisms].
	2e-29	COG4608, AppF, ABC-type oligopeptide transport system, ATPase component [Amino acid transport and metabolism].
	2e-29	COG4525, TauB, ABC-type taurine transport system, ATPase component [Inorganic ion transport and metabolism].
	9e-29	COG4604, CeuD, ABC-type enterochelin transport system, ATPase component [Inorganic ion transport and metabolism].
	2e-28	COG0444, DppD, ABC-type dipeptide/oligopeptide/nickel transport system, ATPase component [Amino acid transport and metabolism / Inorganic ion transport and metabolism].
	4e-28	COG1119, ModF, ABC-type molybdenum transport system, ATPase component/photorepair protein PhrA [Inorganic ion transport and metabolism].
	5e-28	COG4136, COG4136, ABC-type uncharacterized transport system, ATPase component [General function prediction only].
	2e-27	COG2884, FtsE, Predicted ATPase involved in cell division [Cell division and chromosome partitioning].
	9e-27	COG4988, CydD, ABC-type transport system involved in cytochrome bd biosynthesis, ATPase and permease components [Energy production and conversion / Posttranslational modification, protein turnover, chaperones].
	1e-26	COG4987, CydC, ABC-type transport system involved in cytochrome bd biosynthesis, fused ATPase and permease components [Energy production and conversion / Posttranslational modification, protein turnover, chaperones].
	1e-26	COG0488, Uup, ATPase components of ABC transporters with duplicated ATPase domains [General function prediction only].
	4e-26	COG4175, ProV, ABC-type proline/glycine betaine transport system, ATPase component [Amino acid transport and metabolism].
	7e-26	COG4161, ArtP, ABC-type arginine transport system, ATPase component [Amino acid transport and metabolism].
	7e-26	COG1117, PstB, ABC-type phosphate transport system, ATPase component [Inorganic ion transport and metabolism].
	2e-25	COG3840, ThiQ, ABC-type thiamine transport system, ATPase component [Coenzyme metabolism].
	9e-25	COG1132, MdlB, ABC-type multidrug transport system, ATPase and permease components [Defense mechanisms].
	3e-24	COG4618, ArpD, ABC-type protease/lipase transport system, ATPase and permease components [General function prediction only].
	4e-24	COG4148, ModC, ABC-type molybdate transport system, ATPase component [Inorganic ion transport and metabolism].
	8e-24	COG4619, COG4619, ABC-type uncharacterized transport system, ATPase component [General function prediction only].
	2e-23	COG4598, HisP, ABC-type histidine transport system, ATPase component [Amino acid transport and metabolism].
	3e-23	COG4138, BtuD, ABC-type cobalamin transport system, ATPase component [Coenzyme metabolism].
	3e-23	COG4586, COG4586, ABC-type uncharacterized transport system, ATPase component [General function prediction only].
	1e-22	COG4133, CcmA, ABC-type transport system involved in cytochrome c biogenesis, ATPase component [Posttranslational modification, protein turnover, chaperones].
	2e-21	COG4172, COG4172, ABC-type uncharacterized transport system, duplicated ATPase component [General function prediction only].
	1e-20	COG1134, TagH, ABC-type polysaccharide/polyol phosphate transport system, ATPase component [Carbohydrate transport and metabolism / Cell envelope biogenesis, outer membrane].
	3e-20	COG4778, PhnL, ABC-type phosphonate transport system, ATPase component [Inorganic ion transport and metabolism].
	3e-20	COG1101, PhnK, ABC-type uncharacterized transport system, ATPase component [General function prediction only].
	2e-19	COG4181, COG4181, Predicted ABC-type transport system involved in lysophospholipase L1 biosynthesis, ATPase component [Secondary metabolites biosynthesis, transport, and catabolism].
	1e-18	COG4167, SapF, ABC-type antimicrobial peptide transport system, ATPase component [Defense mechanisms].
	3e-18	COG4107, PhnK, ABC-type phosphonate transport system, ATPase component [Inorganic ion transport and metabolism].
	3e-18	COG4170, SapD, ABC-type antimicrobial peptide transport system, ATPase component [Defense mechanisms].
	7e-17	COG5265, ATM1, ABC-type transport system involved in Fe-S cluster assembly, permease and ATPase components [Posttranslational modification, protein turnover, chaperones].
	9e-16	COG1245, COG1245, Predicted ATPase, RNase L inhibitor (RLI) homolog [General function prediction only].
	2e-13	COG4178, COG4178, ABC-type uncharacterized transport system, permease and ATPase components [General function prediction only].
----------------------------------------------------
candidate #64:	b3178
likelihood ratios: Total 3.2e+07; Clust 11.6,14.2,11.3; BLAST 8.2,1.9,2.8; KEGG ,,; ExprEco 2.0,2.4,2.6; ExprSce ,,; FusE2 2.4,2.4,5.3; FusE5 ,,; FusE10 ,,;
gene name: b3178	 (NP_417645)	gi: 16131068	length: 644aa
description: ATP-dependent zinc-metallo protease [Escherichia coli K12].
coverage: Archaea[2e-61] Bacteria[0.0] Eukaryota[1e-163]
conserved domains: (Evalue, description)
	0.0	COG0465, HflB, ATP-dependent Zn proteases [Posttranslational modification, protein turnover, chaperones].
	7e-81	pfam01434, Peptidase_M41, Peptidase family M41..
	2e-80	COG1222, RPT1, ATP-dependent 26S proteasome regulatory subunit [Posttranslational modification, protein turnover, chaperones].
	2e-60	pfam00004, AAA, ATPase family associated with various cellular activities (AAA). AAA family proteins often perform chaperone-like functions that assist in the assembly, operation, or disassembly of protein complexes..
	3e-60	COG0464, SpoVK, ATPases of the AAA+ class [Posttranslational modification, protein turnover, chaperones].
	1e-48	COG1223, COG1223, Predicted ATPase (AAA+ superfamily) [General function prediction only].
	4e-41	pfam06480, FtsH_ext, FtsH Extracellular. This domain is found in the FtsH family of proteins. FtsH is the only membrane-bound ATP-dependent protease universally conserved in prokaryotes. It only efficiently degrades proteins that have a low thermodynamic stability - e.g. it lacks robust unfoldase activity. This feature may be key and implies that this could be a criterion for degrading a protein. In Oenococcus oeni FtsH is involved in protection against environmental stress, and shows increased expression under heat or osmotic stress. These two lines of evidence suggest that it is a fundamental prokaryotic self-protection mechanism that checks if proteins are correctly folded (personal obs: Yeats C). The precise function of this N-terminal region is unclear..
	7e-15	smart00382, AAA, ATPases associated with a variety of cellular activities; AAA - ATPases associated with a variety of cellular activities. This profile/alignment only detects a fraction of this vast family. The poorly conserved N-terminal helix is missing from the alignment. .
	3e-11	COG0714, COG0714, MoxR-like ATPases [General function prediction only].
----------------------------------------------------
candidate #65:	b1246
likelihood ratios: Total 3.2e+07; Clust 7.7,2.7,5.4; BLAST 2.7,40.8,5.6; KEGG ,,; ExprEco 1.8,1.4,1.5; ExprSce ,,; FusE2 12.5,7.2,1.4; FusE5 ,,; FusE10 ,,;
gene name: b1246	 (YP_025300)	gi: 49176090	length: 337aa
description: homolog of Salmonella ATP-binding protein of oligopeptide ABC transport system [Escherichia coli K12].
coverage: Archaea[4e-83] Bacteria[0.0] Eukaryota[5e-25]
conserved domains: (Evalue, description)
	1e-128	COG0444, DppD, ABC-type dipeptide/oligopeptide/nickel transport system, ATPase component [Amino acid transport and metabolism / Inorganic ion transport and metabolism].
	2e-96	COG1123, COG1123, ATPase components of various ABC-type transport systems, contain duplicated ATPase [General function prediction only].
	8e-93	COG4172, COG4172, ABC-type uncharacterized transport system, duplicated ATPase component [General function prediction only].
	2e-87	COG4608, AppF, ABC-type oligopeptide transport system, ATPase component [Amino acid transport and metabolism].
	2e-66	COG1124, DppF, ABC-type dipeptide/oligopeptide/nickel transport system, ATPase component [Amino acid transport and metabolism / Inorganic ion transport and metabolism].
	5e-59	COG4170, SapD, ABC-type antimicrobial peptide transport system, ATPase component [Defense mechanisms].
	9e-48	cd00267, ABC_ATPase, ABC (ATP-binding cassette) transporter nucleotide-binding domain; ABC transporters are a large family of proteins involved in the transport of a wide variety of different compounds, like sugars, ions, peptides and more complex organic molecules. The nucleotide binding domain shows the highest similarity between all members of the family. ABC transporters are a subset of nucleotide hydrolases that contain a signature motif, Q-loop, and H-loop/switch region in addition to the Walker A motif/P-loop andWalker B motif commonly found in a number of ATP- and GTP-binding and hydrolyzing proteins..
	1e-46	COG1135, AbcC, ABC-type metal ion transport system, ATPase component [Inorganic ion transport and metabolism].
	4e-45	COG1136, SalX, ABC-type antimicrobial peptide transport system, ATPase component [Defense mechanisms].
	1e-41	COG1131, CcmA, ABC-type multidrug transport system, ATPase component [Defense mechanisms].
	6e-41	COG4167, SapF, ABC-type antimicrobial peptide transport system, ATPase component [Defense mechanisms].
	3e-40	COG1126, GlnQ, ABC-type polar amino acid transport system, ATPase component [Amino acid transport and metabolism].
	3e-39	COG3842, PotA, ABC-type spermidine/putrescine transport systems, ATPase components [Amino acid transport and metabolism].
	2e-38	pfam00005, ABC_tran, ABC transporter. ABC transporters for a large family of proteins responsible for translocation of a variety of compounds across biological membranes. ABC transporters are the largest family of proteins in many completely sequenced bacteria. ABC transporters are composed of two copies of this domain and two copies of a transmembrane domain pfam00664. These four domains may belong to a single polypeptide, or belong in different polypeptide chains..
	5e-36	COG4107, PhnK, ABC-type phosphonate transport system, ATPase component [Inorganic ion transport and metabolism].
	8e-36	COG4181, COG4181, Predicted ABC-type transport system involved in lysophospholipase L1 biosynthesis, ATPase component [Secondary metabolites biosynthesis, transport, and catabolism].
	4e-35	COG1120, FepC, ABC-type cobalamin/Fe3+-siderophores transport systems, ATPase components [Inorganic ion transport and metabolism / Coenzyme metabolism].
	6e-35	COG1116, TauB, ABC-type nitrate/sulfonate/bicarbonate transport system, ATPase component [Inorganic ion transport and metabolism].
	1e-34	COG1127, Ttg2A, ABC-type transport system involved in resistance to organic solvents, ATPase component [Secondary metabolites biosynthesis, transport, and catabolism].
	1e-33	COG1118, CysA, ABC-type sulfate/molybdate transport systems, ATPase component [Inorganic ion transport and metabolism].
	3e-33	COG1122, CbiO, ABC-type cobalt transport system, ATPase component [Inorganic ion transport and metabolism].
	6e-33	COG1121, ZnuC, ABC-type Mn/Zn transport systems, ATPase component [Inorganic ion transport and metabolism].
	9e-33	COG3839, MalK, ABC-type sugar transport systems, ATPase components [Carbohydrate transport and metabolism].
	1e-32	COG0411, LivG, ABC-type branched-chain amino acid transport systems, ATPase component [Amino acid transport and metabolism].
	1e-32	COG1117, PstB, ABC-type phosphate transport system, ATPase component [Inorganic ion transport and metabolism].
	2e-32	COG1125, OpuBA, ABC-type proline/glycine betaine transport systems, ATPase components [Amino acid transport and metabolism].
	3e-32	COG4175, ProV, ABC-type proline/glycine betaine transport system, ATPase component [Amino acid transport and metabolism].
	4e-32	COG3638, COG3638, ABC-type phosphate/phosphonate transport system, ATPase component [Inorganic ion transport and metabolism].
	2e-29	COG4988, CydD, ABC-type transport system involved in cytochrome bd biosynthesis, ATPase and permease components [Energy production and conversion / Posttranslational modification, protein turnover, chaperones].
	3e-29	COG1129, MglA, ABC-type sugar transport system, ATPase component [Carbohydrate transport and metabolism].
	8e-29	COG2884, FtsE, Predicted ATPase involved in cell division [Cell division and chromosome partitioning].
	1e-27	COG2274, SunT, ABC-type bacteriocin/lantibiotic exporters, contain an N-terminal double-glycine peptidase domain [Defense mechanisms].
	1e-26	COG4555, NatA, ABC-type Na+ transport system, ATPase component [Energy production and conversion / Inorganic ion transport and metabolism].
	1e-25	COG0410, LivF, ABC-type branched-chain amino acid transport systems, ATPase component [Amino acid transport and metabolism].
	4e-25	COG4987, CydC, ABC-type transport system involved in cytochrome bd biosynthesis, fused ATPase and permease components [Energy production and conversion / Posttranslational modification, protein turnover, chaperones].
	6e-25	COG4161, ArtP, ABC-type arginine transport system, ATPase component [Amino acid transport and metabolism].
	8e-25	COG4148, ModC, ABC-type molybdate transport system, ATPase component [Inorganic ion transport and metabolism].
	2e-24	COG3845, COG3845, ABC-type uncharacterized transport systems, ATPase components [General function prediction only].
	2e-24	COG4598, HisP, ABC-type histidine transport system, ATPase component [Amino acid transport and metabolism].
	1e-23	COG1137, YhbG, ABC-type (unclassified) transport system, ATPase component [General function prediction only].
	1e-23	COG4152, COG4152, ABC-type uncharacterized transport system, ATPase component [General function prediction only].
	2e-23	COG4586, COG4586, ABC-type uncharacterized transport system, ATPase component [General function prediction only].
	2e-23	COG1132, MdlB, ABC-type multidrug transport system, ATPase and permease components [Defense mechanisms].
	3e-23	COG0396, SufC, ABC-type transport system involved in Fe-S cluster assembly, ATPase component [Posttranslational modification, protein turnover, chaperones].
	1e-22	COG1101, PhnK, ABC-type uncharacterized transport system, ATPase component [General function prediction only].
	2e-22	COG4525, TauB, ABC-type taurine transport system, ATPase component [Inorganic ion transport and metabolism].
	3e-22	COG0488, Uup, ATPase components of ABC transporters with duplicated ATPase domains [General function prediction only].
	1e-20	COG5265, ATM1, ABC-type transport system involved in Fe-S cluster assembly, permease and ATPase components [Posttranslational modification, protein turnover, chaperones].
	1e-19	COG4618, ArpD, ABC-type protease/lipase transport system, ATPase and permease components [General function prediction only].
	2e-19	COG4178, COG4178, ABC-type uncharacterized transport system, permease and ATPase components [General function prediction only].
	1e-18	COG1134, TagH, ABC-type polysaccharide/polyol phosphate transport system, ATPase component [Carbohydrate transport and metabolism / Cell envelope biogenesis, outer membrane].
	1e-18	COG3840, ThiQ, ABC-type thiamine transport system, ATPase component [Coenzyme metabolism].
	1e-18	COG4136, COG4136, ABC-type uncharacterized transport system, ATPase component [General function prediction only].
	1e-18	COG4778, PhnL, ABC-type phosphonate transport system, ATPase component [Inorganic ion transport and metabolism].
	6e-18	COG4604, CeuD, ABC-type enterochelin transport system, ATPase component [Inorganic ion transport and metabolism].
	6e-18	COG4559, COG4559, ABC-type hemin transport system, ATPase component [Inorganic ion transport and metabolism].
	1e-17	COG4674, COG4674, Uncharacterized ABC-type transport system, ATPase component [General function prediction only].
	4e-15	COG1119, ModF, ABC-type molybdenum transport system, ATPase component/photorepair protein PhrA [Inorganic ion transport and metabolism].
	6e-15	COG4138, BtuD, ABC-type cobalamin transport system, ATPase component [Coenzyme metabolism].
	4e-14	COG4619, COG4619, ABC-type uncharacterized transport system, ATPase component [General function prediction only].
	2e-11	COG1245, COG1245, Predicted ATPase, RNase L inhibitor (RLI) homolog [General function prediction only].
----------------------------------------------------
candidate #66:	b3180
likelihood ratios: Total 3.1e+07; Clust 87.2,5.7,3.6; BLAST 5.8,1.8,2.5; KEGG ,,; ExprEco 1.8,3.2,2.2; ExprSce ,,; FusE2 3.3,3.3,4.6; FusE5 ,,; FusE10 ,,;
gene name: b3180	 (NP_417647)	gi: 16131070	length: 97aa
description: hypothetical protein b3180 [Escherichia coli K12].
coverage: Archaea[2e-07] Bacteria[1e-47] Eukaryota[4e-07]
conserved domains: (Evalue, description)
	4e-19	pfam01985, CRS1_YhbY, CRS1 / YhbY domain. E. coli YhbY belongs to a conserved family of proteins represented in eubacteria, archaea, and plants. Three maize proteins harbouring UPF0044-like domains are required for chloroplast group II intron splicing, and bioinformatic data suggest a role for members in translation. The crystal structure of YhbY has been determined. YhbY has a fold similar to that of the C-terminal domain of translation initiation factor 3 (IF3C), which binds to 16S rRNA in the 30S ribosome. Modelling studies indicate that the same surface is highly basic in all members of this family, suggesting a conserved RNA binding surface..
----------------------------------------------------
candidate #67:	b3741
likelihood ratios: Total 3.1e+07; Clust 4.1,4.4,2.3; BLAST 66.3,2.3,2.2; KEGG ,,; ExprEco 1.8,15.2,3.6; ExprSce ,,; FusE2 2.9,2.9,2.6; FusE5 ,,; FusE10 ,,;
gene name: b3741	 (NP_418197)	gi: 16131609	length: 629aa
description: glucose-inhibited division protein, oxidoreductase-like, FAD/NAD(P)-binding [Escherichia coli K12].
coverage: Bacteria[0.0] Eukaryota[1e-163]
conserved domains: (Evalue, description)
	0.0	COG0445, GidA, NAD/FAD-utilizing enzyme apparently involved in cell division [Cell division and chromosome partitioning].
	1e-176	pfam01134, GIDA, Glucose inhibited division protein A..
	3e-16	COG1206, Gid, NAD(FAD)-utilizing enzyme possibly involved in translation [Translation, ribosomal structure and biogenesis].
----------------------------------------------------
candidate #68:	b4161
likelihood ratios: Total 2.9e+07; Clust 3.1,30.5,4.2; BLAST 46.5,3.7,3.8; KEGG ,,; ExprEco 1.1,2.0,1.9; ExprSce ,,; FusE2 4.7,4.7,1.2; FusE5 ,,; FusE10 ,,;
gene name: b4161	 (NP_418585)	gi: 49176465	length: 337aa
description: putative enzyme [Escherichia coli K12].
coverage: Archaea[6e-33] Bacteria[0.0] Eukaryota[1e-24]
conserved domains: (Evalue, description)
	1e-103	COG1162, COG1162, Predicted GTPases [General function prediction only].
	2e-62	pfam03193, DUF258, Protein of unknown function, DUF258..
----------------------------------------------------
candidate #69:	b3934
likelihood ratios: Total 2.8e+07; Clust 2.5,9.9,2.5; BLAST 21.3,24.1,10.2; KEGG ,,; ExprEco 2.2,2.9,1.8; ExprSce ,,; FusE2 1.1,1.1,6.6; FusE5 ,,; FusE10 ,,;
gene name: b3934	 (NP_418369)	gi: 16131772	length: 341aa
description: regulator for deo operon, udp, cdd, tsx, nupC, and nupG [Escherichia coli K12].
coverage: Bacteria[0.0] Eukaryota[7e-37]
conserved domains: (Evalue, description)
	1e-100	COG1609, PurR, Transcriptional regulators [Transcription].
	6e-32	pfam00532, Peripla_BP_1, Periplasmic binding proteins and sugar binding domain of the LacI family. This family includes the periplasmic binding proteins, and the LacI family transcriptional regulators. The periplasmic binding proteins are the primary receptors for chemotaxis and transport of many sugar based solutes. The LacI family of proteins consist of transcriptional regulators related to the lac repressor. In this case, generally the sugar binding domain binds a sugar which changes the DNA binding activity of the repressor domain (pfam00356)..
	1e-20	smart00354, HTH_LACI, helix_turn _helix lactose operon repressor; .
	5e-13	COG1879, RbsB, ABC-type sugar transport system, periplasmic component [Carbohydrate transport and metabolism].
----------------------------------------------------
candidate #70:	b4195
likelihood ratios: Total 2.8e+07; Clust 3.2,15.4,5.2; BLAST 5.5,19.8,33.3; KEGG ,,; ExprEco 1.3,2.8,1.4; ExprSce ,,; FusE2 1.1,1.1,5.3; FusE5 ,,; FusE10 ,,;
gene name: b4195	 (NP_418616)	gi: 16132017	length: 154aa
description: putative PTS family enzyme IIA component, possibly ascorbate-specific [Escherichia coli K12].
coverage: Bacteria[6e-83]
conserved domains: (Evalue, description)
	1e-39	pfam00359, PTS_EIIA_2, Phosphoenolpyruvate-dependent sugar phosphotransferase system, EIIA 2..
	4e-28	cd00211, PTS_IIA_fru, PTS_IIA, PTS system, fructose/mannitol specific IIA subunit. The bacterial phosphoenolpyruvate: sugar phosphotransferase system (PTS) is a multi-protein system involved in the regulation of a variety of metabolic and transcriptional processes. This family is one of four structurally and functionally distinct group IIA PTS system cytoplasmic enzymes, necessary for the uptake of carbohydrates across the cytoplasmic membrane and their phosphorylation..
	2e-26	COG1762, PtsN, Phosphotransferase system mannitol/fructose-specific IIA domain (Ntr-type) [Carbohydrate transport and metabolism / Signal transduction mechanisms].
	6e-13	COG4668, MtlA, Mannitol/fructose-specific phosphotransferase system, IIA domain [Carbohydrate transport and metabolism].
----------------------------------------------------
candidate #71:	b0473
likelihood ratios: Total 2.8e+07; Clust 10.1,5.3,4.9; BLAST 5.1,43.3,10.4; KEGG ,,; ExprEco 9.7,4.2,2.5; ExprSce ,,; FusE2 1.0,0.8,0.6; FusE5 ,,; FusE10 ,,;
gene name: b0473	 (NP_415006)	gi: 16128457	length: 624aa
description: chaperone Hsp90, heat shock protein C 62.5 [Escherichia coli K12].
coverage: Archaea[4e-09] Bacteria[0.0] Eukaryota[1e-131]
conserved domains: (Evalue, description)
	0.0	COG0326, HtpG, Molecular chaperone, HSP90 family [Posttranslational modification, protein turnover, chaperones].
	1e-92	pfam00183, HSP90, Hsp90 protein..
----------------------------------------------------
candidate #72:	b0436
likelihood ratios: Total 2.8e+07; Clust 16.8,7.0,5.8; BLAST 25.2,3.1,3.7; KEGG ,,; ExprEco 2.3,5.1,4.8; ExprSce ,,; FusE2 1.1,5.4,0.4; FusE5 ,,; FusE10 ,,;
gene name: b0436	 (NP_414970)	gi: 16128421	length: 432aa
description: peptidyl-prolyl cis/trans isomerase (trigger factor), molecular chaperone involved in cell division [Escherichia coli K12].
coverage: Bacteria[0.0] Eukaryota[1e-19]
conserved domains: (Evalue, description)
	1e-112	COG0544, Tig, FKBP-type peptidyl-prolyl cis-trans isomerase (trigger factor) [Posttranslational modification, protein turnover, chaperones].
	4e-38	pfam05697, Trigger_N, Bacterial trigger factor protein (TF). In the E. coli cytosol, a fraction of the newly synthesised proteins requires the activity of molecular chaperones for folding to the native state. The major chaperones implicated in this folding process are the ribosome-associated Trigger Factor (TF), and the DnaK and GroEL chaperones with their respective co-chaperones. Trigger Factor is an ATP-independent chaperone and displays chaperone and peptidyl-prolyl-cis-trans-isomerase (PPIase) activities in vitro. It is composed of at least three domains, an N-terminal domain which mediates association with the large ribosomal subunit, a central substrate binding and PPIase domain with homology to FKBP proteins, and a C-terminal domain of unknown function. The positioning of TF at the peptide exit channel, together with its ability to interact with nascent chains as short as 57 residues renders TF a prime candidate for being the first chaperone that binds to the nascent polypeptide chains. This family represents the N-terminal region of the protein..
	3e-29	pfam05698, Trigger_C, Bacterial trigger factor protein (TF) C-terminus. In the E. coli cytosol, a fraction of the newly synthesised proteins requires the activity of molecular chaperones for folding to the native state. The major chaperones implicated in this folding process are the ribosome-associated Trigger Factor (TF), and the DnaK and GroEL chaperones with their respective co-chaperones. Trigger Factor is an ATP-independent chaperone and displays chaperone and peptidyl-prolyl-cis-trans-isomerase (PPIase) activities in vitro. It is composed of at least three domains, an N-terminal domain which mediates association with the large ribosomal subunit, a central substrate binding and PPIase domain with homology to FKBP proteins, and a C-terminal domain of unknown function. The positioning of TF at the peptide exit channel, together with its ability to interact with nascent chains as short as 57 residues renders TF a prime candidate for being the first chaperone that binds to the nascent polypeptide chains. This family represents the C-terminal region of the protein..
	8e-13	pfam00254, FKBP_C, FKBP-type peptidyl-prolyl cis-trans isomerase..
----------------------------------------------------
candidate #73:	b0659
likelihood ratios: Total 2.8e+07; Clust 111.9,6.4,6.6; BLAST 18.2,4.0,3.4; KEGG ,,; ExprEco 4.5,2.3,2.8; ExprSce ,,; FusE2 1.0,0.9,0.9; FusE5 ,,; FusE10 ,,;
gene name: b0659	 (NP_415192)	gi: 16128642	length: 155aa
description: hypothetical protein b0659 [Escherichia coli K12].
coverage: Bacteria[3e-85] Eukaryota[2e-10]
conserved domains: (Evalue, description)
	3e-43	COG0319, COG0319, Predicted metal-dependent hydrolase [General function prediction only].
	9e-27	pfam02130, UPF0054, Uncharacterized protein family UPF0054..
----------------------------------------------------
candidate #74:	b2573
likelihood ratios: Total 2.7e+07; Clust 6.5,8.7,5.3; BLAST 3.3,8.3,2.1; KEGG ,,; ExprEco 5.7,2.2,1.6; ExprSce ,,; FusE2 5.3,5.3,2.8; FusE5 ,,; FusE10 ,,;
gene name: b2573	 (NP_417068)	gi: 16130498	length: 191aa
description: RNA polymerase, sigma-E factor; heat shock and oxidative stress [Escherichia coli K12].
coverage: Bacteria[1e-102] Eukaryota[1e-06]
conserved domains: (Evalue, description)
	6e-33	COG1595, RpoE, DNA-directed RNA polymerase specialized sigma subunit, sigma24 homolog [Transcription].
----------------------------------------------------
candidate #75:	b3746
likelihood ratios: Total 2.7e+07; Clust 36.0,207.2,5.1; BLAST 2.0,4.4,1.8; KEGG ,,; ExprEco 1.6,7.7,2.2; ExprSce ,,; FusE2 1.3,1.3,1.0; FusE5 ,,; FusE10 ,,;
gene name: b3746	 (NP_418202)	gi: 49176399	length: 506aa
description: putative 2-component regulator [Escherichia coli K12].
coverage: Archaea[2e-50] Bacteria[0.0]
conserved domains: (Evalue, description)
	4e-50	COG0714, COG0714, MoxR-like ATPases [General function prediction only].
----------------------------------------------------
candidate #76:	b2568
likelihood ratios: Total 2.5e+07; Clust 6.0,9.9,9.9; BLAST 5.7,2.2,6.3; KEGG ,,; ExprEco 2.7,1.7,2.3; ExprSce ,,; FusE2 1.9,1.9,13.8; FusE5 ,,; FusE10 ,,;
gene name: b2568	 (NP_417063)	gi: 16130493	length: 324aa
description: leader peptidase (signal peptidase I) [Escherichia coli K12].
coverage: Bacteria[0.0] Eukaryota[7e-10]
conserved domains: (Evalue, description)
	8e-42	pfam00461, Peptidase_S26, Signal peptidase I..
	3e-14	COG0681, LepB, Signal peptidase I [Intracellular trafficking and secretion].
----------------------------------------------------
candidate #77:	b1114
likelihood ratios: Total 2.5e+07; Clust 36.5,8.4,8.3; BLAST 40.9,2.6,4.6; KEGG ,,; ExprEco 3.8,1.8,2.9; ExprSce ,,; FusE2 1.0,1.0,1.0; FusE5 ,,; FusE10 ,,;
gene name: b1114	 (NP_415632)	gi: 16129077	length: 1148aa
description: transcription-repair ATP-dependent coupling factor [Escherichia coli K12].
coverage: Archaea[4e-10] Bacteria[0.0] Eukaryota[1e-106]
conserved domains: (Evalue, description)
	0.0	COG1197, Mfd, Transcription-repair coupling factor (superfamily II helicase) [DNA replication, recombination, and repair / Transcription].
	1e-102	COG1200, RecG, RecG-like helicase [DNA replication, recombination, and repair / Transcription].
	2e-33	pfam03461, TRCF, TRCF domain..
	4e-30	pfam02559, CarD_TRCF, CarD-like/TRCF domain. CarD is a Myxococcus xanthus protein required for the activation of light- and starvation-inducible genes. This family includes the presumed N-terminal domain. This family also includes a domain to the N-terminal side of the DEAD helicase of TRCF proteins. TRCF displaces RNA polymerase stalled at a lesion, binds to the damage recognition protein UvrA, and increases the template strand repair rate during transcription. This domain is involved in binding to the stalled RNA polymerase..
	2e-27	pfam00270, DEAD, DEAD/DEAH box helicase. Members of this family include the DEAD and DEAH box helicases. Helicases are involved in unwinding nucleic acids. The DEAD box helicases are involved in various aspects of RNA metabolism, including nuclear transcription, pre mRNA splicing, ribosome biogenesis, nucleocytoplasmic transport, translation, RNA decay and organellar gene expression..
	4e-21	cd00269, DEXHc, DEXH-box helicases. A diverse family of proteins involved in ATP-dependent DNA or RNA unwinding, needed in a variety of cellular processes. The name derives from the sequence of the Walker B motif (motif II). This domain contains the ATP-binding region..
	2e-20	smart00487, DEXDc, DEAD-like helicases superfamily; .
	6e-20	cd00079, HELICc, Helicase superfamily c-terminal domain; associated with DEXDc-, DEAD-, and DEAH-box proteins, yeast initiation factor 4A, Ski2p, and Hepatitis C virus NS3 helicases; this domain is found in a wide variety of helicases and helicase related proteins; may not be an autonomously folding unit, but an integral part of the helicase; 4 helicase superfamilies at present according to the organization of their signature motifs; all helicases share the ability to unwind nucleic acid duplexes with a distinct directional polarity; they utilize the free energy from nucleoside triphosphate hydrolysis to fuel their translocation along DNA, unwinding the duplex in the process.
	3e-18	cd00046, DEXDc, DEAD-like helicases superfamily. A diverse family of proteins involved in ATP-dependent RNA or DNA unwinding. This domain contains the ATP-binding region..
	1e-15	COG1198, PriA, Primosomal protein N' (replication factor Y) - superfamily II helicase [DNA replication, recombination, and repair].
	8e-15	COG0513, SrmB, Superfamily II DNA and RNA helicases [DNA replication, recombination, and repair / Transcription / Translation, ribosomal structure and biogenesis].
	2e-14	COG0556, UvrB, Helicase subunit of the DNA excision repair complex [DNA replication, recombination, and repair].
	3e-14	COG1061, SSL2, DNA or RNA helicases of superfamily II [Transcription / DNA replication, recombination, and repair].
	4e-14	COG4098, comFA, Superfamily II DNA/RNA helicase required for DNA uptake (late competence protein) [DNA replication, recombination, and repair].
	9e-13	COG0514, RecQ, Superfamily II DNA helicase [DNA replication, recombination, and repair].
	2e-12	pfam00271, Helicase_C, Helicase conserved C-terminal domain. TThis domain family is found in a wide variety of helicases and helicase related proteins. It may be that this is not an autonomously folding unit, but an integral part of the helicase..
	2e-12	smart00490, HELICc, helicase superfamily c-terminal domain; .
	2e-11	COG1202, COG1202, Superfamily II helicase, archaea-specific [General function prediction only].
----------------------------------------------------
candidate #78:	b0932
likelihood ratios: Total 2.5e+07; Clust 11.7,89.7,6.8; BLAST 7.1,10.1,4.8; KEGG ,,; ExprEco 3.3,1.6,2.0; ExprSce ,,; FusE2 1.0,1.0,1.0; FusE5 ,,; FusE10 ,,;
gene name: b0932	 (NP_415452)	gi: 16128899	length: 870aa
description: aminopeptidase N [Escherichia coli K12].
coverage: Archaea[3e-50] Bacteria[0.0] Eukaryota[0.0]
conserved domains: (Evalue, description)
	0.0	COG0308, PepN, Aminopeptidase N [Amino acid transport and metabolism].
	5e-57	pfam01433, Peptidase_M1, Peptidase family M1. Members of this family are aminopeptidases. The members differ widely in specificity, hydrolysing acidic, basic or neutral N-terminal residues. This family includes leukotriene-A4 hydrolase, this enzyme also has an aminopeptidase activity. .
----------------------------------------------------
candidate #79:	b4052
likelihood ratios: Total 2.5e+07; Clust 4.8,6.5,4.6; BLAST 21.6,2.4,3.7; KEGG ,,; ExprEco 1.8,5.6,3.2; ExprSce ,,; FusE2 4.6,4.6,1.3; FusE5 ,,; FusE10 ,,;
gene name: b4052	 (NP_418476)	gi: 16131878	length: 471aa
description: replicative DNA helicase; chromosome replication; chain elongation [Escherichia coli K12].
coverage: Bacteria[0.0] Eukaryota[2e-80]
conserved domains: (Evalue, description)
	1e-164	COG0305, DnaB, Replicative DNA helicase [DNA replication, recombination, and repair].
	1e-100	cd00984, DnaB_C, DnaB helicase C terminal domain. The hexameric helicase DnaB unwinds the DNA duplex at the chromosome replication fork. Although the mechanism by which DnaB both couples ATP hydrolysis to translocation along DNA and denatures the duplex is unknown, a change in the quaternary structure of the protein involving dimerization of the N-terminal domain has been observed and may occur during the enzymatic cycle. This C-terminal domain contains an ATP-binding site and is therefore probably the site of ATP hydrolysis..
	8e-82	pfam03796, DnaB_C, DnaB-like helicase C terminal domain. The hexameric helicase DnaB unwinds the DNA duplex at the Escherichia coli chromosome replication fork. Although the mechanism by which DnaB both couples ATP hydrolysis to translocation along DNA and denatures the duplex is unknown, a change in the quaternary structure of the protein involving dimerisation of the N-terminal domain has been observed and may occur during the enzymatic cycle. This C-terminal domain contains an ATP-binding site and is therefore probably the site of ATP hydrolysis..
	2e-34	pfam00772, DnaB, DnaB-like helicase N terminal domain. The hexameric helicase DnaB unwinds the DNA duplex at the Escherichia coli chromosome replication fork. Although the mechanism by which DnaB both couples ATP hydrolysis to translocation along DNA and denatures the duplex is unknown, a change in the quaternary structure of the protein involving dimerisation of the N-terminal domain has been observed and may occur during the enzymatic cycle. This N-terminal domain is required both for interaction with other proteins in the primosome and for DnaB helicase activity..
	5e-16	cd01122, GP4d_helicase, GP4d_helicase is a homohexameric 5'-3' helicases. Helicases couple NTP hydrolysis to the unwinding of nucleic acid duplexes into their component strands..
	2e-11	cd01120, RecA-like_NTPases, RecA-like NTPases. This family includes the NTP binding domain of F1 and V1 H+ATPases, DnaB and related helicases as well as bacterial RecA and related eukaryotic and archaeal recombinases. This group also includes bacterial conjugation proteins and related DNA transfer proteins involved in type II and type IV secretion..
----------------------------------------------------
candidate #80:	b0413
likelihood ratios: Total 2.4e+07; Clust 4.7,4.3,67.5; BLAST 6.9,4.8,5.5; KEGG ,,; ExprEco 3.8,3.9,6.7; ExprSce ,,; FusE2 1.0,1.0,1.0; FusE5 ,,; FusE10 ,,;
gene name: b0413	 (NP_414947)	gi: 16128398	length: 149aa
description: hypothetical protein b0413 [Escherichia coli K12].
coverage: Bacteria[2e-79]
conserved domains: (Evalue, description)
	5e-16	pfam03477, ATP-cone, ATP cone domain..
----------------------------------------------------
candidate #81:	b0766
likelihood ratios: Total 2.4e+07; Clust 23.1,3.5,2.2; BLAST 3.1,9.4,20.0; KEGG ,,; ExprEco 9.3,4.5,5.6; ExprSce ,,; FusE2 1.0,1.0,1.0; FusE5 ,,; FusE10 ,,;
gene name: b0766	 (NP_415287)	gi: 16128734	length: 272aa
description: putative phosphatase [Escherichia coli K12].
coverage: Archaea[9e-07] Bacteria[1e-158] Eukaryota[8e-11]
conserved domains: (Evalue, description)
	4e-52	COG0561, Cof, Predicted hydrolases of the HAD superfamily [General function prediction only].
----------------------------------------------------
candidate #82:	b3004
likelihood ratios: Total 2.3e+07; Clust 1.1,1.1,1.0; BLAST 1.0,1.0,1.0; KEGG ,,; ExprEco 8.5,3.9,8.7; ExprSce ,,; FusE2 177.4,177.4,2.0; FusE5 ,,; FusE10 ,,;
gene name: b3004	 (NP_417477)	gi: 16130902	length: 81aa
description: unknown CDS [Escherichia coli K12].
coverage: Bacteria[1e-41]
----------------------------------------------------
candidate #83:	b2778
likelihood ratios: Total 2.3e+07; Clust 3.1,7.2,1.7; BLAST 3.4,2.1,1.7; KEGG ,,; ExprEco 13.1,2.3,3.7; ExprSce ,,; FusE2 5.2,5.2,16.7; FusE5 ,,; FusE10 ,,;
gene name: b2778	 (NP_417258)	gi: 49176269	length: 313aa
description: putative membrane protein [Escherichia coli K12].
coverage: Bacteria[1e-180]
conserved domains: (Evalue, description)
	3e-74	COG1512, COG1512, Beta-propeller domains of methanol dehydrogenase type [General function prediction only].
	3e-35	pfam04536, DUF477, Domain of unknown function (DUF477). The function of this presumed domain is unknown. It is found in both eukarya and eubacteria..
----------------------------------------------------
candidate #84:	b2912
likelihood ratios: Total 2.2e+07; Clust 95.1,7.3,4.2; BLAST 11.7,6.4,2.9; KEGG ,,; ExprEco 1.6,2.8,2.0; ExprSce ,,; FusE2 1.6,1.6,1.6; FusE5 ,,; FusE10 ,,;
gene name: b2912	 (NP_417387)	gi: 49176282	length: 182aa
description: putative ligase [Escherichia coli K12].
coverage: Bacteria[1e-104] Eukaryota[6e-14]
conserved domains: (Evalue, description)
	8e-38	pfam01812, 5-FTHF_cyc-lig, 5-formyltetrahydrofolate cyclo-ligase family. 5-formyltetrahydrofolate cyclo-ligase or methenyl-THF synthetase EC:6.3.3.2 catalyses the interchange of 5-formyltetrahydrofolate (5-FTHF) to 5-10-methenyltetrahydrofolate, this requires ATP and Mg2+. 5-FTHF is used in chemotherapy where it is clinically known as Leucovorin..
----------------------------------------------------
candidate #85:	b1861
likelihood ratios: Total 2.1e+07; Clust 17.8,10.9,7.1; BLAST 18.0,2.5,3.3; KEGG ,,; ExprEco 7.5,3.8,3.0; ExprSce ,,; FusE2 2.3,1.1,0.5; FusE5 ,,; FusE10 ,,;
gene name: b1861	 (NP_416375)	gi: 16129814	length: 203aa
description: Holliday junction helicase subunit B; branch migration; repair [Escherichia coli K12].
coverage: Bacteria[1e-108]
conserved domains: (Evalue, description)
	1e-64	COG0632, RuvA, Holliday junction resolvasome, DNA-binding subunit [DNA replication, recombination, and repair].
	5e-18	pfam01330, RuvA, RuvA N terminal domain. The N terminal domain of RuvA has an OB-fold structure. This domain forms the RuvA tetramer contacts..
----------------------------------------------------
candidate #86:	b3573
likelihood ratios: Total 2.1e+07; Clust 1.1,2.6,1.2; BLAST 1.3,1.7,2.2; KEGG ,,; ExprEco 2.0,1.5,1.3; ExprSce ,,; FusE2 463.3,463.3,1.5; FusE5 ,,; FusE10 ,,;
gene name: b3573	 (NP_418030)	gi: 16131444	length: 157aa
description: putative oxidoreductase, Fe-S protein [Escherichia coli K12].
coverage: Archaea[6e-22] Bacteria[1e-93] Eukaryota[8e-12]
conserved domains: (Evalue, description)
	3e-41	COG1142, HycB, Fe-S-cluster-containing hydrogenase components 2 [Energy production and conversion].
	5e-21	COG0437, HybA, Fe-S-cluster-containing hydrogenase components 1 [Energy production and conversion].
----------------------------------------------------
candidate #87:	b1637
likelihood ratios: Total 2.0e+07; Clust 9.2,10.4,22.5; BLAST 127.6,5.1,2.3; KEGG ,,; ExprEco 2.7,2.4,2.5; ExprSce ,,; FusE2 1.2,0.7,0.4; FusE5 ,,; FusE10 ,,;
gene name: b1637	 (NP_416154)	gi: 16129595	length: 424aa
description: tyrosine tRNA synthetase [Escherichia coli K12].
coverage: Bacteria[0.0] Eukaryota[1e-89]
conserved domains: (Evalue, description)
	1e-140	COG0162, TyrS, Tyrosyl-tRNA synthetase [Translation, ribosomal structure and biogenesis].
	5e-92	cd00805, TyrRS_core, Tyrosinyl-tRNA synthetase (TyrRS) catalytic core domain. TyrRS is a homodimer, which attaches Tyr to the appropriate tRNA. TyrRS is a class I tRNA synthetases, so it aminoacylates the 2'-OH of the nucleotide at the 3' end of the tRNA. The core domain is based on the Rossman fold and is responsible for the ATP-dependent formationof the enzyme bound aminoacyl-adenylate. It contains the class I characteristic HIGH and KMSKS motifs, which are involved in ATP binding..
	1e-72	pfam00579, tRNA-synt_1b, tRNA synthetases class I (W and Y)..
	1e-62	cd00395, Tyr_Trp_RS_core, Tyrosinyl-tRNA synthetase (TyrRS)/Tryptophanyl-tRNA synthetase (TrpRS) catalytic core domain. These enzymes attach Tyr or Trp, respectively, to the appropriate tRNA. These class I enzymes are homodimers, which aminoacylate the 2'-OH of the nucleotide at the 3' of the appropriate tRNA. The core domain is based on the Rossman fold and is responsible for the ATP-dependent formation of the enzyme bound aminoacyl-adenylate. It contains the class I characteristic HIGH and KMSKS motifs, which are involved in ATP binding..
----------------------------------------------------
candidate #88:	b0927
likelihood ratios: Total 2.0e+07; Clust 15.3,8.6,5.5; BLAST 5.2,13.6,3.8; KEGG ,,; ExprEco 3.5,1.4,1.4; ExprSce ,,; FusE2 4.2,3.1,1.2; FusE5 ,,; FusE10 ,,;
gene name: b0927	 (NP_415447)	gi: 16128894	length: 215aa
description: putative enzyme [Escherichia coli K12].
coverage: Archaea[6e-23] Bacteria[1e-126] Eukaryota[4e-24]
conserved domains: (Evalue, description)
	2e-35	COG0491, GloB, Zn-dependent hydrolases, including glyoxylases [General function prediction only].
	6e-19	pfam00753, Lactamase_B, Metallo-beta-lactamase superfamily..
----------------------------------------------------
candidate #89:	b2263
likelihood ratios: Total 2.0e+07; Clust 2.5,2.8,12.3; BLAST 4.2,8.5,17.6; KEGG ,,; ExprEco 29.3,4.2,3.0; ExprSce ,,; FusE2 1.0,1.0,1.0; FusE5 ,,; FusE10 ,,;
gene name: b2263	 (NP_416766)	gi: 16130198	length: 252aa
description: putative enzyme [Escherichia coli K12].
coverage: Bacteria[1e-145] Eukaryota[1e-14]
conserved domains: (Evalue, description)
	3e-15	COG0596, MhpC, Predicted hydrolases or acyltransferases (alpha/beta hydrolase superfamily) [General function prediction only].
----------------------------------------------------
candidate #90:	b2412
likelihood ratios: Total 2.0e+07; Clust 798.8,8.5,9.1; BLAST 3.5,8.9,2.6; KEGG ,,; ExprEco 2.8,1.5,1.8; ExprSce ,,; FusE2 1.0,0.8,0.6; FusE5 ,,; FusE10 ,,;
gene name: b2412	 (NP_416907)	gi: 16130338	length: 328aa
description: cell division protein involved in FtsZ ring [Escherichia coli K12].
coverage: Archaea[9e-07] Bacteria[0.0] Eukaryota[9e-15]
conserved domains: (Evalue, description)
	1e-106	COG3115, ZipA, Cell division protein [Cell division and chromosome partitioning].
	2e-55	cd00231, ZipA, ZipA C-terminal domain. ZipA, a membrane-anchored protein, is one of at least nine essential gene products necessary for assembly of the septal ring which mediates cell division in E.coli. ZipA and FtsA directly bind FtsZ, a homolog of eukaryotic tubulins, at the prospective division site, followed by the sequential addition of FtsK, FtsQ, FtsL, FtsW, FtsI, and FtsN. ZipA contains three domains: a short N-terminal membrane-anchored domain, a central P/Q domain that is rich in proline and glutamine and a C-terminal domain, which comprises almost half the protein..
----------------------------------------------------
candidate #91:	b3185
likelihood ratios: Total 1.9e+07; Clust 223.4,4.4,4.4; BLAST 23.7,2.0,2.4; KEGG ,,; ExprEco 1.3,2.2,1.4; ExprSce ,,; FusE2 2.0,2.0,2.2; FusE5 ,,; FusE10 ,,;
gene name: b3185	 (NP_417652)	gi: 16131075	length: 85aa
description: 50S ribosomal subunit protein L27 [Escherichia coli K12].
coverage: Bacteria[2e-42] Eukaryota[2e-22]
conserved domains: (Evalue, description)
	2e-26	pfam01016, Ribosomal_L27, Ribosomal L27 protein..
----------------------------------------------------
candidate #92:	b4258
likelihood ratios: Total 1.8e+07; Clust 11.0,7.5,5.9; BLAST 19.0,4.7,2.5; KEGG ,,; ExprEco 5.7,8.1,3.2; ExprSce ,,; FusE2 1.0,1.0,1.1; FusE5 ,,; FusE10 ,,;
gene name: b4258	 (NP_418679)	gi: 16132080	length: 951aa
description: valine tRNA synthetase [Escherichia coli K12].
coverage: Archaea[8e-96] Bacteria[0.0] Eukaryota[0.0]
conserved domains: (Evalue, description)
	0.0	COG0525, ValS, Valyl-tRNA synthetase [Translation, ribosomal structure and biogenesis].
	0.0	pfam00133, tRNA-synt_1, tRNA synthetases class I (I, L, M and V). Other tRNA synthetase sub-families are too dissimilar to be included..
	0.0	cd00817, ValRS_core, This is the catalytic core domain of valine amino-acyl tRNA synthetases (ValRS) . This enzyme is a monomer, which aminoacylates the 2'-OH of the nucleotide at the 3' of the appropriate tRNA. The core domain is based on the Rossman fold and is responsible for the ATP-dependent formation of the enzyme bound aminoacyl-adenylate. It contains the characteristic class I HIGH and KMSKS motifs, which are involved in ATP binding. ValRS has an insertion in the core domain, which is subject to both deletions and rearrangements. This editing region hydrolyzes mischarged cognate tRNAs and thus prevents the incorporation of chemically similar amino acids..
	3e-94	cd00668, Ile_Leu_Val_MetRS_core, This is the catalytic core domain of isoleucyl, leucyl, valyl and methioninyl tRNA synthetases. These class I enzymes are all monomers. However, in some species, MetRS functions as a homodimer, as a result of an additional C-terminal domain. These enzymes aminoacylate the 2'-OH of the nucleotide at the 3' of the appropriate tRNA. The core domain is based on the Rossman fold and is responsible for the ATP-dependent formation of the enzyme bound aminoacyl-adenylate. It contains the characteristic class I HIGH and KMSKS motifs, which are involved in ATP binding. Enzymes in this subfamily share an insertion in the core domain, which is subject to both deletions and rearrangements. This editing region hydrolyzes mischarged cognate tRNAs and thus prevents the incorporation of chemically similar amino acids. MetRS has a significantly shorter insertion, which lacks the editing function..
	3e-92	COG0060, IleS, Isoleucyl-tRNA synthetase [Translation, ribosomal structure and biogenesis].
	3e-61	COG0495, LeuS, Leucyl-tRNA synthetase [Translation, ribosomal structure and biogenesis].
	1e-55	cd00818, IleRS_core, This is the catalytic core domain of isoleucine amino-acyl tRNA synthetases (IleRS) . This class I enzyme is a monomer, which aminoacylates the 2'-OH of the nucleotide at the 3' of the appropriate tRNA. The core domain is based on the Rossman fold and is responsible for the ATP-dependent formation of the enzyme bound aminoacyl-adenylate. It contains the characteristic class I HIGH and KMSKS motifs, which are involved in ATP binding. IleRS has an insertion in the core domain, which is subject to both deletions and rearrangements. This editing region hydrolyzes mischarged cognate tRNAs and thus prevents the incorporation of chemically similar amino acids..
	2e-27	cd00812, LeuRS_core, This is the catalytic core domain of leucyl tRNA synthetase (LeuRS). This class I enzyme is a monomer, which aminoacylates the 2'-OH of the nucleotide at the 3' of the appropriate tRNA. The core domain is based on the Rossman fold and is responsible for the ATP-dependent formation of the enzyme bound aminoacyl-adenylate. It contains the characteristic class I HIGH and KMSKS motifs, which are involved in ATP binding. In Aquifex aeolicus, the gene encoding LeuRS is split in two, just before the KMSKS motif. Consequently, LeuRS is a heterodimer, which likely superimposes with the LeuRS monomer found in most other organisms. LeuRS has an insertion in the core domain, which is subject to both deletions and rearrangements and thus differs between prokaryotic LeuRS and archaeal/eukaryotic LeuRS. This editing region hydrolyzes mischarged cognate tRNAs and thus prevents the incorporation of chemically similar amino acids..
	2e-24	cd00815, LeuRS_core_bact, This is the catalytic core domain of the bacterial subfamily of leucyl tRNA synthetase (LeuRS). This class I enzyme is a monomer, which aminoacylates the 2'-OH of the nucleotide at the 3' of the appropriate tRNA. The core domain is based on the Rossman fold and is responsible for the ATP-dependent formation of the enzyme bound aminoacyl-adenylate. It contains the characteristic class I HIGH and KMSKS motifs, which are involved in ATP binding. In Aquifex aeolicus, the gene encoding LeuRS is split in two, just before the KMSKS motif. Consequently, LeuRS is a heterodimer, which likely superimposes with the LeuRS monomer found in most other organisms. LeuRS has an insertion in the core domain, which is subject to both deletions and rearrangements and thus differs between prokaryotic LeuRS and archaeal/eukaryotic LeuRS. This editing region hydrolyzes mischarged cognate tRNAs and thus prevents the incorporation of chemically similar amino acids..
	2e-22	COG0143, MetG, Methionyl-tRNA synthetase [Translation, ribosomal structure and biogenesis].
	2e-17	cd00802, class_I_aaRS_core, Class I amino acyl-tRNA synthetase (aaRS) catalytic core domain. These enzymes are mostly monomers, which aminoacylate the 2'-OH of the nucleotide at the 3' of the appropriate tRNA. The core domain is based on the Rossman fold and is responsible for the ATP-dependent formation of the enzyme bound aminoacyl-adenylate. It contains the characteristic class I HIGH and KMSKS motifs, which are involved in ATP binding..
	1e-16	cd00816, LeuRS_core_euk_arch, This is the catalytic core domain of archaeal/eukaryotic leucyl tRNA synthetase (LeuRS). This class I enzyme is a monomer, which aminoacylates the 2'-OH of the nucleotide at the 3' of the appropriate tRNA. The core domain is based on the Rossman fold and is responsible for the ATP-dependent formation of the enzyme bound aminoacyl-adenylate. It contains the characteristic class I HIGH and KMSKS motifs, which are involved in ATP binding. LeuRS has an insertion in the core domain, which is subject to both deletions and rearrangements and thus differs between prokaryotic LeuRS and archaeal/eukaryotic LeuRS. This editing region hydrolyzes mischarged cognate tRNAs and thus prevents the incorporation of chemically similar amino acids..
	4e-11	cd00814, MetRS_core, This is the catalytic core domain of methionine tRNA synthetase (MetRS). This class I enzyme aminoacylates the 2'-OH of the nucleotide at the 3' of the appropriate tRNA. MetRS, which consists of the core domain and a anti-codon binding domain functions as a monomer. However, in some species, the anti-codon binding domain is followed by an EMAP domain. In this case, MetRS functions as a homodimer. The core domain is based on the Rossman fold and is responsible for the ATP-dependent formation of the enzyme bound aminoacyl-adenylate. It contains the characteristic class I HIGH and KMSKS motifs, which are involved in ATP binding. As a result of a deletion event, MetRS has a significantly shorter core domain insertion that IleRS, ValRS, and LeuR. Consequently, the MetRS insertion lacks the editing function..
----------------------------------------------------
candidate #93:	b2569
likelihood ratios: Total 1.7e+07; Clust 41.3,5.5,5.9; BLAST 49.0,3.1,3.1; KEGG ,,; ExprEco 2.3,1.2,1.1; ExprSce ,,; FusE2 1.5,1.5,3.9; FusE5 ,,; FusE10 ,,;
gene name: b2569	 (NP_417064)	gi: 16130494	length: 599aa
description: GTP-binding elongation factor [Escherichia coli K12].
coverage: Archaea[6e-35] Bacteria[0.0] Eukaryota[0.0]
conserved domains: (Evalue, description)
	0.0	COG0481, LepA, Membrane GTPase LepA [Cell envelope biogenesis, outer membrane].
	2e-61	COG1217, TypA, Predicted membrane GTPase involved in stress response [Signal transduction mechanisms].
	3e-51	pfam06421, LepA_C, GTP-binding protein LepA C-terminus. This family consists of the C-terminal region of several pro- and eukaryotic GTP-binding LepA proteins..
	2e-42	pfam00009, GTP_EFTU, Elongation factor Tu GTP binding domain. This domain contains a P-loop motif, also found in several other families such as pfam00071, pfam00025 and pfam00063. Elongation factor Tu consists of three structural domains, this plus two C-terminal beta barrel domains..
	1e-36	COG0480, FusA, Translation elongation factors (GTPases) [Translation, ribosomal structure and biogenesis].
	2e-26	COG4108, PrfC, Peptide chain release factor RF-3 [Translation, ribosomal structure and biogenesis].
	3e-23	COG0532, InfB, Translation initiation factor 2 (IF-2; GTPase) [Translation, ribosomal structure and biogenesis].
	3e-22	COG5256, TEF1, Translation elongation factor EF-1alpha (GTPase) [Translation, ribosomal structure and biogenesis].
	1e-20	COG0050, TufB, GTPases - translation elongation factors [Translation, ribosomal structure and biogenesis].
	1e-18	pfam00679, EFG_C, Elongation factor G C-terminus. This domain includes the carboxyl terminal regions of Elongation factor G, elongation factor 2 and some tetracycline resistance proteins and adopt a ferredoxin-like fold..
	5e-16	COG3276, SelB, Selenocysteine-specific translation elongation factor [Translation, ribosomal structure and biogenesis].
	6e-15	COG2895, CysN, GTPases - Sulfate adenylate transferase subunit 1 [Inorganic ion transport and metabolism].
	8e-13	COG5257, GCD11, Translation initiation factor 2, gamma subunit (eIF-2gamma; GTPase) [Translation, ribosomal structure and biogenesis].
----------------------------------------------------
candidate #94:	b2559
likelihood ratios: Total 1.7e+07; Clust 12.3,6.2,10.5; BLAST 7.7,2.6,3.0; KEGG ,,; ExprEco 9.4,3.4,4.8; ExprSce ,,; FusE2 1.3,1.3,1.5; FusE5 ,,; FusE10 ,,;
gene name: b2559	 (NP_417054)	gi: 16130484	length: 178aa
description: tRNA-specific adenosine deaminase [Escherichia coli K12].
coverage: Archaea[5e-15] Bacteria[1e-99] Eukaryota[6e-52]
conserved domains: (Evalue, description)
	9e-51	COG0590, CumB, Cytosine/adenosine deaminases [Nucleotide transport and metabolism / Translation, ribosomal structure and biogenesis].
	4e-33	cd01285, nucleoside_deaminase, Nucleoside deaminases include adenosine, guanine and cytosine deaminases. These enzymes are Zn dependent and catalyze the deamination of nucleosides. The zinc ion in the active site plays a central role in the proposed catalytic mechanism, activating a water molecule to form a hydroxide ion that performs a nucleophilic attack on the substrate. The functional enzyme is a homodimer. Cytosine deaminase catalyzes the deamination of cytosine to uracil and ammonia and is a member of the pyrimidine salvage pathway. Cytosine deaminase is found in bacteria and fungi but is not present in mammals; for this reason, the enzyme is currently of interest for antimicrobial drug design and gene therapy applications against tumors. Some members of this family are tRNA-specific adenosine deaminases that generate inosine at the first position of their anticodon (position 34) of specific tRNAs; this modification is thought to enlarge the codon recognition capacity during protein synthesis. Other members of the family are guanine deaminases which deaminate guanine to xanthine as part of the utilization of guanine as a nitrogen source..
	3e-26	pfam00383, dCMP_cyt_deam, Cytidine and deoxycytidylate deaminase zinc-binding region..
	1e-21	COG0117, RibD, Pyrimidine deaminase [Coenzyme metabolism].
	6e-16	cd01284, Riboflavin_deaminase-reductase, Riboflavin-specific deaminase. Riboflavin biosynthesis protein RibD (Diaminohydroxyphosphoribosylaminopyrimidine deaminase) catalyzes the deamination of 2,5-diamino-6-ribosylamino-4(3H)-pyrimidinone 5'-phosphate, which is an intermediate step in the biosynthesis of riboflavin.The ribG gene of Bacillus subtilis and the ribD gene of E. coli are bifunctional and contain this deaminase domain and a reductase domain which catalyzes the subsequent reduction of the ribosyl side chain..
	2e-14	cd01286, deoxycytidylate_deaminase, Deoxycytidylate deaminase domain. Deoxycytidylate deaminase catalyzes the deamination of dCMP to dUMP, providing the nucleotide substrate for thymidylate synthase. The enzyme binds Zn++, which is required for catalytic activity. The activity of the enzyme is allosterically regulated by the ratio of dCTP to dTTP not only in eukaryotic cells but also in T-even phage-infected Escherichia coli, with dCTP acting as an activator and dTTP as an inhibitor..
----------------------------------------------------
candidate #95:	b3067
likelihood ratios: Total 1.7e+07; Clust 9.8,3.3,8.9; BLAST 14.5,2.1,3.3; KEGG ,,; ExprEco 2.4,3.0,27.3; ExprSce ,,; FusE2 1.6,1.6,1.2; FusE5 ,,; FusE10 ,,;
gene name: b3067	 (NP_417539)	gi: 16130963	length: 613aa
description: RNA polymerase, sigma(70) factor; regulation of proteins induced at high temperatures [Escherichia coli K12].
coverage: Bacteria[0.0] Eukaryota[5e-69]
conserved domains: (Evalue, description)
	2e-99	COG0568, RpoD, DNA-directed RNA polymerase, sigma subunit (sigma70/sigma32) [Transcription].
	7e-65	pfam04546, Sigma70_ner, Sigma-70, non-essential region. The domain is found in the primary vegetative sigma factor. The function of this domain is unclear and can be removed without loss of function. .
	5e-27	COG1191, FliA, DNA-directed RNA polymerase specialized sigma subunit [Transcription].
	8e-22	pfam04539, Sigma70_r3, Sigma-70 region 3. Region 3 forms a discrete compact three helical domain within the sigma-factor. Region is not normally involved in the recognition of promoter DNA, but as some specific bacterial promoters containing an extended -10 promoter element, residues within region 3 play an important role. Region 3 primarily is involved in binding the core RNA polymerase in the holoenzyme..
	2e-17	pfam03979, Sigma70_r1_1, Sigma-70 factor, region 1.1. Region 1.1 modulates DNA binding by region 2 and 4 when sigma is unbound by the core RNA polymerase. Region 1.1 is also involved in promoter binding..
	4e-17	pfam04542, Sigma70_r2, Sigma-70 region 2. Region 2 of sigma-70 is the most conserved region of the entire protein. All members of this class of sigma-factor contain region 2. The high conservation is due to region 2 containing both the -10 promoter recognition helix and the primary core RNA polymerase binding determinant. The core binding helix, interacts with the clamp domain of the largest polymerase subunit, beta prime. The aromatic residues of the recognition helix, found at the C-terminus of this domain are though to mediate strand separation, thereby allowing transcription initiation. .
----------------------------------------------------
candidate #96:	b1913
likelihood ratios: Total 1.7e+07; Clust 5.8,9.6,9.9; BLAST 24.9,3.0,3.4; KEGG ,,; ExprEco 3.4,5.0,8.7; ExprSce ,,; FusE2 1.0,0.9,0.9; FusE5 ,,; FusE10 ,,;
gene name: b1913	 (NP_416423)	gi: 49176168	length: 588aa
description: DNA exisiton repair enzyme together with UvrAB [Escherichia coli K12].
coverage: Archaea[3e-93] Bacteria[0.0]
conserved domains: (Evalue, description)
	0.0	COG0322, UvrC, Nuclease subunit of the excinuclease complex [DNA replication, recombination, and repair].
	8e-12	smart00465, GIYc, GIY-YIG type nucleases (URI domain); .
	1e-10	pfam01541, GIY-YIG, GIY-YIG catalytic domain. This domain called GIY-YIG is found in the amino terminal region of excinuclease abc subunit c (uvrC), bacteriophage T4 endonucleases segA, segB, segC, segD and segE; it is also found in putative endonucleases encoded by group I introns of fungi and phage. The structure of I-TevI a GIY-YIG endonuclease, reveals a novel alpha/beta-fold with a central three-stranded antiparallel beta-sheet flanked by three helices. The most conserved and putative catalytic residues are located on a shallow, concave surface and include a metal coordination site. .
----------------------------------------------------
candidate #97:	b1777
likelihood ratios: Total 1.6e+07; Clust 77.0,2.2,4.3; BLAST 1.6,3.3,20.4; KEGG ,,; ExprEco 9.4,9.4,3.0; ExprSce ,,; FusE2 1.0,0.9,0.8; FusE5 ,,; FusE10 ,,;
gene name: b1777	 (NP_416291)	gi: 49176148	length: 105aa
description: hypothetical protein b1777 [Escherichia coli K12].
coverage: Bacteria[5e-55]
----------------------------------------------------
candidate #98:	b4213
likelihood ratios: Total 1.6e+07; Clust 2.8,6.4,2.3; BLAST 63.8,13.8,10.4; KEGG ,,; ExprEco 1.8,3.1,4.2; ExprSce ,,; FusE2 1.1,1.1,1.5; FusE5 ,,; FusE10 ,,;
gene name: b4213	 (NP_418634)	gi: 16132035	length: 647aa
description: 2':3'-cyclic-nucleotide 2'-phosphodiesterase [Escherichia coli K12].
coverage: Archaea[5e-15] Bacteria[0.0] Eukaryota[6e-17]
conserved domains: (Evalue, description)
	1e-123	COG0737, UshA, 5'-nucleotidase/2',3'-cyclic phosphodiesterase and related esterases [Nucleotide transport and metabolism].
	8e-25	pfam02872, 5_nucleotid_C, 5'-nucleotidase, C-terminal domain..
----------------------------------------------------
candidate #99:	b3196
likelihood ratios: Total 1.6e+07; Clust 2.1,3.3,2.4; BLAST 4.4,3.6,3.0; KEGG ,,; ExprEco 4.6,6.6,20.6; ExprSce ,,; FusE2 5.3,5.3,1.2; FusE5 ,,; FusE10 ,,;
gene name: b3196	 (NP_417663)	gi: 16131086	length: 325aa
description: putative Na:Ca transport protein (CacA family) [Escherichia coli K12].
coverage: Archaea[2e-40] Bacteria[1e-175] Eukaryota[1e-28]
conserved domains: (Evalue, description)
	3e-61	COG0530, ECM27, Ca2+/Na+ antiporter [Inorganic ion transport and metabolism].
	2e-12	pfam01699, Na_Ca_ex, Sodium/calcium exchanger protein. This is a family of sodium/calcium exchanger integral membrane proteins. This family covers the integral membrane regions of the proteins. Sodium/calcium exchangers regulate intracellular Ca2+ concentrations in many cells; cardiac myocytes, epithelial cells, neurons retinal rod photoreceptors and smooth muscle cells. Ca2+ is moved into or out of the cytosol depending on Na+ concentration. In humans and rats there are 3 isoforms; NCX1 NCX2 and NCX3..
----------------------------------------------------
candidate #100:	b3202
likelihood ratios: Total 1.6e+07; Clust 3.3,3.8,3.9; BLAST 4.7,2.4,2.2; KEGG ,,; ExprEco 1.7,2.7,2.7; ExprSce ,,; FusE2 32.5,32.5,1.0; FusE5 ,,; FusE10 ,,;
gene name: b3202	 (NP_417669)	gi: 16131092	length: 477aa
description: RNA polymerase, sigma(54 or 60) factor; nitrogen and fermentation regulation [Escherichia coli K12].
coverage: Bacteria[0.0]
conserved domains: (Evalue, description)
	1e-150	COG1508, RpoN, DNA-directed RNA polymerase specialized sigma subunit, sigma54 homolog [Transcription].
	8e-68	pfam04963, Sigma54_CBD, Sigma-54 factor, core binding domain. This domain makes a direct interaction with the core RNA polymerase, to form an enhancer dependent holoenzyme. The centre of this domain contains a very weak similarity to a helix-turn-helix motif (excluded from the alignment), which may represent the other DNA binding domain..
	1e-66	pfam04552, Sigma54_DBD, Sigma-54, DNA binding domain. This DNA binding domain is based on peptide fragmentation data. This domain is proximal to DNA in the promoter/holoenzyme complex. Furthermore this region contains a putative helix-turn-helix motif. At the C-terminus, there is a highly conserved region known as the RpoN box and is the signature of the sigma-54 proteins. .
	1e-10	pfam00309, Sigma54_AID, Sigma-54 factor, Activator interacting domain (AID). The sigma-54 holoenzyme is an enhancer dependent form of the RNA polymerase. The AID is necessary for activator interaction. In addition, the AID also inhibits transcription initiation in the sigma-54 holoenzyme prior to interaction with the activator..
----------------------------------------------------
candidate #101:	b0442
likelihood ratios: Total 1.6e+07; Clust 83.8,4.1,4.4; BLAST 9.0,10.8,14.9; KEGG ,,; ExprEco 4.1,2.0,1.8; ExprSce ,,; FusE2 1.0,0.8,0.6; FusE5 ,,; FusE10 ,,;
gene name: b0442	 (NP_414976)	gi: 16128427	length: 123aa
description: hypothetical protein b0442 [Escherichia coli K12].
coverage: Bacteria[8e-61] Eukaryota[5e-06]
conserved domains: (Evalue, description)
	6e-18	COG1555, ComEA, DNA uptake protein and related DNA-binding proteins [DNA replication, recombination, and repair].
----------------------------------------------------
candidate #102:	b1804
likelihood ratios: Total 1.5e+07; Clust 8.8,12.6,3.6; BLAST 7.6,8.4,5.0; KEGG ,,; ExprEco 5.4,21.6,2.8; ExprSce ,,; FusE2 1.1,0.7,0.4; FusE5 ,,; FusE10 ,,;
gene name: b1804	 (NP_416318)	gi: 16129758	length: 375aa
description: RNase D, processes tRNA precursor [Escherichia coli K12].
coverage: Bacteria[0.0] Eukaryota[7e-14]
conserved domains: (Evalue, description)
	1e-121	COG0349, Rnd, Ribonuclease D [Translation, ribosomal structure and biogenesis].
	6e-45	pfam01612, 3_5_exonuc, 3'-5' exonuclease. This domain is responsible for the 3'-5' exonuclease proofreading activity of E. coli DNA polymerase I (polI) and other enzymes, it catalyses the hydrolysis of unpaired or mismatched nucleotides. This domain consists of the amino-terminal half of the Klenow fragment in E. coli polI it is also found in the Werner syndrome helicase (WRN), focus forming activity 1 protein (FFA-1) and ribonuclease D (RNase D). Werner syndrome is a human genetic disorder causing premature aging; the WRN protein has helicase activity in the 3'-5' direction. The FFA-1 protein is required for formation of a replication foci and also has helicase activity; it is a homologue of the WRN protein. RNase D is a 3'-5' exonuclease involved in tRNA processing. Also found in this family is the autoantigen PM/Scl thought to be involved in polymyositis-scleroderma overlap syndrome..
	4e-34	smart00474, 35EXOc, 3'-5' exonuclease; 3\' -5' exonuclease proofreading domain present in DNA polymerase I, Werner syndrome helicase, RNase D and other enzymes .
	3e-26	cd00007, 35EXOc, 3'-5' exonuclease. The 35EXOc domain is responsible for the 3'-5' exonuclease proofreading activity of prokaryotic DNA polymerase I (pol I) and other enzymes, it catalyses the hydrolysis of unpaired or mismatched nucleotides. This domain consists of the amino-terminal half of the Klenow fragment in E. coli pol I. 35EXOc is also found in the Werner syndrome helicase (WRN), focus forming activity 1 protein (FFA-1) and ribonuclease D (RNase D)..
	9e-14	pfam00570, HRDC, HRDC domain. The HRDC (Helicase and RNase D C-terminal) domain has a putative role in nucleic acid binding. Mutations in the HRDC domain cause human disease..
	5e-13	smart00341, HRDC, Helicase and RNase D C-terminal; Hypothetical role in nucleic acid binding. Mutations in the HRDC domain cause human disease. .
----------------------------------------------------
candidate #103:	b2785
likelihood ratios: Total 1.4e+07; Clust 25.0,12.6,7.9; BLAST 9.9,5.4,5.1; KEGG ,,; ExprEco 1.5,1.4,1.6; ExprSce ,,; FusE2 1.4,1.4,3.1; FusE5 ,,; FusE10 ,,;
gene name: b2785	 (NP_417265)	gi: 16130692	length: 433aa
description: 23S rRNA (uracil-5-)-methyltransferase [Escherichia coli K12].
coverage: Archaea[2e-35] Bacteria[0.0] Eukaryota[1e-25]
conserved domains: (Evalue, description)
	1e-121	COG2265, TrmA, SAM-dependent methyltransferases related to tRNA (uracil-5-)-methyltransferase [Translation, ribosomal structure and biogenesis].
	3e-28	pfam05958, tRNA_U5-meth_tr, tRNA (Uracil-5-)-methyltransferase. This family consists of (Uracil-5-)-methyltransferases EC:2.1.1.35 from bacteria, archaea and eukaryotes. A 5-methyluridine (m(5)U) residue at position 54 is a conserved feature of bacterial and eukaryotic tRNAs. The methylation of U54 is catalysed by the tRNA(m5U54)methyltransferase, which in Saccharomyces cerevisiae is encoded by the nonessential TRM2 gene. It is thought that tRNA modification enzymes might have a role in tRNA maturation not necessarily linked to their known catalytic activity..
----------------------------------------------------
candidate #104:	b3400
likelihood ratios: Total 1.4e+07; Clust 8.0,4.2,2.9; BLAST 4.9,15.9,3.1; KEGG ,,; ExprEco 8.0,7.7,4.0; ExprSce ,,; FusE2 1.3,1.3,1.5; FusE5 ,,; FusE10 ,,;
gene name: b3400	 (NP_417859)	gi: 16131277	length: 133aa
description: Hsp15; DNA/RNA binding heat shock protein [Escherichia coli K12].
coverage: Bacteria[2e-70]
conserved domains: (Evalue, description)
	1e-27	COG1188, COG1188, Ribosome-associated heat shock protein implicated in the recycling of the 50S subunit (S4 paralog) [Translation, ribosomal structure and biogenesis].
----------------------------------------------------
candidate #105:	b2955
likelihood ratios: Total 1.4e+07; Clust 71.1,4.2,3.9; BLAST 26.8,2.4,3.6; KEGG ,,; ExprEco 1.8,1.6,3.3; ExprSce ,,; FusE2 1.2,1.2,3.5; FusE5 ,,; FusE10 ,,;
gene name: b2955	 (NP_417430)	gi: 16130856	length: 378aa
description: putative oxidase [Escherichia coli K12].
coverage: Bacteria[0.0] Eukaryota[1e-44]
conserved domains: (Evalue, description)
	1e-118	COG0635, HemN, Coproporphyrinogen III oxidase and related Fe-S oxidoreductases [Coenzyme metabolism].
	2e-42	smart00729, Elp3, Elongator protein 3, MiaB family, Radical SAM; This superfamily contains MoaA, NifB, PqqE, coproporphyrinogen III oxidase, biotin synthase and MiaB families, and includes a representative in the eukaryotic elongator subunit, Elp-3. Some members of the family are methyltransferases. .
	6e-20	pfam04055, Radical_SAM, Radical SAM superfamily..
	9e-14	pfam06969, HemN_C, HemN C-terminal region. Members of this family are all oxygen-independent coproporphyrinogen-III oxidases (HemN). This enzyme catalyses the oxygen-independent conversion of coproporphyrinogen-III to protoporphyrinogen-IX, one of the last steps in haem biosynthesis. The function of this domain is unclear, but comparison to other proteins containing a radical SAM domain (pfam04055) suggest it may be a substrate binding domain..
----------------------------------------------------
candidate #106:	b1211
likelihood ratios: Total 1.3e+07; Clust 28.4,3.6,48.8; BLAST 81.6,6.4,2.9; KEGG ,,; ExprEco 1.6,1.1,1.0; ExprSce ,,; FusE2 1.0,1.0,1.0; FusE5 ,,; FusE10 ,,;
gene name: b1211	 (NP_415729)	gi: 16129174	length: 360aa
description: peptide chain release factor RF-1 [Escherichia coli K12].
coverage: Bacteria[0.0] Eukaryota[2e-86]
conserved domains: (Evalue, description)
	1e-163	COG0216, PrfA, Protein chain release factor A [Translation, ribosomal structure and biogenesis].
	2e-55	COG1186, PrfB, Protein chain release factor B [Translation, ribosomal structure and biogenesis].
	9e-44	pfam03462, PCRF, PCRF domain. This domain is found in peptide chain release factors..
	3e-39	pfam00472, RF-1, Peptidyl-tRNA hydrolase domain. This domain is found in peptide chain release factors such as RF-1 and RF-2, and a number of smaller proteins of unknown function. This domain contains the peptidyl-tRNA hydrolase activity. The domain contains a highly conserved motif GGQ, where the glutamine is thought to coordinate the water that mediates the hydrolysis..
----------------------------------------------------
candidate #107:	b3848
likelihood ratios: Total 1.3e+07; Clust 4.4,8.9,3.3; BLAST 16.8,21.6,6.9; KEGG ,,; ExprEco 1.5,3.3,1.4; ExprSce ,,; FusE2 1.6,1.6,2.3; FusE5 ,,; FusE10 ,,;
gene name: b3848	 (NP_418290)	gi: 49176431	length: 205aa
description: putative elongation factor [Escherichia coli K12].
coverage: Archaea[6e-19] Bacteria[1e-113] Eukaryota[5e-21]
conserved domains: (Evalue, description)
	1e-56	COG1739, COG1739, Uncharacterized conserved protein [Function unknown].
	5e-39	pfam01205, UPF0029, Uncharacterized protein family UPF0029..
----------------------------------------------------
candidate #108:	b3010
likelihood ratios: Total 1.3e+07; Clust 4.2,26.3,2.1; BLAST 1.5,12.5,1.7; KEGG ,,; ExprEco 4.5,4.3,2.7; ExprSce ,,; FusE2 4.2,4.2,1.9; FusE5 ,,; FusE10 ,,;
gene name: b3010	 (NP_417483)	gi: 16130908	length: 375aa
description: putative ARAC-type regulatory protein [Escherichia coli K12].
coverage: Bacteria[0.0]
conserved domains: (Evalue, description)
	6e-49	pfam06719, AraC_N, AraC-type transcriptional regulator N-terminus. This family represents the N-terminus of bacterial ARAC-type transcriptional regulators. In E. coli, these regulate the L-arabinose operon through sensing the presence of arabinose, and when the sugar is present, transmitting this information from the arabinose-binding domains to the protein's DNA-binding domains. This family might represent the N-terminal arm of the protein, which binds to the C-terminal DNA binding domains to hold them in a state where the protein prefers to loop and remain non-activating. All family members contain the pfam00165 domain..
	1e-20	smart00342, HTH_ARAC, helix_turn_helix, arabinose operon control protein; .
	4e-16	COG4977, COG4977, Transcriptional regulator containing an amidase domain and an AraC-type DNA-binding HTH domain [Transcription].
	6e-13	COG2169, Ada, Adenosine deaminase [Nucleotide transport and metabolism].
	9e-11	COG4753, COG4753, Response regulator containing CheY-like receiver domain and AraC-type DNA-binding domain [Signal transduction mechanisms].
----------------------------------------------------
candidate #109:	b3300
likelihood ratios: Total 1.3e+07; Clust 12.8,6.6,3.6; BLAST 12.2,1.6,3.0; KEGG ,,; ExprEco 14.3,2.2,5.5; ExprSce ,,; FusE2 1.1,1.1,3.5; FusE5 ,,; FusE10 ,,;
gene name: b3300	 (NP_417759)	gi: 16131179	length: 443aa
description: preprotein translocase, membrane component, transport across inner membrane (General Secretory Pathway) [Escherichia coli K12].
coverage: Archaea[3e-14] Bacteria[0.0] Eukaryota[9e-76]
conserved domains: (Evalue, description)
	1e-130	COG0201, SecY, Preprotein translocase subunit SecY [Intracellular trafficking and secretion].
	1e-111	pfam00344, SecY, eubacterial secY protein..
----------------------------------------------------
candidate #110:	b0752
likelihood ratios: Total 1.3e+07; Clust 22.9,9.8,5.0; BLAST 7.0,1.9,2.3; KEGG ,,; ExprEco 5.4,3.8,18.3; ExprSce ,,; FusE2 1.0,1.0,1.0; FusE5 ,,; FusE10 ,,;
gene name: b0752	 (NP_415273)	gi: 16128720	length: 313aa
description: Zn(II) transport protein (CDF family) [Escherichia coli K12].
coverage: Archaea[2e-52] Bacteria[0.0] Eukaryota[5e-45]
conserved domains: (Evalue, description)
	7e-84	COG1230, CzcD, Co/Zn/Cd efflux system component [Inorganic ion transport and metabolism].
	2e-68	pfam01545, Cation_efflux, Cation efflux family. Members of this family are integral membrane proteins, that are found to increase tolerance to divalent metal ions such as cadmium, zinc, and cobalt. These proteins are thought to be efflux pumps that remove these ions from cells..
	1e-38	COG0053, MMT1, Predicted Co/Zn/Cd cation transporters [Inorganic ion transport and metabolism].
----------------------------------------------------
candidate #111:	b2961
likelihood ratios: Total 1.2e+07; Clust 13.6,20.3,5.6; BLAST 6.5,2.5,2.8; KEGG ,,; ExprEco 1.3,1.5,1.9; ExprSce ,,; FusE2 5.0,5.0,2.0; FusE5 ,,; FusE10 ,,;
gene name: b2961	 (NP_417436)	gi: 16130862	length: 350aa
description: adenine DNA glycosylase [Escherichia coli K12].
coverage: Archaea[7e-29] Bacteria[0.0] Eukaryota[7e-50]
conserved domains: (Evalue, description)
	1e-127	COG1194, MutY, A/G-specific DNA glycosylase [DNA replication, recombination, and repair].
	5e-37	cd00056, ENDO3c, endonuclease III; includes endonuclease III (DNA-(apurinic or apyrimidinic site) lyase), alkylbase DNA glycosidases (Alka-family) and other DNA glycosidases.
	8e-37	smart00478, ENDO3c, endonuclease III; includes endonuclease III (DNA-(apurinic or apyrimidinic site) lyase), alkylbase DNA glycosidases (Alka-family) and other DNA glycosidases .
	3e-27	COG0177, Nth, Predicted EndoIII-related endonuclease [DNA replication, recombination, and repair].
	5e-27	pfam00730, HhH-GPD, HhH-GPD superfamily base excision DNA repair protein. This family contains a diverse range of structurally related DNA repair proteins. The superfamily is called the HhH-GPD family after its hallmark Helix-hairpin-helix and Gly/Pro rich loop followed by a conserved aspartate. This includes endonuclease III, EC:4.2.99.18 and MutY an A/G-specific adenine glycosylase, both have a C terminal 4Fe-4S cluster. The family also includes 8-oxoguanine DNA glycosylases. The methyl-CPG binding protein MBD4 also contains a related domain, that is a thymine DNA glycosylase. The family also includes DNA-3-methyladenine glycosylase II EC:3.2.2.21 and other members of the AlkA family..
----------------------------------------------------
candidate #112:	b2528
likelihood ratios: Total 1.1e+07; Clust 2.4,5.3,4.5; BLAST 3.8,8.7,3.1; KEGG ,,; ExprEco 4.3,1.6,1.7; ExprSce ,,; FusE2 5.5,5.5,5.7; FusE5 ,,; FusE10 ,,;
gene name: b2528	 (NP_417023)	gi: 16130453	length: 107aa
description: involved in Fe-S biosynthesis [Escherichia coli K12].
coverage: Archaea[9e-15] Bacteria[2e-56] Eukaryota[1e-21]
conserved domains: (Evalue, description)
	9e-37	COG0316, IscA, Uncharacterized conserved protein [Function unknown].
	3e-35	pfam01521, HesB, HesB-like domain. This family includes HesB which may be involved in nitrogen fixation; the hesB gene is expressed only under nitrogen fixation conditions. Other members of this family include various hypothetical proteins of which some also contain NifU-like domains pfam01106 which is also involved in nitrogen fixation. In the gram-negative soil bacterium Rhizobium etli, the hesB-like gene iscN is required for nitrogen fixation..
----------------------------------------------------
candidate #113:	b1738
likelihood ratios: Total 1.1e+07; Clust 6.8,2.8,2.6; BLAST 7.4,19.5,110.2; KEGG ,,; ExprEco 3.7,1.7,3.0; ExprSce ,,; FusE2 1.0,0.9,0.8; FusE5 ,,; FusE10 ,,;
gene name: b1738	 (NP_416252)	gi: 16129692	length: 106aa
description: PEP-dependent phosphotransferase enzyme IV for cellobiose, arbutin, and salicin [Escherichia coli K12].
coverage: Bacteria[2e-52]
conserved domains: (Evalue, description)
	1e-30	cd00133, PTS_IIB_lac, PTS system, lactose/cellobiose specific IIB subunit. The bacterial phosphoenolpyruvate: sugar phosphotransferase system (PTS) is a multi-protein system involved in the regulation of a variety of metabolic and transcriptional processes. This family is one of four structurally and functionally distinct group IIB PTS system cytoplasmic enzymes, necessary for the uptake of carbohydrates across the cytoplasmic membrane and their phosphorylation.
	1e-27	COG1440, CelA, Phosphotransferase system cellobiose-specific component IIB [Carbohydrate transport and metabolism].
	6e-11	pfam02302, PTS_IIB, PTS system, Lactose/Cellobiose specific IIB subunit. The bacterial phosphoenolpyruvate: sugar phosphotransferase system (PTS) is a multi-protein system involved in the regulation of a variety of metabolic and transcriptional processes. The lactose/cellobiose-specific family are one of four structurally and functionally distinct group IIB PTS system cytoplasmic enzymes. The fold of IIB cellobiose shows similar structure to mammalian tyrosine phosphatases. .
----------------------------------------------------
candidate #114:	b0892
likelihood ratios: Total 1.1e+07; Clust 14.2,8.5,6.5; BLAST 31.6,11.3,5.0; KEGG ,,; ExprEco 2.3,1.8,1.9; ExprSce ,,; FusE2 1.0,1.0,1.0; FusE5 ,,; FusE10 ,,;
gene name: b0892	 (NP_415412)	gi: 16128859	length: 447aa
description: putative polynucleotide enzyme [Escherichia coli K12].
coverage: Archaea[3e-08] Bacteria[0.0] Eukaryota[5e-91]
conserved domains: (Evalue, description)
	0.0	COG2256, MGS1, ATPase related to the helicase subunit of the Holliday junction resolvase [DNA replication, recombination, and repair].
	1e-17	COG2812, DnaX, DNA polymerase III, gamma/tau subunits [DNA replication, recombination, and repair].
	4e-17	pfam00004, AAA, ATPase family associated with various cellular activities (AAA). AAA family proteins often perform chaperone-like functions that assist in the assembly, operation, or disassembly of protein complexes..
	2e-15	COG2255, RuvB, Holliday junction resolvasome, helicase subunit [DNA replication, recombination, and repair].
----------------------------------------------------
candidate #115:	b4059
likelihood ratios: Total 1.1e+07; Clust 3.0,3.0,3.2; BLAST 16.4,1.7,2.3; KEGG ,,; ExprEco 3.7,3.5,6.9; ExprSce ,,; FusE2 1.2,1.2,53.4; FusE5 ,,; FusE10 ,,;
gene name: b4059	 (NP_418483)	gi: 16131885	length: 178aa
description: ssDNA-binding protein [Escherichia coli K12].
coverage: Bacteria[1e-101] Eukaryota[3e-21]
conserved domains: (Evalue, description)
	6e-40	COG0629, Ssb, Single-stranded DNA-binding protein [DNA replication, recombination, and repair].
	4e-35	pfam00436, SSB, Single-strand binding protein family. This family includes single stranded binding proteins and also the primosomal replication protein N (PriB). PriB forms a complex with PriA, PriC and ssDNA..
----------------------------------------------------
candidate #116:	b3165
likelihood ratios: Total 1.1e+07; Clust 7.1,7.8,5.1; BLAST 20.1,2.3,2.3; KEGG ,,; ExprEco 1.2,1.7,1.7; ExprSce ,,; FusE2 7.0,7.0,2.3; FusE5 ,,; FusE10 ,,;
gene name: b3165	 (NP_417634)	gi: 16131057	length: 89aa
description: 30S ribosomal subunit protein S15 [Escherichia coli K12].
coverage: Bacteria[2e-43] Eukaryota[8e-13]
conserved domains: (Evalue, description)
	2e-22	pfam00312, Ribosomal_S15, Ribosomal protein S15..
----------------------------------------------------
candidate #117:	b0884
likelihood ratios: Total 1.1e+07; Clust 12.0,5.5,4.1; BLAST 9.2,1.4,2.4; KEGG ,,; ExprEco 45.8,3.6,7.4; ExprSce ,,; FusE2 1.0,1.0,1.0; FusE5 ,,; FusE10 ,,;
gene name: b0884	 (NP_415404)	gi: 16128851	length: 72aa
description: protein chain initiation factor IF-1 [Escherichia coli K12].
coverage: Bacteria[4e-34] Eukaryota[2e-21]
conserved domains: (Evalue, description)
	9e-26	COG0361, InfA, Translation initiation factor 1 (IF-1) [Translation, ribosomal structure and biogenesis].
----------------------------------------------------
candidate #118:	b1133
likelihood ratios: Total 1.1e+07; Clust 23.3,15.9,4.1; BLAST 85.5,3.8,3.9; KEGG ,,; ExprEco 2.0,1.7,1.6; ExprSce ,,; FusE2 1.0,1.0,1.0; FusE5 ,,; FusE10 ,,;
gene name: b1133	 (NP_415651)	gi: 49176082	length: 383aa
description: tRNA (5-methylaminomethyl-2-thiouridylate)-methyltransferase [Escherichia coli K12].
coverage: Bacteria[0.0] Eukaryota[2e-81]
conserved domains: (Evalue, description)
	1e-150	COG0482, TrmU, Predicted tRNA(5-methylaminomethyl-2-thiouridylate) methyltransferase, contains the PP-loop ATPase domain [Translation, ribosomal structure and biogenesis].
	1e-144	pfam03054, tRNA_Me_trans, tRNA methyl transferase. This family represents tRNA(5-methylaminomethyl-2-thiouridine)- methyltransferase which is involved in the biosynthesis of the modified nucleoside 5-methylaminomethyl-2-thiouridine present in the wobble position of some tRNAs..
----------------------------------------------------
candidate #119:	b0082
likelihood ratios: Total 1.0e+07; Clust 19.2,6.3,5.9; BLAST 56.0,2.3,2.5; KEGG ,,; ExprEco 2.7,5.0,4.1; ExprSce ,,; FusE2 1.0,0.9,0.9; FusE5 ,,; FusE10 ,,;
gene name: b0082	 (NP_414624)	gi: 16128075	length: 313aa
description: S-adenosyl-dependent methyl transferase [Escherichia coli K12].
coverage: Bacteria[1e-175] Eukaryota[3e-52]
conserved domains: (Evalue, description)
	1e-121	pfam01795, Methyltransf_5, MraW methylase family. Members of this family are probably SAM dependent methyltransferases. This family appears to be related to pfam01596..
----------------------------------------------------
candidate #120:	b4147
likelihood ratios: Total 1.0e+07; Clust 7.2,5.9,6.2; BLAST 24.0,2.7,3.4; KEGG ,,; ExprEco 53.4,1.8,1.4; ExprSce ,,; FusE2 1.0,1.0,1.2; FusE5 ,,; FusE10 ,,;
gene name: b4147	 (NP_418571)	gi: 16131972	length: 188aa
description: elongation factor P (EF-P) [Escherichia coli K12].
coverage: Bacteria[1e-104] Eukaryota[2e-38]
conserved domains: (Evalue, description)
	2e-75	pfam01132, EFP, Elongation factor P (EF-P)..
	3e-43	COG0231, Efp, Translation elongation factor P (EF-P)/translation initiation factor 5A (eIF-5A) [Translation, ribosomal structure and biogenesis].
----------------------------------------------------
candidate #121:	b2565
likelihood ratios: Total 1.0e+07; Clust 16.9,6.8,10.7; BLAST 2.3,2.1,1.7; KEGG ,,; ExprEco 2.6,2.9,2.3; ExprSce ,,; FusE2 1.8,1.8,17.7; FusE5 ,,; FusE10 ,,;
gene name: b2565	 (NP_417060)	gi: 16130490	length: 242aa
description: DNA (gap) repair protein [Escherichia coli K12].
coverage: Bacteria[1e-136]
conserved domains: (Evalue, description)
	2e-68	pfam02565, RecO, Recombination protein O. Recombination protein O (RecO) is involved in DNA repair and pfam00470 pathway recombination..
	2e-56	COG1381, RecO, Recombinational DNA repair protein (RecF pathway) [DNA replication, recombination, and repair].
----------------------------------------------------
candidate #122:	b1734
likelihood ratios: Total 1.0e+07; Clust 2.6,2.5,2.0; BLAST 10.2,31.1,34.2; KEGG ,,; ExprEco 2.2,2.6,36.4; ExprSce ,,; FusE2 1.1,0.7,0.5; FusE5 ,,; FusE10 ,,;
gene name: b1734	 (NP_416248)	gi: 16129688	length: 450aa
description: phospho-beta-glucosidase, NAD(P)-binding (cellobiose-6-phosphate hydrolase) [Escherichia coli K12].
coverage: Bacteria[0.0]
conserved domains: (Evalue, description)
	1e-153	COG1486, CelF, Alpha-galactosidases/6-phospho-beta-glucosidases, family 4 of glycosyl hydrolases [Carbohydrate transport and metabolism].
	1e-146	pfam02056, Glyco_hydro_4, Family 4 glycosyl hydrolase..
----------------------------------------------------
candidate #123:	b1127
likelihood ratios: Total 9.7e+06; Clust 3.3,2.6,4.6; BLAST 6.1,24.6,183.7; KEGG ,,; ExprEco 4.1,1.8,3.6; ExprSce ,,; FusE2 1.1,0.7,0.5; FusE5 ,,; FusE10 ,,;
gene name: b1127	 (NP_415645)	gi: 16129090	length: 408aa
description: putative peptidase T [Escherichia coli K12].
coverage: Bacteria[0.0] Eukaryota[7e-56]
conserved domains: (Evalue, description)
	1e-132	COG2195, PepD, Di- and tripeptidases [Amino acid transport and metabolism].
	3e-36	pfam01546, Peptidase_M20, Peptidase family M20/M25/M40. This family includes a range of zinc metallopeptidases belonging to several families in the peptidase classification. Family M20 are Glutamate carboxypeptidases. Peptidase family M25 contains X-His dipeptidases..
	3e-12	COG0624, ArgE, Acetylornithine deacetylase/Succinyl-diaminopimelate desuccinylase and related deacylases [Amino acid transport and metabolism].
----------------------------------------------------
candidate #124:	b3164
likelihood ratios: Total 9.5e+06; Clust 7.1,6.8,5.0; BLAST 6.4,1.9,3.4; KEGG ,,; ExprEco 2.3,1.6,1.6; ExprSce ,,; FusE2 8.2,8.2,2.3; FusE5 ,,; FusE10 ,,;
gene name: b3164	 (NP_417633)	gi: 49176320	length: 734aa
description: polynucleotide phosphorylase, has polyadenylase activity [Escherichia coli K12].
coverage: Archaea[7e-15] Bacteria[0.0] Eukaryota[1e-154]
conserved domains: (Evalue, description)
	0.0	COG1185, Pnp, Polyribonucleotide nucleotidyltransferase (polynucleotide phosphorylase) [Translation, ribosomal structure and biogenesis].
	8e-33	pfam01138, RNase_PH, 3' exoribonuclease family, domain 1. This family includes 3'-5' exoribonucleases. Ribonuclease PH contains a single copy of this domain, and removes nucleotide residues following the -CCA terminus of tRNA. Polyribonucleotide nucleotidyltransferase (PNPase) contains two tandem copies of the domain. PNPase is involved in mRNA degradation in a 3'-5' direction. The exosome is a 3'-5' exoribonuclease complex that is required for 3' processing of the 5.8S rRNA. Three of its five protein components contain a copy of this domain. A hypothetical protein from S. pombe appears to belong to an uncharacterised subfamily. This subfamily is found in both eukaryotes and archaebacteria..
	5e-22	COG1098, VacB, Predicted RNA binding protein (contains ribosomal protein S1 domain) [Translation, ribosomal structure and biogenesis].
	1e-21	pfam03726, PNPase, Polyribonucleotide nucleotidyltransferase, RNA binding domain. This family contains the RNA binding domain of Polyribonucleotide nucleotidyltransferase (PNPase) PNPase is involved in mRNA degradation in a 3'-5' direction..
	2e-18	COG0689, Rph, RNase PH [Translation, ribosomal structure and biogenesis].
	3e-18	COG0539, RpsA, Ribosomal protein S1 [Translation, ribosomal structure and biogenesis].
	2e-16	smart00316, S1, Ribosomal protein S1-like RNA-binding domain; .
	3e-15	cd00164, S1, Ribosomal protein S1-like RNA-binding domain. Found in a wide variety of RNA-associated proteins. Originally identified in S1 ribosomal protein. Multiple copies of S1 are arranged in tandem. S1 is structurally similar to Cold Shock Domains (CSD), both are members of the Oligonucleotide/oligosaccharide Binding (OB) superfamily..
	7e-15	pfam00575, S1, S1 RNA binding domain. The S1 domain occurs in a wide range of RNA associated proteins. It is structurally similar to cold shock protein which binds nucleic acids. The S1 domain has an OB-fold structure..
	2e-13	COG2183, Tex, Transcriptional accessory protein [Transcription].
	7e-12	COG1093, SUI2, Translation initiation factor 2, alpha subunit (eIF-2alpha) [Translation, ribosomal structure and biogenesis].
----------------------------------------------------
candidate #125:	b0780
likelihood ratios: Total 8.8e+06; Clust 8.3,3.4,5.9; BLAST 8.6,81.5,30.2; KEGG ,,; ExprEco 1.3,1.2,4.4; ExprSce ,,; FusE2 1.1,0.7,0.5; FusE5 ,,; FusE10 ,,;
gene name: b0780	 (NP_415301)	gi: 16128748	length: 302aa
description: putative phosphatase/sulfatase [Escherichia coli K12].
coverage: Bacteria[1e-167] Eukaryota[7e-88]
conserved domains: (Evalue, description)
	3e-81	pfam01933, UPF0052, Uncharacterized protein family UPF0052..
----------------------------------------------------
candidate #126:	b2765
likelihood ratios: Total 8.6e+06; Clust 2.5,4.8,4.1; BLAST 4.3,3.0,2.7; KEGG ,,; ExprEco 2.3,4.2,3.0; ExprSce ,,; FusE2 12.4,12.4,1.1; FusE5 ,,; FusE10 ,,;
gene name: b2765	 (NP_417245)	gi: 16130672	length: 121aa
description: putative 6-pyruvoyl tetrahydrobiopterin synthase [Escherichia coli K12].
coverage: Archaea[2e-09] Bacteria[6e-69] Eukaryota[1e-07]
conserved domains: (Evalue, description)
	3e-47	pfam01242, PTPS, 6-pyruvoyl tetrahydropterin synthase. 6-Pyruvoyl tetrahydrobiopterin synthase catalyses the conversion of dihydroneopterin triphosphate to 6-pyruvoyl tetrahydropterin, the second of three enzymatic steps in the synthesis of tetrahydrobiopterin from GTP. The functional enzyme is a hexamer of identical subunits..
	4e-44	cd00470, PTPS, 6-pyruvoyl tetrahydropterin synthase (PTPS). Folate derivatives are essential cofactors in the biosynthesis of purines, pyrimidines, and amino acids, as well as formyl-tRNA. Mammalian cells are able to utilize pre-formed folates after uptake by a carrier-mediated active transport system. Most microbes and plants lack this system and must synthesize folates de novo from guanosine triphosphate. One enzyme from this pathway is PTPS which catalyzes the conversion of dihydroneopterin triphosphate to 6-pyruvoyl tetrahydropterin. The functional enzyme is a hexamer of identical subunits..
	2e-31	COG0720, COG0720, 6-pyruvoyl-tetrahydropterin synthase [Coenzyme metabolism].
----------------------------------------------------
candidate #127:	b0470
likelihood ratios: Total 8.5e+06; Clust 11.2,10.5,3.6; BLAST 54.5,9.3,3.8; KEGG ,,; ExprEco 3.5,2.2,4.4; ExprSce ,,; FusE2 1.1,0.7,0.4; FusE5 ,,; FusE10 ,,;
gene name: b0470	 (NP_415003)	gi: 16128454	length: 643aa
description: DNA polymerase III, tau and gamma subunits; DNA elongation factor III [Escherichia coli K12].
coverage: Archaea[3e-17] Bacteria[0.0] Eukaryota[5e-40]
conserved domains: (Evalue, description)
	1e-143	COG2812, DnaX, DNA polymerase III, gamma/tau subunits [DNA replication, recombination, and repair].
	8e-31	COG0470, HolB, ATPase involved in DNA replication [DNA replication, recombination, and repair].
	8e-22	COG2256, MGS1, ATPase related to the helicase subunit of the Holliday junction resolvase [DNA replication, recombination, and repair].
----------------------------------------------------
candidate #128:	b0172
likelihood ratios: Total 8.4e+06; Clust 4.1,6.0,13.0; BLAST 33.1,2.2,2.4; KEGG ,,; ExprEco 2.3,2.6,29.8; ExprSce ,,; FusE2 1.0,0.9,0.9; FusE5 ,,; FusE10 ,,;
gene name: b0172	 (NP_414714)	gi: 16128165	length: 185aa
description: ribosome releasing factor [Escherichia coli K12].
coverage: Bacteria[7e-97] Eukaryota[2e-42]
conserved domains: (Evalue, description)
	3e-57	cd00520, RRF, Ribosome recycling factor (RRF). Ribosome recycling factor dissociates the posttermination complex, composed of the ribosome, deacylated tRNA, and mRNA, after termination of translation. Thus ribosomes are "recycled" and ready for another round of protein synthesis. RRF is believed to bind the ribosome at the A-site in a manner that mimics tRNA, but the specific mechanisms remain unclear. RRF is essential for bacterial growth. It is not necessary for cell growth in archaea or eukaryotes, but is found in mitochondria or chloroplasts of some eukaryotic species..
	1e-52	pfam01765, RRF, Ribosome recycling factor. The ribosome recycling factor (RRF / ribosome release factor) dissociates the ribosome from the mRNA after termination of translation, and is essential bacterial growth. Thus ribosomes are "recycled" and ready for another round of protein synthesis..
----------------------------------------------------
candidate #129:	b3282
likelihood ratios: Total 8.3e+06; Clust 4.9,4.1,8.1; BLAST 263.5,2.9,1.8; KEGG ,,; ExprEco 1.5,1.6,1.4; ExprSce ,,; FusE2 2.5,2.5,1.8; FusE5 ,,; FusE10 ,,;
gene name: b3282	 (NP_417741)	gi: 16131163	length: 190aa
description: putative RNA-binding protein with unique protein fold [Escherichia coli K12].
coverage: Archaea[2e-19] Bacteria[1e-106] Eukaryota[4e-15]
conserved domains: (Evalue, description)
	1e-50	COG0009, SUA5, Putative translation factor (SUA5) [Translation, ribosomal structure and biogenesis].
	6e-43	pfam01300, Sua5_yciO_yrdC, yrdC domain. This domain has been shown to preferentially bind to dsRNA. The domain is found in SUA5 as well as HypF and YrdC..
----------------------------------------------------
candidate #130:	b3912
likelihood ratios: Total 8.2e+06; Clust 1.6,3.3,2.0; BLAST 5.1,3.0,2.7; KEGG ,,; ExprEco 3.0,4.3,2.9; ExprSce ,,; FusE2 13.7,13.7,2.7; FusE5 ,,; FusE10 ,,;
gene name: b3912	 (NP_418348)	gi: 16131752	length: 232aa
description: response regulator in two-component regulatory system with CpxA, regulates expression of stress-related genes (OmpR family) [Escherichia coli K12].
coverage: Archaea[9e-23] Bacteria[1e-128] Eukaryota[5e-39]
conserved domains: (Evalue, description)
	2e-62	COG0745, OmpR, Response regulators consisting of a CheY-like receiver domain and a winged-helix DNA-binding domain [Signal transduction mechanisms / Transcription].
	5e-28	cd00156, REC, Signal receiver domain; originally thought to be unique to bacteria (CheY, OmpR, NtrC, and PhoB), now recently identified in eukaroytes ETR1 Arabidopsis thaliana; this domain receives the signal from the sensor partner in a two-component systems; contains a phosphoacceptor site that is phosphorylated by histidine kinase homologs; usually found N-terminal to a DNA binding effector domain; forms homodimers.
	3e-23	COG2204, AtoC, Response regulator containing CheY-like receiver, AAA-type ATPase, and DNA-binding domains [Signal transduction mechanisms].
	6e-23	cd00383, trans_reg_C, Effector domain of response regulator. Bacteria and certain eukaryotes like protozoa and higher plants use two-component signal transduction systems to detect and respond to changes in the environment. The system consists of a sensor histidine kinase and a response regulator. The former autophosphorylates in a histidine residue on detecting an external stimulus. The phosphate is then transferred to an invariant aspartate residue in a highly conserved receiver domain of the response regulator. Phosphorylation activates a variable effector domain of the response regulator, which triggers the cellular response. The C-terminal effector domain contains DNA and RNA polymerase binding sites. Several dimers or monomers bind head to tail to small tandem repeats upstream of the genes. The RNA polymerase binding sites interact with the alpha or sigma subunite of RNA polymerase..
	4e-22	COG3706, PleD, Response regulator containing a CheY-like receiver domain and a GGDEF domain [Signal transduction mechanisms].
	5e-21	COG3437, COG3437, Response regulator containing a CheY-like receiver domain and an HD-GYP domain [Transcription / Signal transduction mechanisms].
	8e-19	COG2197, CitB, Response regulator containing a CheY-like receiver domain and an HTH DNA-binding domain [Signal transduction mechanisms / Transcription].
	6e-17	COG4565, CitB, Response regulator of citrate/malate metabolism [Transcription / Signal transduction mechanisms].
	5e-16	pfam00486, Trans_reg_C, Transcriptional regulatory protein, C terminal..
	2e-15	COG4753, COG4753, Response regulator containing CheY-like receiver domain and AraC-type DNA-binding domain [Signal transduction mechanisms].
	3e-14	COG2201, CheB, Chemotaxis response regulator containing a CheY-like receiver domain and a methylesterase domain [Cell motility and secretion / Signal transduction mechanisms].
	4e-13	COG4566, TtrR, Response regulator [Signal transduction mechanisms].
	8e-12	COG4567, COG4567, Response regulator consisting of a CheY-like receiver domain and a Fis-type HTH domain [Signal transduction mechanisms / Transcription].
	4e-11	COG3710, CadC, DNA-binding winged-HTH domains [Transcription].
----------------------------------------------------
candidate #131:	b1876
likelihood ratios: Total 8.1e+06; Clust 6.4,19.6,31.3; BLAST 16.0,4.9,5.5; KEGG ,,; ExprEco 2.0,1.6,2.0; ExprSce ,,; FusE2 1.0,0.9,0.8; FusE5 ,,; FusE10 ,,;
gene name: b1876	 (NP_416390)	gi: 16129828	length: 577aa
description: arginine tRNA synthetase [Escherichia coli K12].
coverage: Archaea[1e-57] Bacteria[0.0] Eukaryota[1e-114]
conserved domains: (Evalue, description)
	0.0	COG0018, ArgS, Arginyl-tRNA synthetase [Translation, ribosomal structure and biogenesis].
	1e-133	pfam00750, tRNA-synt_1d, tRNA synthetases class I (R). Other tRNA synthetase sub-families are too dissimilar to be included. This family includes only arginyl tRNA synthetase..
	1e-104	cd00810, ArgRS_core_K_HIGH, This is the catalytic core domain of Arginyl tRNA synthetase (ArgRS). This class I enzyme is a monomer, which aminoacylates the 2'-OH of the nucleotide at the 3' of the appropriate tRNA. The core domain is based on the Rossman fold and is responsible for the ATP-dependent formation of the enzyme bound aminoacyl-adenylate. Class I aaRS's generally contains both characteristic class I HIGH and KMSKS motifs, which are involved in ATP binding. This subgroup of ArgRS generally lacks the KMSKS motif; however, it has a lysine N-terminal to the HIGH motif, which serves as the functional counterpart to the second lysine of the KMSKS motif..
	3e-31	pfam05746, tRNA-synt_1d_C, DALR anticodon binding domain. This all alpha helical domain is the anticodon binding domain in Arginyl and glycyl tRNA synthetase. This domain is known as the DALR domain after characteristic conserved amino acids..
	3e-27	cd00671, ArgRS_core, This is the catalytic core domain of Arginyl tRNA synthetase (ArgRS). This class I enzyme is a monomer, which aminoacylates the 2'-OH of the nucleotide at the 3' of the appropriate tRNA. The core domain is based on the Rossman fold and is responsible for the ATP-dependent formation of the enzyme bound aminoacyl-adenylate. There are at least three subgroups of ArgRS. One type contains both characteristic class I HIGH and KMSKS motifs, which are involved in ATP binding. The other subtype lacks the KMSKS motif; however, it has a lysine N-terminal to the HIGH motif, which serves as the functional counterpart to the second lysine of the KMSKS motif. A third group, which is found primarily in archaea and a few bacteria, lacks both the KMSKS motif and the HIGH loop lysine..
	4e-24	cd00811, ArgRS_core_arch, This is the catalytic core domain of Arginyl tRNA synthetase (ArgRS). This class I enzyme is a monomer, which aminoacylates the 2'-OH of the nucleotide at the 3' of the appropriate tRNA. The core domain is based on the Rossman fold and is responsible for the ATP-dependent formation of the enzyme bound aminoacyl-adenylate. This subgroup, which is found primarily in archaea and a few bacteria, has the class I characteristic HIGH motif, which is involved in ATP binding, but generally lacks the KMSKS motif. Additionally, it lacks a HIGH loop lysine, which can act as the functional counterpart to the second lysine in the KMSKS motif..
	3e-19	pfam03485, Arg_tRNA_synt_N, Arginyl tRNA synthetase N terminal domain. This domain is found at the amino terminus of Arginyl tRNA synthetase, also called additional domain 1 (Add-1). It is about 140 residues long and it has been suggested that this domain will be involved in tRNA recognition..
	3e-15	cd00802, class_I_aaRS_core, Class I amino acyl-tRNA synthetase (aaRS) catalytic core domain. These enzymes are mostly monomers, which aminoacylate the 2'-OH of the nucleotide at the 3' of the appropriate tRNA. The core domain is based on the Rossman fold and is responsible for the ATP-dependent formation of the enzyme bound aminoacyl-adenylate. It contains the characteristic class I HIGH and KMSKS motifs, which are involved in ATP binding..
	2e-12	cd00809, ArgRS_core_KMSKS, This is the catalytic core domain of Arginyl tRNA synthetase (ArgRS). This class I enzyme is a monomer, which aminoacylates the 2'-OH of the nucleotide at the 3' of the appropriate tRNA. The core domain is based on the Rossman fold and is responsible for the ATP-dependent formation of the enzyme bound aminoacyl-adenylate. This subgroup of ArgRS contains both characteristic class I HIGH and KMSKS motifs, which are involved in ATP binding..
----------------------------------------------------
candidate #132:	b2114
likelihood ratios: Total 8.1e+06; Clust 30.1,14.5,12.5; BLAST 40.0,6.8,3.7; KEGG ,,; ExprEco 2.5,1.2,1.5; ExprSce ,,; FusE2 1.0,0.8,0.4; FusE5 ,,; FusE10 ,,;
gene name: b2114	 (NP_416617)	gi: 16130052	length: 677aa
description: methionine tRNA synthetase [Escherichia coli K12].
coverage: Archaea[1e-103] Bacteria[0.0] Eukaryota[5e-70]
conserved domains: (Evalue, description)
	0.0	COG0143, MetG, Methionyl-tRNA synthetase [Translation, ribosomal structure and biogenesis].
	1e-124	cd00814, MetRS_core, This is the catalytic core domain of methionine tRNA synthetase (MetRS). This class I enzyme aminoacylates the 2'-OH of the nucleotide at the 3' of the appropriate tRNA. MetRS, which consists of the core domain and a anti-codon binding domain functions as a monomer. However, in some species, the anti-codon binding domain is followed by an EMAP domain. In this case, MetRS functions as a homodimer. The core domain is based on the Rossman fold and is responsible for the ATP-dependent formation of the enzyme bound aminoacyl-adenylate. It contains the characteristic class I HIGH and KMSKS motifs, which are involved in ATP binding. As a result of a deletion event, MetRS has a significantly shorter core domain insertion that IleRS, ValRS, and LeuR. Consequently, the MetRS insertion lacks the editing function..
	2e-25	pfam01588, tRNA_bind, Putative tRNA binding domain. This domain is found in prokaryotic methionyl-tRNA synthetases, prokaryotic phenylalanyl tRNA synthetases the yeast GU4 nucleic-binding protein (G4p1 or p42, ARC1), human tyrosyl-tRNA synthetase, and endothelial-monocyte activating polypeptide II. G4p1 binds specifically to tRNA form a complex with methionyl-tRNA synthetases. In human tyrosyl-tRNA synthetase this domain may direct tRNA to the active site of the enzyme. This domain may perform a common function in tRNA aminoacylation..
	4e-23	COG0073, ARC1, EMAP domain [General function prediction only].
	2e-17	COG0495, LeuS, Leucyl-tRNA synthetase [Translation, ribosomal structure and biogenesis].
	2e-14	COG0525, ValS, Valyl-tRNA synthetase [Translation, ribosomal structure and biogenesis].
	1e-13	pfam00133, tRNA-synt_1, tRNA synthetases class I (I, L, M and V). Other tRNA synthetase sub-families are too dissimilar to be included..
	3e-13	cd00818, IleRS_core, This is the catalytic core domain of isoleucine amino-acyl tRNA synthetases (IleRS) . This class I enzyme is a monomer, which aminoacylates the 2'-OH of the nucleotide at the 3' of the appropriate tRNA. The core domain is based on the Rossman fold and is responsible for the ATP-dependent formation of the enzyme bound aminoacyl-adenylate. It contains the characteristic class I HIGH and KMSKS motifs, which are involved in ATP binding. IleRS has an insertion in the core domain, which is subject to both deletions and rearrangements. This editing region hydrolyzes mischarged cognate tRNAs and thus prevents the incorporation of chemically similar amino acids..
	2e-12	cd00668, Ile_Leu_Val_MetRS_core, This is the catalytic core domain of isoleucyl, leucyl, valyl and methioninyl tRNA synthetases. These class I enzymes are all monomers. However, in some species, MetRS functions as a homodimer, as a result of an additional C-terminal domain. These enzymes aminoacylate the 2'-OH of the nucleotide at the 3' of the appropriate tRNA. The core domain is based on the Rossman fold and is responsible for the ATP-dependent formation of the enzyme bound aminoacyl-adenylate. It contains the characteristic class I HIGH and KMSKS motifs, which are involved in ATP binding. Enzymes in this subfamily share an insertion in the core domain, which is subject to both deletions and rearrangements. This editing region hydrolyzes mischarged cognate tRNAs and thus prevents the incorporation of chemically similar amino acids. MetRS has a significantly shorter insertion, which lacks the editing function..
	9e-12	COG0060, IleS, Isoleucyl-tRNA synthetase [Translation, ribosomal structure and biogenesis].
	3e-11	cd00815, LeuRS_core_bact, This is the catalytic core domain of the bacterial subfamily of leucyl tRNA synthetase (LeuRS). This class I enzyme is a monomer, which aminoacylates the 2'-OH of the nucleotide at the 3' of the appropriate tRNA. The core domain is based on the Rossman fold and is responsible for the ATP-dependent formation of the enzyme bound aminoacyl-adenylate. It contains the characteristic class I HIGH and KMSKS motifs, which are involved in ATP binding. In Aquifex aeolicus, the gene encoding LeuRS is split in two, just before the KMSKS motif. Consequently, LeuRS is a heterodimer, which likely superimposes with the LeuRS monomer found in most other organisms. LeuRS has an insertion in the core domain, which is subject to both deletions and rearrangements and thus differs between prokaryotic LeuRS and archaeal/eukaryotic LeuRS. This editing region hydrolyzes mischarged cognate tRNAs and thus prevents the incorporation of chemically similar amino acids..
----------------------------------------------------
candidate #133:	b0489
likelihood ratios: Total 8.0e+06; Clust 10.3,342.7,11.9; BLAST 5.4,3.7,4.9; KEGG ,,; ExprEco 1.5,1.3,1.5; ExprSce ,,; FusE2 1.1,0.8,0.7; FusE5 ,,; FusE10 ,,;
gene name: b0489	 (NP_415022)	gi: 16128473	length: 305aa
description: putative membrane protein [Escherichia coli K12].
coverage: Archaea[1e-55] Bacteria[1e-163] Eukaryota[4e-50]
conserved domains: (Evalue, description)
	8e-53	COG0330, HflC, Membrane protease subunits, stomatin/prohibitin homologs [Posttranslational modification, protein turnover, chaperones].
	2e-43	pfam01145, Band_7, SPFH domain / Band 7 family. This family also includes proteins with high blast scores to known Band 7 protein: HflC from E. coli, HflK from E. coli, Prohibitin family members..
	4e-29	smart00244, PHB, prohibitin homologues; prohibitin homologues .
	6e-11	COG2268, COG2268, Uncharacterized protein conserved in bacteria [Function unknown].
----------------------------------------------------
candidate #134:	b2768
likelihood ratios: Total 8.0e+06; Clust 1.6,2.8,1.6; BLAST 5.7,7.2,7.7; KEGG ,,; ExprEco 4.2,1.5,2.8; ExprSce ,,; FusE2 13.3,13.3,1.1; FusE5 ,,; FusE10 ,,;
gene name: b2768	 (NP_417248)	gi: 16130675	length: 191aa
description: putative anti-terminator regulatory protein [Escherichia coli K12].
coverage: Bacteria[1e-104]
conserved domains: (Evalue, description)
	6e-64	COG1954, GlpP, Glycerol-3-phosphate responsive antiterminator (mRNA-binding) [Transcription].
	6e-64	pfam04309, G3P_antiterm, Glycerol-3-phosphate responsive antiterminator. Intracellular glycerol is usually converted to glycerol-3-phosphate in an ATP-requiring phosphorylation reaction catalysed by glycerol kinase (GlpK) glycerol-3-phosphate activates the antiterminator GlpP..
----------------------------------------------------
candidate #135:	b3200
likelihood ratios: Total 8.0e+06; Clust 1.7,2.3,2.5; BLAST 1.8,2.0,1.8; KEGG ,,; ExprEco 2.2,9.5,5.7; ExprSce ,,; FusE2 23.4,23.4,1.8; FusE5 ,,; FusE10 ,,;
gene name: b3200	 (NP_417667)	gi: 16131090	length: 185aa
description: putative transport protein (ABC superfamily, peri_bind) [Escherichia coli K12].
coverage: Bacteria[1e-100]
conserved domains: (Evalue, description)
	6e-51	COG1934, COG1934, Uncharacterized protein conserved in bacteria [Function unknown].
	6e-41	pfam03968, OstA, OstA-like protein. This family of proteins are mostly uncharacterised. However the family does include E. coli OstA that has been characterised as an organic solvent tolerance protein..
----------------------------------------------------
candidate #136:	b3732
likelihood ratios: Total 7.7e+06; Clust 12.7,9.7,6.8; BLAST 8.8,5.4,2.0; KEGG ,,; ExprEco 1.4,5.0,1.8; ExprSce ,,; FusE2 1.2,1.2,5.4; FusE5 ,,; FusE10 ,,;
gene name: b3732	 (NP_418188)	gi: 16131600	length: 460aa
description: membrane-bound ATP synthase, F1 sector, beta-subunit [Escherichia coli K12].
coverage: Archaea[1e-122] Bacteria[0.0] Eukaryota[0.0]
conserved domains: (Evalue, description)
	0.0	COG0055, AtpD, F0F1-type ATP synthase, beta subunit [Energy production and conversion].
	1e-142	cd01133, F1-ATPase_beta, F1 ATP synthase beta subunit, nucleotide-binding domain. The F-ATPase is found in bacterial plasma membranes, mitochondrial inner membranes and in chloroplast thylakoid membranes. It has also been found in the archaea Methanosarcina barkeri. It uses a proton gradient to drive ATP synthesis and hydrolyzes ATP to build the proton gradient. The extrinisic membrane domain, F1, is composed of alpha, beta, gamma, delta and epsilon subunits with a stoichiometry of 3:3:1:1:1. The beta subunit of ATP synthase is catalytic..
	4e-65	COG1157, FliI, Flagellar biosynthesis/type III secretory pathway ATPase [Cell motility and secretion / Intracellular trafficking and secretion].
	5e-56	cd01136, ATPase_flagellum-secretory_path_III, Flagellum-specific ATPase/type III secretory pathway virulence-related protein. This group of ATPases are responsible for the export of flagellum and virulence-related proteins. The bacterial flagellar motor is similar to the F0F1-ATPase, in that they both are proton driven rotary molecular devices. However, the main function of the bacterial flagellar motor is to rotate the flagellar filament for cell motility. Intracellular pathogens such as Salmonella and Chlamydia also have proteins which are similar to the flagellar-specific ATPase, but function in the secretion of virulence-related proteins via the type III secretory pathway..
	9e-53	pfam00006, ATP-synt_ab, ATP synthase alpha/beta family, nucleotide-binding domain. This family includes the ATP synthase alpha and beta subunits the ATP synthase associated with flagella..
	2e-37	COG1156, NtpB, Archaeal/vacuolar-type H+-ATPase subunit B [Energy production and conversion].
	4e-35	COG0056, AtpA, F0F1-type ATP synthase, alpha subunit [Energy production and conversion].
	2e-32	COG1155, NtpA, Archaeal/vacuolar-type H+-ATPase subunit A [Energy production and conversion].
	4e-31	cd01135, V_A-ATPase_B, V/A-type ATP synthase (non-catalytic) subunit B. These ATPases couple ATP hydrolysis to the build up of a H+ gradient, but V-type ATPases do not catalyze the reverse reaction. The Vacuolar (V-type) ATPase is found in the membranes of vacuoles, the golgi apparatus and in other coated vesicles in eukaryotes. Archaea have a protein which is similar in sequence to V-ATPases, but functions like an F-ATPase (called A-ATPase). A similar protein is also found in a few bacteria. This subfamily consists of the non-catalytic beta subunit..
	1e-26	cd01134, V_A-ATPase_A, V/A-type ATP synthase catalytic subunit A. These ATPases couple ATP hydrolysis to the build up of a H+ gradient, but V-type ATPases do not catalyze the reverse reaction. The Vacuolar (V-type) ATPase is found in the membranes of vacuoles, the golgi apparatus and in other coated vesicles in eukaryotes. Archaea have a protein which is similar in sequence to V-ATPases, but functions like an F-ATPase (called A-ATPase). A similar protein is also found in a few bacteria..
	3e-26	cd01132, F1_ATPase_alpha, F1 ATP synthase alpha, central domain. The F-ATPase is found in bacterial plasma membranes, mitochondrial inner membranes and in chloroplast thylakoid membranes. It has also been found in the archaea Methanosarcina barkeri. It uses a proton gradient to drive ATP synthesis and hydrolyzes ATP to build the proton gradient. The extrinisic membrane domain, F1, is composed of alpha, beta, gamma, delta and epsilon subunits with a stoichiometry of 3:3:1:1:1. The alpha subunit of the F1 ATP synthase can bind nucleotides, but is non-catalytic..
	1e-25	pfam00306, ATP-synt_ab_C, ATP synthase alpha/beta chain, C terminal domain..
	1e-15	cd01120, RecA-like_NTPases, RecA-like NTPases. This family includes the NTP binding domain of F1 and V1 H+ATPases, DnaB and related helicases as well as bacterial RecA and related eukaryotic and archaeal recombinases. This group also includes bacterial conjugation proteins and related DNA transfer proteins involved in type II and type IV secretion..
	2e-12	pfam02874, ATP-synt_ab_N, ATP synthase alpha/beta family, beta-barrel domain. This family includes the ATP synthase alpha and beta subunits the ATP synthase associated with flagella..
----------------------------------------------------
candidate #137:	b1633
likelihood ratios: Total 7.7e+06; Clust 15.9,8.0,12.3; BLAST 8.7,4.4,7.1; KEGG ,,; ExprEco 5.0,1.9,2.5; ExprSce ,,; FusE2 1.0,0.9,0.8; FusE5 ,,; FusE10 ,,;
gene name: b1633	 (NP_416150)	gi: 16129591	length: 211aa
description: endonuclease III; DNA glycosylase/apyrimidinic (AP) lyase [Escherichia coli K12].
coverage: Archaea[1e-36] Bacteria[1e-119] Eukaryota[3e-22]
conserved domains: (Evalue, description)
	3e-86	COG0177, Nth, Predicted EndoIII-related endonuclease [DNA replication, recombination, and repair].
	4e-39	smart00478, ENDO3c, endonuclease III; includes endonuclease III (DNA-(apurinic or apyrimidinic site) lyase), alkylbase DNA glycosidases (Alka-family) and other DNA glycosidases .
	5e-36	cd00056, ENDO3c, endonuclease III; includes endonuclease III (DNA-(apurinic or apyrimidinic site) lyase), alkylbase DNA glycosidases (Alka-family) and other DNA glycosidases.
	1e-26	pfam00730, HhH-GPD, HhH-GPD superfamily base excision DNA repair protein. This family contains a diverse range of structurally related DNA repair proteins. The superfamily is called the HhH-GPD family after its hallmark Helix-hairpin-helix and Gly/Pro rich loop followed by a conserved aspartate. This includes endonuclease III, EC:4.2.99.18 and MutY an A/G-specific adenine glycosylase, both have a C terminal 4Fe-4S cluster. The family also includes 8-oxoguanine DNA glycosylases. The methyl-CPG binding protein MBD4 also contains a related domain, that is a thymine DNA glycosylase. The family also includes DNA-3-methyladenine glycosylase II EC:3.2.2.21 and other members of the AlkA family..
	9e-19	COG1194, MutY, A/G-specific DNA glycosylase [DNA replication, recombination, and repair].
	3e-15	COG2231, COG2231, Uncharacterized protein related to Endonuclease III [DNA replication, recombination, and repair].
----------------------------------------------------
candidate #138:	b3898
likelihood ratios: Total 7.6e+06; Clust 2.1,2.7,2.0; BLAST 5.3,158.6,7.6; KEGG ,,; ExprEco 3.1,3.2,6.8; ExprSce ,,; FusE2 1.1,1.1,1.4; FusE5 ,,; FusE10 ,,;
gene name: b3898	 (NP_418334)	gi: 16131738	length: 356aa
description: frv operon protein [Escherichia coli K12].
coverage: Archaea[7e-67] Bacteria[0.0]
conserved domains: (Evalue, description)
	1e-107	COG1363, FrvX, Cellulase M and related proteins [Carbohydrate transport and metabolism].
	1e-95	pfam05343, Peptidase_M42, M42 glutamyl aminopeptidase. These peptidases are found in Archaea and Bacteria. The example in Lactococcus lactis, PepA, aids growth on milk. Pyrococcus horikoshii contain a thermostable de-blocking aminopeptidase member of this family used commercially for N-terminal protein sequencing..
----------------------------------------------------
candidate #139:	b3146
likelihood ratios: Total 7.4e+06; Clust 19.4,6.6,4.7; BLAST 30.1,2.5,3.4; KEGG ,,; ExprEco 2.0,3.4,3.5; ExprSce ,,; FusE2 1.2,1.2,1.6; FusE5 ,,; FusE10 ,,;
gene name: b3146	 (NP_417615)	gi: 16131038	length: 286aa
description: putative enzyme with methyltransferase domain [Escherichia coli K12].
coverage: Bacteria[1e-159] Eukaryota[4e-53]
conserved domains: (Evalue, description)
	1e-106	COG0313, COG0313, Predicted methyltransferases [General function prediction only].
	4e-41	pfam00590, TP_methylase, Tetrapyrrole (Corrin/Porphyrin) Methylases. This family uses S-AdoMet in the methylation of diverse substrates. This family includes a related group of bacterial proteins of unknown function. This family includes the methylase Dipthine synthase..
----------------------------------------------------
candidate #140:	b4162
likelihood ratios: Total 7.3e+06; Clust 3.1,2.4,2.8; BLAST 4.4,5.7,2.9; KEGG ,,; ExprEco 1.2,2.6,2.0; ExprSce ,,; FusE2 24.8,24.8,1.2; FusE5 ,,; FusE10 ,,;
gene name: b4162	 (NP_418586)	gi: 49176466	length: 204aa
description: oligoribonuclease [Escherichia coli K12].
coverage: Bacteria[1e-115] Eukaryota[1e-44]
conserved domains: (Evalue, description)
	3e-91	COG1949, Orn, Oligoribonuclease (3'->5' exoribonuclease) [RNA processing and modification].
	3e-28	pfam00929, Exonuc_X-T, Exonuclease. This family includes a variety of exonuclease proteins, such as ribonuclease T and the epsilon subunit of DNA polymerase III..
	3e-15	smart00479, EXOIII, exonuclease domain in DNA-polymerase alpha and epsilon chain, ribonuclease T and other exonucleases .
----------------------------------------------------
candidate #141:	b3886
likelihood ratios: Total 7.1e+06; Clust 6.7,4.4,3.2; BLAST 2.9,1.6,2.5; KEGG ,,; ExprEco 1.5,2.0,1.6; ExprSce ,,; FusE2 19.9,19.9,3.5; FusE5 ,,; FusE10 ,,;
gene name: b3886	 (NP_418322)	gi: 16131726	length: 290aa
description: tRNA processing exoribonuclease BN [Escherichia coli K12].
coverage: Archaea[1e-05] Bacteria[1e-163]
conserved domains: (Evalue, description)
	5e-46	pfam03631, Ribonuclease_BN, Ribonuclease BN-like family. This family contains integral membrane proteins with 5 to 6 predicted transmembrane spans. The family include ribonuclease BN that is involved in tRNA maturation. This family of proteins does not seem to contain any completely conserved polar residues that would be expected in a nuclease enzyme, suggesting that many members of this family may not have this catalytic activity..
	1e-44	COG1295, Rbn, Predicted membrane protein [Function unknown].
----------------------------------------------------
candidate #142:	b3775
likelihood ratios: Total 7.1e+06; Clust 3.0,13.4,2.3; BLAST 7.8,1.9,3.0; KEGG ,,; ExprEco 5.8,6.6,3.6; ExprSce ,,; FusE2 2.5,2.5,2.0; FusE5 ,,; FusE10 ,,;
gene name: b3775	 (NP_418223)	gi: 16131633	length: 93aa
description: peptidyl-prolyl cis-trans isomerase C (rotamase C) [Escherichia coli K12].
coverage: Archaea[7e-12] Bacteria[4e-48] Eukaryota[2e-14]
conserved domains: (Evalue, description)
	3e-26	pfam00639, Rotamase, PPIC-type PPIASE domain. Rotamases increase the rate of protein folding by catalysing the interconversion of cis-proline and trans-proline..
	5e-17	COG0760, SurA, Parvulin-like peptidyl-prolyl isomerase [Posttranslational modification, protein turnover, chaperones].
----------------------------------------------------
candidate #143:	b3935
likelihood ratios: Total 6.9e+06; Clust 4.8,18.6,6.3; BLAST 13.3,1.9,4.1; KEGG ,,; ExprEco 1.6,3.7,3.1; ExprSce ,,; FusE2 1.4,1.4,3.1; FusE5 ,,; FusE10 ,,;
gene name: b3935	 (NP_418370)	gi: 16131773	length: 732aa
description: primosomal protein N' (factor Y) directs replication fork assembly at D-loops, ATP-dependent [Escherichia coli K12].
coverage: Bacteria[0.0] Eukaryota[1e-07]
conserved domains: (Evalue, description)
	0.0	COG1198, PriA, Primosomal protein N' (replication factor Y) - superfamily II helicase [DNA replication, recombination, and repair].
	1e-17	cd00269, DEXHc, DEXH-box helicases. A diverse family of proteins involved in ATP-dependent DNA or RNA unwinding, needed in a variety of cellular processes. The name derives from the sequence of the Walker B motif (motif II). This domain contains the ATP-binding region..
	6e-15	cd00046, DEXDc, DEAD-like helicases superfamily. A diverse family of proteins involved in ATP-dependent RNA or DNA unwinding. This domain contains the ATP-binding region..
	1e-14	COG1197, Mfd, Transcription-repair coupling factor (superfamily II helicase) [DNA replication, recombination, and repair / Transcription].
	2e-13	COG1200, RecG, RecG-like helicase [DNA replication, recombination, and repair / Transcription].
	2e-12	smart00487, DEXDc, DEAD-like helicases superfamily; .
	3e-11	pfam00270, DEAD, DEAD/DEAH box helicase. Members of this family include the DEAD and DEAH box helicases. Helicases are involved in unwinding nucleic acids. The DEAD box helicases are involved in various aspects of RNA metabolism, including nuclear transcription, pre mRNA splicing, ribosome biogenesis, nucleocytoplasmic transport, translation, RNA decay and organellar gene expression..
----------------------------------------------------
candidate #144:	b1713
likelihood ratios: Total 6.7e+06; Clust 11.4,12.0,10.0; BLAST 9.7,5.5,4.3; KEGG ,,; ExprEco 3.7,3.0,2.7; ExprSce ,,; FusE2 1.0,0.9,0.8; FusE5 ,,; FusE10 ,,;
gene name: b1713	 (NP_416228)	gi: 16129669	length: 795aa
description: phenylalanine tRNA synthetase, beta-subunit [Escherichia coli K12].
coverage: Archaea[5e-20] Bacteria[0.0] Eukaryota[2e-45]
conserved domains: (Evalue, description)
	0.0	COG0072, PheT, Phenylalanyl-tRNA synthetase beta subunit [Translation, ribosomal structure and biogenesis].
	3e-54	cd00769, PheRS_beta_core, Phenylalanyl-tRNA synthetase (PheRS) beta chain core domain. PheRS belongs to class II aminoacyl-tRNA synthetases (aaRS) based upon its structure. While class II aaRSs generally aminoacylate the 3'-OH ribose of the appropriate tRNA, PheRS is an exception in that it attaches the amino acid at the 2'-OH group, like class I aaRSs. PheRS is an alpha-2/ beta-2 tetramer. While the alpha chain contains a catalytic core domain, the beta chain has a non-catalytic core domain..
	2e-52	pfam03483, B3_4, B3/4 domain. This domain is found in tRNA synthetase beta subunits as well as in some non tRNA synthetase proteins..
	4e-32	COG0073, ARC1, EMAP domain [General function prediction only].
	4e-27	pfam03147, FDX-ACB, Ferredoxin-fold anticodon binding domain. This is the anticodon binding domain found in some phenylalanyl tRNA synthetases. The domain has a ferredoxin fold..
	1e-19	pfam01588, tRNA_bind, Putative tRNA binding domain. This domain is found in prokaryotic methionyl-tRNA synthetases, prokaryotic phenylalanyl tRNA synthetases the yeast GU4 nucleic-binding protein (G4p1 or p42, ARC1), human tyrosyl-tRNA synthetase, and endothelial-monocyte activating polypeptide II. G4p1 binds specifically to tRNA form a complex with methionyl-tRNA synthetases. In human tyrosyl-tRNA synthetase this domain may direct tRNA to the active site of the enzyme. This domain may perform a common function in tRNA aminoacylation..
	5e-19	pfam03484, B5, tRNA synthetase B5 domain. This domain is found in phenylalanine-tRNA synthetase beta subunits..
----------------------------------------------------
candidate #145:	b0736
likelihood ratios: Total 6.7e+06; Clust 6.7,2.8,19.0; BLAST 2.0,1.9,6.0; KEGG ,,; ExprEco 22.2,1.7,2.7; ExprSce ,,; FusE2 4.0,2.4,0.9; FusE5 ,,; FusE10 ,,;
gene name: b0736	 (NP_415264)	gi: 16128711	length: 134aa
description: hypothetical protein b0736 [Escherichia coli K12].
coverage: Bacteria[3e-71] Eukaryota[4e-06]
conserved domains: (Evalue, description)
	8e-34	COG0824, FcbC, Predicted thioesterase [General function prediction only].
----------------------------------------------------
candidate #146:	b3613
likelihood ratios: Total 6.6e+06; Clust 6.1,4.3,3.2; BLAST 2.0,5.4,2.8; KEGG ,,; ExprEco 2.6,4.6,1.9; ExprSce ,,; FusE2 5.5,5.5,4.0; FusE5 ,,; FusE10 ,,;
gene name: b3613	 (NP_418070)	gi: 49176379	length: 427aa
description: protease, membrane-associated [Escherichia coli K12].
coverage: Archaea[1e-06] Bacteria[0.0] Eukaryota[6e-12]
conserved domains: (Evalue, description)
	1e-105	COG4942, COG4942, Membrane-bound metallopeptidase [Cell division and chromosome partitioning].
	3e-25	pfam01551, Peptidase_M37, Peptidase family M23/M37. Members of this family are zinc metallopeptidases with a range of specificities. The peptidase family M37 is included in this family, these are Gly-Gly endopeptidases. Peptidase family M23 are also endopeptidases. This family also includes some bacterial lipoproteins for which no proteolytic activity has been demonstrated..
	2e-20	COG0739, NlpD, Membrane proteins related to metalloendopeptidases [Cell envelope biogenesis, outer membrane].
	2e-11	COG1196, Smc, Chromosome segregation ATPases [Cell division and chromosome partitioning].
----------------------------------------------------
candidate #147:	b1244
likelihood ratios: Total 6.3e+06; Clust 10.9,2.4,3.6; BLAST 6.2,57.3,11.7; KEGG ,,; ExprEco 4.7,2.0,2.6; ExprSce ,,; FusE2 1.9,0.8,0.4; FusE5 ,,; FusE10 ,,;
gene name: b1244	 (NP_415760)	gi: 16129205	length: 306aa
description: oligopeptide transport permease protein [Escherichia coli K12].
coverage: Archaea[2e-52] Bacteria[1e-170]
conserved domains: (Evalue, description)
	4e-84	COG0601, DppB, ABC-type dipeptide/oligopeptide/nickel transport systems, permease components [Amino acid transport and metabolism / Inorganic ion transport and metabolism].
	4e-45	COG4174, COG4174, ABC-type uncharacterized transport system, permease component [General function prediction only].
	4e-36	COG4168, SapB, ABC-type antimicrobial peptide transport system, permease component [Defense mechanisms].
	4e-15	pfam00528, BPD_transp_1, Binding-protein-dependent transport system inner membrane component. The alignments cover the most conserved region of the proteins, which is thought to be located in a cytoplasmic loop between two transmembrane domains. The members of this family have a variable number of transmembrane helices..
----------------------------------------------------
candidate #148:	b3301
likelihood ratios: Total 6.2e+06; Clust 11.3,4.6,3.4; BLAST 17.6,2.4,2.4; KEGG ,,; ExprEco 6.0,2.0,5.4; ExprSce ,,; FusE2 2.0,2.0,1.3; FusE5 ,,; FusE10 ,,;
gene name: b3301	 (NP_417760)	gi: 16131180	length: 144aa
description: 50S ribosomal subunit protein L15 [Escherichia coli K12].
coverage: Bacteria[1e-74] Eukaryota[4e-23]
conserved domains: (Evalue, description)
	5e-32	COG0200, RplO, Ribosomal protein L15 [Translation, ribosomal structure and biogenesis].
	8e-27	pfam01305, Ribosomal_L15, Ribosomal protein L15 amino terminal region. This family is always associated with pfam00256. This family is diagnostic of ribosomal L15 proteins..
----------------------------------------------------
candidate #149:	b0911
likelihood ratios: Total 6.2e+06; Clust 5.6,8.7,16.0; BLAST 7.1,2.3,2.7; KEGG ,,; ExprEco 7.3,4.1,7.3; ExprSce ,,; FusE2 1.0,0.9,0.9; FusE5 ,,; FusE10 ,,;
gene name: b0911	 (NP_415431)	gi: 16128878	length: 557aa
description: 30S ribosomal subunit protein S1 [Escherichia coli K12].
coverage: Archaea[5e-13] Bacteria[0.0] Eukaryota[5e-57]
conserved domains: (Evalue, description)
	1e-179	COG0539, RpsA, Ribosomal protein S1 [Translation, ribosomal structure and biogenesis].
	2e-16	COG2183, Tex, Transcriptional accessory protein [Transcription].
	1e-13	smart00316, S1, Ribosomal protein S1-like RNA-binding domain; .
	3e-13	pfam00575, S1, S1 RNA binding domain. The S1 domain occurs in a wide range of RNA associated proteins. It is structurally similar to cold shock protein which binds nucleic acids. The S1 domain has an OB-fold structure..
	8e-13	COG1098, VacB, Predicted RNA binding protein (contains ribosomal protein S1 domain) [Translation, ribosomal structure and biogenesis].
	1e-12	cd00164, S1, Ribosomal protein S1-like RNA-binding domain. Found in a wide variety of RNA-associated proteins. Originally identified in S1 ribosomal protein. Multiple copies of S1 are arranged in tandem. S1 is structurally similar to Cold Shock Domains (CSD), both are members of the Oligonucleotide/oligosaccharide Binding (OB) superfamily..
	2e-12	COG1185, Pnp, Polyribonucleotide nucleotidyltransferase (polynucleotide phosphorylase) [Translation, ribosomal structure and biogenesis].
----------------------------------------------------
candidate #150:	b2951
likelihood ratios: Total 6.1e+06; Clust 10.1,5.5,4.4; BLAST 6.5,7.1,4.4; KEGG ,,; ExprEco 2.8,1.8,1.9; ExprSce ,,; FusE2 1.5,1.5,5.8; FusE5 ,,; FusE10 ,,;
gene name: b2951	 (NP_417426)	gi: 16130852	length: 234aa
description: putative enzyme with PLP-binding domain [Escherichia coli K12].
coverage: Archaea[4e-23] Bacteria[1e-128] Eukaryota[2e-38]
conserved domains: (Evalue, description)
	9e-87	COG0325, COG0325, Predicted enzyme with a TIM-barrel fold [General function prediction only].
	1e-75	cd00635, YBL036c_PLPDEIII, PLP dependent enzymes class III (PLPDE_III). The prototype of this CD, yeast hypothetical protein YBL036c, is homologous to a P. aeruginosa gene that is co-transcribed with a known proline biosynthetic gene. These proteins are classified as PyridoxaL 5'-phosphate Dependent Enzymes class III. This version is widely distributed among all three froms of life. This group has not been characterized extensively..
	9e-33	pfam01168, Ala_racemase_N, Alanine racemase, N-terminal domain..
----------------------------------------------------
candidate #151:	b2608
likelihood ratios: Total 6.1e+06; Clust 10.7,7.6,5.8; BLAST 8.1,2.4,2.8; KEGG ,,; ExprEco 3.4,2.4,7.6; ExprSce ,,; FusE2 1.2,1.2,2.6; FusE5 ,,; FusE10 ,,;
gene name: b2608	 (NP_417099)	gi: 49176244	length: 185aa
description: 16S rRNA processing protein [Escherichia coli K12].
coverage: Bacteria[1e-105] Eukaryota[4e-08]
conserved domains: (Evalue, description)
	1e-56	COG0806, RimM, RimM protein, required for 16S rRNA processing [Translation, ribosomal structure and biogenesis].
	3e-23	pfam01782, RimM, RimM N-terminal domain. The RimM protein is essential for efficient processing of 16S rRNA. The RimM protein was shown to have affinity for free ribosomal 30S subunits but not for 30S subunits in the 70S ribosomes. This N-terminal domain is found associated with a PRC-barrel domain. .
----------------------------------------------------
candidate #152:	b3231
likelihood ratios: Total 6.0e+06; Clust 8.0,4.1,5.1; BLAST 11.5,2.6,2.4; KEGG ,,; ExprEco 2.2,1.9,2.1; ExprSce ,,; FusE2 5.2,5.2,2.2; FusE5 ,,; FusE10 ,,;
gene name: b3231	 (NP_417698)	gi: 16131121	length: 142aa
description: 50S ribosomal subunit protein L13 [Escherichia coli K12].
coverage: Archaea[2e-10] Bacteria[4e-78] Eukaryota[9e-39]
conserved domains: (Evalue, description)
	2e-51	pfam00572, Ribosomal_L13, Ribosomal protein L13..
----------------------------------------------------
candidate #153:	b2142
likelihood ratios: Total 5.9e+06; Clust 3.4,19.1,6.6; BLAST 5.7,17.3,7.2; KEGG ,,; ExprEco 12.0,1.5,1.8; ExprSce ,,; FusE2 1.1,0.8,0.7; FusE5 ,,; FusE10 ,,;
gene name: b2142	 (NP_416647)	gi: 16130080	length: 231aa
description: putative seritonin transporter [Escherichia coli K12].
coverage: Archaea[6e-45] Bacteria[1e-124] Eukaryota[8e-16]
conserved domains: (Evalue, description)
	3e-63	pfam04172, LrgB, LrgB-like family. The two products of the lrgAB operon are potential membrane proteins, and LrgA and LrgB are both thought to control of murein hydrolase activity and penicillin tolerance..
----------------------------------------------------
candidate #154:	b3822
likelihood ratios: Total 5.8e+06; Clust 4.1,4.0,3.1; BLAST 8.2,8.9,14.4; KEGG ,,; ExprEco 1.5,3.4,1.9; ExprSce ,,; FusE2 2.1,2.1,2.4; FusE5 ,,; FusE10 ,,;
gene name: b3822	 (YP_026263)	gi: 49176420	length: 609aa
description: ATP-dependent DNA helicase [Escherichia coli K12].
coverage: Archaea[1e-148] Bacteria[0.0] Eukaryota[7e-98]
conserved domains: (Evalue, description)
	0.0	COG0514, RecQ, Superfamily II DNA helicase [DNA replication, recombination, and repair].
	1e-30	pfam00270, DEAD, DEAD/DEAH box helicase. Members of this family include the DEAD and DEAH box helicases. Helicases are involved in unwinding nucleic acids. The DEAD box helicases are involved in various aspects of RNA metabolism, including nuclear transcription, pre mRNA splicing, ribosome biogenesis, nucleocytoplasmic transport, translation, RNA decay and organellar gene expression..
	8e-26	cd00079, HELICc, Helicase superfamily c-terminal domain; associated with DEXDc-, DEAD-, and DEAH-box proteins, yeast initiation factor 4A, Ski2p, and Hepatitis C virus NS3 helicases; this domain is found in a wide variety of helicases and helicase related proteins; may not be an autonomously folding unit, but an integral part of the helicase; 4 helicase superfamilies at present according to the organization of their signature motifs; all helicases share the ability to unwind nucleic acid duplexes with a distinct directional polarity; they utilize the free energy from nucleoside triphosphate hydrolysis to fuel their translocation along DNA, unwinding the duplex in the process.
	2e-24	COG0513, SrmB, Superfamily II DNA and RNA helicases [DNA replication, recombination, and repair / Transcription / Translation, ribosomal structure and biogenesis].
	9e-21	COG1201, Lhr, Lhr-like helicases [General function prediction only].
	6e-20	pfam00570, HRDC, HRDC domain. The HRDC (Helicase and RNase D C-terminal) domain has a putative role in nucleic acid binding. Mutations in the HRDC domain cause human disease..
	2e-19	smart00487, DEXDc, DEAD-like helicases superfamily; .
	2e-18	smart00490, HELICc, helicase superfamily c-terminal domain; .
	3e-18	smart00341, HRDC, Helicase and RNase D C-terminal; Hypothetical role in nucleic acid binding. Mutations in the HRDC domain cause human disease. .
	5e-18	pfam00271, Helicase_C, Helicase conserved C-terminal domain. TThis domain family is found in a wide variety of helicases and helicase related proteins. It may be that this is not an autonomously folding unit, but an integral part of the helicase..
	1e-17	cd00269, DEXHc, DEXH-box helicases. A diverse family of proteins involved in ATP-dependent DNA or RNA unwinding, needed in a variety of cellular processes. The name derives from the sequence of the Walker B motif (motif II). This domain contains the ATP-binding region..
	8e-17	COG1205, COG1205, Distinct helicase family with a unique C-terminal domain including a metal-binding cysteine cluster [General function prediction only].
	9e-16	COG1202, COG1202, Superfamily II helicase, archaea-specific [General function prediction only].
	9e-16	cd00046, DEXDc, DEAD-like helicases superfamily. A diverse family of proteins involved in ATP-dependent RNA or DNA unwinding. This domain contains the ATP-binding region..
	2e-11	COG1204, COG1204, Superfamily II helicase [General function prediction only].
----------------------------------------------------
candidate #155:	b3606
likelihood ratios: Total 5.7e+06; Clust 3.9,7.8,3.9; BLAST 11.4,2.3,2.4; KEGG ,,; ExprEco 1.6,1.5,1.1; ExprSce ,,; FusE2 7.0,7.0,6.1; FusE5 ,,; FusE10 ,,;
gene name: b3606	 (NP_418063)	gi: 16131477	length: 157aa
description: putative tRNA/rRNA methyltransferase [Escherichia coli K12].
coverage: Bacteria[5e-88] Eukaryota[7e-29]
conserved domains: (Evalue, description)
	2e-67	COG0219, CspR, Predicted rRNA methylase (SpoU class) [Translation, ribosomal structure and biogenesis].
	1e-41	pfam00588, SpoU_methylase, SpoU rRNA Methylase family. This family of proteins probably use S-AdoMet. .
	1e-12	COG0566, SpoU, rRNA methylases [Translation, ribosomal structure and biogenesis].
----------------------------------------------------
candidate #156:	b4200
likelihood ratios: Total 5.5e+06; Clust 4.6,9.4,3.9; BLAST 7.5,2.2,3.1; KEGG ,,; ExprEco 2.9,3.3,2.7; ExprSce ,,; FusE2 1.1,1.1,22.4; FusE5 ,,; FusE10 ,,;
gene name: b4200	 (NP_418621)	gi: 16132022	length: 131aa
description: 30S ribosomal subunit protein S6 [Escherichia coli K12].
coverage: Bacteria[1e-70] Eukaryota[2e-18]
conserved domains: (Evalue, description)
	2e-35	COG0360, RpsF, Ribosomal protein S6 [Translation, ribosomal structure and biogenesis].
	2e-28	pfam01250, Ribosomal_S6, Ribosomal protein S6..
----------------------------------------------------
candidate #157:	b3724
likelihood ratios: Total 5.5e+06; Clust 8.0,6.8,5.2; BLAST 27.6,5.9,2.2; KEGG ,,; ExprEco 1.3,4.3,2.0; ExprSce ,,; FusE2 1.4,1.4,2.2; FusE5 ,,; FusE10 ,,;
gene name: b3724	 (NP_418180)	gi: 16131592	length: 241aa
description: negative regulator for pho regulon and putative enzyme in phosphate metabolism [Escherichia coli K12].
coverage: Archaea[1e-25] Bacteria[1e-132]
conserved domains: (Evalue, description)
	5e-46	COG0704, PhoU, Phosphate uptake regulator [Inorganic ion transport and metabolism].
	7e-14	pfam01895, PhoU, PhoU family. This family contains phosphate regulatory proteins including PhoU. The exact nature of this regulation is is not well understood..
----------------------------------------------------
candidate #158:	b2561
likelihood ratios: Total 5.5e+06; Clust 1.7,1.6,1.9; BLAST 3.6,3.4,7.3; KEGG ,,; ExprEco 12.1,2.2,3.1; ExprSce ,,; FusE2 6.6,6.6,3.4; FusE5 ,,; FusE10 ,,;
gene name: b2561	 (NP_417056)	gi: 16130486	length: 306aa
description: putative transport protein (ABC superfamily, membrane) [Escherichia coli K12].
coverage: Archaea[1e-06] Bacteria[1e-168] Eukaryota[4e-16]
conserved domains: (Evalue, description)
	3e-61	COG1737, RpiR, Transcriptional regulators [Transcription].
	6e-29	pfam01418, HTH_6, Helix-turn-helix domain, rpiR family. This domain contains a helix-turn-helix motif. The best characterised member of this family is RpiR, a regulator of the expression of rpiB gene..
	5e-22	pfam01380, SIS, SIS domain. SIS (Sugar ISomerase) domains are found in many phosphosugar isomerases and phosphosugar binding proteins. SIS domains are also found in proteins that regulate the expression of genes involved in synthesis of phosphosugars. Presumably the SIS domains bind to the end-product of the pathway..
	1e-15	COG0794, GutQ, Predicted sugar phosphate isomerase involved in capsule formation [Cell envelope biogenesis, outer membrane].
----------------------------------------------------
candidate #159:	b0827
likelihood ratios: Total 5.3e+06; Clust 5.0,10.6,4.4; BLAST 3.1,6.8,10.4; KEGG ,,; ExprEco 3.0,1.7,1.5; ExprSce ,,; FusE2 50.3,0.7,0.4; FusE5 ,,; FusE10 ,,;
gene name: b0827	 (NP_415348)	gi: 16128795	length: 411aa
description: molybdopterin biosynthesis [Escherichia coli K12].
coverage: Archaea[4e-59] Bacteria[0.0] Eukaryota[2e-48]
conserved domains: (Evalue, description)
	1e-136	COG0303, MoeA, Molybdopterin biosynthesis enzyme [Coenzyme metabolism].
	5e-56	pfam03453, MoeA_N, MoeA N-terminal region (domain I and II). This family contains two structural domains. One of these contains the conserved DGXA motif. This region is found in proteins involved in biosynthesis of molybdopterin cofactor however the exact molecular function of this region is uncertain..
	9e-30	pfam00994, MoCF_biosynth, Probable molybdopterin binding domain. This domain is found a variety of proteins involved in biosynthesis of molybdopterin cofactor. The domain is presumed to bind molybdopterin. The structure of this domain is known, and it forms an alpha/beta structure. In the known structure of Gephyrin this domain mediates trimerisation..
	1e-14	pfam03454, MoeA_C, MoeA C-terminal region (domain IV). This domain is found in proteins involved in biosynthesis of molybdopterin cofactor however the exact molecular function of this domain is uncertain. The structure of this domain is known and forms an incomplete beta barrel..
----------------------------------------------------
candidate #160:	b3206
likelihood ratios: Total 5.2e+06; Clust 2.5,3.5,2.1; BLAST 2.6,3.1,1.3; KEGG ,,; ExprEco 1.6,3.0,2.6; ExprSce ,,; FusE2 33.5,33.5,1.8; FusE5 ,,; FusE10 ,,;
gene name: b3206	 (NP_417673)	gi: 16131096	length: 90aa
description: NPr, phosphocarrier protein (HPr-like), nitrogen-related [Escherichia coli K12].
coverage: Bacteria[6e-43]
conserved domains: (Evalue, description)
	2e-20	pfam00381, PTS-HPr, PTS HPr component phosphorylation site..
	1e-19	cd00367, PTS-HPr, Histidine-containing phosphocarrier protein ( HPr) is a central component of the bacterial phosphoenolpyruvate (PEP) sugar phosphotransferase system (PTS). The PTS catalyses the phosphorylation of sugar substrates during their translocation across the cell membrane. The phosphoryl group from phosphoenolpyruvate (PEP) is transferred to HPr by enzyme I (EI). Phospho-HPr then transfers it to the permease. The conserved histidine in the N-terminus of HPr serves as an acceptor for the phosphoryl group of EI..
	5e-19	COG1925, FruB, Phosphotransferase system, HPr-related proteins [Carbohydrate transport and metabolism].
----------------------------------------------------
candidate #161:	b0906
likelihood ratios: Total 5.2e+06; Clust 2.9,2.3,2.1; BLAST 6.3,20.1,2.5; KEGG ,,; ExprEco 2.6,1.9,2.7; ExprSce ,,; FusE2 11.6,6.5,1.2; FusE5 ,,; FusE10 ,,;
gene name: b0906	 (NP_415426)	gi: 16128873	length: 230aa
description: hypothetical protein b0906 [Escherichia coli K12].
coverage: Archaea[2e-10] Bacteria[1e-128]
conserved domains: (Evalue, description)
	6e-21	pfam04239, DUF421, Protein of unknown function (DUF421). YDFR family.
----------------------------------------------------
candidate #162:	b0642
likelihood ratios: Total 5.2e+06; Clust 127.2,3.7,7.1; BLAST 34.3,5.8,3.4; KEGG ,,; ExprEco 1.4,1.4,1.2; ExprSce ,,; FusE2 1.0,1.0,1.0; FusE5 ,,; FusE10 ,,;
gene name: b0642	 (NP_415175)	gi: 16128625	length: 860aa
description: leucine tRNA synthetase [Escherichia coli K12].
coverage: Archaea[1e-180] Bacteria[0.0] Eukaryota[0.0]
conserved domains: (Evalue, description)
	0.0	cd00815, LeuRS_core_bact, This is the catalytic core domain of the bacterial subfamily of leucyl tRNA synthetase (LeuRS). This class I enzyme is a monomer, which aminoacylates the 2'-OH of the nucleotide at the 3' of the appropriate tRNA. The core domain is based on the Rossman fold and is responsible for the ATP-dependent formation of the enzyme bound aminoacyl-adenylate. It contains the characteristic class I HIGH and KMSKS motifs, which are involved in ATP binding. In Aquifex aeolicus, the gene encoding LeuRS is split in two, just before the KMSKS motif. Consequently, LeuRS is a heterodimer, which likely superimposes with the LeuRS monomer found in most other organisms. LeuRS has an insertion in the core domain, which is subject to both deletions and rearrangements and thus differs between prokaryotic LeuRS and archaeal/eukaryotic LeuRS. This editing region hydrolyzes mischarged cognate tRNAs and thus prevents the incorporation of chemically similar amino acids..
	0.0	COG0495, LeuS, Leucyl-tRNA synthetase [Translation, ribosomal structure and biogenesis].
	1e-160	pfam00133, tRNA-synt_1, tRNA synthetases class I (I, L, M and V). Other tRNA synthetase sub-families are too dissimilar to be included..
	2e-90	COG0525, ValS, Valyl-tRNA synthetase [Translation, ribosomal structure and biogenesis].
	2e-58	COG0060, IleS, Isoleucyl-tRNA synthetase [Translation, ribosomal structure and biogenesis].
	2e-56	cd00668, Ile_Leu_Val_MetRS_core, This is the catalytic core domain of isoleucyl, leucyl, valyl and methioninyl tRNA synthetases. These class I enzymes are all monomers. However, in some species, MetRS functions as a homodimer, as a result of an additional C-terminal domain. These enzymes aminoacylate the 2'-OH of the nucleotide at the 3' of the appropriate tRNA. The core domain is based on the Rossman fold and is responsible for the ATP-dependent formation of the enzyme bound aminoacyl-adenylate. It contains the characteristic class I HIGH and KMSKS motifs, which are involved in ATP binding. Enzymes in this subfamily share an insertion in the core domain, which is subject to both deletions and rearrangements. This editing region hydrolyzes mischarged cognate tRNAs and thus prevents the incorporation of chemically similar amino acids. MetRS has a significantly shorter insertion, which lacks the editing function..
	4e-42	cd00812, LeuRS_core, This is the catalytic core domain of leucyl tRNA synthetase (LeuRS). This class I enzyme is a monomer, which aminoacylates the 2'-OH of the nucleotide at the 3' of the appropriate tRNA. The core domain is based on the Rossman fold and is responsible for the ATP-dependent formation of the enzyme bound aminoacyl-adenylate. It contains the characteristic class I HIGH and KMSKS motifs, which are involved in ATP binding. In Aquifex aeolicus, the gene encoding LeuRS is split in two, just before the KMSKS motif. Consequently, LeuRS is a heterodimer, which likely superimposes with the LeuRS monomer found in most other organisms. LeuRS has an insertion in the core domain, which is subject to both deletions and rearrangements and thus differs between prokaryotic LeuRS and archaeal/eukaryotic LeuRS. This editing region hydrolyzes mischarged cognate tRNAs and thus prevents the incorporation of chemically similar amino acids..
	4e-38	cd00817, ValRS_core, This is the catalytic core domain of valine amino-acyl tRNA synthetases (ValRS) . This enzyme is a monomer, which aminoacylates the 2'-OH of the nucleotide at the 3' of the appropriate tRNA. The core domain is based on the Rossman fold and is responsible for the ATP-dependent formation of the enzyme bound aminoacyl-adenylate. It contains the characteristic class I HIGH and KMSKS motifs, which are involved in ATP binding. ValRS has an insertion in the core domain, which is subject to both deletions and rearrangements. This editing region hydrolyzes mischarged cognate tRNAs and thus prevents the incorporation of chemically similar amino acids..
	6e-38	cd00818, IleRS_core, This is the catalytic core domain of isoleucine amino-acyl tRNA synthetases (IleRS) . This class I enzyme is a monomer, which aminoacylates the 2'-OH of the nucleotide at the 3' of the appropriate tRNA. The core domain is based on the Rossman fold and is responsible for the ATP-dependent formation of the enzyme bound aminoacyl-adenylate. It contains the characteristic class I HIGH and KMSKS motifs, which are involved in ATP binding. IleRS has an insertion in the core domain, which is subject to both deletions and rearrangements. This editing region hydrolyzes mischarged cognate tRNAs and thus prevents the incorporation of chemically similar amino acids..
	3e-29	cd00814, MetRS_core, This is the catalytic core domain of methionine tRNA synthetase (MetRS). This class I enzyme aminoacylates the 2'-OH of the nucleotide at the 3' of the appropriate tRNA. MetRS, which consists of the core domain and a anti-codon binding domain functions as a monomer. However, in some species, the anti-codon binding domain is followed by an EMAP domain. In this case, MetRS functions as a homodimer. The core domain is based on the Rossman fold and is responsible for the ATP-dependent formation of the enzyme bound aminoacyl-adenylate. It contains the characteristic class I HIGH and KMSKS motifs, which are involved in ATP binding. As a result of a deletion event, MetRS has a significantly shorter core domain insertion that IleRS, ValRS, and LeuR. Consequently, the MetRS insertion lacks the editing function..
	7e-29	COG0143, MetG, Methionyl-tRNA synthetase [Translation, ribosomal structure and biogenesis].
	1e-23	cd00802, class_I_aaRS_core, Class I amino acyl-tRNA synthetase (aaRS) catalytic core domain. These enzymes are mostly monomers, which aminoacylate the 2'-OH of the nucleotide at the 3' of the appropriate tRNA. The core domain is based on the Rossman fold and is responsible for the ATP-dependent formation of the enzyme bound aminoacyl-adenylate. It contains the characteristic class I HIGH and KMSKS motifs, which are involved in ATP binding..
	5e-20	cd00816, LeuRS_core_euk_arch, This is the catalytic core domain of archaeal/eukaryotic leucyl tRNA synthetase (LeuRS). This class I enzyme is a monomer, which aminoacylates the 2'-OH of the nucleotide at the 3' of the appropriate tRNA. The core domain is based on the Rossman fold and is responsible for the ATP-dependent formation of the enzyme bound aminoacyl-adenylate. It contains the characteristic class I HIGH and KMSKS motifs, which are involved in ATP binding. LeuRS has an insertion in the core domain, which is subject to both deletions and rearrangements and thus differs between prokaryotic LeuRS and archaeal/eukaryotic LeuRS. This editing region hydrolyzes mischarged cognate tRNAs and thus prevents the incorporation of chemically similar amino acids..
----------------------------------------------------
candidate #163:	b2531
likelihood ratios: Total 5.1e+06; Clust 4.5,11.8,5.9; BLAST 2.6,2.6,3.9; KEGG ,,; ExprEco 21.6,1.5,1.6; ExprSce ,,; FusE2 1.3,1.3,7.1; FusE5 ,,; FusE10 ,,;
gene name: b2531	 (NP_417026)	gi: 16130456	length: 162aa
description: Fe-S cluster-containing transcription factor [Escherichia coli K12].
coverage: Bacteria[4e-87]
conserved domains: (Evalue, description)
	3e-41	pfam02082, Rrf2, Transcriptional regulator. This family is related to pfam001022 and other transcription regulation families (personal obs: Yeats C)..
	2e-39	COG1959, COG1959, Predicted transcriptional regulator [Transcription].
----------------------------------------------------
candidate #164:	b0231
likelihood ratios: Total 4.9e+06; Clust 6.9,12.1,5.8; BLAST 23.4,10.0,12.5; KEGG ,,; ExprEco 1.3,2.0,1.8; ExprSce ,,; FusE2 1.0,0.9,0.8; FusE5 ,,; FusE10 ,,;
gene name: b0231	 (NP_414766)	gi: 16128217	length: 351aa
description: DNA polymerase IV [Escherichia coli K12].
coverage: Archaea[1e-53] Bacteria[0.0] Eukaryota[1e-167]
conserved domains: (Evalue, description)
	3e-95	COG0389, DinP, Nucleotidyltransferase/DNA polymerase involved in DNA repair [DNA replication, recombination, and repair].
	1e-91	pfam00817, IMS, impB/mucB/samB family. These proteins are involved in UV protection..
----------------------------------------------------
candidate #165:	b3381
likelihood ratios: Total 4.9e+06; Clust 44.7,1.4,1.5; BLAST 221.8,1.5,1.3; KEGG ,,; ExprEco 1.4,1.5,1.1; ExprSce ,,; FusE2 4.5,4.5,2.7; FusE5 ,,; FusE10 ,,;
gene name: b3381	 (NP_417840)	gi: 16131259	length: 387aa
description: hypothetical protein b3381 [Escherichia coli K12].
coverage: Bacteria[0.0]
conserved domains: (Evalue, description)
	1e-119	COG3457, COG3457, Predicted amino acid racemase [Amino acid transport and metabolism].
	4e-26	pfam01168, Ala_racemase_N, Alanine racemase, N-terminal domain..
----------------------------------------------------
candidate #166:	b2954
likelihood ratios: Total 4.7e+06; Clust 21.5,7.0,4.1; BLAST 10.3,13.2,4.9; KEGG ,,; ExprEco 1.6,1.7,1.6; ExprSce ,,; FusE2 1.1,1.1,2.2; FusE5 ,,; FusE10 ,,;
gene name: b2954	 (NP_417429)	gi: 16130855	length: 197aa
description: putative ribosomal protein [Escherichia coli K12].
coverage: Archaea[9e-22] Bacteria[1e-108] Eukaryota[7e-16]
conserved domains: (Evalue, description)
	1e-69	COG0127, COG0127, Xanthosine triphosphate pyrophosphatase [Nucleotide transport and metabolism].
	2e-65	pfam01725, Ham1p_like, Ham1 family. This family consists of the HAM1 protein, and hypothetical archaeal bacterial and C. elegans proteins. HAM1 controls 6-N-hydroxylaminopurine (HAP) sensitivity and mutagenesis in S. cerevisiae. The HAM1 protein protects the cell from HAP, either on the level of deoxynucleoside triphosphate or the DNA level by a yet unidentified set of reactions..
	2e-63	cd00515, HAM1, NTPase/HAM1. This family consists of the HAM1 protein and pyrophosphate-releasing xanthosine/ inosine triphosphatase. HAM1 protects the cell against mutagenesis by the base analog 6-N-hydroxylaminopurine (HAP) in E. Coli and S. cerevisiae. A Ham1-related protein from Methanococcus jannaschii is a novel NTPase that has been shown to hydrolyze nonstandard nucleotides such as XTP to XMP and ITP to IMP, but not the standard nucleotides, in the presence of Mg or Mn ions. The enzyme exists as a homodimer. The HAM1 protein may be acting as an NTPase by hydrolyzing the HAP triphosphate..
	2e-30	cd00985, Maf_Ham1, Maf_Ham1. Maf, a nucleotide binding protein, has been implicated in inhibition of septum formation in eukaryotes, bacteria and archaea. A Ham1-related protein from Methanococcus jannaschii is a novel NTPase that has been shown to hydrolyze nonstandard nucleotides, such as hypoxanthine/xanthine NTP, but not standard nucleotides..
----------------------------------------------------
candidate #167:	b4020
likelihood ratios: Total 4.7e+06; Clust 3.9,3.6,2.8; BLAST 11.8,7.6,1.9; KEGG ,,; ExprEco 3.4,4.1,5.7; ExprSce ,,; FusE2 2.7,2.7,1.2; FusE5 ,,; FusE10 ,,;
gene name: b4020	 (NP_418444)	gi: 16131846	length: 543aa
description: putative alpha helix protein [Escherichia coli K12].
coverage: Archaea[2e-44] Bacteria[0.0]
conserved domains: (Evalue, description)
	1e-157	COG1283, NptA, Na+/phosphate symporter [Inorganic ion transport and metabolism].
	8e-38	pfam02690, Na_Pi_cotrans, Na+/Pi-cotransporter. This is a family of mainly mammalian type II renal Na+/Pi-cotransporters with other related sequences from lower eukaryotes and bacteria some of which are also Na+/Pi-cotransporters. In the kidney the type II renal Na+/Pi-cotransporters protein allows reabsorption of filtered Pi in the proximal tubule..
----------------------------------------------------
candidate #168:	b2727
likelihood ratios: Total 4.7e+06; Clust 5.1,3.5,2.2; BLAST 1.4,2.7,2.9; KEGG ,,; ExprEco 1.3,1.2,1.1; ExprSce ,,; FusE2 56.7,56.7,2.2; FusE5 ,,; FusE10 ,,;
gene name: b2727	 (NP_417207)	gi: 16130634	length: 290aa
description: guanine-nucleotide binding protein, functions as nickel donor for large subunit of hydrogenase 3 [Escherichia coli K12].
coverage: Archaea[1e-40] Bacteria[1e-167]
conserved domains: (Evalue, description)
	2e-64	COG0378, HypB, Ni2+-binding GTPase involved in regulation of expression and maturation of urease and hydrogenase [Posttranslational modification, protein turnover, chaperones / Transcription].
	5e-48	pfam01495, HypB_UreG, HypB/UreG nucleotide-binding domain. This domain is found in HypB, a hydrogenase expression / formation protein, and UreG a urease accessory protein. Both these proteins contain a P-loop nucleotide binding motif. HypB has GTPase activity and is a guanine nucleotide binding protein. It is not known whether UreG binds GTP or some other nucleotide. Both enzymes are involved in nickel binding. HypB can store nickel and is required for nickel dependent hydrogenase expression. UreG is required for functional incorporation of the urease nickel metallocenter. GTP hydrolysis may required by these proteins for nickel incorporation into other nickel proteins..
----------------------------------------------------
candidate #169:	b3723
likelihood ratios: Total 4.7e+06; Clust 1.6,1.9,1.5; BLAST 4.0,7.4,54.4; KEGG ,,; ExprEco 1.3,38.1,1.6; ExprSce ,,; FusE2 2.2,2.2,1.6; FusE5 ,,; FusE10 ,,;
gene name: b3723	 (NP_418179)	gi: 16131591	length: 278aa
description: positive regulation of bgl operon [Escherichia coli K12].
coverage: Bacteria[1e-154]
conserved domains: (Evalue, description)
	2e-42	COG3711, BglG, Transcriptional antiterminator [Transcription].
	6e-20	pfam00874, PRD, PRD domain. The PRD domain (for PTS Regulation Domain), is the phosphorylatable regulatory domain found in bacterial transcriptional antiterminator of the BglG family as well as in activators such as MtlR and LevR. The PRD domain is phosphorylated on a conserved histidine residue. PRD-containing proteins are involved in the regulation of catabolic operons in Gram+ and Gram- bacteria and are often characterised by a short N-terminal effector domain that binds to either RNA (CAT-RBD for antiterminators (pfam03123, see also comments for this family)) or DNA (for activators), and a duplicated PRD module which is phosphorylated on conserved histidines by the sugar phosphotransferase system (PTS) in response to the availability of carbon source. The phosphorylations are thought to modify the stability of the dimeric proteins and thereby the RNA- or DNA-binding activity of the effector domain..
	2e-17	pfam03123, CAT_RBD, CAT RNA binding domain. This RNA binding domain is found at the amino terminus of a family of transcriptional antiterminator proteins. This domain has been called the CAT (Co-AntiTerminator) domain. This domain forms a dimer in the known structure. Transcriptional antiterminators of the BglG/SacY family are regulatory proteins that mediate the induction of sugar metabolising operons in Gram-positive and Gram-negative bacteria. Upon activation, these proteins bind to specific targets in nascent mRNAs, thereby preventing abortive dissociation of the RNA polymerase from the DNA template..
----------------------------------------------------
candidate #170:	b1658
likelihood ratios: Total 4.6e+06; Clust 4.1,2.8,2.7; BLAST 4.3,76.4,11.8; KEGG ,,; ExprEco 3.4,1.2,1.3; ExprSce ,,; FusE2 3.6,1.4,1.4; FusE5 ,,; FusE10 ,,;
gene name: b1658	 (NP_416175)	gi: 16129616	length: 341aa
description: transcriptional repressor for de novo purine nucleotide synthesis (GalR/LacI family) [Escherichia coli K12].
coverage: Bacteria[0.0] Eukaryota[1e-22]
conserved domains: (Evalue, description)
	2e-96	COG1609, PurR, Transcriptional regulators [Transcription].
	3e-32	pfam00532, Peripla_BP_1, Periplasmic binding proteins and sugar binding domain of the LacI family. This family includes the periplasmic binding proteins, and the LacI family transcriptional regulators. The periplasmic binding proteins are the primary receptors for chemotaxis and transport of many sugar based solutes. The LacI family of proteins consist of transcriptional regulators related to the lac repressor. In this case, generally the sugar binding domain binds a sugar which changes the DNA binding activity of the repressor domain (pfam00356)..
	3e-22	smart00354, HTH_LACI, helix_turn _helix lactose operon repressor; .
	8e-17	COG1879, RbsB, ABC-type sugar transport system, periplasmic component [Carbohydrate transport and metabolism].
----------------------------------------------------
candidate #171:	b2428
likelihood ratios: Total 4.5e+06; Clust 4.8,12.6,31.2; BLAST 5.0,49.7,21.9; KEGG ,,; ExprEco 1.0,1.0,1.0; ExprSce ,,; FusE2 1.0,0.8,0.5; FusE5 ,,; FusE10 ,,;
gene name: b2428	 (NP_416923)	gi: 16130353	length: 298aa
description: putative regulator [Escherichia coli K12].
coverage: Archaea[2e-44] Bacteria[1e-164] Eukaryota[3e-45]
conserved domains: (Evalue, description)
	1e-120	COG2103, COG2103, Predicted sugar phosphate isomerase [General function prediction only].
----------------------------------------------------
candidate #172:	b2998
likelihood ratios: Total 4.4e+06; Clust 1.1,1.2,1.4; BLAST 1.0,1.1,1.0; KEGG ,,; ExprEco 3.6,3.6,10.3; ExprSce ,,; FusE2 87.2,87.2,2.0; FusE5 ,,; FusE10 ,,;
gene name: b2998	 (NP_417472)	gi: 16130898	length: 95aa
description: hypothetical protein b2998 [Escherichia coli K12].
coverage: Bacteria[8e-51]
----------------------------------------------------
candidate #173:	b0658
likelihood ratios: Total 4.4e+06; Clust 40.4,3.3,4.9; BLAST 7.0,1.7,1.8; KEGG ,,; ExprEco 6.9,7.2,8.7; ExprSce ,,; FusE2 1.9,0.9,0.4; FusE5 ,,; FusE10 ,,;
gene name: b0658	 (NP_415191)	gi: 16128641	length: 292aa
description: putative integral membrane protein [Escherichia coli K12].
coverage: Archaea[1e-38] Bacteria[1e-163] Eukaryota[4e-39]
conserved domains: (Evalue, description)
	1e-132	COG4535, CorC, Putative Mg2+ and Co2+ transporter CorC [Inorganic ion transport and metabolism].
	1e-64	COG1253, TlyC, Hemolysins and related proteins containing CBS domains [General function prediction only].
	8e-44	COG4536, CorB, Putative Mg2+ and Co2+ transporter CorB [Inorganic ion transport and metabolism].
	4e-18	pfam03471, CorC_HlyC, Transporter associated domain. This small domain is found in a family of proteins with the pfam01595 domain and two CBS domains with this domain found at the C-terminus of the proteins, the domain is also found at the C terminus of some Na+/H+ antiporters. This domain is also found in CorC that is involved in Magnesium and cobalt efflux. The function of this domain is uncertain but might be involved in modulating transport of ion substrates..
----------------------------------------------------
candidate #174:	b2595
likelihood ratios: Total 4.4e+06; Clust 100.3,6.3,4.3; BLAST 1.7,2.6,2.2; KEGG ,,; ExprEco 2.8,2.6,3.1; ExprSce ,,; FusE2 1.6,1.6,2.7; FusE5 ,,; FusE10 ,,;
gene name: b2595	 (NP_417086)	gi: 16130516	length: 245aa
description: putative lipoprotein [Escherichia coli K12].
coverage: Bacteria[1e-138]
conserved domains: (Evalue, description)
	3e-80	pfam03696, UPF0169, Uncharacterized protein family (UPF0169). Members of this family are predicted to be lipoproteins. The function of these proteins is unknown..
	6e-72	COG4105, ComL, DNA uptake lipoprotein [General function prediction only].
----------------------------------------------------
candidate #175:	b3169
likelihood ratios: Total 4.4e+06; Clust 6.6,6.1,5.8; BLAST 24.2,2.3,3.4; KEGG ,,; ExprEco 1.2,2.6,1.7; ExprSce ,,; FusE2 2.9,2.9,2.3; FusE5 ,,; FusE10 ,,;
gene name: b3169	 (NP_417638)	gi: 16131061	length: 495aa
description: transcription pausing; L factor [Escherichia coli K12].
coverage: Bacteria[0.0] Eukaryota[3e-36]
conserved domains: (Evalue, description)
	4e-51	COG0195, NusA, Transcription elongation factor [Transcription].
----------------------------------------------------
candidate #176:	b2606
likelihood ratios: Total 4.3e+06; Clust 9.4,6.2,5.6; BLAST 16.5,1.9,2.6; KEGG ,,; ExprEco 2.9,1.2,1.2; ExprSce ,,; FusE2 3.1,3.1,3.9; FusE5 ,,; FusE10 ,,;
gene name: b2606	 (NP_417097)	gi: 16130527	length: 115aa
description: 50S ribosomal subunit protein L19 [Escherichia coli K12].
coverage: Bacteria[3e-58] Eukaryota[3e-23]
conserved domains: (Evalue, description)
	5e-39	pfam01245, Ribosomal_L19, Ribosomal protein L19..
----------------------------------------------------
candidate #177:	b3136
likelihood ratios: Total 4.3e+06; Clust 1.5,1.5,16.9; BLAST 3.1,4.5,8.9; KEGG ,,; ExprEco 1.2,1.9,2.3; ExprSce ,,; FusE2 9.3,9.3,2.0; FusE5 ,,; FusE10 ,,;
gene name: b3136	 (NP_417605)	gi: 16131028	length: 384aa
description: putative tagatose-6-phosphate aldose/ketose isomerase [Escherichia coli K12].
coverage: Archaea[2e-11] Bacteria[0.0]
conserved domains: (Evalue, description)
	3e-74	COG2222, AgaS, Predicted phosphosugar isomerases [Cell envelope biogenesis, outer membrane].
	2e-16	pfam01380, SIS, SIS domain. SIS (Sugar ISomerase) domains are found in many phosphosugar isomerases and phosphosugar binding proteins. SIS domains are also found in proteins that regulate the expression of genes involved in synthesis of phosphosugars. Presumably the SIS domains bind to the end-product of the pathway..
	3e-13	COG0449, GlmS, Glucosamine 6-phosphate synthetase, contains amidotransferase and phosphosugar isomerase domains [Cell envelope biogenesis, outer membrane].
----------------------------------------------------
candidate #178:	b3432
likelihood ratios: Total 4.3e+06; Clust 4.5,3.6,4.0; BLAST 3.2,4.1,5.4; KEGG ,,; ExprEco 1.9,4.6,4.8; ExprSce ,,; FusE2 4.3,4.3,1.3; FusE5 ,,; FusE10 ,,;
gene name: b3432	 (NP_417890)	gi: 16131306	length: 728aa
description: 1,4-alpha-glucan branching enzyme [Escherichia coli K12].
coverage: Archaea[1e-162] Bacteria[0.0] Eukaryota[1e-157]
conserved domains: (Evalue, description)
	0.0	COG0296, GlgB, 1,4-alpha-glucan branching enzyme [Carbohydrate transport and metabolism].
	2e-21	pfam02922, Isoamylase_N, Isoamylase N-terminal domain. This domain is found in a range of enzymes that act on branched substrates - isoamylase, pullulanase and branching enzyme. This family also contains the beta subunit of 5' AMP activated kinase..
	3e-19	COG1523, PulA, Type II secretory pathway, pullulanase PulA and related glycosidases [Carbohydrate transport and metabolism].
	7e-16	smart00642, Aamy, Alpha-amylase domain; .
	3e-14	pfam00128, Alpha-amylase, Alpha amylase, catalytic domain. Alpha amylase is classified as family 13 of the glycosyl hydrolases. The structure is an 8 stranded alpha/beta barrel containing the active site, interrupted by a ~70 a.a. calcium-binding domain protruding between beta strand 3 and alpha helix 3, and a carboxyl-terminal Greek key beta-barrel domain..
----------------------------------------------------
candidate #179:	b3431
likelihood ratios: Total 4.3e+06; Clust 2.9,7.6,6.8; BLAST 4.2,5.5,3.1; KEGG ,,; ExprEco 1.6,4.1,2.8; ExprSce ,,; FusE2 4.7,4.7,1.0; FusE5 ,,; FusE10 ,,;
gene name: b3431	 (NP_417889)	gi: 16131305	length: 657aa
description: glycosyl hydrolase [Escherichia coli K12].
coverage: Archaea[1e-143] Bacteria[0.0] Eukaryota[1e-109]
conserved domains: (Evalue, description)
	0.0	COG1523, PulA, Type II secretory pathway, pullulanase PulA and related glycosidases [Carbohydrate transport and metabolism].
	4e-36	COG0296, GlgB, 1,4-alpha-glucan branching enzyme [Carbohydrate transport and metabolism].
	4e-17	pfam00128, Alpha-amylase, Alpha amylase, catalytic domain. Alpha amylase is classified as family 13 of the glycosyl hydrolases. The structure is an 8 stranded alpha/beta barrel containing the active site, interrupted by a ~70 a.a. calcium-binding domain protruding between beta strand 3 and alpha helix 3, and a carboxyl-terminal Greek key beta-barrel domain..
	1e-15	smart00642, Aamy, Alpha-amylase domain; .
	6e-13	pfam02922, Isoamylase_N, Isoamylase N-terminal domain. This domain is found in a range of enzymes that act on branched substrates - isoamylase, pullulanase and branching enzyme. This family also contains the beta subunit of 5' AMP activated kinase..
----------------------------------------------------
candidate #180:	b1983
likelihood ratios: Total 4.2e+06; Clust 3.6,6.2,2.9; BLAST 17.2,9.7,31.7; KEGG ,,; ExprEco 3.8,1.5,2.3; ExprSce ,,; FusE2 2.1,1.0,0.5; FusE5 ,,; FusE10 ,,;
gene name: b1983	 (NP_416490)	gi: 16129927	length: 238aa
description: hypothetical protein b1983 [Escherichia coli K12].
coverage: Bacteria[1e-131] Eukaryota[2e-28]
conserved domains: (Evalue, description)
	1e-73	pfam01709, DUF28, Domain of unknown function DUF28. This domain is found in bacterial and yeast proteins it compromises the entire length or central region of most of the proteins in the family, all of which are hypothetical with no known function. The average length of this domain is approximately 230 amino acids long..
----------------------------------------------------
candidate #181:	b1212
likelihood ratios: Total 4.1e+06; Clust 26.2,3.7,78.7; BLAST 18.7,3.8,3.7; KEGG ,,; ExprEco 1.4,1.3,1.9; ExprSce ,,; FusE2 1.1,0.8,0.7; FusE5 ,,; FusE10 ,,;
gene name: b1212	 (NP_415730)	gi: 16129175	length: 277aa
description: methyltransferase for peptide chain release factors RF-1 and RF-2 [Escherichia coli K12].
coverage: Archaea[3e-12] Bacteria[1e-158] Eukaryota[2e-23]
conserved domains: (Evalue, description)
	1e-80	COG2890, HemK, Methylase of polypeptide chain release factors [Translation, ribosomal structure and biogenesis].
	9e-17	COG4123, COG4123, Predicted O-methyltransferase [General function prediction only].
	3e-13	COG2813, RsmC, 16S RNA G1207 methylase RsmC [Translation, ribosomal structure and biogenesis].
----------------------------------------------------
candidate #182:	b0590
likelihood ratios: Total 4.0e+06; Clust 3.4,4.0,3.2; BLAST 5.7,11.1,15.8; KEGG ,,; ExprEco 6.4,1.5,1.6; ExprSce ,,; FusE2 7.4,1.2,0.7; FusE5 ,,; FusE10 ,,;
gene name: b0590	 (NP_415122)	gi: 16128573	length: 334aa
description: ferric enterobactin (enterochelin) transport [Escherichia coli K12].
coverage: Archaea[8e-43] Bacteria[1e-178]
conserved domains: (Evalue, description)
	6e-63	pfam01032, FecCD, FecCD transport family. This is a sub-family of bacterial binding protein-dependent transport systems family. This Pfam entry contains the inner components of this multicomponent transport system..
	4e-52	COG0609, FepD, ABC-type Fe3+-siderophore transport system, permease component [Inorganic ion transport and metabolism].
	1e-32	COG4779, FepG, ABC-type enterobactin transport system, permease component [Inorganic ion transport and metabolism].
	8e-29	COG4139, BtuC, ABC-type cobalamin transport system, permease component [Coenzyme metabolism].
	8e-28	COG4606, CeuB, ABC-type enterochelin transport system, permease component [Inorganic ion transport and metabolism].
	5e-19	COG4605, CeuC, ABC-type enterochelin transport system, permease component [Inorganic ion transport and metabolism].
----------------------------------------------------
candidate #183:	b2614
likelihood ratios: Total 3.9e+06; Clust 19.0,6.2,5.9; BLAST 8.5,2.0,2.2; KEGG ,,; ExprEco 3.7,3.0,2.7; ExprSce ,,; FusE2 2.1,2.1,1.3; FusE5 ,,; FusE10 ,,;
gene name: b2614	 (NP_417104)	gi: 16130533	length: 197aa
description: Hsp 24 nucleotide exchange factor [Escherichia coli K12].
coverage: Archaea[9e-22] Bacteria[1e-104] Eukaryota[1e-20]
conserved domains: (Evalue, description)
	5e-39	COG0576, GrpE, Molecular chaperone GrpE (heat shock protein) [Posttranslational modification, protein turnover, chaperones].
	1e-38	pfam01025, GrpE, GrpE..
----------------------------------------------------
candidate #184:	b0383
likelihood ratios: Total 3.9e+06; Clust 18.7,2.1,1.7; BLAST 19.2,1.8,10.2; KEGG ,,; ExprEco 1.9,11.6,5.8; ExprSce ,,; FusE2 2.7,1.0,0.5; FusE5 ,,; FusE10 ,,;
gene name: b0383	 (NP_414917)	gi: 49176017	length: 471aa
description: alkaline phosphatase [Escherichia coli K12].
coverage: Archaea[4e-32] Bacteria[0.0] Eukaryota[9e-39]
conserved domains: (Evalue, description)
	2e-98	cd00016, alkPPc, Alkaline phosphatase homologues; alkaline phosphatases are non-specific phosphomonoesterases that catalyze the hydrolysis reaction via a phosphoseryl intermediate to produce inorganic phosphate and the corresponding alcohol, optimally at high pH. Alkaline phosphatase exists as a dimer, each monomer binding 2 zinc atoms and one magnesium atom, which are essential for enzymatic activity..
	1e-58	pfam00245, Alk_phosphatase, Alkaline phosphatase..
----------------------------------------------------
candidate #185:	b4179
likelihood ratios: Total 3.9e+06; Clust 6.2,7.5,7.2; BLAST 14.1,11.7,2.4; KEGG ,,; ExprEco 1.3,1.7,1.4; ExprSce ,,; FusE2 2.6,2.6,1.3; FusE5 ,,; FusE10 ,,;
gene name: b4179	 (NP_418600)	gi: 49176467	length: 827aa
description: RNase R [Escherichia coli K12].
coverage: Archaea[1e-36] Bacteria[0.0] Eukaryota[2e-47]
conserved domains: (Evalue, description)
	0.0	COG0557, VacB, Exoribonuclease R [Transcription].
	2e-98	pfam00773, RNB, RNB-like protein. The function of this region of similarity is uncertain..
	3e-11	COG1095, RPB7, DNA-directed RNA polymerase, subunit E' [Transcription].
----------------------------------------------------
candidate #186:	b1392
likelihood ratios: Total 3.8e+06; Clust 1.6,2.2,2.5; BLAST 9.2,25.8,25.8; KEGG ,,; ExprEco 1.9,2.2,2.5; ExprSce ,,; FusE2 1.9,3.0,1.2; FusE5 ,,; FusE10 ,,;
gene name: b1392	 (NP_415910)	gi: 16129353	length: 356aa
description: probable phenylacetic acid degradation NADH oxidoreductase [Escherichia coli K12].
coverage: Archaea[5e-09] Bacteria[0.0] Eukaryota[5e-15]
conserved domains: (Evalue, description)
	2e-54	COG1018, Hmp, Flavodoxin reductases (ferredoxin-NADPH reductases) family 1 [Energy production and conversion].
	1e-19	COG4097, COG4097, Predicted ferric reductase [Inorganic ion transport and metabolism].
	4e-19	COG0543, UbiB, 2-polyprenylphenol hydroxylase and related flavodoxin oxidoreductases [Coenzyme metabolism / Energy production and conversion].
	3e-17	cd00207, fer2, 2Fe-2S iron-sulfur cluster binding domain. Iron-sulfur proteins play an important role in electron transfer processes and in various enzymatic reactions. The family includes plant and algal ferredoxins, which act as electron carriers in photosynthesis and ferredoxins, which participate in redox chains (from bacteria to mammals). Fold is ismilar to thioredoxin..
	4e-16	pfam00111, Fer2, 2Fe-2S iron-sulfur cluster binding domain..
	2e-13	pfam00970, FAD_binding_6, Oxidoreductase FAD-binding domain..
	2e-13	pfam00175, NAD_binding_1, Oxidoreductase NAD-binding domain. Xanthine dehydrogenases, that also bind FAD/NAD, have essentially no similarity..
	3e-13	COG0633, Fdx, Ferredoxin [Energy production and conversion].
----------------------------------------------------
candidate #187:	b0188
likelihood ratios: Total 3.8e+06; Clust 20.9,9.7,6.5; BLAST 47.7,2.5,3.7; KEGG ,,; ExprEco 2.5,3.3,2.2; ExprSce ,,; FusE2 1.1,0.7,0.4; FusE5 ,,; FusE10 ,,;
gene name: b0188	 (NP_414730)	gi: 16128181	length: 432aa
description: tRNA(Ile)-lysidine synthetase [Escherichia coli K12].
coverage: Bacteria[0.0] Eukaryota[2e-12]
conserved domains: (Evalue, description)
	6e-67	pfam01171, ATP_bind_3, PP-loop family. This family of proteins belongs to the PP-loop superfamily..
	1e-52	COG0037, MesJ, Predicted ATPase of the PP-loop superfamily implicated in cell cycle control [Cell division and chromosome partitioning].
----------------------------------------------------
candidate #188:	b2318
likelihood ratios: Total 3.8e+06; Clust 8.6,7.5,5.9; BLAST 7.3,2.8,2.5; KEGG ,,; ExprEco 6.1,1.9,2.7; ExprSce ,,; FusE2 7.4,1.2,0.7; FusE5 ,,; FusE10 ,,;
gene name: b2318	 (NP_416821)	gi: 16130253	length: 270aa
description: pseudouridylate synthase I [Escherichia coli K12].
coverage: Archaea[3e-26] Bacteria[1e-157] Eukaryota[2e-31]
conserved domains: (Evalue, description)
	4e-97	COG0101, TruA, Pseudouridylate synthase [Translation, ribosomal structure and biogenesis].
	3e-21	pfam01416, PseudoU_synth_1, tRNA pseudouridine synthase. Involved in the formation of pseudouridine at the anticodon stem and loop of transfer-RNAs Pseudouridine is an isomer of uridine (5-(beta-D-ribofuranosyl) uracil, and id the most abundant modified nucleoside found in all cellular RNAs. The TruA-like proteins also exhibit a conserved sequence with a strictly conserved aspartic acid, likely involved in catalysis..
----------------------------------------------------
candidate #189:	b3304
likelihood ratios: Total 3.7e+06; Clust 11.8,4.8,3.5; BLAST 22.7,1.7,2.3; KEGG ,,; ExprEco 4.6,4.0,5.7; ExprSce ,,; FusE2 1.2,1.2,1.4; FusE5 ,,; FusE10 ,,;
gene name: b3304	 (NP_417763)	gi: 16131183	length: 117aa
description: 50S ribosomal subunit protein L18 [Escherichia coli K12].
coverage: Bacteria[4e-58] Eukaryota[9e-20]
conserved domains: (Evalue, description)
	5e-30	COG0256, RplR, Ribosomal protein L18 [Translation, ribosomal structure and biogenesis].
	5e-26	pfam00861, Ribosomal_L18p, Ribosomal L18p/L5e family. This family includes ribosomal proteins from the large subunit. This family includes L18 from bacteria and L5 from eukaryotes. It has been shown for one member that the amino terminal 93 amino acids are necessary and sufficient to bind 5S rRNA in vitro. Suggesting that the entire family has a function in rRNA binding..
----------------------------------------------------
candidate #190:	b1742
likelihood ratios: Total 3.7e+06; Clust 2.5,1.6,1.4; BLAST 7.8,19.3,1.6; KEGG ,,; ExprEco 5.0,2.3,2.8; ExprSce ,,; FusE2 262.5,0.7,0.4; FusE5 ,,; FusE10 ,,;
gene name: b1742	 (NP_416256)	gi: 16129696	length: 212aa
description: hypothetical protein b1742 [Escherichia coli K12].
coverage: Bacteria[1e-122]
conserved domains: (Evalue, description)
	7e-55	COG3758, COG3758, Uncharacterized protein conserved in bacteria [Function unknown].
	6e-51	pfam05962, DUF886, Bacterial protein of unknown function (DUF886). This family consists of several hypothetical bacterial proteins of unknown function..
----------------------------------------------------
candidate #191:	b2526
likelihood ratios: Total 3.6e+06; Clust 2.1,2.6,3.6; BLAST 1.6,1.9,1.5; KEGG ,,; ExprEco 1.9,1.2,1.1; ExprSce ,,; FusE2 25.9,25.9,25.9; FusE5 ,,; FusE10 ,,;
gene name: b2526	 (NP_417021)	gi: 16130451	length: 616aa
description: DnaK-homologue chaperone Hsc66 [Escherichia coli K12].
coverage: Archaea[1e-115] Bacteria[0.0] Eukaryota[1e-123]
conserved domains: (Evalue, description)
	0.0	pfam00012, HSP70, Hsp70 protein. Hsp70 chaperones help to fold many proteins. Hsp70 assisted folding involves repeated cycles of substrate binding and release. Hsp70 activity is ATP dependent. Hsp70 proteins are made up of two regions: the amino terminus is the ATPase domain and the carboxyl terminus is the substrate binding region..
	1e-156	COG0443, DnaK, Molecular chaperone [Posttranslational modification, protein turnover, chaperones].
	4e-16	pfam06723, MreB_Mbl, MreB/Mbl protein. This family consists of bacterial MreB and Mbl proteins as well as two related archaeal sequences. MreB is known to be a rod shape-determining protein in bacteria and goes to make up the bacterial cytoskeleton. Genes coding for MreB/Mbl are only found in elongated bacteria, not in coccoid forms. It has been speculated that constituents of the eukaryotic cytoskeleton (tubulin, actin) may have evolved from prokaryotic precursor proteins closely related to today's bacterial proteins FtsZ and MreB/Mbl..
	4e-14	COG1077, MreB, Actin-like ATPase involved in cell morphogenesis [Cell division and chromosome partitioning].
----------------------------------------------------
candidate #192:	b0149
likelihood ratios: Total 3.6e+06; Clust 2.9,14.6,3.1; BLAST 6.7,13.4,9.9; KEGG ,,; ExprEco 1.7,1.9,2.0; ExprSce ,,; FusE2 3.0,1.3,1.2; FusE5 ,,; FusE10 ,,;
gene name: b0149	 (NP_414691)	gi: 16128142	length: 844aa
description: bifunctional penicilling-binding protein 1b: glycosyl transferase (N-terminal); transpeptidase (C-terminal) [Escherichia coli K12].
coverage: Bacteria[0.0] Eukaryota[4e-06]
conserved domains: (Evalue, description)
	1e-160	COG0744, MrcB, Membrane carboxypeptidase (penicillin-binding protein) [Cell envelope biogenesis, outer membrane].
	3e-65	COG4953, PbpC, Membrane carboxypeptidase/penicillin-binding protein PbpC [Cell envelope biogenesis, outer membrane].
	7e-64	COG5009, MrcA, Membrane carboxypeptidase/penicillin-binding protein [Cell envelope biogenesis, outer membrane].
	2e-58	pfam00912, Transgly, Transglycosylase. The penicillin-binding proteins are bifunctional proteins consisting of transglycosylase and transpeptidase in the N- and C-terminus respectively. The transglycosylase domain catalyses the polymerisation of murein glycan chains..
	2e-19	pfam00905, Transpeptidase, Penicillin binding protein transpeptidase domain. The active site serine is conserved in all members of this family..
	4e-19	COG0768, FtsI, Cell division protein FtsI/penicillin-binding protein 2 [Cell envelope biogenesis, outer membrane].
----------------------------------------------------
candidate #193:	b3885
likelihood ratios: Total 3.5e+06; Clust 3.9,3.8,1.7; BLAST 4.0,10.0,2.4; KEGG ,,; ExprEco 1.5,1.8,1.6; ExprSce ,,; FusE2 16.2,16.2,1.3; FusE5 ,,; FusE10 ,,;
gene name: b3885	 (NP_418321)	gi: 49176439	length: 206aa
description: putative phosphatase [Escherichia coli K12].
coverage: Bacteria[1e-117] Eukaryota[4e-10]
conserved domains: (Evalue, description)
	2e-21	COG1011, COG1011, Predicted hydrolase (HAD superfamily) [General function prediction only].
	2e-16	pfam00702, Hydrolase, haloacid dehalogenase-like hydrolase. This family are structurally different from the alpha/ beta hydrolase family (pfam00561). This family includes L-2-haloacid dehalogenase, epoxide hydrolases and phosphatases. The structure of the family consists of two domains. One is an inserted four helix bundle, which is the least well conserved region of the alignment. The rest of the fold is composed of the core alpha/beta domain..
----------------------------------------------------
candidate #194:	b2620
likelihood ratios: Total 3.5e+06; Clust 10.9,7.0,13.1; BLAST 24.5,2.2,3.4; KEGG ,,; ExprEco 1.6,1.4,2.3; ExprSce ,,; FusE2 1.3,1.3,2.0; FusE5 ,,; FusE10 ,,;
gene name: b2620	 (NP_417110)	gi: 16130539	length: 160aa
description: small protein B [Escherichia coli K12].
coverage: Bacteria[2e-88]
conserved domains: (Evalue, description)
	2e-58	COG0691, SmpB, tmRNA-binding protein [Posttranslational modification, protein turnover, chaperones].
	2e-24	pfam01668, SmpB, SmpB protein..
----------------------------------------------------
candidate #195:	b0014
likelihood ratios: Total 3.5e+06; Clust 28.7,7.2,4.6; BLAST 1.6,2.8,5.7; KEGG ,,; ExprEco 4.8,8.3,3.6; ExprSce ,,; FusE2 1.0,1.0,1.0; FusE5 ,,; FusE10 ,,;
gene name: b0014	 (NP_414555)	gi: 16128008	length: 638aa
description: chaperone Hsp70 in DNA biosynthesis/cell division [Escherichia coli K12].
coverage: Archaea[0.0] Bacteria[0.0] Eukaryota[0.0]
conserved domains: (Evalue, description)
	0.0	pfam00012, HSP70, Hsp70 protein. Hsp70 chaperones help to fold many proteins. Hsp70 assisted folding involves repeated cycles of substrate binding and release. Hsp70 activity is ATP dependent. Hsp70 proteins are made up of two regions: the amino terminus is the ATPase domain and the carboxyl terminus is the substrate binding region..
	0.0	COG0443, DnaK, Molecular chaperone [Posttranslational modification, protein turnover, chaperones].
	3e-13	COG1077, MreB, Actin-like ATPase involved in cell morphogenesis [Cell division and chromosome partitioning].
	1e-12	pfam06723, MreB_Mbl, MreB/Mbl protein. This family consists of bacterial MreB and Mbl proteins as well as two related archaeal sequences. MreB is known to be a rod shape-determining protein in bacteria and goes to make up the bacterial cytoskeleton. Genes coding for MreB/Mbl are only found in elongated bacteria, not in coccoid forms. It has been speculated that constituents of the eukaryotic cytoskeleton (tubulin, actin) may have evolved from prokaryotic precursor proteins closely related to today's bacterial proteins FtsZ and MreB/Mbl..
----------------------------------------------------
candidate #196:	b3589
likelihood ratios: Total 3.4e+06; Clust 4.9,49.1,2.0; BLAST 2.0,2.5,1.4; KEGG ,,; ExprEco 1.0,19.4,1.9; ExprSce ,,; FusE2 1.9,1.9,7.2; FusE5 ,,; FusE10 ,,;
gene name: b3589	 (YP_026233)	gi: 49176377	length: 383aa
description: putative alcohol dehydrogenase [Escherichia coli K12].
coverage: Archaea[1e-110] Bacteria[0.0] Eukaryota[1e-127]
conserved domains: (Evalue, description)
	1e-134	pfam00465, Fe-ADH, Iron-containing alcohol dehydrogenase..
	1e-124	COG1454, EutG, Alcohol dehydrogenase, class IV [Energy production and conversion].
	1e-40	COG1979, COG1979, Uncharacterized oxidoreductases, Fe-dependent alcohol dehydrogenase family [Energy production and conversion].
	2e-11	COG0371, GldA, Glycerol dehydrogenase and related enzymes [Energy production and conversion].
----------------------------------------------------
candidate #197:	b0763
likelihood ratios: Total 3.3e+06; Clust 119.5,7.4,4.2; BLAST 1.6,7.0,5.4; KEGG ,,; ExprEco 6.2,2.1,2.9; ExprSce ,,; FusE2 1.2,0.8,0.4; FusE5 ,,; FusE10 ,,;
gene name: b0763	 (NP_415284)	gi: 16128731	length: 257aa
description: molybdate transport protein (ABC superfamily, peri_bind) [Escherichia coli K12].
coverage: Archaea[7e-37] Bacteria[1e-141]
conserved domains: (Evalue, description)
	3e-63	COG0725, ModA, ABC-type molybdate transport system, periplasmic component [Inorganic ion transport and metabolism].
----------------------------------------------------
candidate #198:	b2342
likelihood ratios: Total 3.1e+06; Clust 1.9,1.7,8.5; BLAST 4.3,2.2,2.2; KEGG ,,; ExprEco 7.0,17.4,4.0; ExprSce ,,; FusE2 18.5,1.4,0.4; FusE5 ,,; FusE10 ,,;
gene name: b2342	 (NP_416844)	gi: 16130275	length: 436aa
description: putative acetyl-CoA acetyltransferase with thiolase domain [Escherichia coli K12].
coverage: Archaea[3e-52] Bacteria[0.0] Eukaryota[3e-93]
conserved domains: (Evalue, description)
	1e-113	cd00751, thiolase, Thiolase are ubiquitous enzymes that catalyze the reversible thiolytic cleavage of 3-ketoacyl-CoA into acyl-CoA and acetyl-CoA, a 2-step reaction involving a covalent intermediate formed with a catalytic cysteine. They are found in prokaryotes and eukaryotes (cytosol, microbodies and mitochondria). There are 2 functional different classes: thiolase-I (3-ketoacyl-CoA thiolase) and thiolase-II (acetoacetyl-CoA thiolase). Thiolase-I can cleave longer fatty acid molecules and plays an important role in the beta-oxidative degradation of fatty acids. Thiolase-II has a high substrate specificity. Although it can cleave acetoacyl-CoA, its main function is the synthesis of acetoacyl-CoA from two molecules of acetyl-CoA, which gives it importance in several biosynthetic pathways..
	1e-63	COG0183, PaaJ, Acetyl-CoA acetyltransferase [Lipid metabolism].
	3e-54	pfam00108, Thiolase_N, Thiolase, N-terminal domain. Thiolase is reported to be structurally related to beta-ketoacyl synthase (pfam00109), and also chalcone synthase..
	3e-39	cd00826, nondecarbox_cond_enzymes, nondecarboxylating condensing enzymes; In general, thiolases catalyze the reversible thiolytic cleavage of 3-ketoacyl-CoA into acyl-CoA and acetyl-CoA, a 2-step reaction involving a covalent intermediate formed with a catalytic cysteine. There are 2 functional different classes: thiolase-I (3-ketoacyl-CoA thiolase) and thiolase-II (acetoacetyl-CoA thiolase). Thiolase-I can cleave longer fatty acid molecules and plays an important role in the beta-oxidative degradation of fatty acids. Thiolase-II has a high substrate specificity. Although it can cleave acetoacyl-CoA, its main function is the synthesis of acetoacyl-CoA from two molecules of acetyl-CoA, which gives it importance in several biosynthetic pathways..
	7e-31	pfam02803, Thiolase_C, Thiolase, C-terminal domain. Thiolase is reported to be structurally related to beta-ketoacyl synthase (pfam00109), and also chalcone synthase..
	6e-17	cd00829, SCP-x_thiolase, Thiolase domain associated with sterol carrier protein (SCP)-x isoform and related proteins; SCP-2 has multiple roles in intracellular lipid circulation and metabolism. The N-terminal presequence in the SCP-x isoform represents a peroxisomal 3-ketacyl-Coa thiolase specific for branched-chain acyl CoAs, which is proteolytically cleaved from the sterol carrier protein..
	1e-12	cd00327, cond_enzymes, Condensing enzymes; Family of enzymes that catalyze a (decarboxylating or non-decarboxylating) Claisen-like condensation reaction. Members are share strong structural similarity, and are involved in the synthesis and degradation of fatty acids, and the production of polyketides, a diverse group of natural products..
----------------------------------------------------
candidate #199:	b2948
likelihood ratios: Total 3.1e+06; Clust 11.9,4.9,2.9; BLAST 2.2,2.5,2.4; KEGG ,,; ExprEco 14.0,4.6,4.0; ExprSce ,,; FusE2 1.1,1.1,4.9; FusE5 ,,; FusE10 ,,;
gene name: b2948	 (NP_417423)	gi: 49176288	length: 211aa
description: hypothetical protein b2948 [Escherichia coli K12].
coverage: Bacteria[1e-118]
conserved domains: (Evalue, description)
	1e-62	pfam02622, DUF179, Uncharacterized ACR, COG1678..
----------------------------------------------------
candidate #200:	b2735
likelihood ratios: Total 3.0e+06; Clust 1.8,1.3,2.2; BLAST 1.5,3.4,5.4; KEGG ,,; ExprEco 1.6,1.1,1.1; ExprSce ,,; FusE2 95.1,95.1,1.1; FusE5 ,,; FusE10 ,,;
gene name: b2735	 (NP_417215)	gi: 16130642	length: 265aa
description: putative DEOR-type transcriptional regulator [Escherichia coli K12].
coverage: Archaea[1e-24] Bacteria[1e-143] Eukaryota[1e-19]
conserved domains: (Evalue, description)
	3e-67	COG1349, GlpR, Transcriptional regulators of sugar metabolism [Transcription / Carbohydrate transport and metabolism].
	6e-46	pfam00455, DeoR, Bacterial regulatory proteins, deoR family..
	1e-13	smart00420, HTH_DEOR, helix_turn_helix, Deoxyribose operon repressor; .
----------------------------------------------------
candidate #201:	b4058
likelihood ratios: Total 3.0e+06; Clust 7.2,4.7,5.2; BLAST 28.8,2.8,4.7; KEGG ,,; ExprEco 3.0,2.2,3.4; ExprSce ,,; FusE2 1.0,1.0,1.9; FusE5 ,,; FusE10 ,,;
gene name: b4058	 (NP_418482)	gi: 16131884	length: 940aa
description: DNA excision repair enzyme subunit, with UvrBC [Escherichia coli K12].
coverage: Archaea[0.0] Bacteria[0.0] Eukaryota[2e-06]
conserved domains: (Evalue, description)
	0.0	COG0178, UvrA, Excinuclease ATPase subunit [DNA replication, recombination, and repair].
	3e-22	pfam00005, ABC_tran, ABC transporter. ABC transporters for a large family of proteins responsible for translocation of a variety of compounds across biological membranes. ABC transporters are the largest family of proteins in many completely sequenced bacteria. ABC transporters are composed of two copies of this domain and two copies of a transmembrane domain pfam00664. These four domains may belong to a single polypeptide, or belong in different polypeptide chains..
	4e-18	COG1121, ZnuC, ABC-type Mn/Zn transport systems, ATPase component [Inorganic ion transport and metabolism].
	6e-15	cd00267, ABC_ATPase, ABC (ATP-binding cassette) transporter nucleotide-binding domain; ABC transporters are a large family of proteins involved in the transport of a wide variety of different compounds, like sugars, ions, peptides and more complex organic molecules. The nucleotide binding domain shows the highest similarity between all members of the family. ABC transporters are a subset of nucleotide hydrolases that contain a signature motif, Q-loop, and H-loop/switch region in addition to the Walker A motif/P-loop andWalker B motif commonly found in a number of ATP- and GTP-binding and hydrolyzing proteins..
	1e-12	COG1131, CcmA, ABC-type multidrug transport system, ATPase component [Defense mechanisms].
	1e-12	COG1122, CbiO, ABC-type cobalt transport system, ATPase component [Inorganic ion transport and metabolism].
	3e-12	COG2274, SunT, ABC-type bacteriocin/lantibiotic exporters, contain an N-terminal double-glycine peptidase domain [Defense mechanisms].
	3e-12	COG0411, LivG, ABC-type branched-chain amino acid transport systems, ATPase component [Amino acid transport and metabolism].
	8e-12	COG1129, MglA, ABC-type sugar transport system, ATPase component [Carbohydrate transport and metabolism].
	1e-11	COG1132, MdlB, ABC-type multidrug transport system, ATPase and permease components [Defense mechanisms].
	3e-11	COG3845, COG3845, ABC-type uncharacterized transport systems, ATPase components [General function prediction only].
	5e-11	COG4988, CydD, ABC-type transport system involved in cytochrome bd biosynthesis, ATPase and permease components [Energy production and conversion / Posttranslational modification, protein turnover, chaperones].
	1e-10	COG1123, COG1123, ATPase components of various ABC-type transport systems, contain duplicated ATPase [General function prediction only].
----------------------------------------------------
candidate #202:	b4259
likelihood ratios: Total 3.0e+06; Clust 1.5,2.7,2.4; BLAST 2.8,1.8,1.7; KEGG ,,; ExprEco 4.8,3.2,2.5; ExprSce ,,; FusE2 30.2,30.2,1.0; FusE5 ,,; FusE10 ,,;
gene name: b4259	 (NP_418680)	gi: 16132081	length: 147aa
description: DNA polymerase III, chi subunit [Escherichia coli K12].
coverage: Bacteria[2e-80] Eukaryota[2e-08]
conserved domains: (Evalue, description)
	2e-48	pfam04364, DNA_pol3_chi, DNA polymerase III chi subunit, HolC. The DNA polymerase III holoenzyme (EC:2.7.7.7) is the polymerase responsible for the replication of the Escherichia coli chromosome. The holoenzyme is composed of the DNA polymerase III core, the sliding clamp, and the DnaX clamp loading complex. The DnaX complex contains either either the tau or gamma product of gene dnax, complexed to delta.delta' and to chi psi. Chi forms a 1:1 heterodimer with psi. The chi psi complex functions by increasing the affinity of tau and gamma for delta.delta' allowing a functional clamp-loading complex to form at physiological subunit concentrations. Psi is responsible for the interaction with DnaX (gamma/tau), but psi is insoluble unless it is in a complex with chi..
----------------------------------------------------
candidate #203:	b0660
likelihood ratios: Total 3.0e+06; Clust 105.9,4.2,6.4; BLAST 8.4,3.3,5.6; KEGG ,,; ExprEco 3.1,1.7,1.4; ExprSce ,,; FusE2 1.0,1.0,0.9; FusE5 ,,; FusE10 ,,;
gene name: b0660	 (NP_415193)	gi: 16128643	length: 359aa
description: putative ATP-binding protein in pho regulon [Escherichia coli K12].
coverage: Archaea[3e-19] Bacteria[0.0]
conserved domains: (Evalue, description)
	1e-139	pfam02562, PhoH, PhoH-like protein. PhoH is a cytoplasmic protein and predicted ATPase that is induced by phosphate starvation..
	1e-124	COG1702, PhoH, Phosphate starvation-inducible protein PhoH, predicted ATPase [Signal transduction mechanisms].
	4e-37	COG1875, COG1875, Predicted ATPase related to phosphate starvation-inducible protein PhoH [Signal transduction mechanisms].
----------------------------------------------------
candidate #204:	b3735
likelihood ratios: Total 2.9e+06; Clust 15.5,11.3,4.5; BLAST 5.3,2.3,2.4; KEGG ,,; ExprEco 1.2,10.5,1.4; ExprSce ,,; FusE2 2.2,2.2,1.5; FusE5 ,,; FusE10 ,,;
gene name: b3735	 (NP_418191)	gi: 16131603	length: 177aa
description: membrane-bound ATP synthase, F1 sector, delta-subunit [Escherichia coli K12].
coverage: Bacteria[3e-91] Eukaryota[1e-12]
conserved domains: (Evalue, description)
	2e-43	COG0712, AtpH, F0F1-type ATP synthase, delta subunit (mitochondrial oligomycin sensitivity protein) [Energy production and conversion].
	1e-40	pfam00213, OSCP, ATP synthase delta (OSCP) subunit. The ATP D subunit from E. coli is the same as the OSCP subunit which is this family. The ATP D subunit from metazoa are found in family pfam00401..
----------------------------------------------------
candidate #205:	b0023
likelihood ratios: Total 2.9e+06; Clust 55.0,6.0,5.1; BLAST 7.7,2.1,2.6; KEGG ,,; ExprEco 4.0,4.3,3.6; ExprSce ,,; FusE2 1.9,0.8,0.4; FusE5 ,,; FusE10 ,,;
gene name: b0023	 (NP_414564)	gi: 16128017	length: 87aa
description: 30S ribosomal subunit protein S20 [Escherichia coli K12].
coverage: Bacteria[4e-41]
conserved domains: (Evalue, description)
	2e-12	COG0268, RpsT, Ribosomal protein S20 [Translation, ribosomal structure and biogenesis].
	1e-10	pfam01649, Ribosomal_S20p, Ribosomal protein S20. Bacterial ribosomal protein S20 interacts with 16S rRNA..
----------------------------------------------------
candidate #206:	b2611
likelihood ratios: Total 2.8e+06; Clust 2.6,3.1,5.1; BLAST 2.0,1.8,1.5; KEGG ,,; ExprEco 3.9,3.2,7.3; ExprSce ,,; FusE2 2.9,2.9,16.0; FusE5 ,,; FusE10 ,,;
gene name: b2611	 (NP_417102)	gi: 49176245	length: 288aa
description: putative membrane protein [Escherichia coli K12].
coverage: Bacteria[1e-159] Eukaryota[2e-06]
conserved domains: (Evalue, description)
	4e-88	COG4137, COG4137, ABC-type uncharacterized transport system, permease component [General function prediction only].
	1e-24	pfam01578, Cytochrom_C_asm, Cytochrome C assembly protein. This family consists of various proteins involved in cytochrome c assembly from mitochondria and bacteria; CycK from Rhizobium, CcmC from E. coli and Paracoccus denitrificans and orf240 from wheat mitochondria. The members of this family are probably integral membrane proteins with six predicted transmembrane helices. It has been proposed that members of this family comprise a membrane component of an ABC (ATP binding cassette) transporter complex. It is also proposed that this transporter is necessary for transport of some component needed for cytochrome c assembly. One member CycK contains a putative heme-binding motif, orf240 also contains a putative heme-binding motif and is a proposed ABC transporter with c-type heme as its proposed substrate. However it seems unlikely that all members of this family transport heme nor c-type apocytochromes because CcmC in the putative CcmABC transporter transports neither..
----------------------------------------------------
candidate #207:	b3438
likelihood ratios: Total 2.8e+06; Clust 1.5,2.9,45.5; BLAST 3.6,22.2,1.6; KEGG ,,; ExprEco 1.3,1.9,1.7; ExprSce ,,; FusE2 3.7,3.7,1.8; FusE5 ,,; FusE10 ,,;
gene name: b3438	 (YP_026222)	gi: 49176356	length: 331aa
description: regulator of gluconate (gnt) operon [Escherichia coli K12].
coverage: Bacteria[0.0] Eukaryota[3e-54]
conserved domains: (Evalue, description)
	5e-77	COG1609, PurR, Transcriptional regulators [Transcription].
	4e-30	pfam00532, Peripla_BP_1, Periplasmic binding proteins and sugar binding domain of the LacI family. This family includes the periplasmic binding proteins, and the LacI family transcriptional regulators. The periplasmic binding proteins are the primary receptors for chemotaxis and transport of many sugar based solutes. The LacI family of proteins consist of transcriptional regulators related to the lac repressor. In this case, generally the sugar binding domain binds a sugar which changes the DNA binding activity of the repressor domain (pfam00356)..
	8e-18	smart00354, HTH_LACI, helix_turn _helix lactose operon repressor; .
	5e-15	COG1879, RbsB, ABC-type sugar transport system, periplasmic component [Carbohydrate transport and metabolism].
----------------------------------------------------
candidate #208:	b1820
likelihood ratios: Total 2.8e+06; Clust 1.7,12.0,1.5; BLAST 1.5,3.5,4.6; KEGG ,,; ExprEco 69.0,1.7,1.8; ExprSce ,,; FusE2 6.3,2.4,1.2; FusE5 ,,; FusE10 ,,;
gene name: b1820	 (NP_416334)	gi: 16129774	length: 152aa
description: hypothetical protein b1820 [Escherichia coli K12].
coverage: Bacteria[1e-79]
conserved domains: (Evalue, description)
	3e-54	pfam06173, DUF986, Protein of unknown function (DUF986). This family consists of several bacterial putative membrane proteins of unknown function..
----------------------------------------------------
candidate #209:	b2737
likelihood ratios: Total 2.8e+06; Clust 1.8,1.8,2.0; BLAST 1.4,8.7,1.9; KEGG ,,; ExprEco 5.3,2.0,2.5; ExprSce ,,; FusE2 17.5,17.5,2.1; FusE5 ,,; FusE10 ,,;
gene name: b2737	 (NP_417217)	gi: 16130644	length: 388aa
description: hypothetical protein b2737 [Escherichia coli K12].
coverage: Bacteria[0.0]
conserved domains: (Evalue, description)
	1e-124	COG3395, COG3395, Uncharacterized protein conserved in bacteria [Function unknown].
	6e-79	pfam07005, Hop, Type III effector Hrp-dependent outer proteins (Hop). This family represents a conserved region approximately 200 residues long within bacterial type III effector Hrp-dependent outer proteins (Hop). These form part of a secretion system in certain Gram-negative bacterial pathogens of plants and animals that allows them to inject virulence effector proteins into host cells. Many members of this family are hypothetical proteins..
----------------------------------------------------
candidate #210:	b1859
likelihood ratios: Total 2.7e+06; Clust 13.5,4.0,5.2; BLAST 4.7,4.4,6.2; KEGG ,,; ExprEco 4.3,7.2,7.3; ExprSce ,,; FusE2 1.3,0.7,0.4; FusE5 ,,; FusE10 ,,;
gene name: b1859	 (NP_416373)	gi: 16129812	length: 261aa
description: High-affinity zinc uptake system membrane protein [Escherichia coli K12].
coverage: Archaea[7e-32] Bacteria[1e-139] Eukaryota[5e-28]
conserved domains: (Evalue, description)
	1e-58	pfam00950, ABC-3, ABC 3 transport family..
	7e-48	COG1108, ZnuB, ABC-type Mn2+/Zn2+ transport systems, permease components [Inorganic ion transport and metabolism].
----------------------------------------------------
candidate #211:	b3181
likelihood ratios: Total 2.7e+06; Clust 14.5,6.3,6.3; BLAST 16.6,2.8,2.4; KEGG ,,; ExprEco 1.1,1.7,1.8; ExprSce ,,; FusE2 2.5,2.5,1.9; FusE5 ,,; FusE10 ,,;
gene name: b3181	 (NP_417648)	gi: 49176324	length: 153aa
description: transcription elongation factor, cleaves 3' nucleotide of paused mRNA [Escherichia coli K12].
coverage: Bacteria[1e-80]
conserved domains: (Evalue, description)
	4e-44	COG0782, GreA, Transcription elongation factor [Transcription].
	4e-26	pfam01272, GreA_GreB, Prokaryotic transcription elongation factor, GreA/GreB, C-terminal domain. This domain has a FKBP-like fold..
	6e-22	pfam03449, GreA_GreB_N, Prokaryotic transcription elongation factor, GreA/GreB, N-terminal domain. This domain adopts a long alpha-hairpin structure..
----------------------------------------------------
candidate #212:	b3745
likelihood ratios: Total 2.6e+06; Clust 28.9,257.8,2.1; BLAST 2.0,2.4,1.7; KEGG ,,; ExprEco 2.3,3.0,2.0; ExprSce ,,; FusE2 1.1,1.1,1.3; FusE5 ,,; FusE10 ,,;
gene name: b3745	 (YP_026243)	gi: 49176398	length: 483aa
description: hypothetical protein b3745 [Escherichia coli K12].
coverage: Archaea[3e-23] Bacteria[0.0]
conserved domains: (Evalue, description)
	1e-136	COG2425, COG2425, Uncharacterized protein containing a von Willebrand factor type A (vWA) domain [General function prediction only].
	5e-46	cd01462, VWA_YIEM_type, VWA YIEM type: Von Willebrand factor type A (vWA) domain was originally found in the blood coagulation protein von Willebrand factor (vWF). Typically, the vWA domain is made up of approximately 200 amino acid residues folded into a classic a/b para-rossmann type of fold. The vWA domain, since its discovery, has drawn great interest because of its widespread occurrence and its involvement in a wide variety of important cellular functions. These include basal membrane formation, cell migration, cell differentiation, adhesion, haemostasis, signaling, chromosomal stability, malignant transformation and in immune defenses In integrins these domains form heterodimers while in vWF it forms multimers. There are different interaction surfaces of this domain as seen by the various molecules it complexes with. Ligand binding in most cases is mediated by the presence of a metal ion dependent adhesion site termed as the MIDAS motif that is a characteristic feature of most, if not all A domains. Members of this subgroup have a conserved MIDAS motif, however, their biochemical function is not well characterised..
	1e-12	smart00327, VWA, von Willebrand factor (vWF) type A domain; VWA domains in extracellular eukaryotic proteins mediate adhesion via metal ion-dependent adhesion sites (MIDAS). Intracellular VWA domains and homologues in prokaryotes have recently been identified. The proposed VWA domains in integrin beta subunits have recently been substantiated using sequence-based methods. .
----------------------------------------------------
candidate #213:	b2700
likelihood ratios: Total 2.6e+06; Clust 5.5,4.7,4.6; BLAST 10.1,37.4,3.0; KEGG ,,; ExprEco 3.0,1.1,1.5; ExprSce ,,; FusE2 1.4,1.4,1.8; FusE5 ,,; FusE10 ,,;
gene name: b2700	 (NP_417180)	gi: 16130607	length: 165aa
description: hypothetical protein b2700 [Escherichia coli K12].
coverage: Archaea[8e-32] Bacteria[7e-89] Eukaryota[4e-16]
conserved domains: (Evalue, description)
	2e-55	pfam02464, CinA, Competence-damaged protein. CinA is the first gene in the competence-inducible (cin) operon, and is thought to be specifically required at some stage in the process of transformation. This Pfam family consists of putative competence-damaged proteins from the cin operon..
	2e-54	COG1546, CinA, Uncharacterized protein (competence- and mitomycin-induced) [General function prediction only].
----------------------------------------------------
candidate #214:	b0624
likelihood ratios: Total 2.6e+06; Clust 15.2,76.1,5.2; BLAST 4.9,2.8,13.2; KEGG ,,; ExprEco 1.6,1.2,1.2; ExprSce ,,; FusE2 1.5,1.7,0.4; FusE5 ,,; FusE10 ,,;
gene name: b0624	 (NP_415157)	gi: 16128607	length: 127aa
description: Crc interacts with Csp affecting chromosome condensation [Escherichia coli K12].
coverage: Archaea[1e-17] Bacteria[4e-68] Eukaryota[1e-05]
conserved domains: (Evalue, description)
	7e-23	pfam02537, CRCB, CrcB-like protein. CRCB is a putative integral membrane protein possibly involved in chromosome condensation. Over expression in E. Coli also leads to camphor resistance..
	9e-22	COG0239, CrcB, Integral membrane protein possibly involved in chromosome condensation [Cell division and chromosome partitioning].
----------------------------------------------------
candidate #215:	b3679
likelihood ratios: Total 2.6e+06; Clust 1.6,2.0,1.6; BLAST 2.0,3.1,12.0; KEGG ,,; ExprEco 6.1,7.0,5.4; ExprSce ,,; FusE2 3.6,3.6,2.4; FusE5 ,,; FusE10 ,,;
gene name: b3679	 (NP_418135)	gi: 16131549	length: 571aa
description: putative cotransporter [Escherichia coli K12].
coverage: Archaea[9e-20] Bacteria[0.0] Eukaryota[4e-51]
conserved domains: (Evalue, description)
	0.0	COG4146, COG4146, Predicted symporter [General function prediction only].
	5e-34	pfam00474, SSF, Sodium:solute symporter family. Membership of this family is supported by a significant blast score..
	1e-31	COG0591, PutP, Na+/proline symporter [Amino acid transport and metabolism / General function prediction only].
	2e-18	COG4145, PanF, Na+/panthothenate symporter [Coenzyme metabolism].
	1e-12	COG4147, DhlC, Predicted symporter [General function prediction only].
----------------------------------------------------
candidate #216:	b0731
likelihood ratios: Total 2.4e+06; Clust 1.5,1.1,1.1; BLAST 5.7,33.5,8.7; KEGG ,,; ExprEco 17.0,11.6,5.0; ExprSce ,,; FusE2 1.0,0.9,0.9; FusE5 ,,; FusE10 ,,;
gene name: b0731	 (NP_415259)	gi: 16128706	length: 658aa
description: PTS family enzyme IIA (N-terminal); enzyme IIBC (C-terminal), induction of ompC [Escherichia coli K12].
coverage: Archaea[1e-53] Bacteria[0.0]
conserved domains: (Evalue, description)
	1e-88	COG1299, FruA, Phosphotransferase system, fructose-specific IIC component [Carbohydrate transport and metabolism].
	1e-33	pfam02379, PTS_IIB_fruc, PTS system, Fructose specific IIB subunit. The bacterial phosphoenolpyruvate: sugar phosphotransferase system (PTS) is a multi-protein system involved in the regulation of a variety of metabolic and transcriptional processes. The sugar-specific permease of the PTS consists of three domains (IIA, IIB and IIC). IIB is is phosphorylated by phospho-IIA, before the phosphoryl group is transferred to the sugar substrate..
	4e-28	COG1762, PtsN, Phosphotransferase system mannitol/fructose-specific IIA domain (Ntr-type) [Carbohydrate transport and metabolism / Signal transduction mechanisms].
	1e-27	cd00211, PTS_IIA_fru, PTS_IIA, PTS system, fructose/mannitol specific IIA subunit. The bacterial phosphoenolpyruvate: sugar phosphotransferase system (PTS) is a multi-protein system involved in the regulation of a variety of metabolic and transcriptional processes. This family is one of four structurally and functionally distinct group IIA PTS system cytoplasmic enzymes, necessary for the uptake of carbohydrates across the cytoplasmic membrane and their phosphorylation..
	2e-18	pfam00359, PTS_EIIA_2, Phosphoenolpyruvate-dependent sugar phosphotransferase system, EIIA 2..
	2e-15	pfam02378, PTS_EIIC, Phosphotransferase system, EIIC. The bacterial phosphoenolpyruvate: sugar phosphotransferase system (PTS) is a multi-protein system involved in the regulation of a variety of metabolic and transcriptional processes. The sugar-specific permease of the PTS consists of three domains (IIA, IIB and IIC). The IIC domain catalyses the transfer of a phosphoryl group from IIB to the sugar substrate..
	2e-15	COG4668, MtlA, Mannitol/fructose-specific phosphotransferase system, IIA domain [Carbohydrate transport and metabolism].
----------------------------------------------------
candidate #217:	b1864
likelihood ratios: Total 2.4e+06; Clust 28.1,7.1,4.0; BLAST 13.7,3.7,4.4; KEGG ,,; ExprEco 5.7,1.6,1.5; ExprSce ,,; FusE2 1.0,1.0,1.0; FusE5 ,,; FusE10 ,,;
gene name: b1864	 (NP_416378)	gi: 16129817	length: 246aa
description: hypothetical protein b1864 [Escherichia coli K12].
coverage: Bacteria[1e-137] Eukaryota[8e-38]
conserved domains: (Evalue, description)
	5e-92	pfam01709, DUF28, Domain of unknown function DUF28. This domain is found in bacterial and yeast proteins it compromises the entire length or central region of most of the proteins in the family, all of which are hypothetical with no known function. The average length of this domain is approximately 230 amino acids long..
----------------------------------------------------
candidate #218:	b1680
likelihood ratios: Total 2.4e+06; Clust 5.4,15.8,3.9; BLAST 3.4,3.8,1.6; KEGG ,,; ExprEco 25.9,2.8,4.8; ExprSce ,,; FusE2 1.0,1.0,1.0; FusE5 ,,; FusE10 ,,;
gene name: b1680	 (NP_416195)	gi: 16129636	length: 406aa
description: selenocysteine lyase, PLP-dependent [Escherichia coli K12].
coverage: Archaea[6e-99] Bacteria[0.0] Eukaryota[1e-111]
conserved domains: (Evalue, description)
	1e-143	COG0520, CsdB, Selenocysteine lyase [Amino acid transport and metabolism].
	1e-44	COG1104, NifS, Cysteine sulfinate desulfinase/cysteine desulfurase and related enzymes [Amino acid transport and metabolism].
	2e-31	pfam00266, Aminotran_5, Aminotransferase class-V..
	6e-12	COG3844, COG3844, Kynureninase [Amino acid transport and metabolism].
----------------------------------------------------
candidate #219:	b3910
likelihood ratios: Total 2.4e+06; Clust 2.8,7.3,2.1; BLAST 4.0,1.6,2.1; KEGG ,,; ExprEco 3.5,11.1,3.1; ExprSce ,,; FusE2 3.2,3.2,3.2; FusE5 ,,; FusE10 ,,;
gene name: b3910	 (NP_418346)	gi: 16131750	length: 234aa
description: hypothetical protein b3910 [Escherichia coli K12].
coverage: Bacteria[1e-135] Eukaryota[1e-26]
conserved domains: (Evalue, description)
	1e-32	pfam03473, MOSC, MOSC domain. The MOSC (MOCO sulfurase C-terminal) domain is a superfamily of beta-strand-rich domains identified in the molybdenum cofactor sulfurase and several other proteins from both prokaryotes and eukaryotes. These MOSC domains contain an absolutely conserved cysteine and occur either as stand-alone forms, or fused to other domains such as NifS-like catalytic domain in Molybdenum cofactor sulfurase. The MOSC domain is predicted to be a sulfur-carrier domain that receives sulfur abstracted by the pyridoxal phosphate-dependent NifS-like enzymes, on its conserved cysteine, and delivers it for the formation of diverse sulfur-metal clusters..
----------------------------------------------------
candidate #220:	b0162
likelihood ratios: Total 2.4e+06; Clust 3.4,3.5,2.1; BLAST 13.0,356.3,9.2; KEGG ,,; ExprEco 1.4,3.5,1.4; ExprSce ,,; FusE2 1.3,0.7,0.4; FusE5 ,,; FusE10 ,,;
gene name: b0162	 (NP_414704)	gi: 49176002	length: 391aa
description: regulator of D-galactarate, D-glucarate and D-glycerate metabolism [Escherichia coli K12].
coverage: Bacteria[0.0]
conserved domains: (Evalue, description)
	1e-138	COG3835, CdaR, Sugar diacid utilization regulator [Transcription / Signal transduction mechanisms].
	1e-108	pfam05651, Diacid_rec, Putative sugar diacid recognition. This region is found in several proteins characterised as carbohydrate diacid regulators. An HTH DNA-binding motif is found at the C-terminus of these proteins suggesting that this region includes the sugar recognition region..
	3e-13	COG2508, COG2508, Regulator of polyketide synthase expression [Signal transduction mechanisms / Secondary metabolites biosynthesis, transport, and catabolism].
----------------------------------------------------
candidate #221:	b4387
likelihood ratios: Total 2.3e+06; Clust 45.6,129.7,1.5; BLAST 2.2,1.7,2.2; KEGG ,,; ExprEco 1.2,11.8,1.3; ExprSce ,,; FusE2 1.0,1.0,1.9; FusE5 ,,; FusE10 ,,;
gene name: b4387	 (NP_418804)	gi: 16132204	length: 214aa
description: membrane protein, transcribed divergently from serB [Escherichia coli K12].
coverage: Bacteria[1e-115]
----------------------------------------------------
candidate #222:	b3747
likelihood ratios: Total 2.3e+06; Clust 12.0,68.7,1.8; BLAST 14.3,3.6,1.8; KEGG ,,; ExprEco 1.6,1.7,1.4; ExprSce ,,; FusE2 1.4,1.4,2.4; FusE5 ,,; FusE10 ,,;
gene name: b3747	 (YP_026244)	gi: 49176400	length: 622aa
description: low affinity potassium transport system [Escherichia coli K12].
coverage: Archaea[4e-82] Bacteria[0.0] Eukaryota[1e-107]
conserved domains: (Evalue, description)
	0.0	pfam02705, K_trans, K+ potassium transporter. This is a family of K+ potassium transporters that are conserved across phyla, having both bacterial (KUP), yeast (HAK), and plant (AtKT) sequences as members..
	0.0	COG3158, Kup, K+ transporter [Inorganic ion transport and metabolism].
----------------------------------------------------
candidate #223:	b3353
likelihood ratios: Total 2.3e+06; Clust 2.5,2.7,2.2; BLAST 2.5,20.9,6.3; KEGG ,,; ExprEco 3.9,2.5,2.8; ExprSce ,,; FusE2 3.0,3.0,1.9; FusE5 ,,; FusE10 ,,;
gene name: b3353	 (NP_417812)	gi: 16131232	length: 340aa
description: putative enzyme with alpha/beta-hydrolase domain [Escherichia coli K12].
coverage: Bacteria[0.0] Eukaryota[1e-30]
conserved domains: (Evalue, description)
	1e-131	COG0429, COG0429, Predicted hydrolase of the alpha/beta-hydrolase fold [General function prediction only].
	1e-19	pfam00561, Abhydrolase_1, alpha/beta hydrolase fold. This catalytic domain is found in a very wide range of enzymes..
----------------------------------------------------
candidate #224:	b2777
likelihood ratios: Total 2.3e+06; Clust 2.9,4.0,5.3; BLAST 2.3,2.4,6.6; KEGG ,,; ExprEco 2.2,1.4,1.8; ExprSce ,,; FusE2 7.2,7.2,3.4; FusE5 ,,; FusE10 ,,;
gene name: b2777	 (NP_417257)	gi: 16130684	length: 223aa
description: putative coenzyme PQQ synthesis protein, nitrogenase iron-molybdenum domain [Escherichia coli K12].
coverage: Archaea[3e-18] Bacteria[1e-129]
conserved domains: (Evalue, description)
	2e-50	COG0602, NrdG, Organic radical activating enzymes [Posttranslational modification, protein turnover, chaperones].
----------------------------------------------------
candidate #225:	b3259
likelihood ratios: Total 2.2e+06; Clust 31.0,4.1,4.7; BLAST 6.4,5.1,3.5; KEGG ,,; ExprEco 2.2,2.6,2.3; ExprSce ,,; FusE2 1.1,1.1,2.1; FusE5 ,,; FusE10 ,,;
gene name: b3259	 (NP_417725)	gi: 16131147	length: 293aa
description: methylase for 50S ribosomal subunit protein L11 [Escherichia coli K12].
coverage: Archaea[3e-07] Bacteria[1e-170] Eukaryota[3e-40]
conserved domains: (Evalue, description)
	1e-112	pfam06325, PrmA, Ribosomal protein L11 methyltransferase (PrmA). This family consists of several Ribosomal protein L11 methyltransferase (EC:2.1.1.-) sequences..
	1e-103	COG2264, PrmA, Ribosomal protein L11 methylase [Translation, ribosomal structure and biogenesis].
	7e-13	COG2263, COG2263, Predicted RNA methylase [Translation, ribosomal structure and biogenesis].
	2e-12	COG2890, HemK, Methylase of polypeptide chain release factors [Translation, ribosomal structure and biogenesis].
----------------------------------------------------
candidate #226:	b1642
likelihood ratios: Total 2.2e+06; Clust 7.4,3.0,3.3; BLAST 2.5,6.8,3.2; KEGG ,,; ExprEco 6.4,3.2,6.3; ExprSce ,,; FusE2 2.5,1.1,1.5; FusE5 ,,; FusE10 ,,;
gene name: b1642	 (NP_416159)	gi: 16129600	length: 146aa
description: transcriptional activator for hemolysin (MarR family) [Escherichia coli K12].
coverage: Archaea[3e-06] Bacteria[5e-76]
conserved domains: (Evalue, description)
	1e-16	pfam01047, MarR, MarR family. The Mar proteins are involved in the multiple antibiotic resistance, a non-specific resistance system. The expression of the mar operon is controlled by a repressor, MarR. A large number of compounds induce transcription of the mar operon. This is thought to be due to the compound binding to MarR, and the resulting complex stops MarR binding to the DNA. With the MarR repression lost, transcription of the operon proceeds. The structure of MarR is known and shows MarR as a dimer with each subunit containing a winged-helix DNA binding motif..
	3e-16	smart00347, HTH_MARR, helix_turn_helix multiple antibiotic resistance protein; .
----------------------------------------------------
candidate #227:	b2999
likelihood ratios: Total 2.2e+06; Clust 2.4,1.6,1.5; BLAST 1.4,1.5,1.4; KEGG ,,; ExprEco 2.4,33.5,2.7; ExprSce ,,; FusE2 14.5,14.5,3.0; FusE5 ,,; FusE10 ,,;
gene name: b2999	 (YP_026193)	gi: 49176298	length: 136aa
description: putative enzyme [Escherichia coli K12].
coverage: Archaea[1e-12] Bacteria[4e-77] Eukaryota[6e-16]
conserved domains: (Evalue, description)
	3e-28	COG0412, COG0412, Dienelactone hydrolase and related enzymes [Secondary metabolites biosynthesis, transport, and catabolism].
	4e-26	pfam01738, DLH, Dienelactone hydrolase family..
----------------------------------------------------
candidate #228:	b2739
likelihood ratios: Total 2.2e+06; Clust 1.9,1.6,1.8; BLAST 3.9,2.9,1.8; KEGG ,,; ExprEco 28.7,3.8,3.5; ExprSce ,,; FusE2 2.4,2.4,7.9; FusE5 ,,; FusE10 ,,;
gene name: b2739	 (NP_417219)	gi: 16130646	length: 258aa
description: putative epimerase/isomerase [Escherichia coli K12].
coverage: Bacteria[1e-151] Eukaryota[5e-52]
conserved domains: (Evalue, description)
	1e-112	COG3622, Hfi, Hydroxypyruvate isomerase [Carbohydrate transport and metabolism].
	4e-17	COG1082, IolE, Sugar phosphate isomerases/epimerases [Carbohydrate transport and metabolism].
----------------------------------------------------
candidate #229:	b3377
likelihood ratios: Total 2.0e+06; Clust 33.0,1.4,1.3; BLAST 78.2,1.2,1.3; KEGG ,,; ExprEco 1.1,77.6,1.6; ExprSce ,,; FusE2 1.1,1.1,1.6; FusE5 ,,; FusE10 ,,;
gene name: b3377	 (NP_417836)	gi: 16131255	length: 434aa
description: putative transport protein [Escherichia coli K12].
coverage: Bacteria[0.0]
----------------------------------------------------
candidate #230:	b3140
likelihood ratios: Total 2.0e+06; Clust 1.6,1.4,5.6; BLAST 2.4,10.1,8.4; KEGG ,,; ExprEco 1.6,1.7,1.6; ExprSce ,,; FusE2 8.8,8.8,2.2; FusE5 ,,; FusE10 ,,;
gene name: b3140	 (NP_417609)	gi: 16131032	length: 263aa
description: PTS family enzyme IID, N-acetylglucosamine-specific [Escherichia coli K12].
coverage: Bacteria[1e-146]
conserved domains: (Evalue, description)
	6e-81	pfam03613, EIID-AGA, PTS system mannose/fructose/sorbose family IID component..
----------------------------------------------------
candidate #231:	b4371
likelihood ratios: Total 2.0e+06; Clust 5.7,22.8,2.7; BLAST 11.3,16.8,8.6; KEGG ,,; ExprEco 1.2,1.5,1.6; ExprSce ,,; FusE2 1.0,1.0,1.3; FusE5 ,,; FusE10 ,,;
gene name: b4371	 (NP_418788)	gi: 16132189	length: 343aa
description: 16S RNA m2G1207 methylase [Escherichia coli K12].
coverage: Archaea[1e-14] Bacteria[0.0] Eukaryota[4e-08]
conserved domains: (Evalue, description)
	1e-105	COG2813, RsmC, 16S RNA G1207 methylase RsmC [Translation, ribosomal structure and biogenesis].
	1e-14	COG2890, HemK, Methylase of polypeptide chain release factors [Translation, ribosomal structure and biogenesis].
	9e-12	COG4123, COG4123, Predicted O-methyltransferase [General function prediction only].
	5e-11	pfam05175, MTS, Methyltransferase small domain. This domain is found in ribosomal RNA small subunit methyltransferase C as well as other methyltransferases..
----------------------------------------------------
candidate #232:	b2899
likelihood ratios: Total 2.0e+06; Clust 14.8,5.0,4.3; BLAST 12.5,8.0,3.8; KEGG ,,; ExprEco 1.2,1.0,1.0; ExprSce ,,; FusE2 1.9,1.9,3.5; FusE5 ,,; FusE10 ,,;
gene name: b2899	 (NP_417375)	gi: 16130801	length: 219aa
description: putative oxidoreductase [Escherichia coli K12].
coverage: Bacteria[1e-120] Eukaryota[3e-73]
conserved domains: (Evalue, description)
	1e-50	COG1272, COG1272, Predicted membrane protein, hemolysin III homolog [General function prediction only].
	1e-25	pfam03006, UPF0073, Uncharacterised protein family (Hly-III / UPF0073). Members of this family are integral membrane proteins. This family includes a protein with hemolytic activity from Bacillus cereus. It is not clear if all the members of this family are hemolysins. It has been proposed that YOL002c encodes a Saccharomyces cerevisiae protein that plays a key role in metabolic pathways that regulate lipid and phosphate metabolism..
----------------------------------------------------
candidate #233:	b1717
likelihood ratios: Total 2.0e+06; Clust 16.4,9.0,5.6; BLAST 5.2,1.6,1.9; KEGG ,,; ExprEco 11.0,2.9,4.8; ExprSce ,,; FusE2 1.0,1.0,1.0; FusE5 ,,; FusE10 ,,;
gene name: b1717	 (NP_416232)	gi: 49176137	length: 65aa
description: 50S ribosomal subunit protein A [Escherichia coli K12].
coverage: Bacteria[4e-31] Eukaryota[1e-07]
conserved domains: (Evalue, description)
	1e-10	COG0291, RpmI, Ribosomal protein L35 [Translation, ribosomal structure and biogenesis].
----------------------------------------------------
candidate #234:	b0143
likelihood ratios: Total 1.9e+06; Clust 4.0,40.1,5.9; BLAST 5.0,2.3,2.1; KEGG ,,; ExprEco 2.4,4.6,7.9; ExprSce ,,; FusE2 1.0,1.0,1.0; FusE5 ,,; FusE10 ,,;
gene name: b0143	 (NP_414685)	gi: 16128136	length: 454aa
description: poly(A) polymerase I [Escherichia coli K12].
coverage: Archaea[9e-06] Bacteria[0.0] Eukaryota[1e-35]
conserved domains: (Evalue, description)
	1e-102	COG0617, PcnB, tRNA nucleotidyltransferase/poly(A) polymerase [Translation, ribosomal structure and biogenesis].
	1e-43	pfam01743, PolyA_pol, Poly A polymerase family. This family includes nucleic acid independent RNA polymerases, such as Poly(A) polymerase, which adds the poly (A) tail to mRNA EC:2.7.7.19. This family also includes the tRNA nucleotidyltransferase that adds the CCA to the 3' of the tRNA EC:2.7.7.25..
----------------------------------------------------
candidate #235:	b1650
likelihood ratios: Total 1.9e+06; Clust 6.2,2.4,3.5; BLAST 5.1,6.3,2.8; KEGG ,,; ExprEco 3.9,6.1,6.5; ExprSce ,,; FusE2 1.8,0.8,1.8; FusE5 ,,; FusE10 ,,;
gene name: b1650	 (NP_416167)	gi: 16129608	length: 365aa
description: N-ethylmaleimide reductase [Escherichia coli K12].
coverage: Archaea[2e-79] Bacteria[0.0] Eukaryota[5e-74]
conserved domains: (Evalue, description)
	1e-94	COG1902, NemA, NADH:flavin oxidoreductases, Old Yellow Enzyme family [Energy production and conversion].
	3e-74	pfam00724, Oxidored_FMN, NADH:flavin oxidoreductase / NADH oxidase family..
----------------------------------------------------
candidate #236:	b1449
likelihood ratios: Total 1.9e+06; Clust 2.1,3.1,1.9; BLAST 4.5,2.5,61.7; KEGG ,,; ExprEco 3.9,1.9,2.5; ExprSce ,,; FusE2 4.7,1.4,1.8; FusE5 ,,; FusE10 ,,;
gene name: b1449	 (NP_415966)	gi: 49176111	length: 376aa
description: putative dehydrogenase, NAD(P)-binding [Escherichia coli K12].
coverage: Archaea[6e-80] Bacteria[0.0] Eukaryota[4e-66]
conserved domains: (Evalue, description)
	1e-158	COG2130, COG2130, Putative NADP-dependent oxidoreductases [General function prediction only].
	9e-31	COG0604, Qor, NADPH:quinone reductase and related Zn-dependent oxidoreductases [Energy production and conversion / General function prediction only].
	6e-29	pfam00107, ADH_zinc_N, Zinc-binding dehydrogenase..
	4e-14	COG1064, AdhP, Zn-dependent alcohol dehydrogenases [General function prediction only].
	8e-11	COG1063, Tdh, Threonine dehydrogenase and related Zn-dependent dehydrogenases [Amino acid transport and metabolism / General function prediction only].
----------------------------------------------------
candidate #237:	b2566
likelihood ratios: Total 1.9e+06; Clust 18.2,5.6,10.7; BLAST 14.2,2.3,2.0; KEGG ,,; ExprEco 1.8,1.4,1.6; ExprSce ,,; FusE2 1.4,1.4,3.4; FusE5 ,,; FusE10 ,,;
gene name: b2566	 (NP_417061)	gi: 16130491	length: 301aa
description: GTP-binding protein [Escherichia coli K12].
coverage: Archaea[3e-08] Bacteria[1e-168] Eukaryota[4e-44]
conserved domains: (Evalue, description)
	1e-118	COG1159, Era, GTPase [General function prediction only].
	3e-30	COG1160, COG1160, Predicted GTPases [General function prediction only].
	5e-18	COG0486, ThdF, Predicted GTPase [General function prediction only].
	3e-13	COG0370, FeoB, Fe2+ transport system protein B [Inorganic ion transport and metabolism].
----------------------------------------------------
candidate #238:	b2553
likelihood ratios: Total 1.9e+06; Clust 5.4,26.8,7.5; BLAST 1.5,2.3,4.0; KEGG ,,; ExprEco 3.0,3.0,2.7; ExprSce ,,; FusE2 1.3,1.3,2.8; FusE5 ,,; FusE10 ,,;
gene name: b2553	 (NP_417048)	gi: 16130478	length: 112aa
description: regulatory protein (P-II) for nitrogen assimilation by glutamine synthetase (ATase) [Escherichia coli K12].
coverage: Archaea[3e-28] Bacteria[2e-57] Eukaryota[2e-32]
conserved domains: (Evalue, description)
	3e-40	COG0347, GlnK, Nitrogen regulatory protein PII [Amino acid transport and metabolism].
	5e-32	pfam00543, P-II, Nitrogen regulatory protein P-II. P-II modulates the activity of glutamine synthetase..
----------------------------------------------------
candidate #239:	b1073
likelihood ratios: Total 1.9e+06; Clust 4.8,3.0,2.9; BLAST 4.2,1.8,1.8; KEGG ,,; ExprEco 4.1,15.7,4.4; ExprSce ,,; FusE2 2.1,3.4,1.6; FusE5 ,,; FusE10 ,,;
gene name: b1073	 (NP_415591)	gi: 16129036	length: 138aa
description: flagellar biosynthesis, cell-proximal portion of basal-body rod [Escherichia coli K12].
coverage: Bacteria[2e-71]
conserved domains: (Evalue, description)
	9e-35	COG1815, FlgB, Flagellar basal body protein [Cell motility and secretion].
----------------------------------------------------
candidate #240:	b2206
likelihood ratios: Total 1.9e+06; Clust 2.7,2.8,3.5; BLAST 1.5,1.5,2.0; KEGG ,,; ExprEco 6.4,1.6,1.9; ExprSce ,,; FusE2 25.6,8.6,3.9; FusE5 ,,; FusE10 ,,;
gene name: b2206	 (NP_416710)	gi: 16130143	length: 828aa
description: periplasmic nitrate reductase, large subunit, in complex with NapB [Escherichia coli K12].
coverage: Archaea[1e-73] Bacteria[0.0] Eukaryota[7e-67]
conserved domains: (Evalue, description)
	1e-171	COG0243, BisC, Anaerobic dehydrogenases, typically selenocysteine-containing [Energy production and conversion].
	2e-85	COG3383, COG3383, Uncharacterized anaerobic dehydrogenase [General function prediction only].
	1e-46	pfam00384, Molybdopterin, Molybdopterin oxidoreductase..
	5e-25	pfam01568, Molydop_binding, Molydopterin dinucleotide binding domain. This domain is found in various molybdopterin - containing oxidoreductases and tungsten formylmethanofuran dehydrogenase subunit d (FwdD) and molybdenum formylmethanofuran dehydrogenase subunit (FmdD); where the domain constitutes almost the entire subunit. The formylmethanofuran dehydrogenase catalyses the first step in methane formation from CO2 in methanogenic archaea and has a molybdopterin dinucleotide cofactor. This domain corresponds to the C-terminal domain IV in dimethyl sulfoxide (DMSO)reductase which interacts with the 2-amino pyrimidone ring of both molybdopterin guanine dinucleotide molecules..
	3e-16	pfam04879, Molybdop_Fe4S4, Molybdopterin oxidoreductase Fe4S4 domain..
	1e-11	COG1034, NuoG, NADH dehydrogenase/NADH:ubiquinone oxidoreductase 75 kD subunit (chain G) [Energy production and conversion].
----------------------------------------------------
candidate #241:	b0176
likelihood ratios: Total 1.9e+06; Clust 4.1,5.8,18.5; BLAST 11.3,2.2,4.3; KEGG ,,; ExprEco 3.0,4.2,4.8; ExprSce ,,; FusE2 1.0,0.9,0.7; FusE5 ,,; FusE10 ,,;
gene name: b0176	 (NP_414718)	gi: 16128169	length: 450aa
description: membrane-associated protease [Escherichia coli K12].
coverage: Archaea[2e-12] Bacteria[0.0] Eukaryota[1e-68]
conserved domains: (Evalue, description)
	9e-44	COG0750, COG0750, Predicted membrane-associated Zn-dependent proteases 1 [Cell envelope biogenesis, outer membrane].
	1e-21	pfam02163, Peptidase_M50, Peptidase family M50..
	4e-19	cd00989, PDZ_metalloprotease, PDZ domain of bacterial and plant zinc metalloprotases, presumably membrane-associated or integral membrane proteases, which may be involved in signalling and regulatory mechanisms. May be responsible for substrate recognition and/or binding, as most PDZ domains bind C-terminal polypeptides, and binding to internal (non-C-terminal) polypeptides and even to lipids has been demonstrated. In this subfamily of protease-associated PDZ domains a C-terminal beta-strand forms the peptide-binding groove base, a circular permutation with respect to PDZ domains found in Eumetazoan signaling proteins..
----------------------------------------------------
candidate #242:	b3533
likelihood ratios: Total 1.9e+06; Clust 1.6,2.7,1.6; BLAST 1.4,2.1,1.7; KEGG ,,; ExprEco 1.4,10.4,1.7; ExprSce ,,; FusE2 28.9,28.9,2.6; FusE5 ,,; FusE10 ,,;
gene name: b3533	 (NP_417990)	gi: 49176367	length: 888aa
description: putative cellulose synthase [Escherichia coli K12].
coverage: Archaea[9e-25] Bacteria[0.0] Eukaryota[3e-34]
conserved domains: (Evalue, description)
	2e-57	COG1215, COG1215, Glycosyltransferases, probably involved in cell wall biogenesis [Cell envelope biogenesis, outer membrane].
	5e-15	pfam00535, Glycos_transf_2, Glycosyl transferase. Diverse family, transferring sugar from UDP-glucose, UDP-N-acetyl- galactosamine, GDP-mannose or CDP-abequose, to a range of substrates including cellulose, dolichol phosphate and teichoic acids..
	9e-14	pfam03552, Cellulose_synt, Cellulose synthase. Cellulose, an aggregate of unbranched polymers of beta-1,4-linked glucose residues, is the major component of wood and thus paper, and is synthesised by plants, most algae, some bacteria and fungi, and even some animals. The genes that synthesise cellulose in higher plants differ greatly from the well-characterized genes found in Acetobacter and Agrobacterium sp. More correctly designated as 'cellulose synthase catalytic subunits', plant cellulose synthase (CesA) proteins are integral membrane proteins, approximately 1,000 amino acids in length. There are a number of highly conserved residues, including several motifs shown to be necessary for processive glycosyltransferase activity..
----------------------------------------------------
candidate #243:	b4180
likelihood ratios: Total 1.8e+06; Clust 12.6,7.3,4.0; BLAST 72.1,2.4,2.5; KEGG ,,; ExprEco 1.0,1.2,1.3; ExprSce ,,; FusE2 2.7,2.7,1.0; FusE5 ,,; FusE10 ,,;
gene name: b4180	 (NP_418601)	gi: 16132002	length: 243aa
description: Gm2251 methyltransferase of 23S rRNA [Escherichia coli K12].
coverage: Archaea[2e-18] Bacteria[1e-133] Eukaryota[1e-17]
conserved domains: (Evalue, description)
	1e-70	COG0566, SpoU, rRNA methylases [Translation, ribosomal structure and biogenesis].
	1e-39	pfam00588, SpoU_methylase, SpoU rRNA Methylase family. This family of proteins probably use S-AdoMet. .
----------------------------------------------------
candidate #244:	b2231
likelihood ratios: Total 1.8e+06; Clust 21.3,6.7,11.9; BLAST 20.2,1.7,4.5; KEGG ,,; ExprEco 1.7,1.2,4.4; ExprSce ,,; FusE2 1.0,0.9,0.8; FusE5 ,,; FusE10 ,,;
gene name: b2231	 (NP_416734)	gi: 16130166	length: 875aa
description: DNA gyrase, subunit A, type II topoisomerase [Escherichia coli K12].
coverage: Archaea[0.0] Bacteria[0.0] Eukaryota[0.0]
conserved domains: (Evalue, description)
	0.0	cd00187, TOP4c, DNA Topoisomerase, subtype IIA; domain A'; bacterial DNA topoisomerase IV (C subunit, ParC), bacterial DNA gyrases (A subunit, GyrA),mammalian DNA toposiomerases II. DNA topoisomerases are essential enzymes that regulate the conformational changes in DNA topology by catalysing the concerted breakage and rejoining of DNA strands during normal cellular growth..
	0.0	pfam00521, DNA_topoisoIV, DNA gyrase/topoisomerase IV, subunit A..
	0.0	COG0188, GyrA, Type IIA topoisomerase (DNA gyrase/topo II, topoisomerase IV), A subunit [DNA replication, recombination, and repair].
	1e-173	smart00434, TOP4c, DNA Topoisomerase IV; Bacterial DNA topoisomerase IV, GyrA, ParC .
----------------------------------------------------
candidate #245:	b3175
likelihood ratios: Total 1.8e+06; Clust 4.5,5.8,10.5; BLAST 2.0,1.9,2.6; KEGG ,,; ExprEco 2.4,2.0,1.6; ExprSce ,,; FusE2 3.4,3.4,7.2; FusE5 ,,; FusE10 ,,;
gene name: b3175	 (NP_417642)	gi: 16131065	length: 110aa
description: preprotein translocase, membrane component, transport across inner membrane (General Secretory Pathway) [Escherichia coli K12].
coverage: Bacteria[4e-55]
conserved domains: (Evalue, description)
	2e-17	pfam03840, SecG, Preprotein translocase SecG subunit..
	3e-17	COG1314, SecG, Preprotein translocase subunit SecG [Intracellular trafficking and secretion].
----------------------------------------------------
candidate #246:	b0026
likelihood ratios: Total 1.8e+06; Clust 5.3,4.7,7.4; BLAST 19.7,8.9,2.5; KEGG ,,; ExprEco 2.6,1.8,10.3; ExprSce ,,; FusE2 1.0,0.7,0.6; FusE5 ,,; FusE10 ,,;
gene name: b0026	 (NP_414567)	gi: 16128020	length: 938aa
description: isoleucine tRNA synthetase [Escherichia coli K12].
coverage: Archaea[1e-125] Bacteria[0.0] Eukaryota[0.0]
conserved domains: (Evalue, description)
	0.0	COG0060, IleS, Isoleucyl-tRNA synthetase [Translation, ribosomal structure and biogenesis].
	0.0	pfam00133, tRNA-synt_1, tRNA synthetases class I (I, L, M and V). Other tRNA synthetase sub-families are too dissimilar to be included..
	0.0	cd00818, IleRS_core, This is the catalytic core domain of isoleucine amino-acyl tRNA synthetases (IleRS) . This class I enzyme is a monomer, which aminoacylates the 2'-OH of the nucleotide at the 3' of the appropriate tRNA. The core domain is based on the Rossman fold and is responsible for the ATP-dependent formation of the enzyme bound aminoacyl-adenylate. It contains the characteristic class I HIGH and KMSKS motifs, which are involved in ATP binding. IleRS has an insertion in the core domain, which is subject to both deletions and rearrangements. This editing region hydrolyzes mischarged cognate tRNAs and thus prevents the incorporation of chemically similar amino acids..
	1e-112	COG0525, ValS, Valyl-tRNA synthetase [Translation, ribosomal structure and biogenesis].
	1e-108	cd00668, Ile_Leu_Val_MetRS_core, This is the catalytic core domain of isoleucyl, leucyl, valyl and methioninyl tRNA synthetases. These class I enzymes are all monomers. However, in some species, MetRS functions as a homodimer, as a result of an additional C-terminal domain. These enzymes aminoacylate the 2'-OH of the nucleotide at the 3' of the appropriate tRNA. The core domain is based on the Rossman fold and is responsible for the ATP-dependent formation of the enzyme bound aminoacyl-adenylate. It contains the characteristic class I HIGH and KMSKS motifs, which are involved in ATP binding. Enzymes in this subfamily share an insertion in the core domain, which is subject to both deletions and rearrangements. This editing region hydrolyzes mischarged cognate tRNAs and thus prevents the incorporation of chemically similar amino acids. MetRS has a significantly shorter insertion, which lacks the editing function..
	2e-80	cd00817, ValRS_core, This is the catalytic core domain of valine amino-acyl tRNA synthetases (ValRS) . This enzyme is a monomer, which aminoacylates the 2'-OH of the nucleotide at the 3' of the appropriate tRNA. The core domain is based on the Rossman fold and is responsible for the ATP-dependent formation of the enzyme bound aminoacyl-adenylate. It contains the characteristic class I HIGH and KMSKS motifs, which are involved in ATP binding. ValRS has an insertion in the core domain, which is subject to both deletions and rearrangements. This editing region hydrolyzes mischarged cognate tRNAs and thus prevents the incorporation of chemically similar amino acids..
	5e-41	COG0495, LeuS, Leucyl-tRNA synthetase [Translation, ribosomal structure and biogenesis].
	2e-21	cd00812, LeuRS_core, This is the catalytic core domain of leucyl tRNA synthetase (LeuRS). This class I enzyme is a monomer, which aminoacylates the 2'-OH of the nucleotide at the 3' of the appropriate tRNA. The core domain is based on the Rossman fold and is responsible for the ATP-dependent formation of the enzyme bound aminoacyl-adenylate. It contains the characteristic class I HIGH and KMSKS motifs, which are involved in ATP binding. In Aquifex aeolicus, the gene encoding LeuRS is split in two, just before the KMSKS motif. Consequently, LeuRS is a heterodimer, which likely superimposes with the LeuRS monomer found in most other organisms. LeuRS has an insertion in the core domain, which is subject to both deletions and rearrangements and thus differs between prokaryotic LeuRS and archaeal/eukaryotic LeuRS. This editing region hydrolyzes mischarged cognate tRNAs and thus prevents the incorporation of chemically similar amino acids..
	2e-16	COG0143, MetG, Methionyl-tRNA synthetase [Translation, ribosomal structure and biogenesis].
	6e-15	cd00802, class_I_aaRS_core, Class I amino acyl-tRNA synthetase (aaRS) catalytic core domain. These enzymes are mostly monomers, which aminoacylate the 2'-OH of the nucleotide at the 3' of the appropriate tRNA. The core domain is based on the Rossman fold and is responsible for the ATP-dependent formation of the enzyme bound aminoacyl-adenylate. It contains the characteristic class I HIGH and KMSKS motifs, which are involved in ATP binding..
	9e-15	cd00814, MetRS_core, This is the catalytic core domain of methionine tRNA synthetase (MetRS). This class I enzyme aminoacylates the 2'-OH of the nucleotide at the 3' of the appropriate tRNA. MetRS, which consists of the core domain and a anti-codon binding domain functions as a monomer. However, in some species, the anti-codon binding domain is followed by an EMAP domain. In this case, MetRS functions as a homodimer. The core domain is based on the Rossman fold and is responsible for the ATP-dependent formation of the enzyme bound aminoacyl-adenylate. It contains the characteristic class I HIGH and KMSKS motifs, which are involved in ATP binding. As a result of a deletion event, MetRS has a significantly shorter core domain insertion that IleRS, ValRS, and LeuR. Consequently, the MetRS insertion lacks the editing function..
	3e-13	cd00816, LeuRS_core_euk_arch, This is the catalytic core domain of archaeal/eukaryotic leucyl tRNA synthetase (LeuRS). This class I enzyme is a monomer, which aminoacylates the 2'-OH of the nucleotide at the 3' of the appropriate tRNA. The core domain is based on the Rossman fold and is responsible for the ATP-dependent formation of the enzyme bound aminoacyl-adenylate. It contains the characteristic class I HIGH and KMSKS motifs, which are involved in ATP binding. LeuRS has an insertion in the core domain, which is subject to both deletions and rearrangements and thus differs between prokaryotic LeuRS and archaeal/eukaryotic LeuRS. This editing region hydrolyzes mischarged cognate tRNAs and thus prevents the incorporation of chemically similar amino acids..
	6e-11	COG0215, CysS, Cysteinyl-tRNA synthetase [Translation, ribosomal structure and biogenesis].
----------------------------------------------------
candidate #247:	b2254
likelihood ratios: Total 1.7e+06; Clust 3.4,2.4,3.4; BLAST 10.3,38.2,11.4; KEGG ,,; ExprEco 3.9,1.9,2.9; ExprSce ,,; FusE2 1.0,0.9,0.7; FusE5 ,,; FusE10 ,,;
gene name: b2254	 (NP_416757)	gi: 16130189	length: 322aa
description: putative sugar transferase [Escherichia coli K12].
coverage: Archaea[3e-46] Bacteria[0.0] Eukaryota[3e-19]
conserved domains: (Evalue, description)
	3e-23	COG0463, WcaA, Glycosyltransferases involved in cell wall biogenesis [Cell envelope biogenesis, outer membrane].
	2e-21	pfam00535, Glycos_transf_2, Glycosyl transferase. Diverse family, transferring sugar from UDP-glucose, UDP-N-acetyl- galactosamine, GDP-mannose or CDP-abequose, to a range of substrates including cellulose, dolichol phosphate and teichoic acids..
----------------------------------------------------
candidate #248:	b2514
likelihood ratios: Total 1.7e+06; Clust 14.6,9.3,14.4; BLAST 14.5,3.6,3.6; KEGG ,,; ExprEco 2.3,1.7,1.6; ExprSce ,,; FusE2 1.0,0.9,0.8; FusE5 ,,; FusE10 ,,;
gene name: b2514	 (NP_417009)	gi: 16130439	length: 424aa
description: histidine tRNA synthetase [Escherichia coli K12].
coverage: Archaea[1e-50] Bacteria[0.0] Eukaryota[5e-97]
conserved domains: (Evalue, description)
	1e-150	COG0124, HisS, Histidyl-tRNA synthetase [Translation, ribosomal structure and biogenesis].
	2e-87	cd00773, HisRS-like_core, Class II Histidinyl-tRNA synthetase (HisRS)-like catalytic core domain. HisRS is a homodimer. It is responsible for the attachment of histidine to the 3' OH group of ribose of the appropriate tRNA. This domain is primarily responsible for ATP-dependent formation of the enzyme bound aminoacyl-adenylate. Class II assignment is based upon its structure and the presence of three characteristic sequence motifs. This domain is also found at the C-terminus of eukaryotic GCN2 protein kinase and at the N-terminus of the ATP phosphoribosyltransferase accessory subunit, HisZ. HisZ along with HisG catalyze the first reaction in histidine biosynthesis. HisZ is found only in a subset of bacteria and differs from HisRS in lacking a C-terminal anti-codon binding domain..
	1e-34	cd00670, Gly_His_Pro_Ser_Thr_tRS_core, Gly_His_Pro_Ser_Thr_tRNA synthetase class II core domain. This domain is the core catalytic domain of tRNA synthetases of the subgroup containing glycyl, histidyl, prolyl, seryl and threonyl tRNA synthetases. It is primarily responsible for ATP-dependent formation of the enzyme bound aminoacyl-adenylate. These enzymes belong to class II aminoacyl-tRNA synthetases (aaRS) based upon their structure and the presence of three characteristic sequence motifs in the core domain. This domain is also found at the C-terminus of eukaryotic GCN2 protein kinase and at the N-terminus of the ATP phosphoribosyltransferase accessory subunit, HisZ and the accessory subunit of mitochondrial polymerase gamma (Pol gamma b) . Most class II tRNA synthetases are dimers, with this subgroup consisting of mostly homodimers. These enzymes attach a specific amino acid to the 3' OH group of ribose of the appropriate tRNA..
	1e-31	pfam00587, tRNA-synt_2b, tRNA synthetase class II core domain (G, H, P, S and T). Other tRNA synthetase sub-families are too dissimilar to be included. This domain is the core catalytic domain of tRNA synthetases and includes glycyl, histidyl, prolyl, seryl and threonyl tRNA synthetases..
	3e-29	COG3705, HisZ, ATP phosphoribosyltransferase involved in histidine biosynthesis [Amino acid transport and metabolism].
	2e-28	cd00768, class_II_aaRS-like_core, Class II tRNA amino-acyl synthetase-like catalytic core domain. Class II amino acyl-tRNA synthetases (aaRS) share a common fold and generally attach an amino acid to the 3' OH of ribose of the appropriate tRNA. PheRS is an exception in that it attaches the amino acid at the 2'-OH group, like class I aaRSs. These enzymes are usually homodimers. This domain is primarily responsible for ATP-dependent formation of the enzyme bound aminoacyl-adenylate. The substrate specificity of this reaction is further determined by additional domains. Intererestingly, this domain is also found is asparagine synthase A (AsnA), in the accessory subunit of mitochondrial polymerase gamma and in the bacterial ATP phosphoribosyltransferase regulatory subunit HisZ..
	4e-11	pfam03129, HGTP_anticodon, Anticodon binding domain. This domain is found in histidyl, glycyl, threonyl and prolyl tRNA synthetases; it is probably the anticodon binding domain..
----------------------------------------------------
candidate #249:	b2728
likelihood ratios: Total 1.7e+06; Clust 1.3,1.3,2.7; BLAST 1.4,1.8,1.3; KEGG ,,; ExprEco 11.0,4.3,3.6; ExprSce ,,; FusE2 14.8,14.8,3.1; FusE5 ,,; FusE10 ,,;
gene name: b2728	 (NP_417208)	gi: 16130635	length: 90aa
description: hydrogenase expression/formation protein [Escherichia coli K12].
coverage: Archaea[9e-10] Bacteria[2e-46]
conserved domains: (Evalue, description)
	2e-21	COG0298, HypC, Hydrogenase maturation factor [Posttranslational modification, protein turnover, chaperones].
	2e-21	pfam01455, HupF_HypC, HupF/HypC family..
----------------------------------------------------
candidate #250:	b3733
likelihood ratios: Total 1.7e+06; Clust 12.2,10.7,4.7; BLAST 8.2,8.5,2.1; KEGG ,,; ExprEco 1.6,2.7,1.4; ExprSce ,,; FusE2 1.5,1.5,1.4; FusE5 ,,; FusE10 ,,;
gene name: b3733	 (NP_418189)	gi: 16131601	length: 287aa
description: membrane-bound ATP synthase, F1 sector, gamma-subunit [Escherichia coli K12].
coverage: Archaea[1e-13] Bacteria[1e-159] Eukaryota[5e-50]
conserved domains: (Evalue, description)
	1e-111	pfam00231, ATP-synt, ATP synthase..
	1e-108	COG0224, AtpG, F0F1-type ATP synthase, gamma subunit [Energy production and conversion].
----------------------------------------------------
candidate #251:	b1719
likelihood ratios: Total 1.7e+06; Clust 13.1,23.2,11.1; BLAST 21.5,5.9,4.1; KEGG ,,; ExprEco 2.2,1.1,1.1; ExprSce ,,; FusE2 1.0,0.8,0.4; FusE5 ,,; FusE10 ,,;
gene name: b1719	 (NP_416234)	gi: 16129675	length: 642aa
description: threonine tRNA synthetase [Escherichia coli K12].
coverage: Archaea[1e-141] Bacteria[0.0] Eukaryota[1e-142]
conserved domains: (Evalue, description)
	0.0	COG0441, ThrS, Threonyl-tRNA synthetase [Translation, ribosomal structure and biogenesis].
	1e-134	cd00771, ThrRS_core, Threonyl-tRNA synthetase (ThrRS) class II core catalytic domain. ThrRS is a homodimer. It is responsible for the attachment of threonine to the 3' OH group of ribose of the appropriate tRNA. This domain is primarily responsible for ATP-dependent formation of the enzyme bound aminoacyl-adenylate. Class II assignment is based upon its structure and the presence of three characteristic sequence motifs in the core domain..
	8e-55	cd00670, Gly_His_Pro_Ser_Thr_tRS_core, Gly_His_Pro_Ser_Thr_tRNA synthetase class II core domain. This domain is the core catalytic domain of tRNA synthetases of the subgroup containing glycyl, histidyl, prolyl, seryl and threonyl tRNA synthetases. It is primarily responsible for ATP-dependent formation of the enzyme bound aminoacyl-adenylate. These enzymes belong to class II aminoacyl-tRNA synthetases (aaRS) based upon their structure and the presence of three characteristic sequence motifs in the core domain. This domain is also found at the C-terminus of eukaryotic GCN2 protein kinase and at the N-terminus of the ATP phosphoribosyltransferase accessory subunit, HisZ and the accessory subunit of mitochondrial polymerase gamma (Pol gamma b) . Most class II tRNA synthetases are dimers, with this subgroup consisting of mostly homodimers. These enzymes attach a specific amino acid to the 3' OH group of ribose of the appropriate tRNA..
	6e-38	cd00768, class_II_aaRS-like_core, Class II tRNA amino-acyl synthetase-like catalytic core domain. Class II amino acyl-tRNA synthetases (aaRS) share a common fold and generally attach an amino acid to the 3' OH of ribose of the appropriate tRNA. PheRS is an exception in that it attaches the amino acid at the 2'-OH group, like class I aaRSs. These enzymes are usually homodimers. This domain is primarily responsible for ATP-dependent formation of the enzyme bound aminoacyl-adenylate. The substrate specificity of this reaction is further determined by additional domains. Intererestingly, this domain is also found is asparagine synthase A (AsnA), in the accessory subunit of mitochondrial polymerase gamma and in the bacterial ATP phosphoribosyltransferase regulatory subunit HisZ..
	2e-35	pfam00587, tRNA-synt_2b, tRNA synthetase class II core domain (G, H, P, S and T). Other tRNA synthetase sub-families are too dissimilar to be included. This domain is the core catalytic domain of tRNA synthetases and includes glycyl, histidyl, prolyl, seryl and threonyl tRNA synthetases..
	3e-24	COG0442, ProS, Prolyl-tRNA synthetase [Translation, ribosomal structure and biogenesis].
	3e-19	pfam03129, HGTP_anticodon, Anticodon binding domain. This domain is found in histidyl, glycyl, threonyl and prolyl tRNA synthetases; it is probably the anticodon binding domain..
	2e-12	cd00779, ProRS_core_prok, Prolyl-tRNA synthetase (ProRS) class II core catalytic domain. ProRS is a homodimer. It is responsible for the attachment of proline to the 3' OH group of ribose of the appropriate tRNA. This domain is primarily responsible for ATP-dependent formation of the enzyme bound aminoacyl-adenylate. Class II assignment is based upon its structure and the presence of three characteristic sequence motifs in the core domain. This subfamily contains the core domain of ProRS from prokaryotes and from the mitochondria of eukaryotes..
	3e-11	pfam02824, TGS, TGS domain. The TGS domain is named after ThrRS, GTPase, and SpoT. Interestingly, TGS domain was detected also at the amino terminus of the uridine kinase from the spirochaete Treponema pallidum (but not any other organism, including the related spirochaete Borrelia burgdorferi). TGS is a small domain that consists of ~50 amino acid residues and is predicted to possess a predominantly beta-sheet structure. There is no direct information on the functions of the TGS domain, but its presence in two types of regulatory proteins (the GTPases and guanosine polyphosphate phosphohydrolases/synthetases) suggests a ligand (most likely nucleotide)-binding, regulatory role..
----------------------------------------------------
candidate #252:	b0898
likelihood ratios: Total 1.7e+06; Clust 3.5,2.4,11.3; BLAST 3.3,15.4,1.8; KEGG ,,; ExprEco 4.4,2.6,2.1; ExprSce ,,; FusE2 4.0,2.4,0.9; FusE5 ,,; FusE10 ,,;
gene name: b0898	 (NP_415418)	gi: 16128865	length: 382aa
description: putative transport protein (MFS family) [Escherichia coli K12].
coverage: Archaea[1e-12] Bacteria[0.0]
----------------------------------------------------
candidate #253:	b1714
likelihood ratios: Total 1.6e+06; Clust 14.0,12.8,7.6; BLAST 26.4,6.5,4.1; KEGG ,,; ExprEco 1.7,1.3,1.1; ExprSce ,,; FusE2 1.0,0.9,0.8; FusE5 ,,; FusE10 ,,;
gene name: b1714	 (NP_416229)	gi: 16129670	length: 327aa
description: phenylalanine tRNA synthetase, alpha-subunit [Escherichia coli K12].
coverage: Archaea[1e-39] Bacteria[0.0] Eukaryota[2e-32]
conserved domains: (Evalue, description)
	1e-133	COG0016, PheS, Phenylalanyl-tRNA synthetase alpha subunit [Translation, ribosomal structure and biogenesis].
	6e-92	cd00496, PheRS_alpha_core, Phenylalanyl-tRNA synthetase (PheRS) alpha chain catalytic core domain. PheRS belongs to class II aminoacyl-tRNA synthetases (aaRS) based upon its structure and the presence of three characteristic sequence motifs. This domain is primarily responsible for ATP-dependent formation of the enzyme bound aminoacyl-adenylate. While class II aaRSs generally aminoacylate the 3'-OH ribose of the appropriate tRNA, PheRS is an exception in that it attaches the amino acid at the 2'-OH group, like class I aaRSs. PheRS is an alpha-2/ beta-2 tetramer..
	2e-84	pfam01409, tRNA-synt_2d, tRNA synthetases class II core domain (F). Other tRNA synthetase sub-families are too dissimilar to be included. This family includes only phenylalanyl-tRNA synthetases. This is the core catalytic domain..
	5e-24	pfam02912, Phe_tRNA-synt_N, Aminoacyl tRNA synthetase class II, N-terminal domain..
	3e-12	cd00768, class_II_aaRS-like_core, Class II tRNA amino-acyl synthetase-like catalytic core domain. Class II amino acyl-tRNA synthetases (aaRS) share a common fold and generally attach an amino acid to the 3' OH of ribose of the appropriate tRNA. PheRS is an exception in that it attaches the amino acid at the 2'-OH group, like class I aaRSs. These enzymes are usually homodimers. This domain is primarily responsible for ATP-dependent formation of the enzyme bound aminoacyl-adenylate. The substrate specificity of this reaction is further determined by additional domains. Intererestingly, this domain is also found is asparagine synthase A (AsnA), in the accessory subunit of mitochondrial polymerase gamma and in the bacterial ATP phosphoribosyltransferase regulatory subunit HisZ..
----------------------------------------------------
candidate #254:	b3347
likelihood ratios: Total 1.6e+06; Clust 2.6,4.5,2.1; BLAST 5.0,27.1,6.1; KEGG ,,; ExprEco 2.6,1.9,2.3; ExprSce ,,; FusE2 2.5,2.5,1.2; FusE5 ,,; FusE10 ,,;
gene name: b3347	 (NP_417806)	gi: 16131226	length: 270aa
description: FKBP-type peptidyl-prolyl cis-trans isomerase (rotamase) [Escherichia coli K12].
coverage: Bacteria[1e-148] Eukaryota[8e-21]
conserved domains: (Evalue, description)
	2e-58	COG0545, FkpA, FKBP-type peptidyl-prolyl cis-trans isomerases 1 [Posttranslational modification, protein turnover, chaperones].
	1e-27	pfam01346, FKBP_N, Domain amino terminal to FKBP-type peptidyl-prolyl isomerase. This family is only found at the amino terminus of pfam00254. This domain is of unknown function..
	4e-26	pfam00254, FKBP_C, FKBP-type peptidyl-prolyl cis-trans isomerase..
----------------------------------------------------
candidate #255:	b3186
likelihood ratios: Total 1.6e+06; Clust 177.4,4.4,4.3; BLAST 12.0,1.6,2.9; KEGG ,,; ExprEco 1.1,1.0,1.0; ExprSce ,,; FusE2 1.6,1.6,2.7; FusE5 ,,; FusE10 ,,;
gene name: b3186	 (NP_417653)	gi: 16131076	length: 103aa
description: 50S ribosomal subunit protein L21 [Escherichia coli K12].
coverage: Bacteria[8e-53] Eukaryota[4e-12]
conserved domains: (Evalue, description)
	7e-30	pfam00829, Ribosomal_L21p, Ribosomal prokaryotic L21 protein..
----------------------------------------------------
candidate #256:	b3984
likelihood ratios: Total 1.6e+06; Clust 5.9,6.3,3.6; BLAST 8.2,2.0,2.8; KEGG ,,; ExprEco 1.1,12.2,1.6; ExprSce ,,; FusE2 3.1,3.1,1.2; FusE5 ,,; FusE10 ,,;
gene name: b3984	 (NP_418411)	gi: 16131814	length: 234aa
description: 50S ribosomal subunit protein L1, regulates synthesis of L1 and L11 [Escherichia coli K12].
coverage: Archaea[7e-22] Bacteria[1e-124] Eukaryota[4e-53]
conserved domains: (Evalue, description)
	1e-72	pfam00687, Ribosomal_L1, Ribosomal protein L1p/L10e family. This family includes prokaryotic L1 and eukaryotic L10..
----------------------------------------------------
candidate #257:	b2771
likelihood ratios: Total 1.6e+06; Clust 1.3,1.2,1.4; BLAST 3.9,1.7,8.9; KEGG ,,; ExprEco 1.3,1.1,1.2; ExprSce ,,; FusE2 71.1,71.1,1.5; FusE5 ,,; FusE10 ,,;
gene name: b2771	 (NP_417251)	gi: 16130678	length: 469aa
description: putative benzoate transport protein (MFS family) [Escherichia coli K12].
coverage: Archaea[5e-51] Bacteria[0.0] Eukaryota[7e-28]
conserved domains: (Evalue, description)
	4e-37	pfam00083, Sugar_tr, Sugar (and other) transporter..
	4e-11	COG2814, AraJ, Arabinose efflux permease [Carbohydrate transport and metabolism].
----------------------------------------------------
candidate #258:	b3715
likelihood ratios: Total 1.6e+06; Clust 2.1,18.9,1.9; BLAST 4.6,11.8,1.7; KEGG ,,; ExprEco 1.2,1.6,1.2; ExprSce ,,; FusE2 6.6,6.6,2.0; FusE5 ,,; FusE10 ,,;
gene name: b3715	 (NP_418171)	gi: 16131583	length: 221aa
description: putative enzyme with a phophatase-like domain [Escherichia coli K12].
coverage: Archaea[9e-11] Bacteria[1e-126] Eukaryota[2e-13]
conserved domains: (Evalue, description)
	4e-41	COG0637, COG0637, Predicted phosphatase/phosphohexomutase [General function prediction only].
	1e-17	pfam00702, Hydrolase, haloacid dehalogenase-like hydrolase. This family are structurally different from the alpha/ beta hydrolase family (pfam00561). This family includes L-2-haloacid dehalogenase, epoxide hydrolases and phosphatases. The structure of the family consists of two domains. One is an inserted four helix bundle, which is the least well conserved region of the alignment. The rest of the fold is composed of the core alpha/beta domain..
	2e-17	COG0546, Gph, Predicted phosphatases [General function prediction only].
	3e-16	COG1011, COG1011, Predicted hydrolase (HAD superfamily) [General function prediction only].
----------------------------------------------------
candidate #259:	b0080
likelihood ratios: Total 1.6e+06; Clust 1.7,3.3,30.5; BLAST 2.7,11.0,10.6; KEGG ,,; ExprEco 2.0,6.2,2.8; ExprSce ,,; FusE2 1.0,0.9,0.9; FusE5 ,,; FusE10 ,,;
gene name: b0080	 (NP_414622)	gi: 16128073	length: 334aa
description: transcriptional regulator of the control of carbon and energy metabolism (GalR/LacI family) [Escherichia coli K12].
coverage: Bacteria[0.0] Eukaryota[3e-12]
conserved domains: (Evalue, description)
	3e-63	COG1609, PurR, Transcriptional regulators [Transcription].
	2e-19	smart00354, HTH_LACI, helix_turn _helix lactose operon repressor; .
	1e-14	pfam00532, Peripla_BP_1, Periplasmic binding proteins and sugar binding domain of the LacI family. This family includes the periplasmic binding proteins, and the LacI family transcriptional regulators. The periplasmic binding proteins are the primary receptors for chemotaxis and transport of many sugar based solutes. The LacI family of proteins consist of transcriptional regulators related to the lac repressor. In this case, generally the sugar binding domain binds a sugar which changes the DNA binding activity of the repressor domain (pfam00356)..
	2e-13	COG1879, RbsB, ABC-type sugar transport system, periplasmic component [Carbohydrate transport and metabolism].
----------------------------------------------------
candidate #260:	b1716
likelihood ratios: Total 1.6e+06; Clust 16.0,10.0,5.8; BLAST 10.1,1.8,2.1; KEGG ,,; ExprEco 43.5,1.5,1.9; ExprSce ,,; FusE2 1.1,0.7,0.4; FusE5 ,,; FusE10 ,,;
gene name: b1716	 (NP_416231)	gi: 16129672	length: 118aa
description: 50S ribosomal subunit protein L20, also posttranslational autoregulator [Escherichia coli K12].
coverage: Bacteria[2e-58] Eukaryota[3e-29]
conserved domains: (Evalue, description)
	1e-30	pfam00453, Ribosomal_L20, Ribosomal protein L20..
----------------------------------------------------
candidate #261:	b0605
likelihood ratios: Total 1.5e+06; Clust 22.4,10.9,4.4; BLAST 6.2,6.4,6.3; KEGG ,,; ExprEco 2.0,2.1,2.0; ExprSce ,,; FusE2 1.0,0.9,0.7; FusE5 ,,; FusE10 ,,;
gene name: b0605	 (NP_415138)	gi: 16128588	length: 187aa
description: alkyl hydroperoxide reductase, C22 subunit, thioredoxin-like, detoxification of hydroperoxides [Escherichia coli K12].
coverage: Archaea[3e-45] Bacteria[1e-105] Eukaryota[4e-34]
conserved domains: (Evalue, description)
	4e-64	COG0450, AhpC, Peroxiredoxin [Posttranslational modification, protein turnover, chaperones].
	2e-41	pfam00578, AhpC-TSA, AhpC/TSA family. This family contains proteins related to alkyl hydroperoxide reductase (AhpC) and thiol specific antioxidant (TSA). .
	2e-17	COG1225, Bcp, Peroxiredoxin [Posttranslational modification, protein turnover, chaperones].
----------------------------------------------------
candidate #262:	b0054
likelihood ratios: Total 1.5e+06; Clust 3.0,2.7,5.9; BLAST 2.0,1.9,4.1; KEGG ,,; ExprEco 4.0,6.5,9.6; ExprSce ,,; FusE2 1.2,0.7,9.3; FusE5 ,,; FusE10 ,,;
gene name: b0054	 (NP_414596)	gi: 16128048	length: 784aa
description: organic solvent tolerance [Escherichia coli K12].
coverage: Bacteria[0.0]
conserved domains: (Evalue, description)
	0.0	COG1452, Imp, Organic solvent tolerance protein OstA [Cell envelope biogenesis, outer membrane].
	3e-93	pfam04453, OstA_C, Organic solvent tolerance protein. Family involved in organic solvent tolerance in bacteria. The region contains several highly conserved, potentially catalytic, residues..
----------------------------------------------------
candidate #263:	b4171
likelihood ratios: Total 1.5e+06; Clust 9.7,7.9,4.2; BLAST 39.1,2.9,3.4; KEGG ,,; ExprEco 1.2,1.5,1.2; ExprSce ,,; FusE2 1.5,1.5,2.6; FusE5 ,,; FusE10 ,,;
gene name: b4171	 (NP_418592)	gi: 16131993	length: 316aa
description: delta(2)-isopentenylpyrophosphate tRNA-adenosine transferase [Escherichia coli K12].
coverage: Bacteria[1e-177] Eukaryota[9e-36]
conserved domains: (Evalue, description)
	1e-109	COG0324, MiaA, tRNA delta(2)-isopentenylpyrophosphate transferase [Translation, ribosomal structure and biogenesis].
	1e-101	pfam01715, IPPT, IPP transferase. This is a family of IPP transferases EC:2.5.1.8 also known as tRNA delta(2)-isopentenylpyrophosphate transferase. These enzymes modify both cytoplasmic and mitochondrial tRNAs at A(37) to give isopentenyl A(37)..
----------------------------------------------------
candidate #264:	b2480
likelihood ratios: Total 1.5e+06; Clust 17.3,14.3,9.6; BLAST 2.6,9.3,19.2; KEGG ,,; ExprEco 1.5,1.1,1.1; ExprSce ,,; FusE2 1.0,0.9,0.8; FusE5 ,,; FusE10 ,,;
gene name: b2480	 (NP_416975)	gi: 16130405	length: 156aa
description: bacterioferritin comigratory protein [Escherichia coli K12].
coverage: Archaea[2e-34] Bacteria[8e-89] Eukaryota[1e-26]
conserved domains: (Evalue, description)
	8e-60	COG1225, Bcp, Peroxiredoxin [Posttranslational modification, protein turnover, chaperones].
	1e-35	pfam00578, AhpC-TSA, AhpC/TSA family. This family contains proteins related to alkyl hydroperoxide reductase (AhpC) and thiol specific antioxidant (TSA). .
	4e-16	COG0450, AhpC, Peroxiredoxin [Posttranslational modification, protein turnover, chaperones].
	3e-13	COG2077, Tpx, Peroxiredoxin [Posttranslational modification, protein turnover, chaperones].
----------------------------------------------------
candidate #265:	b3863
likelihood ratios: Total 1.5e+06; Clust 5.5,7.6,4.4; BLAST 579.4,2.1,2.7; KEGG ,,; ExprEco 1.0,1.2,1.2; ExprSce ,,; FusE2 1.0,1.0,1.7; FusE5 ,,; FusE10 ,,;
gene name: b3863	 (NP_418300)	gi: 16131704	length: 928aa
description: DNA polymerase I, 3' --> 5' polymerase, 5' --> 3' and 3' --> 5' exonuclease [Escherichia coli K12].
coverage: Bacteria[0.0] Eukaryota[1e-90]
conserved domains: (Evalue, description)
	0.0	COG0749, PolA, DNA polymerase I - 3'-5' exonuclease and polymerase domains [DNA replication, recombination, and repair].
	1e-148	pfam00476, DNA_pol_A, DNA polymerase family A..
	2e-90	smart00475, 53EXOc, 5'-3' exonuclease; .
	2e-86	cd00008, 53EXOc, 5'-3' exonuclease; T5 type 5'-3' exonuclease domains may co-occur with DNA polymerase I (Pol I) domains, or be part of Pol I containing complexes. They digest dsDNA and ssDNA, releasing mono-,di- and tri-nucleotides, as well as oligonucleotides, and have also been reported to possess RNase H activity. Also called 5' nuclease family, involved in structure-specific cleavage of flaps formed by Pol I activity (similar to mammalian flap endonuclease I, FEN-1). A single nucleic acid strand may be threaded through the 5' nuclease enzyme before cleavage occurs. The domain binds two divalent metal ions which are necessary for activity..
	7e-84	smart00482, POLAc, DNA polymerase A domain; .
	4e-81	COG0258, Exo, 5'-3' exonuclease (including N-terminal domain of PolI) [DNA replication, recombination, and repair].
	6e-57	pfam02739, 5_3_exonuc_N, 5'-3' exonuclease, N-terminal resolvase-like domain..
	3e-35	pfam01612, 3_5_exonuc, 3'-5' exonuclease. This domain is responsible for the 3'-5' exonuclease proofreading activity of E. coli DNA polymerase I (polI) and other enzymes, it catalyses the hydrolysis of unpaired or mismatched nucleotides. This domain consists of the amino-terminal half of the Klenow fragment in E. coli polI it is also found in the Werner syndrome helicase (WRN), focus forming activity 1 protein (FFA-1) and ribonuclease D (RNase D). Werner syndrome is a human genetic disorder causing premature aging; the WRN protein has helicase activity in the 3'-5' direction. The FFA-1 protein is required for formation of a replication foci and also has helicase activity; it is a homologue of the WRN protein. RNase D is a 3'-5' exonuclease involved in tRNA processing. Also found in this family is the autoantigen PM/Scl thought to be involved in polymyositis-scleroderma overlap syndrome..
	2e-33	cd00007, 35EXOc, 3'-5' exonuclease. The 35EXOc domain is responsible for the 3'-5' exonuclease proofreading activity of prokaryotic DNA polymerase I (pol I) and other enzymes, it catalyses the hydrolysis of unpaired or mismatched nucleotides. This domain consists of the amino-terminal half of the Klenow fragment in E. coli pol I. 35EXOc is also found in the Werner syndrome helicase (WRN), focus forming activity 1 protein (FFA-1) and ribonuclease D (RNase D)..
	2e-27	smart00474, 35EXOc, 3'-5' exonuclease; 3\' -5' exonuclease proofreading domain present in DNA polymerase I, Werner syndrome helicase, RNase D and other enzymes .
	3e-16	cd00080, HhH2_motif, Helix-hairpin-helix class 2 (Pol1 family) motif. HhH2 domains are found in Rad2 family of prokaryotic and eukaryotic replication and repair nucleases, i.e., DNA polymerase I, Taq DNA polymerase, DNA repair protein Rad2 endonuclease, flap endonuclease, exonuclease I and IX, 5'-3' exonuclease and also bacteriophage Rnase H. These nucleases degrade RNA-DNA or DNA-DNA duplexes, or both and play essential roles in DNA duplication, repair, and recombination..
----------------------------------------------------
candidate #266:	b0890
likelihood ratios: Total 1.5e+06; Clust 12.2,9.3,7.3; BLAST 11.2,1.6,2.0; KEGG ,,; ExprEco 8.9,3.2,4.0; ExprSce ,,; FusE2 1.3,0.7,0.5; FusE5 ,,; FusE10 ,,;
gene name: b0890	 (NP_415410)	gi: 16128857	length: 1329aa
description: cell division protein [Escherichia coli K12].
coverage: Archaea[2e-06] Bacteria[0.0] Eukaryota[1e-161]
conserved domains: (Evalue, description)
	1e-152	COG1674, FtsK, DNA segregation ATPase FtsK/SpoIIIE and related proteins [Cell division and chromosome partitioning].
	9e-62	pfam01580, FtsK_SpoIIIE, FtsK/SpoIIIE family. FtsK has extensive sequence similarity to wide variety of proteins from prokaryotes and plasmids, termed the FtsK/SpoIIIE family. This domain contains a putative ATP binding P-loop motif. It is found in the FtsK cell division protein from E. coli and the stage III sporulation protein E SpoIIIE, which has roles in regulation of prespore specific gene expression in B. subtilis. A mutation in FtsK causes a temperature sensitive block in cell division and it is involved in peptidoglycan synthesis or modification. The SpoIIIE protein is implicated in intercellular chromosomal DNA transfer..
----------------------------------------------------
candidate #267:	b3521
likelihood ratios: Total 1.4e+06; Clust 2.4,2.2,1.6; BLAST 1.6,1.9,1.4; KEGG ,,; ExprEco 4.2,4.8,3.6; ExprSce ,,; FusE2 15.0,15.0,2.7; FusE5 ,,; FusE10 ,,;
gene name: b3521	 (NP_417978)	gi: 16131393	length: 323aa
description: putative transcriptional regulator (LysR family) [Escherichia coli K12].
coverage: Archaea[4e-13] Bacteria[0.0] Eukaryota[1e-36]
conserved domains: (Evalue, description)
	6e-38	COG0583, LysR, Transcriptional regulator [Transcription].
	2e-27	pfam03466, LysR_substrate, LysR substrate binding domain. The structure of this domain is known and is similar to the periplasmic binding proteins..
	2e-12	pfam00126, HTH_1, Bacterial regulatory helix-turn-helix protein, lysR family..
----------------------------------------------------
candidate #268:	b3289
likelihood ratios: Total 1.4e+06; Clust 3.8,27.3,3.9; BLAST 8.4,5.0,2.9; KEGG ,,; ExprEco 1.3,2.0,2.2; ExprSce ,,; FusE2 1.4,1.4,2.4; FusE5 ,,; FusE10 ,,;
gene name: b3289	 (NP_417747)	gi: 16131168	length: 429aa
description: 16S rRNA m5C967 methyltransferase [Escherichia coli K12].
coverage: Archaea[4e-44] Bacteria[0.0] Eukaryota[7e-38]
conserved domains: (Evalue, description)
	1e-100	COG0144, Sun, tRNA and rRNA cytosine-C5-methylases [Translation, ribosomal structure and biogenesis].
	6e-93	pfam01189, Nol1_Nop2_Sun, NOL1/NOP2/sun family..
	6e-39	cd00620, Methyltransferase_Sun, N-terminal RNA binding domain of the methyltransferase Sun. The rRNA-specific 5-methylcytidine transferase Sun, also known as RrmB or Fmu shares the RNA-binding non-catalytic domain with the transcription termination factor NusB. The precise biological role of this domain in Sun is unknown, although it is likely to be involved in sequence-specific RNA binding. The C-terminal methyltransferase domain of Sun has been shown to catalyze formation of m5C at position 967 of 16S rRNA in Escherichia coli..
	2e-27	pfam01029, NusB, NusB family. The NusB protein is involved in the regulation of rRNA biosynthesis by transcriptional antitermination..
	4e-22	cd00447, NusB_Sun, RNA binding domain of NusB (N protein-Utilization Substance B) and Sun (also known as RrmB or Fmu) proteins. This family includes two orthologous groups exemplified by the transcription termination factor NusB and the N-terminal domain of the rRNA-specific 5-methylcytidine transferase (m5C-methyltransferase) Sun. The NusB protein plays a key role in the regulation of ribosomal RNA biosynthesis in eubacteria by modulating the efficiency of transcriptional antitermination. NusB along with other Nus factors (NusA, NusE/S10 and NusG) forms the core complex with the boxA element of the nut site of the rRNA operons. These interactions help RNA polymerase to counteract polarity during transcription of rRNA operons and allow stable antitermination. The transcription antitermination system can be appropriated by some bacteriophages such as lambda, which use the system to switch between the lysogenic and lytic modes of phage propagation. The m5C-methyltransferase Sun shares the N-terminal non-catalytic RNA-binding domain with NusB..
----------------------------------------------------
candidate #269:	b3297
likelihood ratios: Total 1.4e+06; Clust 11.9,5.4,3.5; BLAST 5.8,6.4,2.9; KEGG ,,; ExprEco 2.2,2.5,1.7; ExprSce ,,; FusE2 1.6,1.6,2.4; FusE5 ,,; FusE10 ,,;
gene name: b3297	 (NP_417756)	gi: 16131176	length: 129aa
description: 30S ribosomal subunit protein S11 [Escherichia coli K12].
coverage: Archaea[6e-22] Bacteria[2e-69] Eukaryota[2e-38]
conserved domains: (Evalue, description)
	4e-49	COG0100, RpsK, Ribosomal protein S11 [Translation, ribosomal structure and biogenesis].
	2e-40	pfam00411, Ribosomal_S11, Ribosomal protein S11..
----------------------------------------------------
candidate #270:	b2451
likelihood ratios: Total 1.4e+06; Clust 14.5,4.6,180.1; BLAST 1.4,1.5,7.7; KEGG ,,; ExprEco 2.5,1.8,1.6; ExprSce ,,; FusE2 1.0,1.0,1.0; FusE5 ,,; FusE10 ,,;
gene name: b2451	 (NP_416946)	gi: 16130376	length: 467aa
description: CPPZ-55 prophage; chaperonin in ethanolamine utilization [Escherichia coli K12].
coverage: Bacteria[0.0]
conserved domains: (Evalue, description)
	0.0	COG4819, EutA, Ethanolamine utilization protein, possible chaperonin protecting lyase from inhibition [Amino acid transport and metabolism].
	0.0	pfam06277, EutA, Ethanolamine utilisation protein EutA. This family consists of several bacterial EutA ethanolamine utilisation proteins. The EutA protein is thought to protect the lyase (EutBC) from inhibition by CNB12..
----------------------------------------------------
candidate #271:	b0451
likelihood ratios: Total 1.4e+06; Clust 9.6,3.7,3.0; BLAST 3.1,2.7,5.6; KEGG ,,; ExprEco 2.6,3.0,3.1; ExprSce ,,; FusE2 1.2,0.7,12.8; FusE5 ,,; FusE10 ,,;
gene name: b0451	 (NP_414985)	gi: 16128436	length: 428aa
description: probable ammonium transporter [Escherichia coli K12].
coverage: Archaea[1e-95] Bacteria[0.0] Eukaryota[1e-73]
conserved domains: (Evalue, description)
	7e-93	pfam00909, Ammonium_transp, Ammonium Transporter Family..
----------------------------------------------------
candidate #272:	b3203
likelihood ratios: Total 1.4e+06; Clust 4.0,3.8,3.9; BLAST 6.6,2.1,2.1; KEGG ,,; ExprEco 1.4,3.1,1.5; ExprSce ,,; FusE2 11.1,11.1,1.1; FusE5 ,,; FusE10 ,,;
gene name: b3203	 (NP_417670)	gi: 16131093	length: 95aa
description: probable sigma-54 modulation protein [Escherichia coli K12].
coverage: Bacteria[1e-47]
conserved domains: (Evalue, description)
	6e-29	pfam02482, Ribosomal_S30AE, Sigma 54 modulation protein / S30EA ribosomal protein. This Pfam family contains the sigma-54 modulation protein family and the S30AE family of ribosomal proteins which includes the light- repressed protein (lrtA)..
	3e-24	COG1544, COG1544, Ribosome-associated protein Y (PSrp-1) [Translation, ribosomal structure and biogenesis].
----------------------------------------------------
candidate #273:	b2837
likelihood ratios: Total 1.3e+06; Clust 2.4,2.6,1.9; BLAST 2.4,3.0,12.7; KEGG ,,; ExprEco 10.4,4.2,5.7; ExprSce ,,; FusE2 1.5,1.5,2.2; FusE5 ,,; FusE10 ,,;
gene name: b2837	 (NP_417314)	gi: 16130741	length: 343aa
description: repressor of galETK operon [Escherichia coli K12].
coverage: Bacteria[0.0] Eukaryota[1e-35]
conserved domains: (Evalue, description)
	1e-90	COG1609, PurR, Transcriptional regulators [Transcription].
	8e-23	pfam00532, Peripla_BP_1, Periplasmic binding proteins and sugar binding domain of the LacI family. This family includes the periplasmic binding proteins, and the LacI family transcriptional regulators. The periplasmic binding proteins are the primary receptors for chemotaxis and transport of many sugar based solutes. The LacI family of proteins consist of transcriptional regulators related to the lac repressor. In this case, generally the sugar binding domain binds a sugar which changes the DNA binding activity of the repressor domain (pfam00356)..
	3e-22	smart00354, HTH_LACI, helix_turn _helix lactose operon repressor; .
	2e-15	COG1879, RbsB, ABC-type sugar transport system, periplasmic component [Carbohydrate transport and metabolism].
----------------------------------------------------
candidate #274:	b3961
likelihood ratios: Total 1.3e+06; Clust 1.9,3.4,3.4; BLAST 4.4,2.2,1.5; KEGG ,,; ExprEco 3.1,6.7,7.8; ExprSce ,,; FusE2 4.6,4.6,1.2; FusE5 ,,; FusE10 ,,;
gene name: b3961	 (NP_418396)	gi: 16131799	length: 305aa
description: activator, hydrogen peroxide-inducible genes [Escherichia coli K12].
coverage: Archaea[2e-13] Bacteria[1e-173] Eukaryota[2e-21]
conserved domains: (Evalue, description)
	4e-42	COG0583, LysR, Transcriptional regulator [Transcription].
	2e-37	pfam03466, LysR_substrate, LysR substrate binding domain. The structure of this domain is known and is similar to the periplasmic binding proteins..
	4e-15	pfam00126, HTH_1, Bacterial regulatory helix-turn-helix protein, lysR family..
----------------------------------------------------
candidate #275:	b4143
likelihood ratios: Total 1.3e+06; Clust 19.9,18.2,4.5; BLAST 3.9,16.4,1.9; KEGG ,,; ExprEco 1.0,1.2,1.1; ExprSce ,,; FusE2 1.5,1.5,2.2; FusE5 ,,; FusE10 ,,;
gene name: b4143	 (NP_418567)	gi: 16131968	length: 548aa
description: GroEL, chaperone Hsp60, peptide-dependent ATPase, heat shock protein [Escherichia coli K12].
coverage: Archaea[1e-153] Bacteria[0.0] Eukaryota[0.0]
conserved domains: (Evalue, description)
	1e-141	COG0459, GroL, Chaperonin GroEL (HSP60 family) [Posttranslational modification, protein turnover, chaperones].
	1e-101	pfam00118, Cpn60_TCP1, TCP-1/cpn60 chaperonin family. This family includes members from the HSP60 chaperone family and the TCP-1 (T-complex protein) family..
----------------------------------------------------
candidate #276:	b1247
likelihood ratios: Total 1.3e+06; Clust 4.3,2.4,3.5; BLAST 8.1,35.0,10.2; KEGG ,,; ExprEco 4.6,2.6,2.5; ExprSce ,,; FusE2 1.0,0.8,0.5; FusE5 ,,; FusE10 ,,;
gene name: b1247	 (NP_415763)	gi: 16129208	length: 334aa
description: homolog of Salmonella ATP-binding protein of oligopeptide ABC transport system [Escherichia coli K12].
coverage: Archaea[2e-89] Bacteria[0.0] Eukaryota[2e-29]
conserved domains: (Evalue, description)
	1e-126	COG4608, AppF, ABC-type oligopeptide transport system, ATPase component [Amino acid transport and metabolism].
	8e-98	COG0444, DppD, ABC-type dipeptide/oligopeptide/nickel transport system, ATPase component [Amino acid transport and metabolism / Inorganic ion transport and metabolism].
	4e-97	COG1123, COG1123, ATPase components of various ABC-type transport systems, contain duplicated ATPase [General function prediction only].
	5e-88	COG4172, COG4172, ABC-type uncharacterized transport system, duplicated ATPase component [General function prediction only].
	2e-79	COG1124, DppF, ABC-type dipeptide/oligopeptide/nickel transport system, ATPase component [Amino acid transport and metabolism / Inorganic ion transport and metabolism].
	2e-56	COG4167, SapF, ABC-type antimicrobial peptide transport system, ATPase component [Defense mechanisms].
	3e-54	cd00267, ABC_ATPase, ABC (ATP-binding cassette) transporter nucleotide-binding domain; ABC transporters are a large family of proteins involved in the transport of a wide variety of different compounds, like sugars, ions, peptides and more complex organic molecules. The nucleotide binding domain shows the highest similarity between all members of the family. ABC transporters are a subset of nucleotide hydrolases that contain a signature motif, Q-loop, and H-loop/switch region in addition to the Walker A motif/P-loop andWalker B motif commonly found in a number of ATP- and GTP-binding and hydrolyzing proteins..
	1e-53	COG1135, AbcC, ABC-type metal ion transport system, ATPase component [Inorganic ion transport and metabolism].
	3e-49	COG4170, SapD, ABC-type antimicrobial peptide transport system, ATPase component [Defense mechanisms].
	1e-47	COG1126, GlnQ, ABC-type polar amino acid transport system, ATPase component [Amino acid transport and metabolism].
	7e-45	COG3842, PotA, ABC-type spermidine/putrescine transport systems, ATPase components [Amino acid transport and metabolism].
	1e-44	COG1127, Ttg2A, ABC-type transport system involved in resistance to organic solvents, ATPase component [Secondary metabolites biosynthesis, transport, and catabolism].
	3e-43	pfam00005, ABC_tran, ABC transporter. ABC transporters for a large family of proteins responsible for translocation of a variety of compounds across biological membranes. ABC transporters are the largest family of proteins in many completely sequenced bacteria. ABC transporters are composed of two copies of this domain and two copies of a transmembrane domain pfam00664. These four domains may belong to a single polypeptide, or belong in different polypeptide chains..
	3e-43	COG1125, OpuBA, ABC-type proline/glycine betaine transport systems, ATPase components [Amino acid transport and metabolism].
	4e-43	COG3839, MalK, ABC-type sugar transport systems, ATPase components [Carbohydrate transport and metabolism].
	4e-41	COG1136, SalX, ABC-type antimicrobial peptide transport system, ATPase component [Defense mechanisms].
	3e-40	COG4175, ProV, ABC-type proline/glycine betaine transport system, ATPase component [Amino acid transport and metabolism].
	2e-39	COG1116, TauB, ABC-type nitrate/sulfonate/bicarbonate transport system, ATPase component [Inorganic ion transport and metabolism].
	2e-39	COG4107, PhnK, ABC-type phosphonate transport system, ATPase component [Inorganic ion transport and metabolism].
	1e-38	COG1131, CcmA, ABC-type multidrug transport system, ATPase component [Defense mechanisms].
	3e-37	COG1118, CysA, ABC-type sulfate/molybdate transport systems, ATPase component [Inorganic ion transport and metabolism].
	1e-36	COG3638, COG3638, ABC-type phosphate/phosphonate transport system, ATPase component [Inorganic ion transport and metabolism].
	2e-36	COG1122, CbiO, ABC-type cobalt transport system, ATPase component [Inorganic ion transport and metabolism].
	1e-35	COG1129, MglA, ABC-type sugar transport system, ATPase component [Carbohydrate transport and metabolism].
	2e-35	COG4598, HisP, ABC-type histidine transport system, ATPase component [Amino acid transport and metabolism].
	3e-34	COG1117, PstB, ABC-type phosphate transport system, ATPase component [Inorganic ion transport and metabolism].
	2e-33	COG0411, LivG, ABC-type branched-chain amino acid transport systems, ATPase component [Amino acid transport and metabolism].
	5e-33	COG1120, FepC, ABC-type cobalamin/Fe3+-siderophores transport systems, ATPase components [Inorganic ion transport and metabolism / Coenzyme metabolism].
	2e-32	COG3845, COG3845, ABC-type uncharacterized transport systems, ATPase components [General function prediction only].
	2e-32	COG2884, FtsE, Predicted ATPase involved in cell division [Cell division and chromosome partitioning].
	2e-31	COG2274, SunT, ABC-type bacteriocin/lantibiotic exporters, contain an N-terminal double-glycine peptidase domain [Defense mechanisms].
	2e-30	COG1121, ZnuC, ABC-type Mn/Zn transport systems, ATPase component [Inorganic ion transport and metabolism].
	3e-29	COG4181, COG4181, Predicted ABC-type transport system involved in lysophospholipase L1 biosynthesis, ATPase component [Secondary metabolites biosynthesis, transport, and catabolism].
	5e-29	COG0410, LivF, ABC-type branched-chain amino acid transport systems, ATPase component [Amino acid transport and metabolism].
	6e-29	COG4988, CydD, ABC-type transport system involved in cytochrome bd biosynthesis, ATPase and permease components [Energy production and conversion / Posttranslational modification, protein turnover, chaperones].
	7e-29	COG4161, ArtP, ABC-type arginine transport system, ATPase component [Amino acid transport and metabolism].
	7e-28	COG1132, MdlB, ABC-type multidrug transport system, ATPase and permease components [Defense mechanisms].
	1e-27	COG4555, NatA, ABC-type Na+ transport system, ATPase component [Energy production and conversion / Inorganic ion transport and metabolism].
	1e-27	COG0396, SufC, ABC-type transport system involved in Fe-S cluster assembly, ATPase component [Posttranslational modification, protein turnover, chaperones].
	2e-26	COG4525, TauB, ABC-type taurine transport system, ATPase component [Inorganic ion transport and metabolism].
	3e-25	COG3840, ThiQ, ABC-type thiamine transport system, ATPase component [Coenzyme metabolism].
	4e-24	COG4987, CydC, ABC-type transport system involved in cytochrome bd biosynthesis, fused ATPase and permease components [Energy production and conversion / Posttranslational modification, protein turnover, chaperones].
	5e-24	COG4559, COG4559, ABC-type hemin transport system, ATPase component [Inorganic ion transport and metabolism].
	1e-23	COG4148, ModC, ABC-type molybdate transport system, ATPase component [Inorganic ion transport and metabolism].
	7e-23	COG4152, COG4152, ABC-type uncharacterized transport system, ATPase component [General function prediction only].
	1e-22	COG4778, PhnL, ABC-type phosphonate transport system, ATPase component [Inorganic ion transport and metabolism].
	1e-22	COG4619, COG4619, ABC-type uncharacterized transport system, ATPase component [General function prediction only].
	2e-22	COG4674, COG4674, Uncharacterized ABC-type transport system, ATPase component [General function prediction only].
	3e-22	COG0488, Uup, ATPase components of ABC transporters with duplicated ATPase domains [General function prediction only].
	8e-22	COG1101, PhnK, ABC-type uncharacterized transport system, ATPase component [General function prediction only].
	2e-21	COG4618, ArpD, ABC-type protease/lipase transport system, ATPase and permease components [General function prediction only].
	3e-21	COG4136, COG4136, ABC-type uncharacterized transport system, ATPase component [General function prediction only].
	4e-21	COG1137, YhbG, ABC-type (unclassified) transport system, ATPase component [General function prediction only].
	4e-20	COG4604, CeuD, ABC-type enterochelin transport system, ATPase component [Inorganic ion transport and metabolism].
	1e-19	COG4586, COG4586, ABC-type uncharacterized transport system, ATPase component [General function prediction only].
	2e-19	COG1134, TagH, ABC-type polysaccharide/polyol phosphate transport system, ATPase component [Carbohydrate transport and metabolism / Cell envelope biogenesis, outer membrane].
	3e-17	COG1245, COG1245, Predicted ATPase, RNase L inhibitor (RLI) homolog [General function prediction only].
	4e-17	COG5265, ATM1, ABC-type transport system involved in Fe-S cluster assembly, permease and ATPase components [Posttranslational modification, protein turnover, chaperones].
	7e-17	COG4178, COG4178, ABC-type uncharacterized transport system, permease and ATPase components [General function prediction only].
	1e-16	COG1119, ModF, ABC-type molybdenum transport system, ATPase component/photorepair protein PhrA [Inorganic ion transport and metabolism].
	5e-13	COG4615, PvdE, ABC-type siderophore export system, fused ATPase and permease components [Secondary metabolites biosynthesis, transport, and catabolism / Inorganic ion transport and metabolism].
	6e-13	COG4133, CcmA, ABC-type transport system involved in cytochrome c biogenesis, ATPase component [Posttranslational modification, protein turnover, chaperones].
----------------------------------------------------
candidate #277:	b0684
likelihood ratios: Total 1.2e+06; Clust 4.6,3.3,7.3; BLAST 7.1,2.1,3.1; KEGG ,,; ExprEco 5.3,8.1,5.8; ExprSce ,,; FusE2 1.0,1.0,1.0; FusE5 ,,; FusE10 ,,;
gene name: b0684	 (NP_415210)	gi: 16128660	length: 176aa
description: flavodoxin 1 [Escherichia coli K12].
coverage: Archaea[7e-11] Bacteria[1e-101]
conserved domains: (Evalue, description)
	7e-35	COG0716, FldA, Flavodoxins [Energy production and conversion].
	5e-17	pfam00258, Flavodoxin_1, Flavodoxin..
----------------------------------------------------
candidate #278:	b0783
likelihood ratios: Total 1.2e+06; Clust 6.0,3.8,6.6; BLAST 1.6,4.8,10.2; KEGG ,,; ExprEco 6.4,3.1,8.3; ExprSce ,,; FusE2 1.8,0.8,0.4; FusE5 ,,; FusE10 ,,;
gene name: b0783	 (NP_415304)	gi: 16128751	length: 161aa
description: molybdopterin biosynthesis protein C [Escherichia coli K12].
coverage: Archaea[1e-24] Bacteria[1e-85] Eukaryota[7e-38]
conserved domains: (Evalue, description)
	6e-56	cd01420, MoaC_PE, MoaC family, prokaryotic and eukaryotic. Members of this family are involved in molybdenum cofactor (Moco) biosynthesis, an essential cofactor of a diverse group of redox enzymes. MoaC, a small hexameric protein, converts, together with MoaA, a guanosine derivative to the precursor Z by inserting the carbon-8 of the purine between the 2' and 3' ribose carbon atoms, which is the first of three phases of Moco biosynthesis..
	6e-53	cd00528, MoaC, MoaC family. Members of this family are involved in molybdenum cofactor (Moco) biosynthesis, an essential cofactor of a diverse group of redox enzymes. MoaC, a small hexameric protein, converts, together with MoaA, a guanosine derivative to the precursor Z by inserting the carbon-8 of the purine between the 2' and 3' ribose carbon atoms, which is the first of three phases of Moco biosynthesis..
	1e-52	pfam01967, MoaC, MoaC family. Members of this family are involved in molybdenum cofactor biosynthesis. However their molecular function is not known..
	1e-32	cd01419, MoaC_A, MoaC family, archaeal. Members of this family are involved in molybdenum cofactor (Moco) biosynthesis, an essential cofactor of a diverse group of redox enzymes. MoaC, a small hexameric protein, converts, together with MoaA, a guanosine derivative to the precursor Z by inserting the carbon-8 of the purine between the 2' and 3' ribose carbon atoms, which is the first of three phases of Moco biosynthesis..
----------------------------------------------------
candidate #279:	b0640
likelihood ratios: Total 1.2e+06; Clust 301.0,3.5,5.5; BLAST 4.0,1.5,2.2; KEGG ,,; ExprEco 2.2,3.5,2.7; ExprSce ,,; FusE2 1.0,0.9,0.8; FusE5 ,,; FusE10 ,,;
gene name: b0640	 (NP_415173)	gi: 16128623	length: 343aa
description: DNA polymerase III, delta subunit [Escherichia coli K12].
coverage: Bacteria[0.0]
conserved domains: (Evalue, description)
	1e-134	pfam06144, DNA_pol3_delta, DNA polymerase III, delta subunit. DNA polymerase III, delta subunit (EC 2.7.7.7) is required for, along with delta' subunit, the assembly of the processivity factor beta(2) onto primed DNA in the DNA polymerase III holoenzyme-catalysed reaction. The delta subunit is also known as HolA..
	6e-72	COG1466, HolA, DNA polymerase III, delta subunit [DNA replication, recombination, and repair].
----------------------------------------------------
candidate #280:	b2460
likelihood ratios: Total 1.2e+06; Clust 1.9,2.0,27.8; BLAST 1.3,1.4,9.9; KEGG ,,; ExprEco 3.1,10.6,4.2; ExprSce ,,; FusE2 1.3,7.4,0.5; FusE5 ,,; FusE10 ,,;
gene name: b2460	 (NP_416955)	gi: 16130385	length: 233aa
description: putative regulator of ethanolamine utilization [Escherichia coli K12].
coverage: Bacteria[1e-129]
conserved domains: (Evalue, description)
	3e-73	COG4766, EutQ, Ethanolamine utilization protein [Amino acid transport and metabolism].
	4e-57	pfam06249, EutQ, Ethanolamine utilisation protein EutQ. The eut operon of Salmonella typhimurium encodes proteins involved in the cobalamin-dependent degradation of ethanolamine. The role of EutQ in this process is unclear..
----------------------------------------------------
candidate #281:	b3887
likelihood ratios: Total 1.2e+06; Clust 5.3,6.2,3.5; BLAST 9.4,8.5,6.0; KEGG ,,; ExprEco 1.5,2.7,1.5; ExprSce ,,; FusE2 1.3,1.3,2.2; FusE5 ,,; FusE10 ,,;
gene name: b3887	 (NP_418323)	gi: 16131727	length: 145aa
description: D-Tyr-tRNA(Tyr) deacylase [Escherichia coli K12].
coverage: Bacteria[2e-76] Eukaryota[2e-24]
conserved domains: (Evalue, description)
	7e-59	cd00563, Dtyr_deacylase, D-Tyrosyl-tRNAtyr deacylases; a class of tRNA-dependent hydrolases which are capable of hydrolyzing the ester bond of D-Tyrosyl-tRNA reducing the level of cellular D-Tyrosine while recycling the peptidyl-tRNA; found in bacteria and in eukaryotes but not in archea; beta barrel-like fold structure; forms homodimers in which two surface cavities serve as the active site for tRNA binding.
----------------------------------------------------
candidate #282:	b3352
likelihood ratios: Total 1.2e+06; Clust 3.3,6.4,3.7; BLAST 7.3,6.1,2.8; KEGG ,,; ExprEco 3.4,4.2,3.2; ExprSce ,,; FusE2 1.3,1.3,1.6; FusE5 ,,; FusE10 ,,;
gene name: b3352	 (NP_417811)	gi: 16131231	length: 637aa
description: putative ATP-binding component of a transport system [Escherichia coli K12].
coverage: Archaea[1e-22] Bacteria[0.0] Eukaryota[1e-109]
conserved domains: (Evalue, description)
	1e-158	COG0488, Uup, ATPase components of ABC transporters with duplicated ATPase domains [General function prediction only].
	1e-34	COG1123, COG1123, ATPase components of various ABC-type transport systems, contain duplicated ATPase [General function prediction only].
	2e-30	cd00267, ABC_ATPase, ABC (ATP-binding cassette) transporter nucleotide-binding domain; ABC transporters are a large family of proteins involved in the transport of a wide variety of different compounds, like sugars, ions, peptides and more complex organic molecules. The nucleotide binding domain shows the highest similarity between all members of the family. ABC transporters are a subset of nucleotide hydrolases that contain a signature motif, Q-loop, and H-loop/switch region in addition to the Walker A motif/P-loop andWalker B motif commonly found in a number of ATP- and GTP-binding and hydrolyzing proteins..
	8e-30	pfam00005, ABC_tran, ABC transporter. ABC transporters for a large family of proteins responsible for translocation of a variety of compounds across biological membranes. ABC transporters are the largest family of proteins in many completely sequenced bacteria. ABC transporters are composed of two copies of this domain and two copies of a transmembrane domain pfam00664. These four domains may belong to a single polypeptide, or belong in different polypeptide chains..
	4e-29	COG1245, COG1245, Predicted ATPase, RNase L inhibitor (RLI) homolog [General function prediction only].
	9e-28	COG4172, COG4172, ABC-type uncharacterized transport system, duplicated ATPase component [General function prediction only].
	5e-27	COG1131, CcmA, ABC-type multidrug transport system, ATPase component [Defense mechanisms].
	2e-24	COG1120, FepC, ABC-type cobalamin/Fe3+-siderophores transport systems, ATPase components [Inorganic ion transport and metabolism / Coenzyme metabolism].
	2e-23	COG1121, ZnuC, ABC-type Mn/Zn transport systems, ATPase component [Inorganic ion transport and metabolism].
	5e-23	COG1122, CbiO, ABC-type cobalt transport system, ATPase component [Inorganic ion transport and metabolism].
	6e-23	COG1134, TagH, ABC-type polysaccharide/polyol phosphate transport system, ATPase component [Carbohydrate transport and metabolism / Cell envelope biogenesis, outer membrane].
	8e-23	COG1127, Ttg2A, ABC-type transport system involved in resistance to organic solvents, ATPase component [Secondary metabolites biosynthesis, transport, and catabolism].
	5e-22	COG1129, MglA, ABC-type sugar transport system, ATPase component [Carbohydrate transport and metabolism].
	3e-20	COG2274, SunT, ABC-type bacteriocin/lantibiotic exporters, contain an N-terminal double-glycine peptidase domain [Defense mechanisms].
	4e-20	COG1124, DppF, ABC-type dipeptide/oligopeptide/nickel transport system, ATPase component [Amino acid transport and metabolism / Inorganic ion transport and metabolism].
	1e-19	COG3845, COG3845, ABC-type uncharacterized transport systems, ATPase components [General function prediction only].
	1e-18	COG3842, PotA, ABC-type spermidine/putrescine transport systems, ATPase components [Amino acid transport and metabolism].
	3e-18	COG4107, PhnK, ABC-type phosphonate transport system, ATPase component [Inorganic ion transport and metabolism].
	6e-18	COG1136, SalX, ABC-type antimicrobial peptide transport system, ATPase component [Defense mechanisms].
	7e-18	COG4559, COG4559, ABC-type hemin transport system, ATPase component [Inorganic ion transport and metabolism].
	7e-18	COG4152, COG4152, ABC-type uncharacterized transport system, ATPase component [General function prediction only].
	9e-18	COG4988, CydD, ABC-type transport system involved in cytochrome bd biosynthesis, ATPase and permease components [Energy production and conversion / Posttranslational modification, protein turnover, chaperones].
	1e-17	COG1116, TauB, ABC-type nitrate/sulfonate/bicarbonate transport system, ATPase component [Inorganic ion transport and metabolism].
	1e-17	COG4618, ArpD, ABC-type protease/lipase transport system, ATPase and permease components [General function prediction only].
	2e-17	COG4586, COG4586, ABC-type uncharacterized transport system, ATPase component [General function prediction only].
	7e-17	COG1126, GlnQ, ABC-type polar amino acid transport system, ATPase component [Amino acid transport and metabolism].
	8e-17	COG2884, FtsE, Predicted ATPase involved in cell division [Cell division and chromosome partitioning].
	1e-16	COG4608, AppF, ABC-type oligopeptide transport system, ATPase component [Amino acid transport and metabolism].
	1e-16	COG1119, ModF, ABC-type molybdenum transport system, ATPase component/photorepair protein PhrA [Inorganic ion transport and metabolism].
	2e-16	COG3839, MalK, ABC-type sugar transport systems, ATPase components [Carbohydrate transport and metabolism].
	4e-16	COG4178, COG4178, ABC-type uncharacterized transport system, permease and ATPase components [General function prediction only].
	7e-16	COG0411, LivG, ABC-type branched-chain amino acid transport systems, ATPase component [Amino acid transport and metabolism].
	1e-15	COG4987, CydC, ABC-type transport system involved in cytochrome bd biosynthesis, fused ATPase and permease components [Energy production and conversion / Posttranslational modification, protein turnover, chaperones].
	3e-15	COG3638, COG3638, ABC-type phosphate/phosphonate transport system, ATPase component [Inorganic ion transport and metabolism].
	3e-15	COG4619, COG4619, ABC-type uncharacterized transport system, ATPase component [General function prediction only].
	8e-15	COG1135, AbcC, ABC-type metal ion transport system, ATPase component [Inorganic ion transport and metabolism].
	1e-14	COG0410, LivF, ABC-type branched-chain amino acid transport systems, ATPase component [Amino acid transport and metabolism].
	1e-14	COG0444, DppD, ABC-type dipeptide/oligopeptide/nickel transport system, ATPase component [Amino acid transport and metabolism / Inorganic ion transport and metabolism].
	1e-14	COG1132, MdlB, ABC-type multidrug transport system, ATPase and permease components [Defense mechanisms].
	2e-14	COG1118, CysA, ABC-type sulfate/molybdate transport systems, ATPase component [Inorganic ion transport and metabolism].
	6e-14	COG1125, OpuBA, ABC-type proline/glycine betaine transport systems, ATPase components [Amino acid transport and metabolism].
	7e-14	COG4181, COG4181, Predicted ABC-type transport system involved in lysophospholipase L1 biosynthesis, ATPase component [Secondary metabolites biosynthesis, transport, and catabolism].
	9e-14	COG4674, COG4674, Uncharacterized ABC-type transport system, ATPase component [General function prediction only].
	1e-13	COG4167, SapF, ABC-type antimicrobial peptide transport system, ATPase component [Defense mechanisms].
	2e-13	COG4604, CeuD, ABC-type enterochelin transport system, ATPase component [Inorganic ion transport and metabolism].
	3e-13	COG0396, SufC, ABC-type transport system involved in Fe-S cluster assembly, ATPase component [Posttranslational modification, protein turnover, chaperones].
	6e-13	COG4138, BtuD, ABC-type cobalamin transport system, ATPase component [Coenzyme metabolism].
	7e-13	COG4555, NatA, ABC-type Na+ transport system, ATPase component [Energy production and conversion / Inorganic ion transport and metabolism].
	7e-13	COG4778, PhnL, ABC-type phosphonate transport system, ATPase component [Inorganic ion transport and metabolism].
	2e-12	COG4133, CcmA, ABC-type transport system involved in cytochrome c biogenesis, ATPase component [Posttranslational modification, protein turnover, chaperones].
	1e-11	COG2401, COG2401, ABC-type ATPase fused to a predicted acetyltransferase domain [General function prediction only].
	1e-11	COG1101, PhnK, ABC-type uncharacterized transport system, ATPase component [General function prediction only].
	2e-11	COG4136, COG4136, ABC-type uncharacterized transport system, ATPase component [General function prediction only].
	3e-11	COG1137, YhbG, ABC-type (unclassified) transport system, ATPase component [General function prediction only].
----------------------------------------------------
candidate #283:	b0839
likelihood ratios: Total 1.2e+06; Clust 7.1,3.3,2.1; BLAST 5.0,4.5,2.4; KEGG ,,; ExprEco 51.0,3.8,2.7; ExprSce ,,; FusE2 1.0,0.9,0.9; FusE5 ,,; FusE10 ,,;
gene name: b0839	 (NP_415360)	gi: 16128807	length: 400aa
description: D-alanyl-D-alanine carboxypeptidase; penicillin-binding protein 6 [Escherichia coli K12].
coverage: Bacteria[0.0]
conserved domains: (Evalue, description)
	1e-124	COG1686, DacC, D-alanyl-D-alanine carboxypeptidase [Cell envelope biogenesis, outer membrane].
	2e-87	pfam00768, Peptidase_S11, D-alanyl-D-alanine carboxypeptidase..
----------------------------------------------------
candidate #284:	b1808
likelihood ratios: Total 1.2e+06; Clust 5.7,22.6,6.2; BLAST 5.4,4.5,5.5; KEGG ,,; ExprEco 3.4,2.3,2.3; ExprSce ,,; FusE2 1.1,0.8,0.7; FusE5 ,,; FusE10 ,,;
gene name: b1808	 (NP_416322)	gi: 16129762	length: 636aa
description: putative ATP-dependent helicase, SOS repair [Escherichia coli K12].
coverage: Archaea[1e-24] Bacteria[0.0]
conserved domains: (Evalue, description)
	1e-157	COG1199, DinG, Rad3-related DNA helicases [Transcription / DNA replication, recombination, and repair].
	5e-32	smart00491, HELICc2, helicase superfamily c-terminal domain; .
----------------------------------------------------
candidate #285:	b1905
likelihood ratios: Total 1.2e+06; Clust 5.0,7.9,3.2; BLAST 4.7,3.0,2.7; KEGG ,,; ExprEco 21.1,1.9,3.0; ExprSce ,,; FusE2 1.1,4.6,0.4; FusE5 ,,; FusE10 ,,;
gene name: b1905	 (NP_416418)	gi: 16129855	length: 165aa
description: cytoplasmic ferritin (an iron storage protein) [Escherichia coli K12].
coverage: Archaea[3e-29] Bacteria[1e-91] Eukaryota[1e-22]
conserved domains: (Evalue, description)
	7e-58	COG1528, Ftn, Ferritin-like protein [Inorganic ion transport and metabolism].
	8e-52	cd01055, Nonheme_Ferritin, Nonheme Ferritin domain, found in Archaea and Bacteria, is a member of a broad superfamily of ferritin-like diiron-carboxylate proteins. The ferritin protein shell is composed of 24 protein subunits arranged in 432 symmetry. Each protein subunit, a four-helix bundle with a fifth short terminal helix, contains a dinuclear ferroxidase center (H type). Unique to this group of proteins is a third metal site in the ferroxidase center. Iron storage involves the uptake of iron (II) at the protein shell, its oxidation by molecular oxygen at the ferroxidase centers, and the movement of iron (III) into the cavity for deposition as ferrihydrite..
	9e-37	cd00904, Ferritin, Ferritins are the primary iron storage proteins of most living organisms and members of a broad superfamily of ferritin-like diiron-carboxylate proteins. The iron-free (apoferritin) ferritin molecule is a protein shell composed of 24 protein chains arranged in 432 symmetry. Iron storage involves the uptake of iron (II) at the protein shell, its oxidation by molecular oxygen at the dinuclear ferroxidase centers, and the movement of iron (III) into the cavity for deposition as ferrihydrite; the protein shell can hold up to 4500 iron atoms. In vertebrates, two types of chains (subunits) have been characterized, H or M (fast) and L (slow), which differ in rates of iron uptake and mineralization. Bacterial non-heme ferritins are composed only of H chains. Fe(II) oxidation in the H/M subunits take place initially at the ferroxidase center, a carboxylate-bridged diiron center, located within the subunit four-helix bundle. In a complementary role, negatively charged residues on the protein shell inner surface of the L subunits promote ferrihydrite nucleation. Most plant ferritins combine both oxidase and nucleation functions in one chain: they have four interior glutamate residues as well as seven ferroxidase center residues..
	5e-23	pfam00210, Ferritin, Ferritin-like domain. This family contains ferritins and other ferritin-like proteins such as members of the DPS family and bacterioferritins..
[truncated: 299,899 more chars]
