# Supplementary material for: Identifying metabolic enzymes with multiple types of association evidence
Source: BMC Bioinformatics. 2006 Mar 29;7:177. doi: 10.1186/1471-2105-7-177 (PMC1450304; doi:10.1186/1471-2105-7-177)
Supplement: Additional File 17 — predictions.zip. Sample predictions of E. coli orphans. Additional datasets, including pair-wise functional association matrices for different types of evidence and BLAST-based orthology datasets, are available on the authors' web site[63]. [file 1471-2105-7-177-S17.zip › predictions/unidentified/EC_3.3.1.1_candidates]

Description of the missing enzyme:
name:           adenosylhomocysteinase
reaction:       [c]ahcys + h2o <==> adn + hcys-L
process:        Methionine Metabolism
EC number:      3.3.1.1

Identification: has not been identified

=====================================================
top 500 candidates:
-----------------------------------------------------

candidate #1:	b2674
likelihood ratios: Total 5.4e+15; Clust 4.0,1.9,180.1; BLAST 14.3,33.5,183.7; KEGG 24.8,138.7,203.5; ExprEco 1.2,1.4,36.7; ExprSce ,,; FusE2 ,,; FusE5 ,,; FusE10 ,,;
gene name: b2674	 (NP_417160)	gi: 16130588	length: 136aa
description: stimulates ribonucleotide reduction, flavoprotein [Escherichia coli K12].
coverage: Bacteria[6e-74]
conserved domains: (Evalue, description)
	4e-59	COG1780, NrdI, Protein involved in ribonucleotide reduction [Nucleotide transport and metabolism].
----------------------------------------------------
candidate #2:	b2113
likelihood ratios: Total 3.0e+14; Clust 13.2,29.9,63.2; BLAST 8.7,136.4,33.7; KEGG 5.4,25.1,13.6; ExprEco 5.8,3.4,8.3; ExprSce ,,; FusE2 ,,; FusE5 ,,; FusE10 ,,;
gene name: b2113	 (NP_416616)	gi: 49176189	length: 379aa
description: putative ATP-binding protein [Escherichia coli K12].
coverage: Archaea[7e-65] Bacteria[0.0] Eukaryota[1e-70]
conserved domains: (Evalue, description)
	3e-65	COG0489, Mrp, ATPases involved in chromosome partitioning [Cell division and chromosome partitioning].
	4e-19	COG0455, COG0455, ATPases involved in chromosome partitioning [Cell division and chromosome partitioning].
	5e-14	COG1192, Soj, ATPases involved in chromosome partitioning [Cell division and chromosome partitioning].
----------------------------------------------------
candidate #3:	b0177
likelihood ratios: Total 4.1e+13; Clust 3.9,65.4,30.5; BLAST 2.7,70.2,69.4; KEGG 8.8,51.8,108.6; ExprEco 1.8,2.0,2.2; ExprSce ,,; FusE2 ,,; FusE5 ,,; FusE10 ,,;
gene name: b0177	 (NP_414719)	gi: 16128170	length: 810aa
description: putative outer membrane antigen [Escherichia coli K12].
coverage: Bacteria[0.0] Eukaryota[2e-11]
conserved domains: (Evalue, description)
	0.0	COG4775, COG4775, Outer membrane protein/protective antigen OMA87 [Cell envelope biogenesis, outer membrane].
	9e-69	pfam01103, Bac_surface_Ag, Surface antigen. This entry includes the following surface antigens; D15 antigen from H.influenzae, OMA87 from P.multocida, OMP85 from N.meningitidis and N.gonorrhoeae. The family also includes a number of eukaryotic proteins as well that are members of the UPF0140 family. There also appears to be a relationship to pfam03865 (personal obs: C Yeats)..
	8e-28	COG0729, COG0729, Outer membrane protein [Cell envelope biogenesis, outer membrane].
	2e-18	COG2831, FhaC, Hemolysin activation/secretion protein [Intracellular trafficking and secretion].
----------------------------------------------------
candidate #4:	b4226
likelihood ratios: Total 2.3e+13; Clust 7.2,5.7,9.1; BLAST 4.6,23.7,138.4; KEGG 9.0,37.0,27.5; ExprEco 16.8,10.4,2.6; ExprSce ,,; FusE2 ,,; FusE5 ,,; FusE10 ,,;
gene name: b4226	 (NP_418647)	gi: 16132048	length: 176aa
description: inorganic pyrophosphatase [Escherichia coli K12].
coverage: Archaea[1e-45] Bacteria[3e-99] Eukaryota[1e-79]
conserved domains: (Evalue, description)
	2e-59	COG0221, Ppa, Inorganic pyrophosphatase [Energy production and conversion].
	4e-43	pfam00719, Pyrophosphatase, Inorganic pyrophosphatase..
----------------------------------------------------
candidate #5:	b3237
likelihood ratios: Total 8.6e+11; Clust 11.9,4.3,3.8; BLAST 17.6,9.1,3.5; KEGG 48.2,42.2,12.7; ExprEco 19.4,7.7,2.1; ExprSce ,,; FusE2 ,,; FusE5 ,,; FusE10 ,,;
gene name: b3237	 (NP_417704)	gi: 16131127	length: 156aa
description: repressor of arg regulon; cer-mediated site specific recombination [Escherichia coli K12].
coverage: Bacteria[4e-81] Eukaryota[2e-28]
conserved domains: (Evalue, description)
	3e-44	COG1438, ArgR, Arginine repressor [Transcription].
	7e-20	pfam02863, Arg_repressor_C, Arginine repressor, C-terminal domain..
	3e-18	pfam01316, Arg_repressor, Arginine repressor, DNA binding domain..
----------------------------------------------------
candidate #6:	b2744
likelihood ratios: Total 6.1e+11; Clust 7.2,25.6,20.9; BLAST 3.3,5.7,26.8; KEGG 7.0,13.9,68.7; ExprEco 1.8,3.8,6.6; ExprSce ,,; FusE2 ,,; FusE5 ,,; FusE10 ,,;
gene name: b2744	 (NP_417224)	gi: 16130651	length: 253aa
description: survival protein [Escherichia coli K12].
coverage: Archaea[9e-32] Bacteria[1e-146] Eukaryota[8e-18]
conserved domains: (Evalue, description)
	1e-94	COG0496, SurE, Predicted acid phosphatase [General function prediction only].
	9e-68	pfam01975, SurE, Survival protein SurE. E. coli cells with the surE gene disrupted are found to survive poorly in stationary phase. It is suggested that SurE may be involved in stress response. Yeast also contains a member of the family, the member from Yarrowia lipolytica can complement a mutation in acid phosphatase, suggesting that members of this family could be phosphatases..
----------------------------------------------------
candidate #7:	b2231
likelihood ratios: Total 2.8e+11; Clust 64.0,76.1,6.1; BLAST 4.8,8.5,5.7; KEGG 3.3,3.8,3.1; ExprEco 16.6,7.4,8.3; ExprSce ,,; FusE2 ,,; FusE5 ,,; FusE10 ,,;
gene name: b2231	 (NP_416734)	gi: 16130166	length: 875aa
description: DNA gyrase, subunit A, type II topoisomerase [Escherichia coli K12].
coverage: Archaea[0.0] Bacteria[0.0] Eukaryota[0.0]
conserved domains: (Evalue, description)
	0.0	cd00187, TOP4c, DNA Topoisomerase, subtype IIA; domain A'; bacterial DNA topoisomerase IV (C subunit, ParC), bacterial DNA gyrases (A subunit, GyrA),mammalian DNA toposiomerases II. DNA topoisomerases are essential enzymes that regulate the conformational changes in DNA topology by catalysing the concerted breakage and rejoining of DNA strands during normal cellular growth..
	0.0	pfam00521, DNA_topoisoIV, DNA gyrase/topoisomerase IV, subunit A..
	0.0	COG0188, GyrA, Type IIA topoisomerase (DNA gyrase/topo II, topoisomerase IV), A subunit [DNA replication, recombination, and repair].
	1e-173	smart00434, TOP4c, DNA Topoisomerase IV; Bacterial DNA topoisomerase IV, GyrA, ParC .
----------------------------------------------------
candidate #8:	b1736
likelihood ratios: Total 2.8e+11; Clust 3.6,2.3,2.2; BLAST 139.1,32.6,6.3; KEGG 248.1,27.2,16.2; ExprEco 2.6,1.5,1.3; ExprSce ,,; FusE2 ,,; FusE5 ,,; FusE10 ,,;
gene name: b1736	 (NP_416250)	gi: 16129690	length: 116aa
description: PEP-dependent phosphotransferase enzyme III for cellobiose, arbutin, and salicin [Escherichia coli K12].
coverage: Bacteria[3e-57]
conserved domains: (Evalue, description)
	1e-24	cd00215, PTS_IIA_lac, PTS_IIA, PTS system, lactose/cellobiose specific IIA subunit. The bacterial phosphoenolpyruvate: sugar phosphotransferase system (PTS) is a multi-protein system involved in the regulation of a variety of metabolic and transcriptional processes. This family is one of four structurally and functionally distinct group IIA PTS system cytoplasmic enzymes, necessary for the uptake of carbohydrates across the cytoplasmic membrane and their phosphorylation. This family of proteins normally function as a homotrimer, stabilized by a centrally located metal ion. Separation into subunits is thought to occur after phosphorylation..
----------------------------------------------------
candidate #9:	b3887
likelihood ratios: Total 2.4e+11; Clust 6.0,6.8,3.6; BLAST 3.8,15.9,3.5; KEGG 14.2,47.9,26.4; ExprEco 22.4,4.2,4.5; ExprSce ,,; FusE2 ,,; FusE5 ,,; FusE10 ,,;
gene name: b3887	 (NP_418323)	gi: 16131727	length: 145aa
description: D-Tyr-tRNA(Tyr) deacylase [Escherichia coli K12].
coverage: Bacteria[2e-76] Eukaryota[2e-24]
conserved domains: (Evalue, description)
	7e-59	cd00563, Dtyr_deacylase, D-Tyrosyl-tRNAtyr deacylases; a class of tRNA-dependent hydrolases which are capable of hydrolyzing the ester bond of D-Tyrosyl-tRNA reducing the level of cellular D-Tyrosine while recycling the peptidyl-tRNA; found in bacteria and in eukaryotes but not in archea; beta barrel-like fold structure; forms homodimers in which two surface cavities serve as the active site for tRNA binding.
----------------------------------------------------
candidate #10:	b1864
likelihood ratios: Total 2.3e+11; Clust 4.5,6.2,19.2; BLAST 3.8,55.2,3.1; KEGG 13.3,8.9,4.8; ExprEco 2.4,4.7,102.4; ExprSce ,,; FusE2 ,,; FusE5 ,,; FusE10 ,,;
gene name: b1864	 (NP_416378)	gi: 16129817	length: 246aa
description: hypothetical protein b1864 [Escherichia coli K12].
coverage: Bacteria[1e-137] Eukaryota[8e-38]
conserved domains: (Evalue, description)
	5e-92	pfam01709, DUF28, Domain of unknown function DUF28. This domain is found in bacterial and yeast proteins it compromises the entire length or central region of most of the proteins in the family, all of which are hypothetical with no known function. The average length of this domain is approximately 230 amino acids long..
----------------------------------------------------
candidate #11:	b1866
likelihood ratios: Total 2.2e+11; Clust 7.9,12.8,8.9; BLAST 2.5,27.1,6.5; KEGG 3.3,9.1,3.2; ExprEco 7.0,13.0,64.4; ExprSce ,,; FusE2 ,,; FusE5 ,,; FusE10 ,,;
gene name: b1866	 (NP_416380)	gi: 16129819	length: 590aa
description: aspartate tRNA synthetase [Escherichia coli K12].
coverage: Archaea[5e-37] Bacteria[0.0] Eukaryota[1e-141]
conserved domains: (Evalue, description)
	0.0	COG0173, AspS, Aspartyl-tRNA synthetase [Translation, ribosomal structure and biogenesis].
	1e-176	cd00777, AspRS_core, Asp tRNA synthetase (aspRS) class II core domain. Class II assignment is based upon its structure and the presence of three characteristic sequence motifs. AspRS is a homodimer, which attaches a specific amino acid to the 3' OH group of ribose of the appropriate tRNA. The catalytic core domain is primarily responsible for the ATP-dependent formation of the enzyme bound aminoacyl-adenylate. AspRS in this family differ from those found in the AsxRS family by a GAD insert in the core domain..
	6e-62	cd00669, Asp_Lys_Asn_RS_core, Asp_Lys_Asn_tRNA synthetase class II core domain. This domain is the core catalytic domain of class II aminoacyl-tRNA synthetases of the subgroup containing aspartyl, lysyl, and asparaginyl tRNA synthetases. It is primarily responsible for ATP-dependent formation of the enzyme bound aminoacyl-adenylate. Class II assignment is based upon its structure and the presence of three characteristic sequence motifs. Nearly all class II tRNA synthetases are dimers and enzymes in this subgroup are homodimers. These enzymes attach a specific amino acid to the 3' OH group of ribose of the appropriate tRNA..
	1e-43	COG0017, AsnS, Aspartyl/asparaginyl-tRNA synthetases [Translation, ribosomal structure and biogenesis].
	4e-29	COG1190, LysU, Lysyl-tRNA synthetase (class II) [Translation, ribosomal structure and biogenesis].
	1e-26	pfam02938, GAD, GAD domain. This domain is found in some members of the GatB and aspartyl tRNA synthetases..
	4e-24	pfam00152, tRNA-synt_2, tRNA synthetases class II (D, K and N). Other tRNA synthetase sub-families are too dissimilar to be included..
	4e-20	cd00768, class_II_aaRS-like_core, Class II tRNA amino-acyl synthetase-like catalytic core domain. Class II amino acyl-tRNA synthetases (aaRS) share a common fold and generally attach an amino acid to the 3' OH of ribose of the appropriate tRNA. PheRS is an exception in that it attaches the amino acid at the 2'-OH group, like class I aaRSs. These enzymes are usually homodimers. This domain is primarily responsible for ATP-dependent formation of the enzyme bound aminoacyl-adenylate. The substrate specificity of this reaction is further determined by additional domains. Intererestingly, this domain is also found is asparagine synthase A (AsnA), in the accessory subunit of mitochondrial polymerase gamma and in the bacterial ATP phosphoribosyltransferase regulatory subunit HisZ..
	4e-20	cd00776, AsxRS_core, Asx tRNA synthetase (AspRS/AsnRS) class II core domain. Assignment to class II aminoacyl-tRNA synthetases (aaRS) based upon its structure and the presence of three characteristic sequence motifs in the core domain. This family includes AsnRS as well as a subgroup of AspRS. AsnRS and AspRS are homodimers, which attach either asparagine or aspartate to the 3'OH group of ribose of the appropriate tRNA. While archaea lack asnRS, they possess a non-discriminating aspRS, which can mischarge Asp-tRNA with Asn. Subsequently, a tRNA-dependent aspartate amidotransferase converts the bound aspartate to asparagine. The catalytic core domain is primarily responsible for the ATP-dependent formation of the enzyme bound aminoacyl-adenylate..
	1e-17	cd00775, LysRS_core, Lys_tRNA synthetase (LysRS) class II core domain. Class II LysRS is a dimer which attaches a lysine to the 3' OH group of ribose of the appropriate tRNA. Its assignment to class II aaRS is based upon its structure and the presence of three characteristic sequence motifs in the core domain. It is found in eukaryotes as well as some prokaryotes and archaea. However, LysRS belongs to class I aaRS's in some prokaryotes and archaea. The catalytic core domain is primarily responsible for the ATP-dependent formation of the enzyme bound aminoacyl-adenylate..
	6e-12	COG2269, COG2269, Truncated, possibly inactive, lysyl-tRNA synthetase (class II) [Translation, ribosomal structure and biogenesis].
	4e-11	pfam01336, tRNA_anti, OB-fold nucleic acid binding domain. This family contains OB-fold domains that bind to nucleic acids. The family includes the anti-codon binding domain of lysyl, aspartyl, and asparaginyl -tRNA synthetases (See pfam00152). Aminoacyl-tRNA synthetases catalyse the addition of an amino acid to the appropriate tRNA molecule EC:6.1.1.-. This family also includes part of RecG helicase involved in DNA repair. Replication factor A is a heterotrimeric complex, that contains a subunit in this family. This domain is also found at the C-terminus of bacterial DNA polymerase III alpha chain..
----------------------------------------------------
candidate #12:	b1127
likelihood ratios: Total 2.2e+11; Clust 2.6,2.8,3.5; BLAST 40.9,73.3,8.3; KEGG 120.3,73.8,8.6; ExprEco 2.2,1.5,1.4; ExprSce ,,; FusE2 ,,; FusE5 ,,; FusE10 ,,;
gene name: b1127	 (NP_415645)	gi: 16129090	length: 408aa
description: putative peptidase T [Escherichia coli K12].
coverage: Bacteria[0.0] Eukaryota[7e-56]
conserved domains: (Evalue, description)
	1e-132	COG2195, PepD, Di- and tripeptidases [Amino acid transport and metabolism].
	3e-36	pfam01546, Peptidase_M20, Peptidase family M20/M25/M40. This family includes a range of zinc metallopeptidases belonging to several families in the peptidase classification. Family M20 are Glutamate carboxypeptidases. Peptidase family M25 contains X-His dipeptidases..
	3e-12	COG0624, ArgE, Acetylornithine deacetylase/Succinyl-diaminopimelate desuccinylase and related deacylases [Amino acid transport and metabolism].
----------------------------------------------------
candidate #13:	b0911
likelihood ratios: Total 1.8e+11; Clust 19.4,436.0,25.7; BLAST 2.0,9.2,4.1; KEGG 1.2,4.7,3.7; ExprEco 2.0,14.1,18.1; ExprSce ,,; FusE2 ,,; FusE5 ,,; FusE10 ,,;
gene name: b0911	 (NP_415431)	gi: 16128878	length: 557aa
description: 30S ribosomal subunit protein S1 [Escherichia coli K12].
coverage: Archaea[5e-13] Bacteria[0.0] Eukaryota[5e-57]
conserved domains: (Evalue, description)
	1e-179	COG0539, RpsA, Ribosomal protein S1 [Translation, ribosomal structure and biogenesis].
	2e-16	COG2183, Tex, Transcriptional accessory protein [Transcription].
	1e-13	smart00316, S1, Ribosomal protein S1-like RNA-binding domain; .
	3e-13	pfam00575, S1, S1 RNA binding domain. The S1 domain occurs in a wide range of RNA associated proteins. It is structurally similar to cold shock protein which binds nucleic acids. The S1 domain has an OB-fold structure..
	8e-13	COG1098, VacB, Predicted RNA binding protein (contains ribosomal protein S1 domain) [Translation, ribosomal structure and biogenesis].
	1e-12	cd00164, S1, Ribosomal protein S1-like RNA-binding domain. Found in a wide variety of RNA-associated proteins. Originally identified in S1 ribosomal protein. Multiple copies of S1 are arranged in tandem. S1 is structurally similar to Cold Shock Domains (CSD), both are members of the Oligonucleotide/oligosaccharide Binding (OB) superfamily..
	2e-12	COG1185, Pnp, Polyribonucleotide nucleotidyltransferase (polynucleotide phosphorylase) [Translation, ribosomal structure and biogenesis].
----------------------------------------------------
candidate #14:	b0156
likelihood ratios: Total 1.1e+11; Clust 12.2,35.0,3.9; BLAST 13.4,30.4,41.0; KEGG 7.3,4.2,8.9; ExprEco 2.3,2.8,2.3; ExprSce ,,; FusE2 ,,; FusE5 ,,; FusE10 ,,;
gene name: b0156	 (NP_414698)	gi: 16128149	length: 114aa
description: hypothetical protein b0156 [Escherichia coli K12].
coverage: Archaea[3e-18] Bacteria[1e-60] Eukaryota[7e-17]
conserved domains: (Evalue, description)
	7e-39	COG0316, IscA, Uncharacterized conserved protein [Function unknown].
	3e-35	pfam01521, HesB, HesB-like domain. This family includes HesB which may be involved in nitrogen fixation; the hesB gene is expressed only under nitrogen fixation conditions. Other members of this family include various hypothetical proteins of which some also contain NifU-like domains pfam01106 which is also involved in nitrogen fixation. In the gram-negative soil bacterium Rhizobium etli, the hesB-like gene iscN is required for nitrogen fixation..
----------------------------------------------------
candidate #15:	b2569
likelihood ratios: Total 1.0e+11; Clust 7.4,10.5,7.9; BLAST 2.6,76.4,5.0; KEGG 3.1,8.4,3.5; ExprEco 4.2,14.5,29.8; ExprSce ,,; FusE2 ,,; FusE5 ,,; FusE10 ,,;
gene name: b2569	 (NP_417064)	gi: 16130494	length: 599aa
description: GTP-binding elongation factor [Escherichia coli K12].
coverage: Archaea[6e-35] Bacteria[0.0] Eukaryota[0.0]
conserved domains: (Evalue, description)
	0.0	COG0481, LepA, Membrane GTPase LepA [Cell envelope biogenesis, outer membrane].
	2e-61	COG1217, TypA, Predicted membrane GTPase involved in stress response [Signal transduction mechanisms].
	3e-51	pfam06421, LepA_C, GTP-binding protein LepA C-terminus. This family consists of the C-terminal region of several pro- and eukaryotic GTP-binding LepA proteins..
	2e-42	pfam00009, GTP_EFTU, Elongation factor Tu GTP binding domain. This domain contains a P-loop motif, also found in several other families such as pfam00071, pfam00025 and pfam00063. Elongation factor Tu consists of three structural domains, this plus two C-terminal beta barrel domains..
	1e-36	COG0480, FusA, Translation elongation factors (GTPases) [Translation, ribosomal structure and biogenesis].
	2e-26	COG4108, PrfC, Peptide chain release factor RF-3 [Translation, ribosomal structure and biogenesis].
	3e-23	COG0532, InfB, Translation initiation factor 2 (IF-2; GTPase) [Translation, ribosomal structure and biogenesis].
	3e-22	COG5256, TEF1, Translation elongation factor EF-1alpha (GTPase) [Translation, ribosomal structure and biogenesis].
	1e-20	COG0050, TufB, GTPases - translation elongation factors [Translation, ribosomal structure and biogenesis].
	1e-18	pfam00679, EFG_C, Elongation factor G C-terminus. This domain includes the carboxyl terminal regions of Elongation factor G, elongation factor 2 and some tetracycline resistance proteins and adopt a ferredoxin-like fold..
	5e-16	COG3276, SelB, Selenocysteine-specific translation elongation factor [Translation, ribosomal structure and biogenesis].
	6e-15	COG2895, CysN, GTPases - Sulfate adenylate transferase subunit 1 [Inorganic ion transport and metabolism].
	8e-13	COG5257, GCD11, Translation initiation factor 2, gamma subunit (eIF-2gamma; GTPase) [Translation, ribosomal structure and biogenesis].
----------------------------------------------------
candidate #16:	b2480
likelihood ratios: Total 9.1e+10; Clust 6.2,15.8,7.5; BLAST 5.0,23.1,42.6; KEGG 1.6,15.0,6.4; ExprEco 3.6,7.8,5.7; ExprSce ,,; FusE2 ,,; FusE5 ,,; FusE10 ,,;
gene name: b2480	 (NP_416975)	gi: 16130405	length: 156aa
description: bacterioferritin comigratory protein [Escherichia coli K12].
coverage: Archaea[2e-34] Bacteria[8e-89] Eukaryota[1e-26]
conserved domains: (Evalue, description)
	8e-60	COG1225, Bcp, Peroxiredoxin [Posttranslational modification, protein turnover, chaperones].
	1e-35	pfam00578, AhpC-TSA, AhpC/TSA family. This family contains proteins related to alkyl hydroperoxide reductase (AhpC) and thiol specific antioxidant (TSA). .
	4e-16	COG0450, AhpC, Peroxiredoxin [Posttranslational modification, protein turnover, chaperones].
	3e-13	COG2077, Tpx, Peroxiredoxin [Posttranslational modification, protein turnover, chaperones].
----------------------------------------------------
candidate #17:	b2081
likelihood ratios: Total 9.1e+10; Clust 4.9,8.4,2.7; BLAST 51.4,6.0,5.0; KEGG 56.6,24.4,8.0; ExprEco 3.3,3.7,3.8; ExprSce ,,; FusE2 ,,; FusE5 ,,; FusE10 ,,;
gene name: b2081	 (NP_416585)	gi: 16130021	length: 453aa
description: putative protease [Escherichia coli K12].
coverage: Archaea[2e-48] Bacteria[0.0]
conserved domains: (Evalue, description)
	1e-75	pfam01136, Peptidase_U32, Peptidase family U32..
----------------------------------------------------
candidate #18:	b0172
likelihood ratios: Total 7.6e+10; Clust 4.3,89.7,13.5; BLAST 5.3,17.7,3.9; KEGG 3.2,9.0,3.5; ExprEco 7.3,13.2,4.1; ExprSce ,,; FusE2 ,,; FusE5 ,,; FusE10 ,,;
gene name: b0172	 (NP_414714)	gi: 16128165	length: 185aa
description: ribosome releasing factor [Escherichia coli K12].
coverage: Bacteria[7e-97] Eukaryota[2e-42]
conserved domains: (Evalue, description)
	3e-57	cd00520, RRF, Ribosome recycling factor (RRF). Ribosome recycling factor dissociates the posttermination complex, composed of the ribosome, deacylated tRNA, and mRNA, after termination of translation. Thus ribosomes are "recycled" and ready for another round of protein synthesis. RRF is believed to bind the ribosome at the A-site in a manner that mimics tRNA, but the specific mechanisms remain unclear. RRF is essential for bacterial growth. It is not necessary for cell growth in archaea or eukaryotes, but is found in mitochondria or chloroplasts of some eukaryotic species..
	1e-52	pfam01765, RRF, Ribosome recycling factor. The ribosome recycling factor (RRF / ribosome release factor) dissociates the ribosome from the mRNA after termination of translation, and is essential bacterial growth. Thus ribosomes are "recycled" and ready for another round of protein synthesis..
----------------------------------------------------
candidate #19:	b3765
likelihood ratios: Total 7.5e+10; Clust 4.2,5.5,9.1; BLAST 6.9,9.9,8.2; KEGG 33.9,39.0,23.7; ExprEco 1.6,9.8,1.4; ExprSce ,,; FusE2 ,,; FusE5 ,,; FusE10 ,,;
gene name: b3765	 (NP_418214)	gi: 16131625	length: 516aa
description: putative 2-component regulator [Escherichia coli K12].
coverage: Archaea[2e-07] Bacteria[0.0] Eukaryota[1e-06]
conserved domains: (Evalue, description)
	0.0	COG0606, COG0606, Predicted ATPase with chaperone activity [Posttranslational modification, protein turnover, chaperones].
	1e-78	pfam01078, Mg_chelatase, Magnesium chelatase, subunit ChlI. Magnesium-chelatase is a three-component enzyme that catalyses the insertion of Mg2+ into protoporphyrin IX. This is the first unique step in the synthesis of (bacterio)chlorophyll. Due to this, it is thought that Mg-chelatase has an important role in channelling inter- mediates into the (bacterio)chlorophyll branch in response to conditions suitable for photosynthetic growth. ChlI and BchD have molecular weight between 38-42 kDa..
	3e-14	COG0714, COG0714, MoxR-like ATPases [General function prediction only].
----------------------------------------------------
candidate #20:	b3848
likelihood ratios: Total 6.8e+10; Clust 7.4,5.9,8.4; BLAST 59.4,45.8,4.2; KEGG 19.3,20.4,10.3; ExprEco 1.4,2.1,1.4; ExprSce ,,; FusE2 ,,; FusE5 ,,; FusE10 ,,;
gene name: b3848	 (NP_418290)	gi: 49176431	length: 205aa
description: putative elongation factor [Escherichia coli K12].
coverage: Archaea[6e-19] Bacteria[1e-113] Eukaryota[5e-21]
conserved domains: (Evalue, description)
	1e-56	COG1739, COG1739, Uncharacterized conserved protein [Function unknown].
	5e-39	pfam01205, UPF0029, Uncharacterized protein family UPF0029..
----------------------------------------------------
candidate #21:	b0489
likelihood ratios: Total 6.1e+10; Clust 62.0,12.6,5.3; BLAST 7.2,2.1,79.0; KEGG 4.0,2.7,9.6; ExprEco 9.2,6.0,2.1; ExprSce ,,; FusE2 ,,; FusE5 ,,; FusE10 ,,;
gene name: b0489	 (NP_415022)	gi: 16128473	length: 305aa
description: putative membrane protein [Escherichia coli K12].
coverage: Archaea[1e-55] Bacteria[1e-163] Eukaryota[4e-50]
conserved domains: (Evalue, description)
	8e-53	COG0330, HflC, Membrane protease subunits, stomatin/prohibitin homologs [Posttranslational modification, protein turnover, chaperones].
	2e-43	pfam01145, Band_7, SPFH domain / Band 7 family. This family also includes proteins with high blast scores to known Band 7 protein: HflC from E. coli, HflK from E. coli, Prohibitin family members..
	4e-29	smart00244, PHB, prohibitin homologues; prohibitin homologues .
	6e-11	COG2268, COG2268, Uncharacterized protein conserved in bacteria [Function unknown].
----------------------------------------------------
candidate #22:	b0407
likelihood ratios: Total 5.0e+10; Clust 11.6,9.7,6.7; BLAST 1.9,5.0,10.4; KEGG 4.8,11.8,5.6; ExprEco 11.3,23.6,7.9; ExprSce ,,; FusE2 ,,; FusE5 ,,; FusE10 ,,;
gene name: b0407	 (NP_414941)	gi: 16128392	length: 110aa
description: preprotein translocase, auxillary membrane component (General Secretory Pathway) [Escherichia coli K12].
coverage: Bacteria[1e-54]
conserved domains: (Evalue, description)
	1e-26	pfam02699, YajC, Preprotein translocase subunit. See..
	2e-26	COG1862, YajC, Preprotein translocase subunit YajC [Intracellular trafficking and secretion].
----------------------------------------------------
candidate #23:	b1344
likelihood ratios: Total 4.6e+10; Clust 2.9,6.7,6.8; BLAST 1.9,106.7,6.0; KEGG 3.7,15.9,19.6; ExprEco 10.3,4.7,5.2; ExprSce ,,; FusE2 ,,; FusE5 ,,; FusE10 ,,;
gene name: b1344	 (NP_415860)	gi: 16129305	length: 311aa
description: hypothetical protein b1344 [Escherichia coli K12].
coverage: Archaea[5e-23] Bacteria[0.0] Eukaryota[8e-40]
conserved domains: (Evalue, description)
	2e-53	COG0037, MesJ, Predicted ATPase of the PP-loop superfamily implicated in cell cycle control [Cell division and chromosome partitioning].
	8e-14	pfam01171, ATP_bind_3, PP-loop family. This family of proteins belongs to the PP-loop superfamily..
----------------------------------------------------
candidate #24:	b1863
likelihood ratios: Total 4.5e+10; Clust 3.2,4.6,40.0; BLAST 2.3,42.2,29.0; KEGG 4.3,34.8,24.4; ExprEco 1.5,1.7,2.9; ExprSce ,,; FusE2 ,,; FusE5 ,,; FusE10 ,,;
gene name: b1863	 (NP_416377)	gi: 16129816	length: 173aa
description: Holliday junction nuclease [Escherichia coli K12].
coverage: Bacteria[7e-91]
conserved domains: (Evalue, description)
	2e-59	COG0817, RuvC, Holliday junction resolvasome, endonuclease subunit [DNA replication, recombination, and repair].
	2e-58	cd00529, RuvC_resolvase, Holliday junction resolvases (HJRs) are endonucleases that specifically resolve Holliday junction DNA intermediates during homologous recombination. HJR's occur in archaea, bacteria, and in the mitochondria of certain fungi, however this CD includes only the bacterial and mitochondrial HJR's. These are referred to as the RuvC family of Holliday junction resolvases, RuvC being the E.coli HJR. RuvC and its orthologs are homodimers and are structurely similar to RNase H and Hsp70..
	3e-53	pfam02075, RuvC, Crossover junction endodeoxyribonuclease RuvC..
----------------------------------------------------
candidate #25:	b0406
likelihood ratios: Total 3.9e+10; Clust 16.1,11.8,7.7; BLAST 9.6,51.6,9.2; KEGG 1.3,1.9,1.4; ExprEco 5.5,34.9,9.1; ExprSce ,,; FusE2 ,,; FusE5 ,,; FusE10 ,,;
gene name: b0406	 (NP_414940)	gi: 16128391	length: 375aa
description: tRNA-guanine transglycosylase [Escherichia coli K12].
coverage: Archaea[4e-81] Bacteria[0.0] Eukaryota[3e-83]
conserved domains: (Evalue, description)
	1e-168	COG0343, Tgt, Queuine/archaeosine tRNA-ribosyltransferase [Translation, ribosomal structure and biogenesis].
	1e-106	pfam01702, TGT, Queuine tRNA-ribosyltransferase. This is a family of queuine tRNA-ribosyltransferases EC:2.4.2.29, also known as tRNA-guanine transglycosylase and guanine insertion enzyme. Queuine tRNA-ribosyltransferase modifies tRNAs for asparagine, aspartic acid, histidine and tyrosine with queuine. It catalyses the exchange of guanine-34 at the wobble position with 7-aminomethyl-7-deazaguanine, and the addition of a cyclopentenediol moiety to 7-aminomethyl-7-deazaguanine-34 tRNA; giving a hypermodified base queuine in the wobble position. The aligned region contains a zinc binding motif C-x-C-x2-C-x29-H, and important tRNA and 7-aminomethyl-7deazaguanine binding residues..
----------------------------------------------------
candidate #26:	b0912
likelihood ratios: Total 3.6e+10; Clust 14.4,146.5,13.6; BLAST 1.5,3.5,4.2; KEGG 2.7,4.5,14.8; ExprEco 4.0,5.7,14.2; ExprSce ,,; FusE2 ,,; FusE5 ,,; FusE10 ,,;
gene name: b0912	 (NP_415432)	gi: 16128879	length: 94aa
description: integration host factor (IHF), beta subunit, site-specific recombination [Escherichia coli K12].
coverage: Bacteria[4e-48] Eukaryota[1e-11]
conserved domains: (Evalue, description)
	3e-27	pfam00216, Bac_DNA_binding, Bacterial DNA-binding protein..
	3e-26	smart00411, BHL, bacterial (prokaryotic) histone like domain; .
----------------------------------------------------
candidate #27:	b4261
likelihood ratios: Total 3.6e+10; Clust 4.3,4.9,3.9; BLAST 3.5,4.4,14.4; KEGG 4.4,33.2,62.6; ExprEco 3.3,3.5,18.7; ExprSce ,,; FusE2 ,,; FusE5 ,,; FusE10 ,,;
gene name: b4261	 (NP_418682)	gi: 16132083	length: 366aa
description: putative transmembrane protein, transport [Escherichia coli K12].
coverage: Bacteria[0.0]
conserved domains: (Evalue, description)
	5e-45	pfam03739, YjgP_YjgQ, Predicted permease YjgP/YjgQ family. Members of this family are predicted integral membrane proteins of unknown function. They are about 350 amino acids long and contain about 6 transmembrane regions. They are predicted to be permeases although there is no verification of this..
----------------------------------------------------
candidate #28:	b1133
likelihood ratios: Total 3.1e+10; Clust 4.7,10.3,6.4; BLAST 3.1,193.4,4.5; KEGG 2.2,18.0,3.0; ExprEco 3.0,13.6,7.5; ExprSce ,,; FusE2 ,,; FusE5 ,,; FusE10 ,,;
gene name: b1133	 (NP_415651)	gi: 49176082	length: 383aa
description: tRNA (5-methylaminomethyl-2-thiouridylate)-methyltransferase [Escherichia coli K12].
coverage: Bacteria[0.0] Eukaryota[2e-81]
conserved domains: (Evalue, description)
	1e-150	COG0482, TrmU, Predicted tRNA(5-methylaminomethyl-2-thiouridylate) methyltransferase, contains the PP-loop ATPase domain [Translation, ribosomal structure and biogenesis].
	1e-144	pfam03054, tRNA_Me_trans, tRNA methyl transferase. This family represents tRNA(5-methylaminomethyl-2-thiouridine)- methyltransferase which is involved in the biosynthesis of the modified nucleoside 5-methylaminomethyl-2-thiouridine present in the wobble position of some tRNAs..
----------------------------------------------------
candidate #29:	b0817
likelihood ratios: Total 3.0e+10; Clust 8.8,3.8,3.1; BLAST 4.5,3.9,13.2; KEGG 6.5,23.8,52.3; ExprEco 10.9,3.1,4.5; ExprSce ,,; FusE2 ,,; FusE5 ,,; FusE10 ,,;
gene name: b0817	 (NP_415338)	gi: 16128785	length: 155aa
description: conserved protein, Winged helix domain [Escherichia coli K12].
coverage: Archaea[1e-13] Bacteria[1e-81]
conserved domains: (Evalue, description)
	1e-27	COG1321, TroR, Mn-dependent transcriptional regulator [Transcription].
	2e-22	smart00529, HTH_DTXR, Helix-turn-helix diphteria tox regulatory element; iron dependent repressor .
----------------------------------------------------
candidate #30:	b2567
likelihood ratios: Total 2.9e+10; Clust 4.9,13.4,9.4; BLAST 2.4,49.7,4.3; KEGG 2.1,7.5,3.1; ExprEco 4.9,27.2,14.1; ExprSce ,,; FusE2 ,,; FusE5 ,,; FusE10 ,,;
gene name: b2567	 (NP_417062)	gi: 16130492	length: 226aa
description: RNase III, ds RNA [Escherichia coli K12].
coverage: Archaea[7e-24] Bacteria[1e-125] Eukaryota[2e-20]
conserved domains: (Evalue, description)
	1e-78	COG0571, Rnc, dsRNA-specific ribonuclease [Transcription].
	1e-37	smart00535, RIBOc, Ribonuclease III family; .
	1e-37	cd00593, RIBOc, RIBOc. Ribonuclease III C terminal domain. This group consists of eukaryotic, bacterial and archeal ribonuclease III (RNAse III) proteins. RNAse III is a double stranded RNA-specific endonuclease. Prokaryotic RNAse III is important in post-transcriptional control of mRNA stability and translational efficiency. It is involved in the processing of ribosomal RNA precursors. Prokaryotic RNAse III also plays a role in the maturation of tRNA precursors and in the processing of phage and plasmid transcripts. Eukaryotic RNase III's participate (through direct cleavage) in rRNA processing, in processing of small nucleolar RNAs (snoRNAs) and snRNA's (components of the spliceosome). In eukaryotes RNase III or RNaseIII like enzymes such as Dicer are involved in RNAi (RNA interference) and miRNA (micro-RNA) gene silencing..
	2e-30	pfam00636, Ribonuclease_3, RNase3 domain..
	8e-16	cd00048, DSRM, Double-stranded RNA binding motif. Binding is not sequence specific but is highly specific for double stranded RNA. Found in a variety of proteins including dsRNA dependent protein kinase PKR, RNA helicases, Drosophila staufen protein, E. coli RNase III, RNases H1, and dsRNA dependent adenosine deaminases..
----------------------------------------------------
candidate #31:	b0628
likelihood ratios: Total 2.6e+10; Clust 6.1,9.4,3.7; BLAST 3.6,53.3,35.8; KEGG 1.8,12.9,16.1; ExprEco 3.4,4.4,3.1; ExprSce ,,; FusE2 ,,; FusE5 ,,; FusE10 ,,;
gene name: b0628	 (NP_415161)	gi: 16128611	length: 321aa
description: lipoate synthase, an iron-sulfur enzyme [Escherichia coli K12].
coverage: Archaea[9e-63] Bacteria[0.0] Eukaryota[1e-66]
conserved domains: (Evalue, description)
	1e-145	COG0320, LipA, Lipoate synthase [Coenzyme metabolism].
	3e-14	smart00729, Elp3, Elongator protein 3, MiaB family, Radical SAM; This superfamily contains MoaA, NifB, PqqE, coproporphyrinogen III oxidase, biotin synthase and MiaB families, and includes a representative in the eukaryotic elongator subunit, Elp-3. Some members of the family are methyltransferases. .
	5e-12	pfam04055, Radical_SAM, Radical SAM superfamily..
----------------------------------------------------
candidate #32:	b3005
likelihood ratios: Total 2.5e+10; Clust 80.4,2.8,2.3; BLAST 2.1,8.7,16.6; KEGG 2.0,22.1,23.7; ExprEco 4.6,5.0,6.8; ExprSce ,,; FusE2 ,,; FusE5 ,,; FusE10 ,,;
gene name: b3005	 (NP_417478)	gi: 16130903	length: 141aa
description: uptake of enterobactin; tonB-dependent uptake of B colicins [Escherichia coli K12].
coverage: Bacteria[8e-75]
conserved domains: (Evalue, description)
	9e-38	COG0848, ExbD, Biopolymer transport protein [Intracellular trafficking and secretion].
	2e-16	pfam02472, ExbD, Biopolymer transport protein ExbD/TolR. This group of proteins are membrane bound transport proteins essential for ferric ion uptake in bacteria. The Pfam family consists of ExbD, and TolR which are involved in TonB-dependent transport of various receptor bound substrates including colicins..
----------------------------------------------------
candidate #33:	b0827
likelihood ratios: Total 2.2e+10; Clust 5.7,6.1,4.0; BLAST 21.3,9.5,9.8; KEGG 7.0,6.9,4.9; ExprEco 11.1,3.7,8.3; ExprSce ,,; FusE2 ,,; FusE5 ,,; FusE10 ,,;
gene name: b0827	 (NP_415348)	gi: 16128795	length: 411aa
description: molybdopterin biosynthesis [Escherichia coli K12].
coverage: Archaea[4e-59] Bacteria[0.0] Eukaryota[2e-48]
conserved domains: (Evalue, description)
	1e-136	COG0303, MoeA, Molybdopterin biosynthesis enzyme [Coenzyme metabolism].
	5e-56	pfam03453, MoeA_N, MoeA N-terminal region (domain I and II). This family contains two structural domains. One of these contains the conserved DGXA motif. This region is found in proteins involved in biosynthesis of molybdopterin cofactor however the exact molecular function of this region is uncertain..
	9e-30	pfam00994, MoCF_biosynth, Probable molybdopterin binding domain. This domain is found a variety of proteins involved in biosynthesis of molybdopterin cofactor. The domain is presumed to bind molybdopterin. The structure of this domain is known, and it forms an alpha/beta structure. In the known structure of Gephyrin this domain mediates trimerisation..
	1e-14	pfam03454, MoeA_C, MoeA C-terminal region (domain IV). This domain is found in proteins involved in biosynthesis of molybdopterin cofactor however the exact molecular function of this domain is uncertain. The structure of this domain is known and forms an incomplete beta barrel..
----------------------------------------------------
candidate #34:	b4213
likelihood ratios: Total 2.2e+10; Clust 17.7,4.0,2.5; BLAST 30.6,27.7,4.2; KEGG 28.4,40.5,6.1; ExprEco 2.3,1.5,1.4; ExprSce ,,; FusE2 ,,; FusE5 ,,; FusE10 ,,;
gene name: b4213	 (NP_418634)	gi: 16132035	length: 647aa
description: 2':3'-cyclic-nucleotide 2'-phosphodiesterase [Escherichia coli K12].
coverage: Archaea[5e-15] Bacteria[0.0] Eukaryota[6e-17]
conserved domains: (Evalue, description)
	1e-123	COG0737, UshA, 5'-nucleotidase/2',3'-cyclic phosphodiesterase and related esterases [Nucleotide transport and metabolism].
	8e-25	pfam02872, 5_nucleotid_C, 5'-nucleotidase, C-terminal domain..
----------------------------------------------------
candidate #35:	b3802
likelihood ratios: Total 2.2e+10; Clust 95.1,6.6,20.0; BLAST 43.9,2.9,2.9; KEGG 6.3,2.4,2.3; ExprEco 12.6,3.8,2.9; ExprSce ,,; FusE2 ,,; FusE5 ,,; FusE10 ,,;
gene name: b3802	 (NP_418246)	gi: 16131654	length: 398aa
description: a late step of protoheme IX synthesis [Escherichia coli K12].
coverage: Bacteria[0.0]
conserved domains: (Evalue, description)
	1e-134	COG3071, HemY, Uncharacterized enzyme of heme biosynthesis [Coenzyme metabolism].
	1e-37	pfam07219, HemY_N, HemY protein N-terminus. This family represents the N-terminus (approximately 150 residues) of bacterial HemY porphyrin biosynthesis proteins. This is a membrane protein involved in a late step of protoheme IX synthesis..
----------------------------------------------------
candidate #36:	b2951
likelihood ratios: Total 2.2e+10; Clust 14.3,8.0,5.4; BLAST 6.1,35.6,6.7; KEGG 3.4,12.6,13.3; ExprEco 3.2,4.6,2.8; ExprSce ,,; FusE2 ,,; FusE5 ,,; FusE10 ,,;
gene name: b2951	 (NP_417426)	gi: 16130852	length: 234aa
description: putative enzyme with PLP-binding domain [Escherichia coli K12].
coverage: Archaea[4e-23] Bacteria[1e-128] Eukaryota[2e-38]
conserved domains: (Evalue, description)
	9e-87	COG0325, COG0325, Predicted enzyme with a TIM-barrel fold [General function prediction only].
	1e-75	cd00635, YBL036c_PLPDEIII, PLP dependent enzymes class III (PLPDE_III). The prototype of this CD, yeast hypothetical protein YBL036c, is homologous to a P. aeruginosa gene that is co-transcribed with a known proline biosynthetic gene. These proteins are classified as PyridoxaL 5'-phosphate Dependent Enzymes class III. This version is widely distributed among all three froms of life. This group has not been characterized extensively..
	9e-33	pfam01168, Ala_racemase_N, Alanine racemase, N-terminal domain..
----------------------------------------------------
candidate #37:	b2580
likelihood ratios: Total 2.1e+10; Clust 5.7,5.2,3.6; BLAST 9.0,18.2,2.6; KEGG 12.1,54.1,4.3; ExprEco 12.8,3.7,3.5; ExprSce ,,; FusE2 ,,; FusE5 ,,; FusE10 ,,;
gene name: b2580	 (NP_417075)	gi: 16130505	length: 229aa
description: uracil-DNA-glycosylase [Escherichia coli K12].
coverage: Bacteria[1e-134] Eukaryota[2e-70]
conserved domains: (Evalue, description)
	1e-105	COG0692, Ung, Uracil DNA glycosylase [DNA replication, recombination, and repair].
	7e-37	pfam03167, UDG, Uracil DNA glycosylase superfamily..
----------------------------------------------------
candidate #38:	b2593
likelihood ratios: Total 1.7e+10; Clust 4.8,6.9,5.9; BLAST 3.8,478.7,9.7; KEGG 1.7,172.4,4.3; ExprEco 1.4,1.5,1.7; ExprSce ,,; FusE2 ,,; FusE5 ,,; FusE10 ,,;
gene name: b2593	 (NP_417084)	gi: 16130514	length: 243aa
description: hypothetical protein b2593 [Escherichia coli K12].
coverage: Bacteria[1e-142] Eukaryota[2e-16]
conserved domains: (Evalue, description)
	8e-90	COG1496, COG1496, Uncharacterized conserved protein [Function unknown].
	1e-83	pfam02578, DUF152, Uncharacterised ACR, YfiH family COG1496..
----------------------------------------------------
candidate #39:	b3871
likelihood ratios: Total 1.5e+10; Clust 6.9,10.3,7.3; BLAST 2.6,15.2,23.7; KEGG 3.0,3.3,10.2; ExprEco 9.4,9.3,3.6; ExprSce ,,; FusE2 ,,; FusE5 ,,; FusE10 ,,;
gene name: b3871	 (YP_026274)	gi: 49176434	length: 607aa
description: GTP-binding elongation factor family protein [Escherichia coli K12].
coverage: Archaea[1e-51] Bacteria[0.0] Eukaryota[1e-165]
conserved domains: (Evalue, description)
	0.0	COG1217, TypA, Predicted membrane GTPase involved in stress response [Signal transduction mechanisms].
	2e-64	COG0481, LepA, Membrane GTPase LepA [Cell envelope biogenesis, outer membrane].
	2e-47	pfam00009, GTP_EFTU, Elongation factor Tu GTP binding domain. This domain contains a P-loop motif, also found in several other families such as pfam00071, pfam00025 and pfam00063. Elongation factor Tu consists of three structural domains, this plus two C-terminal beta barrel domains..
	1e-38	COG0480, FusA, Translation elongation factors (GTPases) [Translation, ribosomal structure and biogenesis].
	4e-30	COG5256, TEF1, Translation elongation factor EF-1alpha (GTPase) [Translation, ribosomal structure and biogenesis].
	2e-26	COG4108, PrfC, Peptide chain release factor RF-3 [Translation, ribosomal structure and biogenesis].
	2e-26	COG0050, TufB, GTPases - translation elongation factors [Translation, ribosomal structure and biogenesis].
	4e-20	pfam00679, EFG_C, Elongation factor G C-terminus. This domain includes the carboxyl terminal regions of Elongation factor G, elongation factor 2 and some tetracycline resistance proteins and adopt a ferredoxin-like fold..
	4e-16	COG0532, InfB, Translation initiation factor 2 (IF-2; GTPase) [Translation, ribosomal structure and biogenesis].
	2e-15	COG3276, SelB, Selenocysteine-specific translation elongation factor [Translation, ribosomal structure and biogenesis].
	4e-13	COG2895, CysN, GTPases - Sulfate adenylate transferase subunit 1 [Inorganic ion transport and metabolism].
	1e-11	COG5257, GCD11, Translation initiation factor 2, gamma subunit (eIF-2gamma; GTPase) [Translation, ribosomal structure and biogenesis].
	4e-11	COG5258, GTPBP1, GTPase [General function prediction only].
----------------------------------------------------
candidate #40:	b2743
likelihood ratios: Total 1.5e+10; Clust 6.6,14.5,11.7; BLAST 10.4,5.0,10.9; KEGG 7.1,9.4,9.0; ExprEco 1.9,4.6,4.4; ExprSce ,,; FusE2 ,,; FusE5 ,,; FusE10 ,,;
gene name: b2743	 (NP_417223)	gi: 16130650	length: 208aa
description: L-isoaspartate protein carboxylmethyltransferase type II [Escherichia coli K12].
coverage: Archaea[2e-35] Bacteria[1e-114] Eukaryota[2e-22]
conserved domains: (Evalue, description)
	8e-75	pfam01135, PCMT, Protein-L-isoaspartate(D-aspartate) O-methyltransferase (PCMT)..
	2e-69	COG2518, Pcm, Protein-L-isoaspartate carboxylmethyltransferase [Posttranslational modification, protein turnover, chaperones].
----------------------------------------------------
candidate #41:	b3863
likelihood ratios: Total 1.5e+10; Clust 10.0,7.4,5.6; BLAST 2.5,7.7,7.8; KEGG 4.5,29.6,3.2; ExprEco 17.5,4.5,7.1; ExprSce ,,; FusE2 ,,; FusE5 ,,; FusE10 ,,;
gene name: b3863	 (NP_418300)	gi: 16131704	length: 928aa
description: DNA polymerase I, 3' --> 5' polymerase, 5' --> 3' and 3' --> 5' exonuclease [Escherichia coli K12].
coverage: Bacteria[0.0] Eukaryota[1e-90]
conserved domains: (Evalue, description)
	0.0	COG0749, PolA, DNA polymerase I - 3'-5' exonuclease and polymerase domains [DNA replication, recombination, and repair].
	1e-148	pfam00476, DNA_pol_A, DNA polymerase family A..
	2e-90	smart00475, 53EXOc, 5'-3' exonuclease; .
	2e-86	cd00008, 53EXOc, 5'-3' exonuclease; T5 type 5'-3' exonuclease domains may co-occur with DNA polymerase I (Pol I) domains, or be part of Pol I containing complexes. They digest dsDNA and ssDNA, releasing mono-,di- and tri-nucleotides, as well as oligonucleotides, and have also been reported to possess RNase H activity. Also called 5' nuclease family, involved in structure-specific cleavage of flaps formed by Pol I activity (similar to mammalian flap endonuclease I, FEN-1). A single nucleic acid strand may be threaded through the 5' nuclease enzyme before cleavage occurs. The domain binds two divalent metal ions which are necessary for activity..
	7e-84	smart00482, POLAc, DNA polymerase A domain; .
	4e-81	COG0258, Exo, 5'-3' exonuclease (including N-terminal domain of PolI) [DNA replication, recombination, and repair].
	6e-57	pfam02739, 5_3_exonuc_N, 5'-3' exonuclease, N-terminal resolvase-like domain..
	3e-35	pfam01612, 3_5_exonuc, 3'-5' exonuclease. This domain is responsible for the 3'-5' exonuclease proofreading activity of E. coli DNA polymerase I (polI) and other enzymes, it catalyses the hydrolysis of unpaired or mismatched nucleotides. This domain consists of the amino-terminal half of the Klenow fragment in E. coli polI it is also found in the Werner syndrome helicase (WRN), focus forming activity 1 protein (FFA-1) and ribonuclease D (RNase D). Werner syndrome is a human genetic disorder causing premature aging; the WRN protein has helicase activity in the 3'-5' direction. The FFA-1 protein is required for formation of a replication foci and also has helicase activity; it is a homologue of the WRN protein. RNase D is a 3'-5' exonuclease involved in tRNA processing. Also found in this family is the autoantigen PM/Scl thought to be involved in polymyositis-scleroderma overlap syndrome..
	2e-33	cd00007, 35EXOc, 3'-5' exonuclease. The 35EXOc domain is responsible for the 3'-5' exonuclease proofreading activity of prokaryotic DNA polymerase I (pol I) and other enzymes, it catalyses the hydrolysis of unpaired or mismatched nucleotides. This domain consists of the amino-terminal half of the Klenow fragment in E. coli pol I. 35EXOc is also found in the Werner syndrome helicase (WRN), focus forming activity 1 protein (FFA-1) and ribonuclease D (RNase D)..
	2e-27	smart00474, 35EXOc, 3'-5' exonuclease; 3\' -5' exonuclease proofreading domain present in DNA polymerase I, Werner syndrome helicase, RNase D and other enzymes .
	3e-16	cd00080, HhH2_motif, Helix-hairpin-helix class 2 (Pol1 family) motif. HhH2 domains are found in Rad2 family of prokaryotic and eukaryotic replication and repair nucleases, i.e., DNA polymerase I, Taq DNA polymerase, DNA repair protein Rad2 endonuclease, flap endonuclease, exonuclease I and IX, 5'-3' exonuclease and also bacteriophage Rnase H. These nucleases degrade RNA-DNA or DNA-DNA duplexes, or both and play essential roles in DNA duplication, repair, and recombination..
----------------------------------------------------
candidate #42:	b3839
likelihood ratios: Total 1.4e+10; Clust 68.5,13.1,12.3; BLAST 2.0,14.0,9.3; KEGG 2.0,17.4,5.1; ExprEco 2.5,4.5,2.5; ExprSce ,,; FusE2 ,,; FusE5 ,,; FusE10 ,,;
gene name: b3839	 (NP_418282)	gi: 16131687	length: 258aa
description: component of Sec-independent translocase [Escherichia coli K12].
coverage: Archaea[3e-27] Bacteria[1e-142] Eukaryota[6e-31]
conserved domains: (Evalue, description)
	5e-46	pfam00902, TatC, Sec-independent protein translocase protein (TatC). The bacterial Tat system has a remarkable ability to transport folded proteins even enzyme complexes across the cytoplasmic membrane. It is structurally and mechanistically similar to the Delta pH-driven thylakoidal protein import pathway. A functional Tat system or Delta pH-dependent pathway requires three integral membrane proteins: TatA/Tha4, TatB/Hcf106 and TatC/cpTatC. The TatC protein is essential for the function of both pathways. It might be involved in twin-arginine signal peptide recognition, protein translocation and proton translocation. Sequence analysis predicts that TatC contains six transmembrane helices (TMHs), and experimental data confirmed that N- and C-termini of TatC or cpTatC are exposed to the cytoplasmic or stromal face of the membrane. The cytoplasmic N-terminus and the first cytoplasmic loop region of the Escherichia coli TatC protein are essential for protein export. At least two TatC molecules co-exist within each Tat translocon..
----------------------------------------------------
candidate #43:	b3201
likelihood ratios: Total 1.3e+10; Clust 6.2,4.7,4.9; BLAST 2.0,7.3,19.2; KEGG 3.4,94.5,88.7; ExprEco 2.0,2.4,2.5; ExprSce ,,; FusE2 ,,; FusE5 ,,; FusE10 ,,;
gene name: b3201	 (NP_417668)	gi: 16131091	length: 241aa
description: putative ATP-binding component of a transport system [Escherichia coli K12].
coverage: Archaea[3e-36] Bacteria[1e-132] Eukaryota[1e-53]
conserved domains: (Evalue, description)
	1e-114	COG1137, YhbG, ABC-type (unclassified) transport system, ATPase component [General function prediction only].
	4e-54	COG0411, LivG, ABC-type branched-chain amino acid transport systems, ATPase component [Amino acid transport and metabolism].
	8e-54	COG0410, LivF, ABC-type branched-chain amino acid transport systems, ATPase component [Amino acid transport and metabolism].
	3e-53	COG1131, CcmA, ABC-type multidrug transport system, ATPase component [Defense mechanisms].
	3e-47	COG1121, ZnuC, ABC-type Mn/Zn transport systems, ATPase component [Inorganic ion transport and metabolism].
	2e-46	COG1120, FepC, ABC-type cobalamin/Fe3+-siderophores transport systems, ATPase components [Inorganic ion transport and metabolism / Coenzyme metabolism].
	9e-44	cd00267, ABC_ATPase, ABC (ATP-binding cassette) transporter nucleotide-binding domain; ABC transporters are a large family of proteins involved in the transport of a wide variety of different compounds, like sugars, ions, peptides and more complex organic molecules. The nucleotide binding domain shows the highest similarity between all members of the family. ABC transporters are a subset of nucleotide hydrolases that contain a signature motif, Q-loop, and H-loop/switch region in addition to the Walker A motif/P-loop andWalker B motif commonly found in a number of ATP- and GTP-binding and hydrolyzing proteins..
	3e-43	COG3842, PotA, ABC-type spermidine/putrescine transport systems, ATPase components [Amino acid transport and metabolism].
	2e-42	COG1125, OpuBA, ABC-type proline/glycine betaine transport systems, ATPase components [Amino acid transport and metabolism].
	5e-42	COG1127, Ttg2A, ABC-type transport system involved in resistance to organic solvents, ATPase component [Secondary metabolites biosynthesis, transport, and catabolism].
	3e-41	COG1126, GlnQ, ABC-type polar amino acid transport system, ATPase component [Amino acid transport and metabolism].
	4e-40	COG3839, MalK, ABC-type sugar transport systems, ATPase components [Carbohydrate transport and metabolism].
	7e-40	COG1122, CbiO, ABC-type cobalt transport system, ATPase component [Inorganic ion transport and metabolism].
	5e-39	pfam00005, ABC_tran, ABC transporter. ABC transporters for a large family of proteins responsible for translocation of a variety of compounds across biological membranes. ABC transporters are the largest family of proteins in many completely sequenced bacteria. ABC transporters are composed of two copies of this domain and two copies of a transmembrane domain pfam00664. These four domains may belong to a single polypeptide, or belong in different polypeptide chains..
	2e-38	COG4555, NatA, ABC-type Na+ transport system, ATPase component [Energy production and conversion / Inorganic ion transport and metabolism].
	3e-38	COG1116, TauB, ABC-type nitrate/sulfonate/bicarbonate transport system, ATPase component [Inorganic ion transport and metabolism].
	3e-38	COG1118, CysA, ABC-type sulfate/molybdate transport systems, ATPase component [Inorganic ion transport and metabolism].
	3e-38	COG4152, COG4152, ABC-type uncharacterized transport system, ATPase component [General function prediction only].
	2e-36	COG3638, COG3638, ABC-type phosphate/phosphonate transport system, ATPase component [Inorganic ion transport and metabolism].
	5e-36	COG1129, MglA, ABC-type sugar transport system, ATPase component [Carbohydrate transport and metabolism].
	1e-35	COG1123, COG1123, ATPase components of various ABC-type transport systems, contain duplicated ATPase [General function prediction only].
	8e-34	COG1135, AbcC, ABC-type metal ion transport system, ATPase component [Inorganic ion transport and metabolism].
	2e-33	COG4674, COG4674, Uncharacterized ABC-type transport system, ATPase component [General function prediction only].
	8e-33	COG1124, DppF, ABC-type dipeptide/oligopeptide/nickel transport system, ATPase component [Amino acid transport and metabolism / Inorganic ion transport and metabolism].
	1e-32	COG1136, SalX, ABC-type antimicrobial peptide transport system, ATPase component [Defense mechanisms].
	2e-32	COG0396, SufC, ABC-type transport system involved in Fe-S cluster assembly, ATPase component [Posttranslational modification, protein turnover, chaperones].
	1e-31	COG4559, COG4559, ABC-type hemin transport system, ATPase component [Inorganic ion transport and metabolism].
	3e-31	COG3845, COG3845, ABC-type uncharacterized transport systems, ATPase components [General function prediction only].
	1e-30	COG2274, SunT, ABC-type bacteriocin/lantibiotic exporters, contain an N-terminal double-glycine peptidase domain [Defense mechanisms].
	2e-29	COG4608, AppF, ABC-type oligopeptide transport system, ATPase component [Amino acid transport and metabolism].
	2e-29	COG4525, TauB, ABC-type taurine transport system, ATPase component [Inorganic ion transport and metabolism].
	9e-29	COG4604, CeuD, ABC-type enterochelin transport system, ATPase component [Inorganic ion transport and metabolism].
	2e-28	COG0444, DppD, ABC-type dipeptide/oligopeptide/nickel transport system, ATPase component [Amino acid transport and metabolism / Inorganic ion transport and metabolism].
	4e-28	COG1119, ModF, ABC-type molybdenum transport system, ATPase component/photorepair protein PhrA [Inorganic ion transport and metabolism].
	5e-28	COG4136, COG4136, ABC-type uncharacterized transport system, ATPase component [General function prediction only].
	2e-27	COG2884, FtsE, Predicted ATPase involved in cell division [Cell division and chromosome partitioning].
	9e-27	COG4988, CydD, ABC-type transport system involved in cytochrome bd biosynthesis, ATPase and permease components [Energy production and conversion / Posttranslational modification, protein turnover, chaperones].
	1e-26	COG4987, CydC, ABC-type transport system involved in cytochrome bd biosynthesis, fused ATPase and permease components [Energy production and conversion / Posttranslational modification, protein turnover, chaperones].
	1e-26	COG0488, Uup, ATPase components of ABC transporters with duplicated ATPase domains [General function prediction only].
	4e-26	COG4175, ProV, ABC-type proline/glycine betaine transport system, ATPase component [Amino acid transport and metabolism].
	7e-26	COG4161, ArtP, ABC-type arginine transport system, ATPase component [Amino acid transport and metabolism].
	7e-26	COG1117, PstB, ABC-type phosphate transport system, ATPase component [Inorganic ion transport and metabolism].
	2e-25	COG3840, ThiQ, ABC-type thiamine transport system, ATPase component [Coenzyme metabolism].
	9e-25	COG1132, MdlB, ABC-type multidrug transport system, ATPase and permease components [Defense mechanisms].
	3e-24	COG4618, ArpD, ABC-type protease/lipase transport system, ATPase and permease components [General function prediction only].
	4e-24	COG4148, ModC, ABC-type molybdate transport system, ATPase component [Inorganic ion transport and metabolism].
	8e-24	COG4619, COG4619, ABC-type uncharacterized transport system, ATPase component [General function prediction only].
	2e-23	COG4598, HisP, ABC-type histidine transport system, ATPase component [Amino acid transport and metabolism].
	3e-23	COG4138, BtuD, ABC-type cobalamin transport system, ATPase component [Coenzyme metabolism].
	3e-23	COG4586, COG4586, ABC-type uncharacterized transport system, ATPase component [General function prediction only].
	1e-22	COG4133, CcmA, ABC-type transport system involved in cytochrome c biogenesis, ATPase component [Posttranslational modification, protein turnover, chaperones].
	2e-21	COG4172, COG4172, ABC-type uncharacterized transport system, duplicated ATPase component [General function prediction only].
	1e-20	COG1134, TagH, ABC-type polysaccharide/polyol phosphate transport system, ATPase component [Carbohydrate transport and metabolism / Cell envelope biogenesis, outer membrane].
	3e-20	COG4778, PhnL, ABC-type phosphonate transport system, ATPase component [Inorganic ion transport and metabolism].
	3e-20	COG1101, PhnK, ABC-type uncharacterized transport system, ATPase component [General function prediction only].
	2e-19	COG4181, COG4181, Predicted ABC-type transport system involved in lysophospholipase L1 biosynthesis, ATPase component [Secondary metabolites biosynthesis, transport, and catabolism].
	1e-18	COG4167, SapF, ABC-type antimicrobial peptide transport system, ATPase component [Defense mechanisms].
	3e-18	COG4107, PhnK, ABC-type phosphonate transport system, ATPase component [Inorganic ion transport and metabolism].
	3e-18	COG4170, SapD, ABC-type antimicrobial peptide transport system, ATPase component [Defense mechanisms].
	7e-17	COG5265, ATM1, ABC-type transport system involved in Fe-S cluster assembly, permease and ATPase components [Posttranslational modification, protein turnover, chaperones].
	9e-16	COG1245, COG1245, Predicted ATPase, RNase L inhibitor (RLI) homolog [General function prediction only].
	2e-13	COG4178, COG4178, ABC-type uncharacterized transport system, permease and ATPase components [General function prediction only].
----------------------------------------------------
candidate #44:	b1983
likelihood ratios: Total 1.2e+10; Clust 2.2,1.5,1.8; BLAST 20.1,16.0,5.4; KEGG 92.2,50.2,21.3; ExprEco 2.2,2.4,2.3; ExprSce ,,; FusE2 ,,; FusE5 ,,; FusE10 ,,;
gene name: b1983	 (NP_416490)	gi: 16129927	length: 238aa
description: hypothetical protein b1983 [Escherichia coli K12].
coverage: Bacteria[1e-131] Eukaryota[2e-28]
conserved domains: (Evalue, description)
	1e-73	pfam01709, DUF28, Domain of unknown function DUF28. This domain is found in bacterial and yeast proteins it compromises the entire length or central region of most of the proteins in the family, all of which are hypothetical with no known function. The average length of this domain is approximately 230 amino acids long..
----------------------------------------------------
candidate #45:	b2517
likelihood ratios: Total 1.2e+10; Clust 5.6,117.5,10.0; BLAST 2.0,9.7,5.9; KEGG 2.4,5.1,4.8; ExprEco 3.4,6.8,12.1; ExprSce ,,; FusE2 ,,; FusE5 ,,; FusE10 ,,;
gene name: b2517	 (NP_417012)	gi: 16130442	length: 384aa
description: putative pyruvate formate lyase activating enzyme 2 [Escherichia coli K12].
coverage: Bacteria[0.0] Eukaryota[1e-67]
conserved domains: (Evalue, description)
	1e-138	COG0820, COG0820, Predicted Fe-S-cluster redox enzyme [General function prediction only].
	2e-14	pfam04055, Radical_SAM, Radical SAM superfamily..
----------------------------------------------------
candidate #46:	b3934
likelihood ratios: Total 1.0e+10; Clust 29.3,12.8,2.4; BLAST 3.7,11.8,3.4; KEGG 9.7,12.1,8.7; ExprEco 9.4,3.0,2.8; ExprSce ,,; FusE2 ,,; FusE5 ,,; FusE10 ,,;
gene name: b3934	 (NP_418369)	gi: 16131772	length: 341aa
description: regulator for deo operon, udp, cdd, tsx, nupC, and nupG [Escherichia coli K12].
coverage: Bacteria[0.0] Eukaryota[7e-37]
conserved domains: (Evalue, description)
	1e-100	COG1609, PurR, Transcriptional regulators [Transcription].
	6e-32	pfam00532, Peripla_BP_1, Periplasmic binding proteins and sugar binding domain of the LacI family. This family includes the periplasmic binding proteins, and the LacI family transcriptional regulators. The periplasmic binding proteins are the primary receptors for chemotaxis and transport of many sugar based solutes. The LacI family of proteins consist of transcriptional regulators related to the lac repressor. In this case, generally the sugar binding domain binds a sugar which changes the DNA binding activity of the repressor domain (pfam00356)..
	1e-20	smart00354, HTH_LACI, helix_turn _helix lactose operon repressor; .
	5e-13	COG1879, RbsB, ABC-type sugar transport system, periplasmic component [Carbohydrate transport and metabolism].
----------------------------------------------------
candidate #47:	b3795
likelihood ratios: Total 1.0e+10; Clust 2.8,1.7,8.1; BLAST 579.4,2.5,2.2; KEGG 652.5,2.3,3.1; ExprEco 3.3,2.3,2.5; ExprSce ,,; FusE2 ,,; FusE5 ,,; FusE10 ,,;
gene name: b3795	 (YP_026258)	gi: 49176414	length: 461aa
description: putative amino acid/amine transport protein [Escherichia coli K12].
coverage: Archaea[2e-27] Bacteria[0.0] Eukaryota[3e-70]
conserved domains: (Evalue, description)
	1e-151	COG1113, AnsP, Gamma-aminobutyrate permease and related permeases [Amino acid transport and metabolism].
	1e-103	COG0833, LysP, Amino acid transporters [Amino acid transport and metabolism].
	3e-63	pfam00324, AA_permease, Amino acid permease..
	7e-19	COG0531, PotE, Amino acid transporters [Amino acid transport and metabolism].
----------------------------------------------------
candidate #48:	b1090
likelihood ratios: Total 1.0e+10; Clust 3.8,18.9,25.7; BLAST 3.4,5.1,4.5; KEGG 5.5,5.4,3.2; ExprEco 2.3,36.6,8.9; ExprSce ,,; FusE2 ,,; FusE5 ,,; FusE10 ,,;
gene name: b1090	 (NP_415608)	gi: 16129053	length: 346aa
description: fatty acid/phospholipid synthesis protein, methyltransferase domain [Escherichia coli K12].
coverage: Bacteria[0.0]
conserved domains: (Evalue, description)
	1e-127	COG0416, PlsX, Fatty acid/phospholipid biosynthesis enzyme [Lipid metabolism].
	1e-106	pfam02504, FA_synthesis, Fatty acid synthesis protein. The plsX gene is part of the bacterial fab gene cluster which encodes several key fatty acid biosynthetic enzymes. The exact function of the plsX protein in fatty acid synthesis is unknown..
----------------------------------------------------
candidate #49:	b3181
likelihood ratios: Total 1.0e+10; Clust 11.1,11.8,5.1; BLAST 2.8,24.6,3.6; KEGG 9.7,61.2,5.6; ExprEco 2.9,3.2,2.0; ExprSce ,,; FusE2 ,,; FusE5 ,,; FusE10 ,,;
gene name: b3181	 (NP_417648)	gi: 49176324	length: 153aa
description: transcription elongation factor, cleaves 3' nucleotide of paused mRNA [Escherichia coli K12].
coverage: Bacteria[1e-80]
conserved domains: (Evalue, description)
	4e-44	COG0782, GreA, Transcription elongation factor [Transcription].
	4e-26	pfam01272, GreA_GreB, Prokaryotic transcription elongation factor, GreA/GreB, C-terminal domain. This domain has a FKBP-like fold..
	6e-22	pfam03449, GreA_GreB_N, Prokaryotic transcription elongation factor, GreA/GreB, N-terminal domain. This domain adopts a long alpha-hairpin structure..
----------------------------------------------------
candidate #50:	b0525
likelihood ratios: Total 1.0e+10; Clust 13.9,6.2,3.1; BLAST 24.9,44.3,1.9; KEGG 2.0,6.6,1.7; ExprEco 24.3,8.4,4.0; ExprSce ,,; FusE2 ,,; FusE5 ,,; FusE10 ,,;
gene name: b0525	 (NP_415058)	gi: 16128509	length: 164aa
description: peptidyl-prolyl cis-trans isomerase B (rotamase B) [Escherichia coli K12].
coverage: Archaea[6e-46] Bacteria[2e-92] Eukaryota[2e-19]
conserved domains: (Evalue, description)
	3e-66	cd01920, cyclophilin_EcCYP_like, cyclophilin_EcCYP_like: cyclophilin-type A-like peptidylprolyl cis- trans isomerase (PPIase) domain similar to the cytosolic E. coli cyclophilin A and Streptomyces antibioticus SanCyp18. Compared to the archetypal cyclophilin Human cyclophilin A, these have reduced affinity for cyclosporin A. E. coli cyclophilin A has a similar peptidylprolyl cis- trans isomerase activity to the human cyclophilin A. Most members of this subfamily contain a phenylalanine residue at the position equivalent to Human cyclophilin W121, where a tyrptophan has been shown to be important for cyclophilin binding..
	6e-54	COG0652, PpiB, Peptidyl-prolyl cis-trans isomerase (rotamase) - cyclophilin family [Posttranslational modification, protein turnover, chaperones].
	7e-35	cd00317, cyclophilin, cyclophilin: cyclophilin-type peptidylprolyl cis- trans isomerases. This family contains eukaryotic, bacterial and archeal proteins which exhibit a peptidylprolyl cis- trans isomerases activity (PPIase, Rotamase) and in addition bind the immunosuppressive drug cyclosporin (CsA). Immunosuppression in vertebrates is believed to be the result of the cyclophilin A-cyclosporin protein drug complex binding to and inhibiting the protein-phosphatase calcineurin. PPIase is an enzyme which accelerates protein folding by catalyzing the cis-trans isomerization of the peptide bonds preceding proline residues. Cyclophilins are a diverse family in terms of function and have been implicated in protein folding processes which depend on catalytic /chaperone-like activities. This group contains human cyclophilin 40, a co-chaperone of the hsp90 chaperone system; human cyclophilin A, a chaperone in the HIV-1 infectious process and; human cyclophilin H, a component of the U4/U6 snRNP, whose isomerization or chaperoning activities may play a role in RNA splicing. .
	2e-33	pfam00160, Pro_isomerase, Cyclophilin type peptidyl-prolyl cis-trans isomerase..
	2e-24	cd01923, cyclophilin_RING, cyclophilin_RING: cyclophilin-type peptidylprolyl cis- trans isomerases (cyclophilins) having a modified RING finger domain. This group includes the nuclear proteins, Human hCyP-60 and Caenorhabditis elegans MOG-6 which, compared to the archetypal cyclophilin Human cyclophilin A exhibit reduced peptidylprolyl cis- trans isomerase activity and lack a residue important for cyclophilin binding. Human hCyP-60 has been shown to physically interact with the proteinase inhibitor peptide eglin c and; C. elegans MOG-6 to physically interact with MEP-1, a nuclear zinc finger protein. MOG-6 has been shown to function in germline sex determination..
	3e-24	cd01927, cyclophilin_WD40, cyclophilin_WD40: cyclophilin-type peptidylprolyl cis- trans isomerases (cyclophilins) having a WD40 domain. This group consists of several hypothetical and putative eukaryotic and bacterial proteins which have a cyclophilin domain and a WD40 domain. Function of the protein is not known..
	2e-22	cd01928, Cyclophilin_PPIL3_like, Cyclophilin_PPIL3_like. Proteins similar to Human cyclophilin-like peptidylprolyl cis- trans isomerase (PPIL3). Members of this family lack a key residue important for cyclosporin binding: the tryptophan residue corresponding to W121 in human hCyP-18a; most members have a histidine at this position. The exact function of the protein is not known..
	8e-20	cd01925, cyclophilin_CeCYP16-like, cyclophilin_CeCYP16-like: cyclophilin-type peptidylprolyl cis- trans isomerase) (PPIase) domain similar to Caenorhabditis elegans cyclophilin 16. C. elegans CeCYP-16, compared to the archetypal cyclophilin Human cyclophilin A has, a reduced peptidylprolyl cis- trans isomerase activity, is cyclosporin insensitive and shows an altered substrate preference favoring, hydrophobic, acidic or amide amino acids. Most members of this subfamily have a glutamate residue in the active site at the position equivalent to a tryptophan (W121 in Human cyclophilin A), which has been shown to be important for cyclophilin binding..
	3e-18	cd01926, cyclophilin_ABH_like, cyclophilin_ABH_like: Cyclophilin A, B and H-like cyclophilin-type peptidylprolyl cis- trans isomerase (PPIase) domain. This family represents the archetypal cystolic cyclophilin similar to human cyclophilins A, B and H. PPIase is an enzyme which accelerates protein folding by catalyzing the cis-trans isomerization of the peptide bonds preceding proline residues. These enzymes have been implicated in protein folding processes which depend on catalytic /chaperone-like activities. As cyclophilins, Human hCyP-A, human cyclophilin-B (hCyP-19), S. cerevisiae Cpr1 and C. elegans Cyp-3, are inhibited by the immunosuppressive drug cyclopsporin A (CsA). CsA binds to the PPIase active site. Cyp-3. S. cerevisiae Cpr1 interacts with the Rpd3 - Sin3 complex and in addition is a component of the Set3 complex. S. cerevisiae Cpr1 has also been shown to have a role in Zpr1p nuclear transport. Human cyclophilin H associates with the [U4/U6.U5] tri-snRNP particles of the splicesome..
	3e-16	cd01924, cyclophilin_TLP40_like, cyclophilin_TLP40_like: cyclophilin-type peptidylprolyl cis- trans isomerases (cyclophilins) similar ot the Spinach thylakoid lumen protein TLP40. Compared to the archetypal cyclophilin Human cyclophilin A, these proteins have similar peptidylprolyl cis- trans isomerase activity and reduced affinity for cyclosporin A. Spinach TLP40 has been shown to have a dual function as a folding catalyst and regulator of dephosphorylation..
	4e-16	cd01922, cyclophilin_SpCYP2_like, cyclophilin_SpCYP2_like: cyclophilin 2-like peptidylprolyl cis- trans isomerase (PPIase) domain similar to Schizosaccharomyces pombe cyp-2. These proteins bind their respective SNW chromatin binding protein in autologous systems, in a CsA independent manner indicating interaction with a surface outside the PPIase active site. SNW proteins play a basic and broad range role in signaling..
	2e-13	cd01921, cyclophilin_RRM, cyclophilin_RRM: cyclophilin-type peptidylprolyl cis- trans isomerase domain occuring with a C-terminal RNA recognition motif domain (RRM). This subfamily of the cyclophilin domain family contains a number of eukaryotic cyclophilins having the RRM domain including the nuclear proteins: human hCyP-57, Arabidopsis thaliana AtCYP59, Caenorhabditis elegans CeCyP-44 and Paramecium tetrurelia Kin241. The Kin241 protein has been shown to have a role in cell morphogenesis..
----------------------------------------------------
candidate #51:	b1203
likelihood ratios: Total 9.9e+09; Clust 10.6,12.9,14.5; BLAST 6.3,19.5,5.8; KEGG 1.0,1.0,1.0; ExprEco 5.4,77.6,15.6; ExprSce ,,; FusE2 ,,; FusE5 ,,; FusE10 ,,;
gene name: b1203	 (NP_415721)	gi: 16129166	length: 363aa
description: putative GTP-binding protein [Escherichia coli K12].
coverage: Archaea[6e-21] Bacteria[0.0] Eukaryota[1e-105]
conserved domains: (Evalue, description)
	1e-152	COG0012, COG0012, Predicted GTPase, probable translation factor [Translation, ribosomal structure and biogenesis].
	1e-110	pfam06071, DUF933, Protein of unknown function (DUF933). This family consists of several GTP binding proteins and represents the C terminal domain of the constituent proteins. The family contains both prokaryotic and eukaryotic sequences which are highly conserved. The N terminal region of this family contains pfam01018..
	2e-20	COG0536, Obg, Predicted GTPase [General function prediction only].
	1e-15	COG1163, DRG, Predicted GTPase [General function prediction only].
----------------------------------------------------
candidate #52:	b3650
likelihood ratios: Total 9.7e+09; Clust 4.3,171.6,4.5; BLAST 1.7,5.0,5.3; KEGG 3.7,5.5,6.1; ExprEco 3.4,22.4,6.7; ExprSce ,,; FusE2 ,,; FusE5 ,,; FusE10 ,,;
gene name: b3650	 (NP_418107)	gi: 16131521	length: 702aa
description: (p)ppGpp synthetase II; also guanosine-3',5'-bis pyrophosphate 3'-pyrophosphohydrolase [Escherichia coli K12].
coverage: Archaea[3e-11] Bacteria[0.0] Eukaryota[0.0]
conserved domains: (Evalue, description)
	0.0	COG0317, SpoT, Guanosine polyphosphate pyrophosphohydrolases/synthetases [Signal transduction mechanisms / Transcription].
	9e-42	pfam04607, RelA_SpoT, Region found in RelA / SpoT proteins. This region of unknown function is found in RelA and SpoT of Escherichia coli, and their homologues in plants and in other eubacteria. RelA is a guanosine 3',5'-bis-pyrophosphate (ppGpp) synthetase (EC:2.7.6.5) while SpoT is thought to be a bifunctional enzyme catalysing both ppGpp synthesis and degradation (ppGpp 3'-pyrophosphohydrolase, (EC:3.1.7.2)). This region is often found in association with HD (pfam01966), a metal-dependent phosphohydrolase, TGS (pfam02824) which is a possible nucleotide-binding region, and the ACT regulatory domain (pfam01842)..
	7e-18	pfam02824, TGS, TGS domain. The TGS domain is named after ThrRS, GTPase, and SpoT. Interestingly, TGS domain was detected also at the amino terminus of the uridine kinase from the spirochaete Treponema pallidum (but not any other organism, including the related spirochaete Borrelia burgdorferi). TGS is a small domain that consists of ~50 amino acid residues and is predicted to possess a predominantly beta-sheet structure. There is no direct information on the functions of the TGS domain, but its presence in two types of regulatory proteins (the GTPases and guanosine polyphosphate phosphohydrolases/synthetases) suggests a ligand (most likely nucleotide)-binding, regulatory role..
----------------------------------------------------
candidate #53:	b2304
likelihood ratios: Total 9.1e+09; Clust 5.3,6.0,5.3; BLAST 5.0,12.6,9.5; KEGG 6.9,23.2,7.2; ExprEco 4.4,2.9,6.0; ExprSce ,,; FusE2 ,,; FusE5 ,,; FusE10 ,,;
gene name: b2304	 (NP_416807)	gi: 16130239	length: 297aa
description: putative cell division inhibitor, NAD(P)-binding [Escherichia coli K12].
coverage: Archaea[1e-40] Bacteria[1e-172] Eukaryota[7e-56]
conserved domains: (Evalue, description)
	1e-129	COG1090, COG1090, Predicted nucleoside-diphosphate sugar epimerase [General function prediction only].
	9e-23	COG0451, WcaG, Nucleoside-diphosphate-sugar epimerases [Cell envelope biogenesis, outer membrane / Carbohydrate transport and metabolism].
	2e-12	pfam01370, Epimerase, NAD dependent epimerase/dehydratase family. This family of proteins utilise NAD as a cofactor. The proteins in this family use nucleotide-sugar substrates for a variety of chemical reactions..
----------------------------------------------------
candidate #54:	b1654
likelihood ratios: Total 9.1e+09; Clust 3.1,3.8,5.7; BLAST 8.2,17.1,13.9; KEGG 7.4,6.1,13.8; ExprEco 4.1,5.6,4.9; ExprSce ,,; FusE2 ,,; FusE5 ,,; FusE10 ,,;
gene name: b1654	 (NP_416171)	gi: 16129612	length: 115aa
description: hypothetical protein b1654 [Escherichia coli K12].
coverage: Archaea[8e-14] Bacteria[1e-61] Eukaryota[5e-23]
conserved domains: (Evalue, description)
	2e-45	COG0278, COG0278, Glutaredoxin-related protein [Posttranslational modification, protein turnover, chaperones].
----------------------------------------------------
candidate #55:	b0740
likelihood ratios: Total 9.0e+09; Clust 3.9,6.6,5.7; BLAST 2.3,17.3,30.2; KEGG 2.7,7.8,12.4; ExprEco 2.4,6.5,12.8; ExprSce ,,; FusE2 ,,; FusE5 ,,; FusE10 ,,;
gene name: b0740	 (NP_415268)	gi: 16128715	length: 430aa
description: periplasmic protein involved in the tonb-independent uptake of group A colicins [Escherichia coli K12].
coverage: Archaea[1e-12] Bacteria[0.0] Eukaryota[8e-10]
conserved domains: (Evalue, description)
	1e-118	COG0823, TolB, Periplasmic component of the Tol biopolymer transport system [Intracellular trafficking and secretion].
	2e-51	pfam04052, TolB_N, TolB amino-terminal domain. TolB is an essential periplasmic component of the tol-dependent translocation system. This function of this amino terminal domain is uncertain..
----------------------------------------------------
candidate #56:	b4167
likelihood ratios: Total 8.8e+09; Clust 11.4,6.6,4.3; BLAST 27.9,39.9,10.2; KEGG 6.0,6.6,7.7; ExprEco 1.8,2.8,1.6; ExprSce ,,; FusE2 ,,; FusE5 ,,; FusE10 ,,;
gene name: b4167	 (NP_418588)	gi: 16131989	length: 515aa
description: putative kinase [Escherichia coli K12].
coverage: Archaea[4e-50] Bacteria[0.0] Eukaryota[1e-117]
conserved domains: (Evalue, description)
	8e-75	COG0063, COG0063, Predicted sugar kinase [Carbohydrate transport and metabolism].
	1e-73	pfam01256, Carb_kinase, Carbohydrate kinase. This family is related to pfam02110 and pfam00294 implying that it also is a carbohydrate kinase. (personal obs Yeats C)..
	2e-69	cd01171, YXKO-related, B.subtilis YXKO protein of unknown function and related proteins. Based on the conservation of the ATP binding site, the substrate binding site and the Mg2+binding site and structural homology this group is a member of the ribokinase-like superfamily..
	3e-59	COG0062, COG0062, Uncharacterized conserved protein [Function unknown].
	2e-43	pfam03853, YjeF_N, YjeF-related protein N-terminus..
----------------------------------------------------
candidate #57:	b1737
likelihood ratios: Total 8.7e+09; Clust 4.2,2.4,2.4; BLAST 110.8,23.3,5.4; KEGG 75.3,18.6,17.4; ExprEco 1.0,1.0,1.0; ExprSce ,,; FusE2 ,,; FusE5 ,,; FusE10 ,,;
gene name: b1737	 (NP_416251)	gi: 16129691	length: 452aa
description: PEP-dependent phosphotransferase enzyme II for cellobiose, arbutin, and salicin [Escherichia coli K12].
coverage: Bacteria[0.0]
conserved domains: (Evalue, description)
	1e-112	COG1455, CelB, Phosphotransferase system cellobiose-specific component IIC [Carbohydrate transport and metabolism].
	5e-26	pfam02378, PTS_EIIC, Phosphotransferase system, EIIC. The bacterial phosphoenolpyruvate: sugar phosphotransferase system (PTS) is a multi-protein system involved in the regulation of a variety of metabolic and transcriptional processes. The sugar-specific permease of the PTS consists of three domains (IIA, IIB and IIC). The IIC domain catalyses the transfer of a phosphoryl group from IIB to the sugar substrate..
----------------------------------------------------
candidate #58:	b1738
likelihood ratios: Total 8.6e+09; Clust 2.6,2.2,2.1; BLAST 61.4,25.4,5.3; KEGG 133.3,13.3,11.7; ExprEco 1.9,1.5,1.5; ExprSce ,,; FusE2 ,,; FusE5 ,,; FusE10 ,,;
gene name: b1738	 (NP_416252)	gi: 16129692	length: 106aa
description: PEP-dependent phosphotransferase enzyme IV for cellobiose, arbutin, and salicin [Escherichia coli K12].
coverage: Bacteria[2e-52]
conserved domains: (Evalue, description)
	1e-30	cd00133, PTS_IIB_lac, PTS system, lactose/cellobiose specific IIB subunit. The bacterial phosphoenolpyruvate: sugar phosphotransferase system (PTS) is a multi-protein system involved in the regulation of a variety of metabolic and transcriptional processes. This family is one of four structurally and functionally distinct group IIB PTS system cytoplasmic enzymes, necessary for the uptake of carbohydrates across the cytoplasmic membrane and their phosphorylation.
	1e-27	COG1440, CelA, Phosphotransferase system cellobiose-specific component IIB [Carbohydrate transport and metabolism].
	6e-11	pfam02302, PTS_IIB, PTS system, Lactose/Cellobiose specific IIB subunit. The bacterial phosphoenolpyruvate: sugar phosphotransferase system (PTS) is a multi-protein system involved in the regulation of a variety of metabolic and transcriptional processes. The lactose/cellobiose-specific family are one of four structurally and functionally distinct group IIB PTS system cytoplasmic enzymes. The fold of IIB cellobiose shows similar structure to mammalian tyrosine phosphatases. .
----------------------------------------------------
candidate #59:	b1647
likelihood ratios: Total 8.2e+09; Clust 12.8,1.8,2.2; BLAST 23.0,8.6,3.0; KEGG 26.8,16.1,7.9; ExprEco 3.6,4.0,5.4; ExprSce ,,; FusE2 ,,; FusE5 ,,; FusE10 ,,;
gene name: b1647	 (YP_025305)	gi: 49176131	length: 298aa
description: putative oxidoreductase, NAD(P)-linked [Escherichia coli K12].
coverage: Archaea[8e-15] Bacteria[1e-171] Eukaryota[2e-16]
conserved domains: (Evalue, description)
	1e-148	COG4989, COG4989, Predicted oxidoreductase [General function prediction only].
	3e-46	pfam00248, Aldo_ket_red, Aldo/keto reductase family. This family includes a number of K+ ion channel beta chain regulatory domains - these are reported to have oxidoreductase activity..
	5e-37	COG0667, Tas, Predicted oxidoreductases (related to aryl-alcohol dehydrogenases) [Energy production and conversion].
	4e-31	COG0656, ARA1, Aldo/keto reductases, related to diketogulonate reductase [General function prediction only].
----------------------------------------------------
candidate #60:	b0780
likelihood ratios: Total 7.8e+09; Clust 4.5,4.8,4.8; BLAST 22.1,10.9,20.0; KEGG 11.9,11.1,38.1; ExprEco 1.9,1.4,1.2; ExprSce ,,; FusE2 ,,; FusE5 ,,; FusE10 ,,;
gene name: b0780	 (NP_415301)	gi: 16128748	length: 302aa
description: putative phosphatase/sulfatase [Escherichia coli K12].
coverage: Bacteria[1e-167] Eukaryota[7e-88]
conserved domains: (Evalue, description)
	3e-81	pfam01933, UPF0052, Uncharacterized protein family UPF0052..
----------------------------------------------------
candidate #61:	b2114
likelihood ratios: Total 7.7e+09; Clust 10.6,41.2,31.5; BLAST 3.4,11.7,8.4; KEGG 1.0,1.0,1.0; ExprEco 6.9,7.0,33.1; ExprSce ,,; FusE2 ,,; FusE5 ,,; FusE10 ,,;
gene name: b2114	 (NP_416617)	gi: 16130052	length: 677aa
description: methionine tRNA synthetase [Escherichia coli K12].
coverage: Archaea[1e-103] Bacteria[0.0] Eukaryota[5e-70]
conserved domains: (Evalue, description)
	0.0	COG0143, MetG, Methionyl-tRNA synthetase [Translation, ribosomal structure and biogenesis].
	1e-124	cd00814, MetRS_core, This is the catalytic core domain of methionine tRNA synthetase (MetRS). This class I enzyme aminoacylates the 2'-OH of the nucleotide at the 3' of the appropriate tRNA. MetRS, which consists of the core domain and a anti-codon binding domain functions as a monomer. However, in some species, the anti-codon binding domain is followed by an EMAP domain. In this case, MetRS functions as a homodimer. The core domain is based on the Rossman fold and is responsible for the ATP-dependent formation of the enzyme bound aminoacyl-adenylate. It contains the characteristic class I HIGH and KMSKS motifs, which are involved in ATP binding. As a result of a deletion event, MetRS has a significantly shorter core domain insertion that IleRS, ValRS, and LeuR. Consequently, the MetRS insertion lacks the editing function..
	2e-25	pfam01588, tRNA_bind, Putative tRNA binding domain. This domain is found in prokaryotic methionyl-tRNA synthetases, prokaryotic phenylalanyl tRNA synthetases the yeast GU4 nucleic-binding protein (G4p1 or p42, ARC1), human tyrosyl-tRNA synthetase, and endothelial-monocyte activating polypeptide II. G4p1 binds specifically to tRNA form a complex with methionyl-tRNA synthetases. In human tyrosyl-tRNA synthetase this domain may direct tRNA to the active site of the enzyme. This domain may perform a common function in tRNA aminoacylation..
	4e-23	COG0073, ARC1, EMAP domain [General function prediction only].
	2e-17	COG0495, LeuS, Leucyl-tRNA synthetase [Translation, ribosomal structure and biogenesis].
	2e-14	COG0525, ValS, Valyl-tRNA synthetase [Translation, ribosomal structure and biogenesis].
	1e-13	pfam00133, tRNA-synt_1, tRNA synthetases class I (I, L, M and V). Other tRNA synthetase sub-families are too dissimilar to be included..
	3e-13	cd00818, IleRS_core, This is the catalytic core domain of isoleucine amino-acyl tRNA synthetases (IleRS) . This class I enzyme is a monomer, which aminoacylates the 2'-OH of the nucleotide at the 3' of the appropriate tRNA. The core domain is based on the Rossman fold and is responsible for the ATP-dependent formation of the enzyme bound aminoacyl-adenylate. It contains the characteristic class I HIGH and KMSKS motifs, which are involved in ATP binding. IleRS has an insertion in the core domain, which is subject to both deletions and rearrangements. This editing region hydrolyzes mischarged cognate tRNAs and thus prevents the incorporation of chemically similar amino acids..
	2e-12	cd00668, Ile_Leu_Val_MetRS_core, This is the catalytic core domain of isoleucyl, leucyl, valyl and methioninyl tRNA synthetases. These class I enzymes are all monomers. However, in some species, MetRS functions as a homodimer, as a result of an additional C-terminal domain. These enzymes aminoacylate the 2'-OH of the nucleotide at the 3' of the appropriate tRNA. The core domain is based on the Rossman fold and is responsible for the ATP-dependent formation of the enzyme bound aminoacyl-adenylate. It contains the characteristic class I HIGH and KMSKS motifs, which are involved in ATP binding. Enzymes in this subfamily share an insertion in the core domain, which is subject to both deletions and rearrangements. This editing region hydrolyzes mischarged cognate tRNAs and thus prevents the incorporation of chemically similar amino acids. MetRS has a significantly shorter insertion, which lacks the editing function..
	9e-12	COG0060, IleS, Isoleucyl-tRNA synthetase [Translation, ribosomal structure and biogenesis].
	3e-11	cd00815, LeuRS_core_bact, This is the catalytic core domain of the bacterial subfamily of leucyl tRNA synthetase (LeuRS). This class I enzyme is a monomer, which aminoacylates the 2'-OH of the nucleotide at the 3' of the appropriate tRNA. The core domain is based on the Rossman fold and is responsible for the ATP-dependent formation of the enzyme bound aminoacyl-adenylate. It contains the characteristic class I HIGH and KMSKS motifs, which are involved in ATP binding. In Aquifex aeolicus, the gene encoding LeuRS is split in two, just before the KMSKS motif. Consequently, LeuRS is a heterodimer, which likely superimposes with the LeuRS monomer found in most other organisms. LeuRS has an insertion in the core domain, which is subject to both deletions and rearrangements and thus differs between prokaryotic LeuRS and archaeal/eukaryotic LeuRS. This editing region hydrolyzes mischarged cognate tRNAs and thus prevents the incorporation of chemically similar amino acids..
----------------------------------------------------
candidate #62:	b0930
likelihood ratios: Total 7.3e+09; Clust 3.8,8.1,5.1; BLAST 5.0,6.3,2.4; KEGG 10.3,16.2,22.2; ExprEco 3.3,4.3,11.9; ExprSce ,,; FusE2 ,,; FusE5 ,,; FusE10 ,,;
gene name: b0930	 (NP_415450)	gi: 16128897	length: 466aa
description: asparagine tRNA synthetase [Escherichia coli K12].
coverage: Archaea[7e-70] Bacteria[0.0] Eukaryota[1e-147]
conserved domains: (Evalue, description)
	1e-158	COG0017, AsnS, Aspartyl/asparaginyl-tRNA synthetases [Translation, ribosomal structure and biogenesis].
	1e-113	cd00776, AsxRS_core, Asx tRNA synthetase (AspRS/AsnRS) class II core domain. Assignment to class II aminoacyl-tRNA synthetases (aaRS) based upon its structure and the presence of three characteristic sequence motifs in the core domain. This family includes AsnRS as well as a subgroup of AspRS. AsnRS and AspRS are homodimers, which attach either asparagine or aspartate to the 3'OH group of ribose of the appropriate tRNA. While archaea lack asnRS, they possess a non-discriminating aspRS, which can mischarge Asp-tRNA with Asn. Subsequently, a tRNA-dependent aspartate amidotransferase converts the bound aspartate to asparagine. The catalytic core domain is primarily responsible for the ATP-dependent formation of the enzyme bound aminoacyl-adenylate..
	2e-82	pfam00152, tRNA-synt_2, tRNA synthetases class II (D, K and N). Other tRNA synthetase sub-families are too dissimilar to be included..
	4e-32	cd00669, Asp_Lys_Asn_RS_core, Asp_Lys_Asn_tRNA synthetase class II core domain. This domain is the core catalytic domain of class II aminoacyl-tRNA synthetases of the subgroup containing aspartyl, lysyl, and asparaginyl tRNA synthetases. It is primarily responsible for ATP-dependent formation of the enzyme bound aminoacyl-adenylate. Class II assignment is based upon its structure and the presence of three characteristic sequence motifs. Nearly all class II tRNA synthetases are dimers and enzymes in this subgroup are homodimers. These enzymes attach a specific amino acid to the 3' OH group of ribose of the appropriate tRNA..
	8e-18	COG0173, AspS, Aspartyl-tRNA synthetase [Translation, ribosomal structure and biogenesis].
	3e-16	COG1190, LysU, Lysyl-tRNA synthetase (class II) [Translation, ribosomal structure and biogenesis].
	2e-15	cd00775, LysRS_core, Lys_tRNA synthetase (LysRS) class II core domain. Class II LysRS is a dimer which attaches a lysine to the 3' OH group of ribose of the appropriate tRNA. Its assignment to class II aaRS is based upon its structure and the presence of three characteristic sequence motifs in the core domain. It is found in eukaryotes as well as some prokaryotes and archaea. However, LysRS belongs to class I aaRS's in some prokaryotes and archaea. The catalytic core domain is primarily responsible for the ATP-dependent formation of the enzyme bound aminoacyl-adenylate..
	1e-11	cd00777, AspRS_core, Asp tRNA synthetase (aspRS) class II core domain. Class II assignment is based upon its structure and the presence of three characteristic sequence motifs. AspRS is a homodimer, which attaches a specific amino acid to the 3' OH group of ribose of the appropriate tRNA. The catalytic core domain is primarily responsible for the ATP-dependent formation of the enzyme bound aminoacyl-adenylate. AspRS in this family differ from those found in the AsxRS family by a GAD insert in the core domain..
----------------------------------------------------
candidate #63:	b4056
likelihood ratios: Total 6.3e+09; Clust 4.3,2.8,3.1; BLAST 46.5,3.8,7.7; KEGG 21.1,14.8,10.8; ExprEco 2.8,7.6,1.7; ExprSce ,,; FusE2 ,,; FusE5 ,,; FusE10 ,,;
gene name: b4056	 (NP_418480)	gi: 16131882	length: 138aa
description: hypothetical protein b4056 [Escherichia coli K12].
coverage: Archaea[8e-14] Bacteria[2e-77] Eukaryota[6e-37]
conserved domains: (Evalue, description)
	1e-38	pfam01894, UPF0047, Uncharacterised protein family UPF0047. This family has no known function. The alignment contains a conserved aspartate and histidine that may be functionally important..
----------------------------------------------------
candidate #64:	b3186
likelihood ratios: Total 6.2e+09; Clust 6.0,5.6,12.1; BLAST 1.9,5.6,4.3; KEGG 4.8,6.1,3.7; ExprEco 37.7,18.6,4.3; ExprSce ,,; FusE2 ,,; FusE5 ,,; FusE10 ,,;
gene name: b3186	 (NP_417653)	gi: 16131076	length: 103aa
description: 50S ribosomal subunit protein L21 [Escherichia coli K12].
coverage: Bacteria[8e-53] Eukaryota[4e-12]
conserved domains: (Evalue, description)
	7e-30	pfam00829, Ribosomal_L21p, Ribosomal prokaryotic L21 protein..
----------------------------------------------------
candidate #65:	b0661
likelihood ratios: Total 6.0e+09; Clust 9.6,10.1,6.4; BLAST 2.4,14.4,34.2; KEGG 1.3,6.1,10.9; ExprEco 2.9,5.7,5.5; ExprSce ,,; FusE2 ,,; FusE5 ,,; FusE10 ,,;
gene name: b0661	 (NP_415194)	gi: 16128644	length: 474aa
description: involved in methylthiolation of isopentenylated A37 derivatives in tRNA [Escherichia coli K12].
coverage: Archaea[2e-52] Bacteria[0.0] Eukaryota[8e-75]
conserved domains: (Evalue, description)
	1e-165	COG0621, MiaB, 2-methylthioadenine synthetase [Translation, ribosomal structure and biogenesis].
	2e-41	smart00729, Elp3, Elongator protein 3, MiaB family, Radical SAM; This superfamily contains MoaA, NifB, PqqE, coproporphyrinogen III oxidase, biotin synthase and MiaB families, and includes a representative in the eukaryotic elongator subunit, Elp-3. Some members of the family are methyltransferases. .
	1e-28	pfam00919, UPF0004, Uncharacterized protein family UPF0004. This family is the N terminal half of proteins with a C-terminal half, which has been shown to be related to MiaB proteins. This domain is a nearly always found in conjunction with pfam04055 and pfam01938, although its function is uncertain..
	1e-17	pfam04055, Radical_SAM, Radical SAM superfamily..
	2e-17	COG1032, COG1032, Fe-S oxidoreductase [Energy production and conversion].
----------------------------------------------------
candidate #66:	b0436
likelihood ratios: Total 5.6e+09; Clust 9.4,9.2,11.9; BLAST 2.4,14.8,8.8; KEGG 3.9,5.4,3.3; ExprEco 22.1,4.1,2.7; ExprSce ,,; FusE2 ,,; FusE5 ,,; FusE10 ,,;
gene name: b0436	 (NP_414970)	gi: 16128421	length: 432aa
description: peptidyl-prolyl cis/trans isomerase (trigger factor), molecular chaperone involved in cell division [Escherichia coli K12].
coverage: Bacteria[0.0] Eukaryota[1e-19]
conserved domains: (Evalue, description)
	1e-112	COG0544, Tig, FKBP-type peptidyl-prolyl cis-trans isomerase (trigger factor) [Posttranslational modification, protein turnover, chaperones].
	4e-38	pfam05697, Trigger_N, Bacterial trigger factor protein (TF). In the E. coli cytosol, a fraction of the newly synthesised proteins requires the activity of molecular chaperones for folding to the native state. The major chaperones implicated in this folding process are the ribosome-associated Trigger Factor (TF), and the DnaK and GroEL chaperones with their respective co-chaperones. Trigger Factor is an ATP-independent chaperone and displays chaperone and peptidyl-prolyl-cis-trans-isomerase (PPIase) activities in vitro. It is composed of at least three domains, an N-terminal domain which mediates association with the large ribosomal subunit, a central substrate binding and PPIase domain with homology to FKBP proteins, and a C-terminal domain of unknown function. The positioning of TF at the peptide exit channel, together with its ability to interact with nascent chains as short as 57 residues renders TF a prime candidate for being the first chaperone that binds to the nascent polypeptide chains. This family represents the N-terminal region of the protein..
	3e-29	pfam05698, Trigger_C, Bacterial trigger factor protein (TF) C-terminus. In the E. coli cytosol, a fraction of the newly synthesised proteins requires the activity of molecular chaperones for folding to the native state. The major chaperones implicated in this folding process are the ribosome-associated Trigger Factor (TF), and the DnaK and GroEL chaperones with their respective co-chaperones. Trigger Factor is an ATP-independent chaperone and displays chaperone and peptidyl-prolyl-cis-trans-isomerase (PPIase) activities in vitro. It is composed of at least three domains, an N-terminal domain which mediates association with the large ribosomal subunit, a central substrate binding and PPIase domain with homology to FKBP proteins, and a C-terminal domain of unknown function. The positioning of TF at the peptide exit channel, together with its ability to interact with nascent chains as short as 57 residues renders TF a prime candidate for being the first chaperone that binds to the nascent polypeptide chains. This family represents the C-terminal region of the protein..
	8e-13	pfam00254, FKBP_C, FKBP-type peptidyl-prolyl cis-trans isomerase..
----------------------------------------------------
candidate #67:	b2689
likelihood ratios: Total 5.5e+09; Clust 463.3,3.5,8.2; BLAST 2.4,2.3,3.5; KEGG 3.0,1.9,2.8; ExprEco 16.3,15.6,5.7; ExprSce ,,; FusE2 ,,; FusE5 ,,; FusE10 ,,;
gene name: b2689	 (NP_417174)	gi: 16130601	length: 142aa
description: putative integral membrane protein [Escherichia coli K12].
coverage: Archaea[2e-16] Bacteria[1e-77]
conserved domains: (Evalue, description)
	1e-26	COG1238, COG1238, Predicted membrane protein [Function unknown].
----------------------------------------------------
candidate #68:	b2954
likelihood ratios: Total 5.3e+09; Clust 7.4,10.0,7.0; BLAST 3.3,66.0,10.7; KEGG 2.3,8.2,2.5; ExprEco 3.5,3.8,6.8; ExprSce ,,; FusE2 ,,; FusE5 ,,; FusE10 ,,;
gene name: b2954	 (NP_417429)	gi: 16130855	length: 197aa
description: putative ribosomal protein [Escherichia coli K12].
coverage: Archaea[9e-22] Bacteria[1e-108] Eukaryota[7e-16]
conserved domains: (Evalue, description)
	1e-69	COG0127, COG0127, Xanthosine triphosphate pyrophosphatase [Nucleotide transport and metabolism].
	2e-65	pfam01725, Ham1p_like, Ham1 family. This family consists of the HAM1 protein, and hypothetical archaeal bacterial and C. elegans proteins. HAM1 controls 6-N-hydroxylaminopurine (HAP) sensitivity and mutagenesis in S. cerevisiae. The HAM1 protein protects the cell from HAP, either on the level of deoxynucleoside triphosphate or the DNA level by a yet unidentified set of reactions..
	2e-63	cd00515, HAM1, NTPase/HAM1. This family consists of the HAM1 protein and pyrophosphate-releasing xanthosine/ inosine triphosphatase. HAM1 protects the cell against mutagenesis by the base analog 6-N-hydroxylaminopurine (HAP) in E. Coli and S. cerevisiae. A Ham1-related protein from Methanococcus jannaschii is a novel NTPase that has been shown to hydrolyze nonstandard nucleotides such as XTP to XMP and ITP to IMP, but not the standard nucleotides, in the presence of Mg or Mn ions. The enzyme exists as a homodimer. The HAM1 protein may be acting as an NTPase by hydrolyzing the HAP triphosphate..
	2e-30	cd00985, Maf_Ham1, Maf_Ham1. Maf, a nucleotide binding protein, has been implicated in inhibition of septum formation in eukaryotes, bacteria and archaea. A Ham1-related protein from Methanococcus jannaschii is a novel NTPase that has been shown to hydrolyze nonstandard nucleotides, such as hypoxanthine/xanthine NTP, but not standard nucleotides..
----------------------------------------------------
candidate #69:	b3287
likelihood ratios: Total 5.2e+09; Clust 3.2,12.7,5.1; BLAST 2.2,8.5,4.2; KEGG 5.2,4.9,3.4; ExprEco 6.1,199.5,3.1; ExprSce ,,; FusE2 ,,; FusE5 ,,; FusE10 ,,;
gene name: b3287	 (NP_417745)	gi: 16131166	length: 169aa
description: peptide deformylase [Escherichia coli K12].
coverage: Bacteria[2e-89] Eukaryota[1e-23]
conserved domains: (Evalue, description)
	2e-51	pfam01327, Pep_deformylase, Polypeptide deformylase..
	3e-49	cd00487, Pep_deformylase, Polypeptide or peptide deformylase; a family of metalloenzymes that catalyzes the removal of the N-terminal formyl group in a growing polypeptide chain following translation initiation during protein synthesis in prokaryotes. These enzymes utilize Fe(II) as the catalytic metal ion, which can be replaced with a nickel or cobalt ion with no loss of activity. There are two types of peptide deformylases, types I and II, which differ in structure only in the outer surface of the domain. Because these enzymes are essential only in prokaryotes (although eukaryotic gene sequences have been found), they are a target for a new class of antibacterial agents..
----------------------------------------------------
candidate #70:	b1100
likelihood ratios: Total 5.1e+09; Clust 11.5,80.3,19.2; BLAST 2.0,11.6,8.7; KEGG 5.3,3.2,2.5; ExprEco 2.5,3.8,3.6; ExprSce ,,; FusE2 ,,; FusE5 ,,; FusE10 ,,;
gene name: b1100	 (NP_415618)	gi: 16129063	length: 265aa
description: putative hydrolase [Escherichia coli K12].
coverage: Archaea[1e-27] Bacteria[1e-150] Eukaryota[2e-30]
conserved domains: (Evalue, description)
	3e-84	COG0084, TatD, Mg-dependent DNase [DNA replication, recombination, and repair].
	6e-81	cd01310, TatD_DNAse, TatD like proteins; E.coli TatD is a cytoplasmic protein, shown to have magnesium dependent DNase activity..
	2e-70	pfam01026, TatD_DNase, TatD related DNase. This family of proteins are related to a large superfamily of metalloenzymes. TatD, a member of this family has been shown experimentally to be a DNase enzyme..
	1e-12	COG1099, COG1099, Predicted metal-dependent hydrolases with the TIM-barrel fold [General function prediction only].
----------------------------------------------------
candidate #71:	b0741
likelihood ratios: Total 4.8e+09; Clust 3.1,4.2,5.9; BLAST 1.9,17.5,31.7; KEGG 3.2,27.9,150.6; ExprEco 1.5,1.5,2.0; ExprSce ,,; FusE2 ,,; FusE5 ,,; FusE10 ,,;
gene name: b0741	 (NP_415269)	gi: 16128716	length: 173aa
description: peptidoglycan-associated lipoprotein [Escherichia coli K12].
coverage: Bacteria[1e-93]
conserved domains: (Evalue, description)
	9e-37	COG2885, OmpA, Outer membrane protein and related peptidoglycan-associated (lipo)proteins [Cell envelope biogenesis, outer membrane].
	4e-29	pfam00691, OmpA, OmpA family. The Pfam entry also includes MotB and related proteins..
----------------------------------------------------
candidate #72:	b0481
likelihood ratios: Total 4.7e+09; Clust 636.0,4.3,3.2; BLAST 4.4,4.6,7.0; KEGG 7.2,16.3,7.9; ExprEco 1.7,1.6,1.5; ExprSce ,,; FusE2 ,,; FusE5 ,,; FusE10 ,,;
gene name: b0481	 (NP_415014)	gi: 16128465	length: 159aa
description: hypothetical protein b0481 [Escherichia coli K12].
coverage: Bacteria[4e-84]
conserved domains: (Evalue, description)
	9e-45	COG2606, EbsC, Uncharacterized conserved protein [Function unknown].
	1e-41	pfam04073, YbaK, YbaK / prolyl-tRNA synthetases associated domain. This domain of unknown function is found in numerous prokaryote organisms. The structure of YbaK shows a novel fold. This domain also occurs in a number of prolyl-tRNA synthetases (proRS) from prokaryotes. Thus, the domain is thought to be involved in oligo-nucleotide binding, with possible roles in recognition/discrimination or editing of prolyl-tRNA..
	1e-35	cd00002, YbaK, protein family related to YbaK Protein From H. Influenzae (HI1434); prokaryotic domain; function unknown; alignment contains insertion domains of prokaryotic prolyl-tRNA synthetases..
----------------------------------------------------
candidate #73:	b1114
likelihood ratios: Total 4.2e+09; Clust 7.4,40.1,25.4; BLAST 2.0,8.4,12.6; KEGG 1.9,4.3,5.6; ExprEco 2.5,3.3,7.0; ExprSce ,,; FusE2 ,,; FusE5 ,,; FusE10 ,,;
gene name: b1114	 (NP_415632)	gi: 16129077	length: 1148aa
description: transcription-repair ATP-dependent coupling factor [Escherichia coli K12].
coverage: Archaea[4e-10] Bacteria[0.0] Eukaryota[1e-106]
conserved domains: (Evalue, description)
	0.0	COG1197, Mfd, Transcription-repair coupling factor (superfamily II helicase) [DNA replication, recombination, and repair / Transcription].
	1e-102	COG1200, RecG, RecG-like helicase [DNA replication, recombination, and repair / Transcription].
	2e-33	pfam03461, TRCF, TRCF domain..
	4e-30	pfam02559, CarD_TRCF, CarD-like/TRCF domain. CarD is a Myxococcus xanthus protein required for the activation of light- and starvation-inducible genes. This family includes the presumed N-terminal domain. This family also includes a domain to the N-terminal side of the DEAD helicase of TRCF proteins. TRCF displaces RNA polymerase stalled at a lesion, binds to the damage recognition protein UvrA, and increases the template strand repair rate during transcription. This domain is involved in binding to the stalled RNA polymerase..
	2e-27	pfam00270, DEAD, DEAD/DEAH box helicase. Members of this family include the DEAD and DEAH box helicases. Helicases are involved in unwinding nucleic acids. The DEAD box helicases are involved in various aspects of RNA metabolism, including nuclear transcription, pre mRNA splicing, ribosome biogenesis, nucleocytoplasmic transport, translation, RNA decay and organellar gene expression..
	4e-21	cd00269, DEXHc, DEXH-box helicases. A diverse family of proteins involved in ATP-dependent DNA or RNA unwinding, needed in a variety of cellular processes. The name derives from the sequence of the Walker B motif (motif II). This domain contains the ATP-binding region..
	2e-20	smart00487, DEXDc, DEAD-like helicases superfamily; .
	6e-20	cd00079, HELICc, Helicase superfamily c-terminal domain; associated with DEXDc-, DEAD-, and DEAH-box proteins, yeast initiation factor 4A, Ski2p, and Hepatitis C virus NS3 helicases; this domain is found in a wide variety of helicases and helicase related proteins; may not be an autonomously folding unit, but an integral part of the helicase; 4 helicase superfamilies at present according to the organization of their signature motifs; all helicases share the ability to unwind nucleic acid duplexes with a distinct directional polarity; they utilize the free energy from nucleoside triphosphate hydrolysis to fuel their translocation along DNA, unwinding the duplex in the process.
	3e-18	cd00046, DEXDc, DEAD-like helicases superfamily. A diverse family of proteins involved in ATP-dependent RNA or DNA unwinding. This domain contains the ATP-binding region..
	1e-15	COG1198, PriA, Primosomal protein N' (replication factor Y) - superfamily II helicase [DNA replication, recombination, and repair].
	8e-15	COG0513, SrmB, Superfamily II DNA and RNA helicases [DNA replication, recombination, and repair / Transcription / Translation, ribosomal structure and biogenesis].
	2e-14	COG0556, UvrB, Helicase subunit of the DNA excision repair complex [DNA replication, recombination, and repair].
	3e-14	COG1061, SSL2, DNA or RNA helicases of superfamily II [Transcription / DNA replication, recombination, and repair].
	4e-14	COG4098, comFA, Superfamily II DNA/RNA helicase required for DNA uptake (late competence protein) [DNA replication, recombination, and repair].
	9e-13	COG0514, RecQ, Superfamily II DNA helicase [DNA replication, recombination, and repair].
	2e-12	pfam00271, Helicase_C, Helicase conserved C-terminal domain. TThis domain family is found in a wide variety of helicases and helicase related proteins. It may be that this is not an autonomously folding unit, but an integral part of the helicase..
	2e-12	smart00490, HELICc, helicase superfamily c-terminal domain; .
	2e-11	COG1202, COG1202, Superfamily II helicase, archaea-specific [General function prediction only].
----------------------------------------------------
candidate #74:	b2566
likelihood ratios: Total 4.2e+09; Clust 6.3,17.1,8.6; BLAST 2.5,6.0,3.9; KEGG 2.7,4.1,6.3; ExprEco 8.5,5.4,24.1; ExprSce ,,; FusE2 ,,; FusE5 ,,; FusE10 ,,;
gene name: b2566	 (NP_417061)	gi: 16130491	length: 301aa
description: GTP-binding protein [Escherichia coli K12].
coverage: Archaea[3e-08] Bacteria[1e-168] Eukaryota[4e-44]
conserved domains: (Evalue, description)
	1e-118	COG1159, Era, GTPase [General function prediction only].
	3e-30	COG1160, COG1160, Predicted GTPases [General function prediction only].
	5e-18	COG0486, ThdF, Predicted GTPase [General function prediction only].
	3e-13	COG0370, FeoB, Fe2+ transport system protein B [Inorganic ion transport and metabolism].
----------------------------------------------------
candidate #75:	b2595
likelihood ratios: Total 4.0e+09; Clust 3.9,5.4,5.5; BLAST 2.6,4.3,10.0; KEGG 5.0,11.4,29.7; ExprEco 7.1,6.2,4.1; ExprSce ,,; FusE2 ,,; FusE5 ,,; FusE10 ,,;
gene name: b2595	 (NP_417086)	gi: 16130516	length: 245aa
description: putative lipoprotein [Escherichia coli K12].
coverage: Bacteria[1e-138]
conserved domains: (Evalue, description)
	3e-80	pfam03696, UPF0169, Uncharacterized protein family (UPF0169). Members of this family are predicted to be lipoproteins. The function of these proteins is unknown..
	6e-72	COG4105, ComL, DNA uptake lipoprotein [General function prediction only].
----------------------------------------------------
candidate #76:	b0194
likelihood ratios: Total 3.8e+09; Clust 3.9,21.1,8.4; BLAST 14.4,22.2,23.1; KEGG 1.4,1.4,1.4; ExprEco 3.4,15.0,5.1; ExprSce ,,; FusE2 ,,; FusE5 ,,; FusE10 ,,;
gene name: b0194	 (NP_414736)	gi: 16128187	length: 572aa
description: proline tRNA synthetase [Escherichia coli K12].
coverage: Archaea[4e-16] Bacteria[0.0] Eukaryota[3e-75]
conserved domains: (Evalue, description)
	1e-179	cd00779, ProRS_core_prok, Prolyl-tRNA synthetase (ProRS) class II core catalytic domain. ProRS is a homodimer. It is responsible for the attachment of proline to the 3' OH group of ribose of the appropriate tRNA. This domain is primarily responsible for ATP-dependent formation of the enzyme bound aminoacyl-adenylate. Class II assignment is based upon its structure and the presence of three characteristic sequence motifs in the core domain. This subfamily contains the core domain of ProRS from prokaryotes and from the mitochondria of eukaryotes..
	1e-176	COG0442, ProS, Prolyl-tRNA synthetase [Translation, ribosomal structure and biogenesis].
	3e-67	cd00772, ProRS_core, Prolyl-tRNA synthetase (ProRS) class II core catalytic domain. ProRS is a homodimer. It is responsible for the attachment of proline to the 3' OH group of ribose of the appropriate tRNA. This domain is primarily responsible for ATP-dependent formation of the enzyme bound aminoacyl-adenylate. Class II assignment is based upon its structure and the presence of three characteristic sequence motifs in the core domain..
	4e-41	pfam00587, tRNA-synt_2b, tRNA synthetase class II core domain (G, H, P, S and T). Other tRNA synthetase sub-families are too dissimilar to be included. This domain is the core catalytic domain of tRNA synthetases and includes glycyl, histidyl, prolyl, seryl and threonyl tRNA synthetases..
	1e-25	cd00670, Gly_His_Pro_Ser_Thr_tRS_core, Gly_His_Pro_Ser_Thr_tRNA synthetase class II core domain. This domain is the core catalytic domain of tRNA synthetases of the subgroup containing glycyl, histidyl, prolyl, seryl and threonyl tRNA synthetases. It is primarily responsible for ATP-dependent formation of the enzyme bound aminoacyl-adenylate. These enzymes belong to class II aminoacyl-tRNA synthetases (aaRS) based upon their structure and the presence of three characteristic sequence motifs in the core domain. This domain is also found at the C-terminus of eukaryotic GCN2 protein kinase and at the N-terminus of the ATP phosphoribosyltransferase accessory subunit, HisZ and the accessory subunit of mitochondrial polymerase gamma (Pol gamma b) . Most class II tRNA synthetases are dimers, with this subgroup consisting of mostly homodimers. These enzymes attach a specific amino acid to the 3' OH group of ribose of the appropriate tRNA..
	1e-23	cd00002, YbaK, protein family related to YbaK Protein From H. Influenzae (HI1434); prokaryotic domain; function unknown; alignment contains insertion domains of prokaryotic prolyl-tRNA synthetases..
	2e-17	cd00778, ProRS_core_arch_euk, Prolyl-tRNA synthetase (ProRS) class II core catalytic domain. ProRS is a homodimer. It is responsible for the attachment of proline to the 3' OH group of ribose of the appropriate tRNA. This domain is primarily responsible for ATP-dependent formation of the enzyme bound aminoacyl-adenylate. Class II assignment is based upon its structure and the presence of three characteristic sequence motifs in the core domain. This subfamily contains the core domain of ProRS from archaea, the cytoplasm of eukaryotes and some bacteria..
	2e-17	pfam03129, HGTP_anticodon, Anticodon binding domain. This domain is found in histidyl, glycyl, threonyl and prolyl tRNA synthetases; it is probably the anticodon binding domain..
	3e-15	cd00771, ThrRS_core, Threonyl-tRNA synthetase (ThrRS) class II core catalytic domain. ThrRS is a homodimer. It is responsible for the attachment of threonine to the 3' OH group of ribose of the appropriate tRNA. This domain is primarily responsible for ATP-dependent formation of the enzyme bound aminoacyl-adenylate. Class II assignment is based upon its structure and the presence of three characteristic sequence motifs in the core domain..
	2e-14	cd00768, class_II_aaRS-like_core, Class II tRNA amino-acyl synthetase-like catalytic core domain. Class II amino acyl-tRNA synthetases (aaRS) share a common fold and generally attach an amino acid to the 3' OH of ribose of the appropriate tRNA. PheRS is an exception in that it attaches the amino acid at the 2'-OH group, like class I aaRSs. These enzymes are usually homodimers. This domain is primarily responsible for ATP-dependent formation of the enzyme bound aminoacyl-adenylate. The substrate specificity of this reaction is further determined by additional domains. Intererestingly, this domain is also found is asparagine synthase A (AsnA), in the accessory subunit of mitochondrial polymerase gamma and in the bacterial ATP phosphoribosyltransferase regulatory subunit HisZ..
	6e-13	COG0441, ThrS, Threonyl-tRNA synthetase [Translation, ribosomal structure and biogenesis].
----------------------------------------------------
candidate #77:	b3185
likelihood ratios: Total 3.6e+09; Clust 6.0,5.6,12.1; BLAST 3.7,8.5,2.7; KEGG 3.8,8.7,3.4; ExprEco 13.6,18.9,3.7; ExprSce ,,; FusE2 ,,; FusE5 ,,; FusE10 ,,;
gene name: b3185	 (NP_417652)	gi: 16131075	length: 85aa
description: 50S ribosomal subunit protein L27 [Escherichia coli K12].
coverage: Bacteria[2e-42] Eukaryota[2e-22]
conserved domains: (Evalue, description)
	2e-26	pfam01016, Ribosomal_L27, Ribosomal L27 protein..
----------------------------------------------------
candidate #78:	b0170
likelihood ratios: Total 3.6e+09; Clust 5.2,62.5,12.5; BLAST 3.2,6.8,3.5; KEGG 3.2,8.5,2.7; ExprEco 3.4,21.1,2.2; ExprSce ,,; FusE2 ,,; FusE5 ,,; FusE10 ,,;
gene name: b0170	 (NP_414712)	gi: 16128163	length: 283aa
description: protein chain elongation factor EF-Ts [Escherichia coli K12].
coverage: Bacteria[1e-153] Eukaryota[1e-35]
conserved domains: (Evalue, description)
	3e-57	pfam00889, EF_TS, Elongation factor TS..
----------------------------------------------------
candidate #79:	b2183
likelihood ratios: Total 3.6e+09; Clust 4.3,8.3,2.2; BLAST 10.3,31.1,3.2; KEGG 22.3,21.7,6.8; ExprEco 2.2,2.1,2.8; ExprSce ,,; FusE2 ,,; FusE5 ,,; FusE10 ,,;
gene name: b2183	 (NP_416688)	gi: 16130121	length: 231aa
description: 16S pseudouridylate 516 synthase [Escherichia coli K12].
coverage: Bacteria[1e-132] Eukaryota[6e-29]
conserved domains: (Evalue, description)
	6e-70	COG1187, RsuA, 16S rRNA uridine-516 pseudouridylate synthase and related pseudouridylate synthases [Translation, ribosomal structure and biogenesis].
	9e-21	pfam00849, PseudoU_synth_2, RNA pseudouridylate synthase. Members of this family are involved in modifying bases in RNA molecules. They carry out the conversion of uracil bases to pseudouridine. This family includes RluD, a pseudouridylate synthase that converts specific uracils to pseudouridine in 23S rRNA. RluA from E. coli converts bases in both rRNA and tRNA..
----------------------------------------------------
candidate #80:	b0051
likelihood ratios: Total 3.1e+09; Clust 6.5,20.3,15.7; BLAST 263.5,26.7,2.9; KEGG 1.0,1.1,1.0; ExprEco 4.5,4.8,3.0; ExprSce ,,; FusE2 ,,; FusE5 ,,; FusE10 ,,;
gene name: b0051	 (NP_414593)	gi: 16128045	length: 273aa
description: S-adenosylmethionine-6-N',N'-adenosyl (rRNA) dimethyltransferase [Escherichia coli K12].
coverage: Archaea[8e-27] Bacteria[1e-154] Eukaryota[6e-32]
conserved domains: (Evalue, description)
	4e-92	COG0030, KsgA, Dimethyladenosine transferase (rRNA methylation) [Translation, ribosomal structure and biogenesis].
	2e-72	pfam00398, RrnaAD, Ribosomal RNA adenine dimethylase..
	1e-56	smart00650, rADc, Ribosomal RNA adenine dimethylases; .
----------------------------------------------------
candidate #81:	b4260
likelihood ratios: Total 3.1e+09; Clust 5.5,6.9,5.0; BLAST 3.0,11.0,9.2; KEGG 6.2,4.4,5.8; ExprEco 6.1,7.2,7.9; ExprSce ,,; FusE2 ,,; FusE5 ,,; FusE10 ,,;
gene name: b4260	 (NP_418681)	gi: 16132082	length: 503aa
description: aminopeptidase A, a cyteinylglycinase [Escherichia coli K12].
coverage: Archaea[4e-56] Bacteria[0.0] Eukaryota[2e-77]
conserved domains: (Evalue, description)
	1e-129	pfam00883, Peptidase_M17, Cytosol aminopeptidase family, catalytic domain. The two associated zinc ions and the active site are entirely enclosed within the C-terminal catalytic domain in leucine aminopeptidase..
	1e-124	cd00433, Peptidase_M17, Cytosol aminopeptidase family, catalytic domain. Family M17 contains zinc- and manganese-dependent exopeptidases ( EC 3.4.11.1), including leucine aminopeptidase. They catalyze removal of amino acids from the N-terminus of a protein and play a key role in protein degradation and in the metabolism of biologically active peptides. They do not contain HEXXH motif (which is used as one of the signature patterns to group the peptidase families) in the metal-binding site. The two associated zinc ions and the active site are entirely enclosed within the C-terminal catalytic domain in leucine aminopeptidase. The enzyme is a hexamer, with the catalytic domains clustered around the three-fold axis, and the two trimers related to one another by a two-fold rotation. This family includes proteins from bacteria, archaea, animals and plants..
	6e-32	pfam02789, Peptidase_M17_N, Cytosol aminopeptidase family, N-terminal domain..
----------------------------------------------------
candidate #82:	b0408
likelihood ratios: Total 2.9e+09; Clust 8.8,10.9,5.9; BLAST 1.7,11.4,11.1; KEGG 2.1,6.6,4.1; ExprEco 3.0,11.0,13.1; ExprSce ,,; FusE2 ,,; FusE5 ,,; FusE10 ,,;
gene name: b0408	 (NP_414942)	gi: 16128393	length: 615aa
description: preprotein translocase, auxillary membrane component (General Secretory Pathway) [Escherichia coli K12].
coverage: Archaea[1e-17] Bacteria[0.0] Eukaryota[2e-78]
conserved domains: (Evalue, description)
	1e-138	COG0342, SecD, Preprotein translocase subunit SecD [Intracellular trafficking and secretion].
	7e-15	COG0341, SecF, Preprotein translocase subunit SecF [Intracellular trafficking and secretion].
	2e-13	pfam02355, SecD_SecF, Protein export membrane protein. This family consists of various prokaryotic SecD and SecF protein export membrane proteins. This SecD and SecF proteins are part of the multimeric protein export complex comprising SecA, D, E, F, G, Y, and YajC. SecD and SecF are required to maintain a proton motive force..
----------------------------------------------------
candidate #83:	b0626
likelihood ratios: Total 2.9e+09; Clust 12.0,3.4,3.4; BLAST 10.6,38.2,21.4; KEGG 5.5,32.3,5.9; ExprEco 1.4,1.3,1.3; ExprSce ,,; FusE2 ,,; FusE5 ,,; FusE10 ,,;
gene name: b0626	 (NP_415159)	gi: 16128609	length: 187aa
description: putative NAD(P)-binding amidase-type enzyme (C-N hydrolase family) [Escherichia coli K12].
coverage: Archaea[4e-26] Bacteria[1e-102] Eukaryota[1e-26]
conserved domains: (Evalue, description)
	8e-36	COG0388, COG0388, Predicted amidohydrolase [General function prediction only].
	5e-15	pfam00795, CN_hydrolase, Carbon-nitrogen hydrolase. This family contains hydrolases that break carbon-nitrogen bonds. The family includes: Nitrilase EC:3.5.5.1, Aliphatic amidase EC:3.5.1.4, Biotidinase EC:3.5.1.12, Beta-ureidopropionase EC:3.5.1.6..
----------------------------------------------------
candidate #84:	b2608
likelihood ratios: Total 2.9e+09; Clust 10.5,9.0,6.5; BLAST 2.4,4.2,5.2; KEGG 4.6,3.6,6.5; ExprEco 16.7,10.1,4.9; ExprSce ,,; FusE2 ,,; FusE5 ,,; FusE10 ,,;
gene name: b2608	 (NP_417099)	gi: 49176244	length: 185aa
description: 16S rRNA processing protein [Escherichia coli K12].
coverage: Bacteria[1e-105] Eukaryota[4e-08]
conserved domains: (Evalue, description)
	1e-56	COG0806, RimM, RimM protein, required for 16S rRNA processing [Translation, ribosomal structure and biogenesis].
	3e-23	pfam01782, RimM, RimM N-terminal domain. The RimM protein is essential for efficient processing of 16S rRNA. The RimM protein was shown to have affinity for free ribosomal 30S subunits but not for 30S subunits in the 70S ribosomes. This N-terminal domain is found associated with a PRC-barrel domain. .
----------------------------------------------------
candidate #85:	b3288
likelihood ratios: Total 2.8e+09; Clust 4.5,23.4,4.4; BLAST 2.2,31.8,6.1; KEGG 3.9,6.6,3.4; ExprEco 2.1,15.2,4.9; ExprSce ,,; FusE2 ,,; FusE5 ,,; FusE10 ,,;
gene name: b3288	 (NP_417746)	gi: 16131167	length: 315aa
description: 10-formyltetrahydrofolate:L-methionyl-tRNA(fMet) N-formyltransferase [Escherichia coli K12].
coverage: Archaea[6e-10] Bacteria[1e-178] Eukaryota[2e-34]
conserved domains: (Evalue, description)
	1e-125	COG0223, Fmt, Methionyl-tRNA formyltransferase [Translation, ribosomal structure and biogenesis].
	2e-54	pfam00551, Formyl_trans_N, Formyl transferase. This family includes the following members. Glycinamide ribonucleotide transformylase catalyses the third step in de novo purine biosynthesis, the transfer of a formyl group to 5'-phosphoribosylglycinamide. Formyltetrahydrofolate deformylase produces formate from formyl- tetrahydrofolate. Methionyl-tRNA formyltransferase transfers a formyl group onto the amino terminus of the acyl moiety of the methionyl aminoacyl-tRNA. Inclusion of the following members is supported by PSI-blast. HOXX_BRAJA (P31907) contains a related domain of unknown function. PRTH_PORGI (P46071) contains a related domain of unknown function. Y09P_MYCTU (Q50721) contains a related domain of unknown function..
	7e-30	pfam02911, Formyl_trans_C, Formyl transferase, C-terminal domain..
----------------------------------------------------
candidate #86:	b2673
likelihood ratios: Total 2.7e+09; Clust 4.4,2.6,127.5; BLAST 2.4,2.3,92.9; KEGG 2.3,3.4,13.0; ExprEco 2.0,1.6,10.7; ExprSce ,,; FusE2 ,,; FusE5 ,,; FusE10 ,,;
gene name: b2673	 (NP_417159)	gi: 16130587	length: 81aa
description: glutaredoxin-like protein; hydrogen donor [Escherichia coli K12].
coverage: Bacteria[1e-41]
conserved domains: (Evalue, description)
	5e-14	COG0695, GrxC, Glutaredoxin and related proteins [Posttranslational modification, protein turnover, chaperones].
----------------------------------------------------
candidate #87:	b1211
likelihood ratios: Total 2.6e+09; Clust 13.5,51.1,11.5; BLAST 3.4,40.8,3.8; KEGG 2.8,10.6,3.6; ExprEco 1.3,2.2,2.0; ExprSce ,,; FusE2 ,,; FusE5 ,,; FusE10 ,,;
gene name: b1211	 (NP_415729)	gi: 16129174	length: 360aa
description: peptide chain release factor RF-1 [Escherichia coli K12].
coverage: Bacteria[0.0] Eukaryota[2e-86]
conserved domains: (Evalue, description)
	1e-163	COG0216, PrfA, Protein chain release factor A [Translation, ribosomal structure and biogenesis].
	2e-55	COG1186, PrfB, Protein chain release factor B [Translation, ribosomal structure and biogenesis].
	9e-44	pfam03462, PCRF, PCRF domain. This domain is found in peptide chain release factors..
	3e-39	pfam00472, RF-1, Peptidyl-tRNA hydrolase domain. This domain is found in peptide chain release factors such as RF-1 and RF-2, and a number of smaller proteins of unknown function. This domain contains the peptidyl-tRNA hydrolase activity. The domain contains a highly conserved motif GGQ, where the glutamine is thought to coordinate the water that mediates the hydrolysis..
----------------------------------------------------
candidate #88:	b0098
likelihood ratios: Total 2.6e+09; Clust 7.6,42.3,12.7; BLAST 3.6,7.8,8.4; KEGG 4.1,5.7,3.4; ExprEco 2.0,7.2,2.3; ExprSce ,,; FusE2 ,,; FusE5 ,,; FusE10 ,,;
gene name: b0098	 (NP_414640)	gi: 16128091	length: 901aa
description: preprotein translocase, ATPase secretion component (General Secretory Pathway) [Escherichia coli K12].
coverage: Bacteria[0.0] Eukaryota[1e-180]
conserved domains: (Evalue, description)
	0.0	COG0653, SecA, Preprotein translocase subunit SecA (ATPase, RNA helicase) [Intracellular trafficking and secretion].
	0.0	pfam01043, SecA_protein, SecA protein, amino terminal region. SecA protein binds to the plasma membrane where it interacts with proOmpA to support translocation of proOmpA through the membrane. SecA protein achieves this translocation, in association with SecY protein, in an ATP dependent manner. SecA possesses the ATPase activity. The carboxyl terminus has similarity with the helicase carboxyl terminus. See pfam00281..
----------------------------------------------------
candidate #89:	b3146
likelihood ratios: Total 2.5e+09; Clust 4.2,7.3,7.3; BLAST 2.6,14.7,8.8; KEGG 6.6,6.0,3.8; ExprEco 7.7,9.9,3.0; ExprSce ,,; FusE2 ,,; FusE5 ,,; FusE10 ,,;
gene name: b3146	 (NP_417615)	gi: 16131038	length: 286aa
description: putative enzyme with methyltransferase domain [Escherichia coli K12].
coverage: Bacteria[1e-159] Eukaryota[4e-53]
conserved domains: (Evalue, description)
	1e-106	COG0313, COG0313, Predicted methyltransferases [General function prediction only].
	4e-41	pfam00590, TP_methylase, Tetrapyrrole (Corrin/Porphyrin) Methylases. This family uses S-AdoMet in the methylation of diverse substrates. This family includes a related group of bacterial proteins of unknown function. This family includes the methylase Dipthine synthase..
----------------------------------------------------
candidate #90:	b1097
likelihood ratios: Total 2.5e+09; Clust 4.4,37.1,22.5; BLAST 2.5,6.7,9.1; KEGG 20.2,4.1,5.4; ExprEco 2.0,2.2,2.3; ExprSce ,,; FusE2 ,,; FusE5 ,,; FusE10 ,,;
gene name: b1097	 (NP_415615)	gi: 16129060	length: 340aa
description: putative thymidylate kinase (EC 2.7.4.9) [Escherichia coli K12].
coverage: Bacteria[0.0]
conserved domains: (Evalue, description)
	9e-99	pfam02618, ADC_lyase, Aminodeoxychorismate lyase. This family contains several aminodeoxychorismate lyase proteins. Aminodeoxychorismate lyase is a pyridoxal 5'-phosphate-dependent enzyme that converts 4-aminodeoxychorismate to pyruvate and p-aminobenzoate, a precursor of folic acid in bacteria..
----------------------------------------------------
candidate #91:	b3637
likelihood ratios: Total 2.5e+09; Clust 7.1,43.7,6.9; BLAST 3.3,7.3,4.5; KEGG 2.7,4.8,3.0; ExprEco 11.2,7.7,3.0; ExprSce ,,; FusE2 ,,; FusE5 ,,; FusE10 ,,;
gene name: b3637	 (NP_418094)	gi: 16131508	length: 78aa
description: 50S ribosomal subunit protein L28 [Escherichia coli K12].
coverage: Bacteria[2e-38] Eukaryota[2e-15]
conserved domains: (Evalue, description)
	2e-21	COG0227, RpmB, Ribosomal protein L28 [Translation, ribosomal structure and biogenesis].
	6e-16	pfam00830, Ribosomal_L28, Ribosomal L28 family. The ribosomal 28 family includes L28 proteins from bacteria and chloroplasts. The L24 protein from yeast also contains a region of similarity to prokaryotic L28 proteins. L24 from yeast is also found in the large ribosomal subunit.
----------------------------------------------------
candidate #92:	b0149
likelihood ratios: Total 2.5e+09; Clust 9.6,8.2,4.4; BLAST 12.5,19.3,8.6; KEGG 3.7,4.1,21.0; ExprEco 2.3,2.3,2.1; ExprSce ,,; FusE2 ,,; FusE5 ,,; FusE10 ,,;
gene name: b0149	 (NP_414691)	gi: 16128142	length: 844aa
description: bifunctional penicilling-binding protein 1b: glycosyl transferase (N-terminal); transpeptidase (C-terminal) [Escherichia coli K12].
coverage: Bacteria[0.0] Eukaryota[4e-06]
conserved domains: (Evalue, description)
	1e-160	COG0744, MrcB, Membrane carboxypeptidase (penicillin-binding protein) [Cell envelope biogenesis, outer membrane].
	3e-65	COG4953, PbpC, Membrane carboxypeptidase/penicillin-binding protein PbpC [Cell envelope biogenesis, outer membrane].
	7e-64	COG5009, MrcA, Membrane carboxypeptidase/penicillin-binding protein [Cell envelope biogenesis, outer membrane].
	2e-58	pfam00912, Transgly, Transglycosylase. The penicillin-binding proteins are bifunctional proteins consisting of transglycosylase and transpeptidase in the N- and C-terminus respectively. The transglycosylase domain catalyses the polymerisation of murein glycan chains..
	2e-19	pfam00905, Transpeptidase, Penicillin binding protein transpeptidase domain. The active site serine is conserved in all members of this family..
	4e-19	COG0768, FtsI, Cell division protein FtsI/penicillin-binding protein 2 [Cell envelope biogenesis, outer membrane].
----------------------------------------------------
candidate #93:	b3649
likelihood ratios: Total 2.3e+09; Clust 3.9,342.7,4.3; BLAST 1.8,2.8,3.5; KEGG 2.7,1.9,2.1; ExprEco 7.9,100.9,2.6; ExprSce ,,; FusE2 ,,; FusE5 ,,; FusE10 ,,;
gene name: b3649	 (NP_418106)	gi: 16131520	length: 91aa
description: RNA polymerase, omega subunit [Escherichia coli K12].
coverage: Bacteria[5e-42] Eukaryota[2e-32]
conserved domains: (Evalue, description)
	3e-12	COG1758, RpoZ, DNA-directed RNA polymerase, subunit K/omega [Transcription].
----------------------------------------------------
candidate #94:	b3610
likelihood ratios: Total 2.3e+09; Clust 12.4,4.7,2.9; BLAST 19.7,12.1,14.7; KEGG 2.9,3.6,2.6; ExprEco 9.0,5.1,3.0; ExprSce ,,; FusE2 ,,; FusE5 ,,; FusE10 ,,;
gene name: b3610	 (NP_418067)	gi: 16131481	length: 83aa
description: glutaredoxin 3 [Escherichia coli K12].
coverage: Bacteria[3e-42] Eukaryota[7e-13]
conserved domains: (Evalue, description)
	2e-23	pfam00462, Glutaredoxin, Glutaredoxin..
	4e-23	COG0695, GrxC, Glutaredoxin and related proteins [Posttranslational modification, protein turnover, chaperones].
----------------------------------------------------
candidate #95:	b2609
likelihood ratios: Total 2.3e+09; Clust 10.1,9.8,6.5; BLAST 4.8,4.0,2.4; KEGG 3.0,7.1,3.7; ExprEco 3.5,15.6,18.1; ExprSce ,,; FusE2 ,,; FusE5 ,,; FusE10 ,,;
gene name: b2609	 (NP_417100)	gi: 16130530	length: 82aa
description: 30S ribosomal subunit protein S16 [Escherichia coli K12].
coverage: Bacteria[8e-40] Eukaryota[7e-28]
conserved domains: (Evalue, description)
	2e-17	pfam00886, Ribosomal_S16, Ribosomal protein S16..
----------------------------------------------------
candidate #96:	b4237
likelihood ratios: Total 2.2e+09; Clust 1.9,3.6,1.8; BLAST 33.4,57.3,5.6; KEGG 27.8,25.8,7.4; ExprEco 1.3,1.7,1.4; ExprSce ,,; FusE2 ,,; FusE5 ,,; FusE10 ,,;
gene name: b4237	 (NP_418658)	gi: 16132059	length: 154aa
description: anaerobic ribonucleotide reductase activating protein [Escherichia coli K12].
coverage: Bacteria[1e-89]
conserved domains: (Evalue, description)
	1e-35	COG0602, NrdG, Organic radical activating enzymes [Posttranslational modification, protein turnover, chaperones].
----------------------------------------------------
candidate #97:	b1245
likelihood ratios: Total 2.2e+09; Clust 2.9,5.0,7.3; BLAST 8.6,17.9,16.5; KEGG 9.2,31.5,20.5; ExprEco 1.1,1.1,1.1; ExprSce ,,; FusE2 ,,; FusE5 ,,; FusE10 ,,;
gene name: b1245	 (NP_415761)	gi: 16129206	length: 302aa
description: homolog of Salmonella oligopeptide transport permease protein [Escherichia coli K12].
coverage: Archaea[3e-53] Bacteria[1e-165]
conserved domains: (Evalue, description)
	9e-70	COG1173, DppC, ABC-type dipeptide/oligopeptide/nickel transport systems, permease components [Amino acid transport and metabolism / Inorganic ion transport and metabolism].
	1e-35	COG4239, COG4239, ABC-type uncharacterized transport system, permease component [General function prediction only].
	3e-28	COG4171, SapC, ABC-type antimicrobial peptide transport system, permease component [Defense mechanisms].
	2e-17	pfam00528, BPD_transp_1, Binding-protein-dependent transport system inner membrane component. The alignments cover the most conserved region of the proteins, which is thought to be located in a cytoplasmic loop between two transmembrane domains. The members of this family have a variable number of transmembrane helices..
	5e-12	COG0601, DppB, ABC-type dipeptide/oligopeptide/nickel transport systems, permease components [Amino acid transport and metabolism / Inorganic ion transport and metabolism].
----------------------------------------------------
candidate #98:	b0642
likelihood ratios: Total 2.1e+09; Clust 9.2,9.2,6.4; BLAST 2.4,20.1,6.2; KEGG 1.6,4.1,2.0; ExprEco 3.2,23.7,13.5; ExprSce ,,; FusE2 ,,; FusE5 ,,; FusE10 ,,;
gene name: b0642	 (NP_415175)	gi: 16128625	length: 860aa
description: leucine tRNA synthetase [Escherichia coli K12].
coverage: Archaea[1e-180] Bacteria[0.0] Eukaryota[0.0]
conserved domains: (Evalue, description)
	0.0	cd00815, LeuRS_core_bact, This is the catalytic core domain of the bacterial subfamily of leucyl tRNA synthetase (LeuRS). This class I enzyme is a monomer, which aminoacylates the 2'-OH of the nucleotide at the 3' of the appropriate tRNA. The core domain is based on the Rossman fold and is responsible for the ATP-dependent formation of the enzyme bound aminoacyl-adenylate. It contains the characteristic class I HIGH and KMSKS motifs, which are involved in ATP binding. In Aquifex aeolicus, the gene encoding LeuRS is split in two, just before the KMSKS motif. Consequently, LeuRS is a heterodimer, which likely superimposes with the LeuRS monomer found in most other organisms. LeuRS has an insertion in the core domain, which is subject to both deletions and rearrangements and thus differs between prokaryotic LeuRS and archaeal/eukaryotic LeuRS. This editing region hydrolyzes mischarged cognate tRNAs and thus prevents the incorporation of chemically similar amino acids..
	0.0	COG0495, LeuS, Leucyl-tRNA synthetase [Translation, ribosomal structure and biogenesis].
	1e-160	pfam00133, tRNA-synt_1, tRNA synthetases class I (I, L, M and V). Other tRNA synthetase sub-families are too dissimilar to be included..
	2e-90	COG0525, ValS, Valyl-tRNA synthetase [Translation, ribosomal structure and biogenesis].
	2e-58	COG0060, IleS, Isoleucyl-tRNA synthetase [Translation, ribosomal structure and biogenesis].
	2e-56	cd00668, Ile_Leu_Val_MetRS_core, This is the catalytic core domain of isoleucyl, leucyl, valyl and methioninyl tRNA synthetases. These class I enzymes are all monomers. However, in some species, MetRS functions as a homodimer, as a result of an additional C-terminal domain. These enzymes aminoacylate the 2'-OH of the nucleotide at the 3' of the appropriate tRNA. The core domain is based on the Rossman fold and is responsible for the ATP-dependent formation of the enzyme bound aminoacyl-adenylate. It contains the characteristic class I HIGH and KMSKS motifs, which are involved in ATP binding. Enzymes in this subfamily share an insertion in the core domain, which is subject to both deletions and rearrangements. This editing region hydrolyzes mischarged cognate tRNAs and thus prevents the incorporation of chemically similar amino acids. MetRS has a significantly shorter insertion, which lacks the editing function..
	4e-42	cd00812, LeuRS_core, This is the catalytic core domain of leucyl tRNA synthetase (LeuRS). This class I enzyme is a monomer, which aminoacylates the 2'-OH of the nucleotide at the 3' of the appropriate tRNA. The core domain is based on the Rossman fold and is responsible for the ATP-dependent formation of the enzyme bound aminoacyl-adenylate. It contains the characteristic class I HIGH and KMSKS motifs, which are involved in ATP binding. In Aquifex aeolicus, the gene encoding LeuRS is split in two, just before the KMSKS motif. Consequently, LeuRS is a heterodimer, which likely superimposes with the LeuRS monomer found in most other organisms. LeuRS has an insertion in the core domain, which is subject to both deletions and rearrangements and thus differs between prokaryotic LeuRS and archaeal/eukaryotic LeuRS. This editing region hydrolyzes mischarged cognate tRNAs and thus prevents the incorporation of chemically similar amino acids..
	4e-38	cd00817, ValRS_core, This is the catalytic core domain of valine amino-acyl tRNA synthetases (ValRS) . This enzyme is a monomer, which aminoacylates the 2'-OH of the nucleotide at the 3' of the appropriate tRNA. The core domain is based on the Rossman fold and is responsible for the ATP-dependent formation of the enzyme bound aminoacyl-adenylate. It contains the characteristic class I HIGH and KMSKS motifs, which are involved in ATP binding. ValRS has an insertion in the core domain, which is subject to both deletions and rearrangements. This editing region hydrolyzes mischarged cognate tRNAs and thus prevents the incorporation of chemically similar amino acids..
	6e-38	cd00818, IleRS_core, This is the catalytic core domain of isoleucine amino-acyl tRNA synthetases (IleRS) . This class I enzyme is a monomer, which aminoacylates the 2'-OH of the nucleotide at the 3' of the appropriate tRNA. The core domain is based on the Rossman fold and is responsible for the ATP-dependent formation of the enzyme bound aminoacyl-adenylate. It contains the characteristic class I HIGH and KMSKS motifs, which are involved in ATP binding. IleRS has an insertion in the core domain, which is subject to both deletions and rearrangements. This editing region hydrolyzes mischarged cognate tRNAs and thus prevents the incorporation of chemically similar amino acids..
	3e-29	cd00814, MetRS_core, This is the catalytic core domain of methionine tRNA synthetase (MetRS). This class I enzyme aminoacylates the 2'-OH of the nucleotide at the 3' of the appropriate tRNA. MetRS, which consists of the core domain and a anti-codon binding domain functions as a monomer. However, in some species, the anti-codon binding domain is followed by an EMAP domain. In this case, MetRS functions as a homodimer. The core domain is based on the Rossman fold and is responsible for the ATP-dependent formation of the enzyme bound aminoacyl-adenylate. It contains the characteristic class I HIGH and KMSKS motifs, which are involved in ATP binding. As a result of a deletion event, MetRS has a significantly shorter core domain insertion that IleRS, ValRS, and LeuR. Consequently, the MetRS insertion lacks the editing function..
	7e-29	COG0143, MetG, Methionyl-tRNA synthetase [Translation, ribosomal structure and biogenesis].
	1e-23	cd00802, class_I_aaRS_core, Class I amino acyl-tRNA synthetase (aaRS) catalytic core domain. These enzymes are mostly monomers, which aminoacylate the 2'-OH of the nucleotide at the 3' of the appropriate tRNA. The core domain is based on the Rossman fold and is responsible for the ATP-dependent formation of the enzyme bound aminoacyl-adenylate. It contains the characteristic class I HIGH and KMSKS motifs, which are involved in ATP binding..
	5e-20	cd00816, LeuRS_core_euk_arch, This is the catalytic core domain of archaeal/eukaryotic leucyl tRNA synthetase (LeuRS). This class I enzyme is a monomer, which aminoacylates the 2'-OH of the nucleotide at the 3' of the appropriate tRNA. The core domain is based on the Rossman fold and is responsible for the ATP-dependent formation of the enzyme bound aminoacyl-adenylate. It contains the characteristic class I HIGH and KMSKS motifs, which are involved in ATP binding. LeuRS has an insertion in the core domain, which is subject to both deletions and rearrangements and thus differs between prokaryotic LeuRS and archaeal/eukaryotic LeuRS. This editing region hydrolyzes mischarged cognate tRNAs and thus prevents the incorporation of chemically similar amino acids..
----------------------------------------------------
candidate #99:	b1034
likelihood ratios: Total 2.0e+09; Clust 2.4,2.3,2.2; BLAST 5.3,250.0,2.5; KEGG 7.4,82.8,2.2; ExprEco 3.4,2.9,3.9; ExprSce ,,; FusE2 ,,; FusE5 ,,; FusE10 ,,;
gene name: b1034	 (NP_415552)	gi: 16128997	length: 245aa
description: putative DNA polymerase subunit [Escherichia coli K12].
coverage: Archaea[9e-16] Bacteria[1e-141]
conserved domains: (Evalue, description)
	4e-55	COG1387, HIS2, Histidinol phosphatase and related hydrolases of the PHP family [Amino acid transport and metabolism / General function prediction only].
----------------------------------------------------
candidate #100:	b0082
likelihood ratios: Total 2.0e+09; Clust 7.1,14.5,16.0; BLAST 4.1,8.4,4.4; KEGG 4.6,5.4,3.2; ExprEco 7.2,3.4,4.2; ExprSce ,,; FusE2 ,,; FusE5 ,,; FusE10 ,,;
gene name: b0082	 (NP_414624)	gi: 16128075	length: 313aa
description: S-adenosyl-dependent methyl transferase [Escherichia coli K12].
coverage: Bacteria[1e-175] Eukaryota[3e-52]
conserved domains: (Evalue, description)
	1e-121	pfam01795, Methyltransf_5, MraW methylase family. Members of this family are probably SAM dependent methyltransferases. This family appears to be related to pfam01596..
----------------------------------------------------
candidate #101:	b0737
likelihood ratios: Total 2.0e+09; Clust 2.8,4.4,6.2; BLAST 1.5,47.6,61.7; KEGG 1.6,6.8,19.6; ExprEco 2.3,4.0,3.1; ExprSce ,,; FusE2 ,,; FusE5 ,,; FusE10 ,,;
gene name: b0737	 (NP_415265)	gi: 16128712	length: 230aa
description: inner membrane protein required for outer membrane integrity, uptake of group A colicins and phage DNA [Escherichia coli K12].
coverage: Bacteria[1e-124]
conserved domains: (Evalue, description)
	2e-53	COG0811, TolQ, Biopolymer transport proteins [Intracellular trafficking and secretion].
	5e-37	pfam01618, MotA_ExbB, MotA/TolQ/ExbB proton channel family. This family groups together integral membrane proteins that appear to be involved translocation of proteins across a membrane. These proteins are probably proton channels. MotA is an essential component of the flageller motor that uses a proton gradient to generate rotational motion in the flageller. ExbB is part of the TonB-dependent transduction complex. The TonB complex uses the proton gradient across the inner bacterial membrane to transport large molecules across the outer bacterial membrane..
----------------------------------------------------
candidate #102:	b2159
likelihood ratios: Total 1.9e+09; Clust 8.0,13.7,3.3; BLAST 3.2,2.1,2.4; KEGG 33.1,8.9,8.7; ExprEco 5.8,4.6,4.9; ExprSce ,,; FusE2 ,,; FusE5 ,,; FusE10 ,,;
gene name: b2159	 (NP_416664)	gi: 16130097	length: 285aa
description: endonuclease IV [Escherichia coli K12].
coverage: Archaea[4e-43] Bacteria[1e-164] Eukaryota[6e-70]
conserved domains: (Evalue, description)
	3e-98	COG0648, Nfo, Endonuclease IV [DNA replication, recombination, and repair].
	3e-91	smart00518, AP2Ec, AP endonuclease family 2; These endonucleases play a role in DNA repair. Cleave phosphodiester bonds at apurinic or apyrimidinic sites .
	9e-82	cd00019, AP2Ec, AP endonuclease family 2; These endonucleases play a role in DNA repair. Cleave phosphodiester bonds at apurinic or apyrimidinic sites; the alignment also contains hexulose-6-phosphate isomerases, enzymes that catalyze the epimerization of D-arabino-6-hexulose 3-phosphate to D-fructose 6-phosphate, via cleaving the phosphoesterbond with the sugar. .
	2e-59	pfam01261, AP_endonuc_2, AP endonuclease family 2..
----------------------------------------------------
candidate #103:	b0783
likelihood ratios: Total 1.9e+09; Clust 8.4,7.3,7.1; BLAST 17.0,6.1,11.6; KEGG 4.8,6.7,4.8; ExprEco 2.9,2.9,2.8; ExprSce ,,; FusE2 ,,; FusE5 ,,; FusE10 ,,;
gene name: b0783	 (NP_415304)	gi: 16128751	length: 161aa
description: molybdopterin biosynthesis protein C [Escherichia coli K12].
coverage: Archaea[1e-24] Bacteria[1e-85] Eukaryota[7e-38]
conserved domains: (Evalue, description)
	6e-56	cd01420, MoaC_PE, MoaC family, prokaryotic and eukaryotic. Members of this family are involved in molybdenum cofactor (Moco) biosynthesis, an essential cofactor of a diverse group of redox enzymes. MoaC, a small hexameric protein, converts, together with MoaA, a guanosine derivative to the precursor Z by inserting the carbon-8 of the purine between the 2' and 3' ribose carbon atoms, which is the first of three phases of Moco biosynthesis..
	6e-53	cd00528, MoaC, MoaC family. Members of this family are involved in molybdenum cofactor (Moco) biosynthesis, an essential cofactor of a diverse group of redox enzymes. MoaC, a small hexameric protein, converts, together with MoaA, a guanosine derivative to the precursor Z by inserting the carbon-8 of the purine between the 2' and 3' ribose carbon atoms, which is the first of three phases of Moco biosynthesis..
	1e-52	pfam01967, MoaC, MoaC family. Members of this family are involved in molybdenum cofactor biosynthesis. However their molecular function is not known..
	1e-32	cd01419, MoaC_A, MoaC family, archaeal. Members of this family are involved in molybdenum cofactor (Moco) biosynthesis, an essential cofactor of a diverse group of redox enzymes. MoaC, a small hexameric protein, converts, together with MoaA, a guanosine derivative to the precursor Z by inserting the carbon-8 of the purine between the 2' and 3' ribose carbon atoms, which is the first of three phases of Moco biosynthesis..
----------------------------------------------------
candidate #104:	b0633
likelihood ratios: Total 1.9e+09; Clust 5.4,9.4,3.1; BLAST 1.9,25.0,27.9; KEGG 3.8,6.5,12.2; ExprEco 2.1,2.6,5.4; ExprSce ,,; FusE2 ,,; FusE5 ,,; FusE10 ,,;
gene name: b0633	 (NP_415166)	gi: 16128616	length: 362aa
description: a minor lipoprotein [Escherichia coli K12].
coverage: Bacteria[0.0]
conserved domains: (Evalue, description)
	3e-48	COG0797, RlpA, Lipoproteins [Cell envelope biogenesis, outer membrane].
	3e-27	pfam03330, DPBB_1, Rare lipoprotein A (RlpA)-like double-psi beta-barrel. Rare lipoprotein A (RlpA) contains a conserved region that has the double-psi beta-barrel (DPBB) fold. The function of RlpA is not well understood, but it has been shown to act as a prc mutant suppressor in Escherichia coli. The DPBB fold is often an enzymatic domain. The members of this family are quite diverse, and if catalytic this family may contain several different functions..
----------------------------------------------------
candidate #105:	b3194
likelihood ratios: Total 1.8e+09; Clust 2.8,3.7,4.3; BLAST 3.6,29.7,29.4; KEGG 3.0,15.7,16.5; ExprEco 3.2,2.6,2.0; ExprSce ,,; FusE2 ,,; FusE5 ,,; FusE10 ,,;
gene name: b3194	 (NP_417661)	gi: 16131084	length: 260aa
description: putative transport protein (ABC superfamily, membrane) [Escherichia coli K12].
coverage: Bacteria[1e-141] Eukaryota[2e-26]
conserved domains: (Evalue, description)
	3e-66	pfam02405, DUF140, Domain of unknown function DUF140. This domain has no known function nor do any of the proteins that possess it. The aligned region is approximately 150 amino acids long..
----------------------------------------------------
candidate #106:	b1244
likelihood ratios: Total 1.8e+09; Clust 2.1,4.7,3.6; BLAST 52.8,9.6,12.5; KEGG 10.6,57.1,8.3; ExprEco 1.2,1.2,1.2; ExprSce ,,; FusE2 ,,; FusE5 ,,; FusE10 ,,;
gene name: b1244	 (NP_415760)	gi: 16129205	length: 306aa
description: oligopeptide transport permease protein [Escherichia coli K12].
coverage: Archaea[2e-52] Bacteria[1e-170]
conserved domains: (Evalue, description)
	4e-84	COG0601, DppB, ABC-type dipeptide/oligopeptide/nickel transport systems, permease components [Amino acid transport and metabolism / Inorganic ion transport and metabolism].
	4e-45	COG4174, COG4174, ABC-type uncharacterized transport system, permease component [General function prediction only].
	4e-36	COG4168, SapB, ABC-type antimicrobial peptide transport system, permease component [Defense mechanisms].
	4e-15	pfam00528, BPD_transp_1, Binding-protein-dependent transport system inner membrane component. The alignments cover the most conserved region of the proteins, which is thought to be located in a cytoplasmic loop between two transmembrane domains. The members of this family have a variable number of transmembrane helices..
----------------------------------------------------
candidate #107:	b1807
likelihood ratios: Total 1.8e+09; Clust 11.3,21.6,5.6; BLAST 1.5,8.0,6.1; KEGG 2.6,7.9,3.4; ExprEco 5.1,4.6,10.3; ExprSce ,,; FusE2 ,,; FusE5 ,,; FusE10 ,,;
gene name: b1807	 (NP_416321)	gi: 16129761	length: 231aa
description: putative glycoprotein endopeptidase [Escherichia coli K12].
coverage: Bacteria[1e-132]
conserved domains: (Evalue, description)
	1e-58	COG1214, COG1214, Inactive homolog of metal-dependent proteases, putative molecular chaperone [Posttranslational modification, protein turnover, chaperones].
	1e-43	pfam00814, Peptidase_M22, Glycoprotease family..
	4e-13	COG0533, QRI7, Metal-dependent proteases with possible chaperone activity [Posttranslational modification, protein turnover, chaperones].
----------------------------------------------------
candidate #108:	b2422
likelihood ratios: Total 1.8e+09; Clust 17.9,2.9,51.5; BLAST 1.6,2.4,25.8; KEGG 2.8,3.9,22.2; ExprEco 1.2,2.9,7.5; ExprSce ,,; FusE2 ,,; FusE5 ,,; FusE10 ,,;
gene name: b2422	 (NP_416917)	gi: 16130348	length: 365aa
description: ATP-binding component of sulfate permease A protein; chromate resistance [Escherichia coli K12].
coverage: Archaea[8e-63] Bacteria[0.0] Eukaryota[2e-88]
conserved domains: (Evalue, description)
	1e-123	COG1118, CysA, ABC-type sulfate/molybdate transport systems, ATPase component [Inorganic ion transport and metabolism].
	1e-96	COG3842, PotA, ABC-type spermidine/putrescine transport systems, ATPase components [Amino acid transport and metabolism].
	5e-88	COG3839, MalK, ABC-type sugar transport systems, ATPase components [Carbohydrate transport and metabolism].
	3e-69	COG1125, OpuBA, ABC-type proline/glycine betaine transport systems, ATPase components [Amino acid transport and metabolism].
	3e-68	COG1116, TauB, ABC-type nitrate/sulfonate/bicarbonate transport system, ATPase component [Inorganic ion transport and metabolism].
	4e-68	COG1126, GlnQ, ABC-type polar amino acid transport system, ATPase component [Amino acid transport and metabolism].
	9e-60	cd00267, ABC_ATPase, ABC (ATP-binding cassette) transporter nucleotide-binding domain; ABC transporters are a large family of proteins involved in the transport of a wide variety of different compounds, like sugars, ions, peptides and more complex organic molecules. The nucleotide binding domain shows the highest similarity between all members of the family. ABC transporters are a subset of nucleotide hydrolases that contain a signature motif, Q-loop, and H-loop/switch region in addition to the Walker A motif/P-loop andWalker B motif commonly found in a number of ATP- and GTP-binding and hydrolyzing proteins..
	5e-58	COG4175, ProV, ABC-type proline/glycine betaine transport system, ATPase component [Amino acid transport and metabolism].
	6e-58	COG1135, AbcC, ABC-type metal ion transport system, ATPase component [Inorganic ion transport and metabolism].
	1e-57	COG1136, SalX, ABC-type antimicrobial peptide transport system, ATPase component [Defense mechanisms].
	4e-55	COG1131, CcmA, ABC-type multidrug transport system, ATPase component [Defense mechanisms].
	9e-55	COG1127, Ttg2A, ABC-type transport system involved in resistance to organic solvents, ATPase component [Secondary metabolites biosynthesis, transport, and catabolism].
	4e-53	COG1123, COG1123, ATPase components of various ABC-type transport systems, contain duplicated ATPase [General function prediction only].
	2e-51	COG1122, CbiO, ABC-type cobalt transport system, ATPase component [Inorganic ion transport and metabolism].
	1e-48	COG1124, DppF, ABC-type dipeptide/oligopeptide/nickel transport system, ATPase component [Amino acid transport and metabolism / Inorganic ion transport and metabolism].
	3e-48	COG1120, FepC, ABC-type cobalamin/Fe3+-siderophores transport systems, ATPase components [Inorganic ion transport and metabolism / Coenzyme metabolism].
	2e-47	COG4608, AppF, ABC-type oligopeptide transport system, ATPase component [Amino acid transport and metabolism].
	6e-47	COG4148, ModC, ABC-type molybdate transport system, ATPase component [Inorganic ion transport and metabolism].
	1e-46	pfam00005, ABC_tran, ABC transporter. ABC transporters for a large family of proteins responsible for translocation of a variety of compounds across biological membranes. ABC transporters are the largest family of proteins in many completely sequenced bacteria. ABC transporters are composed of two copies of this domain and two copies of a transmembrane domain pfam00664. These four domains may belong to a single polypeptide, or belong in different polypeptide chains..
	5e-46	COG2884, FtsE, Predicted ATPase involved in cell division [Cell division and chromosome partitioning].
	5e-46	COG1121, ZnuC, ABC-type Mn/Zn transport systems, ATPase component [Inorganic ion transport and metabolism].
	2e-45	COG3840, ThiQ, ABC-type thiamine transport system, ATPase component [Coenzyme metabolism].
	8e-45	COG4598, HisP, ABC-type histidine transport system, ATPase component [Amino acid transport and metabolism].
	2e-44	COG3638, COG3638, ABC-type phosphate/phosphonate transport system, ATPase component [Inorganic ion transport and metabolism].
	2e-44	COG1137, YhbG, ABC-type (unclassified) transport system, ATPase component [General function prediction only].
	3e-44	COG0411, LivG, ABC-type branched-chain amino acid transport systems, ATPase component [Amino acid transport and metabolism].
	5e-44	COG4161, ArtP, ABC-type arginine transport system, ATPase component [Amino acid transport and metabolism].
	1e-42	COG4525, TauB, ABC-type taurine transport system, ATPase component [Inorganic ion transport and metabolism].
	1e-41	COG1129, MglA, ABC-type sugar transport system, ATPase component [Carbohydrate transport and metabolism].
	3e-41	COG1117, PstB, ABC-type phosphate transport system, ATPase component [Inorganic ion transport and metabolism].
	1e-40	COG0410, LivF, ABC-type branched-chain amino acid transport systems, ATPase component [Amino acid transport and metabolism].
	1e-40	COG0444, DppD, ABC-type dipeptide/oligopeptide/nickel transport system, ATPase component [Amino acid transport and metabolism / Inorganic ion transport and metabolism].
	3e-39	COG2274, SunT, ABC-type bacteriocin/lantibiotic exporters, contain an N-terminal double-glycine peptidase domain [Defense mechanisms].
	7e-39	COG4181, COG4181, Predicted ABC-type transport system involved in lysophospholipase L1 biosynthesis, ATPase component [Secondary metabolites biosynthesis, transport, and catabolism].
	3e-37	COG4555, NatA, ABC-type Na+ transport system, ATPase component [Energy production and conversion / Inorganic ion transport and metabolism].
	3e-37	COG3845, COG3845, ABC-type uncharacterized transport systems, ATPase components [General function prediction only].
	3e-36	COG4604, CeuD, ABC-type enterochelin transport system, ATPase component [Inorganic ion transport and metabolism].
	6e-35	COG4136, COG4136, ABC-type uncharacterized transport system, ATPase component [General function prediction only].
	1e-34	COG4172, COG4172, ABC-type uncharacterized transport system, duplicated ATPase component [General function prediction only].
	1e-33	COG4152, COG4152, ABC-type uncharacterized transport system, ATPase component [General function prediction only].
	2e-33	COG4988, CydD, ABC-type transport system involved in cytochrome bd biosynthesis, ATPase and permease components [Energy production and conversion / Posttranslational modification, protein turnover, chaperones].
	1e-32	COG1119, ModF, ABC-type molybdenum transport system, ATPase component/photorepair protein PhrA [Inorganic ion transport and metabolism].
	9e-32	COG1132, MdlB, ABC-type multidrug transport system, ATPase and permease components [Defense mechanisms].
	5e-31	COG1101, PhnK, ABC-type uncharacterized transport system, ATPase component [General function prediction only].
	8e-31	COG0488, Uup, ATPase components of ABC transporters with duplicated ATPase domains [General function prediction only].
	3e-30	COG4619, COG4619, ABC-type uncharacterized transport system, ATPase component [General function prediction only].
	4e-30	COG4559, COG4559, ABC-type hemin transport system, ATPase component [Inorganic ion transport and metabolism].
	5e-29	COG1134, TagH, ABC-type polysaccharide/polyol phosphate transport system, ATPase component [Carbohydrate transport and metabolism / Cell envelope biogenesis, outer membrane].
	6e-29	COG4674, COG4674, Uncharacterized ABC-type transport system, ATPase component [General function prediction only].
	2e-28	COG4987, CydC, ABC-type transport system involved in cytochrome bd biosynthesis, fused ATPase and permease components [Energy production and conversion / Posttranslational modification, protein turnover, chaperones].
	3e-28	COG4618, ArpD, ABC-type protease/lipase transport system, ATPase and permease components [General function prediction only].
	4e-25	COG0396, SufC, ABC-type transport system involved in Fe-S cluster assembly, ATPase component [Posttranslational modification, protein turnover, chaperones].
	5e-25	COG4586, COG4586, ABC-type uncharacterized transport system, ATPase component [General function prediction only].
	8e-25	COG4107, PhnK, ABC-type phosphonate transport system, ATPase component [Inorganic ion transport and metabolism].
	1e-24	COG4167, SapF, ABC-type antimicrobial peptide transport system, ATPase component [Defense mechanisms].
	1e-23	COG5265, ATM1, ABC-type transport system involved in Fe-S cluster assembly, permease and ATPase components [Posttranslational modification, protein turnover, chaperones].
	2e-22	COG4133, CcmA, ABC-type transport system involved in cytochrome c biogenesis, ATPase component [Posttranslational modification, protein turnover, chaperones].
	2e-20	COG4778, PhnL, ABC-type phosphonate transport system, ATPase component [Inorganic ion transport and metabolism].
	6e-19	COG4615, PvdE, ABC-type siderophore export system, fused ATPase and permease components [Secondary metabolites biosynthesis, transport, and catabolism / Inorganic ion transport and metabolism].
	1e-17	COG1245, COG1245, Predicted ATPase, RNase L inhibitor (RLI) homolog [General function prediction only].
	6e-17	COG4178, COG4178, ABC-type uncharacterized transport system, permease and ATPase components [General function prediction only].
	1e-15	COG4170, SapD, ABC-type antimicrobial peptide transport system, ATPase component [Defense mechanisms].
	9e-14	COG4138, BtuD, ABC-type cobalamin transport system, ATPase component [Coenzyme metabolism].
	6e-12	COG2401, COG2401, ABC-type ATPase fused to a predicted acetyltransferase domain [General function prediction only].
	6e-11	cd00009, AAA, AAA-superfamily of ATPases associated with a wide variety of cellular activities, including membrane fusion, proteolysis, and DNA replication..
----------------------------------------------------
candidate #109:	b0439
likelihood ratios: Total 1.7e+09; Clust 11.0,9.5,12.2; BLAST 2.8,5.7,3.4; KEGG 6.5,10.0,13.3; ExprEco 3.0,2.9,3.3; ExprSce ,,; FusE2 ,,; FusE5 ,,; FusE10 ,,;
gene name: b0439	 (NP_414973)	gi: 16128424	length: 784aa
description: DNA-binding ATP-dependent protease La; heat shock K-protein [Escherichia coli K12].
coverage: Archaea[1e-176] Bacteria[0.0] Eukaryota[1e-162]
conserved domains: (Evalue, description)
	0.0	COG0466, Lon, ATP-dependent Lon protease, bacterial type [Posttranslational modification, protein turnover, chaperones].
	6e-95	pfam05362, Lon_C, Lon protease (S16) C-terminal proteolytic domain. The Lon serine proteases must hydrolyse ATP to degrade protein substrates. In Escherichia coli, these proteases are involved in turnover of intracellular proteins, including abnormal proteins following heat-shock. The active site for protease activity resides in a C-terminal domain. The Lon proteases are classified as family S16 in Merops..
	1e-47	pfam02190, LON, ATP-dependent protease La (LON) domain..
	2e-25	COG1067, LonB, Predicted ATP-dependent protease [Posttranslational modification, protein turnover, chaperones].
	3e-19	pfam00004, AAA, ATPase family associated with various cellular activities (AAA). AAA family proteins often perform chaperone-like functions that assist in the assembly, operation, or disassembly of protein complexes..
	3e-12	COG2802, COG2802, Uncharacterized protein, similar to the N-terminal domain of Lon protease [General function prediction only].
	3e-11	COG0714, COG0714, MoxR-like ATPases [General function prediction only].
	3e-11	COG1750, COG1750, Archaeal serine proteases [General function prediction only].
----------------------------------------------------
candidate #110:	b0442
likelihood ratios: Total 1.7e+09; Clust 9.0,7.6,3.8; BLAST 13.0,21.2,3.2; KEGG 24.4,21.3,8.5; ExprEco 1.1,1.3,1.2; ExprSce ,,; FusE2 ,,; FusE5 ,,; FusE10 ,,;
gene name: b0442	 (NP_414976)	gi: 16128427	length: 123aa
description: hypothetical protein b0442 [Escherichia coli K12].
coverage: Bacteria[8e-61] Eukaryota[5e-06]
conserved domains: (Evalue, description)
	6e-18	COG1555, ComEA, DNA uptake protein and related DNA-binding proteins [DNA replication, recombination, and repair].
----------------------------------------------------
candidate #111:	b0927
likelihood ratios: Total 1.6e+09; Clust 6.8,13.3,6.7; BLAST 28.4,10.3,6.3; KEGG 3.1,4.1,3.1; ExprEco 2.6,2.6,5.6; ExprSce ,,; FusE2 ,,; FusE5 ,,; FusE10 ,,;
gene name: b0927	 (NP_415447)	gi: 16128894	length: 215aa
description: putative enzyme [Escherichia coli K12].
coverage: Archaea[6e-23] Bacteria[1e-126] Eukaryota[4e-24]
conserved domains: (Evalue, description)
	2e-35	COG0491, GloB, Zn-dependent hydrolases, including glyoxylases [General function prediction only].
	6e-19	pfam00753, Lactamase_B, Metallo-beta-lactamase superfamily..
----------------------------------------------------
candidate #112:	b4161
likelihood ratios: Total 1.6e+09; Clust 8.3,16.5,3.4; BLAST 2.0,5.9,3.3; KEGG 5.6,11.7,8.0; ExprEco 7.2,3.2,7.3; ExprSce ,,; FusE2 ,,; FusE5 ,,; FusE10 ,,;
gene name: b4161	 (NP_418585)	gi: 49176465	length: 337aa
description: putative enzyme [Escherichia coli K12].
coverage: Archaea[6e-33] Bacteria[0.0] Eukaryota[1e-24]
conserved domains: (Evalue, description)
	1e-103	COG1162, COG1162, Predicted GTPases [General function prediction only].
	2e-62	pfam03193, DUF258, Protein of unknown function, DUF258..
----------------------------------------------------
candidate #113:	b2828
likelihood ratios: Total 1.6e+09; Clust 3.7,34.2,6.6; BLAST 1.6,7.2,8.6; KEGG 4.9,5.1,3.4; ExprEco 2.7,20.2,4.2; ExprSce ,,; FusE2 ,,; FusE5 ,,; FusE10 ,,;
gene name: b2828	 (NP_417305)	gi: 16130732	length: 291aa
description: phosphatidylglycerol-prolipoprotein diacylglyceryl transferase [Escherichia coli K12].
coverage: Bacteria[1e-171]
conserved domains: (Evalue, description)
	2e-76	pfam01790, LGT, Prolipoprotein diacylglyceryl transferase..
----------------------------------------------------
candidate #114:	b3260
likelihood ratios: Total 1.5e+09; Clust 4.8,12.7,7.8; BLAST 8.8,9.3,2.6; KEGG 11.8,2.5,1.9; ExprEco 6.4,8.9,4.6; ExprSce ,,; FusE2 ,,; FusE5 ,,; FusE10 ,,;
gene name: b3260	 (NP_417726)	gi: 16131148	length: 321aa
description: conserved protein, FMN-linked [Escherichia coli K12].
coverage: Archaea[5e-52] Bacteria[0.0] Eukaryota[2e-27]
conserved domains: (Evalue, description)
	1e-105	pfam01207, Dus, Dihydrouridine synthase (Dus). Members of this family catalyse the reduction of the 5,6-double bond of a uridine residue on tRNA. Dihydrouridine modification of tRNA is widely observed in prokaryotes and eukaryotes, and also in some archae. Most dihydrouridines are found in the D loop of t-RNAs. The role of dihydrouridine in tRNA is currently unknown, but may increase conformational flexibility of the tRNA. It is likely that different family members have different substrate specificities, which may overlap. Dus 1 from Saccharomyces cerevisiae acts on pre-tRNA-Phe, while Dus 2 acts on pre-tRNA-Tyr and pre-tRNA-Leu. Dus 1 is active as a single subunit, requiring NADPH or NADH, and is stimulated by the presence of FAD. Some family members may be targeted to the mitochondria and even have a role in mitochondria..
	2e-97	COG0042, COG0042, tRNA-dihydrouridine synthase [Translation, ribosomal structure and biogenesis].
----------------------------------------------------
candidate #115:	b4166
likelihood ratios: Total 1.5e+09; Clust 5.0,5.9,3.9; BLAST 95.7,5.5,3.4; KEGG 30.1,6.5,6.5; ExprEco 1.4,2.5,1.6; ExprSce ,,; FusE2 ,,; FusE5 ,,; FusE10 ,,;
gene name: b4166	 (NP_418587)	gi: 16131988	length: 379aa
description: conserved protein, ferredoxin like [Escherichia coli K12].
coverage: Archaea[5e-07] Bacteria[0.0]
conserved domains: (Evalue, description)
	1e-118	COG1600, COG1600, Uncharacterized Fe-S protein [Energy production and conversion].
----------------------------------------------------
candidate #116:	b2509
likelihood ratios: Total 1.4e+09; Clust 10.9,26.1,17.8; BLAST 2.0,6.3,7.7; KEGG 3.7,6.3,4.6; ExprEco 3.1,2.5,3.4; ExprSce ,,; FusE2 ,,; FusE5 ,,; FusE10 ,,;
gene name: b2509	 (NP_417004)	gi: 16130434	length: 456aa
description: exonuclease VII, large subunit [Escherichia coli K12].
coverage: Archaea[8e-87] Bacteria[0.0] Eukaryota[4e-06]
conserved domains: (Evalue, description)
	1e-165	COG1570, XseA, Exonuclease VII, large subunit [DNA replication, recombination, and repair].
	5e-57	pfam02601, Exonuc_VII_L, Exonuclease VII, large subunit. This family consist of exonuclease VII, large subunit EC:3.1.11.6 This enzyme catalyses exonucleolytic cleavage in either 5'->3' or 3'->5' direction to yield 5'-phosphomononucleotides. This exonuclease VII enzyme is composed of one large subunit and 4 small ones..
----------------------------------------------------
candidate #117:	b2471
likelihood ratios: Total 1.4e+09; Clust 4.6,7.7,4.9; BLAST 17.1,4.2,5.4; KEGG 19.9,19.3,8.0; ExprEco 2.2,1.7,1.8; ExprSce ,,; FusE2 ,,; FusE5 ,,; FusE10 ,,;
gene name: b2471	 (NP_416966)	gi: 16130396	length: 118aa
description: conserved thioredoxin-like protein [Escherichia coli K12].
coverage: Bacteria[2e-64]
conserved domains: (Evalue, description)
	2e-28	COG1393, ArsC, Arsenate reductase and related proteins, glutaredoxin family [Inorganic ion transport and metabolism].
	6e-28	pfam03960, ArsC, ArsC family. This family is related to glutaredoxins pfam00462..
----------------------------------------------------
candidate #118:	b3652
likelihood ratios: Total 1.3e+09; Clust 5.6,84.8,5.8; BLAST 1.6,5.8,8.1; KEGG 3.2,4.8,5.6; ExprEco 3.3,8.0,2.8; ExprSce ,,; FusE2 ,,; FusE5 ,,; FusE10 ,,;
gene name: b3652	 (NP_418109)	gi: 16131523	length: 693aa
description: DNA helicase, ATP-dependent resolution of Holliday junctions, branch migration [Escherichia coli K12].
coverage: Archaea[9e-06] Bacteria[0.0] Eukaryota[1e-129]
conserved domains: (Evalue, description)
	0.0	COG1200, RecG, RecG-like helicase [DNA replication, recombination, and repair / Transcription].
	3e-97	COG1197, Mfd, Transcription-repair coupling factor (superfamily II helicase) [DNA replication, recombination, and repair / Transcription].
	5e-22	cd00269, DEXHc, DEXH-box helicases. A diverse family of proteins involved in ATP-dependent DNA or RNA unwinding, needed in a variety of cellular processes. The name derives from the sequence of the Walker B motif (motif II). This domain contains the ATP-binding region..
	7e-22	pfam00270, DEAD, DEAD/DEAH box helicase. Members of this family include the DEAD and DEAH box helicases. Helicases are involved in unwinding nucleic acids. The DEAD box helicases are involved in various aspects of RNA metabolism, including nuclear transcription, pre mRNA splicing, ribosome biogenesis, nucleocytoplasmic transport, translation, RNA decay and organellar gene expression..
	7e-20	smart00487, DEXDc, DEAD-like helicases superfamily; .
	4e-19	cd00046, DEXDc, DEAD-like helicases superfamily. A diverse family of proteins involved in ATP-dependent RNA or DNA unwinding. This domain contains the ATP-binding region..
	1e-18	cd00079, HELICc, Helicase superfamily c-terminal domain; associated with DEXDc-, DEAD-, and DEAH-box proteins, yeast initiation factor 4A, Ski2p, and Hepatitis C virus NS3 helicases; this domain is found in a wide variety of helicases and helicase related proteins; may not be an autonomously folding unit, but an integral part of the helicase; 4 helicase superfamilies at present according to the organization of their signature motifs; all helicases share the ability to unwind nucleic acid duplexes with a distinct directional polarity; they utilize the free energy from nucleoside triphosphate hydrolysis to fuel their translocation along DNA, unwinding the duplex in the process.
	3e-15	COG1061, SSL2, DNA or RNA helicases of superfamily II [Transcription / DNA replication, recombination, and repair].
	8e-14	pfam00271, Helicase_C, Helicase conserved C-terminal domain. TThis domain family is found in a wide variety of helicases and helicase related proteins. It may be that this is not an autonomously folding unit, but an integral part of the helicase..
	1e-13	smart00490, HELICc, helicase superfamily c-terminal domain; .
	2e-12	COG1203, COG1203, Predicted helicases [General function prediction only].
	4e-12	COG0513, SrmB, Superfamily II DNA and RNA helicases [DNA replication, recombination, and repair / Transcription / Translation, ribosomal structure and biogenesis].
----------------------------------------------------
candidate #119:	b2494
likelihood ratios: Total 1.3e+09; Clust 3.2,7.3,3.4; BLAST 5.3,5.0,7.7; KEGG 5.3,4.1,5.6; ExprEco 18.9,3.0,11.4; ExprSce ,,; FusE2 ,,; FusE5 ,,; FusE10 ,,;
gene name: b2494	 (NP_416989)	gi: 16130419	length: 487aa
description: hypothetical protein b2494 [Escherichia coli K12].
coverage: Bacteria[0.0] Eukaryota[6e-11]
conserved domains: (Evalue, description)
	1e-162	COG4783, COG4783, Putative Zn-dependent protease, contains TPR repeats [General function prediction only].
	1e-23	COG4784, COG4784, Putative Zn-dependent protease [General function prediction only].
	2e-18	pfam01435, Peptidase_M48, Peptidase family M48..
	5e-14	COG0501, HtpX, Zn-dependent protease with chaperone function [Posttranslational modification, protein turnover, chaperones].
----------------------------------------------------
candidate #120:	b3423
likelihood ratios: Total 1.3e+09; Clust 49.6,3.1,3.2; BLAST 3.6,7.0,2.2; KEGG 7.3,4.2,4.5; ExprEco 11.6,4.3,6.8; ExprSce ,,; FusE2 ,,; FusE5 ,,; FusE10 ,,;
gene name: b3423	 (NP_417881)	gi: 16131297	length: 252aa
description: repressor of the glp operon [Escherichia coli K12].
coverage: Archaea[2e-28] Bacteria[1e-140] Eukaryota[9e-91]
conserved domains: (Evalue, description)
	1e-80	pfam00455, DeoR, Bacterial regulatory proteins, deoR family..
	5e-76	COG1349, GlpR, Transcriptional regulators of sugar metabolism [Transcription / Carbohydrate transport and metabolism].
	2e-15	smart00420, HTH_DEOR, helix_turn_helix, Deoxyribose operon repressor; .
----------------------------------------------------
candidate #121:	b2960
likelihood ratios: Total 1.3e+09; Clust 11.7,24.2,5.4; BLAST 2.0,6.6,3.6; KEGG 3.4,5.5,2.3; ExprEco 4.2,25.6,3.8; ExprSce ,,; FusE2 ,,; FusE5 ,,; FusE10 ,,;
gene name: b2960	 (NP_417435)	gi: 16130861	length: 239aa
description: putative methyltransferase [Escherichia coli K12].
coverage: Bacteria[1e-139] Eukaryota[2e-21]
conserved domains: (Evalue, description)
	1e-74	COG0220, COG0220, Predicted S-adenosylmethionine-dependent methyltransferase [General function prediction only].
	9e-61	pfam02390, Methyltransf_4, Putative methyltransferase. This is a family of putative methyltransferases. The aligned region contains the GXGXG S-AdoMet binding site suggesting a putative methyltransferase activity..
----------------------------------------------------
candidate #122:	b3836
likelihood ratios: Total 1.2e+09; Clust 46.4,11.9,6.4; BLAST 2.4,2.2,3.3; KEGG 3.1,9.5,4.4; ExprEco 6.5,7.9,3.0; ExprSce ,,; FusE2 ,,; FusE5 ,,; FusE10 ,,;
gene name: b3836	 (NP_418280)	gi: 49176427	length: 103aa
description: component of Sec-independent translocase [Escherichia coli K12].
coverage: Bacteria[2e-52] Eukaryota[6e-09]
conserved domains: (Evalue, description)
	5e-16	COG1826, TatA, Sec-independent protein secretion pathway components [Intracellular trafficking and secretion].
----------------------------------------------------
candidate #123:	b1246
likelihood ratios: Total 1.2e+09; Clust 4.1,7.7,7.8; BLAST 15.3,9.7,12.0; KEGG 10.7,17.7,10.8; ExprEco 1.2,1.1,1.0; ExprSce ,,; FusE2 ,,; FusE5 ,,; FusE10 ,,;
gene name: b1246	 (YP_025300)	gi: 49176090	length: 337aa
description: homolog of Salmonella ATP-binding protein of oligopeptide ABC transport system [Escherichia coli K12].
coverage: Archaea[4e-83] Bacteria[0.0] Eukaryota[5e-25]
conserved domains: (Evalue, description)
	1e-128	COG0444, DppD, ABC-type dipeptide/oligopeptide/nickel transport system, ATPase component [Amino acid transport and metabolism / Inorganic ion transport and metabolism].
	2e-96	COG1123, COG1123, ATPase components of various ABC-type transport systems, contain duplicated ATPase [General function prediction only].
	8e-93	COG4172, COG4172, ABC-type uncharacterized transport system, duplicated ATPase component [General function prediction only].
	2e-87	COG4608, AppF, ABC-type oligopeptide transport system, ATPase component [Amino acid transport and metabolism].
	2e-66	COG1124, DppF, ABC-type dipeptide/oligopeptide/nickel transport system, ATPase component [Amino acid transport and metabolism / Inorganic ion transport and metabolism].
	5e-59	COG4170, SapD, ABC-type antimicrobial peptide transport system, ATPase component [Defense mechanisms].
	9e-48	cd00267, ABC_ATPase, ABC (ATP-binding cassette) transporter nucleotide-binding domain; ABC transporters are a large family of proteins involved in the transport of a wide variety of different compounds, like sugars, ions, peptides and more complex organic molecules. The nucleotide binding domain shows the highest similarity between all members of the family. ABC transporters are a subset of nucleotide hydrolases that contain a signature motif, Q-loop, and H-loop/switch region in addition to the Walker A motif/P-loop andWalker B motif commonly found in a number of ATP- and GTP-binding and hydrolyzing proteins..
	1e-46	COG1135, AbcC, ABC-type metal ion transport system, ATPase component [Inorganic ion transport and metabolism].
	4e-45	COG1136, SalX, ABC-type antimicrobial peptide transport system, ATPase component [Defense mechanisms].
	1e-41	COG1131, CcmA, ABC-type multidrug transport system, ATPase component [Defense mechanisms].
	6e-41	COG4167, SapF, ABC-type antimicrobial peptide transport system, ATPase component [Defense mechanisms].
	3e-40	COG1126, GlnQ, ABC-type polar amino acid transport system, ATPase component [Amino acid transport and metabolism].
	3e-39	COG3842, PotA, ABC-type spermidine/putrescine transport systems, ATPase components [Amino acid transport and metabolism].
	2e-38	pfam00005, ABC_tran, ABC transporter. ABC transporters for a large family of proteins responsible for translocation of a variety of compounds across biological membranes. ABC transporters are the largest family of proteins in many completely sequenced bacteria. ABC transporters are composed of two copies of this domain and two copies of a transmembrane domain pfam00664. These four domains may belong to a single polypeptide, or belong in different polypeptide chains..
	5e-36	COG4107, PhnK, ABC-type phosphonate transport system, ATPase component [Inorganic ion transport and metabolism].
	8e-36	COG4181, COG4181, Predicted ABC-type transport system involved in lysophospholipase L1 biosynthesis, ATPase component [Secondary metabolites biosynthesis, transport, and catabolism].
	4e-35	COG1120, FepC, ABC-type cobalamin/Fe3+-siderophores transport systems, ATPase components [Inorganic ion transport and metabolism / Coenzyme metabolism].
	6e-35	COG1116, TauB, ABC-type nitrate/sulfonate/bicarbonate transport system, ATPase component [Inorganic ion transport and metabolism].
	1e-34	COG1127, Ttg2A, ABC-type transport system involved in resistance to organic solvents, ATPase component [Secondary metabolites biosynthesis, transport, and catabolism].
	1e-33	COG1118, CysA, ABC-type sulfate/molybdate transport systems, ATPase component [Inorganic ion transport and metabolism].
	3e-33	COG1122, CbiO, ABC-type cobalt transport system, ATPase component [Inorganic ion transport and metabolism].
	6e-33	COG1121, ZnuC, ABC-type Mn/Zn transport systems, ATPase component [Inorganic ion transport and metabolism].
	9e-33	COG3839, MalK, ABC-type sugar transport systems, ATPase components [Carbohydrate transport and metabolism].
	1e-32	COG0411, LivG, ABC-type branched-chain amino acid transport systems, ATPase component [Amino acid transport and metabolism].
	1e-32	COG1117, PstB, ABC-type phosphate transport system, ATPase component [Inorganic ion transport and metabolism].
	2e-32	COG1125, OpuBA, ABC-type proline/glycine betaine transport systems, ATPase components [Amino acid transport and metabolism].
	3e-32	COG4175, ProV, ABC-type proline/glycine betaine transport system, ATPase component [Amino acid transport and metabolism].
	4e-32	COG3638, COG3638, ABC-type phosphate/phosphonate transport system, ATPase component [Inorganic ion transport and metabolism].
	2e-29	COG4988, CydD, ABC-type transport system involved in cytochrome bd biosynthesis, ATPase and permease components [Energy production and conversion / Posttranslational modification, protein turnover, chaperones].
	3e-29	COG1129, MglA, ABC-type sugar transport system, ATPase component [Carbohydrate transport and metabolism].
	8e-29	COG2884, FtsE, Predicted ATPase involved in cell division [Cell division and chromosome partitioning].
	1e-27	COG2274, SunT, ABC-type bacteriocin/lantibiotic exporters, contain an N-terminal double-glycine peptidase domain [Defense mechanisms].
	1e-26	COG4555, NatA, ABC-type Na+ transport system, ATPase component [Energy production and conversion / Inorganic ion transport and metabolism].
	1e-25	COG0410, LivF, ABC-type branched-chain amino acid transport systems, ATPase component [Amino acid transport and metabolism].
	4e-25	COG4987, CydC, ABC-type transport system involved in cytochrome bd biosynthesis, fused ATPase and permease components [Energy production and conversion / Posttranslational modification, protein turnover, chaperones].
	6e-25	COG4161, ArtP, ABC-type arginine transport system, ATPase component [Amino acid transport and metabolism].
	8e-25	COG4148, ModC, ABC-type molybdate transport system, ATPase component [Inorganic ion transport and metabolism].
	2e-24	COG3845, COG3845, ABC-type uncharacterized transport systems, ATPase components [General function prediction only].
	2e-24	COG4598, HisP, ABC-type histidine transport system, ATPase component [Amino acid transport and metabolism].
	1e-23	COG1137, YhbG, ABC-type (unclassified) transport system, ATPase component [General function prediction only].
	1e-23	COG4152, COG4152, ABC-type uncharacterized transport system, ATPase component [General function prediction only].
	2e-23	COG4586, COG4586, ABC-type uncharacterized transport system, ATPase component [General function prediction only].
	2e-23	COG1132, MdlB, ABC-type multidrug transport system, ATPase and permease components [Defense mechanisms].
	3e-23	COG0396, SufC, ABC-type transport system involved in Fe-S cluster assembly, ATPase component [Posttranslational modification, protein turnover, chaperones].
	1e-22	COG1101, PhnK, ABC-type uncharacterized transport system, ATPase component [General function prediction only].
	2e-22	COG4525, TauB, ABC-type taurine transport system, ATPase component [Inorganic ion transport and metabolism].
	3e-22	COG0488, Uup, ATPase components of ABC transporters with duplicated ATPase domains [General function prediction only].
	1e-20	COG5265, ATM1, ABC-type transport system involved in Fe-S cluster assembly, permease and ATPase components [Posttranslational modification, protein turnover, chaperones].
	1e-19	COG4618, ArpD, ABC-type protease/lipase transport system, ATPase and permease components [General function prediction only].
	2e-19	COG4178, COG4178, ABC-type uncharacterized transport system, permease and ATPase components [General function prediction only].
	1e-18	COG1134, TagH, ABC-type polysaccharide/polyol phosphate transport system, ATPase component [Carbohydrate transport and metabolism / Cell envelope biogenesis, outer membrane].
	1e-18	COG3840, ThiQ, ABC-type thiamine transport system, ATPase component [Coenzyme metabolism].
	1e-18	COG4136, COG4136, ABC-type uncharacterized transport system, ATPase component [General function prediction only].
	1e-18	COG4778, PhnL, ABC-type phosphonate transport system, ATPase component [Inorganic ion transport and metabolism].
	6e-18	COG4604, CeuD, ABC-type enterochelin transport system, ATPase component [Inorganic ion transport and metabolism].
	6e-18	COG4559, COG4559, ABC-type hemin transport system, ATPase component [Inorganic ion transport and metabolism].
	1e-17	COG4674, COG4674, Uncharacterized ABC-type transport system, ATPase component [General function prediction only].
	4e-15	COG1119, ModF, ABC-type molybdenum transport system, ATPase component/photorepair protein PhrA [Inorganic ion transport and metabolism].
	6e-15	COG4138, BtuD, ABC-type cobalamin transport system, ATPase component [Coenzyme metabolism].
	4e-14	COG4619, COG4619, ABC-type uncharacterized transport system, ATPase component [General function prediction only].
	2e-11	COG1245, COG1245, Predicted ATPase, RNase L inhibitor (RLI) homolog [General function prediction only].
----------------------------------------------------
candidate #124:	b1204
likelihood ratios: Total 1.1e+09; Clust 11.8,21.3,14.4; BLAST 2.9,28.3,4.6; KEGG 2.3,6.5,3.3; ExprEco 2.2,3.3,2.3; ExprSce ,,; FusE2 ,,; FusE5 ,,; FusE10 ,,;
gene name: b1204	 (NP_415722)	gi: 16129167	length: 194aa
description: peptidyl-tRNA hydrolase [Escherichia coli K12].
coverage: Bacteria[1e-109] Eukaryota[1e-28]
conserved domains: (Evalue, description)
	2e-69	pfam01195, Pept_tRNA_hydro, Peptidyl-tRNA hydrolase..
----------------------------------------------------
candidate #125:	b3722
likelihood ratios: Total 1.1e+09; Clust 1.3,1.5,1.3; BLAST 29.7,18.7,45.6; KEGG 30.5,7.4,13.1; ExprEco 1.8,1.9,1.8; ExprSce ,,; FusE2 ,,; FusE5 ,,; FusE10 ,,;
gene name: b3722	 (NP_418178)	gi: 16131590	length: 625aa
description: PTS family enzyme IIBC (N-terminal); enzyme IIA (C-terminal), beta-glucoside-specific, cryptic [Escherichia coli K12].
coverage: Bacteria[0.0] Eukaryota[1e-23]
conserved domains: (Evalue, description)
	1e-66	COG1263, PtsG, Phosphotransferase system IIC components, glucose/maltose/N-acetylglucosamine-specific [Carbohydrate transport and metabolism].
	1e-47	cd00210, PTS_IIA_glc, PTS_IIA, PTS system, glucose/sucrose specific IIA subunit. The bacterial phosphoenolpyruvate: sugar phosphotransferase system (PTS) is a multi-protein system involved in the regulation of a variety of metabolic and transcriptional processes. This family is one of four structurally and functionally distinct group IIA PTS system cytoplasmic enzymes, necessary for the uptake of carbohydrates across the cytoplasmic membrane and their phosphorylation..
	1e-23	cd00212, PTS_IIB_glc, PTS_IIB, PTS system, glucose/sucrose specific IIB subunit. The bacterial phosphoenolpyruvate: sugar phosphotransferase system (PTS) is a multi-protein system involved in the regulation of a variety of metabolic and transcriptional processes. This family is one of four structurally and functionally distinct group IIB PTS system cytoplasmic enzymes, necessary for the uptake of carbohydrates across the cytoplasmic membrane and their phosphorylation.
	6e-21	pfam02378, PTS_EIIC, Phosphotransferase system, EIIC. The bacterial phosphoenolpyruvate: sugar phosphotransferase system (PTS) is a multi-protein system involved in the regulation of a variety of metabolic and transcriptional processes. The sugar-specific permease of the PTS consists of three domains (IIA, IIB and IIC). The IIC domain catalyses the transfer of a phosphoryl group from IIB to the sugar substrate..
----------------------------------------------------
candidate #126:	b3066
likelihood ratios: Total 1.1e+09; Clust 5.7,8.9,5.8; BLAST 2.4,10.1,8.8; KEGG 1.8,3.0,1.8; ExprEco 10.1,23.6,7.4; ExprSce ,,; FusE2 ,,; FusE5 ,,; FusE10 ,,;
gene name: b3066	 (NP_417538)	gi: 16130962	length: 581aa
description: DNA biosynthesis; DNA primase [Escherichia coli K12].
coverage: Bacteria[0.0] Eukaryota[1e-23]
conserved domains: (Evalue, description)
	1e-156	COG0358, DnaG, DNA primase (bacterial type) [DNA replication, recombination, and repair].
	1e-43	pfam01807, zf-CHC2, CHC2 zinc finger. This domain is principally involved in DNA binding in DNA primases..
	4e-26	smart00400, ZnF_CHCC, zinc finger; .
	1e-20	cd00188, TOPRIM, topoisomerase/primase domain, a nucleotidyl transferase/hydrolase domain; found in topoisomerases, DnaG-type primases, OLD family nucleases and RecR proteins.
	2e-13	pfam01751, Toprim, Toprim domain. This is a conserved region from DNA primase. This corresponds to the Toprim domain common to DnaG primases, topoisomerases, OLD family nucleases and RecR proteins. Both DnaG motifs IV and V are present in the alignment, the DxD (V) motif may be involved in Mg2+ binding and mutations to the conserved glutamate (IV) completely abolish DnaG type primase activity. DNA primase EC:2.7.7.6 is a nucleotidyltransferase it synthesises the oligoribonucleotide primers required for DNA replication on the lagging strand of the replication fork; it can also prime the leading stand and has been implicated in cell division. This family also includes the atypical archaeal A subunit from type II DNA topoisomerases. Type II DNA topoisomerases catalyse the relaxation of DNA supercoiling by causing transient double strand breaks..
	3e-13	smart00493, TOPRIM, topoisomerases, DnaG-type primases, OLD family nucleases and RecR proteins .
----------------------------------------------------
candidate #127:	b3973
likelihood ratios: Total 1.1e+09; Clust 18.6,7.9,7.4; BLAST 1.4,4.9,6.3; KEGG 14.1,4.2,2.6; ExprEco 3.7,6.4,6.1; ExprSce ,,; FusE2 ,,; FusE5 ,,; FusE10 ,,;
gene name: b3973	 (NP_418404)	gi: 16131807	length: 321aa
description: bifunctional: biotin-[acetylCoA carboxylase] holoenzyme synthetase; transcriptional repressor of biotin synthesis (BirA family) [Escherichia coli K12].
coverage: Archaea[7e-31] Bacteria[1e-180] Eukaryota[5e-10]
conserved domains: (Evalue, description)
	4e-65	COG0340, BirA, Biotin-(acetyl-CoA carboxylase) ligase [Coenzyme metabolism].
	7e-21	COG1654, BirA, Biotin operon repressor [Transcription].
	3e-18	pfam03099, BPL_LipA_LipB, Biotin/lipoate A/B protein ligase family. This family includes biotin protein ligase, lipoate-protein ligase A and B. Biotin is covalently attached at the active site of certain enzymes that transfer carbon dioxide from bicarbonate to organic acids to form cellular metabolites. Biotin protein ligase (BPL) is the enzyme responsible for attaching biotin to a specific lysine at the active site of biotin enzymes. Each organism probably has only one BPL. Biotin attachment is a two step reaction that results in the formation of an amide linkage between the carboxyl group of biotin and the epsilon-amino group of the modified lysine. Lipoate-protein ligase A (LPLA) catalyses the formation of an amide linkage between lipoic acid and a specific lysine residue in lipoate dependent enzymes..
----------------------------------------------------
candidate #128:	b1918
likelihood ratios: Total 1.1e+09; Clust 4.6,3.4,5.6; BLAST 15.2,158.6,7.0; KEGG 4.0,16.5,2.5; ExprEco 1.4,1.4,2.1; ExprSce ,,; FusE2 ,,; FusE5 ,,; FusE10 ,,;
gene name: b1918	 (NP_416428)	gi: 16129865	length: 222aa
description: putative amino acid transport protein (ABC superfamily, membrane) [Escherichia coli K12].
coverage: Archaea[2e-40] Bacteria[1e-120] Eukaryota[5e-46]
conserved domains: (Evalue, description)
	1e-65	COG0765, HisM, ABC-type amino acid transport system, permease component [Amino acid transport and metabolism].
	3e-47	COG4160, ArtM, ABC-type arginine/histidine transport system, permease component [Amino acid transport and metabolism].
	2e-43	COG4215, ArtQ, ABC-type arginine transport system, permease component [Amino acid transport and metabolism].
	1e-19	COG4597, BatB, ABC-type amino acid transport system, permease component [Amino acid transport and metabolism].
----------------------------------------------------
candidate #129:	b3019
likelihood ratios: Total 1.0e+09; Clust 41.3,3.1,2.6; BLAST 4.2,4.1,6.0; KEGG 4.6,2.5,2.6; ExprEco 6.1,6.2,27.3; ExprSce ,,; FusE2 ,,; FusE5 ,,; FusE10 ,,;
gene name: b3019	 (NP_417491)	gi: 16130915	length: 752aa
description: DNA topoisomerase IV subunit A [Escherichia coli K12].
coverage: Archaea[1e-121] Bacteria[0.0] Eukaryota[1e-108]
conserved domains: (Evalue, description)
	0.0	COG0188, GyrA, Type IIA topoisomerase (DNA gyrase/topo II, topoisomerase IV), A subunit [DNA replication, recombination, and repair].
	1e-162	pfam00521, DNA_topoisoIV, DNA gyrase/topoisomerase IV, subunit A..
	1e-156	cd00187, TOP4c, DNA Topoisomerase, subtype IIA; domain A'; bacterial DNA topoisomerase IV (C subunit, ParC), bacterial DNA gyrases (A subunit, GyrA),mammalian DNA toposiomerases II. DNA topoisomerases are essential enzymes that regulate the conformational changes in DNA topology by catalysing the concerted breakage and rejoining of DNA strands during normal cellular growth..
	1e-154	smart00434, TOP4c, DNA Topoisomerase IV; Bacterial DNA topoisomerase IV, GyrA, ParC .
----------------------------------------------------
candidate #130:	b1637
likelihood ratios: Total 1.0e+09; Clust 4.4,5.7,5.2; BLAST 2.1,22.5,4.0; KEGG 4.3,12.8,3.3; ExprEco 4.2,2.8,20.5; ExprSce ,,; FusE2 ,,; FusE5 ,,; FusE10 ,,;
gene name: b1637	 (NP_416154)	gi: 16129595	length: 424aa
description: tyrosine tRNA synthetase [Escherichia coli K12].
coverage: Bacteria[0.0] Eukaryota[1e-89]
conserved domains: (Evalue, description)
	1e-140	COG0162, TyrS, Tyrosyl-tRNA synthetase [Translation, ribosomal structure and biogenesis].
	5e-92	cd00805, TyrRS_core, Tyrosinyl-tRNA synthetase (TyrRS) catalytic core domain. TyrRS is a homodimer, which attaches Tyr to the appropriate tRNA. TyrRS is a class I tRNA synthetases, so it aminoacylates the 2'-OH of the nucleotide at the 3' end of the tRNA. The core domain is based on the Rossman fold and is responsible for the ATP-dependent formationof the enzyme bound aminoacyl-adenylate. It contains the class I characteristic HIGH and KMSKS motifs, which are involved in ATP binding..
	1e-72	pfam00579, tRNA-synt_1b, tRNA synthetases class I (W and Y)..
	1e-62	cd00395, Tyr_Trp_RS_core, Tyrosinyl-tRNA synthetase (TyrRS)/Tryptophanyl-tRNA synthetase (TrpRS) catalytic core domain. These enzymes attach Tyr or Trp, respectively, to the appropriate tRNA. These class I enzymes are homodimers, which aminoacylate the 2'-OH of the nucleotide at the 3' of the appropriate tRNA. The core domain is based on the Rossman fold and is responsible for the ATP-dependent formation of the enzyme bound aminoacyl-adenylate. It contains the class I characteristic HIGH and KMSKS motifs, which are involved in ATP binding..
----------------------------------------------------
candidate #131:	b1512
likelihood ratios: Total 1.0e+09; Clust 2.6,3.1,2.9; BLAST 12.5,5.8,3.7; KEGG 17.8,16.8,10.0; ExprEco 13.7,2.3,1.7; ExprSce ,,; FusE2 ,,; FusE5 ,,; FusE10 ,,;
gene name: b1512	 (NP_416029)	gi: 16129471	length: 317aa
description: putative transcriptional regulator, sorC family [Escherichia coli K12].
coverage: Bacteria[1e-174]
conserved domains: (Evalue, description)
	3e-83	COG2390, DeoR, Transcriptional regulator, contains sigma factor-related N-terminal domain [Transcription].
	8e-60	pfam04198, Sugar-bind, Putative sugar-binding domain. This probable domain is found in bacterial transcriptional regulators such as DeoR and SorC. These proteins have an amino-terminal helix-turn-helix pfam00325 that binds to DNA. This domain is probably the ligand regulator binding region. SorC is regulated by sorbose and other members of this family are likely to be regulated by other sugar substrates..
----------------------------------------------------
candidate #132:	b0947
likelihood ratios: Total 1.0e+09; Clust 2.6,2.0,2.5; BLAST 85.5,8.3,3.5; KEGG 2.6,4.8,1.8; ExprEco 69.0,3.4,5.9; ExprSce ,,; FusE2 ,,; FusE5 ,,; FusE10 ,,;
gene name: b0947	 (NP_415467)	gi: 16128914	length: 369aa
description: putative Fe-S protein [Escherichia coli K12].
coverage: Bacteria[0.0] Eukaryota[1e-35]
conserved domains: (Evalue, description)
	1e-107	COG3217, COG3217, Uncharacterized Fe-S protein [General function prediction only].
	2e-29	pfam03476, MOSC_N, MOSC N-terminal beta barrel domain. This domain is found to the N-terminus of pfam03473. The function of this domain is unknown, however it is predicted to adopt a beta barrel fold..
	2e-20	pfam03473, MOSC, MOSC domain. The MOSC (MOCO sulfurase C-terminal) domain is a superfamily of beta-strand-rich domains identified in the molybdenum cofactor sulfurase and several other proteins from both prokaryotes and eukaryotes. These MOSC domains contain an absolutely conserved cysteine and occur either as stand-alone forms, or fused to other domains such as NifS-like catalytic domain in Molybdenum cofactor sulfurase. The MOSC domain is predicted to be a sulfur-carrier domain that receives sulfur abstracted by the pyridoxal phosphate-dependent NifS-like enzymes, on its conserved cysteine, and delivers it for the formation of diverse sulfur-metal clusters..
	7e-14	COG0633, Fdx, Ferredoxin [Energy production and conversion].
	6e-13	cd00207, fer2, 2Fe-2S iron-sulfur cluster binding domain. Iron-sulfur proteins play an important role in electron transfer processes and in various enzymatic reactions. The family includes plant and algal ferredoxins, which act as electron carriers in photosynthesis and ferredoxins, which participate in redox chains (from bacteria to mammals). Fold is ismilar to thioredoxin..
	4e-11	pfam00111, Fer2, 2Fe-2S iron-sulfur cluster binding domain..
----------------------------------------------------
candidate #133:	b2428
likelihood ratios: Total 1.0e+09; Clust 16.4,2.1,3.2; BLAST 7.9,4.4,19.0; KEGG 7.8,7.6,35.0; ExprEco 2.8,1.5,1.6; ExprSce ,,; FusE2 ,,; FusE5 ,,; FusE10 ,,;
gene name: b2428	 (NP_416923)	gi: 16130353	length: 298aa
description: putative regulator [Escherichia coli K12].
coverage: Archaea[2e-44] Bacteria[1e-164] Eukaryota[3e-45]
conserved domains: (Evalue, description)
	1e-120	COG2103, COG2103, Predicted sugar phosphate isomerase [General function prediction only].
----------------------------------------------------
candidate #134:	b0168
likelihood ratios: Total 9.6e+08; Clust 21.1,18.2,7.8; BLAST 23.7,15.1,4.6; KEGG 1.4,1.1,1.1; ExprEco 4.5,9.0,2.9; ExprSce ,,; FusE2 ,,; FusE5 ,,; FusE10 ,,;
gene name: b0168	 (NP_414710)	gi: 16128161	length: 264aa
description: methionine aminopeptidase [Escherichia coli K12].
coverage: Archaea[2e-15] Bacteria[1e-151] Eukaryota[7e-91]
conserved domains: (Evalue, description)
	1e-100	COG0024, Map, Methionine aminopeptidase [Translation, ribosomal structure and biogenesis].
	1e-100	cd01086, MetAP1, Methionine Aminopeptidase 1. E.C. 3.4.11.18. Also known as methionyl aminopeptidase and Peptidase M. Catalyzes release of N-terminal amino acids, preferentially methionine, from peptides and arylamides..
	5e-32	cd01066, APP_MetAP, A family including aminopeptidase P, aminopeptidase M, and prolidase. Also known as metallopeptidase family M24. This family of enzymes is able to cleave amido-, imido- and amidino-containing bonds. Members exibit relatively narrow substrate specificity compared to other metallo-aminopeptidases, suggesting they play roles in regulation of biological processes rather than general protein degradation..
	8e-30	COG0006, PepP, Xaa-Pro aminopeptidase [Amino acid transport and metabolism].
	1e-24	cd01092, APP-like, Similar to Prolidase and Aminopeptidase P. The members of this subfamily presumably catalyse hydrolysis of Xaa-Pro dipeptides and/or release of any N-terminal amino acid, including proline, that is linked with proline..
	3e-22	cd01088, MetAP2, Methionine Aminopeptidase 2. E.C. 3.4.11.18. Also known as methionyl aminopeptidase and peptidase M. Catalyzes release of N-terminal amino acids, preferentially methionine, from peptides and arylamides..
	2e-16	pfam00557, Peptidase_M24, metallopeptidase family M24..
	2e-11	cd01087, Prolidase, Prolidase. E.C. 3.4.13.9. Also known as Xaa-Pro dipeptidase, X-Pro dipeptidase, proline dipeptidase., imidodipeptidase, peptidase D, gamma-peptidase. Catalyses hydrolysis of Xaa-Pro dipeptides; also acts on aminoacyl-hydroxyproline analogs. No action on Pro-Pro..
	3e-11	cd01089, PA2G4-like, Related to aminopepdidase M, this family contains proliferation-associated protein 2G4. Family members have been implicated in cell cycle control..
----------------------------------------------------
candidate #135:	b0433
likelihood ratios: Total 9.2e+08; Clust 4.3,3.2,5.6; BLAST 4.7,13.8,6.2; KEGG 6.8,4.2,3.5; ExprEco 20.4,3.8,3.8; ExprSce ,,; FusE2 ,,; FusE5 ,,; FusE10 ,,;
gene name: b0433	 (NP_414967)	gi: 16128418	length: 491aa
description: muropeptide transport protein (MFS family) [Escherichia coli K12].
coverage: Bacteria[0.0] Eukaryota[6e-20]
----------------------------------------------------
candidate #136:	b0781
likelihood ratios: Total 9.1e+08; Clust 4.4,6.1,5.7; BLAST 24.5,6.8,8.4; KEGG 4.1,9.4,6.1; ExprEco 2.1,2.1,4.1; ExprSce ,,; FusE2 ,,; FusE5 ,,; FusE10 ,,;
gene name: b0781	 (NP_415302)	gi: 16128749	length: 329aa
description: molybdopterin biosynthesis protein A [Escherichia coli K12].
coverage: Archaea[1e-35] Bacteria[0.0] Eukaryota[4e-55]
conserved domains: (Evalue, description)
	1e-114	COG2896, MoaA, Molybdenum cofactor biosynthesis enzyme [Coenzyme metabolism].
	9e-39	pfam06463, Mob_synth_C, Molybdenum Cofactor Synthesis C. This region contains two iron-sulphur (3Fe-4S) binding sites. Mutations in this region of human MOCS1A cause MOCOD (Molybdenum Co-Factor Deficiency) type A..
	6e-22	pfam04055, Radical_SAM, Radical SAM superfamily..
	1e-17	COG0535, COG0535, Predicted Fe-S oxidoreductases [General function prediction only].
	7e-16	COG1964, COG1964, Predicted Fe-S oxidoreductases [General function prediction only].
	2e-13	COG0641, AslB, Arylsulfatase regulator (Fe-S oxidoreductase) [General function prediction only].
	1e-11	COG2100, COG2100, Predicted Fe-S oxidoreductase [General function prediction only].
----------------------------------------------------
candidate #137:	b3035
likelihood ratios: Total 8.6e+08; Clust 9.9,3.7,3.2; BLAST 2.8,12.6,12.0; KEGG 1.9,4.1,5.5; ExprEco 15.0,7.5,3.7; ExprSce ,,; FusE2 ,,; FusE5 ,,; FusE10 ,,;
gene name: b3035	 (NP_417507)	gi: 16130931	length: 495aa
description: outer membrane channel; specific tolerance to colicin E1; segregation of daughter chromosomes [Escherichia coli K12].
coverage: Bacteria[0.0]
conserved domains: (Evalue, description)
	4e-54	COG1538, TolC, Outer membrane protein [Cell envelope biogenesis, outer membrane / Intracellular trafficking and secretion].
	2e-25	pfam02321, OEP, Outer membrane efflux protein. The OEP family (Outer membrane efflux protein) form trimeric channels that allow export of a variety of substrates in Gram negative bacteria. Each member of this family is composed of two repeats. The trimeric channel is composed of a 12 stranded all beta sheet barrel that spans the outer membrane, and a long all helical barrel that spans the periplasm..
----------------------------------------------------
candidate #138:	b3170
likelihood ratios: Total 8.6e+08; Clust 4.7,8.6,5.8; BLAST 2.2,5.2,4.9; KEGG 5.6,4.8,6.1; ExprEco 8.5,14.3,3.2; ExprSce ,,; FusE2 ,,; FusE5 ,,; FusE10 ,,;
gene name: b3170	 (NP_417639)	gi: 49176321	length: 152aa
description: hypothetical protein b3170 [Escherichia coli K12].
coverage: Bacteria[2e-80]
conserved domains: (Evalue, description)
	3e-42	pfam02576, DUF150, Uncharacterised BCR, YhbC family COG0779..
----------------------------------------------------
candidate #139:	b2249
likelihood ratios: Total 8.5e+08; Clust 20.3,57.3,3.2; BLAST 5.3,4.6,4.5; KEGG 2.0,4.9,3.9; ExprEco 7.6,2.7,2.7; ExprSce ,,; FusE2 ,,; FusE5 ,,; FusE10 ,,;
gene name: b2249	 (NP_416752)	gi: 16130184	length: 400aa
description: putative competence-damage protein [Escherichia coli K12].
coverage: Archaea[3e-26] Bacteria[0.0] Eukaryota[8e-56]
conserved domains: (Evalue, description)
	2e-75	COG1058, CinA, Predicted nucleotide-utilizing enzyme related to molybdopterin-biosynthesis enzyme MoeA [General function prediction only].
----------------------------------------------------
candidate #140:	b4147
likelihood ratios: Total 8.3e+08; Clust 8.2,7.1,5.8; BLAST 1.9,7.3,5.1; KEGG 5.2,4.2,3.2; ExprEco 6.9,15.7,4.5; ExprSce ,,; FusE2 ,,; FusE5 ,,; FusE10 ,,;
gene name: b4147	 (NP_418571)	gi: 16131972	length: 188aa
description: elongation factor P (EF-P) [Escherichia coli K12].
coverage: Bacteria[1e-104] Eukaryota[2e-38]
conserved domains: (Evalue, description)
	2e-75	pfam01132, EFP, Elongation factor P (EF-P)..
	3e-43	COG0231, Efp, Translation elongation factor P (EF-P)/translation initiation factor 5A (eIF-5A) [Translation, ribosomal structure and biogenesis].
----------------------------------------------------
candidate #141:	b0657
likelihood ratios: Total 8.2e+08; Clust 4.3,7.7,5.1; BLAST 1.8,20.4,24.2; KEGG 2.4,11.3,14.4; ExprEco 2.2,2.6,2.4; ExprSce ,,; FusE2 ,,; FusE5 ,,; FusE10 ,,;
gene name: b0657	 (NP_415190)	gi: 16128640	length: 512aa
description: apolipoprotein N-acyltransferase, copper homeostasis protein, inner membrane [Escherichia coli K12].
coverage: Bacteria[0.0]
conserved domains: (Evalue, description)
	1e-131	COG0815, Lnt, Apolipoprotein N-acyltransferase [Cell envelope biogenesis, outer membrane].
	2e-19	pfam00795, CN_hydrolase, Carbon-nitrogen hydrolase. This family contains hydrolases that break carbon-nitrogen bonds. The family includes: Nitrilase EC:3.5.5.1, Aliphatic amidase EC:3.5.1.4, Biotidinase EC:3.5.1.12, Beta-ureidopropionase EC:3.5.1.6..
----------------------------------------------------
candidate #142:	b2742
likelihood ratios: Total 8.2e+08; Clust 10.2,20.1,10.5; BLAST 6.9,1.7,241.4; KEGG 2.3,2.3,2.2; ExprEco 2.2,2.0,2.6; ExprSce ,,; FusE2 ,,; FusE5 ,,; FusE10 ,,;
gene name: b2742	 (NP_417222)	gi: 16130649	length: 379aa
description: lipoprotein [Escherichia coli K12].
coverage: Bacteria[0.0] Eukaryota[8e-08]
conserved domains: (Evalue, description)
	2e-36	COG0739, NlpD, Membrane proteins related to metalloendopeptidases [Cell envelope biogenesis, outer membrane].
	2e-28	COG4942, COG4942, Membrane-bound metallopeptidase [Cell division and chromosome partitioning].
	1e-24	pfam01551, Peptidase_M37, Peptidase family M23/M37. Members of this family are zinc metallopeptidases with a range of specificities. The peptidase family M37 is included in this family, these are Gly-Gly endopeptidases. Peptidase family M23 are also endopeptidases. This family also includes some bacterial lipoproteins for which no proteolytic activity has been demonstrated..
----------------------------------------------------
candidate #143:	b0851
likelihood ratios: Total 8.2e+08; Clust 2.8,3.0,4.2; BLAST 21.6,5.7,4.2; KEGG 11.5,19.9,3.5; ExprEco 5.4,3.5,3.0; ExprSce ,,; FusE2 ,,; FusE5 ,,; FusE10 ,,;
gene name: b0851	 (NP_415372)	gi: 16128819	length: 240aa
description: oxygen insensitive NADPH nitroreductase (nitrofuran reductase I activity B) [Escherichia coli K12].
coverage: Archaea[2e-30] Bacteria[1e-136] Eukaryota[5e-29]
conserved domains: (Evalue, description)
	3e-26	pfam00881, Nitroreductase, Nitroreductase family. Members of this family utilise FMN as a cofactor..
	3e-23	COG0778, NfnB, Nitroreductase [Energy production and conversion].
----------------------------------------------------
candidate #144:	b0438
likelihood ratios: Total 8.2e+08; Clust 7.0,8.5,18.3; BLAST 3.1,19.1,8.5; KEGG 1.7,4.6,5.7; ExprEco 4.6,3.0,2.4; ExprSce ,,; FusE2 ,,; FusE5 ,,; FusE10 ,,;
gene name: b0438	 (NP_414972)	gi: 16128423	length: 424aa
description: ATP-dependent specificity component of clpP serine protease, chaperone [Escherichia coli K12].
coverage: Archaea[6e-07] Bacteria[0.0] Eukaryota[1e-107]
conserved domains: (Evalue, description)
	0.0	COG1219, ClpX, ATP-dependent protease Clp, ATPase subunit [Posttranslational modification, protein turnover, chaperones].
	6e-32	COG1220, HslU, ATP-dependent protease HslVU (ClpYQ), ATPase subunit [Posttranslational modification, protein turnover, chaperones].
	1e-16	pfam06689, zf-C4_ClpX, ClpX C4-type zinc finger. The ClpX heat shock protein of Escherichia coli is a member of the universally conserved Hsp100 family of proteins, and possesses a putative zinc finger motif of the C4 type. This presumed zinc binding domain is found at the N-terminus of the ClpX protein. ClpX is an ATPase which functions both as a substrate specificity component of the ClpXP protease and as a molecular chaperone. The molecular function of this domain is now known..
	2e-15	pfam00004, AAA, ATPase family associated with various cellular activities (AAA). AAA family proteins often perform chaperone-like functions that assist in the assembly, operation, or disassembly of protein complexes..
	7e-13	COG0542, ClpA, ATPases with chaperone activity, ATP-binding subunit [Posttranslational modification, protein turnover, chaperones].
	1e-10	COG1223, COG1223, Predicted ATPase (AAA+ superfamily) [General function prediction only].
----------------------------------------------------
candidate #145:	b0471
likelihood ratios: Total 8.0e+08; Clust 14.9,8.7,3.9; BLAST 3.4,12.4,5.9; KEGG 3.8,4.8,3.7; ExprEco 8.7,4.2,2.6; ExprSce ,,; FusE2 ,,; FusE5 ,,; FusE10 ,,;
gene name: b0471	 (NP_415004)	gi: 16128455	length: 109aa
description: hypothetical protein b0471 [Escherichia coli K12].
coverage: Bacteria[2e-55] Eukaryota[3e-08]
conserved domains: (Evalue, description)
	1e-27	COG0718, COG0718, Uncharacterized protein conserved in bacteria [Function unknown].
	2e-23	pfam02575, DUF149, Uncharacterised BCR, YbaB family COG0718..
----------------------------------------------------
candidate #146:	b2607
likelihood ratios: Total 7.9e+08; Clust 9.7,10.0,5.9; BLAST 2.2,8.4,6.3; KEGG 5.1,5.9,3.7; ExprEco 2.0,6.2,8.3; ExprSce ,,; FusE2 ,,; FusE5 ,,; FusE10 ,,;
gene name: b2607	 (NP_417098)	gi: 16130528	length: 255aa
description: tRNA (guanine-7-)-methyltransferase [Escherichia coli K12].
coverage: Bacteria[1e-146] Eukaryota[5e-33]
conserved domains: (Evalue, description)
	3e-85	pfam01746, tRNA_m1G_MT, tRNA (Guanine-1)-methyltransferase. This is a family of tRNA (Guanine-1)-methyltransferases EC:2.1.1.31. In E.coli K12 this enzyme catalyses the conversion of a guanosine residue to N1-methylguanine in position 37, next to the anticodon, in tRNA..
----------------------------------------------------
candidate #147:	b0422
likelihood ratios: Total 7.9e+08; Clust 9.5,6.5,17.8; BLAST 2.0,5.2,4.9; KEGG 1.9,30.4,5.9; ExprEco 3.6,2.9,3.9; ExprSce ,,; FusE2 ,,; FusE5 ,,; FusE10 ,,;
gene name: b0422	 (NP_414956)	gi: 16128407	length: 80aa
description: exonuclease VII, small subunit [Escherichia coli K12].
coverage: Archaea[8e-06] Bacteria[1e-37]
conserved domains: (Evalue, description)
	3e-13	pfam02609, Exonuc_VII_S, Exonuclease VII small subunit. This family consist of exonuclease VII, small subunit EC:3.1.11.6 This enzyme catalyses exonucleolytic cleavage in either 5'->3' or 3'->5' direction to yield 5'-phosphomononucleotides. This exonuclease VII enzyme is composed of one large subunit and 4 small ones..
	3e-12	COG1722, XseB, Exonuclease VII small subunit [DNA replication, recombination, and repair].
----------------------------------------------------
candidate #148:	b1271
likelihood ratios: Total 7.6e+08; Clust 2.8,4.8,10.9; BLAST 3.7,5.5,3.6; KEGG 2.1,2.1,4.4; ExprEco 310.1,2.9,3.9; ExprSce ,,; FusE2 ,,; FusE5 ,,; FusE10 ,,;
gene name: b1271	 (NP_415787)	gi: 16129232	length: 252aa
description: putative oxidoreductase [Escherichia coli K12].
coverage: Archaea[1e-17] Bacteria[1e-143] Eukaryota[3e-19]
conserved domains: (Evalue, description)
	3e-47	pfam00106, adh_short, short chain dehydrogenase. This family contains a wide variety of dehydrogenases..
	8e-40	COG1028, FabG, Dehydrogenases with different specificities (related to short-chain alcohol dehydrogenases) [Secondary metabolites biosynthesis, transport, and catabolism / General function prediction only].
	2e-33	COG0300, DltE, Short-chain dehydrogenases of various substrate specificities [General function prediction only].
	1e-29	COG4221, COG4221, Short-chain alcohol dehydrogenase of unknown specificity [General function prediction only].
	2e-15	COG3967, DltE, Short-chain dehydrogenase involved in D-alanine esterification of lipoteichoic acid and wall teichoic acid (D-alanine transfer protein) [Cell envelope biogenesis, outer membrane].
----------------------------------------------------
candidate #149:	b1094
likelihood ratios: Total 7.6e+08; Clust 3.6,26.3,45.5; BLAST 5.8,4.9,2.4; KEGG 1.7,7.1,3.0; ExprEco 3.1,3.3,6.8; ExprSce ,,; FusE2 ,,; FusE5 ,,; FusE10 ,,;
gene name: b1094	 (NP_415612)	gi: 16129057	length: 78aa
description: acyl carrier protein [Escherichia coli K12].
coverage: Bacteria[3e-36] Eukaryota[9e-20]
conserved domains: (Evalue, description)
	4e-13	COG0236, AcpP, Acyl carrier protein [Lipid metabolism / Secondary metabolites biosynthesis, transport, and catabolism].
	7e-11	pfam00550, PP-binding, Phosphopantetheine attachment site. A 4'-phosphopantetheine prosthetic group is attached through a serine. This prosthetic group acts as a a 'swinging arm' for the attachment of activated fatty acid and amino-acid groups. This domain forms a four helix bundle. The attachment serine is replaced by an alanine in some members..
----------------------------------------------------
candidate #150:	b3400
likelihood ratios: Total 7.4e+08; Clust 5.6,6.4,3.4; BLAST 1.9,3.3,2.0; KEGG 18.1,43.5,7.2; ExprEco 7.9,4.9,2.3; ExprSce ,,; FusE2 ,,; FusE5 ,,; FusE10 ,,;
gene name: b3400	 (NP_417859)	gi: 16131277	length: 133aa
description: Hsp15; DNA/RNA binding heat shock protein [Escherichia coli K12].
coverage: Bacteria[2e-70]
conserved domains: (Evalue, description)
	1e-27	COG1188, COG1188, Ribosome-associated heat shock protein implicated in the recycling of the 50S subunit (S4 paralog) [Translation, ribosomal structure and biogenesis].
----------------------------------------------------
candidate #151:	b1117
likelihood ratios: Total 7.3e+08; Clust 4.0,7.1,42.6; BLAST 2.2,5.5,6.9; KEGG 2.6,8.6,16.1; ExprEco 1.8,2.0,5.7; ExprSce ,,; FusE2 ,,; FusE5 ,,; FusE10 ,,;
gene name: b1117	 (NP_415635)	gi: 49176080	length: 228aa
description: putative ATP-binding component of a transport system [Escherichia coli K12].
coverage: Archaea[5e-57] Bacteria[1e-124] Eukaryota[9e-46]
conserved domains: (Evalue, description)
	2e-80	COG1136, SalX, ABC-type antimicrobial peptide transport system, ATPase component [Defense mechanisms].
	7e-60	COG2884, FtsE, Predicted ATPase involved in cell division [Cell division and chromosome partitioning].
	1e-59	COG4181, COG4181, Predicted ABC-type transport system involved in lysophospholipase L1 biosynthesis, ATPase component [Secondary metabolites biosynthesis, transport, and catabolism].
	2e-52	COG1135, AbcC, ABC-type metal ion transport system, ATPase component [Inorganic ion transport and metabolism].
	6e-49	cd00267, ABC_ATPase, ABC (ATP-binding cassette) transporter nucleotide-binding domain; ABC transporters are a large family of proteins involved in the transport of a wide variety of different compounds, like sugars, ions, peptides and more complex organic molecules. The nucleotide binding domain shows the highest similarity between all members of the family. ABC transporters are a subset of nucleotide hydrolases that contain a signature motif, Q-loop, and H-loop/switch region in addition to the Walker A motif/P-loop andWalker B motif commonly found in a number of ATP- and GTP-binding and hydrolyzing proteins..
	2e-48	COG3842, PotA, ABC-type spermidine/putrescine transport systems, ATPase components [Amino acid transport and metabolism].
	3e-48	COG3839, MalK, ABC-type sugar transport systems, ATPase components [Carbohydrate transport and metabolism].
	5e-48	COG1123, COG1123, ATPase components of various ABC-type transport systems, contain duplicated ATPase [General function prediction only].
	2e-47	COG1116, TauB, ABC-type nitrate/sulfonate/bicarbonate transport system, ATPase component [Inorganic ion transport and metabolism].
	4e-47	COG1126, GlnQ, ABC-type polar amino acid transport system, ATPase component [Amino acid transport and metabolism].
	9e-47	COG4608, AppF, ABC-type oligopeptide transport system, ATPase component [Amino acid transport and metabolism].
	1e-46	COG3638, COG3638, ABC-type phosphate/phosphonate transport system, ATPase component [Inorganic ion transport and metabolism].
	9e-46	COG1131, CcmA, ABC-type multidrug transport system, ATPase component [Defense mechanisms].
	1e-44	COG0444, DppD, ABC-type dipeptide/oligopeptide/nickel transport system, ATPase component [Amino acid transport and metabolism / Inorganic ion transport and metabolism].
	3e-44	COG1124, DppF, ABC-type dipeptide/oligopeptide/nickel transport system, ATPase component [Amino acid transport and metabolism / Inorganic ion transport and metabolism].
	5e-44	COG1120, FepC, ABC-type cobalamin/Fe3+-siderophores transport systems, ATPase components [Inorganic ion transport and metabolism / Coenzyme metabolism].
	2e-43	COG1127, Ttg2A, ABC-type transport system involved in resistance to organic solvents, ATPase component [Secondary metabolites biosynthesis, transport, and catabolism].
	2e-41	COG1125, OpuBA, ABC-type proline/glycine betaine transport systems, ATPase components [Amino acid transport and metabolism].
	2e-41	COG1122, CbiO, ABC-type cobalt transport system, ATPase component [Inorganic ion transport and metabolism].
	3e-41	pfam00005, ABC_tran, ABC transporter. ABC transporters for a large family of proteins responsible for translocation of a variety of compounds across biological membranes. ABC transporters are the largest family of proteins in many completely sequenced bacteria. ABC transporters are composed of two copies of this domain and two copies of a transmembrane domain pfam00664. These four domains may belong to a single polypeptide, or belong in different polypeptide chains..
	4e-40	COG1118, CysA, ABC-type sulfate/molybdate transport systems, ATPase component [Inorganic ion transport and metabolism].
	2e-39	COG1121, ZnuC, ABC-type Mn/Zn transport systems, ATPase component [Inorganic ion transport and metabolism].
	1e-38	COG1129, MglA, ABC-type sugar transport system, ATPase component [Carbohydrate transport and metabolism].
	1e-38	COG4175, ProV, ABC-type proline/glycine betaine transport system, ATPase component [Amino acid transport and metabolism].
	3e-37	COG0411, LivG, ABC-type branched-chain amino acid transport systems, ATPase component [Amino acid transport and metabolism].
	1e-36	COG4988, CydD, ABC-type transport system involved in cytochrome bd biosynthesis, ATPase and permease components [Energy production and conversion / Posttranslational modification, protein turnover, chaperones].
	1e-35	COG4172, COG4172, ABC-type uncharacterized transport system, duplicated ATPase component [General function prediction only].
	4e-34	COG4598, HisP, ABC-type histidine transport system, ATPase component [Amino acid transport and metabolism].
	5e-34	COG4525, TauB, ABC-type taurine transport system, ATPase component [Inorganic ion transport and metabolism].
	1e-33	COG2274, SunT, ABC-type bacteriocin/lantibiotic exporters, contain an N-terminal double-glycine peptidase domain [Defense mechanisms].
	4e-33	COG4987, CydC, ABC-type transport system involved in cytochrome bd biosynthesis, fused ATPase and permease components [Energy production and conversion / Posttranslational modification, protein turnover, chaperones].
	1e-32	COG0410, LivF, ABC-type branched-chain amino acid transport systems, ATPase component [Amino acid transport and metabolism].
	2e-32	COG3845, COG3845, ABC-type uncharacterized transport systems, ATPase components [General function prediction only].
	1e-30	COG4619, COG4619, ABC-type uncharacterized transport system, ATPase component [General function prediction only].
	2e-30	COG1132, MdlB, ABC-type multidrug transport system, ATPase and permease components [Defense mechanisms].
	7e-30	COG4161, ArtP, ABC-type arginine transport system, ATPase component [Amino acid transport and metabolism].
	2e-29	COG4559, COG4559, ABC-type hemin transport system, ATPase component [Inorganic ion transport and metabolism].
	9e-29	COG4107, PhnK, ABC-type phosphonate transport system, ATPase component [Inorganic ion transport and metabolism].
	4e-28	COG3840, ThiQ, ABC-type thiamine transport system, ATPase component [Coenzyme metabolism].
	4e-27	COG1119, ModF, ABC-type molybdenum transport system, ATPase component/photorepair protein PhrA [Inorganic ion transport and metabolism].
	4e-27	COG4778, PhnL, ABC-type phosphonate transport system, ATPase component [Inorganic ion transport and metabolism].
	5e-27	COG1117, PstB, ABC-type phosphate transport system, ATPase component [Inorganic ion transport and metabolism].
	3e-26	COG1137, YhbG, ABC-type (unclassified) transport system, ATPase component [General function prediction only].
	8e-26	COG4167, SapF, ABC-type antimicrobial peptide transport system, ATPase component [Defense mechanisms].
	9e-26	COG4555, NatA, ABC-type Na+ transport system, ATPase component [Energy production and conversion / Inorganic ion transport and metabolism].
	2e-25	COG4148, ModC, ABC-type molybdate transport system, ATPase component [Inorganic ion transport and metabolism].
	1e-24	COG0488, Uup, ATPase components of ABC transporters with duplicated ATPase domains [General function prediction only].
	4e-24	COG4604, CeuD, ABC-type enterochelin transport system, ATPase component [Inorganic ion transport and metabolism].
	4e-24	COG4618, ArpD, ABC-type protease/lipase transport system, ATPase and permease components [General function prediction only].
	1e-23	COG4136, COG4136, ABC-type uncharacterized transport system, ATPase component [General function prediction only].
	2e-22	COG4170, SapD, ABC-type antimicrobial peptide transport system, ATPase component [Defense mechanisms].
	7e-22	COG1101, PhnK, ABC-type uncharacterized transport system, ATPase component [General function prediction only].
	1e-21	COG1134, TagH, ABC-type polysaccharide/polyol phosphate transport system, ATPase component [Carbohydrate transport and metabolism / Cell envelope biogenesis, outer membrane].
	2e-21	COG4674, COG4674, Uncharacterized ABC-type transport system, ATPase component [General function prediction only].
	6e-21	COG5265, ATM1, ABC-type transport system involved in Fe-S cluster assembly, permease and ATPase components [Posttranslational modification, protein turnover, chaperones].
	4e-20	COG4152, COG4152, ABC-type uncharacterized transport system, ATPase component [General function prediction only].
	8e-20	COG4133, CcmA, ABC-type transport system involved in cytochrome c biogenesis, ATPase component [Posttranslational modification, protein turnover, chaperones].
	8e-20	COG4178, COG4178, ABC-type uncharacterized transport system, permease and ATPase components [General function prediction only].
	1e-19	COG4586, COG4586, ABC-type uncharacterized transport system, ATPase component [General function prediction only].
	2e-19	COG0396, SufC, ABC-type transport system involved in Fe-S cluster assembly, ATPase component [Posttranslational modification, protein turnover, chaperones].
	3e-17	COG4615, PvdE, ABC-type siderophore export system, fused ATPase and permease components [Secondary metabolites biosynthesis, transport, and catabolism / Inorganic ion transport and metabolism].
	2e-15	COG1245, COG1245, Predicted ATPase, RNase L inhibitor (RLI) homolog [General function prediction only].
	6e-15	COG2401, COG2401, ABC-type ATPase fused to a predicted acetyltransferase domain [General function prediction only].
	1e-13	COG4138, BtuD, ABC-type cobalamin transport system, ATPase component [Coenzyme metabolism].
----------------------------------------------------
candidate #152:	b0526
likelihood ratios: Total 7.2e+08; Clust 14.5,7.9,20.5; BLAST 4.7,29.0,10.4; KEGG 1.1,1.2,1.1; ExprEco 6.5,7.6,3.0; ExprSce ,,; FusE2 ,,; FusE5 ,,; FusE10 ,,;
gene name: b0526	 (NP_415059)	gi: 16128510	length: 461aa
description: cysteine tRNA synthetase [Escherichia coli K12].
coverage: Archaea[1e-121] Bacteria[0.0] Eukaryota[1e-113]
conserved domains: (Evalue, description)
	0.0	COG0215, CysS, Cysteinyl-tRNA synthetase [Translation, ribosomal structure and biogenesis].
	1e-149	pfam01406, tRNA-synt_1e, tRNA synthetases class I (C) catalytic domain. This family includes only cysteinyl tRNA synthetases..
	1e-139	cd00672, CysRS_core, This is the catalytic core domain of cysteinyl tRNA synthetase (CysRS). This class I enzyme is a monomer, which aminoacylates the 2'-OH of the nucleotide at the 3' of the appropriate tRNA. The core domain is based on the Rossman fold and is responsible for the ATP-dependent formation of the enzyme bound aminoacyl-adenylate. It contains the characteristic class I HIGH and KMSKS motifs, which are involved in ATP binding..
	1e-46	cd00802, class_I_aaRS_core, Class I amino acyl-tRNA synthetase (aaRS) catalytic core domain. These enzymes are mostly monomers, which aminoacylate the 2'-OH of the nucleotide at the 3' of the appropriate tRNA. The core domain is based on the Rossman fold and is responsible for the ATP-dependent formation of the enzyme bound aminoacyl-adenylate. It contains the characteristic class I HIGH and KMSKS motifs, which are involved in ATP binding..
----------------------------------------------------
candidate #153:	b4262
likelihood ratios: Total 7.1e+08; Clust 5.5,5.0,3.5; BLAST 2.2,36.5,33.3; KEGG 2.3,7.6,10.3; ExprEco 2.3,2.6,2.5; ExprSce ,,; FusE2 ,,; FusE5 ,,; FusE10 ,,;
gene name: b4262	 (NP_418683)	gi: 49176481	length: 361aa
description: putative transmembrane protein, transport [Escherichia coli K12].
coverage: Bacteria[0.0]
conserved domains: (Evalue, description)
	2e-58	pfam03739, YjgP_YjgQ, Predicted permease YjgP/YjgQ family. Members of this family are predicted integral membrane proteins of unknown function. They are about 350 amino acids long and contain about 6 transmembrane regions. They are predicted to be permeases although there is no verification of this..
----------------------------------------------------
candidate #154:	b1876
likelihood ratios: Total 7.0e+08; Clust 9.6,19.6,6.2; BLAST 2.2,24.1,8.5; KEGG 1.0,1.0,1.0; ExprEco 5.6,31.2,7.5; ExprSce ,,; FusE2 ,,; FusE5 ,,; FusE10 ,,;
gene name: b1876	 (NP_416390)	gi: 16129828	length: 577aa
description: arginine tRNA synthetase [Escherichia coli K12].
coverage: Archaea[1e-57] Bacteria[0.0] Eukaryota[1e-114]
conserved domains: (Evalue, description)
	0.0	COG0018, ArgS, Arginyl-tRNA synthetase [Translation, ribosomal structure and biogenesis].
	1e-133	pfam00750, tRNA-synt_1d, tRNA synthetases class I (R). Other tRNA synthetase sub-families are too dissimilar to be included. This family includes only arginyl tRNA synthetase..
	1e-104	cd00810, ArgRS_core_K_HIGH, This is the catalytic core domain of Arginyl tRNA synthetase (ArgRS). This class I enzyme is a monomer, which aminoacylates the 2'-OH of the nucleotide at the 3' of the appropriate tRNA. The core domain is based on the Rossman fold and is responsible for the ATP-dependent formation of the enzyme bound aminoacyl-adenylate. Class I aaRS's generally contains both characteristic class I HIGH and KMSKS motifs, which are involved in ATP binding. This subgroup of ArgRS generally lacks the KMSKS motif; however, it has a lysine N-terminal to the HIGH motif, which serves as the functional counterpart to the second lysine of the KMSKS motif..
	3e-31	pfam05746, tRNA-synt_1d_C, DALR anticodon binding domain. This all alpha helical domain is the anticodon binding domain in Arginyl and glycyl tRNA synthetase. This domain is known as the DALR domain after characteristic conserved amino acids..
	3e-27	cd00671, ArgRS_core, This is the catalytic core domain of Arginyl tRNA synthetase (ArgRS). This class I enzyme is a monomer, which aminoacylates the 2'-OH of the nucleotide at the 3' of the appropriate tRNA. The core domain is based on the Rossman fold and is responsible for the ATP-dependent formation of the enzyme bound aminoacyl-adenylate. There are at least three subgroups of ArgRS. One type contains both characteristic class I HIGH and KMSKS motifs, which are involved in ATP binding. The other subtype lacks the KMSKS motif; however, it has a lysine N-terminal to the HIGH motif, which serves as the functional counterpart to the second lysine of the KMSKS motif. A third group, which is found primarily in archaea and a few bacteria, lacks both the KMSKS motif and the HIGH loop lysine..
	4e-24	cd00811, ArgRS_core_arch, This is the catalytic core domain of Arginyl tRNA synthetase (ArgRS). This class I enzyme is a monomer, which aminoacylates the 2'-OH of the nucleotide at the 3' of the appropriate tRNA. The core domain is based on the Rossman fold and is responsible for the ATP-dependent formation of the enzyme bound aminoacyl-adenylate. This subgroup, which is found primarily in archaea and a few bacteria, has the class I characteristic HIGH motif, which is involved in ATP binding, but generally lacks the KMSKS motif. Additionally, it lacks a HIGH loop lysine, which can act as the functional counterpart to the second lysine in the KMSKS motif..
	3e-19	pfam03485, Arg_tRNA_synt_N, Arginyl tRNA synthetase N terminal domain. This domain is found at the amino terminus of Arginyl tRNA synthetase, also called additional domain 1 (Add-1). It is about 140 residues long and it has been suggested that this domain will be involved in tRNA recognition..
	3e-15	cd00802, class_I_aaRS_core, Class I amino acyl-tRNA synthetase (aaRS) catalytic core domain. These enzymes are mostly monomers, which aminoacylate the 2'-OH of the nucleotide at the 3' of the appropriate tRNA. The core domain is based on the Rossman fold and is responsible for the ATP-dependent formation of the enzyme bound aminoacyl-adenylate. It contains the characteristic class I HIGH and KMSKS motifs, which are involved in ATP binding..
	2e-12	cd00809, ArgRS_core_KMSKS, This is the catalytic core domain of Arginyl tRNA synthetase (ArgRS). This class I enzyme is a monomer, which aminoacylates the 2'-OH of the nucleotide at the 3' of the appropriate tRNA. The core domain is based on the Rossman fold and is responsible for the ATP-dependent formation of the enzyme bound aminoacyl-adenylate. This subgroup of ArgRS contains both characteristic class I HIGH and KMSKS motifs, which are involved in ATP binding..
----------------------------------------------------
candidate #155:	b2620
likelihood ratios: Total 7.0e+08; Clust 4.9,10.5,6.1; BLAST 2.1,10.1,8.1; KEGG 6.0,5.0,4.0; ExprEco 6.9,4.5,3.5; ExprSce ,,; FusE2 ,,; FusE5 ,,; FusE10 ,,;
gene name: b2620	 (NP_417110)	gi: 16130539	length: 160aa
description: small protein B [Escherichia coli K12].
coverage: Bacteria[2e-88]
conserved domains: (Evalue, description)
	2e-58	COG0691, SmpB, tmRNA-binding protein [Posttranslational modification, protein turnover, chaperones].
	2e-24	pfam01668, SmpB, SmpB protein..
----------------------------------------------------
candidate #156:	b0659
likelihood ratios: Total 7.0e+08; Clust 8.7,9.7,7.3; BLAST 2.5,8.4,5.8; KEGG 3.9,5.2,3.7; ExprEco 3.3,4.9,8.0; ExprSce ,,; FusE2 ,,; FusE5 ,,; FusE10 ,,;
gene name: b0659	 (NP_415192)	gi: 16128642	length: 155aa
description: hypothetical protein b0659 [Escherichia coli K12].
coverage: Bacteria[3e-85] Eukaryota[2e-10]
conserved domains: (Evalue, description)
	3e-43	COG0319, COG0319, Predicted metal-dependent hydrolase [General function prediction only].
	9e-27	pfam02130, UPF0054, Uncharacterized protein family UPF0054..
----------------------------------------------------
candidate #157:	b2298
likelihood ratios: Total 7.0e+08; Clust 9.8,1.9,1.9; BLAST 35.0,10.0,4.5; KEGG 16.6,34.8,15.3; ExprEco 1.1,1.2,1.1; ExprSce ,,; FusE2 ,,; FusE5 ,,; FusE10 ,,;
gene name: b2298	 (NP_416801)	gi: 16130233	length: 513aa
description: putative S-transferase [Escherichia coli K12].
coverage: Bacteria[0.0] Eukaryota[5e-08]
conserved domains: (Evalue, description)
	1e-153	COG1288, COG1288, Predicted membrane protein [Function unknown].
	1e-112	pfam03606, DcuC, C4-dicarboxylate anaerobic carrier..
----------------------------------------------------
candidate #158:	b0766
likelihood ratios: Total 6.9e+08; Clust 1.5,1.9,2.0; BLAST 29.2,6.1,2.4; KEGG 13.7,13.2,3.8; ExprEco 3.4,40.6,3.0; ExprSce ,,; FusE2 ,,; FusE5 ,,; FusE10 ,,;
gene name: b0766	 (NP_415287)	gi: 16128734	length: 272aa
description: putative phosphatase [Escherichia coli K12].
coverage: Archaea[9e-07] Bacteria[1e-158] Eukaryota[8e-11]
conserved domains: (Evalue, description)
	4e-52	COG0561, Cof, Predicted hydrolases of the HAD superfamily [General function prediction only].
----------------------------------------------------
candidate #159:	b0413
likelihood ratios: Total 6.9e+08; Clust 4.8,11.3,9.6; BLAST 2.6,13.7,3.8; KEGG 2.3,10.2,3.0; ExprEco 6.6,4.2,5.1; ExprSce ,,; FusE2 ,,; FusE5 ,,; FusE10 ,,;
gene name: b0413	 (NP_414947)	gi: 16128398	length: 149aa
description: hypothetical protein b0413 [Escherichia coli K12].
coverage: Bacteria[2e-79]
conserved domains: (Evalue, description)
	5e-16	pfam03477, ATP-cone, ATP cone domain..
----------------------------------------------------
candidate #160:	b1180
likelihood ratios: Total 6.8e+08; Clust 2.8,4.2,4.9; BLAST 9.5,11.2,19.2; KEGG 8.7,4.9,11.8; ExprEco 2.3,2.0,2.6; ExprSce ,,; FusE2 ,,; FusE5 ,,; FusE10 ,,;
gene name: b1180	 (NP_415698)	gi: 16129143	length: 219aa
description: putative isomerase [Escherichia coli K12].
coverage: Archaea[2e-39] Bacteria[1e-124] Eukaryota[2e-46]
conserved domains: (Evalue, description)
	2e-69	COG0179, MhpD, 2-keto-4-pentenoate hydratase/2-oxohepta-3-ene-1,7-dioic acid hydratase (catechol pathway) [Secondary metabolites biosynthesis, transport, and catabolism].
	3e-56	pfam01557, FAA_hydrolase, Fumarylacetoacetate (FAA) hydrolase family. This family consists of fumarylacetoacetate (FAA) hydrolase, or fumarylacetoacetate hydrolase (FAH) and it also includes HHDD isomerase/OPET decarboxylase from E. coli strain W. FAA is the last enzyme in the tyrosine catabolic pathway, it hydrolyses fumarylacetoacetate into fumarate and acetoacetate which then join the citric acid cycle. Mutations in FAA cause type I tyrosinemia in humans this is an inherited disorder mainly affecting the liver leading to liver cirrhosis, hetpatocellular carcinoma, renal tubular damages and neurologic crises amongst other symptoms. The enzymatic defect causes the toxic accumulation of phenylalanine/tyrosine catabolites. The E. coli W enzyme HHDD isomerase/OPET decarboxylase contains two copies of this domain and functions in fourth and fifth steps of the homoprotocatechuate pathway; here it decarboxylates OPET to HHDD and isomerises this to OHED. The final products of this pathway are pyruvic acid and succinic semialdehyde..
----------------------------------------------------
candidate #161:	b2785
likelihood ratios: Total 6.8e+08; Clust 8.5,53.5,15.0; BLAST 2.3,6.8,3.5; KEGG 1.4,5.9,1.7; ExprEco 3.6,9.4,3.8; ExprSce ,,; FusE2 ,,; FusE5 ,,; FusE10 ,,;
gene name: b2785	 (NP_417265)	gi: 16130692	length: 433aa
description: 23S rRNA (uracil-5-)-methyltransferase [Escherichia coli K12].
coverage: Archaea[2e-35] Bacteria[0.0] Eukaryota[1e-25]
conserved domains: (Evalue, description)
	1e-121	COG2265, TrmA, SAM-dependent methyltransferases related to tRNA (uracil-5-)-methyltransferase [Translation, ribosomal structure and biogenesis].
	3e-28	pfam05958, tRNA_U5-meth_tr, tRNA (Uracil-5-)-methyltransferase. This family consists of (Uracil-5-)-methyltransferases EC:2.1.1.35 from bacteria, archaea and eukaryotes. A 5-methyluridine (m(5)U) residue at position 54 is a conserved feature of bacterial and eukaryotic tRNAs. The methylation of U54 is catalysed by the tRNA(m5U54)methyltransferase, which in Saccharomyces cerevisiae is encoded by the nonessential TRM2 gene. It is thought that tRNA modification enzymes might have a role in tRNA maturation not necessarily linked to their known catalytic activity..
----------------------------------------------------
candidate #162:	b3834
likelihood ratios: Total 6.6e+08; Clust 100.3,8.1,3.4; BLAST 2.4,2.4,1.8; KEGG 5.4,2.0,1.7; ExprEco 10.7,7.7,14.8; ExprSce ,,; FusE2 ,,; FusE5 ,,; FusE10 ,,;
gene name: b3834	 (NP_418278)	gi: 16131683	length: 201aa
description: hypothetical protein b3834 [Escherichia coli K12].
coverage: Bacteria[1e-107]
conserved domains: (Evalue, description)
	1e-55	pfam06843, DUF1243, Protein of unknown function (DUF1243). This family consists of a number of hypothetical bacterial proteins of around 200 residues in length. The function of this family is unknown..
----------------------------------------------------
candidate #163:	b0884
likelihood ratios: Total 6.2e+08; Clust 38.3,5.5,5.1; BLAST 5.0,5.2,2.9; KEGG 3.4,4.8,3.3; ExprEco 2.7,13.8,3.8; ExprSce ,,; FusE2 ,,; FusE5 ,,; FusE10 ,,;
gene name: b0884	 (NP_415404)	gi: 16128851	length: 72aa
description: protein chain initiation factor IF-1 [Escherichia coli K12].
coverage: Bacteria[4e-34] Eukaryota[2e-21]
conserved domains: (Evalue, description)
	9e-26	COG0361, InfA, Translation initiation factor 1 (IF-1) [Translation, ribosomal structure and biogenesis].
----------------------------------------------------
candidate #164:	b0524
likelihood ratios: Total 6.2e+08; Clust 5.5,5.8,2.6; BLAST 3.2,6.6,22.4; KEGG 2.5,4.2,9.7; ExprEco 4.2,6.7,5.7; ExprSce ,,; FusE2 ,,; FusE5 ,,; FusE10 ,,;
gene name: b0524	 (NP_415057)	gi: 16128508	length: 240aa
description: UDP-2,3-diacylglucosamine hydrolase [Escherichia coli K12].
coverage: Bacteria[1e-136]
conserved domains: (Evalue, description)
	8e-83	COG2908, COG2908, Uncharacterized protein conserved in bacteria [Function unknown].
----------------------------------------------------
candidate #165:	b3183
likelihood ratios: Total 6.0e+08; Clust 5.7,5.6,9.2; BLAST 3.5,16.9,17.1; KEGG 3.6,12.4,3.3; ExprEco 2.3,2.6,2.3; ExprSce ,,; FusE2 ,,; FusE5 ,,; FusE10 ,,;
gene name: b3183	 (NP_417650)	gi: 16131073	length: 390aa
description: putative GTP-binding factor [Escherichia coli K12].
coverage: Archaea[1e-13] Bacteria[0.0] Eukaryota[1e-74]
conserved domains: (Evalue, description)
	1e-155	COG0536, Obg, Predicted GTPase [General function prediction only].
	4e-92	pfam01018, GTP1_OBG, GTP1/OBG family..
	5e-18	COG0012, COG0012, Predicted GTPase, probable translation factor [Translation, ribosomal structure and biogenesis].
	4e-14	COG1163, DRG, Predicted GTPase [General function prediction only].
	3e-12	COG1084, COG1084, Predicted GTPase [General function prediction only].
	9e-11	COG2262, HflX, GTPases [General function prediction only].
----------------------------------------------------
candidate #166:	b3697
likelihood ratios: Total 5.8e+08; Clust 2.2,3.3,6.6; BLAST 19.2,37.4,6.0; KEGG 7.3,6.8,5.2; ExprEco 2.1,3.2,1.7; ExprSce ,,; FusE2 ,,; FusE5 ,,; FusE10 ,,;
gene name: b3697	 (NP_418152)	gi: 16131565	length: 270aa
description: conserved protein, phophatase-like domain [Escherichia coli K12].
coverage: Archaea[4e-15] Bacteria[1e-150] Eukaryota[4e-22]
conserved domains: (Evalue, description)
	3e-55	COG0561, Cof, Predicted hydrolases of the HAD superfamily [General function prediction only].
----------------------------------------------------
candidate #167:	b2899
likelihood ratios: Total 5.7e+08; Clust 4.3,12.3,6.1; BLAST 3.9,5.3,2.5; KEGG 4.1,11.0,47.4; ExprEco 2.3,2.2,3.2; ExprSce ,,; FusE2 ,,; FusE5 ,,; FusE10 ,,;
gene name: b2899	 (NP_417375)	gi: 16130801	length: 219aa
description: putative oxidoreductase [Escherichia coli K12].
coverage: Bacteria[1e-120] Eukaryota[3e-73]
conserved domains: (Evalue, description)
	1e-50	COG1272, COG1272, Predicted membrane protein, hemolysin III homolog [General function prediction only].
	1e-25	pfam03006, UPF0073, Uncharacterised protein family (Hly-III / UPF0073). Members of this family are integral membrane proteins. This family includes a protein with hemolytic activity from Bacillus cereus. It is not clear if all the members of this family are hemolysins. It has been proposed that YOL002c encodes a Saccharomyces cerevisiae protein that plays a key role in metabolic pathways that regulate lipid and phosphate metabolism..
----------------------------------------------------
candidate #168:	b3295
likelihood ratios: Total 5.5e+08; Clust 26.6,6.3,3.6; BLAST 4.0,5.8,5.0; KEGG 6.4,5.0,3.4; ExprEco 5.4,4.9,2.8; ExprSce ,,; FusE2 ,,; FusE5 ,,; FusE10 ,,;
gene name: b3295	 (NP_417754)	gi: 16131174	length: 329aa
description: RNA polymerase, alpha subunit [Escherichia coli K12].
coverage: Bacteria[0.0] Eukaryota[1e-44]
conserved domains: (Evalue, description)
	3e-98	COG0202, RpoA, DNA-directed RNA polymerase, alpha subunit/40 kD subunit [Transcription].
	4e-48	smart00662, RPOLD, RNA polymerases D; DNA-directed RNA polymerase subunit D and bacterial alpha chain .
	2e-45	pfam01193, RNA_pol_L, RNA polymerase Rpb3/Rpb11 dimerisation domain. The two eukaryotic subunits Rpb3 and Rpb11 dimerise to from a platform onto which the other subunits of the RNA polymerase assemble (D/L in archaea). The prokaryotic equivalent to the Rpb3/Rpb11 platform is the alpha-alpha dimer. The dimerisation domain of the alpha subunit/Rpb3 is interrupted by an insert domain (pfam01000). Some of the alpha subunits also contain iron-sulphur binding domains (pfam00037). Rpb11 is found as a continuous domain. Members of this family include: alpha subunit from eubacteria alpha subunits from chloroplasts Rpb3 subunits from eukaryotes Rpb11 subunits from eukaryotes RpoD subunits from archaeal RpoL subunits from archaeal.
	5e-29	pfam01000, RNA_pol_A_bac, RNA polymerase Rpb3/RpoA insert domain. Members of this family include: alpha subunit from eubacteria alpha subunits from chloroplasts Rpb3 subunits from eukaryotes RpoD subunits from archaeal.
	7e-18	pfam03118, RNA_pol_A_CTD, Bacterial RNA polymerase, alpha chain C terminal domain. The alpha subunit of RNA polymerase consists of two independently folded domains, referred to as amino-terminal and carboxyl terminal domains. The amino terminal domain is involved in the interaction with the other subunits of the RNA polymerase. The carboxyl-terminal domain interacts with the DNA and activators. The amino acid sequence of the alpha subunit is conserved in prokaryotic and chloroplast RNA polymerases. There are three regions of particularly strong conservation, two in the amino-terminal and one in the carboxyl- terminal..
----------------------------------------------------
candidate #169:	b3753
likelihood ratios: Total 5.5e+08; Clust 1.9,2.2,2.4; BLAST 3.2,119.6,2.6; KEGG 15.2,5.2,4.8; ExprEco 1.3,65.6,1.6; ExprSce ,,; FusE2 ,,; FusE5 ,,; FusE10 ,,;
gene name: b3753	 (NP_418209)	gi: 16131621	length: 330aa
description: regulator for rbs operon [Escherichia coli K12].
coverage: Bacteria[0.0] Eukaryota[1e-24]
conserved domains: (Evalue, description)
	1e-97	COG1609, PurR, Transcriptional regulators [Transcription].
	4e-31	pfam00532, Peripla_BP_1, Periplasmic binding proteins and sugar binding domain of the LacI family. This family includes the periplasmic binding proteins, and the LacI family transcriptional regulators. The periplasmic binding proteins are the primary receptors for chemotaxis and transport of many sugar based solutes. The LacI family of proteins consist of transcriptional regulators related to the lac repressor. In this case, generally the sugar binding domain binds a sugar which changes the DNA binding activity of the repressor domain (pfam00356)..
	2e-23	smart00354, HTH_LACI, helix_turn _helix lactose operon repressor; .
	9e-18	COG1879, RbsB, ABC-type sugar transport system, periplasmic component [Carbohydrate transport and metabolism].
----------------------------------------------------
candidate #170:	b0398
likelihood ratios: Total 5.5e+08; Clust 11.7,4.3,3.9; BLAST 7.3,3.4,2.2; KEGG 3.1,6.9,4.4; ExprEco 9.1,12.8,4.6; ExprSce ,,; FusE2 ,,; FusE5 ,,; FusE10 ,,;
gene name: b0398	 (NP_414932)	gi: 16128383	length: 400aa
description: ATP-dependent dsDNA exonuclease [Escherichia coli K12].
coverage: Archaea[2e-07] Bacteria[0.0]
conserved domains: (Evalue, description)
	1e-69	COG0420, SbcD, DNA repair exonuclease [DNA replication, recombination, and repair].
----------------------------------------------------
candidate #171:	b0785
likelihood ratios: Total 5.4e+08; Clust 5.1,4.9,5.1; BLAST 22.7,9.4,10.7; KEGG 6.1,6.1,6.2; ExprEco 1.7,2.0,2.3; ExprSce ,,; FusE2 ,,; FusE5 ,,; FusE10 ,,;
gene name: b0785	 (NP_415306)	gi: 16128753	length: 150aa
description: molybdopterin converting factor, subunit 2 [Escherichia coli K12].
coverage: Archaea[8e-22] Bacteria[1e-84] Eukaryota[5e-16]
conserved domains: (Evalue, description)
	3e-37	pfam02391, MoaE, MoaE protein. This family contains the MoaE protein that is involved in biosynthesis of molybdopterin. Molybdopterin, the universal component of the pterin molybdenum cofactors, contains a dithiolene group serving to bind Mo. Addition of the dithiolene sulfurs to a molybdopterin precursor requires the activity of the converting factor. Converting factor contains the MoaE and MoaD proteins..
----------------------------------------------------
candidate #172:	b0145
likelihood ratios: Total 5.3e+08; Clust 15.1,15.0,3.7; BLAST 1.5,4.9,9.5; KEGG 1.2,5.3,14.8; ExprEco 5.0,6.2,3.1; ExprSce ,,; FusE2 ,,; FusE5 ,,; FusE10 ,,;
gene name: b0145	 (NP_414687)	gi: 16128138	length: 151aa
description: dnaK suppressor protein [Escherichia coli K12].
coverage: Bacteria[3e-82]
conserved domains: (Evalue, description)
	8e-29	COG1734, DksA, DnaK suppressor protein [Signal transduction mechanisms].
	3e-13	pfam01258, zf-dskA_traR, Prokaryotic dksA/traR C4-type zinc finger..
----------------------------------------------------
candidate #173:	b4065
likelihood ratios: Total 4.9e+08; Clust 135.6,2.3,3.0; BLAST 221.8,3.6,2.9; KEGG 5.7,2.3,1.9; ExprEco 2.2,2.1,1.9; ExprSce ,,; FusE2 ,,; FusE5 ,,; FusE10 ,,;
gene name: b4065	 (NP_418489)	gi: 16131891	length: 549aa
description: putative sodium:hydrogen antiporter (CPA1 family) [Escherichia coli K12].
coverage: Archaea[1e-31] Bacteria[0.0] Eukaryota[9e-22]
conserved domains: (Evalue, description)
	2e-75	COG0025, NhaP, NhaP-type Na+/H+ and K+/H+ antiporters [Inorganic ion transport and metabolism].
	3e-57	pfam00999, Na_H_Exchanger, Sodium/hydrogen exchanger family. Na/H antiporters are key transporters in maintaining the pH of actively metabolising cells. The molecular mechanisms of antiport are unclear. These antiporters contain 10-12 transmembrane regions (M) at the amino-terminus and a large cytoplasmic region at the carboxyl terminus. The transmembrane regions M3-M12 share identity with other members of the family. The M6 and M7 regions are highly conserved. Thus, this is thought to be the region that is involved in the transport of sodium and hydrogen ions. The cytoplasmic region has little similarity throughout the family..
----------------------------------------------------
candidate #174:	b0416
likelihood ratios: Total 4.9e+08; Clust 9.1,9.9,14.2; BLAST 2.9,6.3,7.8; KEGG 3.4,4.9,3.6; ExprEco 2.6,4.6,3.8; ExprSce ,,; FusE2 ,,; FusE5 ,,; FusE10 ,,;
gene name: b0416	 (NP_414950)	gi: 16128401	length: 139aa
description: transcription termination; L factor [Escherichia coli K12].
coverage: Bacteria[2e-72] Eukaryota[2e-39]
conserved domains: (Evalue, description)
	4e-37	COG0781, NusB, Transcription termination factor [Transcription].
	6e-34	cd00619, Terminator_NusB, Transcription termination factor NusB (N protein-Utilization Substance B). NusB plays a key role in the regulation of ribosomal RNA biosynthesis in eubacteria by modulating the efficiency of transcriptional antitermination. NusB along with other Nus factors (NusA, NusE/S10 and NusG) forms the core complex with the boxA element of the nut site of the rRNA operons. These interactions help RNA polymerase to counteract polarity during transcription of rRNA operons and allow stable antitermination. The transcription antitermination system can be appropriated by some bacteriophages such as lambda, which use the system to switch between the lysogenic and lytic modes of phage propagation..
	5e-28	pfam01029, NusB, NusB family. The NusB protein is involved in the regulation of rRNA biosynthesis by transcriptional antitermination..
	5e-24	cd00447, NusB_Sun, RNA binding domain of NusB (N protein-Utilization Substance B) and Sun (also known as RrmB or Fmu) proteins. This family includes two orthologous groups exemplified by the transcription termination factor NusB and the N-terminal domain of the rRNA-specific 5-methylcytidine transferase (m5C-methyltransferase) Sun. The NusB protein plays a key role in the regulation of ribosomal RNA biosynthesis in eubacteria by modulating the efficiency of transcriptional antitermination. NusB along with other Nus factors (NusA, NusE/S10 and NusG) forms the core complex with the boxA element of the nut site of the rRNA operons. These interactions help RNA polymerase to counteract polarity during transcription of rRNA operons and allow stable antitermination. The transcription antitermination system can be appropriated by some bacteriophages such as lambda, which use the system to switch between the lysogenic and lytic modes of phage propagation. The m5C-methyltransferase Sun shares the N-terminal non-catalytic RNA-binding domain with NusB..
----------------------------------------------------
candidate #175:	b3560
likelihood ratios: Total 4.8e+08; Clust 3.1,4.1,4.3; BLAST 2.3,7.0,12.7; KEGG 2.0,6.6,11.5; ExprEco 8.3,8.0,4.1; ExprSce ,,; FusE2 ,,; FusE5 ,,; FusE10 ,,;
gene name: b3560	 (NP_418017)	gi: 16131431	length: 303aa
description: glycine tRNA synthetase, alpha subunit [Escherichia coli K12].
coverage: Bacteria[1e-180] Eukaryota[3e-93]
conserved domains: (Evalue, description)
	1e-152	pfam02091, tRNA_synt_2e, Glycyl-tRNA synthetase alpha subunit..
	1e-150	cd00733, GlyRS_alpha_core, Class II Glycyl-tRNA synthetase (GlyRS) alpha subunit core catalytic domain. GlyRS functions as a homodimer in eukaryotes, archaea and some bacteria and as a heterotetramer in the remainder of prokaryotes and in arabidopsis. It is responsible for the attachment of glycine to the 3' OH group of ribose of the appropriate tRNA. This domain is primarily responsible for the ATP-dependent formation of the enzyme bound aminoacyl-adenylate. This alignment contains only sequences from the GlyRS form which heterotetramerizes. The homodimer form of GlyRS is in a different family of class II aaRS. Class II assignment is based upon structure and the presence of three characteristic sequence motifs..
----------------------------------------------------
candidate #176:	b0926
likelihood ratios: Total 4.6e+08; Clust 2.4,2.9,3.4; BLAST 90.2,2.9,2.5; KEGG 70.7,1.6,3.4; ExprEco 3.5,3.3,6.7; ExprSce ,,; FusE2 ,,; FusE5 ,,; FusE10 ,,;
gene name: b0926	 (NP_415446)	gi: 16128893	length: 182aa
description: hypothetical protein b0926 [Escherichia coli K12].
coverage: Bacteria[1e-101]
conserved domains: (Evalue, description)
	1e-70	COG3108, COG3108, Uncharacterized protein conserved in bacteria [Function unknown].
	1e-61	pfam05951, DUF882, Bacterial protein of unknown function (DUF882). This family consists of a series of hypothetical bacterial proteins of unknown function..
----------------------------------------------------
candidate #177:	b4200
likelihood ratios: Total 4.6e+08; Clust 5.9,10.7,4.3; BLAST 1.6,10.2,5.2; KEGG 6.7,5.4,3.3; ExprEco 12.0,5.7,2.5; ExprSce ,,; FusE2 ,,; FusE5 ,,; FusE10 ,,;
gene name: b4200	 (NP_418621)	gi: 16132022	length: 131aa
description: 30S ribosomal subunit protein S6 [Escherichia coli K12].
coverage: Bacteria[1e-70] Eukaryota[2e-18]
conserved domains: (Evalue, description)
	2e-35	COG0360, RpsF, Ribosomal protein S6 [Translation, ribosomal structure and biogenesis].
	2e-28	pfam01250, Ribosomal_S6, Ribosomal protein S6..
----------------------------------------------------
candidate #178:	b1860
likelihood ratios: Total 4.6e+08; Clust 7.0,8.4,7.8; BLAST 1.6,21.9,6.5; KEGG 4.2,6.1,3.7; ExprEco 10.7,2.1,2.1; ExprSce ,,; FusE2 ,,; FusE5 ,,; FusE10 ,,;
gene name: b1860	 (NP_416374)	gi: 16129813	length: 336aa
description: Holliday junction helicase subunit A; branch migration; repair [Escherichia coli K12].
coverage: Archaea[5e-06] Bacteria[0.0] Eukaryota[1e-11]
conserved domains: (Evalue, description)
	1e-158	COG2255, RuvB, Holliday junction resolvasome, helicase subunit [DNA replication, recombination, and repair].
	3e-32	pfam05491, RuvB_C, Holliday junction DNA helicase ruvB C-terminus. The RuvB protein makes up part of the RuvABC revolvasome which catalyses the resolution of Holliday junctions that arise during genetic recombination and DNA repair. Branch migration is catalysed by the RuvB protein that is targeted to the Holliday junction by the structure specific RuvA protein. This family consists of the C-terminal region of the RuvB protein which is thought to be helicase DNA-binding domain. .
	1e-17	COG2256, MGS1, ATPase related to the helicase subunit of the Holliday junction resolvase [DNA replication, recombination, and repair].
	2e-17	pfam00004, AAA, ATPase family associated with various cellular activities (AAA). AAA family proteins often perform chaperone-like functions that assist in the assembly, operation, or disassembly of protein complexes..
	2e-15	pfam05496, RuvB_N, Holliday junction DNA helicase ruvB N-terminus. The RuvB protein makes up part of the RuvABC revolvasome which catalyses the resolution of Holliday junctions that arise during genetic recombination and DNA repair. Branch migration is catalysed by the RuvB protein that is targeted to the Holliday junction by the structure specific RuvA protein. This family contains the N-terminal region of the protein. .
----------------------------------------------------
candidate #179:	b1766
likelihood ratios: Total 4.5e+08; Clust 8.2,8.0,9.4; BLAST 1.5,3.9,5.4; KEGG 2.0,5.0,7.0; ExprEco 5.5,9.0,6.8; ExprSce ,,; FusE2 ,,; FusE5 ,,; FusE10 ,,;
gene name: b1766	 (NP_416280)	gi: 16129720	length: 618aa
description: protease IV, a signal peptide peptidase [Escherichia coli K12].
coverage: Archaea[4e-36] Bacteria[0.0] Eukaryota[3e-44]
conserved domains: (Evalue, description)
	3e-73	COG0616, SppA, Periplasmic serine proteases (ClpP class) [Posttranslational modification, protein turnover, chaperones / Intracellular trafficking and secretion].
	2e-46	pfam01343, Peptidase_S49, Peptidase family S49..
----------------------------------------------------
candidate #180:	b3248
likelihood ratios: Total 4.4e+08; Clust 18.5,4.5,4.4; BLAST 15.0,5.4,4.3; KEGG 1.9,3.7,9.7; ExprEco 2.4,3.8,5.4; ExprSce ,,; FusE2 ,,; FusE5 ,,; FusE10 ,,;
gene name: b3248	 (NP_417714)	gi: 16131136	length: 197aa
description: hypothetical protein b3248 [Escherichia coli K12].
coverage: Archaea[2e-29] Bacteria[1e-106] Eukaryota[3e-29]
conserved domains: (Evalue, description)
	3e-66	COG0424, Maf, Nucleotide-binding protein implicated in inhibition of septum formation [Cell division and chromosome partitioning].
	3e-65	pfam02545, Maf, Maf-like protein. Maf is a putative inhibitor of septum formation in eukaryotes, bacteria, and archaea..
	2e-64	cd00555, Maf, Nucleotide binding protein Maf. Maf has been implicated in inhibition of septum formation in eukaryotes, bacteria and archaea, but homologs in B.subtilis and S.cerevisiae are nonessential for cell division. Maf has been predicted to be a nucleotide- or nucleic acid-binding protein with structural similarity to the hypoxanthine/xanthine NTP pyrophosphatase Ham1 from Methanococcus jannaschii, RNase H from Escherichia coli, and some other nucleotide or RNA-binding proteins..
	3e-45	cd00985, Maf_Ham1, Maf_Ham1. Maf, a nucleotide binding protein, has been implicated in inhibition of septum formation in eukaryotes, bacteria and archaea. A Ham1-related protein from Methanococcus jannaschii is a novel NTPase that has been shown to hydrolyze nonstandard nucleotides, such as hypoxanthine/xanthine NTP, but not standard nucleotides..
----------------------------------------------------
candidate #181:	b1653
likelihood ratios: Total 4.4e+08; Clust 5.1,2.5,2.8; BLAST 19.9,3.2,9.1; KEGG 45.3,8.2,4.9; ExprEco 1.7,1.9,3.6; ExprSce ,,; FusE2 ,,; FusE5 ,,; FusE10 ,,;
gene name: b1653	 (NP_416170)	gi: 16129611	length: 1538aa
description: member of ATP-dependent helicase superfamily II [Escherichia coli K12].
coverage: Archaea[1e-116] Bacteria[0.0] Eukaryota[1e-17]
conserved domains: (Evalue, description)
	0.0	COG1201, Lhr, Lhr-like helicases [General function prediction only].
	2e-37	COG1205, COG1205, Distinct helicase family with a unique C-terminal domain including a metal-binding cysteine cluster [General function prediction only].
	8e-35	COG1204, COG1204, Superfamily II helicase [General function prediction only].
	2e-30	pfam00270, DEAD, DEAD/DEAH box helicase. Members of this family include the DEAD and DEAH box helicases. Helicases are involved in unwinding nucleic acids. The DEAD box helicases are involved in various aspects of RNA metabolism, including nuclear transcription, pre mRNA splicing, ribosome biogenesis, nucleocytoplasmic transport, translation, RNA decay and organellar gene expression..
	4e-23	smart00487, DEXDc, DEAD-like helicases superfamily; .
	2e-22	COG0513, SrmB, Superfamily II DNA and RNA helicases [DNA replication, recombination, and repair / Transcription / Translation, ribosomal structure and biogenesis].
	9e-21	COG1202, COG1202, Superfamily II helicase, archaea-specific [General function prediction only].
	1e-16	cd00269, DEXHc, DEXH-box helicases. A diverse family of proteins involved in ATP-dependent DNA or RNA unwinding, needed in a variety of cellular processes. The name derives from the sequence of the Walker B motif (motif II). This domain contains the ATP-binding region..
	2e-15	cd00046, DEXDc, DEAD-like helicases superfamily. A diverse family of proteins involved in ATP-dependent RNA or DNA unwinding. This domain contains the ATP-binding region..
	5e-14	COG0514, RecQ, Superfamily II DNA helicase [DNA replication, recombination, and repair].
	2e-13	COG4581, COG4581, Superfamily II RNA helicase [DNA replication, recombination, and repair].
	9e-12	smart00490, HELICc, helicase superfamily c-terminal domain; .
	1e-11	cd00079, HELICc, Helicase superfamily c-terminal domain; associated with DEXDc-, DEAD-, and DEAH-box proteins, yeast initiation factor 4A, Ski2p, and Hepatitis C virus NS3 helicases; this domain is found in a wide variety of helicases and helicase related proteins; may not be an autonomously folding unit, but an integral part of the helicase; 4 helicase superfamilies at present according to the organization of their signature motifs; all helicases share the ability to unwind nucleic acid duplexes with a distinct directional polarity; they utilize the free energy from nucleoside triphosphate hydrolysis to fuel their translocation along DNA, unwinding the duplex in the process.
----------------------------------------------------
candidate #182:	b0023
likelihood ratios: Total 4.3e+08; Clust 10.3,7.9,5.9; BLAST 2.3,5.1,3.1; KEGG 3.7,5.4,3.4; ExprEco 8.2,12.0,3.6; ExprSce ,,; FusE2 ,,; FusE5 ,,; FusE10 ,,;
gene name: b0023	 (NP_414564)	gi: 16128017	length: 87aa
description: 30S ribosomal subunit protein S20 [Escherichia coli K12].
coverage: Bacteria[4e-41]
conserved domains: (Evalue, description)
	2e-12	COG0268, RpsT, Ribosomal protein S20 [Translation, ribosomal structure and biogenesis].
	1e-10	pfam01649, Ribosomal_S20p, Ribosomal protein S20. Bacterial ribosomal protein S20 interacts with 16S rRNA..
----------------------------------------------------
candidate #183:	b3644
likelihood ratios: Total 4.3e+08; Clust 4.9,257.8,10.5; BLAST 1.4,3.1,3.4; KEGG 1.3,3.6,2.1; ExprEco 6.7,11.5,3.1; ExprSce ,,; FusE2 ,,; FusE5 ,,; FusE10 ,,;
gene name: b3644	 (NP_418101)	gi: 16131515	length: 287aa
description: putative alpha helix protein [Escherichia coli K12].
coverage: Bacteria[1e-156]
conserved domains: (Evalue, description)
	5e-95	COG1561, COG1561, Uncharacterized stress-induced protein [Function unknown].
	3e-46	pfam03755, YicC_N, YicC-like family, N-terminal region. Family of bacterial proteins. Although poorly characterised, the members of this protein family have been demonstrated to play a role in stationary phase survival. These proteins are not essential during stationary phase..
----------------------------------------------------
candidate #184:	b0143
likelihood ratios: Total 4.1e+08; Clust 9.8,18.7,4.7; BLAST 4.6,6.8,2.2; KEGG 2.2,6.4,1.9; ExprEco 4.6,10.8,4.9; ExprSce ,,; FusE2 ,,; FusE5 ,,; FusE10 ,,;
gene name: b0143	 (NP_414685)	gi: 16128136	length: 454aa
description: poly(A) polymerase I [Escherichia coli K12].
coverage: Archaea[9e-06] Bacteria[0.0] Eukaryota[1e-35]
conserved domains: (Evalue, description)
	1e-102	COG0617, PcnB, tRNA nucleotidyltransferase/poly(A) polymerase [Translation, ribosomal structure and biogenesis].
	1e-43	pfam01743, PolyA_pol, Poly A polymerase family. This family includes nucleic acid independent RNA polymerases, such as Poly(A) polymerase, which adds the poly (A) tail to mRNA EC:2.7.7.19. This family also includes the tRNA nucleotidyltransferase that adds the CCA to the 3' of the tRNA EC:2.7.7.25..
----------------------------------------------------
candidate #185:	b2615
likelihood ratios: Total 4.1e+08; Clust 10.7,10.9,8.1; BLAST 2.9,12.5,6.2; KEGG 1.1,2.1,1.5; ExprEco 53.4,2.8,3.8; ExprSce ,,; FusE2 ,,; FusE5 ,,; FusE10 ,,;
gene name: b2615	 (NP_417105)	gi: 16130534	length: 292aa
description: NAD kinase [Escherichia coli K12].
coverage: Archaea[2e-33] Bacteria[1e-167] Eukaryota[1e-26]
conserved domains: (Evalue, description)
	7e-81	COG0061, COG0061, Predicted sugar kinase [Carbohydrate transport and metabolism].
	5e-68	pfam01513, NAD_kinase, ATP-NAD kinase. Members of this family are ATP-NAD kinases EC:2.7.1.23. Catalyses the phosphorylation of NAD to NADP utilising ATP and other nucleoside triphosphates as well as inorganic polyphosphate as a source of phosphorus..
----------------------------------------------------
candidate #186:	b0054
likelihood ratios: Total 4.1e+08; Clust 2.5,8.8,4.1; BLAST 2.0,15.8,54.4; KEGG 1.8,3.1,3.4; ExprEco 2.9,8.7,5.7; ExprSce ,,; FusE2 ,,; FusE5 ,,; FusE10 ,,;
gene name: b0054	 (NP_414596)	gi: 16128048	length: 784aa
description: organic solvent tolerance [Escherichia coli K12].
coverage: Bacteria[0.0]
conserved domains: (Evalue, description)
	0.0	COG1452, Imp, Organic solvent tolerance protein OstA [Cell envelope biogenesis, outer membrane].
	3e-93	pfam04453, OstA_C, Organic solvent tolerance protein. Family involved in organic solvent tolerance in bacteria. The region contains several highly conserved, potentially catalytic, residues..
----------------------------------------------------
candidate #187:	b1649
likelihood ratios: Total 4.1e+08; Clust 71.1,2.2,2.6; BLAST 4.9,2.4,2.0; KEGG 480.1,2.5,2.3; ExprEco 5.4,1.7,1.6; ExprSce ,,; FusE2 ,,; FusE5 ,,; FusE10 ,,;
gene name: b1649	 (NP_416166)	gi: 16129607	length: 199aa
description: hypothetical transcriptional regulator [Escherichia coli K12].
coverage: Bacteria[1e-112]
conserved domains: (Evalue, description)
	4e-14	COG1309, AcrR, Transcriptional regulator [Transcription].
----------------------------------------------------
candidate #188:	b3179
likelihood ratios: Total 4.0e+08; Clust 8.0,4.2,3.2; BLAST 8.5,6.8,8.3; KEGG 6.9,3.7,5.9; ExprEco 4.2,4.6,2.7; ExprSce ,,; FusE2 ,,; FusE5 ,,; FusE10 ,,;
gene name: b3179	 (NP_417646)	gi: 16131069	length: 209aa
description: 23 S rRNA methyltransferase [Escherichia coli K12].
coverage: Archaea[5e-39] Bacteria[1e-115] Eukaryota[1e-29]
conserved domains: (Evalue, description)
	6e-77	COG0293, FtsJ, 23S rRNA methylase [Translation, ribosomal structure and biogenesis].
	2e-52	pfam01728, FtsJ, FtsJ-like methyltransferase. This family consists of FtsJ from various bacterial and archaeal sources FtsJ is a methyltransferase, but actually has no effect on cell division. FtsJ's substrate is the 23S rRNA. The 1.5 A crystal structure of FtsJ in complex with its cofactor S-adenosylmethionine revealed that FtsJ has a methyltransferase fold. This family also includes the N terminus of flaviviral NS5 protein. It has been hypothesised that the N-terminal domain of NS5 is a methyltransferase involved in viral RNA capping. .
----------------------------------------------------
candidate #189:	b1714
likelihood ratios: Total 3.8e+08; Clust 5.4,10.5,13.5; BLAST 5.9,25.8,10.0; KEGG 1.0,1.1,1.0; ExprEco 1.7,8.7,20.1; ExprSce ,,; FusE2 ,,; FusE5 ,,; FusE10 ,,;
gene name: b1714	 (NP_416229)	gi: 16129670	length: 327aa
description: phenylalanine tRNA synthetase, alpha-subunit [Escherichia coli K12].
coverage: Archaea[1e-39] Bacteria[0.0] Eukaryota[2e-32]
conserved domains: (Evalue, description)
	1e-133	COG0016, PheS, Phenylalanyl-tRNA synthetase alpha subunit [Translation, ribosomal structure and biogenesis].
	6e-92	cd00496, PheRS_alpha_core, Phenylalanyl-tRNA synthetase (PheRS) alpha chain catalytic core domain. PheRS belongs to class II aminoacyl-tRNA synthetases (aaRS) based upon its structure and the presence of three characteristic sequence motifs. This domain is primarily responsible for ATP-dependent formation of the enzyme bound aminoacyl-adenylate. While class II aaRSs generally aminoacylate the 3'-OH ribose of the appropriate tRNA, PheRS is an exception in that it attaches the amino acid at the 2'-OH group, like class I aaRSs. PheRS is an alpha-2/ beta-2 tetramer..
	2e-84	pfam01409, tRNA-synt_2d, tRNA synthetases class II core domain (F). Other tRNA synthetase sub-families are too dissimilar to be included. This family includes only phenylalanyl-tRNA synthetases. This is the core catalytic domain..
	5e-24	pfam02912, Phe_tRNA-synt_N, Aminoacyl tRNA synthetase class II, N-terminal domain..
	3e-12	cd00768, class_II_aaRS-like_core, Class II tRNA amino-acyl synthetase-like catalytic core domain. Class II amino acyl-tRNA synthetases (aaRS) share a common fold and generally attach an amino acid to the 3' OH of ribose of the appropriate tRNA. PheRS is an exception in that it attaches the amino acid at the 2'-OH group, like class I aaRSs. These enzymes are usually homodimers. This domain is primarily responsible for ATP-dependent formation of the enzyme bound aminoacyl-adenylate. The substrate specificity of this reaction is further determined by additional domains. Intererestingly, this domain is also found is asparagine synthase A (AsnA), in the accessory subunit of mitochondrial polymerase gamma and in the bacterial ATP phosphoribosyltransferase regulatory subunit HisZ..
----------------------------------------------------
candidate #190:	b0176
likelihood ratios: Total 3.8e+08; Clust 4.5,30.5,31.3; BLAST 1.9,7.9,13.2; KEGG 1.6,2.3,1.4; ExprEco 3.7,3.8,6.5; ExprSce ,,; FusE2 ,,; FusE5 ,,; FusE10 ,,;
gene name: b0176	 (NP_414718)	gi: 16128169	length: 450aa
description: membrane-associated protease [Escherichia coli K12].
coverage: Archaea[2e-12] Bacteria[0.0] Eukaryota[1e-68]
conserved domains: (Evalue, description)
	9e-44	COG0750, COG0750, Predicted membrane-associated Zn-dependent proteases 1 [Cell envelope biogenesis, outer membrane].
	1e-21	pfam02163, Peptidase_M50, Peptidase family M50..
	4e-19	cd00989, PDZ_metalloprotease, PDZ domain of bacterial and plant zinc metalloprotases, presumably membrane-associated or integral membrane proteases, which may be involved in signalling and regulatory mechanisms. May be responsible for substrate recognition and/or binding, as most PDZ domains bind C-terminal polypeptides, and binding to internal (non-C-terminal) polypeptides and even to lipids has been demonstrated. In this subfamily of protease-associated PDZ domains a C-terminal beta-strand forms the peptide-binding groove base, a circular permutation with respect to PDZ domains found in Eumetazoan signaling proteins..
----------------------------------------------------
candidate #191:	b3232
likelihood ratios: Total 3.8e+08; Clust 2.9,3.7,3.6; BLAST 15.6,8.6,15.2; KEGG 4.3,3.8,3.2; ExprEco 8.6,3.2,3.3; ExprSce ,,; FusE2 ,,; FusE5 ,,; FusE10 ,,;
gene name: b3232	 (NP_417699)	gi: 16131122	length: 375aa
description: putative ATPase [Escherichia coli K12].
coverage: Bacteria[0.0] Eukaryota[6e-59]
conserved domains: (Evalue, description)
	1e-147	COG1485, COG1485, Predicted ATPase [General function prediction only].
	1e-143	pfam03969, AFG1_ATPase, AFG1-like ATPase. This family of proteins contains a P-loop motif and are predicted to be ATPases..
----------------------------------------------------
candidate #192:	b0084
likelihood ratios: Total 3.7e+08; Clust 6.4,15.3,18.3; BLAST 2.2,6.8,13.4; KEGG 2.0,3.8,7.9; ExprEco 2.8,2.4,2.5; ExprSce ,,; FusE2 ,,; FusE5 ,,; FusE10 ,,;
gene name: b0084	 (NP_414626)	gi: 16128077	length: 588aa
description: division-specific transpeptidase, penicillin-binding protein 3 [Escherichia coli K12].
coverage: Bacteria[0.0] Eukaryota[5e-47]
conserved domains: (Evalue, description)
	1e-138	COG0768, FtsI, Cell division protein FtsI/penicillin-binding protein 2 [Cell envelope biogenesis, outer membrane].
	7e-66	pfam00905, Transpeptidase, Penicillin binding protein transpeptidase domain. The active site serine is conserved in all members of this family..
	1e-38	pfam03717, PBP_dimer, Penicillin-binding Protein dimerisation domain. This domain is found at the N terminus of Class B High Molecular Weight Penicillin-Binding Proteins. Its function has not been precisely defined, but is strongly implicated in PBP polymerisation. The domain forms a largely disordered 'sugar tongs' structure. .
	1e-22	COG0744, MrcB, Membrane carboxypeptidase (penicillin-binding protein) [Cell envelope biogenesis, outer membrane].
	8e-15	COG4953, PbpC, Membrane carboxypeptidase/penicillin-binding protein PbpC [Cell envelope biogenesis, outer membrane].
----------------------------------------------------
candidate #193:	b1706
likelihood ratios: Total 3.6e+08; Clust 4.0,2.8,2.4; BLAST 10.7,11.4,49.2; KEGG 12.6,4.6,3.7; ExprEco 1.7,1.9,3.3; ExprSce ,,; FusE2 ,,; FusE5 ,,; FusE10 ,,;
gene name: b1706	 (NP_416221)	gi: 16129662	length: 478aa
description: hypothetical protein b1706 [Escherichia coli K12].
coverage: Bacteria[0.0] Eukaryota[2e-95]
conserved domains: (Evalue, description)
	0.0	pfam02696, UPF0061, Uncharacterized ACR, YdiU/UPF0061 family..
----------------------------------------------------
candidate #194:	b3986
likelihood ratios: Total 3.6e+08; Clust 13.1,5.9,4.8; BLAST 4.4,10.2,3.1; KEGG 2.5,5.5,2.9; ExprEco 8.0,7.6,3.0; ExprSce ,,; FusE2 ,,; FusE5 ,,; FusE10 ,,;
gene name: b3986	 (NP_418413)	gi: 16131816	length: 121aa
description: 50S ribosomal subunit protein L7/L12 [Escherichia coli K12].
coverage: Bacteria[5e-57] Eukaryota[3e-26]
conserved domains: (Evalue, description)
	4e-22	COG0222, RplL, Ribosomal protein L7/L12 [Translation, ribosomal structure and biogenesis].
	3e-12	pfam00542, Ribosomal_L12, Ribosomal protein L7/L12 C-terminal domain..
----------------------------------------------------
candidate #195:	b0441
likelihood ratios: Total 3.6e+08; Clust 9.5,13.2,7.8; BLAST 2.2,4.0,11.4; KEGG 1.5,2.4,3.1; ExprEco 4.1,11.0,7.1; ExprSce ,,; FusE2 ,,; FusE5 ,,; FusE10 ,,;
gene name: b0441	 (NP_414975)	gi: 16128426	length: 623aa
description: peptidyl-prolyl cis-trans isomerase D [Escherichia coli K12].
coverage: Bacteria[0.0]
conserved domains: (Evalue, description)
	4e-20	COG0760, SurA, Parvulin-like peptidyl-prolyl isomerase [Posttranslational modification, protein turnover, chaperones].
	9e-11	pfam00639, Rotamase, PPIC-type PPIASE domain. Rotamases increase the rate of protein folding by catalysing the interconversion of cis-proline and trans-proline..
----------------------------------------------------
candidate #196:	b0473
likelihood ratios: Total 3.5e+08; Clust 22.6,12.6,3.3; BLAST 5.7,10.1,17.1; KEGG 1.8,3.6,3.3; ExprEco 3.8,2.4,2.0; ExprSce ,,; FusE2 ,,; FusE5 ,,; FusE10 ,,;
gene name: b0473	 (NP_415006)	gi: 16128457	length: 624aa
description: chaperone Hsp90, heat shock protein C 62.5 [Escherichia coli K12].
coverage: Archaea[4e-09] Bacteria[0.0] Eukaryota[1e-131]
conserved domains: (Evalue, description)
	0.0	COG0326, HtpG, Molecular chaperone, HSP90 family [Posttranslational modification, protein turnover, chaperones].
	1e-92	pfam00183, HSP90, Hsp90 protein..
----------------------------------------------------
candidate #197:	b3363
likelihood ratios: Total 3.4e+08; Clust 13.6,5.4,3.0; BLAST 9.0,2.3,8.8; KEGG 1.8,4.0,6.3; ExprEco 4.5,7.1,5.7; ExprSce ,,; FusE2 ,,; FusE5 ,,; FusE10 ,,;
gene name: b3363	 (NP_417822)	gi: 16131242	length: 190aa
description: peptidyl-prolyl cis-trans isomerase A (rotamase A) [Escherichia coli K12].
coverage: Archaea[9e-42] Bacteria[1e-104] Eukaryota[5e-16]
conserved domains: (Evalue, description)
	8e-59	cd01920, cyclophilin_EcCYP_like, cyclophilin_EcCYP_like: cyclophilin-type A-like peptidylprolyl cis- trans isomerase (PPIase) domain similar to the cytosolic E. coli cyclophilin A and Streptomyces antibioticus SanCyp18. Compared to the archetypal cyclophilin Human cyclophilin A, these have reduced affinity for cyclosporin A. E. coli cyclophilin A has a similar peptidylprolyl cis- trans isomerase activity to the human cyclophilin A. Most members of this subfamily contain a phenylalanine residue at the position equivalent to Human cyclophilin W121, where a tyrptophan has been shown to be important for cyclophilin binding..
	3e-52	COG0652, PpiB, Peptidyl-prolyl cis-trans isomerase (rotamase) - cyclophilin family [Posttranslational modification, protein turnover, chaperones].
	1e-43	pfam00160, Pro_isomerase, Cyclophilin type peptidyl-prolyl cis-trans isomerase..
	4e-36	cd00317, cyclophilin, cyclophilin: cyclophilin-type peptidylprolyl cis- trans isomerases. This family contains eukaryotic, bacterial and archeal proteins which exhibit a peptidylprolyl cis- trans isomerases activity (PPIase, Rotamase) and in addition bind the immunosuppressive drug cyclosporin (CsA). Immunosuppression in vertebrates is believed to be the result of the cyclophilin A-cyclosporin protein drug complex binding to and inhibiting the protein-phosphatase calcineurin. PPIase is an enzyme which accelerates protein folding by catalyzing the cis-trans isomerization of the peptide bonds preceding proline residues. Cyclophilins are a diverse family in terms of function and have been implicated in protein folding processes which depend on catalytic /chaperone-like activities. This group contains human cyclophilin 40, a co-chaperone of the hsp90 chaperone system; human cyclophilin A, a chaperone in the HIV-1 infectious process and; human cyclophilin H, a component of the U4/U6 snRNP, whose isomerization or chaperoning activities may play a role in RNA splicing. .
	4e-22	cd01923, cyclophilin_RING, cyclophilin_RING: cyclophilin-type peptidylprolyl cis- trans isomerases (cyclophilins) having a modified RING finger domain. This group includes the nuclear proteins, Human hCyP-60 and Caenorhabditis elegans MOG-6 which, compared to the archetypal cyclophilin Human cyclophilin A exhibit reduced peptidylprolyl cis- trans isomerase activity and lack a residue important for cyclophilin binding. Human hCyP-60 has been shown to physically interact with the proteinase inhibitor peptide eglin c and; C. elegans MOG-6 to physically interact with MEP-1, a nuclear zinc finger protein. MOG-6 has been shown to function in germline sex determination..
	2e-21	cd01927, cyclophilin_WD40, cyclophilin_WD40: cyclophilin-type peptidylprolyl cis- trans isomerases (cyclophilins) having a WD40 domain. This group consists of several hypothetical and putative eukaryotic and bacterial proteins which have a cyclophilin domain and a WD40 domain. Function of the protein is not known..
	3e-19	cd01925, cyclophilin_CeCYP16-like, cyclophilin_CeCYP16-like: cyclophilin-type peptidylprolyl cis- trans isomerase) (PPIase) domain similar to Caenorhabditis elegans cyclophilin 16. C. elegans CeCYP-16, compared to the archetypal cyclophilin Human cyclophilin A has, a reduced peptidylprolyl cis- trans isomerase activity, is cyclosporin insensitive and shows an altered substrate preference favoring, hydrophobic, acidic or amide amino acids. Most members of this subfamily have a glutamate residue in the active site at the position equivalent to a tryptophan (W121 in Human cyclophilin A), which has been shown to be important for cyclophilin binding..
	7e-18	cd01928, Cyclophilin_PPIL3_like, Cyclophilin_PPIL3_like. Proteins similar to Human cyclophilin-like peptidylprolyl cis- trans isomerase (PPIL3). Members of this family lack a key residue important for cyclosporin binding: the tryptophan residue corresponding to W121 in human hCyP-18a; most members have a histidine at this position. The exact function of the protein is not known..
	1e-17	cd01924, cyclophilin_TLP40_like, cyclophilin_TLP40_like: cyclophilin-type peptidylprolyl cis- trans isomerases (cyclophilins) similar ot the Spinach thylakoid lumen protein TLP40. Compared to the archetypal cyclophilin Human cyclophilin A, these proteins have similar peptidylprolyl cis- trans isomerase activity and reduced affinity for cyclosporin A. Spinach TLP40 has been shown to have a dual function as a folding catalyst and regulator of dephosphorylation..
	2e-17	cd01926, cyclophilin_ABH_like, cyclophilin_ABH_like: Cyclophilin A, B and H-like cyclophilin-type peptidylprolyl cis- trans isomerase (PPIase) domain. This family represents the archetypal cystolic cyclophilin similar to human cyclophilins A, B and H. PPIase is an enzyme which accelerates protein folding by catalyzing the cis-trans isomerization of the peptide bonds preceding proline residues. These enzymes have been implicated in protein folding processes which depend on catalytic /chaperone-like activities. As cyclophilins, Human hCyP-A, human cyclophilin-B (hCyP-19), S. cerevisiae Cpr1 and C. elegans Cyp-3, are inhibited by the immunosuppressive drug cyclopsporin A (CsA). CsA binds to the PPIase active site. Cyp-3. S. cerevisiae Cpr1 interacts with the Rpd3 - Sin3 complex and in addition is a component of the Set3 complex. S. cerevisiae Cpr1 has also been shown to have a role in Zpr1p nuclear transport. Human cyclophilin H associates with the [U4/U6.U5] tri-snRNP particles of the splicesome..
	7e-17	cd01922, cyclophilin_SpCYP2_like, cyclophilin_SpCYP2_like: cyclophilin 2-like peptidylprolyl cis- trans isomerase (PPIase) domain similar to Schizosaccharomyces pombe cyp-2. These proteins bind their respective SNW chromatin binding protein in autologous systems, in a CsA independent manner indicating interaction with a surface outside the PPIase active site. SNW proteins play a basic and broad range role in signaling..
	3e-16	cd01921, cyclophilin_RRM, cyclophilin_RRM: cyclophilin-type peptidylprolyl cis- trans isomerase domain occuring with a C-terminal RNA recognition motif domain (RRM). This subfamily of the cyclophilin domain family contains a number of eukaryotic cyclophilins having the RRM domain including the nuclear proteins: human hCyP-57, Arabidopsis thaliana AtCYP59, Caenorhabditis elegans CeCyP-44 and Paramecium tetrurelia Kin241. The Kin241 protein has been shown to have a role in cell morphogenesis..
----------------------------------------------------
candidate #198:	b0887
likelihood ratios: Total 3.3e+08; Clust 2.7,4.5,5.1; BLAST 13.7,14.3,3.6; KEGG 13.6,4.4,7.1; ExprEco 2.2,2.6,3.1; ExprSce ,,; FusE2 ,,; FusE5 ,,; FusE10 ,,;
gene name: b0887	 (NP_415407)	gi: 16128854	length: 588aa
description: ATP-binding component of cytochrome-related transport, Zn sensitive [Escherichia coli K12].
coverage: Archaea[2e-59] Bacteria[0.0] Eukaryota[1e-41]
conserved domains: (Evalue, description)
	0.0	COG4988, CydD, ABC-type transport system involved in cytochrome bd biosynthesis, ATPase and permease components [Energy production and conversion / Posttranslational modification, protein turnover, chaperones].
	1e-80	COG1132, MdlB, ABC-type multidrug transport system, ATPase and permease components [Defense mechanisms].
	1e-64	COG2274, SunT, ABC-type bacteriocin/lantibiotic exporters, contain an N-terminal double-glycine peptidase domain [Defense mechanisms].
	2e-64	COG4987, CydC, ABC-type transport system involved in cytochrome bd biosynthesis, fused ATPase and permease components [Energy production and conversion / Posttranslational modification, protein turnover, chaperones].
	4e-42	COG5265, ATM1, ABC-type transport system involved in Fe-S cluster assembly, permease and ATPase components [Posttranslational modification, protein turnover, chaperones].
	6e-42	cd00267, ABC_ATPase, ABC (ATP-binding cassette) transporter nucleotide-binding domain; ABC transporters are a large family of proteins involved in the transport of a wide variety of different compounds, like sugars, ions, peptides and more complex organic molecules. The nucleotide binding domain shows the highest similarity between all members of the family. ABC transporters are a subset of nucleotide hydrolases that contain a signature motif, Q-loop, and H-loop/switch region in addition to the Walker A motif/P-loop andWalker B motif commonly found in a number of ATP- and GTP-binding and hydrolyzing proteins..
	4e-34	pfam00005, ABC_tran, ABC transporter. ABC transporters for a large family of proteins responsible for translocation of a variety of compounds across biological membranes. ABC transporters are the largest family of proteins in many completely sequenced bacteria. ABC transporters are composed of two copies of this domain and two copies of a transmembrane domain pfam00664. These four domains may belong to a single polypeptide, or belong in different polypeptide chains..
	3e-33	COG4618, ArpD, ABC-type protease/lipase transport system, ATPase and permease components [General function prediction only].
	6e-31	pfam00664, ABC_membrane, ABC transporter transmembrane region. This family represents a unit of six transmembrane helices. Many members of the ABC transporter family (pfam00005) have two such regions..
	2e-30	COG1136, SalX, ABC-type antimicrobial peptide transport system, ATPase component [Defense mechanisms].
	5e-30	COG1131, CcmA, ABC-type multidrug transport system, ATPase component [Defense mechanisms].
	1e-29	COG1120, FepC, ABC-type cobalamin/Fe3+-siderophores transport systems, ATPase components [Inorganic ion transport and metabolism / Coenzyme metabolism].
	3e-27	COG1122, CbiO, ABC-type cobalt transport system, ATPase component [Inorganic ion transport and metabolism].
	2e-26	COG3839, MalK, ABC-type sugar transport systems, ATPase components [Carbohydrate transport and metabolism].
	7e-26	COG3842, PotA, ABC-type spermidine/putrescine transport systems, ATPase components [Amino acid transport and metabolism].
	3e-25	COG3638, COG3638, ABC-type phosphate/phosphonate transport system, ATPase component [Inorganic ion transport and metabolism].
	9e-25	COG1116, TauB, ABC-type nitrate/sulfonate/bicarbonate transport system, ATPase component [Inorganic ion transport and metabolism].
	5e-24	COG1101, PhnK, ABC-type uncharacterized transport system, ATPase component [General function prediction only].
	7e-23	COG1135, AbcC, ABC-type metal ion transport system, ATPase component [Inorganic ion transport and metabolism].
	1e-22	COG1123, COG1123, ATPase components of various ABC-type transport systems, contain duplicated ATPase [General function prediction only].
	2e-22	COG4178, COG4178, ABC-type uncharacterized transport system, permease and ATPase components [General function prediction only].
	1e-21	COG1126, GlnQ, ABC-type polar amino acid transport system, ATPase component [Amino acid transport and metabolism].
	1e-21	COG1121, ZnuC, ABC-type Mn/Zn transport systems, ATPase component [Inorganic ion transport and metabolism].
	6e-21	COG3840, ThiQ, ABC-type thiamine transport system, ATPase component [Coenzyme metabolism].
	9e-21	COG1124, DppF, ABC-type dipeptide/oligopeptide/nickel transport system, ATPase component [Amino acid transport and metabolism / Inorganic ion transport and metabolism].
	9e-21	COG4172, COG4172, ABC-type uncharacterized transport system, duplicated ATPase component [General function prediction only].
	1e-20	COG1125, OpuBA, ABC-type proline/glycine betaine transport systems, ATPase components [Amino acid transport and metabolism].
	3e-20	COG4586, COG4586, ABC-type uncharacterized transport system, ATPase component [General function prediction only].
	4e-20	COG1129, MglA, ABC-type sugar transport system, ATPase component [Carbohydrate transport and metabolism].
	6e-20	COG0444, DppD, ABC-type dipeptide/oligopeptide/nickel transport system, ATPase component [Amino acid transport and metabolism / Inorganic ion transport and metabolism].
	2e-19	COG0410, LivF, ABC-type branched-chain amino acid transport systems, ATPase component [Amino acid transport and metabolism].
	2e-19	COG1119, ModF, ABC-type molybdenum transport system, ATPase component/photorepair protein PhrA [Inorganic ion transport and metabolism].
	5e-19	COG1127, Ttg2A, ABC-type transport system involved in resistance to organic solvents, ATPase component [Secondary metabolites biosynthesis, transport, and catabolism].
	1e-18	COG4148, ModC, ABC-type molybdate transport system, ATPase component [Inorganic ion transport and metabolism].
	1e-18	COG1118, CysA, ABC-type sulfate/molybdate transport systems, ATPase component [Inorganic ion transport and metabolism].
	1e-18	COG0411, LivG, ABC-type branched-chain amino acid transport systems, ATPase component [Amino acid transport and metabolism].
	1e-18	COG1117, PstB, ABC-type phosphate transport system, ATPase component [Inorganic ion transport and metabolism].
	2e-18	COG2884, FtsE, Predicted ATPase involved in cell division [Cell division and chromosome partitioning].
	5e-18	COG4133, CcmA, ABC-type transport system involved in cytochrome c biogenesis, ATPase component [Posttranslational modification, protein turnover, chaperones].
	3e-17	COG4559, COG4559, ABC-type hemin transport system, ATPase component [Inorganic ion transport and metabolism].
	3e-17	COG3845, COG3845, ABC-type uncharacterized transport systems, ATPase components [General function prediction only].
	3e-17	COG0488, Uup, ATPase components of ABC transporters with duplicated ATPase domains [General function prediction only].
	6e-17	COG4608, AppF, ABC-type oligopeptide transport system, ATPase component [Amino acid transport and metabolism].
	2e-16	COG4619, COG4619, ABC-type uncharacterized transport system, ATPase component [General function prediction only].
	3e-16	COG4175, ProV, ABC-type proline/glycine betaine transport system, ATPase component [Amino acid transport and metabolism].
	5e-16	COG0396, SufC, ABC-type transport system involved in Fe-S cluster assembly, ATPase component [Posttranslational modification, protein turnover, chaperones].
	6e-16	COG4136, COG4136, ABC-type uncharacterized transport system, ATPase component [General function prediction only].
	6e-16	COG4525, TauB, ABC-type taurine transport system, ATPase component [Inorganic ion transport and metabolism].
	3e-14	COG4555, NatA, ABC-type Na+ transport system, ATPase component [Energy production and conversion / Inorganic ion transport and metabolism].
	4e-14	COG4181, COG4181, Predicted ABC-type transport system involved in lysophospholipase L1 biosynthesis, ATPase component [Secondary metabolites biosynthesis, transport, and catabolism].
	5e-14	COG4604, CeuD, ABC-type enterochelin transport system, ATPase component [Inorganic ion transport and metabolism].
	1e-13	COG4138, BtuD, ABC-type cobalamin transport system, ATPase component [Coenzyme metabolism].
	4e-13	COG4615, PvdE, ABC-type siderophore export system, fused ATPase and permease components [Secondary metabolites biosynthesis, transport, and catabolism / Inorganic ion transport and metabolism].
	5e-13	COG4778, PhnL, ABC-type phosphonate transport system, ATPase component [Inorganic ion transport and metabolism].
	3e-12	COG4167, SapF, ABC-type antimicrobial peptide transport system, ATPase component [Defense mechanisms].
	4e-12	COG4161, ArtP, ABC-type arginine transport system, ATPase component [Amino acid transport and metabolism].
	6e-12	COG4598, HisP, ABC-type histidine transport system, ATPase component [Amino acid transport and metabolism].
	1e-11	COG1134, TagH, ABC-type polysaccharide/polyol phosphate transport system, ATPase component [Carbohydrate transport and metabolism / Cell envelope biogenesis, outer membrane].
	1e-10	COG1137, YhbG, ABC-type (unclassified) transport system, ATPase component [General function prediction only].
----------------------------------------------------
candidate #199:	b0932
likelihood ratios: Total 3.3e+08; Clust 2.8,5.8,7.0; BLAST 81.6,5.4,3.2; KEGG 9.0,2.7,2.5; ExprEco 3.2,3.7,2.8; ExprSce ,,; FusE2 ,,; FusE5 ,,; FusE10 ,,;
gene name: b0932	 (NP_415452)	gi: 16128899	length: 870aa
description: aminopeptidase N [Escherichia coli K12].
coverage: Archaea[3e-50] Bacteria[0.0] Eukaryota[0.0]
conserved domains: (Evalue, description)
	0.0	COG0308, PepN, Aminopeptidase N [Amino acid transport and metabolism].
	5e-57	pfam01433, Peptidase_M1, Peptidase family M1. Members of this family are aminopeptidases. The members differ widely in specificity, hydrolysing acidic, basic or neutral N-terminal residues. This family includes leukotriene-A4 hydrolase, this enzyme also has an aminopeptidase activity. .
----------------------------------------------------
candidate #200:	b0820
likelihood ratios: Total 3.3e+08; Clust 2.5,3.6,3.4; BLAST 14.5,5.7,2.6; KEGG 19.0,19.6,3.5; ExprEco 2.6,3.2,4.7; ExprSce ,,; FusE2 ,,; FusE5 ,,; FusE10 ,,;
gene name: b0820	 (NP_415341)	gi: 16128788	length: 530aa
description: putative ATP-binding component of a transport system [Escherichia coli K12].
coverage: Archaea[9e-25] Bacteria[0.0] Eukaryota[5e-81]
conserved domains: (Evalue, description)
	1e-169	COG0488, Uup, ATPase components of ABC transporters with duplicated ATPase domains [General function prediction only].
	5e-36	cd00267, ABC_ATPase, ABC (ATP-binding cassette) transporter nucleotide-binding domain; ABC transporters are a large family of proteins involved in the transport of a wide variety of different compounds, like sugars, ions, peptides and more complex organic molecules. The nucleotide binding domain shows the highest similarity between all members of the family. ABC transporters are a subset of nucleotide hydrolases that contain a signature motif, Q-loop, and H-loop/switch region in addition to the Walker A motif/P-loop andWalker B motif commonly found in a number of ATP- and GTP-binding and hydrolyzing proteins..
	8e-34	COG1123, COG1123, ATPase components of various ABC-type transport systems, contain duplicated ATPase [General function prediction only].
	5e-31	COG1121, ZnuC, ABC-type Mn/Zn transport systems, ATPase component [Inorganic ion transport and metabolism].
	1e-29	COG1120, FepC, ABC-type cobalamin/Fe3+-siderophores transport systems, ATPase components [Inorganic ion transport and metabolism / Coenzyme metabolism].
	6e-29	pfam00005, ABC_tran, ABC transporter. ABC transporters for a large family of proteins responsible for translocation of a variety of compounds across biological membranes. ABC transporters are the largest family of proteins in many completely sequenced bacteria. ABC transporters are composed of two copies of this domain and two copies of a transmembrane domain pfam00664. These four domains may belong to a single polypeptide, or belong in different polypeptide chains..
	4e-27	COG1131, CcmA, ABC-type multidrug transport system, ATPase component [Defense mechanisms].
	3e-25	COG3845, COG3845, ABC-type uncharacterized transport systems, ATPase components [General function prediction only].
	1e-24	COG1129, MglA, ABC-type sugar transport system, ATPase component [Carbohydrate transport and metabolism].
	8e-24	COG3839, MalK, ABC-type sugar transport systems, ATPase components [Carbohydrate transport and metabolism].
	1e-23	COG2274, SunT, ABC-type bacteriocin/lantibiotic exporters, contain an N-terminal double-glycine peptidase domain [Defense mechanisms].
	8e-23	COG1136, SalX, ABC-type antimicrobial peptide transport system, ATPase component [Defense mechanisms].
	2e-22	COG1245, COG1245, Predicted ATPase, RNase L inhibitor (RLI) homolog [General function prediction only].
	5e-22	COG1116, TauB, ABC-type nitrate/sulfonate/bicarbonate transport system, ATPase component [Inorganic ion transport and metabolism].
	7e-22	COG1119, ModF, ABC-type molybdenum transport system, ATPase component/photorepair protein PhrA [Inorganic ion transport and metabolism].
	2e-21	COG1122, CbiO, ABC-type cobalt transport system, ATPase component [Inorganic ion transport and metabolism].
	2e-21	COG0411, LivG, ABC-type branched-chain amino acid transport systems, ATPase component [Amino acid transport and metabolism].
	3e-21	COG1118, CysA, ABC-type sulfate/molybdate transport systems, ATPase component [Inorganic ion transport and metabolism].
	1e-20	COG1135, AbcC, ABC-type metal ion transport system, ATPase component [Inorganic ion transport and metabolism].
	1e-20	COG3842, PotA, ABC-type spermidine/putrescine transport systems, ATPase components [Amino acid transport and metabolism].
	2e-20	COG1124, DppF, ABC-type dipeptide/oligopeptide/nickel transport system, ATPase component [Amino acid transport and metabolism / Inorganic ion transport and metabolism].
	2e-20	COG4172, COG4172, ABC-type uncharacterized transport system, duplicated ATPase component [General function prediction only].
	3e-20	COG1126, GlnQ, ABC-type polar amino acid transport system, ATPase component [Amino acid transport and metabolism].
	1e-19	COG3638, COG3638, ABC-type phosphate/phosphonate transport system, ATPase component [Inorganic ion transport and metabolism].
	2e-19	COG1127, Ttg2A, ABC-type transport system involved in resistance to organic solvents, ATPase component [Secondary metabolites biosynthesis, transport, and catabolism].
	4e-19	COG4178, COG4178, ABC-type uncharacterized transport system, permease and ATPase components [General function prediction only].
	1e-18	COG4987, CydC, ABC-type transport system involved in cytochrome bd biosynthesis, fused ATPase and permease components [Energy production and conversion / Posttranslational modification, protein turnover, chaperones].
	2e-18	COG4988, CydD, ABC-type transport system involved in cytochrome bd biosynthesis, ATPase and permease components [Energy production and conversion / Posttranslational modification, protein turnover, chaperones].
	4e-18	COG4674, COG4674, Uncharacterized ABC-type transport system, ATPase component [General function prediction only].
	5e-18	COG4133, CcmA, ABC-type transport system involved in cytochrome c biogenesis, ATPase component [Posttranslational modification, protein turnover, chaperones].
	6e-18	COG1125, OpuBA, ABC-type proline/glycine betaine transport systems, ATPase components [Amino acid transport and metabolism].
	7e-18	COG1134, TagH, ABC-type polysaccharide/polyol phosphate transport system, ATPase component [Carbohydrate transport and metabolism / Cell envelope biogenesis, outer membrane].
	1e-17	COG2884, FtsE, Predicted ATPase involved in cell division [Cell division and chromosome partitioning].
	4e-17	COG4152, COG4152, ABC-type uncharacterized transport system, ATPase component [General function prediction only].
	9e-17	COG4618, ArpD, ABC-type protease/lipase transport system, ATPase and permease components [General function prediction only].
	2e-16	COG0444, DppD, ABC-type dipeptide/oligopeptide/nickel transport system, ATPase component [Amino acid transport and metabolism / Inorganic ion transport and metabolism].
	3e-16	COG1132, MdlB, ABC-type multidrug transport system, ATPase and permease components [Defense mechanisms].
	4e-16	COG4586, COG4586, ABC-type uncharacterized transport system, ATPase component [General function prediction only].
	7e-16	COG0410, LivF, ABC-type branched-chain amino acid transport systems, ATPase component [Amino acid transport and metabolism].
	1e-15	COG4181, COG4181, Predicted ABC-type transport system involved in lysophospholipase L1 biosynthesis, ATPase component [Secondary metabolites biosynthesis, transport, and catabolism].
	2e-15	COG4555, NatA, ABC-type Na+ transport system, ATPase component [Energy production and conversion / Inorganic ion transport and metabolism].
	2e-15	COG4619, COG4619, ABC-type uncharacterized transport system, ATPase component [General function prediction only].
	4e-15	COG4559, COG4559, ABC-type hemin transport system, ATPase component [Inorganic ion transport and metabolism].
	7e-15	COG4525, TauB, ABC-type taurine transport system, ATPase component [Inorganic ion transport and metabolism].
	9e-15	COG4608, AppF, ABC-type oligopeptide transport system, ATPase component [Amino acid transport and metabolism].
	1e-14	COG1101, PhnK, ABC-type uncharacterized transport system, ATPase component [General function prediction only].
	4e-14	COG4604, CeuD, ABC-type enterochelin transport system, ATPase component [Inorganic ion transport and metabolism].
	6e-14	COG2401, COG2401, ABC-type ATPase fused to a predicted acetyltransferase domain [General function prediction only].
	1e-13	COG4598, HisP, ABC-type histidine transport system, ATPase component [Amino acid transport and metabolism].
	2e-13	COG0396, SufC, ABC-type transport system involved in Fe-S cluster assembly, ATPase component [Posttranslational modification, protein turnover, chaperones].
	2e-12	COG4161, ArtP, ABC-type arginine transport system, ATPase component [Amino acid transport and metabolism].
	2e-12	COG4778, PhnL, ABC-type phosphonate transport system, ATPase component [Inorganic ion transport and metabolism].
	3e-12	COG3840, ThiQ, ABC-type thiamine transport system, ATPase component [Coenzyme metabolism].
	3e-12	COG4107, PhnK, ABC-type phosphonate transport system, ATPase component [Inorganic ion transport and metabolism].
	7e-12	COG4148, ModC, ABC-type molybdate transport system, ATPase component [Inorganic ion transport and metabolism].
	1e-11	COG1137, YhbG, ABC-type (unclassified) transport system, ATPase component [General function prediction only].
	2e-11	COG4167, SapF, ABC-type antimicrobial peptide transport system, ATPase component [Defense mechanisms].
	2e-11	COG4175, ProV, ABC-type proline/glycine betaine transport system, ATPase component [Amino acid transport and metabolism].
----------------------------------------------------
candidate #201:	b2254
likelihood ratios: Total 3.3e+08; Clust 2.7,3.1,2.7; BLAST 828.7,4.0,10.4; KEGG 4.8,9.9,3.0; ExprEco 1.6,1.3,1.3; ExprSce ,,; FusE2 ,,; FusE5 ,,; FusE10 ,,;
gene name: b2254	 (NP_416757)	gi: 16130189	length: 322aa
description: putative sugar transferase [Escherichia coli K12].
coverage: Archaea[3e-46] Bacteria[0.0] Eukaryota[3e-19]
conserved domains: (Evalue, description)
	3e-23	COG0463, WcaA, Glycosyltransferases involved in cell wall biogenesis [Cell envelope biogenesis, outer membrane].
	2e-21	pfam00535, Glycos_transf_2, Glycosyl transferase. Diverse family, transferring sugar from UDP-glucose, UDP-N-acetyl- galactosamine, GDP-mannose or CDP-abequose, to a range of substrates including cellulose, dolichol phosphate and teichoic acids..
----------------------------------------------------
candidate #202:	b2511
likelihood ratios: Total 3.2e+08; Clust 10.7,207.2,9.2; BLAST 2.0,7.8,5.3; KEGG 5.6,5.4,4.1; ExprEco 1.2,1.1,1.2; ExprSce ,,; FusE2 ,,; FusE5 ,,; FusE10 ,,;
gene name: b2511	 (NP_417006)	gi: 16130436	length: 503aa
description: GTP-binding protein, essential for cell growth [Escherichia coli K12].
coverage: Archaea[1e-09] Bacteria[0.0] Eukaryota[4e-61]
conserved domains: (Evalue, description)
	1e-173	COG1160, COG1160, Predicted GTPases [General function prediction only].
	4e-33	pfam01926, MMR_HSR1, GTPase of unknown function..
	1e-29	COG0486, ThdF, Predicted GTPase [General function prediction only].
	9e-26	COG1159, Era, GTPase [General function prediction only].
	3e-15	COG0370, FeoB, Fe2+ transport system protein B [Inorganic ion transport and metabolism].
	4e-15	COG0218, COG0218, Predicted GTPase [General function prediction only].
	3e-14	pfam02421, FeoB, Ferrous iron transport protein B. Escherichia coli has an iron(II) transport system (feo) which may make an important contribution to the iron supply of the cell under anaerobic conditions. FeoB has been identified as part of this transport system. FeoB is a large 700-800 amino acid integral membrane protein. The N terminus contains a P-loop motif suggesting that iron transport may be ATP dependent..
	4e-12	COG1161, COG1161, Predicted GTPases [General function prediction only].
	2e-11	COG0536, Obg, Predicted GTPase [General function prediction only].
	6e-11	COG2262, HflX, GTPases [General function prediction only].
----------------------------------------------------
candidate #203:	b0451
likelihood ratios: Total 3.1e+08; Clust 5.7,5.1,4.7; BLAST 10.0,3.8,6.2; KEGG 16.7,4.4,8.0; ExprEco 2.4,2.8,2.4; ExprSce ,,; FusE2 ,,; FusE5 ,,; FusE10 ,,;
gene name: b0451	 (NP_414985)	gi: 16128436	length: 428aa
description: probable ammonium transporter [Escherichia coli K12].
coverage: Archaea[1e-95] Bacteria[0.0] Eukaryota[1e-73]
conserved domains: (Evalue, description)
	7e-93	pfam00909, Ammonium_transp, Ammonium Transporter Family..
----------------------------------------------------
candidate #204:	b0660
likelihood ratios: Total 3.1e+08; Clust 8.1,8.4,6.5; BLAST 1.5,8.7,4.7; KEGG 1.5,4.4,6.2; ExprEco 5.2,6.9,7.8; ExprSce ,,; FusE2 ,,; FusE5 ,,; FusE10 ,,;
gene name: b0660	 (NP_415193)	gi: 16128643	length: 359aa
description: putative ATP-binding protein in pho regulon [Escherichia coli K12].
coverage: Archaea[3e-19] Bacteria[0.0]
conserved domains: (Evalue, description)
	1e-139	pfam02562, PhoH, PhoH-like protein. PhoH is a cytoplasmic protein and predicted ATPase that is induced by phosphate starvation..
	1e-124	COG1702, PhoH, Phosphate starvation-inducible protein PhoH, predicted ATPase [Signal transduction mechanisms].
	4e-37	COG1875, COG1875, Predicted ATPase related to phosphate starvation-inducible protein PhoH [Signal transduction mechanisms].
----------------------------------------------------
candidate #205:	b3347
likelihood ratios: Total 3.0e+08; Clust 5.8,3.2,2.4; BLAST 2.2,16.6,13.4; KEGG 1.3,4.5,16.7; ExprEco 8.1,5.8,3.0; ExprSce ,,; FusE2 ,,; FusE5 ,,; FusE10 ,,;
gene name: b3347	 (NP_417806)	gi: 16131226	length: 270aa
description: FKBP-type peptidyl-prolyl cis-trans isomerase (rotamase) [Escherichia coli K12].
coverage: Bacteria[1e-148] Eukaryota[8e-21]
conserved domains: (Evalue, description)
	2e-58	COG0545, FkpA, FKBP-type peptidyl-prolyl cis-trans isomerases 1 [Posttranslational modification, protein turnover, chaperones].
	1e-27	pfam01346, FKBP_N, Domain amino terminal to FKBP-type peptidyl-prolyl isomerase. This family is only found at the amino terminus of pfam00254. This domain is of unknown function..
	4e-26	pfam00254, FKBP_C, FKBP-type peptidyl-prolyl cis-trans isomerase..
----------------------------------------------------
candidate #206:	b3741
likelihood ratios: Total 3.0e+08; Clust 3.7,4.1,3.8; BLAST 2.9,6.0,5.2; KEGG 6.4,6.2,5.3; ExprEco 3.7,3.8,20.2; ExprSce ,,; FusE2 ,,; FusE5 ,,; FusE10 ,,;
gene name: b3741	 (NP_418197)	gi: 16131609	length: 629aa
description: glucose-inhibited division protein, oxidoreductase-like, FAD/NAD(P)-binding [Escherichia coli K12].
coverage: Bacteria[0.0] Eukaryota[1e-163]
conserved domains: (Evalue, description)
	0.0	COG0445, GidA, NAD/FAD-utilizing enzyme apparently involved in cell division [Cell division and chromosome partitioning].
	1e-176	pfam01134, GIDA, Glucose inhibited division protein A..
	3e-16	COG1206, Gid, NAD(FAD)-utilizing enzyme possibly involved in translation [Translation, ribosomal structure and biogenesis].
----------------------------------------------------
candidate #207:	b3307
likelihood ratios: Total 3.0e+08; Clust 22.9,6.2,3.8; BLAST 5.1,4.3,2.5; KEGG 2.3,8.1,3.1; ExprEco 6.2,9.1,3.1; ExprSce ,,; FusE2 ,,; FusE5 ,,; FusE10 ,,;
gene name: b3307	 (NP_417766)	gi: 16131186	length: 101aa
description: 30S ribosomal subunit protein S14 [Escherichia coli K12].
coverage: Bacteria[3e-51] Eukaryota[3e-19]
conserved domains: (Evalue, description)
	1e-25	pfam00253, Ribosomal_S14, Ribosomal protein S14p/S29e. This family includes both ribosomal S14 from prokaryotes and S29 from eukaryotes..
	6e-18	COG0199, RpsN, Ribosomal protein S14 [Translation, ribosomal structure and biogenesis].
----------------------------------------------------
candidate #208:	b2290
likelihood ratios: Total 3.0e+08; Clust 8.9,6.7,6.0; BLAST 3.0,2.1,1.8; KEGG 15.4,4.4,3.0; ExprEco 4.0,16.4,5.5; ExprSce ,,; FusE2 ,,; FusE5 ,,; FusE10 ,,;
gene name: b2290	 (NP_416793)	gi: 16130225	length: 405aa
description: putative PLP-dependent aminotransferase [Escherichia coli K12].
coverage: Archaea[1e-72] Bacteria[0.0] Eukaryota[7e-40]
conserved domains: (Evalue, description)
	8e-99	COG0436, COG0436, Aspartate/tyrosine/aromatic aminotransferase [Amino acid transport and metabolism].
	3e-34	pfam00155, Aminotran_1_2, Aminotransferase class I and II..
	7e-27	COG0079, HisC, Histidinol-phosphate/aromatic aminotransferase and cobyric acid decarboxylase [Amino acid transport and metabolism].
	2e-25	COG1167, ARO8, Transcriptional regulators containing a DNA-binding HTH domain and an aminotransferase domain (MocR family) and their eukaryotic orthologs [Transcription / Amino acid transport and metabolism].
	9e-25	COG1168, MalY, Bifunctional PLP-dependent enzyme with beta-cystathionase and maltose regulon repressor activities [Amino acid transport and metabolism].
----------------------------------------------------
candidate #209:	b0835
likelihood ratios: Total 2.9e+08; Clust 2.7,3.1,2.5; BLAST 1.8,5.6,5.6; KEGG 4.0,14.4,8.3; ExprEco 3.5,20.2,7.2; ExprSce ,,; FusE2 ,,; FusE5 ,,; FusE10 ,,;
gene name: b0835	 (NP_415356)	gi: 16128803	length: 441aa
description: hypothetical protein b0835 [Escherichia coli K12].
coverage: Archaea[7e-41] Bacteria[0.0] Eukaryota[2e-38]
conserved domains: (Evalue, description)
	1e-141	COG0621, MiaB, 2-methylthioadenine synthetase [Translation, ribosomal structure and biogenesis].
	5e-37	smart00729, Elp3, Elongator protein 3, MiaB family, Radical SAM; This superfamily contains MoaA, NifB, PqqE, coproporphyrinogen III oxidase, biotin synthase and MiaB families, and includes a representative in the eukaryotic elongator subunit, Elp-3. Some members of the family are methyltransferases. .
	7e-28	pfam00919, UPF0004, Uncharacterized protein family UPF0004. This family is the N terminal half of proteins with a C-terminal half, which has been shown to be related to MiaB proteins. This domain is a nearly always found in conjunction with pfam04055 and pfam01938, although its function is uncertain..
	1e-14	pfam04055, Radical_SAM, Radical SAM superfamily..
	4e-14	COG1032, COG1032, Fe-S oxidoreductase [Energy production and conversion].
----------------------------------------------------
candidate #210:	b3195
likelihood ratios: Total 2.9e+08; Clust 2.7,3.4,3.7; BLAST 3.1,11.9,18.4; KEGG 3.3,7.2,6.4; ExprEco 7.1,2.9,4.0; ExprSce ,,; FusE2 ,,; FusE5 ,,; FusE10 ,,;
gene name: b3195	 (NP_417662)	gi: 16131085	length: 269aa
description: putative ATP-binding component of a transport system [Escherichia coli K12].
coverage: Archaea[2e-32] Bacteria[1e-150] Eukaryota[3e-37]
conserved domains: (Evalue, description)
	1e-107	COG1127, Ttg2A, ABC-type transport system involved in resistance to organic solvents, ATPase component [Secondary metabolites biosynthesis, transport, and catabolism].
	6e-49	COG3842, PotA, ABC-type spermidine/putrescine transport systems, ATPase components [Amino acid transport and metabolism].
	2e-47	COG4175, ProV, ABC-type proline/glycine betaine transport system, ATPase component [Amino acid transport and metabolism].
	5e-47	COG1126, GlnQ, ABC-type polar amino acid transport system, ATPase component [Amino acid transport and metabolism].
	9e-45	COG1135, AbcC, ABC-type metal ion transport system, ATPase component [Inorganic ion transport and metabolism].
	2e-44	COG1116, TauB, ABC-type nitrate/sulfonate/bicarbonate transport system, ATPase component [Inorganic ion transport and metabolism].
	8e-44	cd00267, ABC_ATPase, ABC (ATP-binding cassette) transporter nucleotide-binding domain; ABC transporters are a large family of proteins involved in the transport of a wide variety of different compounds, like sugars, ions, peptides and more complex organic molecules. The nucleotide binding domain shows the highest similarity between all members of the family. ABC transporters are a subset of nucleotide hydrolases that contain a signature motif, Q-loop, and H-loop/switch region in addition to the Walker A motif/P-loop andWalker B motif commonly found in a number of ATP- and GTP-binding and hydrolyzing proteins..
	2e-43	COG1123, COG1123, ATPase components of various ABC-type transport systems, contain duplicated ATPase [General function prediction only].
	3e-43	COG3839, MalK, ABC-type sugar transport systems, ATPase components [Carbohydrate transport and metabolism].
	6e-43	COG1131, CcmA, ABC-type multidrug transport system, ATPase component [Defense mechanisms].
	6e-42	COG1136, SalX, ABC-type antimicrobial peptide transport system, ATPase component [Defense mechanisms].
	3e-41	COG1125, OpuBA, ABC-type proline/glycine betaine transport systems, ATPase components [Amino acid transport and metabolism].
	5e-41	COG1118, CysA, ABC-type sulfate/molybdate transport systems, ATPase component [Inorganic ion transport and metabolism].
	1e-40	COG1122, CbiO, ABC-type cobalt transport system, ATPase component [Inorganic ion transport and metabolism].
	4e-39	COG1120, FepC, ABC-type cobalamin/Fe3+-siderophores transport systems, ATPase components [Inorganic ion transport and metabolism / Coenzyme metabolism].
	4e-39	COG4608, AppF, ABC-type oligopeptide transport system, ATPase component [Amino acid transport and metabolism].
	2e-38	COG1117, PstB, ABC-type phosphate transport system, ATPase component [Inorganic ion transport and metabolism].
	7e-38	COG0411, LivG, ABC-type branched-chain amino acid transport systems, ATPase component [Amino acid transport and metabolism].
	9e-38	COG1137, YhbG, ABC-type (unclassified) transport system, ATPase component [General function prediction only].
	5e-37	COG2884, FtsE, Predicted ATPase involved in cell division [Cell division and chromosome partitioning].
	1e-36	COG3638, COG3638, ABC-type phosphate/phosphonate transport system, ATPase component [Inorganic ion transport and metabolism].
	1e-36	COG1121, ZnuC, ABC-type Mn/Zn transport systems, ATPase component [Inorganic ion transport and metabolism].
	2e-36	COG1124, DppF, ABC-type dipeptide/oligopeptide/nickel transport system, ATPase component [Amino acid transport and metabolism / Inorganic ion transport and metabolism].
	2e-35	pfam00005, ABC_tran, ABC transporter. ABC transporters for a large family of proteins responsible for translocation of a variety of compounds across biological membranes. ABC transporters are the largest family of proteins in many completely sequenced bacteria. ABC transporters are composed of two copies of this domain and two copies of a transmembrane domain pfam00664. These four domains may belong to a single polypeptide, or belong in different polypeptide chains..
	4e-35	COG0444, DppD, ABC-type dipeptide/oligopeptide/nickel transport system, ATPase component [Amino acid transport and metabolism / Inorganic ion transport and metabolism].
	2e-33	COG3840, ThiQ, ABC-type thiamine transport system, ATPase component [Coenzyme metabolism].
	2e-32	COG0410, LivF, ABC-type branched-chain amino acid transport systems, ATPase component [Amino acid transport and metabolism].
	2e-31	COG4172, COG4172, ABC-type uncharacterized transport system, duplicated ATPase component [General function prediction only].
	6e-31	COG4598, HisP, ABC-type histidine transport system, ATPase component [Amino acid transport and metabolism].
	2e-30	COG4525, TauB, ABC-type taurine transport system, ATPase component [Inorganic ion transport and metabolism].
	6e-29	COG4148, ModC, ABC-type molybdate transport system, ATPase component [Inorganic ion transport and metabolism].
	3e-28	COG1129, MglA, ABC-type sugar transport system, ATPase component [Carbohydrate transport and metabolism].
	9e-28	COG4555, NatA, ABC-type Na+ transport system, ATPase component [Energy production and conversion / Inorganic ion transport and metabolism].
	7e-27	COG4152, COG4152, ABC-type uncharacterized transport system, ATPase component [General function prediction only].
	4e-26	COG2274, SunT, ABC-type bacteriocin/lantibiotic exporters, contain an N-terminal double-glycine peptidase domain [Defense mechanisms].
	5e-26	COG4161, ArtP, ABC-type arginine transport system, ATPase component [Amino acid transport and metabolism].
	5e-26	COG4619, COG4619, ABC-type uncharacterized transport system, ATPase component [General function prediction only].
	1e-25	COG4604, CeuD, ABC-type enterochelin transport system, ATPase component [Inorganic ion transport and metabolism].
	3e-25	COG4181, COG4181, Predicted ABC-type transport system involved in lysophospholipase L1 biosynthesis, ATPase component [Secondary metabolites biosynthesis, transport, and catabolism].
	7e-25	COG4136, COG4136, ABC-type uncharacterized transport system, ATPase component [General function prediction only].
	1e-24	COG1132, MdlB, ABC-type multidrug transport system, ATPase and permease components [Defense mechanisms].
	3e-24	COG4167, SapF, ABC-type antimicrobial peptide transport system, ATPase component [Defense mechanisms].
	4e-24	COG1119, ModF, ABC-type molybdenum transport system, ATPase component/photorepair protein PhrA [Inorganic ion transport and metabolism].
	6e-24	COG4987, CydC, ABC-type transport system involved in cytochrome bd biosynthesis, fused ATPase and permease components [Energy production and conversion / Posttranslational modification, protein turnover, chaperones].
	1e-23	COG4133, CcmA, ABC-type transport system involved in cytochrome c biogenesis, ATPase component [Posttranslational modification, protein turnover, chaperones].
	2e-23	COG0488, Uup, ATPase components of ABC transporters with duplicated ATPase domains [General function prediction only].
	9e-23	COG4674, COG4674, Uncharacterized ABC-type transport system, ATPase component [General function prediction only].
	5e-22	COG4988, CydD, ABC-type transport system involved in cytochrome bd biosynthesis, ATPase and permease components [Energy production and conversion / Posttranslational modification, protein turnover, chaperones].
	8e-22	COG4559, COG4559, ABC-type hemin transport system, ATPase component [Inorganic ion transport and metabolism].
	2e-21	COG3845, COG3845, ABC-type uncharacterized transport systems, ATPase components [General function prediction only].
	4e-20	COG0396, SufC, ABC-type transport system involved in Fe-S cluster assembly, ATPase component [Posttranslational modification, protein turnover, chaperones].
	5e-19	COG4586, COG4586, ABC-type uncharacterized transport system, ATPase component [General function prediction only].
	1e-17	COG4615, PvdE, ABC-type siderophore export system, fused ATPase and permease components [Secondary metabolites biosynthesis, transport, and catabolism / Inorganic ion transport and metabolism].
	1e-16	COG4107, PhnK, ABC-type phosphonate transport system, ATPase component [Inorganic ion transport and metabolism].
	1e-16	COG5265, ATM1, ABC-type transport system involved in Fe-S cluster assembly, permease and ATPase components [Posttranslational modification, protein turnover, chaperones].
	3e-16	COG1134, TagH, ABC-type polysaccharide/polyol phosphate transport system, ATPase component [Carbohydrate transport and metabolism / Cell envelope biogenesis, outer membrane].
	2e-15	COG1101, PhnK, ABC-type uncharacterized transport system, ATPase component [General function prediction only].
	4e-15	COG4138, BtuD, ABC-type cobalamin transport system, ATPase component [Coenzyme metabolism].
	5e-15	COG4618, ArpD, ABC-type protease/lipase transport system, ATPase and permease components [General function prediction only].
	2e-13	COG4778, PhnL, ABC-type phosphonate transport system, ATPase component [Inorganic ion transport and metabolism].
	3e-13	COG2401, COG2401, ABC-type ATPase fused to a predicted acetyltransferase domain [General function prediction only].
	5e-12	COG4170, SapD, ABC-type antimicrobial peptide transport system, ATPase component [Defense mechanisms].
	2e-11	COG1245, COG1245, Predicted ATPase, RNase L inhibitor (RLI) homolog [General function prediction only].
----------------------------------------------------
candidate #211:	b3702
likelihood ratios: Total 2.8e+08; Clust 4.1,3.5,3.8; BLAST 2.1,10.0,5.0; KEGG 3.1,5.2,3.4; ExprEco 6.4,24.9,5.6; ExprSce ,,; FusE2 ,,; FusE5 ,,; FusE10 ,,;
gene name: b3702	 (NP_418157)	gi: 16131570	length: 467aa
description: DNA biosynthesis; initiation of chromosome replication; can be transcription regulator [Escherichia coli K12].
coverage: Bacteria[0.0] Eukaryota[1e-94]
conserved domains: (Evalue, description)
	1e-147	COG0593, DnaA, ATPase involved in DNA replication initiation [DNA replication, recombination, and repair].
	1e-141	pfam00308, Bac_DnaA, Bacterial dnaA protein..
	1e-11	COG1484, DnaC, DNA replication protein [DNA replication, recombination, and repair].
----------------------------------------------------
candidate #212:	b4137
likelihood ratios: Total 2.8e+08; Clust 2.2,2.0,1.8; BLAST 11.4,5.6,7.3; KEGG 6.8,7.7,9.0; ExprEco 5.0,6.1,5.5; ExprSce ,,; FusE2 ,,; FusE5 ,,; FusE10 ,,;
gene name: b4137	 (NP_418560)	gi: 16131962	length: 112aa
description: divalent cation tolerance protein; cytochrome c biogenesis [Escherichia coli K12].
coverage: Archaea[1e-18] Bacteria[1e-58] Eukaryota[2e-19]
conserved domains: (Evalue, description)
	3e-35	pfam03091, CutA1, CutA1 divalent ion tolerance protein. Several gene loci with a possible involvement in cellular tolerance to copper have been identified. One such locus in eubacteria and archaebacteria, cutA, is thought to be involved in cellular tolerance to a wide variety of divalent cations other than copper. The cutA locus consists of two operons, of one and two genes. The CutA1 protein is a cytoplasmic protein, encoded by the single-gene operon and has been linked to divalent cation tolerance. It has no recognised structural motifs. This family also contains putative proteins from eukaryotes (human and Drosophila)..
	3e-34	COG1324, CutA, Uncharacterized protein involved in tolerance to divalent cations [Inorganic ion transport and metabolism].
----------------------------------------------------
candidate #213:	b3865
likelihood ratios: Total 2.7e+08; Clust 7.0,4.8,9.7; BLAST 2.4,4.7,3.9; KEGG 7.7,7.7,3.6; ExprEco 6.7,4.6,2.8; ExprSce ,,; FusE2 ,,; FusE5 ,,; FusE10 ,,;
gene name: b3865	 (NP_418301)	gi: 16131705	length: 199aa
description: GTPase essential for cell cycle [Escherichia coli K12].
coverage: Archaea[3e-07] Bacteria[1e-107] Eukaryota[9e-25]
conserved domains: (Evalue, description)
	7e-72	COG0218, COG0218, Predicted GTPase [General function prediction only].
	7e-12	COG1159, Era, GTPase [General function prediction only].
----------------------------------------------------
candidate #214:	b4202
likelihood ratios: Total 2.7e+08; Clust 15.0,11.9,4.8; BLAST 2.1,4.9,3.4; KEGG 3.7,7.3,3.3; ExprEco 7.1,6.0,2.4; ExprSce ,,; FusE2 ,,; FusE5 ,,; FusE10 ,,;
gene name: b4202	 (NP_418623)	gi: 16132024	length: 75aa
description: 30S ribosomal subunit protein S18 [Escherichia coli K12].
coverage: Bacteria[2e-36] Eukaryota[2e-11]
conserved domains: (Evalue, description)
	5e-14	pfam01084, Ribosomal_S18, Ribosomal protein S18..
----------------------------------------------------
candidate #215:	b3867
likelihood ratios: Total 2.7e+08; Clust 5.4,3.2,2.6; BLAST 3.9,2.8,4.6; KEGG 2.0,8.6,17.9; ExprEco 8.0,4.6,9.9; ExprSce ,,; FusE2 ,,; FusE5 ,,; FusE10 ,,;
gene name: b3867	 (NP_418303)	gi: 16131707	length: 459aa
description: O2-independent coproporphyrinogen III oxidase [Escherichia coli K12].
coverage: Bacteria[0.0] Eukaryota[3e-23]
conserved domains: (Evalue, description)
	1e-129	COG0635, HemN, Coproporphyrinogen III oxidase and related Fe-S oxidoreductases [Coenzyme metabolism].
	5e-43	smart00729, Elp3, Elongator protein 3, MiaB family, Radical SAM; This superfamily contains MoaA, NifB, PqqE, coproporphyrinogen III oxidase, biotin synthase and MiaB families, and includes a representative in the eukaryotic elongator subunit, Elp-3. Some members of the family are methyltransferases. .
	4e-30	pfam06969, HemN_C, HemN C-terminal region. Members of this family are all oxygen-independent coproporphyrinogen-III oxidases (HemN). This enzyme catalyses the oxygen-independent conversion of coproporphyrinogen-III to protoporphyrinogen-IX, one of the last steps in haem biosynthesis. The function of this domain is unclear, but comparison to other proteins containing a radical SAM domain (pfam04055) suggest it may be a substrate binding domain..
	2e-17	pfam04055, Radical_SAM, Radical SAM superfamily..
----------------------------------------------------
candidate #216:	b2948
likelihood ratios: Total 2.7e+08; Clust 4.1,4.6,4.6; BLAST 2.4,7.0,11.8; KEGG 3.6,6.8,11.2; ExprEco 5.1,2.5,4.4; ExprSce ,,; FusE2 ,,; FusE5 ,,; FusE10 ,,;
gene name: b2948	 (NP_417423)	gi: 49176288	length: 211aa
description: hypothetical protein b2948 [Escherichia coli K12].
coverage: Bacteria[1e-118]
conserved domains: (Evalue, description)
	1e-62	pfam02622, DUF179, Uncharacterized ACR, COG1678..
----------------------------------------------------
candidate #217:	b3643
likelihood ratios: Total 2.6e+08; Clust 5.3,19.8,12.0; BLAST 2.7,4.0,4.9; KEGG 1.6,2.5,3.7; ExprEco 12.5,8.2,2.6; ExprSce ,,; FusE2 ,,; FusE5 ,,; FusE10 ,,;
gene name: b3643	 (NP_418100)	gi: 16131514	length: 228aa
description: RNase PH [Escherichia coli K12].
coverage: Archaea[9e-20] Bacteria[1e-125] Eukaryota[2e-13]
conserved domains: (Evalue, description)
	8e-77	COG0689, Rph, RNase PH [Translation, ribosomal structure and biogenesis].
	5e-35	pfam01138, RNase_PH, 3' exoribonuclease family, domain 1. This family includes 3'-5' exoribonucleases. Ribonuclease PH contains a single copy of this domain, and removes nucleotide residues following the -CCA terminus of tRNA. Polyribonucleotide nucleotidyltransferase (PNPase) contains two tandem copies of the domain. PNPase is involved in mRNA degradation in a 3'-5' direction. The exosome is a 3'-5' exoribonuclease complex that is required for 3' processing of the 5.8S rRNA. Three of its five protein components contain a copy of this domain. A hypothetical protein from S. pombe appears to belong to an uncharacterised subfamily. This subfamily is found in both eukaryotes and archaebacteria..
	2e-18	COG2123, COG2123, RNase PH-related exoribonuclease [Translation, ribosomal structure and biogenesis].
----------------------------------------------------
candidate #218:	b4375
likelihood ratios: Total 2.5e+08; Clust 105.9,9.7,8.2; BLAST 1.3,3.3,2.6; KEGG 1.5,2.2,2.4; ExprEco 3.4,17.3,5.7; ExprSce ,,; FusE2 ,,; FusE5 ,,; FusE10 ,,;
gene name: b4375	 (NP_418792)	gi: 16132193	length: 529aa
description: peptide chain release factor RF-3 [Escherichia coli K12].
coverage: Archaea[2e-22] Bacteria[0.0] Eukaryota[3e-61]
conserved domains: (Evalue, description)
	0.0	COG4108, PrfC, Peptide chain release factor RF-3 [Translation, ribosomal structure and biogenesis].
	4e-66	COG0480, FusA, Translation elongation factors (GTPases) [Translation, ribosomal structure and biogenesis].
	6e-33	pfam00009, GTP_EFTU, Elongation factor Tu GTP binding domain. This domain contains a P-loop motif, also found in several other families such as pfam00071, pfam00025 and pfam00063. Elongation factor Tu consists of three structural domains, this plus two C-terminal beta barrel domains..
	9e-21	COG1217, TypA, Predicted membrane GTPase involved in stress response [Signal transduction mechanisms].
	3e-20	COG0481, LepA, Membrane GTPase LepA [Cell envelope biogenesis, outer membrane].
----------------------------------------------------
candidate #219:	b0683
likelihood ratios: Total 2.5e+08; Clust 15.9,7.2,7.6; BLAST 1.6,2.7,2.0; KEGG 5.3,6.0,7.9; ExprEco 5.2,4.6,5.5; ExprSce ,,; FusE2 ,,; FusE5 ,,; FusE10 ,,;
gene name: b0683	 (NP_415209)	gi: 16128659	length: 148aa
description: negative regulator [Escherichia coli K12].
coverage: Archaea[2e-08] Bacteria[3e-83]
conserved domains: (Evalue, description)
	4e-40	pfam01475, FUR, Ferric uptake regulator family. This family includes metal ion uptake regulator proteins, that bind to the operator DNA and controls transcription of metal ion-responsive genes. This family is also known as the FUR family..
	2e-38	COG0735, Fur, Fe2+/Zn2+ uptake regulation proteins [Inorganic ion transport and metabolism].
----------------------------------------------------
candidate #220:	b3464
likelihood ratios: Total 2.4e+08; Clust 5.7,12.2,5.3; BLAST 2.3,4.8,3.1; KEGG 1.7,26.6,1.9; ExprEco 8.5,5.0,5.4; ExprSce ,,; FusE2 ,,; FusE5 ,,; FusE10 ,,;
gene name: b3464	 (NP_417921)	gi: 16131336	length: 497aa
description: cell division membrane protein [Escherichia coli K12].
coverage: Archaea[4e-59] Bacteria[0.0] Eukaryota[6e-60]
conserved domains: (Evalue, description)
	1e-115	COG0552, FtsY, Signal recognition particle GTPase [Intracellular trafficking and secretion].
	2e-74	pfam00448, SRP54, SRP54-type protein, GTPase domain. This family includes relatives of the G-domain of the SRP54 family of proteins..
	6e-64	COG0541, Ffh, Signal recognition particle GTPase [Intracellular trafficking and secretion].
	6e-22	COG1419, FlhF, Flagellar GTP-binding protein [Cell motility and secretion].
----------------------------------------------------
candidate #221:	b3302
likelihood ratios: Total 2.3e+08; Clust 26.2,4.6,3.3; BLAST 2.0,5.5,2.8; KEGG 4.1,10.6,25.7; ExprEco 2.8,2.9,2.0; ExprSce ,,; FusE2 ,,; FusE5 ,,; FusE10 ,,;
gene name: b3302	 (NP_417761)	gi: 16131181	length: 59aa
description: 50S ribosomal subunit protein L30 [Escherichia coli K12].
coverage: Bacteria[1e-25]
conserved domains: (Evalue, description)
	3e-15	cd01658, Ribosomal_L30, Ribosomal protein L30 (known as L7 in eukaryotes) is one of the smallest ribosomal proteins with a molecular mass of about 7kDa. L30 binds the 23SrRNA as well as the 5S rRNA and is one of five ribosomal proteins that mediate the interactions 5S rRNA makes with the ribosome. In eukaryotes and archaea, L7 has an additional C-terminal extension that protrudes out from the large subunit toward the subunit interface along with subunit L12 and the 23S rRNA which together form a region referred to as the L7/L12 stalk..
	1e-14	COG1841, RpmD, Ribosomal protein L30/L7E [Translation, ribosomal structure and biogenesis].
	4e-12	cd00355, Ribosomal_L30_L7, Ribosomal protein L30 (known as L7 in eukaryotes) is one of the smallest ribosomal proteins with a molecular mass of about 7kDa. L30 binds the 23SrRNA as well as the 5S rRNA and is one of five ribosomal proteins that mediate the interactions 5S rRNA makes with the ribosome. In eukaryotes and archaea, L7 has an additional C-terminal extension that protrudes out from the large subunit toward the subunit interface along with subunit L12 and the 23S rRNA which together form a region referred to as the L7/L12 stalk..
	2e-11	pfam00327, Ribosomal_L30, Ribosomal protein L30p/L7e. This family includes prokaryotic L30 and eukaryotic L7..
----------------------------------------------------
candidate #222:	b1832
likelihood ratios: Total 2.2e+08; Clust 3.7,5.9,3.1; BLAST 8.2,4.9,2.6; KEGG 12.0,9.3,7.4; ExprEco 2.9,3.3,4.0; ExprSce ,,; FusE2 ,,; FusE5 ,,; FusE10 ,,;
gene name: b1832	 (NP_416346)	gi: 49176157	length: 183aa
description: hypothetical protein b1832 [Escherichia coli K12].
coverage: Archaea[2e-10] Bacteria[1e-100] Eukaryota[2e-30]
conserved domains: (Evalue, description)
	5e-65	COG1956, COG1956, GAF domain-containing protein [Signal transduction mechanisms].
----------------------------------------------------
candidate #223:	b0089
likelihood ratios: Total 2.2e+08; Clust 6.5,16.6,29.9; BLAST 2.7,5.5,7.8; KEGG 1.8,3.0,5.9; ExprEco 1.1,2.9,6.0; ExprSce ,,; FusE2 ,,; FusE5 ,,; FusE10 ,,;
gene name: b0089	 (NP_414631)	gi: 16128082	length: 414aa
description: cell division; membrane protein involved in shape determination [Escherichia coli K12].
coverage: Bacteria[0.0] Eukaryota[2e-48]
conserved domains: (Evalue, description)
	1e-102	pfam01098, FTSW_RODA_SPOVE, Cell cycle protein. This entry includes the following members; FtsW, RodA, SpoVE.
----------------------------------------------------
candidate #224:	b1718
likelihood ratios: Total 2.1e+08; Clust 6.8,20.4,6.9; BLAST 2.0,6.7,4.1; KEGG 4.4,5.6,3.7; ExprEco 2.4,3.2,5.7; ExprSce ,,; FusE2 ,,; FusE5 ,,; FusE10 ,,;
gene name: b1718	 (NP_416233)	gi: 16129674	length: 180aa
description: protein chain initiation factor IF-3 [Escherichia coli K12].
coverage: Bacteria[7e-96] Eukaryota[1e-35]
conserved domains: (Evalue, description)
	3e-65	COG0290, InfC, Translation initiation factor 3 (IF-3) [Translation, ribosomal structure and biogenesis].
	7e-28	pfam00707, IF3_C, Translation initiation factor IF-3, C-terminal domain..
	9e-24	pfam05198, IF3_N, Translation initiation factor IF-3, N-terminal domain..
----------------------------------------------------
candidate #225:	b3931
likelihood ratios: Total 2.1e+08; Clust 47.2,27.3,3.5; BLAST 4.9,2.2,3.5; KEGG 4.7,1.8,2.3; ExprEco 10.2,3.1,2.0; ExprSce ,,; FusE2 ,,; FusE5 ,,; FusE10 ,,;
gene name: b3931	 (NP_418366)	gi: 16131769	length: 443aa
description: ATPase component of the HslUV protease, also functions as molecular chaperone [Escherichia coli K12].
coverage: Bacteria[0.0] Eukaryota[1e-105]
conserved domains: (Evalue, description)
	0.0	COG1220, HslU, ATP-dependent protease HslVU (ClpYQ), ATPase subunit [Posttranslational modification, protein turnover, chaperones].
	3e-28	COG1219, ClpX, ATP-dependent protease Clp, ATPase subunit [Posttranslational modification, protein turnover, chaperones].
----------------------------------------------------
candidate #226:	b0435
likelihood ratios: Total 2.0e+08; Clust 9.2,4.2,3.4; BLAST 9.5,11.8,10.1; KEGG 5.2,3.4,4.7; ExprEco 3.4,2.3,2.0; ExprSce ,,; FusE2 ,,; FusE5 ,,; FusE10 ,,;
gene name: b0435	 (NP_414969)	gi: 49176023	length: 116aa
description: possible regulator of murein genes [Escherichia coli K12].
coverage: Bacteria[2e-61] Eukaryota[9e-20]
conserved domains: (Evalue, description)
	4e-29	COG0271, BolA, Stress-induced morphogen (activity unknown) [Signal transduction mechanisms].
	4e-25	pfam01722, BolA, BolA-like protein. This family consist of the morphoprotein BolA from E. coli and its various homologues. In E. coli over expression of this protein causes round morphology and may be involved in switching the cell between elongation and septation systems during cell division. The expression of BolA is growth rate regulated and is induced during the transition into the the stationary phase. BolA is also induced by stress during early stages of growth and may have a general role in stress response. It has also been suggested that BolA can induce the transcription of penicillin binding proteins 6 and 5..
----------------------------------------------------
candidate #227:	b2528
likelihood ratios: Total 2.0e+08; Clust 3.4,10.2,3.2; BLAST 10.1,7.5,20.4; KEGG 3.4,3.2,11.1; ExprEco 1.7,2.6,2.2; ExprSce ,,; FusE2 ,,; FusE5 ,,; FusE10 ,,;
gene name: b2528	 (NP_417023)	gi: 16130453	length: 107aa
description: involved in Fe-S biosynthesis [Escherichia coli K12].
coverage: Archaea[9e-15] Bacteria[2e-56] Eukaryota[1e-21]
conserved domains: (Evalue, description)
	9e-37	COG0316, IscA, Uncharacterized conserved protein [Function unknown].
	3e-35	pfam01521, HesB, HesB-like domain. This family includes HesB which may be involved in nitrogen fixation; the hesB gene is expressed only under nitrogen fixation conditions. Other members of this family include various hypothetical proteins of which some also contain NifU-like domains pfam01106 which is also involved in nitrogen fixation. In the gram-negative soil bacterium Rhizobium etli, the hesB-like gene iscN is required for nitrogen fixation..
----------------------------------------------------
candidate #228:	b3449
likelihood ratios: Total 1.9e+08; Clust 3.4,4.0,8.7; BLAST 3.5,8.5,2.5; KEGG 5.9,305.1,3.1; ExprEco 1.4,1.7,1.6; ExprSce ,,; FusE2 ,,; FusE5 ,,; FusE10 ,,;
gene name: b3449	 (NP_417906)	gi: 16131321	length: 247aa
description: glycerophosphodiester phosphodiesterase, cytosolic [Escherichia coli K12].
coverage: Archaea[5e-13] Bacteria[1e-143] Eukaryota[1e-15]
conserved domains: (Evalue, description)
	1e-47	pfam03009, GDPD, Glycerophosphoryl diester phosphodiesterase family. E. coli has two sequence related isozymes of glycerophosphoryl diester phosphodiesterase (GDPD) - periplasmic and cytosolic. This family also includes agrocinopine synthase, the similarity to GDPD has been noted. This family appears to have weak but not significant matches to mammalian phospholipase C pfam00388, which suggests that this family may adopt a TIM barrel fold..
	3e-47	COG0584, UgpQ, Glycerophosphoryl diester phosphodiesterase [Energy production and conversion].
----------------------------------------------------
candidate #229:	b3985
likelihood ratios: Total 1.9e+08; Clust 14.2,5.9,5.2; BLAST 1.7,6.3,4.9; KEGG 3.1,3.5,4.5; ExprEco 8.5,6.8,2.9; ExprSce ,,; FusE2 ,,; FusE5 ,,; FusE10 ,,;
gene name: b3985	 (NP_418412)	gi: 16131815	length: 165aa
description: 50S ribosomal subunit protein L10 [Escherichia coli K12].
coverage: Bacteria[3e-84] Eukaryota[3e-08]
conserved domains: (Evalue, description)
	8e-37	COG0244, RplJ, Ribosomal protein L10 [Translation, ribosomal structure and biogenesis].
	1e-18	pfam00466, Ribosomal_L10, Ribosomal protein L10..
----------------------------------------------------
candidate #230:	b1069
likelihood ratios: Total 1.8e+08; Clust 4.1,6.6,5.4; BLAST 2.3,10.7,25.0; KEGG 2.6,8.1,10.1; ExprEco 2.7,2.0,1.8; ExprSce ,,; FusE2 ,,; FusE5 ,,; FusE10 ,,;
gene name: b1069	 (NP_415587)	gi: 16129032	length: 511aa
description: putative virulence factor [Escherichia coli K12].
coverage: Bacteria[0.0] Eukaryota[1e-113]
conserved domains: (Evalue, description)
	1e-129	COG0728, MviN, Uncharacterized membrane protein, putative virulence factor [General function prediction only].
	1e-110	pfam03023, MVIN, MviN-like protein. Deletion of the mviN virulence gene in Salmonella enterica serovar. Typhimurium greatly reduces virulence in a mouse model of typhoid-like disease. Open reading frames encoding homologues of MviN have since been identified in a variety of bacteria, including pathogens and non-pathogens and plant-symbionts. In the nitrogen-fixing symbiont Rhizobium tropici, mviN is required for motility. The MviM protein is predicted to be membrane-associated..
----------------------------------------------------
candidate #231:	b0636
likelihood ratios: Total 1.8e+08; Clust 3.3,6.1,5.0; BLAST 3.4,5.7,4.1; KEGG 14.5,28.8,4.1; ExprEco 1.8,2.6,2.8; ExprSce ,,; FusE2 ,,; FusE5 ,,; FusE10 ,,;
gene name: b0636	 (NP_415169)	gi: 16128619	length: 155aa
description: hypothetical protein b0636 [Escherichia coli K12].
coverage: Archaea[2e-15] Bacteria[2e-86] Eukaryota[5e-07]
conserved domains: (Evalue, description)
	3e-53	pfam02590, DUF163, Uncharacterized ACR, COG1576..
----------------------------------------------------
candidate #232:	b3294
likelihood ratios: Total 1.8e+08; Clust 27.7,6.3,3.6; BLAST 5.7,18.8,3.2; KEGG 3.7,8.4,3.3; ExprEco 2.0,2.1,1.9; ExprSce ,,; FusE2 ,,; FusE5 ,,; FusE10 ,,;
gene name: b3294	 (NP_417753)	gi: 16131173	length: 127aa
description: 50S ribosomal subunit protein L17 [Escherichia coli K12].
coverage: Bacteria[1e-65] Eukaryota[8e-24]
conserved domains: (Evalue, description)
	4e-46	COG0203, RplQ, Ribosomal protein L17 [Translation, ribosomal structure and biogenesis].
	1e-31	pfam01196, Ribosomal_L17, Ribosomal protein L17..
----------------------------------------------------
candidate #233:	b0630
likelihood ratios: Total 1.8e+08; Clust 2.9,6.4,3.7; BLAST 7.1,22.8,17.6; KEGG 4.6,8.7,7.9; ExprEco 1.4,1.7,1.3; ExprSce ,,; FusE2 ,,; FusE5 ,,; FusE10 ,,;
gene name: b0630	 (NP_415163)	gi: 16128613	length: 191aa
description: protein of lipoate biosynthesis [Escherichia coli K12].
coverage: Archaea[4e-26] Bacteria[1e-108] Eukaryota[6e-38]
conserved domains: (Evalue, description)
	5e-79	COG0321, LipB, Lipoate-protein ligase B [Coenzyme metabolism].
	3e-24	pfam03099, BPL_LipA_LipB, Biotin/lipoate A/B protein ligase family. This family includes biotin protein ligase, lipoate-protein ligase A and B. Biotin is covalently attached at the active site of certain enzymes that transfer carbon dioxide from bicarbonate to organic acids to form cellular metabolites. Biotin protein ligase (BPL) is the enzyme responsible for attaching biotin to a specific lysine at the active site of biotin enzymes. Each organism probably has only one BPL. Biotin attachment is a two step reaction that results in the formation of an amide linkage between the carboxyl group of biotin and the epsilon-amino group of the modified lysine. Lipoate-protein ligase A (LPLA) catalyses the formation of an amide linkage between lipoic acid and a specific lysine residue in lipoate dependent enzymes..
----------------------------------------------------
candidate #234:	b2568
likelihood ratios: Total 1.7e+08; Clust 4.5,12.7,7.9; BLAST 2.0,10.5,19.2; KEGG 1.5,4.2,4.1; ExprEco 1.5,3.7,6.8; ExprSce ,,; FusE2 ,,; FusE5 ,,; FusE10 ,,;
gene name: b2568	 (NP_417063)	gi: 16130493	length: 324aa
description: leader peptidase (signal peptidase I) [Escherichia coli K12].
coverage: Bacteria[0.0] Eukaryota[7e-10]
conserved domains: (Evalue, description)
	8e-42	pfam00461, Peptidase_S26, Signal peptidase I..
	3e-14	COG0681, LepB, Signal peptidase I [Intracellular trafficking and secretion].
----------------------------------------------------
candidate #235:	b2682
likelihood ratios: Total 1.7e+08; Clust 6.4,2.8,4.1; BLAST 13.9,39.2,3.6; KEGG 14.6,3.1,3.4; ExprEco 1.6,2.2,2.3; ExprSce ,,; FusE2 ,,; FusE5 ,,; FusE10 ,,;
gene name: b2682	 (NP_417167)	gi: 16130594	length: 245aa
description: putative amino acid transport protein [Escherichia coli K12].
coverage: Archaea[2e-26] Bacteria[1e-136]
conserved domains: (Evalue, description)
	9e-44	COG1296, AzlC, Predicted branched-chain amino acid permease (azaleucine resistance) [Amino acid transport and metabolism].
	1e-35	pfam03591, AzlC, AzlC protein..
----------------------------------------------------
candidate #236:	b2185
likelihood ratios: Total 1.7e+08; Clust 14.0,14.4,6.1; BLAST 1.5,7.6,3.5; KEGG 1.4,3.6,3.5; ExprEco 2.4,10.3,7.9; ExprSce ,,; FusE2 ,,; FusE5 ,,; FusE10 ,,;
gene name: b2185	 (NP_416690)	gi: 16130123	length: 94aa
description: 50S ribosomal subunit protein L25 [Escherichia coli K12].
coverage: Bacteria[4e-47] Eukaryota[5e-21]
conserved domains: (Evalue, description)
	1e-27	pfam01386, Ribosomal_L25p, Ribosomal L25p family. Ribosomal protein L25 is an RNA binding protein, that binds 5S rRNA. This family includes Ctc from B. subtilis, which is induced by stress..
	2e-25	COG1825, RplY, Ribosomal protein L25 (general stress protein Ctc) [Translation, ribosomal structure and biogenesis].
----------------------------------------------------
candidate #237:	b2614
likelihood ratios: Total 1.7e+08; Clust 11.6,7.8,5.2; BLAST 2.4,6.4,8.3; KEGG 1.5,3.3,4.3; ExprEco 4.6,7.0,4.0; ExprSce ,,; FusE2 ,,; FusE5 ,,; FusE10 ,,;
gene name: b2614	 (NP_417104)	gi: 16130533	length: 197aa
description: Hsp 24 nucleotide exchange factor [Escherichia coli K12].
coverage: Archaea[9e-22] Bacteria[1e-104] Eukaryota[1e-20]
conserved domains: (Evalue, description)
	5e-39	COG0576, GrpE, Molecular chaperone GrpE (heat shock protein) [Posttranslational modification, protein turnover, chaperones].
	1e-38	pfam01025, GrpE, GrpE..
----------------------------------------------------
candidate #238:	b0405
likelihood ratios: Total 1.7e+08; Clust 8.1,8.7,5.6; BLAST 1.7,5.5,8.2; KEGG 3.5,4.0,7.0; ExprEco 2.7,4.9,4.2; ExprSce ,,; FusE2 ,,; FusE5 ,,; FusE10 ,,;
gene name: b0405	 (NP_414939)	gi: 16128390	length: 356aa
description: S-adenosylmethionine:tRNA (m6t6A37) ribosyltransferase-isomerase [Escherichia coli K12].
coverage: Bacteria[0.0]
conserved domains: (Evalue, description)
	8e-95	pfam02547, Queuosine_synth, Queuosine biosynthesis protein. Queuosine (Q) biosynthesis protein, or S-adenosylmethionine:tRNA -ribosyltransferase-isomerase, is required for the synthesis of the queuosine precursor (oQ). Q is a hypermodified nucleoside usually found at the first position of the anticodon of asparagine, aspartate, histidine, and tyrosine tRNAs. .
----------------------------------------------------
candidate #239:	b3783
likelihood ratios: Total 1.7e+08; Clust 7.8,11.5,14.8; BLAST 1.5,5.1,8.4; KEGG 2.3,4.0,5.1; ExprEco 3.2,4.7,2.9; ExprSce ,,; FusE2 ,,; FusE5 ,,; FusE10 ,,;
gene name: b3783	 (NP_418230)	gi: 16131639	length: 419aa
description: transcription termination factor Rho; polarity suppressor [Escherichia coli K12].
coverage: Archaea[8e-06] Bacteria[0.0] Eukaryota[1e-170]
conserved domains: (Evalue, description)
	0.0	COG1158, Rho, Transcription termination factor [Transcription].
	1e-128	cd01128, rho_factor, Transcription termination factor rho is a bacterial ATP-dependent RNA/DNA helicase. It is a homohexamer. Each monomer consists of an N-terminal domain of the OB fold, which is responsible for binding to cysteine rich nucleotides. This alignment is of the C-terminal ATP binding domain..
	3e-36	pfam00006, ATP-synt_ab, ATP synthase alpha/beta family, nucleotide-binding domain. This family includes the ATP synthase alpha and beta subunits the ATP synthase associated with flagella..
	2e-22	COG1157, FliI, Flagellar biosynthesis/type III secretory pathway ATPase [Cell motility and secretion / Intracellular trafficking and secretion].
	4e-22	cd01136, ATPase_flagellum-secretory_path_III, Flagellum-specific ATPase/type III secretory pathway virulence-related protein. This group of ATPases are responsible for the export of flagellum and virulence-related proteins. The bacterial flagellar motor is similar to the F0F1-ATPase, in that they both are proton driven rotary molecular devices. However, the main function of the bacterial flagellar motor is to rotate the flagellar filament for cell motility. Intracellular pathogens such as Salmonella and Chlamydia also have proteins which are similar to the flagellar-specific ATPase, but function in the secretion of virulence-related proteins via the type III secretory pathway..
	4e-17	cd01120, RecA-like_NTPases, RecA-like NTPases. This family includes the NTP binding domain of F1 and V1 H+ATPases, DnaB and related helicases as well as bacterial RecA and related eukaryotic and archaeal recombinases. This group also includes bacterial conjugation proteins and related DNA transfer proteins involved in type II and type IV secretion..
	6e-12	smart00357, CSP, Cold shock protein domain; RNA-binding domain that functions as a RNA-chaperone in bacteria and is involved in regulating translation in eukaryotes. Contains sub-family of RNA-binding domains in the Rho transcription termination factor. .
----------------------------------------------------
candidate #240:	b3832
likelihood ratios: Total 1.6e+08; Clust 48.4,6.8,6.2; BLAST 4.4,4.5,6.1; KEGG 4.8,4.4,6.0; ExprEco 1.6,2.2,1.5; ExprSce ,,; FusE2 ,,; FusE5 ,,; FusE10 ,,;
gene name: b3832	 (NP_418276)	gi: 16131681	length: 475aa
description: putative alpha helix chain [Escherichia coli K12].
coverage: Archaea[4e-32] Bacteria[0.0] Eukaryota[2e-06]
conserved domains: (Evalue, description)
	1e-107	COG1322, COG1322, Uncharacterized protein conserved in bacteria [Function unknown].
	2e-90	pfam02646, RmuC, RmuC family. This family contains several bacterial RmuC DNA recombination proteins. The function of the RMUC protein is unknown but it is suspected that it is either a structural protein that protects DNA against nuclease action, or is itself involved in DNA cleavage at the regions of DNA secondary structures..
----------------------------------------------------
candidate #241:	b0184
likelihood ratios: Total 1.6e+08; Clust 4.6,22.8,9.5; BLAST 2.4,13.5,11.4; KEGG 5.0,5.9,3.7; ExprEco 1.1,2.4,1.6; ExprSce ,,; FusE2 ,,; FusE5 ,,; FusE10 ,,;
gene name: b0184	 (NP_414726)	gi: 16128177	length: 1160aa
description: DNA polymerase III, alpha subunit [Escherichia coli K12].
coverage: Bacteria[0.0]
conserved domains: (Evalue, description)
	0.0	COG0587, DnaE, DNA polymerase III, alpha subunit [DNA replication, recombination, and repair].
	5e-36	COG2176, PolC, DNA polymerase III, alpha subunit (gram-positive type) [DNA replication, recombination, and repair].
	3e-17	smart00481, POLIIIAc, DNA polymerase alpha chain like domain; DNA polymerase alpha chain like domain, incl. family of hypothetical proteins .
	3e-11	pfam02811, PHP_C, PHP domain C-terminal region. The PHP (Polymerase and Histidinol Phosphatase) domain is a putative phosphoesterase domain. This family is often associated with an N-terminal region pfam02231..
----------------------------------------------------
candidate #242:	b3065
likelihood ratios: Total 1.6e+08; Clust 9.4,6.9,4.9; BLAST 1.4,2.5,2.5; KEGG 2.2,3.5,3.7; ExprEco 5.8,57.2,6.1; ExprSce ,,; FusE2 ,,; FusE5 ,,; FusE10 ,,;
gene name: b3065	 (NP_417537)	gi: 16130961	length: 71aa
description: 30S ribosomal subunit protein S21 [Escherichia coli K12].
coverage: Bacteria[3e-33]
----------------------------------------------------
candidate #243:	b2745
likelihood ratios: Total 1.6e+08; Clust 20.5,7.8,17.2; BLAST 1.7,20.6,3.8; KEGG 1.4,5.7,2.2; ExprEco 1.5,3.6,4.6; ExprSce ,,; FusE2 ,,; FusE5 ,,; FusE10 ,,;
gene name: b2745	 (NP_417225)	gi: 16130652	length: 349aa
description: putative hydrogenase subunit [Escherichia coli K12].
coverage: Archaea[2e-19] Bacteria[0.0] Eukaryota[5e-11]
conserved domains: (Evalue, description)
	4e-97	COG0585, COG0585, Uncharacterized conserved protein [Function unknown].
	1e-95	pfam01142, TruD, tRNA pseudouridine synthase D (TruD). TruD is responsible for synthesis of pseudouridine from uracil-13 in transfer RNAs..
----------------------------------------------------
candidate #244:	b3700
likelihood ratios: Total 1.6e+08; Clust 3.3,2.7,3.2; BLAST 1.8,356.3,3.3; KEGG 2.6,9.1,5.2; ExprEco 1.8,5.9,2.0; ExprSce ,,; FusE2 ,,; FusE5 ,,; FusE10 ,,;
gene name: b3700	 (NP_418155)	gi: 16131568	length: 357aa
description: gap repair protein [Escherichia coli K12].
coverage: Archaea[7e-06] Bacteria[0.0] Eukaryota[2e-23]
conserved domains: (Evalue, description)
	1e-113	COG1195, RecF, Recombinational DNA repair ATPase (RecF pathway) [DNA replication, recombination, and repair].
	1e-20	pfam02463, SMC_N, RecF/RecN/SMC N terminal domain. This domain is found at the N terminus of SMC proteins. The SMC (structural maintenance of chromosomes) superfamily proteins have ATP-binding domains at the N- and C-termini, and two extended coiled-coil domains separated by a hinge in the middle. The eukaryotic SMC proteins form two kind of heterodimers: the SMC1/SMC3 and the SMC2/SMC4 types. These heterodimers constitute an essential part of higher order complexes, which are involved in chromatin and DNA dynamics. This family also includes the RecF and RecN proteins that are involved in DNA metabolism and recombination..
----------------------------------------------------
candidate #245:	b4043
likelihood ratios: Total 1.6e+08; Clust 4.7,6.6,7.1; BLAST 3.9,4.2,2.2; KEGG 37.8,4.5,3.6; ExprEco 3.6,4.7,1.9; ExprSce ,,; FusE2 ,,; FusE5 ,,; FusE10 ,,;
gene name: b4043	 (NP_418467)	gi: 16131869	length: 202aa
description: regulator for SOS(lexA) regulon [Escherichia coli K12].
coverage: Bacteria[1e-109]
conserved domains: (Evalue, description)
	2e-59	COG1974, LexA, SOS-response transcriptional repressors (RecA-mediated autopeptidases) [Transcription / Signal transduction mechanisms].
	2e-36	pfam00717, Peptidase_S24, Peptidase family S24..
	2e-22	pfam01726, LexA_DNA_bind, LexA DNA binding domain. This is the DNA binding domain of the LexA SOS regulon repressor which prevents expression of DNA repair proteins. The aligned region contains a variant form of the helix-turn-helix DNA binding motif. This domain is found associated with pfam00717 the auto-proteolytic domain of LexA EC:3.4.21.88..
----------------------------------------------------
candidate #246:	b1861
likelihood ratios: Total 1.5e+08; Clust 4.7,8.0,10.5; BLAST 2.0,7.9,5.7; KEGG 4.2,6.1,3.7; ExprEco 6.2,3.5,2.2; ExprSce ,,; FusE2 ,,; FusE5 ,,; FusE10 ,,;
gene name: b1861	 (NP_416375)	gi: 16129814	length: 203aa
description: Holliday junction helicase subunit B; branch migration; repair [Escherichia coli K12].
coverage: Bacteria[1e-108]
conserved domains: (Evalue, description)
	1e-64	COG0632, RuvA, Holliday junction resolvasome, DNA-binding subunit [DNA replication, recombination, and repair].
	5e-18	pfam01330, RuvA, RuvA N terminal domain. The N terminal domain of RuvA has an OB-fold structure. This domain forms the RuvA tetramer contacts..
----------------------------------------------------
candidate #247:	b4389
likelihood ratios: Total 1.5e+08; Clust 42.1,15.4,15.5; BLAST 1.5,9.0,6.6; KEGG 1.8,6.3,3.6; ExprEco 1.6,1.7,1.5; ExprSce ,,; FusE2 ,,; FusE5 ,,; FusE10 ,,;
gene name: b4389	 (NP_418806)	gi: 16132206	length: 460aa
description: probable ATP-dependent protease [Escherichia coli K12].
coverage: Archaea[2e-08] Bacteria[0.0] Eukaryota[4e-84]
conserved domains: (Evalue, description)
	0.0	COG1066, Sms, Predicted ATP-dependent serine protease [Posttranslational modification, protein turnover, chaperones].
	1e-157	cd01121, Sms, Sms (bacterial radA) DNA repair protein. This protein is not related to archael radA any more than is to other RecA-like NTPases. Sms has a role in recombination and recombinational repair and is responsible for the stabilization or processing of branched DNA molecules..
	2e-13	COG0467, RAD55, RecA-superfamily ATPases implicated in signal transduction [Signal transduction mechanisms].
	3e-11	cd01123, Rad51_DMC1_radA, Rad51_DMC1_radA,B. This group of recombinases includes the eukaryotic proteins RAD51, RAD55/57 and the meiosis-specific protein DMC1, and the archaeal proteins radA and radB. They are closely related to the bacterial RecA group. Rad51 proteins catalyze a similiar recombination reaction as RecA, using ATP-dependent DNA binding activity and a DNA-dependent ATPase. However, this reaction is less efficient and requires accessory proteins such as RAD55/57 ..
	1e-10	cd01393, recA_like, RecA is a bacterial enzyme which has roles in homologous recombination, DNA repair, and the induction of the SOS response. RecA couples ATP hydrolysis to DNA strand exchange. While prokaryotes have a single RecA protein, eukaryotes have multiple RecA homologs such as Rad51, DMC1 and Rad55/57. Archaea have the RecA-like homologs radA and radB..
----------------------------------------------------
candidate #248:	b0470
likelihood ratios: Total 1.5e+08; Clust 16.2,17.8,4.0; BLAST 9.8,26.4,12.0; KEGG 1.1,1.1,1.0; ExprEco 1.8,2.9,6.8; ExprSce ,,; FusE2 ,,; FusE5 ,,; FusE10 ,,;
gene name: b0470	 (NP_415003)	gi: 16128454	length: 643aa
description: DNA polymerase III, tau and gamma subunits; DNA elongation factor III [Escherichia coli K12].
coverage: Archaea[3e-17] Bacteria[0.0] Eukaryota[5e-40]
conserved domains: (Evalue, description)
	1e-143	COG2812, DnaX, DNA polymerase III, gamma/tau subunits [DNA replication, recombination, and repair].
	8e-31	COG0470, HolB, ATPase involved in DNA replication [DNA replication, recombination, and repair].
	8e-22	COG2256, MGS1, ATPase related to the helicase subunit of the Holliday junction resolvase [DNA replication, recombination, and repair].
----------------------------------------------------
candidate #249:	b2606
likelihood ratios: Total 1.5e+08; Clust 10.8,12.0,7.2; BLAST 3.4,5.9,4.5; KEGG 3.5,5.9,3.7; ExprEco 1.7,3.7,3.7; ExprSce ,,; FusE2 ,,; FusE5 ,,; FusE10 ,,;
gene name: b2606	 (NP_417097)	gi: 16130527	length: 115aa
description: 50S ribosomal subunit protein L19 [Escherichia coli K12].
coverage: Bacteria[3e-58] Eukaryota[3e-23]
conserved domains: (Evalue, description)
	5e-39	pfam01245, Ribosomal_L19, Ribosomal protein L19..
----------------------------------------------------
candidate #250:	b3938
likelihood ratios: Total 1.5e+08; Clust 18.0,33.6,1.9; BLAST 3.0,2.8,2.1; KEGG 2.7,1.9,1.5; ExprEco 6.9,19.9,6.7; ExprSce ,,; FusE2 ,,; FusE5 ,,; FusE10 ,,;
gene name: b3938	 (NP_418373)	gi: 16131776	length: 105aa
description: repressor of all met genes but metF [Escherichia coli K12].
coverage: Bacteria[2e-55]
----------------------------------------------------
candidate #251:	b4219
likelihood ratios: Total 1.4e+08; Clust 12.3,4.4,5.5; BLAST 4.1,4.6,3.5; KEGG 9.0,4.8,3.2; ExprEco 7.5,3.4,2.1; ExprSce ,,; FusE2 ,,; FusE5 ,,; FusE10 ,,;
gene name: b4219	 (NP_418640)	gi: 16132041	length: 212aa
description: peptide methionine sulfoxide reductase [Escherichia coli K12].
coverage: Archaea[1e-39] Bacteria[1e-126] Eukaryota[4e-68]
conserved domains: (Evalue, description)
	3e-68	pfam01625, PMSR, Peptide methionine sulfoxide reductase. This enzyme repairs damaged proteins. Methionine sulfoxide in proteins is reduced to methionine..
----------------------------------------------------
candidate #252:	b0183
likelihood ratios: Total 1.4e+08; Clust 5.2,29.3,14.0; BLAST 7.1,9.5,4.6; KEGG 1.1,1.3,1.1; ExprEco 1.5,47.0,2.1; ExprSce ,,; FusE2 ,,; FusE5 ,,; FusE10 ,,;
gene name: b0183	 (NP_414725)	gi: 16128176	length: 198aa
description: RNAse HII [Escherichia coli K12].
coverage: Archaea[7e-14] Bacteria[1e-108] Eukaryota[1e-17]
conserved domains: (Evalue, description)
	3e-70	COG0164, RnhB, Ribonuclease HII [DNA replication, recombination, and repair].
	4e-51	pfam01351, RNase_HII, Ribonuclease HII..
----------------------------------------------------
candidate #253:	b3723
likelihood ratios: Total 1.4e+08; Clust 2.1,1.8,1.4; BLAST 19.3,11.9,10.2; KEGG 18.1,18.4,32.9; ExprEco 1.0,1.0,1.0; ExprSce ,,; FusE2 ,,; FusE5 ,,; FusE10 ,,;
gene name: b3723	 (NP_418179)	gi: 16131591	length: 278aa
description: positive regulation of bgl operon [Escherichia coli K12].
coverage: Bacteria[1e-154]
conserved domains: (Evalue, description)
	2e-42	COG3711, BglG, Transcriptional antiterminator [Transcription].
	6e-20	pfam00874, PRD, PRD domain. The PRD domain (for PTS Regulation Domain), is the phosphorylatable regulatory domain found in bacterial transcriptional antiterminator of the BglG family as well as in activators such as MtlR and LevR. The PRD domain is phosphorylated on a conserved histidine residue. PRD-containing proteins are involved in the regulation of catabolic operons in Gram+ and Gram- bacteria and are often characterised by a short N-terminal effector domain that binds to either RNA (CAT-RBD for antiterminators (pfam03123, see also comments for this family)) or DNA (for activators), and a duplicated PRD module which is phosphorylated on conserved histidines by the sugar phosphotransferase system (PTS) in response to the availability of carbon source. The phosphorylations are thought to modify the stability of the dimeric proteins and thereby the RNA- or DNA-binding activity of the effector domain..
	2e-17	pfam03123, CAT_RBD, CAT RNA binding domain. This RNA binding domain is found at the amino terminus of a family of transcriptional antiterminator proteins. This domain has been called the CAT (Co-AntiTerminator) domain. This domain forms a dimer in the known structure. Transcriptional antiterminators of the BglG/SacY family are regulatory proteins that mediate the induction of sugar metabolising operons in Gram-positive and Gram-negative bacteria. Upon activation, these proteins bind to specific targets in nascent mRNAs, thereby preventing abortive dissociation of the RNA polymerase from the DNA template..
----------------------------------------------------
candidate #254:	b0444
likelihood ratios: Total 1.4e+08; Clust 5.6,5.4,5.2; BLAST 1.4,6.1,24.7; KEGG 1.7,9.0,8.3; ExprEco 3.4,4.6,2.1; ExprSce ,,; FusE2 ,,; FusE5 ,,; FusE10 ,,;
gene name: b0444	 (NP_414978)	gi: 16128429	length: 231aa
description: putative (aluminum) resistance protein [Escherichia coli K12].
coverage: Archaea[3e-31] Bacteria[1e-132]
conserved domains: (Evalue, description)
	1e-78	COG0603, COG0603, Predicted PP-loop superfamily ATPase [General function prediction only].
	2e-29	pfam06508, ExsB, ExsB. This family includes putative transcriptional regulators from Bacteria and Archaea..
----------------------------------------------------
candidate #255:	b3982
likelihood ratios: Total 1.4e+08; Clust 13.7,6.2,5.2; BLAST 2.0,6.4,5.7; KEGG 3.8,3.9,3.2; ExprEco 5.0,6.1,3.0; ExprSce ,,; FusE2 ,,; FusE5 ,,; FusE10 ,,;
gene name: b3982	 (NP_418409)	gi: 16131812	length: 181aa
description: component in transcription antitermination [Escherichia coli K12].
coverage: Bacteria[1e-100] Eukaryota[4e-06]
conserved domains: (Evalue, description)
	1e-58	COG0250, NusG, Transcription antiterminator [Transcription].
	3e-29	smart00738, NGN, In Spt5p, this domain may confer affinity for Spt4p. It possesses a RNP-like fold. In Spt5p, this domain may confer affinity for Spt4p.Spt4p .
	5e-12	pfam02357, NusG, Transcription termination factor nusG..
----------------------------------------------------
candidate #256:	b3935
likelihood ratios: Total 1.4e+08; Clust 8.6,68.7,5.7; BLAST 1.6,5.8,15.8; KEGG 1.7,3.9,4.1; ExprEco 1.9,2.8,2.1; ExprSce ,,; FusE2 ,,; FusE5 ,,; FusE10 ,,;
gene name: b3935	 (NP_418370)	gi: 16131773	length: 732aa
description: primosomal protein N' (factor Y) directs replication fork assembly at D-loops, ATP-dependent [Escherichia coli K12].
coverage: Bacteria[0.0] Eukaryota[1e-07]
conserved domains: (Evalue, description)
	0.0	COG1198, PriA, Primosomal protein N' (replication factor Y) - superfamily II helicase [DNA replication, recombination, and repair].
	1e-17	cd00269, DEXHc, DEXH-box helicases. A diverse family of proteins involved in ATP-dependent DNA or RNA unwinding, needed in a variety of cellular processes. The name derives from the sequence of the Walker B motif (motif II). This domain contains the ATP-binding region..
	6e-15	cd00046, DEXDc, DEAD-like helicases superfamily. A diverse family of proteins involved in ATP-dependent RNA or DNA unwinding. This domain contains the ATP-binding region..
	1e-14	COG1197, Mfd, Transcription-repair coupling factor (superfamily II helicase) [DNA replication, recombination, and repair / Transcription].
	2e-13	COG1200, RecG, RecG-like helicase [DNA replication, recombination, and repair / Transcription].
	2e-12	smart00487, DEXDc, DEAD-like helicases superfamily; .
	3e-11	pfam00270, DEAD, DEAD/DEAH box helicase. Members of this family include the DEAD and DEAH box helicases. Helicases are involved in unwinding nucleic acids. The DEAD box helicases are involved in various aspects of RNA metabolism, including nuclear transcription, pre mRNA splicing, ribosome biogenesis, nucleocytoplasmic transport, translation, RNA decay and organellar gene expression..
----------------------------------------------------
candidate #257:	b3244
likelihood ratios: Total 1.4e+08; Clust 5.7,4.1,7.0; BLAST 3.6,4.1,8.7; KEGG 4.0,8.9,12.0; ExprEco 2.5,3.3,1.9; ExprSce ,,; FusE2 ,,; FusE5 ,,; FusE10 ,,;
gene name: b3244	 (NP_417711)	gi: 16131134	length: 481aa
description: suppresses inhibitory activity of CsrA [Escherichia coli K12].
coverage: Archaea[1e-58] Bacteria[0.0]
conserved domains: (Evalue, description)
	1e-123	COG0312, TldD, Predicted Zn-dependent proteases and their inactivated homologs [General function prediction only].
	2e-76	pfam01523, PmbA_TldD, Putative modulator of DNA gyrase. tldD and pmbA were found to suppress mutations in letD and inhibitor of DNA gyrase. Therefore it has been hypothesised that the TldD and PmbA proteins modulate the activity of DNA gyrase. It has also been suggested that PmbA may be involved in secretion..
----------------------------------------------------
candidate #258:	b0027
likelihood ratios: Total 1.4e+08; Clust 8.5,10.8,9.7; BLAST 1.6,5.0,4.9; KEGG 3.6,4.5,4.1; ExprEco 4.9,5.4,2.3; ExprSce ,,; FusE2 ,,; FusE5 ,,; FusE10 ,,;
gene name: b0027	 (NP_414568)	gi: 16128021	length: 164aa
description: prolipoprotein signal peptidase (SPase II) [Escherichia coli K12].
coverage: Bacteria[4e-91]
conserved domains: (Evalue, description)
	2e-41	pfam01252, Peptidase_A8, Signal peptidase (SPase) II..
	3e-38	COG0597, LspA, Lipoprotein signal peptidase [Cell envelope biogenesis, outer membrane / Intracellular trafficking and secretion].
----------------------------------------------------
candidate #259:	b4378
likelihood ratios: Total 1.3e+08; Clust 160.6,11.1,12.1; BLAST 5.8,2.1,2.5; KEGG 4.0,1.8,1.6; ExprEco 3.8,2.2,2.1; ExprSce ,,; FusE2 ,,; FusE5 ,,; FusE10 ,,;
gene name: b4378	 (YP_026291)	gi: 49176499	length: 211aa
description: putative hydrolase [Escherichia coli K12].
coverage: Archaea[2e-17] Bacteria[1e-117] Eukaryota[7e-23]
conserved domains: (Evalue, description)
	9e-65	COG0084, TatD, Mg-dependent DNase [DNA replication, recombination, and repair].
	2e-62	cd01310, TatD_DNAse, TatD like proteins; E.coli TatD is a cytoplasmic protein, shown to have magnesium dependent DNase activity..
	6e-52	pfam01026, TatD_DNase, TatD related DNase. This family of proteins are related to a large superfamily of metalloenzymes. TatD, a member of this family has been shown experimentally to be a DNase enzyme..
----------------------------------------------------
candidate #260:	b2594
likelihood ratios: Total 1.3e+08; Clust 6.3,9.6,5.7; BLAST 2.0,7.1,7.7; KEGG 2.6,4.0,3.2; ExprEco 4.1,9.2,2.9; ExprSce ,,; FusE2 ,,; FusE5 ,,; FusE10 ,,;
gene name: b2594	 (NP_417085)	gi: 16130515	length: 326aa
description: 23S rRNA pseudouridine synthase [Escherichia coli K12].
coverage: Archaea[7e-33] Bacteria[0.0] Eukaryota[1e-45]
conserved domains: (Evalue, description)
	6e-81	COG0564, RluA, Pseudouridylate synthases, 23S RNA-specific [Translation, ribosomal structure and biogenesis].
	1e-40	pfam00849, PseudoU_synth_2, RNA pseudouridylate synthase. Members of this family are involved in modifying bases in RNA molecules. They carry out the conversion of uracil bases to pseudouridine. This family includes RluD, a pseudouridylate synthase that converts specific uracils to pseudouridine in 23S rRNA. RluA from E. coli converts bases in both rRNA and tRNA..
	5e-11	cd00165, S4, S4/Hsp/ tRNA synthetase RNA-binding domain; The domain surface is populated by conserved, charged residues that define a likely RNA-binding site; Found in stress proteins, ribosomal proteins and tRNA synthetases; This may imply a hitherto unrecognized functional similarity between these three protein classes..
----------------------------------------------------
candidate #261:	b2619
likelihood ratios: Total 1.3e+08; Clust 4.3,5.4,2.6; BLAST 10.1,5.9,7.2; KEGG 8.7,3.4,3.4; ExprEco 5.8,3.4,2.5; ExprSce ,,; FusE2 ,,; FusE5 ,,; FusE10 ,,;
gene name: b2619	 (NP_417109)	gi: 16130538	length: 158aa
description: hypothetical protein b2619 [Escherichia coli K12].
coverage: Bacteria[2e-84] Eukaryota[6e-15]
conserved domains: (Evalue, description)
	3e-64	pfam03654, ARPF, Aromatic-Rich Protein Family. This family may be related to polyketide synthases (pfam03364)..
	2e-57	COG2867, COG2867, Oligoketide cyclase/lipid transport protein [Lipid metabolism].
----------------------------------------------------
candidate #262:	b0782
likelihood ratios: Total 1.3e+08; Clust 4.0,3.3,3.3; BLAST 7.9,3.0,4.5; KEGG 10.4,6.0,4.6; ExprEco 7.3,3.7,3.7; ExprSce ,,; FusE2 ,,; FusE5 ,,; FusE10 ,,;
gene name: b0782	 (NP_415303)	gi: 16128750	length: 170aa
description: molybdopterin biosynthesis protein B [Escherichia coli K12].
coverage: Archaea[3e-28] Bacteria[1e-92] Eukaryota[1e-13]
conserved domains: (Evalue, description)
	5e-23	pfam00994, MoCF_biosynth, Probable molybdopterin binding domain. This domain is found a variety of proteins involved in biosynthesis of molybdopterin cofactor. The domain is presumed to bind molybdopterin. The structure of this domain is known, and it forms an alpha/beta structure. In the known structure of Gephyrin this domain mediates trimerisation..
----------------------------------------------------
candidate #263:	b4258
likelihood ratios: Total 1.2e+08; Clust 5.3,8.7,27.8; BLAST 2.8,7.5,9.3; KEGG 1.0,1.0,1.1; ExprEco 20.7,3.5,5.7; ExprSce ,,; FusE2 ,,; FusE5 ,,; FusE10 ,,;
gene name: b4258	 (NP_418679)	gi: 16132080	length: 951aa
description: valine tRNA synthetase [Escherichia coli K12].
coverage: Archaea[8e-96] Bacteria[0.0] Eukaryota[0.0]
conserved domains: (Evalue, description)
	0.0	COG0525, ValS, Valyl-tRNA synthetase [Translation, ribosomal structure and biogenesis].
	0.0	pfam00133, tRNA-synt_1, tRNA synthetases class I (I, L, M and V). Other tRNA synthetase sub-families are too dissimilar to be included..
	0.0	cd00817, ValRS_core, This is the catalytic core domain of valine amino-acyl tRNA synthetases (ValRS) . This enzyme is a monomer, which aminoacylates the 2'-OH of the nucleotide at the 3' of the appropriate tRNA. The core domain is based on the Rossman fold and is responsible for the ATP-dependent formation of the enzyme bound aminoacyl-adenylate. It contains the characteristic class I HIGH and KMSKS motifs, which are involved in ATP binding. ValRS has an insertion in the core domain, which is subject to both deletions and rearrangements. This editing region hydrolyzes mischarged cognate tRNAs and thus prevents the incorporation of chemically similar amino acids..
	3e-94	cd00668, Ile_Leu_Val_MetRS_core, This is the catalytic core domain of isoleucyl, leucyl, valyl and methioninyl tRNA synthetases. These class I enzymes are all monomers. However, in some species, MetRS functions as a homodimer, as a result of an additional C-terminal domain. These enzymes aminoacylate the 2'-OH of the nucleotide at the 3' of the appropriate tRNA. The core domain is based on the Rossman fold and is responsible for the ATP-dependent formation of the enzyme bound aminoacyl-adenylate. It contains the characteristic class I HIGH and KMSKS motifs, which are involved in ATP binding. Enzymes in this subfamily share an insertion in the core domain, which is subject to both deletions and rearrangements. This editing region hydrolyzes mischarged cognate tRNAs and thus prevents the incorporation of chemically similar amino acids. MetRS has a significantly shorter insertion, which lacks the editing function..
	3e-92	COG0060, IleS, Isoleucyl-tRNA synthetase [Translation, ribosomal structure and biogenesis].
	3e-61	COG0495, LeuS, Leucyl-tRNA synthetase [Translation, ribosomal structure and biogenesis].
	1e-55	cd00818, IleRS_core, This is the catalytic core domain of isoleucine amino-acyl tRNA synthetases (IleRS) . This class I enzyme is a monomer, which aminoacylates the 2'-OH of the nucleotide at the 3' of the appropriate tRNA. The core domain is based on the Rossman fold and is responsible for the ATP-dependent formation of the enzyme bound aminoacyl-adenylate. It contains the characteristic class I HIGH and KMSKS motifs, which are involved in ATP binding. IleRS has an insertion in the core domain, which is subject to both deletions and rearrangements. This editing region hydrolyzes mischarged cognate tRNAs and thus prevents the incorporation of chemically similar amino acids..
	2e-27	cd00812, LeuRS_core, This is the catalytic core domain of leucyl tRNA synthetase (LeuRS). This class I enzyme is a monomer, which aminoacylates the 2'-OH of the nucleotide at the 3' of the appropriate tRNA. The core domain is based on the Rossman fold and is responsible for the ATP-dependent formation of the enzyme bound aminoacyl-adenylate. It contains the characteristic class I HIGH and KMSKS motifs, which are involved in ATP binding. In Aquifex aeolicus, the gene encoding LeuRS is split in two, just before the KMSKS motif. Consequently, LeuRS is a heterodimer, which likely superimposes with the LeuRS monomer found in most other organisms. LeuRS has an insertion in the core domain, which is subject to both deletions and rearrangements and thus differs between prokaryotic LeuRS and archaeal/eukaryotic LeuRS. This editing region hydrolyzes mischarged cognate tRNAs and thus prevents the incorporation of chemically similar amino acids..
	2e-24	cd00815, LeuRS_core_bact, This is the catalytic core domain of the bacterial subfamily of leucyl tRNA synthetase (LeuRS). This class I enzyme is a monomer, which aminoacylates the 2'-OH of the nucleotide at the 3' of the appropriate tRNA. The core domain is based on the Rossman fold and is responsible for the ATP-dependent formation of the enzyme bound aminoacyl-adenylate. It contains the characteristic class I HIGH and KMSKS motifs, which are involved in ATP binding. In Aquifex aeolicus, the gene encoding LeuRS is split in two, just before the KMSKS motif. Consequently, LeuRS is a heterodimer, which likely superimposes with the LeuRS monomer found in most other organisms. LeuRS has an insertion in the core domain, which is subject to both deletions and rearrangements and thus differs between prokaryotic LeuRS and archaeal/eukaryotic LeuRS. This editing region hydrolyzes mischarged cognate tRNAs and thus prevents the incorporation of chemically similar amino acids..
	2e-22	COG0143, MetG, Methionyl-tRNA synthetase [Translation, ribosomal structure and biogenesis].
	2e-17	cd00802, class_I_aaRS_core, Class I amino acyl-tRNA synthetase (aaRS) catalytic core domain. These enzymes are mostly monomers, which aminoacylate the 2'-OH of the nucleotide at the 3' of the appropriate tRNA. The core domain is based on the Rossman fold and is responsible for the ATP-dependent formation of the enzyme bound aminoacyl-adenylate. It contains the characteristic class I HIGH and KMSKS motifs, which are involved in ATP binding..
	1e-16	cd00816, LeuRS_core_euk_arch, This is the catalytic core domain of archaeal/eukaryotic leucyl tRNA synthetase (LeuRS). This class I enzyme is a monomer, which aminoacylates the 2'-OH of the nucleotide at the 3' of the appropriate tRNA. The core domain is based on the Rossman fold and is responsible for the ATP-dependent formation of the enzyme bound aminoacyl-adenylate. It contains the characteristic class I HIGH and KMSKS motifs, which are involved in ATP binding. LeuRS has an insertion in the core domain, which is subject to both deletions and rearrangements and thus differs between prokaryotic LeuRS and archaeal/eukaryotic LeuRS. This editing region hydrolyzes mischarged cognate tRNAs and thus prevents the incorporation of chemically similar amino acids..
	4e-11	cd00814, MetRS_core, This is the catalytic core domain of methionine tRNA synthetase (MetRS). This class I enzyme aminoacylates the 2'-OH of the nucleotide at the 3' of the appropriate tRNA. MetRS, which consists of the core domain and a anti-codon binding domain functions as a monomer. However, in some species, the anti-codon binding domain is followed by an EMAP domain. In this case, MetRS functions as a homodimer. The core domain is based on the Rossman fold and is responsible for the ATP-dependent formation of the enzyme bound aminoacyl-adenylate. It contains the characteristic class I HIGH and KMSKS motifs, which are involved in ATP binding. As a result of a deletion event, MetRS has a significantly shorter core domain insertion that IleRS, ValRS, and LeuR. Consequently, the MetRS insertion lacks the editing function..
----------------------------------------------------
candidate #264:	b2340
likelihood ratios: Total 1.2e+08; Clust 5.3,3.7,4.6; BLAST 35.8,2.1,2.8; KEGG 1.6,4.1,2.6; ExprEco 21.6,3.3,4.9; ExprSce ,,; FusE2 ,,; FusE5 ,,; FusE10 ,,;
gene name: b2340	 (NP_416842)	gi: 16130273	length: 161aa
description: phosphohistidine phosphatase [Escherichia coli K12].
coverage: Archaea[1e-06] Bacteria[1e-87]
conserved domains: (Evalue, description)
	2e-42	COG2062, SixA, Phosphohistidine phosphatase SixA [Signal transduction mechanisms].
----------------------------------------------------
candidate #265:	b1318
likelihood ratios: Total 1.2e+08; Clust 3.6,1.9,1.6; BLAST 6.5,14.2,40.0; KEGG 8.0,14.1,24.4; ExprEco 1.0,1.0,1.0; ExprSce ,,; FusE2 ,,; FusE5 ,,; FusE10 ,,;
gene name: b1318	 (NP_415834)	gi: 16129279	length: 322aa
description: putative ATP-binding component of a transport system [Escherichia coli K12].
coverage: Archaea[2e-90] Bacteria[1e-180] Eukaryota[1e-52]
conserved domains: (Evalue, description)
	1e-119	COG3839, MalK, ABC-type sugar transport systems, ATPase components [Carbohydrate transport and metabolism].
	7e-95	COG3842, PotA, ABC-type spermidine/putrescine transport systems, ATPase components [Amino acid transport and metabolism].
	2e-66	COG1118, CysA, ABC-type sulfate/molybdate transport systems, ATPase component [Inorganic ion transport and metabolism].
	6e-64	COG1125, OpuBA, ABC-type proline/glycine betaine transport systems, ATPase components [Amino acid transport and metabolism].
	2e-59	COG1116, TauB, ABC-type nitrate/sulfonate/bicarbonate transport system, ATPase component [Inorganic ion transport and metabolism].
	2e-55	cd00267, ABC_ATPase, ABC (ATP-binding cassette) transporter nucleotide-binding domain; ABC transporters are a large family of proteins involved in the transport of a wide variety of different compounds, like sugars, ions, peptides and more complex organic molecules. The nucleotide binding domain shows the highest similarity between all members of the family. ABC transporters are a subset of nucleotide hydrolases that contain a signature motif, Q-loop, and H-loop/switch region in addition to the Walker A motif/P-loop andWalker B motif commonly found in a number of ATP- and GTP-binding and hydrolyzing proteins..
	2e-54	COG4175, ProV, ABC-type proline/glycine betaine transport system, ATPase component [Amino acid transport and metabolism].
	1e-48	COG1126, GlnQ, ABC-type polar amino acid transport system, ATPase component [Amino acid transport and metabolism].
	4e-48	COG1131, CcmA, ABC-type multidrug transport system, ATPase component [Defense mechanisms].
	3e-47	COG1136, SalX, ABC-type antimicrobial peptide transport system, ATPase component [Defense mechanisms].
	4e-46	COG3840, ThiQ, ABC-type thiamine transport system, ATPase component [Coenzyme metabolism].
	7e-44	COG4608, AppF, ABC-type oligopeptide transport system, ATPase component [Amino acid transport and metabolism].
	1e-43	COG1135, AbcC, ABC-type metal ion transport system, ATPase component [Inorganic ion transport and metabolism].
	2e-43	COG1123, COG1123, ATPase components of various ABC-type transport systems, contain duplicated ATPase [General function prediction only].
	2e-43	COG1122, CbiO, ABC-type cobalt transport system, ATPase component [Inorganic ion transport and metabolism].
	7e-42	COG4148, ModC, ABC-type molybdate transport system, ATPase component [Inorganic ion transport and metabolism].
	8e-42	COG4525, TauB, ABC-type taurine transport system, ATPase component [Inorganic ion transport and metabolism].
	2e-40	pfam00005, ABC_tran, ABC transporter. ABC transporters for a large family of proteins responsible for translocation of a variety of compounds across biological membranes. ABC transporters are the largest family of proteins in many completely sequenced bacteria. ABC transporters are composed of two copies of this domain and two copies of a transmembrane domain pfam00664. These four domains may belong to a single polypeptide, or belong in different polypeptide chains..
	4e-39	COG1120, FepC, ABC-type cobalamin/Fe3+-siderophores transport systems, ATPase components [Inorganic ion transport and metabolism / Coenzyme metabolism].
	6e-39	COG2884, FtsE, Predicted ATPase involved in cell division [Cell division and chromosome partitioning].
	9e-39	COG1124, DppF, ABC-type dipeptide/oligopeptide/nickel transport system, ATPase component [Amino acid transport and metabolism / Inorganic ion transport and metabolism].
	4e-38	COG1117, PstB, ABC-type phosphate transport system, ATPase component [Inorganic ion transport and metabolism].
	5e-38	COG3638, COG3638, ABC-type phosphate/phosphonate transport system, ATPase component [Inorganic ion transport and metabolism].
	6e-36	COG1127, Ttg2A, ABC-type transport system involved in resistance to organic solvents, ATPase component [Secondary metabolites biosynthesis, transport, and catabolism].
	2e-35	COG0444, DppD, ABC-type dipeptide/oligopeptide/nickel transport system, ATPase component [Amino acid transport and metabolism / Inorganic ion transport and metabolism].
	2e-34	COG2274, SunT, ABC-type bacteriocin/lantibiotic exporters, contain an N-terminal double-glycine peptidase domain [Defense mechanisms].
	3e-33	COG1129, MglA, ABC-type sugar transport system, ATPase component [Carbohydrate transport and metabolism].
	3e-32	COG4555, NatA, ABC-type Na+ transport system, ATPase component [Energy production and conversion / Inorganic ion transport and metabolism].
	3e-32	COG4988, CydD, ABC-type transport system involved in cytochrome bd biosynthesis, ATPase and permease components [Energy production and conversion / Posttranslational modification, protein turnover, chaperones].
	3e-32	COG1121, ZnuC, ABC-type Mn/Zn transport systems, ATPase component [Inorganic ion transport and metabolism].
	3e-31	COG4181, COG4181, Predicted ABC-type transport system involved in lysophospholipase L1 biosynthesis, ATPase component [Secondary metabolites biosynthesis, transport, and catabolism].
	4e-31	COG4136, COG4136, ABC-type uncharacterized transport system, ATPase component [General function prediction only].
	5e-31	COG0411, LivG, ABC-type branched-chain amino acid transport systems, ATPase component [Amino acid transport and metabolism].
	4e-30	COG0410, LivF, ABC-type branched-chain amino acid transport systems, ATPase component [Amino acid transport and metabolism].
	4e-29	COG4598, HisP, ABC-type histidine transport system, ATPase component [Amino acid transport and metabolism].
	1e-28	COG4161, ArtP, ABC-type arginine transport system, ATPase component [Amino acid transport and metabolism].
	4e-28	COG1132, MdlB, ABC-type multidrug transport system, ATPase and permease components [Defense mechanisms].
	1e-27	COG4172, COG4172, ABC-type uncharacterized transport system, duplicated ATPase component [General function prediction only].
	2e-26	COG4604, CeuD, ABC-type enterochelin transport system, ATPase component [Inorganic ion transport and metabolism].
	2e-26	COG4167, SapF, ABC-type antimicrobial peptide transport system, ATPase component [Defense mechanisms].
	2e-26	COG3845, COG3845, ABC-type uncharacterized transport systems, ATPase components [General function prediction only].
	4e-25	COG1101, PhnK, ABC-type uncharacterized transport system, ATPase component [General function prediction only].
	6e-25	COG1137, YhbG, ABC-type (unclassified) transport system, ATPase component [General function prediction only].
	2e-24	COG4987, CydC, ABC-type transport system involved in cytochrome bd biosynthesis, fused ATPase and permease components [Energy production and conversion / Posttranslational modification, protein turnover, chaperones].
	2e-23	COG4586, COG4586, ABC-type uncharacterized transport system, ATPase component [General function prediction only].
	9e-23	COG4133, CcmA, ABC-type transport system involved in cytochrome c biogenesis, ATPase component [Posttranslational modification, protein turnover, chaperones].
	2e-22	COG1134, TagH, ABC-type polysaccharide/polyol phosphate transport system, ATPase component [Carbohydrate transport and metabolism / Cell envelope biogenesis, outer membrane].
	2e-22	COG4619, COG4619, ABC-type uncharacterized transport system, ATPase component [General function prediction only].
	1e-21	COG0488, Uup, ATPase components of ABC transporters with duplicated ATPase domains [General function prediction only].
	2e-21	COG4152, COG4152, ABC-type uncharacterized transport system, ATPase component [General function prediction only].
	4e-21	COG1119, ModF, ABC-type molybdenum transport system, ATPase component/photorepair protein PhrA [Inorganic ion transport and metabolism].
	4e-21	COG4618, ArpD, ABC-type protease/lipase transport system, ATPase and permease components [General function prediction only].
	6e-20	COG4559, COG4559, ABC-type hemin transport system, ATPase component [Inorganic ion transport and metabolism].
	5e-18	COG5265, ATM1, ABC-type transport system involved in Fe-S cluster assembly, permease and ATPase components [Posttranslational modification, protein turnover, chaperones].
	2e-16	COG0396, SufC, ABC-type transport system involved in Fe-S cluster assembly, ATPase component [Posttranslational modification, protein turnover, chaperones].
	2e-15	COG4778, PhnL, ABC-type phosphonate transport system, ATPase component [Inorganic ion transport and metabolism].
	3e-15	COG4615, PvdE, ABC-type siderophore export system, fused ATPase and permease components [Secondary metabolites biosynthesis, transport, and catabolism / Inorganic ion transport and metabolism].
	3e-15	COG4674, COG4674, Uncharacterized ABC-type transport system, ATPase component [General function prediction only].
	4e-15	COG1245, COG1245, Predicted ATPase, RNase L inhibitor (RLI) homolog [General function prediction only].
	1e-14	COG4138, BtuD, ABC-type cobalamin transport system, ATPase component [Coenzyme metabolism].
	7e-14	COG2401, COG2401, ABC-type ATPase fused to a predicted acetyltransferase domain [General function prediction only].
	2e-13	COG4107, PhnK, ABC-type phosphonate transport system, ATPase component [Inorganic ion transport and metabolism].
	7e-13	COG4178, COG4178, ABC-type uncharacterized transport system, permease and ATPase components [General function prediction only].
----------------------------------------------------
candidate #266:	b3165
likelihood ratios: Total 1.2e+08; Clust 4.4,9.7,5.8; BLAST 4.1,8.3,2.7; KEGG 2.7,3.2,2.1; ExprEco 6.8,12.4,3.2; ExprSce ,,; FusE2 ,,; FusE5 ,,; FusE10 ,,;
gene name: b3165	 (NP_417634)	gi: 16131057	length: 89aa
description: 30S ribosomal subunit protein S15 [Escherichia coli K12].
coverage: Bacteria[2e-43] Eukaryota[8e-13]
conserved domains: (Evalue, description)
	2e-22	pfam00312, Ribosomal_S15, Ribosomal protein S15..
----------------------------------------------------
candidate #267:	b3169
likelihood ratios: Total 1.2e+08; Clust 6.2,8.8,5.8; BLAST 2.1,8.3,7.1; KEGG 4.5,3.9,3.1; ExprEco 4.6,4.3,2.7; ExprSce ,,; FusE2 ,,; FusE5 ,,; FusE10 ,,;
gene name: b3169	 (NP_417638)	gi: 16131061	length: 495aa
description: transcription pausing; L factor [Escherichia coli K12].
coverage: Bacteria[0.0] Eukaryota[3e-36]
conserved domains: (Evalue, description)
	4e-51	COG0195, NusA, Transcription elongation factor [Transcription].
----------------------------------------------------
candidate #268:	b0965
likelihood ratios: Total 1.1e+08; Clust 2.4,2.7,2.7; BLAST 12.1,16.4,14.9; KEGG 9.6,3.2,10.8; ExprEco 2.3,1.5,1.9; ExprSce ,,; FusE2 ,,; FusE5 ,,; FusE10 ,,;
gene name: b0965	 (NP_415485)	gi: 49176064	length: 164aa
description: protein (unknown function) [Escherichia coli K12].
coverage: Archaea[8e-24] Bacteria[2e-87] Eukaryota[7e-06]
conserved domains: (Evalue, description)
	6e-55	COG1832, COG1832, Predicted CoA-binding protein [General function prediction only].
	1e-20	pfam02629, CoA_binding, CoA binding domain. This domain has a Rossmann fold and is found in a number of proteins including succinyl CoA synthetases, malate and ATP-citrate ligases..
----------------------------------------------------
candidate #269:	b3781
likelihood ratios: Total 1.1e+08; Clust 11.3,10.5,23.2; BLAST 14.1,16.8,3.1; KEGG 1.1,1.5,1.2; ExprEco 7.3,2.2,1.7; ExprSce ,,; FusE2 ,,; FusE5 ,,; FusE10 ,,;
gene name: b3781	 (NP_418228)	gi: 16131637	length: 127aa
description: thioredoxin 1 [Escherichia coli K12].
coverage: Archaea[2e-24] Bacteria[1e-68] Eukaryota[3e-46]
conserved domains: (Evalue, description)
	3e-33	pfam00085, Thioredoxin, Thioredoxin. Thioredoxins are small enzymes that participate in redox reactions, via the reversible oxidation of an active centre disulfide bond. Some members with only the active site are not separated from the noise..
	2e-22	COG3118, COG3118, Thioredoxin domain-containing protein [Posttranslational modification, protein turnover, chaperones].
	7e-15	COG0526, TrxA, Thiol-disulfide isomerase and thioredoxins [Posttranslational modification, protein turnover, chaperones / Energy production and conversion].
----------------------------------------------------
candidate #270:	b0472
likelihood ratios: Total 1.1e+08; Clust 13.7,15.0,6.1; BLAST 2.6,10.9,6.5; KEGG 3.0,5.9,3.7; ExprEco 1.7,2.1,2.2; ExprSce ,,; FusE2 ,,; FusE5 ,,; FusE10 ,,;
gene name: b0472	 (NP_415005)	gi: 16128456	length: 201aa
description: putative recombination protein, gap repair [Escherichia coli K12].
coverage: Bacteria[1e-112] Eukaryota[7e-36]
conserved domains: (Evalue, description)
	1e-84	COG0353, RecR, Recombinational DNA repair protein (RecF pathway) [DNA replication, recombination, and repair].
	2e-18	cd00188, TOPRIM, topoisomerase/primase domain, a nucleotidyl transferase/hydrolase domain; found in topoisomerases, DnaG-type primases, OLD family nucleases and RecR proteins.
	2e-14	pfam01751, Toprim, Toprim domain. This is a conserved region from DNA primase. This corresponds to the Toprim domain common to DnaG primases, topoisomerases, OLD family nucleases and RecR proteins. Both DnaG motifs IV and V are present in the alignment, the DxD (V) motif may be involved in Mg2+ binding and mutations to the conserved glutamate (IV) completely abolish DnaG type primase activity. DNA primase EC:2.7.7.6 is a nucleotidyltransferase it synthesises the oligoribonucleotide primers required for DNA replication on the lagging strand of the replication fork; it can also prime the leading stand and has been implicated in cell division. This family also includes the atypical archaeal A subunit from type II DNA topoisomerases. Type II DNA topoisomerases catalyse the relaxation of DNA supercoiling by causing transient double strand breaks..
	2e-12	smart00493, TOPRIM, topoisomerases, DnaG-type primases, OLD family nucleases and RecR proteins .
	2e-11	pfam02132, RecR, RecR protein..
----------------------------------------------------
candidate #271:	b2946
likelihood ratios: Total 1.1e+08; Clust 7.8,9.9,5.1; BLAST 1.6,7.5,7.7; KEGG 2.3,3.7,4.4; ExprEco 3.4,5.2,4.5; ExprSce ,,; FusE2 ,,; FusE5 ,,; FusE10 ,,;
gene name: b2946	 (NP_417421)	gi: 49176287	length: 252aa
description: hypothetical protein b2946 [Escherichia coli K12].
coverage: Bacteria[1e-141] Eukaryota[4e-09]
conserved domains: (Evalue, description)
	8e-77	COG1385, COG1385, Uncharacterized protein conserved in bacteria [Function unknown].
	5e-26	pfam04452, DUF558, Protein of unknown function (DUF558). Bacterial protein of unknown function, occasionally found adjacent to the diacylglycerol kinase catalytic domain DAGKc (pfam00781)..
----------------------------------------------------
candidate #272:	b3704
likelihood ratios: Total 1.1e+08; Clust 2.5,2.5,2.7; BLAST 1.4,2.6,2.3; KEGG 4.7,228.9,2.3; ExprEco 6.3,11.1,4.6; ExprSce ,,; FusE2 ,,; FusE5 ,,; FusE10 ,,;
gene name: b3704	 (NP_418159)	gi: 16131572	length: 119aa
description: RNase P, protein component; protein C5 [Escherichia coli K12].
coverage: Bacteria[6e-62]
conserved domains: (Evalue, description)
	4e-31	pfam00825, Ribonuclease_P, Ribonuclease P..
	1e-24	COG0594, RnpA, RNase P protein component [Translation, ribosomal structure and biogenesis].
----------------------------------------------------
candidate #273:	b0892
likelihood ratios: Total 9.6e+07; Clust 10.5,10.4,5.9; BLAST 4.9,43.3,5.9; KEGG 2.4,7.8,2.8; ExprEco 1.0,1.3,1.7; ExprSce ,,; FusE2 ,,; FusE5 ,,; FusE10 ,,;
gene name: b0892	 (NP_415412)	gi: 16128859	length: 447aa
description: putative polynucleotide enzyme [Escherichia coli K12].
coverage: Archaea[3e-08] Bacteria[0.0] Eukaryota[5e-91]
conserved domains: (Evalue, description)
	0.0	COG2256, MGS1, ATPase related to the helicase subunit of the Holliday junction resolvase [DNA replication, recombination, and repair].
	1e-17	COG2812, DnaX, DNA polymerase III, gamma/tau subunits [DNA replication, recombination, and repair].
	4e-17	pfam00004, AAA, ATPase family associated with various cellular activities (AAA). AAA family proteins often perform chaperone-like functions that assist in the assembly, operation, or disassembly of protein complexes..
	2e-15	COG2255, RuvB, Holliday junction resolvasome, helicase subunit [DNA replication, recombination, and repair].
----------------------------------------------------
candidate #274:	b3635
likelihood ratios: Total 9.4e+07; Clust 15.2,16.4,4.8; BLAST 1.5,7.5,2.5; KEGG 2.6,8.8,7.5; ExprEco 3.5,2.4,1.9; ExprSce ,,; FusE2 ,,; FusE5 ,,; FusE10 ,,;
gene name: b3635	 (NP_418092)	gi: 16131506	length: 269aa
description: formamidopyrimidine DNA glycosylase [Escherichia coli K12].
coverage: Archaea[3e-19] Bacteria[1e-156] Eukaryota[1e-20]
conserved domains: (Evalue, description)
	1e-107	COG0266, Nei, Formamidopyrimidine-DNA glycosylase [DNA replication, recombination, and repair].
	8e-35	pfam01149, Fapy_DNA_glyco, Formamidopyrimidine-DNA glycosylase N-terminal domain. Formamidopyrimidine-DNA glycosylase (Fpg) is a DNA repair enzyme that excises oxidised purines from damaged DNA. This family is the N-terminal domain contains eight beta-strands, forming a beta-sandwich with two alpha-helices parallel to its edges..
	7e-32	pfam06831, H2TH, Formamidopyrimidine-DNA glycosylase H2TH domain. Formamidopyrimidine-DNA glycosylase (Fpg) is a DNA repair enzyme that excises oxidised purines from damaged DNA. This family is the central domain containing the DNA-binding helix-two turn-helix domain..
----------------------------------------------------
candidate #275:	b1013
likelihood ratios: Total 9.4e+07; Clust 3.4,2.5,2.3; BLAST 127.6,2.8,4.4; KEGG 41.1,3.3,3.7; ExprEco 2.2,1.6,1.7; ExprSce ,,; FusE2 ,,; FusE5 ,,; FusE10 ,,;
gene name: b1013	 (NP_415533)	gi: 16128979	length: 212aa
description: hypothetical transcriptional regulator [Escherichia coli K12].
coverage: Archaea[5e-06] Bacteria[1e-115]
conserved domains: (Evalue, description)
	2e-12	COG1309, AcrR, Transcriptional regulator [Transcription].
----------------------------------------------------
candidate #276:	b1280
likelihood ratios: Total 9.0e+07; Clust 5.6,106.9,6.0; BLAST 1.6,2.8,11.2; KEGG 1.8,3.1,3.0; ExprEco 4.5,2.2,3.0; ExprSce ,,; FusE2 ,,; FusE5 ,,; FusE10 ,,;
gene name: b1280	 (NP_415796)	gi: 16129241	length: 389aa
description: putative heat shock protein [Escherichia coli K12].
coverage: Archaea[2e-08] Bacteria[0.0] Eukaryota[1e-05]
conserved domains: (Evalue, description)
	1e-175	COG2956, COG2956, Predicted N-acetylglucosaminyl transferase [Carbohydrate transport and metabolism].
----------------------------------------------------
candidate #277:	b2955
likelihood ratios: Total 8.9e+07; Clust 8.7,7.9,6.5; BLAST 1.7,12.2,6.2; KEGG 2.2,4.6,3.1; ExprEco 4.1,3.2,3.8; ExprSce ,,; FusE2 ,,; FusE5 ,,; FusE10 ,,;
gene name: b2955	 (NP_417430)	gi: 16130856	length: 378aa
description: putative oxidase [Escherichia coli K12].
coverage: Bacteria[0.0] Eukaryota[1e-44]
conserved domains: (Evalue, description)
	1e-118	COG0635, HemN, Coproporphyrinogen III oxidase and related Fe-S oxidoreductases [Coenzyme metabolism].
	2e-42	smart00729, Elp3, Elongator protein 3, MiaB family, Radical SAM; This superfamily contains MoaA, NifB, PqqE, coproporphyrinogen III oxidase, biotin synthase and MiaB families, and includes a representative in the eukaryotic elongator subunit, Elp-3. Some members of the family are methyltransferases. .
	6e-20	pfam04055, Radical_SAM, Radical SAM superfamily..
	9e-14	pfam06969, HemN_C, HemN C-terminal region. Members of this family are all oxygen-independent coproporphyrinogen-III oxidases (HemN). This enzyme catalyses the oxygen-independent conversion of coproporphyrinogen-III to protoporphyrinogen-IX, one of the last steps in haem biosynthesis. The function of this domain is unclear, but comparison to other proteins containing a radical SAM domain (pfam04055) suggest it may be a substrate binding domain..
----------------------------------------------------
candidate #278:	b3813
likelihood ratios: Total 8.7e+07; Clust 18.8,16.9,21.7; BLAST 1.5,6.9,5.3; KEGG 1.9,4.1,2.8; ExprEco 1.6,2.8,2.3; ExprSce ,,; FusE2 ,,; FusE5 ,,; FusE10 ,,;
gene name: b3813	 (NP_418258)	gi: 16131665	length: 720aa
description: DNA-dependent ATPase I and helicase II [Escherichia coli K12].
coverage: Archaea[7e-54] Bacteria[0.0] Eukaryota[4e-82]
conserved domains: (Evalue, description)
	0.0	COG0210, UvrD, Superfamily I DNA and RNA helicases [DNA replication, recombination, and repair].
	1e-147	pfam00580, UvrD-helicase, UvrD/REP helicase. The Rep family helicases are composed of four structural domains. The Rep family function as dimers. REP helicases catalyse ATP dependent unwinding of double stranded DNA to single stranded DNA. Some members have large insertions near to the carboxy-terminus relative to other members of the family..
	2e-42	COG1074, RecB, ATP-dependent exoDNAse (exonuclease V) beta subunit (contains helicase and exonuclease domains) [DNA replication, recombination, and repair].
----------------------------------------------------
candidate #279:	b3309
likelihood ratios: Total 8.7e+07; Clust 24.5,5.3,4.0; BLAST 2.5,7.0,3.6; KEGG 3.2,5.3,2.8; ExprEco 4.5,4.6,2.8; ExprSce ,,; FusE2 ,,; FusE5 ,,; FusE10 ,,;
gene name: b3309	 (NP_417768)	gi: 16131188	length: 104aa
description: 50S ribosomal subunit protein L24 [Escherichia coli K12].
coverage: Bacteria[1e-51] Eukaryota[1e-13]
conserved domains: (Evalue, description)
	3e-18	COG0198, RplX, Ribosomal protein L24 [Translation, ribosomal structure and biogenesis].
----------------------------------------------------
candidate #280:	b3463
likelihood ratios: Total 8.2e+07; Clust 4.1,3.7,4.1; BLAST 1.8,20.9,3.2; KEGG 3.8,3.6,5.5; ExprEco 10.8,3.5,4.0; ExprSce ,,; FusE2 ,,; FusE5 ,,; FusE10 ,,;
gene name: b3463	 (NP_417920)	gi: 16131335	length: 222aa
description: ATP-binding component of a membrane-associated complex involved in cell division [Escherichia coli K12].
coverage: Archaea[9e-40] Bacteria[1e-123] Eukaryota[8e-36]
conserved domains: (Evalue, description)
	2e-98	COG2884, FtsE, Predicted ATPase involved in cell division [Cell division and chromosome partitioning].
	9e-62	COG1135, AbcC, ABC-type metal ion transport system, ATPase component [Inorganic ion transport and metabolism].
	8e-59	COG1136, SalX, ABC-type antimicrobial peptide transport system, ATPase component [Defense mechanisms].
	2e-51	cd00267, ABC_ATPase, ABC (ATP-binding cassette) transporter nucleotide-binding domain; ABC transporters are a large family of proteins involved in the transport of a wide variety of different compounds, like sugars, ions, peptides and more complex organic molecules. The nucleotide binding domain shows the highest similarity between all members of the family. ABC transporters are a subset of nucleotide hydrolases that contain a signature motif, Q-loop, and H-loop/switch region in addition to the Walker A motif/P-loop andWalker B motif commonly found in a number of ATP- and GTP-binding and hydrolyzing proteins..
	7e-49	COG3638, COG3638, ABC-type phosphate/phosphonate transport system, ATPase component [Inorganic ion transport and metabolism].
	4e-48	COG1126, GlnQ, ABC-type polar amino acid transport system, ATPase component [Amino acid transport and metabolism].
	6e-46	COG4608, AppF, ABC-type oligopeptide transport system, ATPase component [Amino acid transport and metabolism].
	9e-46	COG3842, PotA, ABC-type spermidine/putrescine transport systems, ATPase components [Amino acid transport and metabolism].
	1e-45	COG1116, TauB, ABC-type nitrate/sulfonate/bicarbonate transport system, ATPase component [Inorganic ion transport and metabolism].
	2e-45	pfam00005, ABC_tran, ABC transporter. ABC transporters for a large family of proteins responsible for translocation of a variety of compounds across biological membranes. ABC transporters are the largest family of proteins in many completely sequenced bacteria. ABC transporters are composed of two copies of this domain and two copies of a transmembrane domain pfam00664. These four domains may belong to a single polypeptide, or belong in different polypeptide chains..
	2e-45	COG3839, MalK, ABC-type sugar transport systems, ATPase components [Carbohydrate transport and metabolism].
	7e-44	COG1122, CbiO, ABC-type cobalt transport system, ATPase component [Inorganic ion transport and metabolism].
	1e-43	COG1131, CcmA, ABC-type multidrug transport system, ATPase component [Defense mechanisms].
	4e-42	COG1125, OpuBA, ABC-type proline/glycine betaine transport systems, ATPase components [Amino acid transport and metabolism].
	6e-42	COG4181, COG4181, Predicted ABC-type transport system involved in lysophospholipase L1 biosynthesis, ATPase component [Secondary metabolites biosynthesis, transport, and catabolism].
	5e-41	COG1127, Ttg2A, ABC-type transport system involved in resistance to organic solvents, ATPase component [Secondary metabolites biosynthesis, transport, and catabolism].
	2e-40	COG1118, CysA, ABC-type sulfate/molybdate transport systems, ATPase component [Inorganic ion transport and metabolism].
	1e-38	COG1120, FepC, ABC-type cobalamin/Fe3+-siderophores transport systems, ATPase components [Inorganic ion transport and metabolism / Coenzyme metabolism].
	1e-38	COG1123, COG1123, ATPase components of various ABC-type transport systems, contain duplicated ATPase [General function prediction only].
	3e-37	COG1124, DppF, ABC-type dipeptide/oligopeptide/nickel transport system, ATPase component [Amino acid transport and metabolism / Inorganic ion transport and metabolism].
	2e-36	COG4161, ArtP, ABC-type arginine transport system, ATPase component [Amino acid transport and metabolism].
	3e-36	COG1121, ZnuC, ABC-type Mn/Zn transport systems, ATPase component [Inorganic ion transport and metabolism].
	1e-35	COG4175, ProV, ABC-type proline/glycine betaine transport system, ATPase component [Amino acid transport and metabolism].
	2e-34	COG4598, HisP, ABC-type histidine transport system, ATPase component [Amino acid transport and metabolism].
	1e-33	COG1129, MglA, ABC-type sugar transport system, ATPase component [Carbohydrate transport and metabolism].
	3e-33	COG0444, DppD, ABC-type dipeptide/oligopeptide/nickel transport system, ATPase component [Amino acid transport and metabolism / Inorganic ion transport and metabolism].
	4e-33	COG2274, SunT, ABC-type bacteriocin/lantibiotic exporters, contain an N-terminal double-glycine peptidase domain [Defense mechanisms].
	4e-33	COG1117, PstB, ABC-type phosphate transport system, ATPase component [Inorganic ion transport and metabolism].
	7e-33	COG4559, COG4559, ABC-type hemin transport system, ATPase component [Inorganic ion transport and metabolism].
	4e-32	COG0411, LivG, ABC-type branched-chain amino acid transport systems, ATPase component [Amino acid transport and metabolism].
	1e-31	COG4988, CydD, ABC-type transport system involved in cytochrome bd biosynthesis, ATPase and permease components [Energy production and conversion / Posttranslational modification, protein turnover, chaperones].
	3e-31	COG4525, TauB, ABC-type taurine transport system, ATPase component [Inorganic ion transport and metabolism].
	4e-31	COG0410, LivF, ABC-type branched-chain amino acid transport systems, ATPase component [Amino acid transport and metabolism].
	5e-31	COG3840, ThiQ, ABC-type thiamine transport system, ATPase component [Coenzyme metabolism].
	8e-31	COG1132, MdlB, ABC-type multidrug transport system, ATPase and permease components [Defense mechanisms].
	1e-29	COG4172, COG4172, ABC-type uncharacterized transport system, duplicated ATPase component [General function prediction only].
	2e-28	COG4136, COG4136, ABC-type uncharacterized transport system, ATPase component [General function prediction only].
	2e-28	COG4555, NatA, ABC-type Na+ transport system, ATPase component [Energy production and conversion / Inorganic ion transport and metabolism].
	7e-28	COG4987, CydC, ABC-type transport system involved in cytochrome bd biosynthesis, fused ATPase and permease components [Energy production and conversion / Posttranslational modification, protein turnover, chaperones].
	2e-27	COG4619, COG4619, ABC-type uncharacterized transport system, ATPase component [General function prediction only].
	7e-27	COG1137, YhbG, ABC-type (unclassified) transport system, ATPase component [General function prediction only].
	2e-26	COG0488, Uup, ATPase components of ABC transporters with duplicated ATPase domains [General function prediction only].
	6e-26	COG4674, COG4674, Uncharacterized ABC-type transport system, ATPase component [General function prediction only].
	7e-26	COG4148, ModC, ABC-type molybdate transport system, ATPase component [Inorganic ion transport and metabolism].
	2e-25	COG4604, CeuD, ABC-type enterochelin transport system, ATPase component [Inorganic ion transport and metabolism].
	2e-25	COG3845, COG3845, ABC-type uncharacterized transport systems, ATPase components [General function prediction only].
	4e-24	COG4152, COG4152, ABC-type uncharacterized transport system, ATPase component [General function prediction only].
	1e-23	COG4133, CcmA, ABC-type transport system involved in cytochrome c biogenesis, ATPase component [Posttranslational modification, protein turnover, chaperones].
	2e-23	COG4586, COG4586, ABC-type uncharacterized transport system, ATPase component [General function prediction only].
	3e-23	COG1134, TagH, ABC-type polysaccharide/polyol phosphate transport system, ATPase component [Carbohydrate transport and metabolism / Cell envelope biogenesis, outer membrane].
	3e-23	COG1119, ModF, ABC-type molybdenum transport system, ATPase component/photorepair protein PhrA [Inorganic ion transport and metabolism].
	1e-22	COG5265, ATM1, ABC-type transport system involved in Fe-S cluster assembly, permease and ATPase components [Posttranslational modification, protein turnover, chaperones].
	2e-22	COG4778, PhnL, ABC-type phosphonate transport system, ATPase component [Inorganic ion transport and metabolism].
	4e-22	COG4618, ArpD, ABC-type protease/lipase transport system, ATPase and permease components [General function prediction only].
	7e-22	COG4170, SapD, ABC-type antimicrobial peptide transport system, ATPase component [Defense mechanisms].
	8e-22	COG4107, PhnK, ABC-type phosphonate transport system, ATPase component [Inorganic ion transport and metabolism].
	8e-21	COG4167, SapF, ABC-type antimicrobial peptide transport system, ATPase component [Defense mechanisms].
	5e-19	COG4178, COG4178, ABC-type uncharacterized transport system, permease and ATPase components [General function prediction only].
	2e-18	COG1101, PhnK, ABC-type uncharacterized transport system, ATPase component [General function prediction only].
	2e-15	COG0396, SufC, ABC-type transport system involved in Fe-S cluster assembly, ATPase component [Posttranslational modification, protein turnover, chaperones].
	6e-15	COG4138, BtuD, ABC-type cobalamin transport system, ATPase component [Coenzyme metabolism].
	1e-13	COG2401, COG2401, ABC-type ATPase fused to a predicted acetyltransferase domain [General function prediction only].
	2e-12	COG4615, PvdE, ABC-type siderophore export system, fused ATPase and permease components [Secondary metabolites biosynthesis, transport, and catabolism / Inorganic ion transport and metabolism].
----------------------------------------------------
candidate #281:	b3465
likelihood ratios: Total 8.1e+07; Clust 4.4,6.7,6.0; BLAST 1.6,7.2,7.8; KEGG 2.7,4.3,4.0; ExprEco 9.9,3.5,3.0; ExprSce ,,; FusE2 ,,; FusE5 ,,; FusE10 ,,;
gene name: b3465	 (NP_417922)	gi: 16131337	length: 198aa
description: putative methyltransferase [Escherichia coli K12].
coverage: Bacteria[1e-110] Eukaryota[1e-54]
conserved domains: (Evalue, description)
	3e-63	COG0742, COG0742, N6-adenine-specific methylase [DNA replication, recombination, and repair].
	2e-59	pfam03602, Cons_hypoth95, Conserved hypothetical protein 95..
----------------------------------------------------
candidate #282:	b4373
likelihood ratios: Total 7.7e+07; Clust 19.9,10.2,8.2; BLAST 1.9,5.3,3.8; KEGG 1.8,4.3,4.5; ExprEco 2.2,7.7,1.9; ExprSce ,,; FusE2 ,,; FusE5 ,,; FusE10 ,,;
gene name: b4373	 (NP_418790)	gi: 16132191	length: 148aa
description: acyltransferase for 30S ribosomal subunit protein S18; acetylation of N-terminal alanine [Escherichia coli K12].
coverage: Archaea[9e-12] Bacteria[4e-79] Eukaryota[6e-08]
conserved domains: (Evalue, description)
	1e-20	COG0456, RimI, Acetyltransferases [General function prediction only].
[truncated: 283,554 more chars]
