# Supplementary material for: Identifying metabolic enzymes with multiple types of association evidence
Source: BMC Bioinformatics. 2006 Mar 29;7:177. doi: 10.1186/1471-2105-7-177 (PMC1450304; doi:10.1186/1471-2105-7-177)
Supplement: Additional File 17 — predictions.zip. Sample predictions of E. coli orphans. Additional datasets, including pair-wise functional association matrices for different types of evidence and BLAST-based orthology datasets, are available on the authors' web site[63]. [file 1471-2105-7-177-S17.zip › predictions/unidentified/EC_3.5.1.42_candidates]

Description of the missing enzyme:
name:           nicotinamide-nucleotide amidase
reaction:       [c]h2o + nmn --> nh4 + nicrnt
process:        Cofactor and Prosthetic Group Biosynthesis
EC number:      3.5.1.42

Identification: has not been identified

=====================================================
top 500 candidates:
-----------------------------------------------------

candidate #1:	b4203
likelihood ratios: Total 4.1e+09; Clust 4.2,7.5,5.9; BLAST ,,; KEGG 109.1,113.5,81.9; ExprEco 3.4,1.9,3.5; ExprSce ,,; FusE2 ,,; FusE5 ,,; FusE10 ,,;
gene name: b4203	 (NP_418624)	gi: 16132025	length: 149aa
description: 50S ribosomal subunit protein L9 [Escherichia coli K12].
coverage: Bacteria[3e-75] Eukaryota[2e-14]
conserved domains: (Evalue, description)
	7e-42	COG0359, RplI, Ribosomal protein L9 [Translation, ribosomal structure and biogenesis].
	4e-20	pfam03948, Ribosomal_L9_C, Ribosomal protein L9, C-terminal domain..
	7e-15	pfam01281, Ribosomal_L9_N, Ribosomal protein L9, N-terminal domain..
----------------------------------------------------
candidate #2:	b1680
likelihood ratios: Total 7.6e+08; Clust 10.3,16.7,3.9; BLAST ,,; KEGG 36.6,10.0,7.3; ExprEco 11.5,9.1,4.0; ExprSce ,,; FusE2 ,,; FusE5 ,,; FusE10 ,,;
gene name: b1680	 (NP_416195)	gi: 16129636	length: 406aa
description: selenocysteine lyase, PLP-dependent [Escherichia coli K12].
coverage: Archaea[6e-99] Bacteria[0.0] Eukaryota[1e-111]
conserved domains: (Evalue, description)
	1e-143	COG0520, CsdB, Selenocysteine lyase [Amino acid transport and metabolism].
	1e-44	COG1104, NifS, Cysteine sulfinate desulfinase/cysteine desulfurase and related enzymes [Amino acid transport and metabolism].
	2e-31	pfam00266, Aminotran_5, Aminotransferase class-V..
	6e-12	COG3844, COG3844, Kynureninase [Amino acid transport and metabolism].
----------------------------------------------------
candidate #3:	b3915
likelihood ratios: Total 1.7e+08; Clust 5.5,11.3,16.9; BLAST ,,; KEGG 39.5,6.1,3.5; ExprEco 2.9,12.2,5.4; ExprSce ,,; FusE2 ,,; FusE5 ,,; FusE10 ,,;
gene name: b3915	 (NP_418350)	gi: 16131753	length: 300aa
description: putative transport protein (CDF family) [Escherichia coli K12].
coverage: Archaea[3e-26] Bacteria[1e-166] Eukaryota[1e-20]
conserved domains: (Evalue, description)
	8e-81	COG0053, MMT1, Predicted Co/Zn/Cd cation transporters [Inorganic ion transport and metabolism].
	3e-64	pfam01545, Cation_efflux, Cation efflux family. Members of this family are integral membrane proteins, that are found to increase tolerance to divalent metal ions such as cadmium, zinc, and cobalt. These proteins are thought to be efflux pumps that remove these ions from cells..
	1e-24	COG1230, CzcD, Co/Zn/Cd efflux system component [Inorganic ion transport and metabolism].
	8e-11	COG3965, COG3965, Predicted Co/Zn/Cd cation transporters [Inorganic ion transport and metabolism].
----------------------------------------------------
candidate #4:	b0911
likelihood ratios: Total 1.4e+08; Clust 10.0,7.5,58.6; BLAST ,,; KEGG 6.2,21.3,1.9; ExprEco 6.5,7.7,2.6; ExprSce ,,; FusE2 ,,; FusE5 ,,; FusE10 ,,;
gene name: b0911	 (NP_415431)	gi: 16128878	length: 557aa
description: 30S ribosomal subunit protein S1 [Escherichia coli K12].
coverage: Archaea[5e-13] Bacteria[0.0] Eukaryota[5e-57]
conserved domains: (Evalue, description)
	1e-179	COG0539, RpsA, Ribosomal protein S1 [Translation, ribosomal structure and biogenesis].
	2e-16	COG2183, Tex, Transcriptional accessory protein [Transcription].
	1e-13	smart00316, S1, Ribosomal protein S1-like RNA-binding domain; .
	3e-13	pfam00575, S1, S1 RNA binding domain. The S1 domain occurs in a wide range of RNA associated proteins. It is structurally similar to cold shock protein which binds nucleic acids. The S1 domain has an OB-fold structure..
	8e-13	COG1098, VacB, Predicted RNA binding protein (contains ribosomal protein S1 domain) [Translation, ribosomal structure and biogenesis].
	1e-12	cd00164, S1, Ribosomal protein S1-like RNA-binding domain. Found in a wide variety of RNA-associated proteins. Originally identified in S1 ribosomal protein. Multiple copies of S1 are arranged in tandem. S1 is structurally similar to Cold Shock Domains (CSD), both are members of the Oligonucleotide/oligosaccharide Binding (OB) superfamily..
	2e-12	COG1185, Pnp, Polyribonucleotide nucleotidyltransferase (polynucleotide phosphorylase) [Translation, ribosomal structure and biogenesis].
----------------------------------------------------
candidate #5:	b1860
likelihood ratios: Total 1.3e+08; Clust 18.0,29.3,4.2; BLAST ,,; KEGG 21.3,2.5,4.6; ExprEco 8.5,12.0,2.3; ExprSce ,,; FusE2 ,,; FusE5 ,,; FusE10 ,,;
gene name: b1860	 (NP_416374)	gi: 16129813	length: 336aa
description: Holliday junction helicase subunit A; branch migration; repair [Escherichia coli K12].
coverage: Archaea[5e-06] Bacteria[0.0] Eukaryota[1e-11]
conserved domains: (Evalue, description)
	1e-158	COG2255, RuvB, Holliday junction resolvasome, helicase subunit [DNA replication, recombination, and repair].
	3e-32	pfam05491, RuvB_C, Holliday junction DNA helicase ruvB C-terminus. The RuvB protein makes up part of the RuvABC revolvasome which catalyses the resolution of Holliday junctions that arise during genetic recombination and DNA repair. Branch migration is catalysed by the RuvB protein that is targeted to the Holliday junction by the structure specific RuvA protein. This family consists of the C-terminal region of the RuvB protein which is thought to be helicase DNA-binding domain. .
	1e-17	COG2256, MGS1, ATPase related to the helicase subunit of the Holliday junction resolvase [DNA replication, recombination, and repair].
	2e-17	pfam00004, AAA, ATPase family associated with various cellular activities (AAA). AAA family proteins often perform chaperone-like functions that assist in the assembly, operation, or disassembly of protein complexes..
	2e-15	pfam05496, RuvB_N, Holliday junction DNA helicase ruvB N-terminus. The RuvB protein makes up part of the RuvABC revolvasome which catalyses the resolution of Holliday junctions that arise during genetic recombination and DNA repair. Branch migration is catalysed by the RuvB protein that is targeted to the Holliday junction by the structure specific RuvA protein. This family contains the N-terminal region of the protein. .
----------------------------------------------------
candidate #6:	b0932
likelihood ratios: Total 1.2e+08; Clust 56.7,80.3,6.6; BLAST ,,; KEGG 8.7,8.2,5.4; ExprEco 2.6,2.8,1.5; ExprSce ,,; FusE2 ,,; FusE5 ,,; FusE10 ,,;
gene name: b0932	 (NP_415452)	gi: 16128899	length: 870aa
description: aminopeptidase N [Escherichia coli K12].
coverage: Archaea[3e-50] Bacteria[0.0] Eukaryota[0.0]
conserved domains: (Evalue, description)
	0.0	COG0308, PepN, Aminopeptidase N [Amino acid transport and metabolism].
	5e-57	pfam01433, Peptidase_M1, Peptidase family M1. Members of this family are aminopeptidases. The members differ widely in specificity, hydrolysing acidic, basic or neutral N-terminal residues. This family includes leukotriene-A4 hydrolase, this enzyme also has an aminopeptidase activity. .
----------------------------------------------------
candidate #7:	b0851
likelihood ratios: Total 9.9e+07; Clust 11.0,6.8,3.4; BLAST ,,; KEGG 3.6,4.8,3.4; ExprEco 69.0,51.3,1.9; ExprSce ,,; FusE2 ,,; FusE5 ,,; FusE10 ,,;
gene name: b0851	 (NP_415372)	gi: 16128819	length: 240aa
description: oxygen insensitive NADPH nitroreductase (nitrofuran reductase I activity B) [Escherichia coli K12].
coverage: Archaea[2e-30] Bacteria[1e-136] Eukaryota[5e-29]
conserved domains: (Evalue, description)
	3e-26	pfam00881, Nitroreductase, Nitroreductase family. Members of this family utilise FMN as a cofactor..
	3e-23	COG0778, NfnB, Nitroreductase [Energy production and conversion].
----------------------------------------------------
candidate #8:	b0764
likelihood ratios: Total 6.5e+07; Clust 146.7,4.6,5.0; BLAST ,,; KEGG 2.7,4.7,5.9; ExprEco 27.2,5.0,1.8; ExprSce ,,; FusE2 ,,; FusE5 ,,; FusE10 ,,;
gene name: b0764	 (NP_415285)	gi: 16128732	length: 229aa
description: molybdate transport permease protein [Escherichia coli K12].
coverage: Archaea[9e-41] Bacteria[1e-124] Eukaryota[5e-34]
conserved domains: (Evalue, description)
	7e-71	COG4149, ModC, ABC-type molybdate transport system, permease component [Inorganic ion transport and metabolism].
	5e-38	COG0555, CysU, ABC-type sulfate transport system, permease component [Posttranslational modification, protein turnover, chaperones].
	5e-30	COG4208, CysW, ABC-type sulfate transport system, permease component [Inorganic ion transport and metabolism].
	2e-26	COG1178, ThiP, ABC-type Fe3+ transport system, permease component [Inorganic ion transport and metabolism].
	6e-25	COG1177, PotC, ABC-type spermidine/putrescine transport system, permease component II [Amino acid transport and metabolism].
	5e-17	COG1176, PotB, ABC-type spermidine/putrescine transport system, permease component I [Amino acid transport and metabolism].
	7e-16	COG4662, TupA, ABC-type tungstate transport system, periplasmic component [Coenzyme metabolism].
	5e-14	COG1175, UgpA, ABC-type sugar transport systems, permease components [Carbohydrate transport and metabolism].
	2e-13	COG0573, PstC, ABC-type phosphate transport system, permease component [Inorganic ion transport and metabolism].
	4e-11	COG0395, UgpE, ABC-type sugar transport system, permease component [Carbohydrate transport and metabolism].
----------------------------------------------------
candidate #9:	b2142
likelihood ratios: Total 5.3e+07; Clust 30.5,2.8,13.3; BLAST ,,; KEGG 5.1,228.9,1.5; ExprEco 11.4,1.7,1.4; ExprSce ,,; FusE2 ,,; FusE5 ,,; FusE10 ,,;
gene name: b2142	 (NP_416647)	gi: 16130080	length: 231aa
description: putative seritonin transporter [Escherichia coli K12].
coverage: Archaea[6e-45] Bacteria[1e-124] Eukaryota[8e-16]
conserved domains: (Evalue, description)
	3e-63	pfam04172, LrgB, LrgB-like family. The two products of the lrgAB operon are potential membrane proteins, and LrgA and LrgB are both thought to control of murein hydrolase activity and penicillin tolerance..
----------------------------------------------------
candidate #10:	b4387
likelihood ratios: Total 4.1e+07; Clust 1.6,15.1,67.5; BLAST ,,; KEGG 2.1,19.3,68.7; ExprEco 1.1,1.1,7.3; ExprSce ,,; FusE2 ,,; FusE5 ,,; FusE10 ,,;
gene name: b4387	 (NP_418804)	gi: 16132204	length: 214aa
description: membrane protein, transcribed divergently from serB [Escherichia coli K12].
coverage: Bacteria[1e-115]
----------------------------------------------------
candidate #11:	b3924
likelihood ratios: Total 3.9e+07; Clust 5.3,3.2,2.5; BLAST ,,; KEGG 92.2,6.6,4.0; ExprEco 13.2,5.1,5.7; ExprSce ,,; FusE2 ,,; FusE5 ,,; FusE10 ,,;
gene name: b3924	 (NP_418359)	gi: 16131762	length: 248aa
description: ferredoxin-NADP reductase [Escherichia coli K12].
coverage: Archaea[2e-07] Bacteria[1e-141] Eukaryota[4e-10]
conserved domains: (Evalue, description)
	2e-49	COG1018, Hmp, Flavodoxin reductases (ferredoxin-NADPH reductases) family 1 [Energy production and conversion].
	5e-19	pfam00175, NAD_binding_1, Oxidoreductase NAD-binding domain. Xanthine dehydrogenases, that also bind FAD/NAD, have essentially no similarity..
	8e-14	COG0543, UbiB, 2-polyprenylphenol hydroxylase and related flavodoxin oxidoreductases [Coenzyme metabolism / Energy production and conversion].
----------------------------------------------------
candidate #12:	b0657
likelihood ratios: Total 2.1e+07; Clust 27.7,7.5,3.2; BLAST ,,; KEGG 2.4,3.9,3.6; ExprEco 14.8,36.6,1.8; ExprSce ,,; FusE2 ,,; FusE5 ,,; FusE10 ,,;
gene name: b0657	 (NP_415190)	gi: 16128640	length: 512aa
description: apolipoprotein N-acyltransferase, copper homeostasis protein, inner membrane [Escherichia coli K12].
coverage: Bacteria[0.0]
conserved domains: (Evalue, description)
	1e-131	COG0815, Lnt, Apolipoprotein N-acyltransferase [Cell envelope biogenesis, outer membrane].
	2e-19	pfam00795, CN_hydrolase, Carbon-nitrogen hydrolase. This family contains hydrolases that break carbon-nitrogen bonds. The family includes: Nitrilase EC:3.5.5.1, Aliphatic amidase EC:3.5.1.4, Biotidinase EC:3.5.1.12, Beta-ureidopropionase EC:3.5.1.6..
----------------------------------------------------
candidate #13:	b3816
likelihood ratios: Total 2.1e+07; Clust 3.8,3.3,3.6; BLAST ,,; KEGG 330.1,8.2,3.8; ExprEco 1.3,2.8,12.6; ExprSce ,,; FusE2 ,,; FusE5 ,,; FusE10 ,,;
gene name: b3816	 (NP_418260)	gi: 16131666	length: 316aa
description: Mg2+ transport, system I [Escherichia coli K12].
coverage: Archaea[2e-18] Bacteria[1e-178] Eukaryota[8e-08]
conserved domains: (Evalue, description)
	3e-67	COG0598, CorA, Mg2+ and Co2+ transporters [Inorganic ion transport and metabolism].
	1e-56	pfam01544, CorA, CorA-like Mg2+ transporter protein. The CorA transport system is the primary Mg2+ influx system of Salmonella typhimurium and Escherichia coli. CorA is virtually ubiquitous in the Bacteria and Archaea. There are also eukaryotic relatives of this protein. The family includes the MRS2 protein from yeast that is thought to be an RNA splicing protein. However its membership of this family suggests that its effect on splicing is due to altered magnesium levels in the cell..
----------------------------------------------------
candidate #14:	b0914
likelihood ratios: Total 2.1e+07; Clust 77.0,43.7,6.3; BLAST ,,; KEGG 2.6,1.9,2.0; ExprEco 13.8,4.2,1.8; ExprSce ,,; FusE2 ,,; FusE5 ,,; FusE10 ,,;
gene name: b0914	 (NP_415434)	gi: 16128881	length: 582aa
description: ATP-binding transport protein; multicopy suppressor of htrB [Escherichia coli K12].
coverage: Archaea[4e-82] Bacteria[0.0] Eukaryota[2e-86]
conserved domains: (Evalue, description)
	1e-138	COG1132, MdlB, ABC-type multidrug transport system, ATPase and permease components [Defense mechanisms].
	1e-110	COG2274, SunT, ABC-type bacteriocin/lantibiotic exporters, contain an N-terminal double-glycine peptidase domain [Defense mechanisms].
	3e-84	COG5265, ATM1, ABC-type transport system involved in Fe-S cluster assembly, permease and ATPase components [Posttranslational modification, protein turnover, chaperones].
	9e-84	COG4988, CydD, ABC-type transport system involved in cytochrome bd biosynthesis, ATPase and permease components [Energy production and conversion / Posttranslational modification, protein turnover, chaperones].
	4e-75	COG4987, CydC, ABC-type transport system involved in cytochrome bd biosynthesis, fused ATPase and permease components [Energy production and conversion / Posttranslational modification, protein turnover, chaperones].
	7e-62	cd00267, ABC_ATPase, ABC (ATP-binding cassette) transporter nucleotide-binding domain; ABC transporters are a large family of proteins involved in the transport of a wide variety of different compounds, like sugars, ions, peptides and more complex organic molecules. The nucleotide binding domain shows the highest similarity between all members of the family. ABC transporters are a subset of nucleotide hydrolases that contain a signature motif, Q-loop, and H-loop/switch region in addition to the Walker A motif/P-loop andWalker B motif commonly found in a number of ATP- and GTP-binding and hydrolyzing proteins..
	3e-48	COG4618, ArpD, ABC-type protease/lipase transport system, ATPase and permease components [General function prediction only].
	2e-41	pfam00664, ABC_membrane, ABC transporter transmembrane region. This family represents a unit of six transmembrane helices. Many members of the ABC transporter family (pfam00005) have two such regions..
	8e-39	COG1135, AbcC, ABC-type metal ion transport system, ATPase component [Inorganic ion transport and metabolism].
	9e-37	COG1123, COG1123, ATPase components of various ABC-type transport systems, contain duplicated ATPase [General function prediction only].
	1e-36	pfam00005, ABC_tran, ABC transporter. ABC transporters for a large family of proteins responsible for translocation of a variety of compounds across biological membranes. ABC transporters are the largest family of proteins in many completely sequenced bacteria. ABC transporters are composed of two copies of this domain and two copies of a transmembrane domain pfam00664. These four domains may belong to a single polypeptide, or belong in different polypeptide chains..
	1e-36	COG4608, AppF, ABC-type oligopeptide transport system, ATPase component [Amino acid transport and metabolism].
	2e-36	COG3842, PotA, ABC-type spermidine/putrescine transport systems, ATPase components [Amino acid transport and metabolism].
	1e-35	COG1136, SalX, ABC-type antimicrobial peptide transport system, ATPase component [Defense mechanisms].
	1e-35	COG1122, CbiO, ABC-type cobalt transport system, ATPase component [Inorganic ion transport and metabolism].
	1e-35	COG1131, CcmA, ABC-type multidrug transport system, ATPase component [Defense mechanisms].
	1e-34	COG1125, OpuBA, ABC-type proline/glycine betaine transport systems, ATPase components [Amino acid transport and metabolism].
	2e-34	COG1126, GlnQ, ABC-type polar amino acid transport system, ATPase component [Amino acid transport and metabolism].
	4e-34	COG1120, FepC, ABC-type cobalamin/Fe3+-siderophores transport systems, ATPase components [Inorganic ion transport and metabolism / Coenzyme metabolism].
	3e-33	COG3839, MalK, ABC-type sugar transport systems, ATPase components [Carbohydrate transport and metabolism].
	2e-32	COG4615, PvdE, ABC-type siderophore export system, fused ATPase and permease components [Secondary metabolites biosynthesis, transport, and catabolism / Inorganic ion transport and metabolism].
	6e-32	COG1129, MglA, ABC-type sugar transport system, ATPase component [Carbohydrate transport and metabolism].
	7e-32	COG1124, DppF, ABC-type dipeptide/oligopeptide/nickel transport system, ATPase component [Amino acid transport and metabolism / Inorganic ion transport and metabolism].
	1e-31	COG0444, DppD, ABC-type dipeptide/oligopeptide/nickel transport system, ATPase component [Amino acid transport and metabolism / Inorganic ion transport and metabolism].
	3e-31	COG1127, Ttg2A, ABC-type transport system involved in resistance to organic solvents, ATPase component [Secondary metabolites biosynthesis, transport, and catabolism].
	8e-31	COG1117, PstB, ABC-type phosphate transport system, ATPase component [Inorganic ion transport and metabolism].
	4e-30	COG1118, CysA, ABC-type sulfate/molybdate transport systems, ATPase component [Inorganic ion transport and metabolism].
	8e-30	COG1121, ZnuC, ABC-type Mn/Zn transport systems, ATPase component [Inorganic ion transport and metabolism].
	2e-29	COG2884, FtsE, Predicted ATPase involved in cell division [Cell division and chromosome partitioning].
	5e-29	COG4175, ProV, ABC-type proline/glycine betaine transport system, ATPase component [Amino acid transport and metabolism].
	7e-28	COG1116, TauB, ABC-type nitrate/sulfonate/bicarbonate transport system, ATPase component [Inorganic ion transport and metabolism].
	1e-27	COG3638, COG3638, ABC-type phosphate/phosphonate transport system, ATPase component [Inorganic ion transport and metabolism].
	2e-27	COG3840, ThiQ, ABC-type thiamine transport system, ATPase component [Coenzyme metabolism].
	3e-27	COG4178, COG4178, ABC-type uncharacterized transport system, permease and ATPase components [General function prediction only].
	2e-25	COG4172, COG4172, ABC-type uncharacterized transport system, duplicated ATPase component [General function prediction only].
	3e-25	COG3845, COG3845, ABC-type uncharacterized transport systems, ATPase components [General function prediction only].
	3e-25	COG4619, COG4619, ABC-type uncharacterized transport system, ATPase component [General function prediction only].
	4e-25	COG0411, LivG, ABC-type branched-chain amino acid transport systems, ATPase component [Amino acid transport and metabolism].
	7e-24	COG4604, CeuD, ABC-type enterochelin transport system, ATPase component [Inorganic ion transport and metabolism].
	2e-23	COG4555, NatA, ABC-type Na+ transport system, ATPase component [Energy production and conversion / Inorganic ion transport and metabolism].
	3e-22	COG4525, TauB, ABC-type taurine transport system, ATPase component [Inorganic ion transport and metabolism].
	6e-22	COG0410, LivF, ABC-type branched-chain amino acid transport systems, ATPase component [Amino acid transport and metabolism].
	2e-21	COG4181, COG4181, Predicted ABC-type transport system involved in lysophospholipase L1 biosynthesis, ATPase component [Secondary metabolites biosynthesis, transport, and catabolism].
	3e-21	COG1101, PhnK, ABC-type uncharacterized transport system, ATPase component [General function prediction only].
	4e-21	COG4559, COG4559, ABC-type hemin transport system, ATPase component [Inorganic ion transport and metabolism].
	6e-21	COG0488, Uup, ATPase components of ABC transporters with duplicated ATPase domains [General function prediction only].
	9e-21	COG4161, ArtP, ABC-type arginine transport system, ATPase component [Amino acid transport and metabolism].
	2e-20	COG4148, ModC, ABC-type molybdate transport system, ATPase component [Inorganic ion transport and metabolism].
	1e-19	COG4598, HisP, ABC-type histidine transport system, ATPase component [Amino acid transport and metabolism].
	1e-18	COG0396, SufC, ABC-type transport system involved in Fe-S cluster assembly, ATPase component [Posttranslational modification, protein turnover, chaperones].
	2e-18	COG1119, ModF, ABC-type molybdenum transport system, ATPase component/photorepair protein PhrA [Inorganic ion transport and metabolism].
	1e-17	COG4586, COG4586, ABC-type uncharacterized transport system, ATPase component [General function prediction only].
	2e-17	COG1134, TagH, ABC-type polysaccharide/polyol phosphate transport system, ATPase component [Carbohydrate transport and metabolism / Cell envelope biogenesis, outer membrane].
	7e-17	COG1137, YhbG, ABC-type (unclassified) transport system, ATPase component [General function prediction only].
	2e-16	COG4152, COG4152, ABC-type uncharacterized transport system, ATPase component [General function prediction only].
	8e-16	COG4167, SapF, ABC-type antimicrobial peptide transport system, ATPase component [Defense mechanisms].
	2e-15	COG4136, COG4136, ABC-type uncharacterized transport system, ATPase component [General function prediction only].
	1e-14	COG4778, PhnL, ABC-type phosphonate transport system, ATPase component [Inorganic ion transport and metabolism].
	9e-14	COG4674, COG4674, Uncharacterized ABC-type transport system, ATPase component [General function prediction only].
	1e-13	COG4138, BtuD, ABC-type cobalamin transport system, ATPase component [Coenzyme metabolism].
	1e-11	COG4133, CcmA, ABC-type transport system involved in cytochrome c biogenesis, ATPase component [Posttranslational modification, protein turnover, chaperones].
----------------------------------------------------
candidate #15:	b1204
likelihood ratios: Total 2.1e+07; Clust 14.7,257.8,4.7; BLAST ,,; KEGG 4.1,2.5,1.7; ExprEco 6.1,7.4,1.5; ExprSce ,,; FusE2 ,,; FusE5 ,,; FusE10 ,,;
gene name: b1204	 (NP_415722)	gi: 16129167	length: 194aa
description: peptidyl-tRNA hydrolase [Escherichia coli K12].
coverage: Bacteria[1e-109] Eukaryota[1e-28]
conserved domains: (Evalue, description)
	2e-69	pfam01195, Pept_tRNA_hydro, Peptidyl-tRNA hydrolase..
----------------------------------------------------
candidate #16:	b3377
likelihood ratios: Total 1.9e+07; Clust 1.2,11.4,1.3; BLAST ,,; KEGG 5.5,37.8,37.1; ExprEco 1.1,1.2,102.4; ExprSce ,,; FusE2 ,,; FusE5 ,,; FusE10 ,,;
gene name: b3377	 (NP_417836)	gi: 16131255	length: 434aa
description: putative transport protein [Escherichia coli K12].
coverage: Bacteria[0.0]
----------------------------------------------------
candidate #17:	b3067
likelihood ratios: Total 1.7e+07; Clust 12.3,4.2,5.7; BLAST ,,; KEGG 100.4,5.7,2.6; ExprEco 3.0,2.8,4.7; ExprSce ,,; FusE2 ,,; FusE5 ,,; FusE10 ,,;
gene name: b3067	 (NP_417539)	gi: 16130963	length: 613aa
description: RNA polymerase, sigma(70) factor; regulation of proteins induced at high temperatures [Escherichia coli K12].
coverage: Bacteria[0.0] Eukaryota[5e-69]
conserved domains: (Evalue, description)
	2e-99	COG0568, RpoD, DNA-directed RNA polymerase, sigma subunit (sigma70/sigma32) [Transcription].
	7e-65	pfam04546, Sigma70_ner, Sigma-70, non-essential region. The domain is found in the primary vegetative sigma factor. The function of this domain is unclear and can be removed without loss of function. .
	5e-27	COG1191, FliA, DNA-directed RNA polymerase specialized sigma subunit [Transcription].
	8e-22	pfam04539, Sigma70_r3, Sigma-70 region 3. Region 3 forms a discrete compact three helical domain within the sigma-factor. Region is not normally involved in the recognition of promoter DNA, but as some specific bacterial promoters containing an extended -10 promoter element, residues within region 3 play an important role. Region 3 primarily is involved in binding the core RNA polymerase in the holoenzyme..
	2e-17	pfam03979, Sigma70_r1_1, Sigma-70 factor, region 1.1. Region 1.1 modulates DNA binding by region 2 and 4 when sigma is unbound by the core RNA polymerase. Region 1.1 is also involved in promoter binding..
	4e-17	pfam04542, Sigma70_r2, Sigma-70 region 2. Region 2 of sigma-70 is the most conserved region of the entire protein. All members of this class of sigma-factor contain region 2. The high conservation is due to region 2 containing both the -10 promoter recognition helix and the primary core RNA polymerase binding determinant. The core binding helix, interacts with the clamp domain of the largest polymerase subunit, beta prime. The aromatic residues of the recognition helix, found at the C-terminus of this domain are though to mediate strand separation, thereby allowing transcription initiation. .
----------------------------------------------------
candidate #18:	b1133
likelihood ratios: Total 1.6e+07; Clust 28.1,20.3,4.9; BLAST ,,; KEGG 28.4,5.0,4.2; ExprEco 2.9,2.5,1.3; ExprSce ,,; FusE2 ,,; FusE5 ,,; FusE10 ,,;
gene name: b1133	 (NP_415651)	gi: 49176082	length: 383aa
description: tRNA (5-methylaminomethyl-2-thiouridylate)-methyltransferase [Escherichia coli K12].
coverage: Bacteria[0.0] Eukaryota[2e-81]
conserved domains: (Evalue, description)
	1e-150	COG0482, TrmU, Predicted tRNA(5-methylaminomethyl-2-thiouridylate) methyltransferase, contains the PP-loop ATPase domain [Translation, ribosomal structure and biogenesis].
	1e-144	pfam03054, tRNA_Me_trans, tRNA methyl transferase. This family represents tRNA(5-methylaminomethyl-2-thiouridine)- methyltransferase which is involved in the biosynthesis of the modified nucleoside 5-methylaminomethyl-2-thiouridine present in the wobble position of some tRNAs..
----------------------------------------------------
candidate #19:	b0470
likelihood ratios: Total 1.3e+07; Clust 10.5,21.3,3.3; BLAST ,,; KEGG 2.8,45.3,6.9; ExprEco 2.4,3.7,2.2; ExprSce ,,; FusE2 ,,; FusE5 ,,; FusE10 ,,;
gene name: b0470	 (NP_415003)	gi: 16128454	length: 643aa
description: DNA polymerase III, tau and gamma subunits; DNA elongation factor III [Escherichia coli K12].
coverage: Archaea[3e-17] Bacteria[0.0] Eukaryota[5e-40]
conserved domains: (Evalue, description)
	1e-143	COG2812, DnaX, DNA polymerase III, gamma/tau subunits [DNA replication, recombination, and repair].
	8e-31	COG0470, HolB, ATPase involved in DNA replication [DNA replication, recombination, and repair].
	8e-22	COG2256, MGS1, ATPase related to the helicase subunit of the Holliday junction resolvase [DNA replication, recombination, and repair].
----------------------------------------------------
candidate #20:	b1829
likelihood ratios: Total 1.1e+07; Clust 15.0,10.7,7.0; BLAST ,,; KEGG 5.7,54.1,5.5; ExprEco 3.1,1.4,1.4; ExprSce ,,; FusE2 ,,; FusE5 ,,; FusE10 ,,;
gene name: b1829	 (NP_416343)	gi: 16129783	length: 293aa
description: heat shock protein, integral membrane protein [Escherichia coli K12].
coverage: Archaea[2e-26] Bacteria[1e-159] Eukaryota[7e-10]
conserved domains: (Evalue, description)
	2e-43	COG0501, HtpX, Zn-dependent protease with chaperone function [Posttranslational modification, protein turnover, chaperones].
	6e-29	pfam06509, HtpX_N, HtpX N-terminus. This family represents the N-terminal region of the bacterial heat shock protein HtpX which is found in conjunction with pfam01435..
	6e-26	pfam01435, Peptidase_M48, Peptidase family M48..
----------------------------------------------------
candidate #21:	b1683
likelihood ratios: Total 1.1e+07; Clust 3.2,14.8,3.6; BLAST ,,; KEGG 6.2,10.6,7.1; ExprEco 22.9,3.4,1.9; ExprSce ,,; FusE2 ,,; FusE5 ,,; FusE10 ,,;
gene name: b1683	 (NP_416198)	gi: 16129639	length: 508aa
description: putative transport protein [Escherichia coli K12].
coverage: Archaea[2e-93] Bacteria[0.0] Eukaryota[1e-170]
conserved domains: (Evalue, description)
	3e-94	pfam01458, UPF0051, Uncharacterized protein family (UPF0051)..
----------------------------------------------------
candidate #22:	b0890
likelihood ratios: Total 1.1e+07; Clust 17.9,11.1,6.5; BLAST ,,; KEGG 3.4,3.6,8.0; ExprEco 6.0,6.9,2.1; ExprSce ,,; FusE2 ,,; FusE5 ,,; FusE10 ,,;
gene name: b0890	 (NP_415410)	gi: 16128857	length: 1329aa
description: cell division protein [Escherichia coli K12].
coverage: Archaea[2e-06] Bacteria[0.0] Eukaryota[1e-161]
conserved domains: (Evalue, description)
	1e-152	COG1674, FtsK, DNA segregation ATPase FtsK/SpoIIIE and related proteins [Cell division and chromosome partitioning].
	9e-62	pfam01580, FtsK_SpoIIIE, FtsK/SpoIIIE family. FtsK has extensive sequence similarity to wide variety of proteins from prokaryotes and plasmids, termed the FtsK/SpoIIIE family. This domain contains a putative ATP binding P-loop motif. It is found in the FtsK cell division protein from E. coli and the stage III sporulation protein E SpoIIIE, which has roles in regulation of prespore specific gene expression in B. subtilis. A mutation in FtsK causes a temperature sensitive block in cell division and it is involved in peptidoglycan synthesis or modification. The SpoIIIE protein is implicated in intercellular chromosomal DNA transfer..
----------------------------------------------------
candidate #23:	b0014
likelihood ratios: Total 1.0e+07; Clust 33.0,6.4,5.9; BLAST ,,; KEGG 12.1,4.1,1.9; ExprEco 1.7,4.4,12.0; ExprSce ,,; FusE2 ,,; FusE5 ,,; FusE10 ,,;
gene name: b0014	 (NP_414555)	gi: 16128008	length: 638aa
description: chaperone Hsp70 in DNA biosynthesis/cell division [Escherichia coli K12].
coverage: Archaea[0.0] Bacteria[0.0] Eukaryota[0.0]
conserved domains: (Evalue, description)
	0.0	pfam00012, HSP70, Hsp70 protein. Hsp70 chaperones help to fold many proteins. Hsp70 assisted folding involves repeated cycles of substrate binding and release. Hsp70 activity is ATP dependent. Hsp70 proteins are made up of two regions: the amino terminus is the ATPase domain and the carboxyl terminus is the substrate binding region..
	0.0	COG0443, DnaK, Molecular chaperone [Posttranslational modification, protein turnover, chaperones].
	3e-13	COG1077, MreB, Actin-like ATPase involved in cell morphogenesis [Cell division and chromosome partitioning].
	1e-12	pfam06723, MreB_Mbl, MreB/Mbl protein. This family consists of bacterial MreB and Mbl proteins as well as two related archaeal sequences. MreB is known to be a rod shape-determining protein in bacteria and goes to make up the bacterial cytoskeleton. Genes coding for MreB/Mbl are only found in elongated bacteria, not in coccoid forms. It has been speculated that constituents of the eukaryotic cytoskeleton (tubulin, actin) may have evolved from prokaryotic precursor proteins closely related to today's bacterial proteins FtsZ and MreB/Mbl..
----------------------------------------------------
candidate #24:	b3310
likelihood ratios: Total 1.0e+07; Clust 9.7,6.6,5.2; BLAST ,,; KEGG 34.7,6.7,3.7; ExprEco 1.8,4.9,4.1; ExprSce ,,; FusE2 ,,; FusE5 ,,; FusE10 ,,;
gene name: b3310	 (NP_417769)	gi: 16131189	length: 123aa
description: 50S ribosomal subunit protein L14 [Escherichia coli K12].
coverage: Archaea[1e-14] Bacteria[2e-63] Eukaryota[4e-37]
conserved domains: (Evalue, description)
	3e-44	pfam00238, Ribosomal_L14, Ribosomal protein L14p/L23e..
----------------------------------------------------
candidate #25:	b0736
likelihood ratios: Total 9.9e+06; Clust 10.8,76.1,3.0; BLAST ,,; KEGG 3.1,5.4,3.8; ExprEco 16.7,2.3,1.6; ExprSce ,,; FusE2 ,,; FusE5 ,,; FusE10 ,,;
gene name: b0736	 (NP_415264)	gi: 16128711	length: 134aa
description: hypothetical protein b0736 [Escherichia coli K12].
coverage: Bacteria[3e-71] Eukaryota[4e-06]
conserved domains: (Evalue, description)
	8e-34	COG0824, FcbC, Predicted thioesterase [General function prediction only].
----------------------------------------------------
candidate #26:	b0763
likelihood ratios: Total 9.6e+06; Clust 119.5,5.4,4.9; BLAST ,,; KEGG 3.1,3.7,5.3; ExprEco 6.6,4.2,1.8; ExprSce ,,; FusE2 ,,; FusE5 ,,; FusE10 ,,;
gene name: b0763	 (NP_415284)	gi: 16128731	length: 257aa
description: molybdate transport protein (ABC superfamily, peri_bind) [Escherichia coli K12].
coverage: Archaea[7e-37] Bacteria[1e-141]
conserved domains: (Evalue, description)
	3e-63	COG0725, ModA, ABC-type molybdate transport system, periplasmic component [Inorganic ion transport and metabolism].
----------------------------------------------------
candidate #27:	b3300
likelihood ratios: Total 8.0e+06; Clust 13.4,6.2,5.4; BLAST ,,; KEGG 8.3,5.8,3.8; ExprEco 12.5,2.6,3.0; ExprSce ,,; FusE2 ,,; FusE5 ,,; FusE10 ,,;
gene name: b3300	 (NP_417759)	gi: 16131179	length: 443aa
description: preprotein translocase, membrane component, transport across inner membrane (General Secretory Pathway) [Escherichia coli K12].
coverage: Archaea[3e-14] Bacteria[0.0] Eukaryota[9e-76]
conserved domains: (Evalue, description)
	1e-130	COG0201, SecY, Preprotein translocase subunit SecY [Intracellular trafficking and secretion].
	1e-111	pfam00344, SecY, eubacterial secY protein..
----------------------------------------------------
candidate #28:	b1714
likelihood ratios: Total 7.2e+06; Clust 17.8,14.5,7.3; BLAST ,,; KEGG 16.7,3.2,24.4; ExprEco 1.4,1.9,1.1; ExprSce ,,; FusE2 ,,; FusE5 ,,; FusE10 ,,;
gene name: b1714	 (NP_416229)	gi: 16129670	length: 327aa
description: phenylalanine tRNA synthetase, alpha-subunit [Escherichia coli K12].
coverage: Archaea[1e-39] Bacteria[0.0] Eukaryota[2e-32]
conserved domains: (Evalue, description)
	1e-133	COG0016, PheS, Phenylalanyl-tRNA synthetase alpha subunit [Translation, ribosomal structure and biogenesis].
	6e-92	cd00496, PheRS_alpha_core, Phenylalanyl-tRNA synthetase (PheRS) alpha chain catalytic core domain. PheRS belongs to class II aminoacyl-tRNA synthetases (aaRS) based upon its structure and the presence of three characteristic sequence motifs. This domain is primarily responsible for ATP-dependent formation of the enzyme bound aminoacyl-adenylate. While class II aaRSs generally aminoacylate the 3'-OH ribose of the appropriate tRNA, PheRS is an exception in that it attaches the amino acid at the 2'-OH group, like class I aaRSs. PheRS is an alpha-2/ beta-2 tetramer..
	2e-84	pfam01409, tRNA-synt_2d, tRNA synthetases class II core domain (F). Other tRNA synthetase sub-families are too dissimilar to be included. This family includes only phenylalanyl-tRNA synthetases. This is the core catalytic domain..
	5e-24	pfam02912, Phe_tRNA-synt_N, Aminoacyl tRNA synthetase class II, N-terminal domain..
	3e-12	cd00768, class_II_aaRS-like_core, Class II tRNA amino-acyl synthetase-like catalytic core domain. Class II amino acyl-tRNA synthetases (aaRS) share a common fold and generally attach an amino acid to the 3' OH of ribose of the appropriate tRNA. PheRS is an exception in that it attaches the amino acid at the 2'-OH group, like class I aaRSs. These enzymes are usually homodimers. This domain is primarily responsible for ATP-dependent formation of the enzyme bound aminoacyl-adenylate. The substrate specificity of this reaction is further determined by additional domains. Intererestingly, this domain is also found is asparagine synthase A (AsnA), in the accessory subunit of mitochondrial polymerase gamma and in the bacterial ATP phosphoribosyltransferase regulatory subunit HisZ..
----------------------------------------------------
candidate #29:	b0765
likelihood ratios: Total 6.1e+06; Clust 39.1,2.7,3.0; BLAST ,,; KEGG 2.6,4.3,15.5; ExprEco 10.7,4.8,2.2; ExprSce ,,; FusE2 ,,; FusE5 ,,; FusE10 ,,;
gene name: b0765	 (NP_415286)	gi: 16128733	length: 352aa
description: ATP-binding component of molybdate transport [Escherichia coli K12].
coverage: Archaea[3e-41] Bacteria[0.0] Eukaryota[5e-31]
conserved domains: (Evalue, description)
	1e-161	COG4148, ModC, ABC-type molybdate transport system, ATPase component [Inorganic ion transport and metabolism].
	4e-47	COG3839, MalK, ABC-type sugar transport systems, ATPase components [Carbohydrate transport and metabolism].
	4e-47	COG3842, PotA, ABC-type spermidine/putrescine transport systems, ATPase components [Amino acid transport and metabolism].
	6e-46	COG1118, CysA, ABC-type sulfate/molybdate transport systems, ATPase component [Inorganic ion transport and metabolism].
	2e-42	COG1131, CcmA, ABC-type multidrug transport system, ATPase component [Defense mechanisms].
	3e-40	pfam00005, ABC_tran, ABC transporter. ABC transporters for a large family of proteins responsible for translocation of a variety of compounds across biological membranes. ABC transporters are the largest family of proteins in many completely sequenced bacteria. ABC transporters are composed of two copies of this domain and two copies of a transmembrane domain pfam00664. These four domains may belong to a single polypeptide, or belong in different polypeptide chains..
	3e-40	cd00267, ABC_ATPase, ABC (ATP-binding cassette) transporter nucleotide-binding domain; ABC transporters are a large family of proteins involved in the transport of a wide variety of different compounds, like sugars, ions, peptides and more complex organic molecules. The nucleotide binding domain shows the highest similarity between all members of the family. ABC transporters are a subset of nucleotide hydrolases that contain a signature motif, Q-loop, and H-loop/switch region in addition to the Walker A motif/P-loop andWalker B motif commonly found in a number of ATP- and GTP-binding and hydrolyzing proteins..
	1e-39	COG1116, TauB, ABC-type nitrate/sulfonate/bicarbonate transport system, ATPase component [Inorganic ion transport and metabolism].
	6e-38	COG1135, AbcC, ABC-type metal ion transport system, ATPase component [Inorganic ion transport and metabolism].
	1e-37	COG3840, ThiQ, ABC-type thiamine transport system, ATPase component [Coenzyme metabolism].
	4e-37	COG1136, SalX, ABC-type antimicrobial peptide transport system, ATPase component [Defense mechanisms].
	2e-36	COG1123, COG1123, ATPase components of various ABC-type transport systems, contain duplicated ATPase [General function prediction only].
	3e-36	COG1122, CbiO, ABC-type cobalt transport system, ATPase component [Inorganic ion transport and metabolism].
	6e-35	COG1120, FepC, ABC-type cobalamin/Fe3+-siderophores transport systems, ATPase components [Inorganic ion transport and metabolism / Coenzyme metabolism].
	2e-34	COG1126, GlnQ, ABC-type polar amino acid transport system, ATPase component [Amino acid transport and metabolism].
	3e-34	COG1125, OpuBA, ABC-type proline/glycine betaine transport systems, ATPase components [Amino acid transport and metabolism].
	7e-34	COG1124, DppF, ABC-type dipeptide/oligopeptide/nickel transport system, ATPase component [Amino acid transport and metabolism / Inorganic ion transport and metabolism].
	1e-33	COG4175, ProV, ABC-type proline/glycine betaine transport system, ATPase component [Amino acid transport and metabolism].
	3e-33	COG1121, ZnuC, ABC-type Mn/Zn transport systems, ATPase component [Inorganic ion transport and metabolism].
	2e-32	COG1127, Ttg2A, ABC-type transport system involved in resistance to organic solvents, ATPase component [Secondary metabolites biosynthesis, transport, and catabolism].
	3e-32	COG0410, LivF, ABC-type branched-chain amino acid transport systems, ATPase component [Amino acid transport and metabolism].
	1e-31	COG4608, AppF, ABC-type oligopeptide transport system, ATPase component [Amino acid transport and metabolism].
	1e-31	COG0411, LivG, ABC-type branched-chain amino acid transport systems, ATPase component [Amino acid transport and metabolism].
	3e-30	COG2274, SunT, ABC-type bacteriocin/lantibiotic exporters, contain an N-terminal double-glycine peptidase domain [Defense mechanisms].
	3e-29	COG4988, CydD, ABC-type transport system involved in cytochrome bd biosynthesis, ATPase and permease components [Energy production and conversion / Posttranslational modification, protein turnover, chaperones].
	8e-29	COG1129, MglA, ABC-type sugar transport system, ATPase component [Carbohydrate transport and metabolism].
	1e-28	COG3638, COG3638, ABC-type phosphate/phosphonate transport system, ATPase component [Inorganic ion transport and metabolism].
	5e-28	COG4525, TauB, ABC-type taurine transport system, ATPase component [Inorganic ion transport and metabolism].
	1e-27	COG0444, DppD, ABC-type dipeptide/oligopeptide/nickel transport system, ATPase component [Amino acid transport and metabolism / Inorganic ion transport and metabolism].
	2e-27	COG3845, COG3845, ABC-type uncharacterized transport systems, ATPase components [General function prediction only].
	4e-27	COG1132, MdlB, ABC-type multidrug transport system, ATPase and permease components [Defense mechanisms].
	6e-27	COG4555, NatA, ABC-type Na+ transport system, ATPase component [Energy production and conversion / Inorganic ion transport and metabolism].
	1e-26	COG2884, FtsE, Predicted ATPase involved in cell division [Cell division and chromosome partitioning].
	4e-26	COG1137, YhbG, ABC-type (unclassified) transport system, ATPase component [General function prediction only].
	5e-26	COG4674, COG4674, Uncharacterized ABC-type transport system, ATPase component [General function prediction only].
	1e-25	COG4172, COG4172, ABC-type uncharacterized transport system, duplicated ATPase component [General function prediction only].
	4e-25	COG4136, COG4136, ABC-type uncharacterized transport system, ATPase component [General function prediction only].
	6e-25	COG4598, HisP, ABC-type histidine transport system, ATPase component [Amino acid transport and metabolism].
	1e-24	COG4161, ArtP, ABC-type arginine transport system, ATPase component [Amino acid transport and metabolism].
	4e-24	COG1119, ModF, ABC-type molybdenum transport system, ATPase component/photorepair protein PhrA [Inorganic ion transport and metabolism].
	1e-23	COG4181, COG4181, Predicted ABC-type transport system involved in lysophospholipase L1 biosynthesis, ATPase component [Secondary metabolites biosynthesis, transport, and catabolism].
	2e-22	COG4618, ArpD, ABC-type protease/lipase transport system, ATPase and permease components [General function prediction only].
	2e-22	COG1101, PhnK, ABC-type uncharacterized transport system, ATPase component [General function prediction only].
	3e-22	COG4604, CeuD, ABC-type enterochelin transport system, ATPase component [Inorganic ion transport and metabolism].
	4e-22	COG1117, PstB, ABC-type phosphate transport system, ATPase component [Inorganic ion transport and metabolism].
	3e-21	COG1134, TagH, ABC-type polysaccharide/polyol phosphate transport system, ATPase component [Carbohydrate transport and metabolism / Cell envelope biogenesis, outer membrane].
	5e-21	COG4619, COG4619, ABC-type uncharacterized transport system, ATPase component [General function prediction only].
	3e-20	COG4586, COG4586, ABC-type uncharacterized transport system, ATPase component [General function prediction only].
	9e-20	COG5265, ATM1, ABC-type transport system involved in Fe-S cluster assembly, permease and ATPase components [Posttranslational modification, protein turnover, chaperones].
	2e-19	COG4167, SapF, ABC-type antimicrobial peptide transport system, ATPase component [Defense mechanisms].
	2e-19	COG4107, PhnK, ABC-type phosphonate transport system, ATPase component [Inorganic ion transport and metabolism].
	8e-19	COG4987, CydC, ABC-type transport system involved in cytochrome bd biosynthesis, fused ATPase and permease components [Energy production and conversion / Posttranslational modification, protein turnover, chaperones].
	1e-18	COG4559, COG4559, ABC-type hemin transport system, ATPase component [Inorganic ion transport and metabolism].
	1e-18	COG4152, COG4152, ABC-type uncharacterized transport system, ATPase component [General function prediction only].
	3e-17	COG0488, Uup, ATPase components of ABC transporters with duplicated ATPase domains [General function prediction only].
	2e-16	COG1245, COG1245, Predicted ATPase, RNase L inhibitor (RLI) homolog [General function prediction only].
	3e-16	COG0396, SufC, ABC-type transport system involved in Fe-S cluster assembly, ATPase component [Posttranslational modification, protein turnover, chaperones].
	4e-15	COG4138, BtuD, ABC-type cobalamin transport system, ATPase component [Coenzyme metabolism].
	1e-14	COG4615, PvdE, ABC-type siderophore export system, fused ATPase and permease components [Secondary metabolites biosynthesis, transport, and catabolism / Inorganic ion transport and metabolism].
	2e-13	COG4178, COG4178, ABC-type uncharacterized transport system, permease and ATPase components [General function prediction only].
	3e-13	COG4133, CcmA, ABC-type transport system involved in cytochrome c biogenesis, ATPase component [Posttranslational modification, protein turnover, chaperones].
	1e-12	COG4170, SapD, ABC-type antimicrobial peptide transport system, ATPase component [Defense mechanisms].
	8e-12	COG4778, PhnL, ABC-type phosphonate transport system, ATPase component [Inorganic ion transport and metabolism].
----------------------------------------------------
candidate #30:	b0473
likelihood ratios: Total 5.9e+06; Clust 13.3,6.9,3.5; BLAST ,,; KEGG 6.3,5.1,4.4; ExprEco 18.0,3.0,2.4; ExprSce ,,; FusE2 ,,; FusE5 ,,; FusE10 ,,;
gene name: b0473	 (NP_415006)	gi: 16128457	length: 624aa
description: chaperone Hsp90, heat shock protein C 62.5 [Escherichia coli K12].
coverage: Archaea[4e-09] Bacteria[0.0] Eukaryota[1e-131]
conserved domains: (Evalue, description)
	0.0	COG0326, HtpG, Molecular chaperone, HSP90 family [Posttranslational modification, protein turnover, chaperones].
	1e-92	pfam00183, HSP90, Hsp90 protein..
----------------------------------------------------
candidate #31:	b0183
likelihood ratios: Total 5.8e+06; Clust 6.0,8.7,11.9; BLAST ,,; KEGG 33.9,9.2,4.4; ExprEco 1.3,2.3,2.2; ExprSce ,,; FusE2 ,,; FusE5 ,,; FusE10 ,,;
gene name: b0183	 (NP_414725)	gi: 16128176	length: 198aa
description: RNAse HII [Escherichia coli K12].
coverage: Archaea[7e-14] Bacteria[1e-108] Eukaryota[1e-17]
conserved domains: (Evalue, description)
	3e-70	COG0164, RnhB, Ribonuclease HII [DNA replication, recombination, and repair].
	4e-51	pfam01351, RNase_HII, Ribonuclease HII..
----------------------------------------------------
candidate #32:	b1838
likelihood ratios: Total 5.7e+06; Clust 3.2,2.3,12.7; BLAST ,,; KEGG 9.6,17.4,3.1; ExprEco 2.2,13.4,4.1; ExprSce ,,; FusE2 ,,; FusE5 ,,; FusE10 ,,;
gene name: b1838	 (NP_416352)	gi: 49176159	length: 219aa
description: protein phosphatase 1 [Escherichia coli K12].
coverage: Archaea[1e-09] Bacteria[1e-132] Eukaryota[2e-07]
----------------------------------------------------
candidate #33:	b0777
likelihood ratios: Total 5.7e+06; Clust 13.6,14.7,3.2; BLAST ,,; KEGG 10.4,3.1,4.5; ExprEco 11.7,2.9,1.8; ExprSce ,,; FusE2 ,,; FusE5 ,,; FusE10 ,,;
gene name: b0777	 (NP_415298)	gi: 16128745	length: 251aa
description: biotin biosynthesis; reaction prior to pimeloyl CoA [Escherichia coli K12].
coverage: Archaea[9e-08] Bacteria[1e-145] Eukaryota[4e-09]
conserved domains: (Evalue, description)
	1e-20	COG2226, UbiE, Methylase involved in ubiquinone/menaquinone biosynthesis [Coenzyme metabolism].
----------------------------------------------------
candidate #34:	b1252
likelihood ratios: Total 5.6e+06; Clust 6.3,14.2,2.5; BLAST ,,; KEGG 4.6,61.2,6.9; ExprEco 5.1,2.2,1.2; ExprSce ,,; FusE2 ,,; FusE5 ,,; FusE10 ,,;
gene name: b1252	 (NP_415768)	gi: 16129213	length: 239aa
description: energy transducer; uptake of iron, cyanocobalimin; sensitivity to phages, colicins [Escherichia coli K12].
coverage: Archaea[4e-06] Bacteria[1e-136] Eukaryota[7e-13]
conserved domains: (Evalue, description)
	6e-22	COG0810, TonB, Periplasmic protein TonB, links inner and outer membranes [Cell envelope biogenesis, outer membrane].
----------------------------------------------------
candidate #35:	b2559
likelihood ratios: Total 5.3e+06; Clust 11.0,13.7,6.1; BLAST ,,; KEGG 2.0,5.7,3.9; ExprEco 6.3,7.2,2.8; ExprSce ,,; FusE2 ,,; FusE5 ,,; FusE10 ,,;
gene name: b2559	 (NP_417054)	gi: 16130484	length: 178aa
description: tRNA-specific adenosine deaminase [Escherichia coli K12].
coverage: Archaea[5e-15] Bacteria[1e-99] Eukaryota[6e-52]
conserved domains: (Evalue, description)
	9e-51	COG0590, CumB, Cytosine/adenosine deaminases [Nucleotide transport and metabolism / Translation, ribosomal structure and biogenesis].
	4e-33	cd01285, nucleoside_deaminase, Nucleoside deaminases include adenosine, guanine and cytosine deaminases. These enzymes are Zn dependent and catalyze the deamination of nucleosides. The zinc ion in the active site plays a central role in the proposed catalytic mechanism, activating a water molecule to form a hydroxide ion that performs a nucleophilic attack on the substrate. The functional enzyme is a homodimer. Cytosine deaminase catalyzes the deamination of cytosine to uracil and ammonia and is a member of the pyrimidine salvage pathway. Cytosine deaminase is found in bacteria and fungi but is not present in mammals; for this reason, the enzyme is currently of interest for antimicrobial drug design and gene therapy applications against tumors. Some members of this family are tRNA-specific adenosine deaminases that generate inosine at the first position of their anticodon (position 34) of specific tRNAs; this modification is thought to enlarge the codon recognition capacity during protein synthesis. Other members of the family are guanine deaminases which deaminate guanine to xanthine as part of the utilization of guanine as a nitrogen source..
	3e-26	pfam00383, dCMP_cyt_deam, Cytidine and deoxycytidylate deaminase zinc-binding region..
	1e-21	COG0117, RibD, Pyrimidine deaminase [Coenzyme metabolism].
	6e-16	cd01284, Riboflavin_deaminase-reductase, Riboflavin-specific deaminase. Riboflavin biosynthesis protein RibD (Diaminohydroxyphosphoribosylaminopyrimidine deaminase) catalyzes the deamination of 2,5-diamino-6-ribosylamino-4(3H)-pyrimidinone 5'-phosphate, which is an intermediate step in the biosynthesis of riboflavin.The ribG gene of Bacillus subtilis and the ribD gene of E. coli are bifunctional and contain this deaminase domain and a reductase domain which catalyzes the subsequent reduction of the ribosyl side chain..
	2e-14	cd01286, deoxycytidylate_deaminase, Deoxycytidylate deaminase domain. Deoxycytidylate deaminase catalyzes the deamination of dCMP to dUMP, providing the nucleotide substrate for thymidylate synthase. The enzyme binds Zn++, which is required for catalytic activity. The activity of the enzyme is allosterically regulated by the ratio of dCTP to dTTP not only in eukaryotic cells but also in T-even phage-infected Escherichia coli, with dCTP acting as an activator and dTTP as an inhibitor..
----------------------------------------------------
candidate #36:	b0884
likelihood ratios: Total 4.9e+06; Clust 15.8,7.6,3.5; BLAST ,,; KEGG 3.3,2.3,1.9; ExprEco 22.4,13.6,2.6; ExprSce ,,; FusE2 ,,; FusE5 ,,; FusE10 ,,;
gene name: b0884	 (NP_415404)	gi: 16128851	length: 72aa
description: protein chain initiation factor IF-1 [Escherichia coli K12].
coverage: Bacteria[4e-34] Eukaryota[2e-21]
conserved domains: (Evalue, description)
	9e-26	COG0361, InfA, Translation initiation factor 1 (IF-1) [Translation, ribosomal structure and biogenesis].
----------------------------------------------------
candidate #37:	b3912
likelihood ratios: Total 4.6e+06; Clust 1.5,1.8,3.3; BLAST ,,; KEGG 652.5,4.6,2.7; ExprEco 4.1,5.5,2.9; ExprSce ,,; FusE2 ,,; FusE5 ,,; FusE10 ,,;
gene name: b3912	 (NP_418348)	gi: 16131752	length: 232aa
description: response regulator in two-component regulatory system with CpxA, regulates expression of stress-related genes (OmpR family) [Escherichia coli K12].
coverage: Archaea[9e-23] Bacteria[1e-128] Eukaryota[5e-39]
conserved domains: (Evalue, description)
	2e-62	COG0745, OmpR, Response regulators consisting of a CheY-like receiver domain and a winged-helix DNA-binding domain [Signal transduction mechanisms / Transcription].
	5e-28	cd00156, REC, Signal receiver domain; originally thought to be unique to bacteria (CheY, OmpR, NtrC, and PhoB), now recently identified in eukaroytes ETR1 Arabidopsis thaliana; this domain receives the signal from the sensor partner in a two-component systems; contains a phosphoacceptor site that is phosphorylated by histidine kinase homologs; usually found N-terminal to a DNA binding effector domain; forms homodimers.
	3e-23	COG2204, AtoC, Response regulator containing CheY-like receiver, AAA-type ATPase, and DNA-binding domains [Signal transduction mechanisms].
	6e-23	cd00383, trans_reg_C, Effector domain of response regulator. Bacteria and certain eukaryotes like protozoa and higher plants use two-component signal transduction systems to detect and respond to changes in the environment. The system consists of a sensor histidine kinase and a response regulator. The former autophosphorylates in a histidine residue on detecting an external stimulus. The phosphate is then transferred to an invariant aspartate residue in a highly conserved receiver domain of the response regulator. Phosphorylation activates a variable effector domain of the response regulator, which triggers the cellular response. The C-terminal effector domain contains DNA and RNA polymerase binding sites. Several dimers or monomers bind head to tail to small tandem repeats upstream of the genes. The RNA polymerase binding sites interact with the alpha or sigma subunite of RNA polymerase..
	4e-22	COG3706, PleD, Response regulator containing a CheY-like receiver domain and a GGDEF domain [Signal transduction mechanisms].
	5e-21	COG3437, COG3437, Response regulator containing a CheY-like receiver domain and an HD-GYP domain [Transcription / Signal transduction mechanisms].
	8e-19	COG2197, CitB, Response regulator containing a CheY-like receiver domain and an HTH DNA-binding domain [Signal transduction mechanisms / Transcription].
	6e-17	COG4565, CitB, Response regulator of citrate/malate metabolism [Transcription / Signal transduction mechanisms].
	5e-16	pfam00486, Trans_reg_C, Transcriptional regulatory protein, C terminal..
	2e-15	COG4753, COG4753, Response regulator containing CheY-like receiver domain and AraC-type DNA-binding domain [Signal transduction mechanisms].
	3e-14	COG2201, CheB, Chemotaxis response regulator containing a CheY-like receiver domain and a methylesterase domain [Cell motility and secretion / Signal transduction mechanisms].
	4e-13	COG4566, TtrR, Response regulator [Signal transduction mechanisms].
	8e-12	COG4567, COG4567, Response regulator consisting of a CheY-like receiver domain and a Fis-type HTH domain [Signal transduction mechanisms / Transcription].
	4e-11	COG3710, CadC, DNA-binding winged-HTH domains [Transcription].
----------------------------------------------------
candidate #38:	b2195
likelihood ratios: Total 4.4e+06; Clust 7.3,3.4,4.7; BLAST ,,; KEGG 9.0,16.8,24.9; ExprEco 5.3,1.5,1.3; ExprSce ,,; FusE2 ,,; FusE5 ,,; FusE10 ,,;
gene name: b2195	 (NP_416699)	gi: 16130132	length: 185aa
description: heme lyase/disulfide oxidoreductase (thiol:disulfide interchange protein) [Escherichia coli K12].
coverage: Bacteria[1e-105]
conserved domains: (Evalue, description)
	5e-12	COG0526, TrxA, Thiol-disulfide isomerase and thioredoxins [Posttranslational modification, protein turnover, chaperones / Energy production and conversion].
----------------------------------------------------
candidate #39:	b2270
likelihood ratios: Total 4.0e+06; Clust 3.5,8.4,3.0; BLAST ,,; KEGG 4.8,6.1,11.4; ExprEco 48.5,2.3,1.2; ExprSce ,,; FusE2 ,,; FusE5 ,,; FusE10 ,,;
gene name: b2270	 (NP_416773)	gi: 16130205	length: 575aa
description: hypothetical protein b2270 [Escherichia coli K12].
coverage: Archaea[8e-06] Bacteria[0.0] Eukaryota[2e-09]
conserved domains: (Evalue, description)
	2e-61	cd01465, vWA_subgroup, VWA subgroup: Von Willebrand factor type A (vWA) domain was originally found in the blood coagulation protein von Willebrand factor (vWF). Typically, the vWA domain is made up of approximately 200 amino acid residues folded into a classic a/b para-rossmann type of fold. The vWA domain, since its discovery, has drawn great interest because of its widespread occurrence and its involvement in a wide variety of important cellular functions. These include basal membrane formation, cell migration, cell differentiation, adhesion, haemostasis, signaling, chromosomal stability, malignant transformation and in immune defenses In integrins these domains form heterodimers while in vWF it forms multimers. There are different interaction surfaces of this domain as seen by the various molecules it complexes with. Ligand binding in most cases is mediated by the presence of a metal ion dependent adhesion site termed as the MIDAS motif that is a characteristic feature of most, if not all A domains. Not much is known about the function of the VWA domain in these proteins. The members do have a conserved MIDAS motif. The biochemical function however is not known..
	1e-56	COG2304, COG2304, Uncharacterized protein containing a von Willebrand factor type A (vWA) domain [General function prediction only].
	5e-20	cd00198, vWFA, Von Willebrand factor type A (vWA) domain was originally found in the blood coagulation protein von Willebrand factor (vWF). Typically, the vWA domain is made up of approximately 200 amino acid residues folded into a classic a/b para-rossmann type of fold. The vWA domain, since its discovery, has drawn great interest because of its widespread occurrence and its involvement in a wide variety of important cellular functions. These include basal membrane formation, cell migration, cell differentiation, adhesion, haemostasis, signaling, chromosomal stability, malignant transformation and in immune defenses In integrins these domains form heterodimers while in vWF it forms multimers. There are different interaction surfaces of this domain as seen by the various molecules it complexes with. Ligand binding in most cases is mediated by the presence of a metal ion dependent adhesion site termed as the MIDAS motif that is a characteristic feature of most, if not all A domains..
	6e-18	smart00327, VWA, von Willebrand factor (vWF) type A domain; VWA domains in extracellular eukaryotic proteins mediate adhesion via metal ion-dependent adhesion sites (MIDAS). Intracellular VWA domains and homologues in prokaryotes have recently been identified. The proposed VWA domains in integrin beta subunits have recently been substantiated using sequence-based methods. .
	3e-16	cd01461, vWA_interalpha_trypsin_inhibitor, vWA_interalpha trypsin inhibitor (ITI): ITI is a glycoprotein composed of three polypeptides- two heavy chains and one light chain (bikunin). Bikunin confers the protease-inhibitor function while the heavy chains are involved in rendering stability to the extracellular matrix by binding to hyaluronic acid. The heavy chains carry the VWA domain with a conserved MIDAS motif. Although the exact role of the VWA domains remains unknown, it has been speculated to be involved in mediating protein-protein interactions with the components of the extracellular matrix..
	5e-16	pfam00092, VWA, von Willebrand factor type A domain..
	1e-13	cd01466, vWA_C3HC4_type, VWA C3HC4-type: Von Willebrand factor type A (vWA) domain was originally found in the blood coagulation protein von Willebrand factor (vWF). Typically, the vWA domain is made up of approximately 200 amino acid residues folded into a classic a/b para-rossmann type of fold. The vWA domain, since its discovery, has drawn great interest because of its widespread occurrence and its involvement in a wide variety of important cellular functions. These include basal membrane formation, cell migration, cell differentiation, adhesion, haemostasis, signaling, chromosomal stability, malignant transformation and in immune defenses In integrins these domains form heterodimers while in vWF it forms multimers. There are different interaction surfaces of this domain as seen by the various molecules it complexes with. Ligand binding in most cases is mediated by the presence of a metal ion dependent adhesion site termed as the MIDAS motif that is a characteristic feature of most, if not all A domains. Membes of this subgroup belong to Zinc-finger family as they are found fused to RING finger domains. The MIDAS motif is not conserved in all the members of this family. The function of vWA domains however is not known..
	2e-12	cd01450, vWFA_subfamily_ECM, Von Willebrand factor type A (vWA) domain was originally found in the blood coagulation protein von Willebrand factor (vWF). Typically, the vWA domain is made up of approximately 200 amino acid residues folded into a classic a/b para-rossmann type of fold. The vWA domain, since its discovery, has drawn great interest because of its widespread occurrence and its involvement in a wide variety of important cellular functions. These include basal membrane formation, cell migration, cell differentiation, adhesion, haemostasis, signaling, chromosomal stability, malignant transformation and in immune defenses In integrins these domains form heterodimers while in vWF it forms multimers. There are different interaction surfaces of this domain as seen by the various molecules it complexes with. Ligand binding in most cases is mediated by the presence of a metal ion dependent adhesion site termed as the MIDAS motif that is a characteristic feature of most, if not all A domains .
----------------------------------------------------
candidate #40:	b0926
likelihood ratios: Total 4.0e+06; Clust 31.5,2.1,2.7; BLAST ,,; KEGG 4.1,3.4,13.1; ExprEco 2.7,18.9,2.5; ExprSce ,,; FusE2 ,,; FusE5 ,,; FusE10 ,,;
gene name: b0926	 (NP_415446)	gi: 16128893	length: 182aa
description: hypothetical protein b0926 [Escherichia coli K12].
coverage: Bacteria[1e-101]
conserved domains: (Evalue, description)
	1e-70	COG3108, COG3108, Uncharacterized protein conserved in bacteria [Function unknown].
	1e-61	pfam05951, DUF882, Bacterial protein of unknown function (DUF882). This family consists of a series of hypothetical bacterial proteins of unknown function..
----------------------------------------------------
candidate #41:	b2412
likelihood ratios: Total 4.0e+06; Clust 798.8,3.0,13.7; BLAST ,,; KEGG 2.1,3.1,1.7; ExprEco 3.2,2.4,1.4; ExprSce ,,; FusE2 ,,; FusE5 ,,; FusE10 ,,;
gene name: b2412	 (NP_416907)	gi: 16130338	length: 328aa
description: cell division protein involved in FtsZ ring [Escherichia coli K12].
coverage: Archaea[9e-07] Bacteria[0.0] Eukaryota[9e-15]
conserved domains: (Evalue, description)
	1e-106	COG3115, ZipA, Cell division protein [Cell division and chromosome partitioning].
	2e-55	cd00231, ZipA, ZipA C-terminal domain. ZipA, a membrane-anchored protein, is one of at least nine essential gene products necessary for assembly of the septal ring which mediates cell division in E.coli. ZipA and FtsA directly bind FtsZ, a homolog of eukaryotic tubulins, at the prospective division site, followed by the sequential addition of FtsK, FtsQ, FtsL, FtsW, FtsI, and FtsN. ZipA contains three domains: a short N-terminal membrane-anchored domain, a central P/Q domain that is rich in proline and glutamine and a C-terminal domain, which comprises almost half the protein..
----------------------------------------------------
candidate #42:	b0841
likelihood ratios: Total 3.7e+06; Clust 6.9,6.7,2.4; BLAST ,,; KEGG 59.5,3.4,1.8; ExprEco 11.5,3.0,2.6; ExprSce ,,; FusE2 ,,; FusE5 ,,; FusE10 ,,;
gene name: b0841	 (NP_415362)	gi: 16128809	length: 198aa
description: putative permease [Escherichia coli K12].
coverage: Archaea[5e-17] Bacteria[1e-114]
conserved domains: (Evalue, description)
	5e-14	smart00014, acidPPc, Acid phosphatase homologues; .
----------------------------------------------------
candidate #43:	b3813
likelihood ratios: Total 3.7e+06; Clust 463.3,6.9,29.0; BLAST ,,; KEGG 2.7,2.5,1.9; ExprEco 1.1,1.5,1.9; ExprSce ,,; FusE2 ,,; FusE5 ,,; FusE10 ,,;
gene name: b3813	 (NP_418258)	gi: 16131665	length: 720aa
description: DNA-dependent ATPase I and helicase II [Escherichia coli K12].
coverage: Archaea[7e-54] Bacteria[0.0] Eukaryota[4e-82]
conserved domains: (Evalue, description)
	0.0	COG0210, UvrD, Superfamily I DNA and RNA helicases [DNA replication, recombination, and repair].
	1e-147	pfam00580, UvrD-helicase, UvrD/REP helicase. The Rep family helicases are composed of four structural domains. The Rep family function as dimers. REP helicases catalyse ATP dependent unwinding of double stranded DNA to single stranded DNA. Some members have large insertions near to the carboxy-terminus relative to other members of the family..
	2e-42	COG1074, RecB, ATP-dependent exoDNAse (exonuclease V) beta subunit (contains helicase and exonuclease domains) [DNA replication, recombination, and repair].
----------------------------------------------------
candidate #44:	b0891
likelihood ratios: Total 3.6e+06; Clust 9.4,4.3,2.9; BLAST ,,; KEGG 9.2,3.6,3.0; ExprEco 12.6,6.9,3.6; ExprSce ,,; FusE2 ,,; FusE5 ,,; FusE10 ,,;
gene name: b0891	 (NP_415411)	gi: 16128858	length: 204aa
description: periplasmic chaperone effects translocation of lipoproteins from inner membrane to outer membrane [Escherichia coli K12].
coverage: Bacteria[1e-115]
conserved domains: (Evalue, description)
	2e-65	pfam03548, LolA, Outer membrane lipoprotein carrier protein LolA..
	2e-46	COG2834, LolA, Outer membrane lipoprotein-sorting protein [Cell envelope biogenesis, outer membrane].
----------------------------------------------------
candidate #45:	b0683
likelihood ratios: Total 3.6e+06; Clust 32.0,10.0,5.9; BLAST ,,; KEGG 10.8,3.3,2.0; ExprEco 3.1,4.2,2.0; ExprSce ,,; FusE2 ,,; FusE5 ,,; FusE10 ,,;
gene name: b0683	 (NP_415209)	gi: 16128659	length: 148aa
description: negative regulator [Escherichia coli K12].
coverage: Archaea[2e-08] Bacteria[3e-83]
conserved domains: (Evalue, description)
	4e-40	pfam01475, FUR, Ferric uptake regulator family. This family includes metal ion uptake regulator proteins, that bind to the operator DNA and controls transcription of metal ion-responsive genes. This family is also known as the FUR family..
	2e-38	COG0735, Fur, Fe2+/Zn2+ uptake regulation proteins [Inorganic ion transport and metabolism].
----------------------------------------------------
candidate #46:	b1084
likelihood ratios: Total 3.2e+06; Clust 9.6,3.8,3.4; BLAST ,,; KEGG 1.9,36.2,2.3; ExprEco 7.8,11.8,1.8; ExprSce ,,; FusE2 ,,; FusE5 ,,; FusE10 ,,;
gene name: b1084	 (NP_415602)	gi: 16129047	length: 1061aa
description: RNase E, membrane attachment, mRNA turnover, maturation 5S RNA [Escherichia coli K12].
coverage: Archaea[2e-09] Bacteria[0.0] Eukaryota[6e-66]
conserved domains: (Evalue, description)
	1e-158	COG1530, CafA, Ribonucleases G and E [Translation, ribosomal structure and biogenesis].
----------------------------------------------------
candidate #47:	b2614
likelihood ratios: Total 2.9e+06; Clust 23.3,6.3,5.2; BLAST ,,; KEGG 11.4,4.3,3.2; ExprEco 2.9,3.2,2.6; ExprSce ,,; FusE2 ,,; FusE5 ,,; FusE10 ,,;
gene name: b2614	 (NP_417104)	gi: 16130533	length: 197aa
description: Hsp 24 nucleotide exchange factor [Escherichia coli K12].
coverage: Archaea[9e-22] Bacteria[1e-104] Eukaryota[1e-20]
conserved domains: (Evalue, description)
	5e-39	COG0576, GrpE, Molecular chaperone GrpE (heat shock protein) [Posttranslational modification, protein turnover, chaperones].
	1e-38	pfam01025, GrpE, GrpE..
----------------------------------------------------
candidate #48:	b3644
likelihood ratios: Total 2.9e+06; Clust 3.6,8.7,12.4; BLAST ,,; KEGG 4.5,3.3,8.9; ExprEco 2.2,3.6,7.1; ExprSce ,,; FusE2 ,,; FusE5 ,,; FusE10 ,,;
gene name: b3644	 (NP_418101)	gi: 16131515	length: 287aa
description: putative alpha helix protein [Escherichia coli K12].
coverage: Bacteria[1e-156]
conserved domains: (Evalue, description)
	5e-95	COG1561, COG1561, Uncharacterized stress-induced protein [Function unknown].
	3e-46	pfam03755, YicC_N, YicC-like family, N-terminal region. Family of bacterial proteins. Although poorly characterised, the members of this protein family have been demonstrated to play a role in stationary phase survival. These proteins are not essential during stationary phase..
----------------------------------------------------
candidate #49:	b2892
likelihood ratios: Total 2.6e+06; Clust 8.9,19.4,7.2; BLAST ,,; KEGG 6.8,11.8,7.9; ExprEco 2.0,1.2,1.4; ExprSce ,,; FusE2 ,,; FusE5 ,,; FusE10 ,,;
gene name: b2892	 (NP_417368)	gi: 16130794	length: 577aa
description: ssDNA exonuclease, 5' --> 3' specific [Escherichia coli K12].
coverage: Bacteria[0.0]
conserved domains: (Evalue, description)
	1e-119	COG0608, RecJ, Single-stranded DNA-specific exonuclease [DNA replication, recombination, and repair].
	2e-23	pfam01368, DHH, DHH family. It is predicted that this family of proteins all perform a phosphoesterase function. It included the single stranded DNA exonuclease RecJ..
----------------------------------------------------
candidate #50:	b0444
likelihood ratios: Total 2.6e+06; Clust 7.1,40.1,2.8; BLAST ,,; KEGG 12.5,3.0,2.4; ExprEco 2.7,4.9,2.6; ExprSce ,,; FusE2 ,,; FusE5 ,,; FusE10 ,,;
gene name: b0444	 (NP_414978)	gi: 16128429	length: 231aa
description: putative (aluminum) resistance protein [Escherichia coli K12].
coverage: Archaea[3e-31] Bacteria[1e-132]
conserved domains: (Evalue, description)
	1e-78	COG0603, COG0603, Predicted PP-loop superfamily ATPase [General function prediction only].
	2e-29	pfam06508, ExsB, ExsB. This family includes putative transcriptional regulators from Bacteria and Archaea..
----------------------------------------------------
candidate #51:	b0960
likelihood ratios: Total 2.4e+06; Clust 14.2,2.7,8.2; BLAST ,,; KEGG 3.5,8.6,5.9; ExprEco 5.2,4.0,2.0; ExprSce ,,; FusE2 ,,; FusE5 ,,; FusE10 ,,;
gene name: b0960	 (NP_415480)	gi: 16128927	length: 720aa
description: putative efflux transport protein (PET family) [Escherichia coli K12].
coverage: Bacteria[0.0]
conserved domains: (Evalue, description)
	0.0	pfam05976, DUF893, Bacterial membrane protein of unknown function (DUF893). This family consists of several putative bacterial membrane proteins of unknown function..
	1e-129	COG1289, COG1289, Predicted membrane protein [Function unknown].
----------------------------------------------------
candidate #52:	b2615
likelihood ratios: Total 2.1e+06; Clust 10.1,14.9,5.9; BLAST ,,; KEGG 6.1,3.5,1.3; ExprEco 6.9,3.0,4.2; ExprSce ,,; FusE2 ,,; FusE5 ,,; FusE10 ,,;
gene name: b2615	 (NP_417105)	gi: 16130534	length: 292aa
description: NAD kinase [Escherichia coli K12].
coverage: Archaea[2e-33] Bacteria[1e-167] Eukaryota[1e-26]
conserved domains: (Evalue, description)
	7e-81	COG0061, COG0061, Predicted sugar kinase [Carbohydrate transport and metabolism].
	5e-68	pfam01513, NAD_kinase, ATP-NAD kinase. Members of this family are ATP-NAD kinases EC:2.7.1.23. Catalyses the phosphorylation of NAD to NADP utilising ATP and other nucleoside triphosphates as well as inorganic polyphosphate as a source of phosphorus..
----------------------------------------------------
candidate #53:	b2946
likelihood ratios: Total 2.0e+06; Clust 44.7,10.5,5.7; BLAST ,,; KEGG 12.8,4.5,2.7; ExprEco 1.0,1.0,4.6; ExprSce ,,; FusE2 ,,; FusE5 ,,; FusE10 ,,;
gene name: b2946	 (NP_417421)	gi: 49176287	length: 252aa
description: hypothetical protein b2946 [Escherichia coli K12].
coverage: Bacteria[1e-141] Eukaryota[4e-09]
conserved domains: (Evalue, description)
	8e-77	COG1385, COG1385, Uncharacterized protein conserved in bacteria [Function unknown].
	5e-26	pfam04452, DUF558, Protein of unknown function (DUF558). Bacterial protein of unknown function, occasionally found adjacent to the diacylglycerol kinase catalytic domain DAGKc (pfam00781)..
----------------------------------------------------
candidate #54:	b0143
likelihood ratios: Total 2.0e+06; Clust 42.1,18.6,9.6; BLAST ,,; KEGG 1.8,1.9,1.2; ExprEco 3.0,3.1,6.7; ExprSce ,,; FusE2 ,,; FusE5 ,,; FusE10 ,,;
gene name: b0143	 (NP_414685)	gi: 16128136	length: 454aa
description: poly(A) polymerase I [Escherichia coli K12].
coverage: Archaea[9e-06] Bacteria[0.0] Eukaryota[1e-35]
conserved domains: (Evalue, description)
	1e-102	COG0617, PcnB, tRNA nucleotidyltransferase/poly(A) polymerase [Translation, ribosomal structure and biogenesis].
	1e-43	pfam01743, PolyA_pol, Poly A polymerase family. This family includes nucleic acid independent RNA polymerases, such as Poly(A) polymerase, which adds the poly (A) tail to mRNA EC:2.7.7.19. This family also includes the tRNA nucleotidyltransferase that adds the CCA to the 3' of the tRNA EC:2.7.7.25..
----------------------------------------------------
candidate #55:	b0640
likelihood ratios: Total 2.0e+06; Clust 301.0,6.3,3.3; BLAST ,,; KEGG 2.5,1.6,2.8; ExprEco 2.2,3.8,3.4; ExprSce ,,; FusE2 ,,; FusE5 ,,; FusE10 ,,;
gene name: b0640	 (NP_415173)	gi: 16128623	length: 343aa
description: DNA polymerase III, delta subunit [Escherichia coli K12].
coverage: Bacteria[0.0]
conserved domains: (Evalue, description)
	1e-134	pfam06144, DNA_pol3_delta, DNA polymerase III, delta subunit. DNA polymerase III, delta subunit (EC 2.7.7.7) is required for, along with delta' subunit, the assembly of the processivity factor beta(2) onto primed DNA in the DNA polymerase III holoenzyme-catalysed reaction. The delta subunit is also known as HolA..
	6e-72	COG1466, HolA, DNA polymerase III, delta subunit [DNA replication, recombination, and repair].
----------------------------------------------------
candidate #56:	b0659
likelihood ratios: Total 1.9e+06; Clust 105.9,8.5,4.1; BLAST ,,; KEGG 1.6,2.2,4.3; ExprEco 3.4,6.7,1.5; ExprSce ,,; FusE2 ,,; FusE5 ,,; FusE10 ,,;
gene name: b0659	 (NP_415192)	gi: 16128642	length: 155aa
description: hypothetical protein b0659 [Escherichia coli K12].
coverage: Bacteria[3e-85] Eukaryota[2e-10]
conserved domains: (Evalue, description)
	3e-43	COG0319, COG0319, Predicted metal-dependent hydrolase [General function prediction only].
	9e-27	pfam02130, UPF0054, Uncharacterized protein family UPF0054..
----------------------------------------------------
candidate #57:	b0437
likelihood ratios: Total 1.9e+06; Clust 14.1,8.0,5.6; BLAST ,,; KEGG 7.1,2.5,5.1; ExprEco 5.3,2.3,2.8; ExprSce ,,; FusE2 ,,; FusE5 ,,; FusE10 ,,;
gene name: b0437	 (NP_414971)	gi: 16128422	length: 207aa
description: ATP-dependent proteolytic subunit of clpA-clpP serine protease, heat shock protein F21.5 [Escherichia coli K12].
coverage: Bacteria[1e-114] Eukaryota[3e-65]
conserved domains: (Evalue, description)
	8e-89	COG0740, ClpP, Protease subunit of ATP-dependent Clp proteases [Posttranslational modification, protein turnover, chaperones / Intracellular trafficking and secretion].
	2e-86	pfam00574, CLP_protease, Clp protease. The Clp protease has an active site catalytic triad. In E. coli Clp protease, ser-111, his-136 and asp-185 form the catalytic triad. One member has lost all of these active site residues and is therefore inactive. Some members contain one or two large insertions..
----------------------------------------------------
candidate #58:	b0658
likelihood ratios: Total 1.9e+06; Clust 43.9,6.4,2.7; BLAST ,,; KEGG 1.6,1.6,2.2; ExprEco 6.9,16.8,3.7; ExprSce ,,; FusE2 ,,; FusE5 ,,; FusE10 ,,;
gene name: b0658	 (NP_415191)	gi: 16128641	length: 292aa
description: putative integral membrane protein [Escherichia coli K12].
coverage: Archaea[1e-38] Bacteria[1e-163] Eukaryota[4e-39]
conserved domains: (Evalue, description)
	1e-132	COG4535, CorC, Putative Mg2+ and Co2+ transporter CorC [Inorganic ion transport and metabolism].
	1e-64	COG1253, TlyC, Hemolysins and related proteins containing CBS domains [General function prediction only].
	8e-44	COG4536, CorB, Putative Mg2+ and Co2+ transporter CorB [Inorganic ion transport and metabolism].
	4e-18	pfam03471, CorC_HlyC, Transporter associated domain. This small domain is found in a family of proteins with the pfam01595 domain and two CBS domains with this domain found at the C-terminus of the proteins, the domain is also found at the C terminus of some Na+/H+ antiporters. This domain is also found in CorC that is involved in Magnesium and cobalt efflux. The function of this domain is uncertain but might be involved in modulating transport of ion substrates..
----------------------------------------------------
candidate #59:	b3186
likelihood ratios: Total 1.9e+06; Clust 160.6,5.0,4.1; BLAST ,,; KEGG 5.6,20.8,3.9; ExprEco 1.2,1.1,1.0; ExprSce ,,; FusE2 ,,; FusE5 ,,; FusE10 ,,;
gene name: b3186	 (NP_417653)	gi: 16131076	length: 103aa
description: 50S ribosomal subunit protein L21 [Escherichia coli K12].
coverage: Bacteria[8e-53] Eukaryota[4e-12]
conserved domains: (Evalue, description)
	7e-30	pfam00829, Ribosomal_L21p, Ribosomal prokaryotic L21 protein..
----------------------------------------------------
candidate #60:	b1782
likelihood ratios: Total 1.9e+06; Clust 2.9,146.5,2.0; BLAST ,,; KEGG 12.2,4.5,2.8; ExprEco 3.4,2.6,1.6; ExprSce ,,; FusE2 ,,; FusE5 ,,; FusE10 ,,;
gene name: b1782	 (NP_416296)	gi: 16129736	length: 248aa
description: scaffolding protein for murein-synthesising holoenzyme [Escherichia coli K12].
coverage: Bacteria[1e-148]
conserved domains: (Evalue, description)
	2e-60	pfam06629, MipA, MltA-interacting protein MipA. This family consists of several bacterial MltA-interacting protein (MipA) like sequences. As well as interacting with the membrane-bound lytic transglycosylase MltA, MipA is known to bind to PBP1B, a bifunctional murein transglycosylase/transpeptidase. MipA is considered to be a structural protein mediating the assembly of MltA to PBP1B into a complex..
----------------------------------------------------
candidate #61:	b0766
likelihood ratios: Total 1.9e+06; Clust 28.4,2.6,2.6; BLAST ,,; KEGG 2.4,2.3,8.1; ExprEco 7.6,9.2,3.1; ExprSce ,,; FusE2 ,,; FusE5 ,,; FusE10 ,,;
gene name: b0766	 (NP_415287)	gi: 16128734	length: 272aa
description: putative phosphatase [Escherichia coli K12].
coverage: Archaea[9e-07] Bacteria[1e-158] Eukaryota[8e-11]
conserved domains: (Evalue, description)
	4e-52	COG0561, Cof, Predicted hydrolases of the HAD superfamily [General function prediction only].
----------------------------------------------------
candidate #62:	b0695
likelihood ratios: Total 1.8e+06; Clust 20.5,2.8,2.6; BLAST ,,; KEGG 1.5,50.2,2.0; ExprEco 3.1,6.8,3.8; ExprSce ,,; FusE2 ,,; FusE5 ,,; FusE10 ,,;
gene name: b0695	 (NP_415223)	gi: 16128671	length: 894aa
description: sensor for high-affinity potassium transport system [Escherichia coli K12].
coverage: Archaea[3e-24] Bacteria[0.0] Eukaryota[2e-22]
conserved domains: (Evalue, description)
	0.0	COG2205, KdpD, Osmosensitive K+ channel histidine kinase [Signal transduction mechanisms].
	1e-97	pfam02702, KdpD, Osmosensitive K+ channel His kinase sensor domain. This is a family of KdpD sensor kinase proteins that regulate the kdpFABC operon responsible for potassium transport. The aligned region corresponds to the N-terminal cytoplasmic part of the protein which may be the sensor domain responsible for sensing turgor pressure..
	1e-36	COG0642, BaeS, Signal transduction histidine kinase [Signal transduction mechanisms].
	8e-26	COG5002, VicK, Signal transduction histidine kinase [Signal transduction mechanisms].
	1e-25	smart00387, HATPase_c, Histidine kinase-like ATPases; Histidine kinase-, DNA gyrase B-, phytochrome-like ATPases. .
	8e-24	cd00075, HATPase_c, Histidine kinase-like ATPases; This family includes several ATP-binding proteins for example: histidine kinase, DNA gyrase B, topoisomerases, heat shock protein HSP90, phytochrome-like ATPases and DNA mismatch repair proteins.
	1e-23	pfam02518, HATPase_c, Histidine kinase-, DNA gyrase B-, and HSP90-like ATPase. This family represents the structurally related ATPase domains of histidine kinase, DNA gyrase B and HSP90..
	1e-21	COG4251, COG4251, Bacteriophytochrome (light-regulated signal transduction histidine kinase) [Signal transduction mechanisms].
	9e-19	COG4191, COG4191, Signal transduction histidine kinase regulating C4-dicarboxylate transport system [Signal transduction mechanisms].
	2e-15	COG3852, NtrB, Signal transduction histidine kinase, nitrogen specific [Signal transduction mechanisms].
	7e-15	COG5000, NtrY, Signal transduction histidine kinase involved in nitrogen fixation and metabolism regulation [Signal transduction mechanisms].
	2e-12	COG3290, CitA, Signal transduction histidine kinase regulating citrate/malate metabolism [Signal transduction mechanisms].
	5e-12	COG4192, COG4192, Signal transduction histidine kinase regulating phosphoglycerate transport system [Signal transduction mechanisms].
----------------------------------------------------
candidate #63:	b0779
likelihood ratios: Total 1.8e+06; Clust 19.9,14.6,4.5; BLAST ,,; KEGG 5.0,8.8,3.8; ExprEco 2.7,2.2,1.4; ExprSce ,,; FusE2 ,,; FusE5 ,,; FusE10 ,,;
gene name: b0779	 (NP_415300)	gi: 16128747	length: 673aa
description: ATP-dependent DNA excision repair enzyme UvrAC [Escherichia coli K12].
coverage: Archaea[0.0] Bacteria[0.0] Eukaryota[1e-06]
conserved domains: (Evalue, description)
	0.0	COG0556, UvrB, Helicase subunit of the DNA excision repair complex [DNA replication, recombination, and repair].
	6e-33	COG1197, Mfd, Transcription-repair coupling factor (superfamily II helicase) [DNA replication, recombination, and repair / Transcription].
	2e-21	cd00079, HELICc, Helicase superfamily c-terminal domain; associated with DEXDc-, DEAD-, and DEAH-box proteins, yeast initiation factor 4A, Ski2p, and Hepatitis C virus NS3 helicases; this domain is found in a wide variety of helicases and helicase related proteins; may not be an autonomously folding unit, but an integral part of the helicase; 4 helicase superfamilies at present according to the organization of their signature motifs; all helicases share the ability to unwind nucleic acid duplexes with a distinct directional polarity; they utilize the free energy from nucleoside triphosphate hydrolysis to fuel their translocation along DNA, unwinding the duplex in the process.
	6e-14	smart00490, HELICc, helicase superfamily c-terminal domain; .
	2e-12	pfam00271, Helicase_C, Helicase conserved C-terminal domain. TThis domain family is found in a wide variety of helicases and helicase related proteins. It may be that this is not an autonomously folding unit, but an integral part of the helicase..
	5e-12	COG0513, SrmB, Superfamily II DNA and RNA helicases [DNA replication, recombination, and repair / Transcription / Translation, ribosomal structure and biogenesis].
	6e-11	cd00269, DEXHc, DEXH-box helicases. A diverse family of proteins involved in ATP-dependent DNA or RNA unwinding, needed in a variety of cellular processes. The name derives from the sequence of the Walker B motif (motif II). This domain contains the ATP-binding region..
----------------------------------------------------
candidate #64:	b0168
likelihood ratios: Total 1.8e+06; Clust 11.5,7.7,6.1; BLAST ,,; KEGG 9.0,4.0,9.0; ExprEco 1.8,2.6,2.2; ExprSce ,,; FusE2 ,,; FusE5 ,,; FusE10 ,,;
gene name: b0168	 (NP_414710)	gi: 16128161	length: 264aa
description: methionine aminopeptidase [Escherichia coli K12].
coverage: Archaea[2e-15] Bacteria[1e-151] Eukaryota[7e-91]
conserved domains: (Evalue, description)
	1e-100	COG0024, Map, Methionine aminopeptidase [Translation, ribosomal structure and biogenesis].
	1e-100	cd01086, MetAP1, Methionine Aminopeptidase 1. E.C. 3.4.11.18. Also known as methionyl aminopeptidase and Peptidase M. Catalyzes release of N-terminal amino acids, preferentially methionine, from peptides and arylamides..
	5e-32	cd01066, APP_MetAP, A family including aminopeptidase P, aminopeptidase M, and prolidase. Also known as metallopeptidase family M24. This family of enzymes is able to cleave amido-, imido- and amidino-containing bonds. Members exibit relatively narrow substrate specificity compared to other metallo-aminopeptidases, suggesting they play roles in regulation of biological processes rather than general protein degradation..
	8e-30	COG0006, PepP, Xaa-Pro aminopeptidase [Amino acid transport and metabolism].
	1e-24	cd01092, APP-like, Similar to Prolidase and Aminopeptidase P. The members of this subfamily presumably catalyse hydrolysis of Xaa-Pro dipeptides and/or release of any N-terminal amino acid, including proline, that is linked with proline..
	3e-22	cd01088, MetAP2, Methionine Aminopeptidase 2. E.C. 3.4.11.18. Also known as methionyl aminopeptidase and peptidase M. Catalyzes release of N-terminal amino acids, preferentially methionine, from peptides and arylamides..
	2e-16	pfam00557, Peptidase_M24, metallopeptidase family M24..
	2e-11	cd01087, Prolidase, Prolidase. E.C. 3.4.13.9. Also known as Xaa-Pro dipeptidase, X-Pro dipeptidase, proline dipeptidase., imidodipeptidase, peptidase D, gamma-peptidase. Catalyses hydrolysis of Xaa-Pro dipeptides; also acts on aminoacyl-hydroxyproline analogs. No action on Pro-Pro..
	3e-11	cd01089, PA2G4-like, Related to aminopepdidase M, this family contains proliferation-associated protein 2G4. Family members have been implicated in cell cycle control..
----------------------------------------------------
candidate #65:	b0426
likelihood ratios: Total 1.8e+06; Clust 3.6,2.7,5.5; BLAST ,,; KEGG 8.1,6.6,9.8; ExprEco 2.3,4.1,6.6; ExprSce ,,; FusE2 ,,; FusE5 ,,; FusE10 ,,;
gene name: b0426	 (NP_414960)	gi: 16128411	length: 169aa
description: hypothetical protein b0426 [Escherichia coli K12].
coverage: Bacteria[1e-88]
conserved domains: (Evalue, description)
	7e-56	pfam04461, DUF520, Protein of unknown function (DUF520). Family of uncharacterised proteins..
----------------------------------------------------
candidate #66:	b1712
likelihood ratios: Total 1.7e+06; Clust 10.9,23.4,3.9; BLAST ,,; KEGG 2.9,12.8,3.8; ExprEco 1.8,3.2,2.1; ExprSce ,,; FusE2 ,,; FusE5 ,,; FusE10 ,,;
gene name: b1712	 (NP_416227)	gi: 16129668	length: 99aa
description: integration host factor (IHF), alpha subunit, DNA-bending protein, DNA replication [Escherichia coli K12].
coverage: Archaea[4e-07] Bacteria[5e-50] Eukaryota[1e-12]
conserved domains: (Evalue, description)
	6e-27	pfam00216, Bac_DNA_binding, Bacterial DNA-binding protein..
	2e-25	smart00411, BHL, bacterial (prokaryotic) histone like domain; .
----------------------------------------------------
candidate #67:	b0471
likelihood ratios: Total 1.6e+06; Clust 7.3,10.0,2.8; BLAST ,,; KEGG 4.5,5.3,3.3; ExprEco 3.4,5.3,5.8; ExprSce ,,; FusE2 ,,; FusE5 ,,; FusE10 ,,;
gene name: b0471	 (NP_415004)	gi: 16128455	length: 109aa
description: hypothetical protein b0471 [Escherichia coli K12].
coverage: Bacteria[2e-55] Eukaryota[3e-08]
conserved domains: (Evalue, description)
	1e-27	COG0718, COG0718, Uncharacterized protein conserved in bacteria [Function unknown].
	2e-23	pfam02575, DUF149, Uncharacterised BCR, YbaB family COG0718..
----------------------------------------------------
candidate #68:	b3746
likelihood ratios: Total 1.6e+06; Clust 2.8,26.1,96.9; BLAST ,,; KEGG 1.7,1.4,1.3; ExprEco 8.3,2.1,4.6; ExprSce ,,; FusE2 ,,; FusE5 ,,; FusE10 ,,;
gene name: b3746	 (NP_418202)	gi: 49176399	length: 506aa
description: putative 2-component regulator [Escherichia coli K12].
coverage: Archaea[2e-50] Bacteria[0.0]
conserved domains: (Evalue, description)
	4e-50	COG0714, COG0714, MoxR-like ATPases [General function prediction only].
----------------------------------------------------
candidate #69:	b0408
likelihood ratios: Total 1.5e+06; Clust 9.9,16.6,3.8; BLAST ,,; KEGG 8.2,3.4,6.2; ExprEco 3.8,2.4,1.5; ExprSce ,,; FusE2 ,,; FusE5 ,,; FusE10 ,,;
gene name: b0408	 (NP_414942)	gi: 16128393	length: 615aa
description: preprotein translocase, auxillary membrane component (General Secretory Pathway) [Escherichia coli K12].
coverage: Archaea[1e-17] Bacteria[0.0] Eukaryota[2e-78]
conserved domains: (Evalue, description)
	1e-138	COG0342, SecD, Preprotein translocase subunit SecD [Intracellular trafficking and secretion].
	7e-15	COG0341, SecF, Preprotein translocase subunit SecF [Intracellular trafficking and secretion].
	2e-13	pfam02355, SecD_SecF, Protein export membrane protein. This family consists of various prokaryotic SecD and SecF protein export membrane proteins. This SecD and SecF proteins are part of the multimeric protein export complex comprising SecA, D, E, F, G, Y, and YajC. SecD and SecF are required to maintain a proton motive force..
----------------------------------------------------
candidate #70:	b3308
likelihood ratios: Total 1.5e+06; Clust 8.2,6.1,5.0; BLAST ,,; KEGG 40.4,7.8,4.4; ExprEco 1.9,1.5,1.6; ExprSce ,,; FusE2 ,,; FusE5 ,,; FusE10 ,,;
gene name: b3308	 (NP_417767)	gi: 16131187	length: 179aa
description: 50S ribosomal subunit protein L5 [Escherichia coli K12].
coverage: Archaea[2e-19] Bacteria[3e-97] Eukaryota[1e-54]
conserved domains: (Evalue, description)
	8e-80	COG0094, RplE, Ribosomal protein L5 [Translation, ribosomal structure and biogenesis].
	7e-29	pfam00673, Ribosomal_L5_C, ribosomal L5P family C-terminus. This region is found associated with pfam00281..
	1e-15	pfam00281, Ribosomal_L5, Ribosomal protein L5..
----------------------------------------------------
candidate #71:	b2828
likelihood ratios: Total 1.5e+06; Clust 5.3,8.0,12.1; BLAST ,,; KEGG 18.0,11.0,7.5; ExprEco 1.4,1.2,1.1; ExprSce ,,; FusE2 ,,; FusE5 ,,; FusE10 ,,;
gene name: b2828	 (NP_417305)	gi: 16130732	length: 291aa
description: phosphatidylglycerol-prolipoprotein diacylglyceryl transferase [Escherichia coli K12].
coverage: Bacteria[1e-171]
conserved domains: (Evalue, description)
	2e-76	pfam01790, LGT, Prolipoprotein diacylglyceryl transferase..
----------------------------------------------------
candidate #72:	b1203
likelihood ratios: Total 1.4e+06; Clust 5.9,53.5,5.8; BLAST ,,; KEGG 1.7,5.4,1.8; ExprEco 4.2,6.9,1.7; ExprSce ,,; FusE2 ,,; FusE5 ,,; FusE10 ,,;
gene name: b1203	 (NP_415721)	gi: 16129166	length: 363aa
description: putative GTP-binding protein [Escherichia coli K12].
coverage: Archaea[6e-21] Bacteria[0.0] Eukaryota[1e-105]
conserved domains: (Evalue, description)
	1e-152	COG0012, COG0012, Predicted GTPase, probable translation factor [Translation, ribosomal structure and biogenesis].
	1e-110	pfam06071, DUF933, Protein of unknown function (DUF933). This family consists of several GTP binding proteins and represents the C terminal domain of the constituent proteins. The family contains both prokaryotic and eukaryotic sequences which are highly conserved. The N terminal region of this family contains pfam01018..
	2e-20	COG0536, Obg, Predicted GTPase [General function prediction only].
	1e-15	COG1163, DRG, Predicted GTPase [General function prediction only].
----------------------------------------------------
candidate #73:	b0917
likelihood ratios: Total 1.4e+06; Clust 9.6,4.2,3.0; BLAST ,,; KEGG 8.4,47.9,4.3; ExprEco 2.2,2.6,1.2; ExprSce ,,; FusE2 ,,; FusE5 ,,; FusE10 ,,;
gene name: b0917	 (NP_415437)	gi: 16128884	length: 60aa
description: unknown CDS [Escherichia coli K12].
coverage: Bacteria[2e-28]
conserved domains: (Evalue, description)
	6e-13	pfam03966, DUF343, Protein of unknown function (DUF343). This family of short proteins have no known function. The bacterial members are about 60-70 amino acids in length and the eukaryotic examples are about 120 amino acids in length. The C terminus contains the strongest conservation..
----------------------------------------------------
candidate #74:	b0637
likelihood ratios: Total 1.4e+06; Clust 798.8,9.3,3.3; BLAST ,,; KEGG 1.9,1.9,1.5; ExprEco 6.9,1.3,1.1; ExprSce ,,; FusE2 ,,; FusE5 ,,; FusE10 ,,;
gene name: b0637	 (NP_415170)	gi: 49176039	length: 69aa
description: hypothetical protein b0637 [Escherichia coli K12].
coverage: Bacteria[1e-32] Eukaryota[2e-08]
conserved domains: (Evalue, description)
	2e-21	pfam02410, DUF143, Domain of unknown function DUF143. This domain has no known function nor do any of the proteins that possess it. The aligned region is approximately 100 amino acids long..
----------------------------------------------------
candidate #75:	b2684
likelihood ratios: Total 1.3e+06; Clust 3.4,3.1,2.5; BLAST ,,; KEGG 19.8,5.3,15.9; ExprEco 4.6,2.3,2.9; ExprSce ,,; FusE2 ,,; FusE5 ,,; FusE10 ,,;
gene name: b2684	 (NP_417169)	gi: 16130596	length: 176aa
description: regulator of plasmid mcrB operon (microcin B17 synthesis) [Escherichia coli K12].
coverage: Archaea[8e-07] Bacteria[1e-96]
conserved domains: (Evalue, description)
	8e-19	pfam01047, MarR, MarR family. The Mar proteins are involved in the multiple antibiotic resistance, a non-specific resistance system. The expression of the mar operon is controlled by a repressor, MarR. A large number of compounds induce transcription of the mar operon. This is thought to be due to the compound binding to MarR, and the resulting complex stops MarR binding to the DNA. With the MarR repression lost, transcription of the operon proceeds. The structure of MarR is known and shows MarR as a dimer with each subunit containing a winged-helix DNA binding motif..
	1e-16	smart00347, HTH_MARR, helix_turn_helix multiple antibiotic resistance protein; .
----------------------------------------------------
candidate #76:	b1710
likelihood ratios: Total 1.3e+06; Clust 3.7,342.7,3.0; BLAST ,,; KEGG 4.5,4.0,3.2; ExprEco 1.5,2.6,1.6; ExprSce ,,; FusE2 ,,; FusE5 ,,; FusE10 ,,;
gene name: b1710	 (NP_416225)	gi: 16129666	length: 183aa
description: vitamin B12 transport [Escherichia coli K12].
coverage: Bacteria[1e-103] Eukaryota[2e-33]
conserved domains: (Evalue, description)
	6e-65	COG0386, BtuE, Glutathione peroxidase [Posttranslational modification, protein turnover, chaperones].
	8e-46	pfam00255, GSHPx, Glutathione peroxidase..
----------------------------------------------------
candidate #77:	b2521
likelihood ratios: Total 1.3e+06; Clust 8.8,5.6,4.5; BLAST ,,; KEGG 2.9,1.5,1.4; ExprEco 14.4,26.7,2.5; ExprSce ,,; FusE2 ,,; FusE5 ,,; FusE10 ,,;
gene name: b2521	 (NP_417016)	gi: 49176232	length: 334aa
description: 3-mercaptopyruvate sulfurtransferase [Escherichia coli K12].
coverage: Archaea[7e-28] Bacteria[0.0] Eukaryota[6e-57]
conserved domains: (Evalue, description)
	3e-90	COG2897, SseA, Rhodanese-related sulfurtransferase [Inorganic ion transport and metabolism].
	1e-40	cd01448, TST_Repeat_1, Thiosulfate sulfurtransferase (TST), N-terminal, inactive domain. TST contains 2 copies of the Rhodanese Homology Domain; this is the 1st repeat, which does not contain the catalytically active Cys residue. The role of the 1st repeat is uncertain, but it is believed to be involved in protein interaction..
	2e-36	cd01449, TST_Repeat_2, Thiosulfate sulfurtransferase (TST), C-terminal, catalytic domain. TST contains 2 copies of the Rhodanese Homology Domain; this is the second repeat. Only the second repeat contains the catalytically active Cys residue..
	8e-21	pfam00581, Rhodanese, Rhodanese-like domain. Rhodanese has an internal duplication. This Pfam represents a single copy of this duplicated domain. The domain is found as a single copy in other proteins, including phosphatases and ubiquitin C-terminal hydrolases..
	3e-18	cd01445, TST_Repeats, Thiosulfate sulfurtransferases (TST) contain 2 copies of the Rhodanese Homology Domain. Only the second repeat contains the catalytically active Cys residue. The role of the 1st repeat is uncertain, but believed to be involved in protein interaction. This CD aligns the 1st and 2nd repeats..
	2e-17	smart00450, RHOD, Rhodanese Homology Domain; An alpha beta fold found duplicated in the Rhodanese protein. The the Cysteine containing enzymatically active version of the domain is also found in the CDC25 class of protein phosphatases and a variety of proteins such as sulfide dehydrogenases and stress proteins such as Senesence specific protein 1 in plants, PspE and GlpE in bacteria and cyanide and arsenate resistance proteins. Inactive versions with a loss of the cysteine are also seen in Dual specificity phosphatases, ubiquitin hydrolases from yeast and in sulfuryltransferases. These are likely to play a role in protein interactions. .
----------------------------------------------------
candidate #78:	b3311
likelihood ratios: Total 1.3e+06; Clust 5.7,5.5,4.4; BLAST ,,; KEGG 15.7,6.6,3.6; ExprEco 1.3,4.9,3.9; ExprSce ,,; FusE2 ,,; FusE5 ,,; FusE10 ,,;
gene name: b3311	 (NP_417770)	gi: 16131190	length: 84aa
description: 30S ribosomal subunit protein S17 [Escherichia coli K12].
coverage: Archaea[7e-10] Bacteria[9e-42] Eukaryota[2e-18]
conserved domains: (Evalue, description)
	1e-24	COG0186, RpsQ, Ribosomal protein S17 [Translation, ribosomal structure and biogenesis].
	9e-21	pfam00366, Ribosomal_S17, Ribosomal protein S17..
----------------------------------------------------
candidate #79:	b2385
likelihood ratios: Total 1.2e+06; Clust 90.7,6.2,4.8; BLAST ,,; KEGG 3.0,4.4,9.6; ExprEco 1.4,2.0,1.2; ExprSce ,,; FusE2 ,,; FusE5 ,,; FusE10 ,,;
gene name: b2385	 (NP_416886)	gi: 16130317	length: 361aa
description: putative peptidase [Escherichia coli K12].
coverage: Archaea[4e-65] Bacteria[0.0] Eukaryota[2e-31]
conserved domains: (Evalue, description)
	1e-87	cd01092, APP-like, Similar to Prolidase and Aminopeptidase P. The members of this subfamily presumably catalyse hydrolysis of Xaa-Pro dipeptides and/or release of any N-terminal amino acid, including proline, that is linked with proline..
	4e-78	COG0006, PepP, Xaa-Pro aminopeptidase [Amino acid transport and metabolism].
	3e-49	cd01066, APP_MetAP, A family including aminopeptidase P, aminopeptidase M, and prolidase. Also known as metallopeptidase family M24. This family of enzymes is able to cleave amido-, imido- and amidino-containing bonds. Members exibit relatively narrow substrate specificity compared to other metallo-aminopeptidases, suggesting they play roles in regulation of biological processes rather than general protein degradation..
	2e-45	cd01087, Prolidase, Prolidase. E.C. 3.4.13.9. Also known as Xaa-Pro dipeptidase, X-Pro dipeptidase, proline dipeptidase., imidodipeptidase, peptidase D, gamma-peptidase. Catalyses hydrolysis of Xaa-Pro dipeptides; also acts on aminoacyl-hydroxyproline analogs. No action on Pro-Pro..
	6e-29	cd01085, APP, X-Prolyl Aminopeptidase 2. E.C. 3.4.11.9. Also known as X-Pro aminopeptidase, proline aminopeptidase, aminopeptidase P, and aminoacylproline aminopeptidase. Catalyses release of any N-terminal amino acid, including proline, that is linked with proline, even from a dipeptide or tripeptide..
	3e-27	COG0024, Map, Methionine aminopeptidase [Translation, ribosomal structure and biogenesis].
	2e-25	cd01086, MetAP1, Methionine Aminopeptidase 1. E.C. 3.4.11.18. Also known as methionyl aminopeptidase and Peptidase M. Catalyzes release of N-terminal amino acids, preferentially methionine, from peptides and arylamides..
	1e-15	cd01090, Creatinase, Creatine amidinohydrolase. E.C.3.5.3.3. Hydrolyzes creatine to sarcosine and urea..
	4e-12	cd01091, CDC68-like, Related to aminopeptidase P and aminopeptidase M, a member of this domain family is present in cell division control protein 68, a transcription factor..
	5e-12	cd01088, MetAP2, Methionine Aminopeptidase 2. E.C. 3.4.11.18. Also known as methionyl aminopeptidase and peptidase M. Catalyzes release of N-terminal amino acids, preferentially methionine, from peptides and arylamides..
	7e-11	pfam00557, Peptidase_M24, metallopeptidase family M24..
----------------------------------------------------
candidate #80:	b3589
likelihood ratios: Total 1.2e+06; Clust 3.7,3.8,45.5; BLAST ,,; KEGG 9.4,3.3,4.7; ExprEco 1.1,1.1,11.4; ExprSce ,,; FusE2 ,,; FusE5 ,,; FusE10 ,,;
gene name: b3589	 (YP_026233)	gi: 49176377	length: 383aa
description: putative alcohol dehydrogenase [Escherichia coli K12].
coverage: Archaea[1e-110] Bacteria[0.0] Eukaryota[1e-127]
conserved domains: (Evalue, description)
	1e-134	pfam00465, Fe-ADH, Iron-containing alcohol dehydrogenase..
	1e-124	COG1454, EutG, Alcohol dehydrogenase, class IV [Energy production and conversion].
	1e-40	COG1979, COG1979, Uncharacterized oxidoreductases, Fe-dependent alcohol dehydrogenase family [Energy production and conversion].
	2e-11	COG0371, GldA, Glycerol dehydrogenase and related enzymes [Energy production and conversion].
----------------------------------------------------
candidate #81:	b4258
likelihood ratios: Total 1.2e+06; Clust 16.4,6.5,8.1; BLAST ,,; KEGG 1.2,1.4,13.3; ExprEco 1.4,4.5,10.6; ExprSce ,,; FusE2 ,,; FusE5 ,,; FusE10 ,,;
gene name: b4258	 (NP_418679)	gi: 16132080	length: 951aa
description: valine tRNA synthetase [Escherichia coli K12].
coverage: Archaea[8e-96] Bacteria[0.0] Eukaryota[0.0]
conserved domains: (Evalue, description)
	0.0	COG0525, ValS, Valyl-tRNA synthetase [Translation, ribosomal structure and biogenesis].
	0.0	pfam00133, tRNA-synt_1, tRNA synthetases class I (I, L, M and V). Other tRNA synthetase sub-families are too dissimilar to be included..
	0.0	cd00817, ValRS_core, This is the catalytic core domain of valine amino-acyl tRNA synthetases (ValRS) . This enzyme is a monomer, which aminoacylates the 2'-OH of the nucleotide at the 3' of the appropriate tRNA. The core domain is based on the Rossman fold and is responsible for the ATP-dependent formation of the enzyme bound aminoacyl-adenylate. It contains the characteristic class I HIGH and KMSKS motifs, which are involved in ATP binding. ValRS has an insertion in the core domain, which is subject to both deletions and rearrangements. This editing region hydrolyzes mischarged cognate tRNAs and thus prevents the incorporation of chemically similar amino acids..
	3e-94	cd00668, Ile_Leu_Val_MetRS_core, This is the catalytic core domain of isoleucyl, leucyl, valyl and methioninyl tRNA synthetases. These class I enzymes are all monomers. However, in some species, MetRS functions as a homodimer, as a result of an additional C-terminal domain. These enzymes aminoacylate the 2'-OH of the nucleotide at the 3' of the appropriate tRNA. The core domain is based on the Rossman fold and is responsible for the ATP-dependent formation of the enzyme bound aminoacyl-adenylate. It contains the characteristic class I HIGH and KMSKS motifs, which are involved in ATP binding. Enzymes in this subfamily share an insertion in the core domain, which is subject to both deletions and rearrangements. This editing region hydrolyzes mischarged cognate tRNAs and thus prevents the incorporation of chemically similar amino acids. MetRS has a significantly shorter insertion, which lacks the editing function..
	3e-92	COG0060, IleS, Isoleucyl-tRNA synthetase [Translation, ribosomal structure and biogenesis].
	3e-61	COG0495, LeuS, Leucyl-tRNA synthetase [Translation, ribosomal structure and biogenesis].
	1e-55	cd00818, IleRS_core, This is the catalytic core domain of isoleucine amino-acyl tRNA synthetases (IleRS) . This class I enzyme is a monomer, which aminoacylates the 2'-OH of the nucleotide at the 3' of the appropriate tRNA. The core domain is based on the Rossman fold and is responsible for the ATP-dependent formation of the enzyme bound aminoacyl-adenylate. It contains the characteristic class I HIGH and KMSKS motifs, which are involved in ATP binding. IleRS has an insertion in the core domain, which is subject to both deletions and rearrangements. This editing region hydrolyzes mischarged cognate tRNAs and thus prevents the incorporation of chemically similar amino acids..
	2e-27	cd00812, LeuRS_core, This is the catalytic core domain of leucyl tRNA synthetase (LeuRS). This class I enzyme is a monomer, which aminoacylates the 2'-OH of the nucleotide at the 3' of the appropriate tRNA. The core domain is based on the Rossman fold and is responsible for the ATP-dependent formation of the enzyme bound aminoacyl-adenylate. It contains the characteristic class I HIGH and KMSKS motifs, which are involved in ATP binding. In Aquifex aeolicus, the gene encoding LeuRS is split in two, just before the KMSKS motif. Consequently, LeuRS is a heterodimer, which likely superimposes with the LeuRS monomer found in most other organisms. LeuRS has an insertion in the core domain, which is subject to both deletions and rearrangements and thus differs between prokaryotic LeuRS and archaeal/eukaryotic LeuRS. This editing region hydrolyzes mischarged cognate tRNAs and thus prevents the incorporation of chemically similar amino acids..
	2e-24	cd00815, LeuRS_core_bact, This is the catalytic core domain of the bacterial subfamily of leucyl tRNA synthetase (LeuRS). This class I enzyme is a monomer, which aminoacylates the 2'-OH of the nucleotide at the 3' of the appropriate tRNA. The core domain is based on the Rossman fold and is responsible for the ATP-dependent formation of the enzyme bound aminoacyl-adenylate. It contains the characteristic class I HIGH and KMSKS motifs, which are involved in ATP binding. In Aquifex aeolicus, the gene encoding LeuRS is split in two, just before the KMSKS motif. Consequently, LeuRS is a heterodimer, which likely superimposes with the LeuRS monomer found in most other organisms. LeuRS has an insertion in the core domain, which is subject to both deletions and rearrangements and thus differs between prokaryotic LeuRS and archaeal/eukaryotic LeuRS. This editing region hydrolyzes mischarged cognate tRNAs and thus prevents the incorporation of chemically similar amino acids..
	2e-22	COG0143, MetG, Methionyl-tRNA synthetase [Translation, ribosomal structure and biogenesis].
	2e-17	cd00802, class_I_aaRS_core, Class I amino acyl-tRNA synthetase (aaRS) catalytic core domain. These enzymes are mostly monomers, which aminoacylate the 2'-OH of the nucleotide at the 3' of the appropriate tRNA. The core domain is based on the Rossman fold and is responsible for the ATP-dependent formation of the enzyme bound aminoacyl-adenylate. It contains the characteristic class I HIGH and KMSKS motifs, which are involved in ATP binding..
	1e-16	cd00816, LeuRS_core_euk_arch, This is the catalytic core domain of archaeal/eukaryotic leucyl tRNA synthetase (LeuRS). This class I enzyme is a monomer, which aminoacylates the 2'-OH of the nucleotide at the 3' of the appropriate tRNA. The core domain is based on the Rossman fold and is responsible for the ATP-dependent formation of the enzyme bound aminoacyl-adenylate. It contains the characteristic class I HIGH and KMSKS motifs, which are involved in ATP binding. LeuRS has an insertion in the core domain, which is subject to both deletions and rearrangements and thus differs between prokaryotic LeuRS and archaeal/eukaryotic LeuRS. This editing region hydrolyzes mischarged cognate tRNAs and thus prevents the incorporation of chemically similar amino acids..
	4e-11	cd00814, MetRS_core, This is the catalytic core domain of methionine tRNA synthetase (MetRS). This class I enzyme aminoacylates the 2'-OH of the nucleotide at the 3' of the appropriate tRNA. MetRS, which consists of the core domain and a anti-codon binding domain functions as a monomer. However, in some species, the anti-codon binding domain is followed by an EMAP domain. In this case, MetRS functions as a homodimer. The core domain is based on the Rossman fold and is responsible for the ATP-dependent formation of the enzyme bound aminoacyl-adenylate. It contains the characteristic class I HIGH and KMSKS motifs, which are involved in ATP binding. As a result of a deletion event, MetRS has a significantly shorter core domain insertion that IleRS, ValRS, and LeuR. Consequently, the MetRS insertion lacks the editing function..
----------------------------------------------------
candidate #82:	b3935
likelihood ratios: Total 1.1e+06; Clust 4.3,4.5,38.1; BLAST ,,; KEGG 4.6,4.1,5.8; ExprEco 1.7,2.1,4.0; ExprSce ,,; FusE2 ,,; FusE5 ,,; FusE10 ,,;
gene name: b3935	 (NP_418370)	gi: 16131773	length: 732aa
description: primosomal protein N' (factor Y) directs replication fork assembly at D-loops, ATP-dependent [Escherichia coli K12].
coverage: Bacteria[0.0] Eukaryota[1e-07]
conserved domains: (Evalue, description)
	0.0	COG1198, PriA, Primosomal protein N' (replication factor Y) - superfamily II helicase [DNA replication, recombination, and repair].
	1e-17	cd00269, DEXHc, DEXH-box helicases. A diverse family of proteins involved in ATP-dependent DNA or RNA unwinding, needed in a variety of cellular processes. The name derives from the sequence of the Walker B motif (motif II). This domain contains the ATP-binding region..
	6e-15	cd00046, DEXDc, DEAD-like helicases superfamily. A diverse family of proteins involved in ATP-dependent RNA or DNA unwinding. This domain contains the ATP-binding region..
	1e-14	COG1197, Mfd, Transcription-repair coupling factor (superfamily II helicase) [DNA replication, recombination, and repair / Transcription].
	2e-13	COG1200, RecG, RecG-like helicase [DNA replication, recombination, and repair / Transcription].
	2e-12	smart00487, DEXDc, DEAD-like helicases superfamily; .
	3e-11	pfam00270, DEAD, DEAD/DEAH box helicase. Members of this family include the DEAD and DEAH box helicases. Helicases are involved in unwinding nucleic acids. The DEAD box helicases are involved in various aspects of RNA metabolism, including nuclear transcription, pre mRNA splicing, ribosome biogenesis, nucleocytoplasmic transport, translation, RNA decay and organellar gene expression..
----------------------------------------------------
candidate #83:	b1717
likelihood ratios: Total 1.1e+06; Clust 14.0,12.8,5.5; BLAST ,,; KEGG 2.5,2.4,1.9; ExprEco 6.0,5.8,2.8; ExprSce ,,; FusE2 ,,; FusE5 ,,; FusE10 ,,;
gene name: b1717	 (NP_416232)	gi: 49176137	length: 65aa
description: 50S ribosomal subunit protein A [Escherichia coli K12].
coverage: Bacteria[4e-31] Eukaryota[1e-07]
conserved domains: (Evalue, description)
	1e-10	COG0291, RpmI, Ribosomal protein L35 [Translation, ribosomal structure and biogenesis].
----------------------------------------------------
candidate #84:	b2568
likelihood ratios: Total 1.0e+06; Clust 6.4,13.0,16.2; BLAST ,,; KEGG 4.2,7.9,3.4; ExprEco 1.5,2.8,1.6; ExprSce ,,; FusE2 ,,; FusE5 ,,; FusE10 ,,;
gene name: b2568	 (NP_417063)	gi: 16130493	length: 324aa
description: leader peptidase (signal peptidase I) [Escherichia coli K12].
coverage: Bacteria[0.0] Eukaryota[7e-10]
conserved domains: (Evalue, description)
	8e-42	pfam00461, Peptidase_S26, Signal peptidase I..
	3e-14	COG0681, LepB, Signal peptidase I [Intracellular trafficking and secretion].
----------------------------------------------------
candidate #85:	b0812
likelihood ratios: Total 1.0e+06; Clust 8.4,47.3,2.7; BLAST ,,; KEGG 7.0,8.0,5.0; ExprEco 1.4,1.7,1.4; ExprSce ,,; FusE2 ,,; FusE5 ,,; FusE10 ,,;
gene name: b0812	 (NP_415333)	gi: 16128780	length: 167aa
description: global regulator, starvation conditions [Escherichia coli K12].
coverage: Bacteria[6e-89]
conserved domains: (Evalue, description)
	5e-38	COG0783, Dps, DNA-binding ferritin-like protein (oxidative damage protectant) [Inorganic ion transport and metabolism].
	1e-32	cd01043, DPS, DPS (DNA Protecting protein under Starved conditions) domain is a member of a broad superfamily of ferritin-like diiron-carboxylate proteins. Some DPS proteins nonspecifically bind DNA, protecting it from cleavage caused by reactive oxygen species such as the hydroxyl radicals produced during oxidation of Fe(II) by hydrogen peroxide. These proteins assemble into dodecameric structures, some form DPS-DNA co-crystalline complexes, and possess iron and H2O2 detoxification capabilities. Expression of DPS is induced by oxidative or nutritional stress, including metal ion starvation. Members of the DPS family are homopolymers formed by 12 four-helix bundle subunits that assemble with 23 symmetry into a hollow shell. The DPS ferroxidase site is unusual in that it is not located in a four-helix bundle as is in ferritin, but is shared by 2-fold symmetry-related subunits providing the iron ligands. Many DPS sequences (e.g., E. coli) display an N-terminal extension of variable length that contains two or three positively charged lysine residues that extends into the solvent and is thought to play an important role in the stabilization of the complex with DNA. DPS Listeria Flp, Bacillus anthracis Dlp-1 and Dlp-2, and Helicobacter pylori HP-NAP which lack the N-terminal extension, do not bind DNA. DPS proteins from Helicobacter pylori, Treponema pallidum, and Borrelia burgdorferi are highly immunogenic..
	4e-13	pfam00210, Ferritin, Ferritin-like domain. This family contains ferritins and other ferritin-like proteins such as members of the DPS family and bacterioferritins..
----------------------------------------------------
candidate #86:	b0481
likelihood ratios: Total 9.8e+05; Clust 4.4,10.3,2.7; BLAST ,,; KEGG 5.9,8.9,16.3; ExprEco 3.0,1.7,1.9; ExprSce ,,; FusE2 ,,; FusE5 ,,; FusE10 ,,;
gene name: b0481	 (NP_415014)	gi: 16128465	length: 159aa
description: hypothetical protein b0481 [Escherichia coli K12].
coverage: Bacteria[4e-84]
conserved domains: (Evalue, description)
	9e-45	COG2606, EbsC, Uncharacterized conserved protein [Function unknown].
	1e-41	pfam04073, YbaK, YbaK / prolyl-tRNA synthetases associated domain. This domain of unknown function is found in numerous prokaryote organisms. The structure of YbaK shows a novel fold. This domain also occurs in a number of prolyl-tRNA synthetases (proRS) from prokaryotes. Thus, the domain is thought to be involved in oligo-nucleotide binding, with possible roles in recognition/discrimination or editing of prolyl-tRNA..
	1e-35	cd00002, YbaK, protein family related to YbaK Protein From H. Influenzae (HI1434); prokaryotic domain; function unknown; alignment contains insertion domains of prokaryotic prolyl-tRNA synthetases..
----------------------------------------------------
candidate #87:	b2610
likelihood ratios: Total 9.7e+05; Clust 12.1,7.6,9.7; BLAST ,,; KEGG 6.8,2.9,2.5; ExprEco 3.0,4.0,1.8; ExprSce ,,; FusE2 ,,; FusE5 ,,; FusE10 ,,;
gene name: b2610	 (NP_417101)	gi: 16130531	length: 453aa
description: 4.5S-RNP protein, GTP-binding export factor, part of signal recognition particle with 4.5 RNA [Escherichia coli K12].
coverage: Archaea[6e-79] Bacteria[0.0] Eukaryota[0.0]
conserved domains: (Evalue, description)
	0.0	COG0541, Ffh, Signal recognition particle GTPase [Intracellular trafficking and secretion].
	5e-74	pfam00448, SRP54, SRP54-type protein, GTPase domain. This family includes relatives of the G-domain of the SRP54 family of proteins..
	5e-61	COG0552, FtsY, Signal recognition particle GTPase [Intracellular trafficking and secretion].
	6e-29	pfam02978, SRP_SPB, Signal peptide binding domain..
	1e-24	COG1419, FlhF, Flagellar GTP-binding protein [Cell motility and secretion].
	7e-16	pfam02881, SRP54_N, SRP54-type protein, helical bundle domain..
----------------------------------------------------
candidate #88:	b3297
likelihood ratios: Total 9.6e+05; Clust 12.4,5.4,4.6; BLAST ,,; KEGG 15.4,4.5,3.6; ExprEco 3.1,1.8,2.3; ExprSce ,,; FusE2 ,,; FusE5 ,,; FusE10 ,,;
gene name: b3297	 (NP_417756)	gi: 16131176	length: 129aa
description: 30S ribosomal subunit protein S11 [Escherichia coli K12].
coverage: Archaea[6e-22] Bacteria[2e-69] Eukaryota[2e-38]
conserved domains: (Evalue, description)
	4e-49	COG0100, RpsK, Ribosomal protein S11 [Translation, ribosomal structure and biogenesis].
	2e-40	pfam00411, Ribosomal_S11, Ribosomal protein S11..
----------------------------------------------------
candidate #89:	b1280
likelihood ratios: Total 9.4e+05; Clust 4.7,5.3,63.2; BLAST ,,; KEGG 1.7,2.6,2.3; ExprEco 7.1,4.9,1.7; ExprSce ,,; FusE2 ,,; FusE5 ,,; FusE10 ,,;
gene name: b1280	 (NP_415796)	gi: 16129241	length: 389aa
description: putative heat shock protein [Escherichia coli K12].
coverage: Archaea[2e-08] Bacteria[0.0] Eukaryota[1e-05]
conserved domains: (Evalue, description)
	1e-175	COG2956, COG2956, Predicted N-acetylglucosaminyl transferase [Carbohydrate transport and metabolism].
----------------------------------------------------
candidate #90:	b0605
likelihood ratios: Total 9.3e+05; Clust 20.6,20.1,4.1; BLAST ,,; KEGG 2.8,5.7,2.8; ExprEco 2.5,2.0,2.5; ExprSce ,,; FusE2 ,,; FusE5 ,,; FusE10 ,,;
gene name: b0605	 (NP_415138)	gi: 16128588	length: 187aa
description: alkyl hydroperoxide reductase, C22 subunit, thioredoxin-like, detoxification of hydroperoxides [Escherichia coli K12].
coverage: Archaea[3e-45] Bacteria[1e-105] Eukaryota[4e-34]
conserved domains: (Evalue, description)
	4e-64	COG0450, AhpC, Peroxiredoxin [Posttranslational modification, protein turnover, chaperones].
	2e-41	pfam00578, AhpC-TSA, AhpC/TSA family. This family contains proteins related to alkyl hydroperoxide reductase (AhpC) and thiol specific antioxidant (TSA). .
	2e-17	COG1225, Bcp, Peroxiredoxin [Posttranslational modification, protein turnover, chaperones].
----------------------------------------------------
candidate #91:	b3350
likelihood ratios: Total 9.1e+05; Clust 2.1,2.5,4.4; BLAST ,,; KEGG 6.5,2.8,55.2; ExprEco 1.8,3.9,5.6; ExprSce ,,; FusE2 ,,; FusE5 ,,; FusE10 ,,;
gene name: b3350	 (NP_417809)	gi: 16131229	length: 601aa
description: K+ efflux; NEM-activable K+/H+ antiporter [Escherichia coli K12].
coverage: Archaea[3e-68] Bacteria[0.0] Eukaryota[8e-86]
conserved domains: (Evalue, description)
	5e-78	COG0475, KefB, Kef-type K+ transport systems, membrane components [Inorganic ion transport and metabolism].
	4e-46	COG4651, RosB, Kef-type K+ transport system, predicted NAD-binding component [Inorganic ion transport and metabolism].
	4e-28	pfam00999, Na_H_Exchanger, Sodium/hydrogen exchanger family. Na/H antiporters are key transporters in maintaining the pH of actively metabolising cells. The molecular mechanisms of antiport are unclear. These antiporters contain 10-12 transmembrane regions (M) at the amino-terminus and a large cytoplasmic region at the carboxyl terminus. The transmembrane regions M3-M12 share identity with other members of the family. The M6 and M7 regions are highly conserved. Thus, this is thought to be the region that is involved in the transport of sodium and hydrogen ions. The cytoplasmic region has little similarity throughout the family..
	1e-21	COG1226, Kch, Kef-type K+ transport systems, predicted NAD-binding component [Inorganic ion transport and metabolism].
	1e-12	COG0025, NhaP, NhaP-type Na+/H+ and K+/H+ antiporters [Inorganic ion transport and metabolism].
	3e-12	pfam02254, TrkA_N, TrkA-N domain. This domain is found in a wide variety of proteins. These protein include potassium channels, phosphoesterases, and various other transporters. This domain binds to NAD..
----------------------------------------------------
candidate #92:	b0214
likelihood ratios: Total 8.9e+05; Clust 10.5,7.7,31.2; BLAST ,,; KEGG 1.5,1.9,2.3; ExprEco 17.7,1.6,1.9; ExprSce ,,; FusE2 ,,; FusE5 ,,; FusE10 ,,;
gene name: b0214	 (NP_414750)	gi: 16128201	length: 155aa
description: RNase HI, degrades RNA of DNA-RNA hybrids [Escherichia coli K12].
coverage: Bacteria[2e-89] Eukaryota[3e-59]
conserved domains: (Evalue, description)
	2e-55	COG0328, RnhA, Ribonuclease HI [DNA replication, recombination, and repair].
	6e-33	pfam00075, RnaseH, RNase H. RNase H digests the RNA strand of an RNA/DNA hybrid. Important enzyme in retroviral replication cycle, and often found as a domain associated with reverse transcriptases. Structure is a mixed alpha+beta fold with three a/b/a layers..
----------------------------------------------------
candidate #93:	b1718
likelihood ratios: Total 8.9e+05; Clust 12.5,9.4,6.2; BLAST ,,; KEGG 3.4,1.6,2.7; ExprEco 6.7,6.6,1.9; ExprSce ,,; FusE2 ,,; FusE5 ,,; FusE10 ,,;
gene name: b1718	 (NP_416233)	gi: 16129674	length: 180aa
description: protein chain initiation factor IF-3 [Escherichia coli K12].
coverage: Bacteria[7e-96] Eukaryota[1e-35]
conserved domains: (Evalue, description)
	3e-65	COG0290, InfC, Translation initiation factor 3 (IF-3) [Translation, ribosomal structure and biogenesis].
	7e-28	pfam00707, IF3_C, Translation initiation factor IF-3, C-terminal domain..
	9e-24	pfam05198, IF3_N, Translation initiation factor IF-3, N-terminal domain..
----------------------------------------------------
candidate #94:	b1866
likelihood ratios: Total 8.8e+05; Clust 17.5,19.1,4.8; BLAST ,,; KEGG 4.4,2.6,1.8; ExprEco 3.0,3.3,2.7; ExprSce ,,; FusE2 ,,; FusE5 ,,; FusE10 ,,;
gene name: b1866	 (NP_416380)	gi: 16129819	length: 590aa
description: aspartate tRNA synthetase [Escherichia coli K12].
coverage: Archaea[5e-37] Bacteria[0.0] Eukaryota[1e-141]
conserved domains: (Evalue, description)
	0.0	COG0173, AspS, Aspartyl-tRNA synthetase [Translation, ribosomal structure and biogenesis].
	1e-176	cd00777, AspRS_core, Asp tRNA synthetase (aspRS) class II core domain. Class II assignment is based upon its structure and the presence of three characteristic sequence motifs. AspRS is a homodimer, which attaches a specific amino acid to the 3' OH group of ribose of the appropriate tRNA. The catalytic core domain is primarily responsible for the ATP-dependent formation of the enzyme bound aminoacyl-adenylate. AspRS in this family differ from those found in the AsxRS family by a GAD insert in the core domain..
	6e-62	cd00669, Asp_Lys_Asn_RS_core, Asp_Lys_Asn_tRNA synthetase class II core domain. This domain is the core catalytic domain of class II aminoacyl-tRNA synthetases of the subgroup containing aspartyl, lysyl, and asparaginyl tRNA synthetases. It is primarily responsible for ATP-dependent formation of the enzyme bound aminoacyl-adenylate. Class II assignment is based upon its structure and the presence of three characteristic sequence motifs. Nearly all class II tRNA synthetases are dimers and enzymes in this subgroup are homodimers. These enzymes attach a specific amino acid to the 3' OH group of ribose of the appropriate tRNA..
	1e-43	COG0017, AsnS, Aspartyl/asparaginyl-tRNA synthetases [Translation, ribosomal structure and biogenesis].
	4e-29	COG1190, LysU, Lysyl-tRNA synthetase (class II) [Translation, ribosomal structure and biogenesis].
	1e-26	pfam02938, GAD, GAD domain. This domain is found in some members of the GatB and aspartyl tRNA synthetases..
	4e-24	pfam00152, tRNA-synt_2, tRNA synthetases class II (D, K and N). Other tRNA synthetase sub-families are too dissimilar to be included..
	4e-20	cd00768, class_II_aaRS-like_core, Class II tRNA amino-acyl synthetase-like catalytic core domain. Class II amino acyl-tRNA synthetases (aaRS) share a common fold and generally attach an amino acid to the 3' OH of ribose of the appropriate tRNA. PheRS is an exception in that it attaches the amino acid at the 2'-OH group, like class I aaRSs. These enzymes are usually homodimers. This domain is primarily responsible for ATP-dependent formation of the enzyme bound aminoacyl-adenylate. The substrate specificity of this reaction is further determined by additional domains. Intererestingly, this domain is also found is asparagine synthase A (AsnA), in the accessory subunit of mitochondrial polymerase gamma and in the bacterial ATP phosphoribosyltransferase regulatory subunit HisZ..
	4e-20	cd00776, AsxRS_core, Asx tRNA synthetase (AspRS/AsnRS) class II core domain. Assignment to class II aminoacyl-tRNA synthetases (aaRS) based upon its structure and the presence of three characteristic sequence motifs in the core domain. This family includes AsnRS as well as a subgroup of AspRS. AsnRS and AspRS are homodimers, which attach either asparagine or aspartate to the 3'OH group of ribose of the appropriate tRNA. While archaea lack asnRS, they possess a non-discriminating aspRS, which can mischarge Asp-tRNA with Asn. Subsequently, a tRNA-dependent aspartate amidotransferase converts the bound aspartate to asparagine. The catalytic core domain is primarily responsible for the ATP-dependent formation of the enzyme bound aminoacyl-adenylate..
	1e-17	cd00775, LysRS_core, Lys_tRNA synthetase (LysRS) class II core domain. Class II LysRS is a dimer which attaches a lysine to the 3' OH group of ribose of the appropriate tRNA. Its assignment to class II aaRS is based upon its structure and the presence of three characteristic sequence motifs in the core domain. It is found in eukaryotes as well as some prokaryotes and archaea. However, LysRS belongs to class I aaRS's in some prokaryotes and archaea. The catalytic core domain is primarily responsible for the ATP-dependent formation of the enzyme bound aminoacyl-adenylate..
	6e-12	COG2269, COG2269, Truncated, possibly inactive, lysyl-tRNA synthetase (class II) [Translation, ribosomal structure and biogenesis].
	4e-11	pfam01336, tRNA_anti, OB-fold nucleic acid binding domain. This family contains OB-fold domains that bind to nucleic acids. The family includes the anti-codon binding domain of lysyl, aspartyl, and asparaginyl -tRNA synthetases (See pfam00152). Aminoacyl-tRNA synthetases catalyse the addition of an amino acid to the appropriate tRNA molecule EC:6.1.1.-. This family also includes part of RecG helicase involved in DNA repair. Replication factor A is a heterotrimeric complex, that contains a subunit in this family. This domain is also found at the C-terminus of bacterial DNA polymerase III alpha chain..
----------------------------------------------------
candidate #95:	b1765
likelihood ratios: Total 8.6e+05; Clust 7.3,72.1,11.7; BLAST ,,; KEGG 2.6,3.1,5.4; ExprEco 1.3,2.0,1.2; ExprSce ,,; FusE2 ,,; FusE5 ,,; FusE10 ,,;
gene name: b1765	 (NP_416279)	gi: 16129719	length: 183aa
description: hypothetical protein b1765 [Escherichia coli K12].
coverage: Archaea[1e-07] Bacteria[1e-101]
conserved domains: (Evalue, description)
	1e-26	pfam00881, Nitroreductase, Nitroreductase family. Members of this family utilise FMN as a cofactor..
	8e-20	COG0778, NfnB, Nitroreductase [Energy production and conversion].
----------------------------------------------------
candidate #96:	b0489
likelihood ratios: Total 8.5e+05; Clust 13.2,436.0,5.2; BLAST ,,; KEGG 1.8,1.9,3.1; ExprEco 1.4,1.4,1.4; ExprSce ,,; FusE2 ,,; FusE5 ,,; FusE10 ,,;
gene name: b0489	 (NP_415022)	gi: 16128473	length: 305aa
description: putative membrane protein [Escherichia coli K12].
coverage: Archaea[1e-55] Bacteria[1e-163] Eukaryota[4e-50]
conserved domains: (Evalue, description)
	8e-53	COG0330, HflC, Membrane protease subunits, stomatin/prohibitin homologs [Posttranslational modification, protein turnover, chaperones].
	2e-43	pfam01145, Band_7, SPFH domain / Band 7 family. This family also includes proteins with high blast scores to known Band 7 protein: HflC from E. coli, HflK from E. coli, Prohibitin family members..
	4e-29	smart00244, PHB, prohibitin homologues; prohibitin homologues .
	6e-11	COG2268, COG2268, Uncharacterized protein conserved in bacteria [Function unknown].
----------------------------------------------------
candidate #97:	b0438
likelihood ratios: Total 8.4e+05; Clust 26.6,12.6,3.9; BLAST ,,; KEGG 3.2,9.7,2.4; ExprEco 2.0,3.3,1.4; ExprSce ,,; FusE2 ,,; FusE5 ,,; FusE10 ,,;
gene name: b0438	 (NP_414972)	gi: 16128423	length: 424aa
description: ATP-dependent specificity component of clpP serine protease, chaperone [Escherichia coli K12].
coverage: Archaea[6e-07] Bacteria[0.0] Eukaryota[1e-107]
conserved domains: (Evalue, description)
	0.0	COG1219, ClpX, ATP-dependent protease Clp, ATPase subunit [Posttranslational modification, protein turnover, chaperones].
	6e-32	COG1220, HslU, ATP-dependent protease HslVU (ClpYQ), ATPase subunit [Posttranslational modification, protein turnover, chaperones].
	1e-16	pfam06689, zf-C4_ClpX, ClpX C4-type zinc finger. The ClpX heat shock protein of Escherichia coli is a member of the universally conserved Hsp100 family of proteins, and possesses a putative zinc finger motif of the C4 type. This presumed zinc binding domain is found at the N-terminus of the ClpX protein. ClpX is an ATPase which functions both as a substrate specificity component of the ClpXP protease and as a molecular chaperone. The molecular function of this domain is now known..
	2e-15	pfam00004, AAA, ATPase family associated with various cellular activities (AAA). AAA family proteins often perform chaperone-like functions that assist in the assembly, operation, or disassembly of protein complexes..
	7e-13	COG0542, ClpA, ATPases with chaperone activity, ATP-binding subunit [Posttranslational modification, protein turnover, chaperones].
	1e-10	COG1223, COG1223, Predicted ATPase (AAA+ superfamily) [General function prediction only].
----------------------------------------------------
candidate #98:	b1783
likelihood ratios: Total 8.1e+05; Clust 3.9,6.2,3.3; BLAST ,,; KEGG 20.7,7.9,3.7; ExprEco 4.4,2.6,1.5; ExprSce ,,; FusE2 ,,; FusE5 ,,; FusE10 ,,;
gene name: b1783	 (NP_416297)	gi: 16129737	length: 644aa
description: hypothetical protein b1783 [Escherichia coli K12].
coverage: Archaea[2e-46] Bacteria[0.0]
conserved domains: (Evalue, description)
	0.0	pfam06798, PrkA, PrkA serine protein kinase. This is a family of PrkA bacterial and archaeal serine kinases approximately 630 residues long. PrkA possesses the A-motif of nucleotide-binding proteins and exhibits distant homology to eukaryotic protein kinases. Note that many family members are hypothetical..
	0.0	COG2766, PrkA, Putative Ser protein kinase [Signal transduction mechanisms].
----------------------------------------------------
candidate #99:	b2573
likelihood ratios: Total 8.0e+05; Clust 9.5,10.3,40.0; BLAST ,,; KEGG 2.7,2.4,1.8; ExprEco 2.8,4.8,1.4; ExprSce ,,; FusE2 ,,; FusE5 ,,; FusE10 ,,;
gene name: b2573	 (NP_417068)	gi: 16130498	length: 191aa
description: RNA polymerase, sigma-E factor; heat shock and oxidative stress [Escherichia coli K12].
coverage: Bacteria[1e-102] Eukaryota[1e-06]
conserved domains: (Evalue, description)
	6e-33	COG1595, RpoE, DNA-directed RNA polymerase specialized sigma subunit, sigma24 homolog [Transcription].
----------------------------------------------------
candidate #100:	b1272
likelihood ratios: Total 7.9e+05; Clust 3.0,3.9,5.6; BLAST ,,; KEGG 45.3,11.6,4.8; ExprEco 1.9,2.1,1.2; ExprSce ,,; FusE2 ,,; FusE5 ,,; FusE10 ,,;
gene name: b1272	 (NP_415788)	gi: 16129233	length: 349aa
description: putative peptidase [Escherichia coli K12].
coverage: Archaea[4e-17] Bacteria[0.0] Eukaryota[2e-12]
conserved domains: (Evalue, description)
	1e-64	COG0616, SppA, Periplasmic serine proteases (ClpP class) [Posttranslational modification, protein turnover, chaperones / Intracellular trafficking and secretion].
	4e-42	pfam01343, Peptidase_S49, Peptidase family S49..
----------------------------------------------------
candidate #101:	b0082
likelihood ratios: Total 7.7e+05; Clust 26.9,5.7,6.0; BLAST ,,; KEGG 1.7,2.4,2.0; ExprEco 9.7,3.8,2.8; ExprSce ,,; FusE2 ,,; FusE5 ,,; FusE10 ,,;
gene name: b0082	 (NP_414624)	gi: 16128075	length: 313aa
description: S-adenosyl-dependent methyl transferase [Escherichia coli K12].
coverage: Bacteria[1e-175] Eukaryota[3e-52]
conserved domains: (Evalue, description)
	1e-121	pfam01795, Methyltransf_5, MraW methylase family. Members of this family are probably SAM dependent methyltransferases. This family appears to be related to pfam01596..
----------------------------------------------------
candidate #102:	b2912
likelihood ratios: Total 7.7e+05; Clust 20.1,97.2,8.7; BLAST ,,; KEGG 1.2,1.2,1.9; ExprEco 3.3,2.5,2.1; ExprSce ,,; FusE2 ,,; FusE5 ,,; FusE10 ,,;
gene name: b2912	 (NP_417387)	gi: 49176282	length: 182aa
description: putative ligase [Escherichia coli K12].
coverage: Bacteria[1e-104] Eukaryota[6e-14]
conserved domains: (Evalue, description)
	8e-38	pfam01812, 5-FTHF_cyc-lig, 5-formyltetrahydrofolate cyclo-ligase family. 5-formyltetrahydrofolate cyclo-ligase or methenyl-THF synthetase EC:6.3.3.2 catalyses the interchange of 5-formyltetrahydrofolate (5-FTHF) to 5-10-methenyltetrahydrofolate, this requires ATP and Mg2+. 5-FTHF is used in chemotherapy where it is clinically known as Leucovorin..
----------------------------------------------------
candidate #103:	b0643
likelihood ratios: Total 7.4e+05; Clust 8.1,6.0,1.7; BLAST ,,; KEGG 5.9,3.4,150.6; ExprEco 1.9,1.3,1.2; ExprSce ,,; FusE2 ,,; FusE5 ,,; FusE10 ,,;
gene name: b0643	 (NP_415176)	gi: 16128626	length: 160aa
description: putative alpha helical protein [Escherichia coli K12].
coverage: Bacteria[3e-89]
conserved domains: (Evalue, description)
	1e-63	pfam07295, DUF1451, Protein of unknown function (DUF1451). This family consists of several hypothetical bacterial proteins of around 160 residues in length. Members of this family contain four highly conserved cysteine resides toward the C-terminal region of the protein. The function of this family is unknown..
----------------------------------------------------
candidate #104:	b0172
likelihood ratios: Total 7.3e+05; Clust 6.1,6.6,14.1; BLAST ,,; KEGG 8.1,3.6,2.5; ExprEco 1.2,2.6,5.7; ExprSce ,,; FusE2 ,,; FusE5 ,,; FusE10 ,,;
gene name: b0172	 (NP_414714)	gi: 16128165	length: 185aa
description: ribosome releasing factor [Escherichia coli K12].
coverage: Bacteria[7e-97] Eukaryota[2e-42]
conserved domains: (Evalue, description)
	3e-57	cd00520, RRF, Ribosome recycling factor (RRF). Ribosome recycling factor dissociates the posttermination complex, composed of the ribosome, deacylated tRNA, and mRNA, after termination of translation. Thus ribosomes are "recycled" and ready for another round of protein synthesis. RRF is believed to bind the ribosome at the A-site in a manner that mimics tRNA, but the specific mechanisms remain unclear. RRF is essential for bacterial growth. It is not necessary for cell growth in archaea or eukaryotes, but is found in mitochondria or chloroplasts of some eukaryotic species..
	1e-52	pfam01765, RRF, Ribosome recycling factor. The ribosome recycling factor (RRF / ribosome release factor) dissociates the ribosome from the mRNA after termination of translation, and is essential bacterial growth. Thus ribosomes are "recycled" and ready for another round of protein synthesis..
----------------------------------------------------
candidate #105:	b0526
likelihood ratios: Total 7.3e+05; Clust 10.2,39.1,6.1; BLAST ,,; KEGG 2.1,2.8,1.2; ExprEco 10.0,3.0,1.4; ExprSce ,,; FusE2 ,,; FusE5 ,,; FusE10 ,,;
gene name: b0526	 (NP_415059)	gi: 16128510	length: 461aa
description: cysteine tRNA synthetase [Escherichia coli K12].
coverage: Archaea[1e-121] Bacteria[0.0] Eukaryota[1e-113]
conserved domains: (Evalue, description)
	0.0	COG0215, CysS, Cysteinyl-tRNA synthetase [Translation, ribosomal structure and biogenesis].
	1e-149	pfam01406, tRNA-synt_1e, tRNA synthetases class I (C) catalytic domain. This family includes only cysteinyl tRNA synthetases..
	1e-139	cd00672, CysRS_core, This is the catalytic core domain of cysteinyl tRNA synthetase (CysRS). This class I enzyme is a monomer, which aminoacylates the 2'-OH of the nucleotide at the 3' of the appropriate tRNA. The core domain is based on the Rossman fold and is responsible for the ATP-dependent formation of the enzyme bound aminoacyl-adenylate. It contains the characteristic class I HIGH and KMSKS motifs, which are involved in ATP binding..
	1e-46	cd00802, class_I_aaRS_core, Class I amino acyl-tRNA synthetase (aaRS) catalytic core domain. These enzymes are mostly monomers, which aminoacylate the 2'-OH of the nucleotide at the 3' of the appropriate tRNA. The core domain is based on the Rossman fold and is responsible for the ATP-dependent formation of the enzyme bound aminoacyl-adenylate. It contains the characteristic class I HIGH and KMSKS motifs, which are involved in ATP binding..
----------------------------------------------------
candidate #106:	b3643
likelihood ratios: Total 7.3e+05; Clust 10.5,14.5,4.3; BLAST ,,; KEGG 2.8,2.1,6.7; ExprEco 2.5,4.2,2.6; ExprSce ,,; FusE2 ,,; FusE5 ,,; FusE10 ,,;
gene name: b3643	 (NP_418100)	gi: 16131514	length: 228aa
description: RNase PH [Escherichia coli K12].
coverage: Archaea[9e-20] Bacteria[1e-125] Eukaryota[2e-13]
conserved domains: (Evalue, description)
	8e-77	COG0689, Rph, RNase PH [Translation, ribosomal structure and biogenesis].
	5e-35	pfam01138, RNase_PH, 3' exoribonuclease family, domain 1. This family includes 3'-5' exoribonucleases. Ribonuclease PH contains a single copy of this domain, and removes nucleotide residues following the -CCA terminus of tRNA. Polyribonucleotide nucleotidyltransferase (PNPase) contains two tandem copies of the domain. PNPase is involved in mRNA degradation in a 3'-5' direction. The exosome is a 3'-5' exoribonuclease complex that is required for 3' processing of the 5.8S rRNA. Three of its five protein components contain a copy of this domain. A hypothetical protein from S. pombe appears to belong to an uncharacterised subfamily. This subfamily is found in both eukaryotes and archaebacteria..
	2e-18	COG2123, COG2123, RNase PH-related exoribonuclease [Translation, ribosomal structure and biogenesis].
----------------------------------------------------
candidate #107:	b0783
likelihood ratios: Total 7.1e+05; Clust 7.1,11.4,7.2; BLAST ,,; KEGG 2.8,1.9,2.1; ExprEco 5.0,7.0,3.1; ExprSce ,,; FusE2 ,,; FusE5 ,,; FusE10 ,,;
gene name: b0783	 (NP_415304)	gi: 16128751	length: 161aa
description: molybdopterin biosynthesis protein C [Escherichia coli K12].
coverage: Archaea[1e-24] Bacteria[1e-85] Eukaryota[7e-38]
conserved domains: (Evalue, description)
	6e-56	cd01420, MoaC_PE, MoaC family, prokaryotic and eukaryotic. Members of this family are involved in molybdenum cofactor (Moco) biosynthesis, an essential cofactor of a diverse group of redox enzymes. MoaC, a small hexameric protein, converts, together with MoaA, a guanosine derivative to the precursor Z by inserting the carbon-8 of the purine between the 2' and 3' ribose carbon atoms, which is the first of three phases of Moco biosynthesis..
	6e-53	cd00528, MoaC, MoaC family. Members of this family are involved in molybdenum cofactor (Moco) biosynthesis, an essential cofactor of a diverse group of redox enzymes. MoaC, a small hexameric protein, converts, together with MoaA, a guanosine derivative to the precursor Z by inserting the carbon-8 of the purine between the 2' and 3' ribose carbon atoms, which is the first of three phases of Moco biosynthesis..
	1e-52	pfam01967, MoaC, MoaC family. Members of this family are involved in molybdenum cofactor biosynthesis. However their molecular function is not known..
	1e-32	cd01419, MoaC_A, MoaC family, archaeal. Members of this family are involved in molybdenum cofactor (Moco) biosynthesis, an essential cofactor of a diverse group of redox enzymes. MoaC, a small hexameric protein, converts, together with MoaA, a guanosine derivative to the precursor Z by inserting the carbon-8 of the purine between the 2' and 3' ribose carbon atoms, which is the first of three phases of Moco biosynthesis..
----------------------------------------------------
candidate #108:	b2667
likelihood ratios: Total 7.0e+05; Clust 3.8,4.1,2.7; BLAST ,,; KEGG 31.0,5.0,4.1; ExprEco 9.0,2.0,1.5; ExprSce ,,; FusE2 ,,; FusE5 ,,; FusE10 ,,;
gene name: b2667	 (NP_417153)	gi: 16130581	length: 99aa
description: hypothetical protein b2667 [Escherichia coli K12].
coverage: Bacteria[1e-47]
conserved domains: (Evalue, description)
	2e-14	smart00418, HTH_ARSR, helix_turn_helix, Arsenical Resistance Operon Repressor; .
	7e-13	pfam01022, HTH_5, Bacterial regulatory protein, arsR family. Members of this family contains a DNA binding 'helix-turn-helix' motif..
	1e-10	COG0640, ArsR, Predicted transcriptional regulators [Transcription].
----------------------------------------------------
candidate #109:	b1716
likelihood ratios: Total 7.0e+05; Clust 15.1,12.4,5.9; BLAST ,,; KEGG 1.2,2.5,3.2; ExprEco 2.8,14.8,1.5; ExprSce ,,; FusE2 ,,; FusE5 ,,; FusE10 ,,;
gene name: b1716	 (NP_416231)	gi: 16129672	length: 118aa
description: 50S ribosomal subunit protein L20, also posttranslational autoregulator [Escherichia coli K12].
coverage: Bacteria[2e-58] Eukaryota[3e-29]
conserved domains: (Evalue, description)
	1e-30	pfam00453, Ribosomal_L20, Ribosomal protein L20..
----------------------------------------------------
candidate #110:	b0145
likelihood ratios: Total 6.8e+05; Clust 14.2,11.1,4.3; BLAST ,,; KEGG 1.4,1.5,1.3; ExprEco 3.2,20.2,5.9; ExprSce ,,; FusE2 ,,; FusE5 ,,; FusE10 ,,;
gene name: b0145	 (NP_414687)	gi: 16128138	length: 151aa
description: dnaK suppressor protein [Escherichia coli K12].
coverage: Bacteria[3e-82]
conserved domains: (Evalue, description)
	8e-29	COG1734, DksA, DnaK suppressor protein [Signal transduction mechanisms].
	3e-13	pfam01258, zf-dskA_traR, Prokaryotic dksA/traR C4-type zinc finger..
----------------------------------------------------
candidate #111:	b2699
likelihood ratios: Total 6.6e+05; Clust 5.8,16.4,5.9; BLAST ,,; KEGG 19.9,6.4,3.8; ExprEco 1.7,1.3,1.1; ExprSce ,,; FusE2 ,,; FusE5 ,,; FusE10 ,,;
gene name: b2699	 (NP_417179)	gi: 16130606	length: 353aa
description: DNA strand exchange and recombination protein with protease and nuclease activity [Escherichia coli K12].
coverage: Archaea[1e-08] Bacteria[0.0] Eukaryota[1e-104]
conserved domains: (Evalue, description)
	1e-159	pfam00154, RecA, recA bacterial DNA recombination protein..
	1e-155	cd00983, recA, RecA is a bacterial enzyme which has roles in homologous recombination, DNA repair, and the induction of the SOS response. RecA couples ATP hydrolysis to DNA strand exchange..
	3e-88	COG0468, RecA, RecA/RadA recombinase [DNA replication, recombination, and repair].
	5e-65	cd01393, recA_like, RecA is a bacterial enzyme which has roles in homologous recombination, DNA repair, and the induction of the SOS response. RecA couples ATP hydrolysis to DNA strand exchange. While prokaryotes have a single RecA protein, eukaryotes have multiple RecA homologs such as Rad51, DMC1 and Rad55/57. Archaea have the RecA-like homologs radA and radB..
	1e-17	cd01123, Rad51_DMC1_radA, Rad51_DMC1_radA,B. This group of recombinases includes the eukaryotic proteins RAD51, RAD55/57 and the meiosis-specific protein DMC1, and the archaeal proteins radA and radB. They are closely related to the bacterial RecA group. Rad51 proteins catalyze a similiar recombination reaction as RecA, using ATP-dependent DNA binding activity and a DNA-dependent ATPase. However, this reaction is less efficient and requires accessory proteins such as RAD55/57 ..
	3e-12	cd01120, RecA-like_NTPases, RecA-like NTPases. This family includes the NTP binding domain of F1 and V1 H+ATPases, DnaB and related helicases as well as bacterial RecA and related eukaryotic and archaeal recombinases. This group also includes bacterial conjugation proteins and related DNA transfer proteins involved in type II and type IV secretion..
	9e-11	cd01394, radB, RadB. The archaeal protein radB shares similarity radA, the archaeal functional homologue to the bacterial RecA. The precise function of radB is unclear..
----------------------------------------------------
candidate #112:	b4201
likelihood ratios: Total 6.4e+05; Clust 1.9,1.6,2.1; BLAST ,,; KEGG 13.7,5.8,2.9; ExprEco 4.2,6.0,16.9; ExprSce ,,; FusE2 ,,; FusE5 ,,; FusE10 ,,;
gene name: b4201	 (NP_418622)	gi: 16132023	length: 104aa
description: primosomal replication protein N [Escherichia coli K12].
coverage: Bacteria[4e-55]
conserved domains: (Evalue, description)
	1e-39	COG2965, PriB, Primosomal replication protein N [DNA replication, recombination, and repair].
----------------------------------------------------
candidate #113:	b0919
likelihood ratios: Total 6.2e+05; Clust 2.2,1.4,1.2; BLAST ,,; KEGG 4.7,305.1,7.9; ExprEco 6.2,1.9,1.3; ExprSce ,,; FusE2 ,,; FusE5 ,,; FusE10 ,,;
gene name: b0919	 (NP_415439)	gi: 16128886	length: 297aa
description: hypothetical protein b0919 [Escherichia coli K12].
coverage: Bacteria[1e-175]
----------------------------------------------------
candidate #114:	b0406
likelihood ratios: Total 6.1e+05; Clust 12.4,12.7,5.1; BLAST ,,; KEGG 1.4,2.5,1.5; ExprEco 14.5,2.7,3.7; ExprSce ,,; FusE2 ,,; FusE5 ,,; FusE10 ,,;
gene name: b0406	 (NP_414940)	gi: 16128391	length: 375aa
description: tRNA-guanine transglycosylase [Escherichia coli K12].
coverage: Archaea[4e-81] Bacteria[0.0] Eukaryota[3e-83]
conserved domains: (Evalue, description)
	1e-168	COG0343, Tgt, Queuine/archaeosine tRNA-ribosyltransferase [Translation, ribosomal structure and biogenesis].
	1e-106	pfam01702, TGT, Queuine tRNA-ribosyltransferase. This is a family of queuine tRNA-ribosyltransferases EC:2.4.2.29, also known as tRNA-guanine transglycosylase and guanine insertion enzyme. Queuine tRNA-ribosyltransferase modifies tRNAs for asparagine, aspartic acid, histidine and tyrosine with queuine. It catalyses the exchange of guanine-34 at the wobble position with 7-aminomethyl-7-deazaguanine, and the addition of a cyclopentenediol moiety to 7-aminomethyl-7-deazaguanine-34 tRNA; giving a hypermodified base queuine in the wobble position. The aligned region contains a zinc binding motif C-x-C-x2-C-x29-H, and important tRNA and 7-aminomethyl-7deazaguanine binding residues..
----------------------------------------------------
candidate #115:	b1655
likelihood ratios: Total 6.0e+05; Clust 5.3,4.9,2.3; BLAST ,,; KEGG 1.7,4.1,9.6; ExprEco 6.5,5.7,3.9; ExprSce ,,; FusE2 ,,; FusE5 ,,; FusE10 ,,;
gene name: b1655	 (NP_416172)	gi: 16129613	length: 271aa
description: putative lipoprotein [Escherichia coli K12].
coverage: Archaea[3e-06] Bacteria[1e-151] Eukaryota[1e-06]
conserved domains: (Evalue, description)
	3e-35	pfam00877, NLPC_P60, NlpC/P60 family. The function of this domain is unknown. It is found in several lipoproteins..
	5e-34	COG0791, Spr, Cell wall-associated hydrolases (invasion-associated proteins) [Cell envelope biogenesis, outer membrane].
----------------------------------------------------
candidate #116:	b0797
likelihood ratios: Total 5.7e+05; Clust 13.7,15.4,3.1; BLAST ,,; KEGG 1.8,1.8,1.7; ExprEco 15.2,8.9,1.3; ExprSce ,,; FusE2 ,,; FusE5 ,,; FusE10 ,,;
gene name: b0797	 (NP_415318)	gi: 16128765	length: 454aa
description: putative ATP-dependent RNA helicase [Escherichia coli K12].
coverage: Archaea[1e-110] Bacteria[0.0] Eukaryota[1e-78]
conserved domains: (Evalue, description)
	1e-121	COG0513, SrmB, Superfamily II DNA and RNA helicases [DNA replication, recombination, and repair / Transcription / Translation, ribosomal structure and biogenesis].
	5e-75	cd00268, DEADc, DEAD-box helicases. A diverse family of proteins involved in ATP-dependent RNA unwinding, needed in a variety of cellular processes including splicing, ribosome biogenesis and RNA degradation. The name derives from the sequence of the Walker B motif (motif II). This domain contains the ATP- binding region..
	2e-50	pfam00270, DEAD, DEAD/DEAH box helicase. Members of this family include the DEAD and DEAH box helicases. Helicases are involved in unwinding nucleic acids. The DEAD box helicases are involved in various aspects of RNA metabolism, including nuclear transcription, pre mRNA splicing, ribosome biogenesis, nucleocytoplasmic transport, translation, RNA decay and organellar gene expression..
	7e-41	smart00487, DEXDc, DEAD-like helicases superfamily; .
	2e-29	cd00046, DEXDc, DEAD-like helicases superfamily. A diverse family of proteins involved in ATP-dependent RNA or DNA unwinding. This domain contains the ATP-binding region..
	2e-28	cd00079, HELICc, Helicase superfamily c-terminal domain; associated with DEXDc-, DEAD-, and DEAH-box proteins, yeast initiation factor 4A, Ski2p, and Hepatitis C virus NS3 helicases; this domain is found in a wide variety of helicases and helicase related proteins; may not be an autonomously folding unit, but an integral part of the helicase; 4 helicase superfamilies at present according to the organization of their signature motifs; all helicases share the ability to unwind nucleic acid duplexes with a distinct directional polarity; they utilize the free energy from nucleoside triphosphate hydrolysis to fuel their translocation along DNA, unwinding the duplex in the process.
	2e-26	COG1201, Lhr, Lhr-like helicases [General function prediction only].
	3e-23	COG0514, RecQ, Superfamily II DNA helicase [DNA replication, recombination, and repair].
	5e-20	pfam00271, Helicase_C, Helicase conserved C-terminal domain. TThis domain family is found in a wide variety of helicases and helicase related proteins. It may be that this is not an autonomously folding unit, but an integral part of the helicase..
	1e-19	smart00490, HELICc, helicase superfamily c-terminal domain; .
	6e-17	COG1205, COG1205, Distinct helicase family with a unique C-terminal domain including a metal-binding cysteine cluster [General function prediction only].
	1e-16	COG1202, COG1202, Superfamily II helicase, archaea-specific [General function prediction only].
	1e-14	COG1061, SSL2, DNA or RNA helicases of superfamily II [Transcription / DNA replication, recombination, and repair].
	2e-11	COG1111, MPH1, ERCC4-like helicases [DNA replication, recombination, and repair].
----------------------------------------------------
candidate #117:	b3065
likelihood ratios: Total 5.7e+05; Clust 28.9,3.2,6.3; BLAST ,,; KEGG 2.6,3.2,6.5; ExprEco 1.9,2.2,4.4; ExprSce ,,; FusE2 ,,; FusE5 ,,; FusE10 ,,;
gene name: b3065	 (NP_417537)	gi: 16130961	length: 71aa
description: 30S ribosomal subunit protein S21 [Escherichia coli K12].
coverage: Bacteria[3e-33]
----------------------------------------------------
candidate #118:	b1243
likelihood ratios: Total 5.6e+05; Clust 2.9,2.9,2.8; BLAST ,,; KEGG 6.6,27.2,10.5; ExprEco 4.4,1.9,1.5; ExprSce ,,; FusE2 ,,; FusE5 ,,; FusE10 ,,;
gene name: b1243	 (NP_415759)	gi: 16129204	length: 543aa
description: oligopeptide transport protein (ABC superfamily, peri_bind) [Escherichia coli K12].
coverage: Archaea[6e-34] Bacteria[0.0] Eukaryota[4e-72]
conserved domains: (Evalue, description)
	1e-135	pfam00496, SBP_bac_5, Bacterial extracellular solute-binding proteins, family 5..
	1e-134	COG4166, OppA, ABC-type oligopeptide transport system, periplasmic component [Amino acid transport and metabolism].
	6e-68	COG0747, DdpA, ABC-type dipeptide transport system, periplasmic component [Amino acid transport and metabolism].
	5e-11	COG4533, COG4533, ABC-type uncharacterized transport system, periplasmic component [General function prediction only].
----------------------------------------------------
candidate #119:	b2068
likelihood ratios: Total 5.5e+05; Clust 3.0,3.0,3.1; BLAST ,,; KEGG 3.9,7.7,9.0; ExprEco 10.1,3.8,1.9; ExprSce ,,; FusE2 ,,; FusE5 ,,; FusE10 ,,;
gene name: b2068	 (NP_416572)	gi: 16130008	length: 282aa
description: 3-methyl-adenine DNA glycosylase II, inducible [Escherichia coli K12].
coverage: Archaea[1e-12] Bacteria[1e-164] Eukaryota[8e-09]
conserved domains: (Evalue, description)
	4e-61	COG0122, AlkA, 3-methyladenine DNA glycosylase/8-oxoguanine DNA glycosylase [DNA replication, recombination, and repair].
	2e-35	pfam06029, AlkA_N, AlkA N-terminal domain..
	8e-20	cd00056, ENDO3c, endonuclease III; includes endonuclease III (DNA-(apurinic or apyrimidinic site) lyase), alkylbase DNA glycosidases (Alka-family) and other DNA glycosidases.
	7e-19	pfam00730, HhH-GPD, HhH-GPD superfamily base excision DNA repair protein. This family contains a diverse range of structurally related DNA repair proteins. The superfamily is called the HhH-GPD family after its hallmark Helix-hairpin-helix and Gly/Pro rich loop followed by a conserved aspartate. This includes endonuclease III, EC:4.2.99.18 and MutY an A/G-specific adenine glycosylase, both have a C terminal 4Fe-4S cluster. The family also includes 8-oxoguanine DNA glycosylases. The methyl-CPG binding protein MBD4 also contains a related domain, that is a thymine DNA glycosylase. The family also includes DNA-3-methyladenine glycosylase II EC:3.2.2.21 and other members of the AlkA family..
	4e-17	smart00478, ENDO3c, endonuclease III; includes endonuclease III (DNA-(apurinic or apyrimidinic site) lyase), alkylbase DNA glycosidases (Alka-family) and other DNA glycosidases .
----------------------------------------------------
candidate #120:	b3424
likelihood ratios: Total 5.5e+05; Clust 4.8,7.1,9.4; BLAST ,,; KEGG 66.7,2.7,4.1; ExprEco 1.2,1.2,1.7; ExprSce ,,; FusE2 ,,; FusE5 ,,; FusE10 ,,;
gene name: b3424	 (YP_026220)	gi: 49176353	length: 276aa
description: protein of glp regulon [Escherichia coli K12].
coverage: Archaea[3e-09] Bacteria[1e-161] Eukaryota[3e-06]
conserved domains: (Evalue, description)
	2e-21	COG0705, GlpG, Uncharacterized membrane protein (homolog of Drosophila rhomboid) [General function prediction only].
	5e-19	pfam01694, Rhomboid, Rhomboid family. This family contains integral membrane proteins that are related to Drosophila rhomboid protein. Members of this family are found in bacteria and eukaryotes. Rhomboid promotes the cleavage of the membrane-anchored TGF-alpha-like growth factor Spitz, allowing it to activate the Drosophila EGF receptor. Analysis suggests that Rhomboid-1 is a novel intramembrane serine protease that directly cleaves Spitz. These proteins contain three strongly conserved histidines in the putative transmembrane regions that may be involved in the peptidase function..
----------------------------------------------------
candidate #121:	b3196
likelihood ratios: Total 5.5e+05; Clust 2.8,2.3,3.1; BLAST ,,; KEGG 6.4,3.0,1.9; ExprEco 6.0,33.5,3.8; ExprSce ,,; FusE2 ,,; FusE5 ,,; FusE10 ,,;
gene name: b3196	 (NP_417663)	gi: 16131086	length: 325aa
description: putative Na:Ca transport protein (CacA family) [Escherichia coli K12].
coverage: Archaea[2e-40] Bacteria[1e-175] Eukaryota[1e-28]
conserved domains: (Evalue, description)
	3e-61	COG0530, ECM27, Ca2+/Na+ antiporter [Inorganic ion transport and metabolism].
	2e-12	pfam01699, Na_Ca_ex, Sodium/calcium exchanger protein. This is a family of sodium/calcium exchanger integral membrane proteins. This family covers the integral membrane regions of the proteins. Sodium/calcium exchangers regulate intracellular Ca2+ concentrations in many cells; cardiac myocytes, epithelial cells, neurons retinal rod photoreceptors and smooth muscle cells. Ca2+ is moved into or out of the cytosol depending on Na+ concentration. In humans and rats there are 3 isoforms; NCX1 NCX2 and NCX3..
----------------------------------------------------
candidate #122:	b4200
likelihood ratios: Total 5.2e+05; Clust 3.9,7.1,5.8; BLAST ,,; KEGG 3.5,6.9,4.6; ExprEco 1.1,2.4,11.7; ExprSce ,,; FusE2 ,,; FusE5 ,,; FusE10 ,,;
gene name: b4200	 (NP_418621)	gi: 16132022	length: 131aa
description: 30S ribosomal subunit protein S6 [Escherichia coli K12].
coverage: Bacteria[1e-70] Eukaryota[2e-18]
conserved domains: (Evalue, description)
	2e-35	COG0360, RpsF, Ribosomal protein S6 [Translation, ribosomal structure and biogenesis].
	2e-28	pfam01250, Ribosomal_S6, Ribosomal protein S6..
----------------------------------------------------
candidate #123:	b3753
likelihood ratios: Total 5.2e+05; Clust 2.4,31.3,180.1; BLAST ,,; KEGG 1.6,1.3,2.2; ExprEco 1.5,2.2,2.5; ExprSce ,,; FusE2 ,,; FusE5 ,,; FusE10 ,,;
gene name: b3753	 (NP_418209)	gi: 16131621	length: 330aa
description: regulator for rbs operon [Escherichia coli K12].
coverage: Bacteria[0.0] Eukaryota[1e-24]
conserved domains: (Evalue, description)
	1e-97	COG1609, PurR, Transcriptional regulators [Transcription].
	4e-31	pfam00532, Peripla_BP_1, Periplasmic binding proteins and sugar binding domain of the LacI family. This family includes the periplasmic binding proteins, and the LacI family transcriptional regulators. The periplasmic binding proteins are the primary receptors for chemotaxis and transport of many sugar based solutes. The LacI family of proteins consist of transcriptional regulators related to the lac repressor. In this case, generally the sugar binding domain binds a sugar which changes the DNA binding activity of the repressor domain (pfam00356)..
	2e-23	smart00354, HTH_LACI, helix_turn _helix lactose operon repressor; .
	9e-18	COG1879, RbsB, ABC-type sugar transport system, periplasmic component [Carbohydrate transport and metabolism].
----------------------------------------------------
candidate #124:	b3304
likelihood ratios: Total 5.2e+05; Clust 11.1,6.1,4.6; BLAST ,,; KEGG 2.1,4.9,2.7; ExprEco 2.2,4.9,5.5; ExprSce ,,; FusE2 ,,; FusE5 ,,; FusE10 ,,;
gene name: b3304	 (NP_417763)	gi: 16131183	length: 117aa
description: 50S ribosomal subunit protein L18 [Escherichia coli K12].
coverage: Bacteria[4e-58] Eukaryota[9e-20]
conserved domains: (Evalue, description)
	5e-30	COG0256, RplR, Ribosomal protein L18 [Translation, ribosomal structure and biogenesis].
	5e-26	pfam00861, Ribosomal_L18p, Ribosomal L18p/L5e family. This family includes ribosomal proteins from the large subunit. This family includes L18 from bacteria and L5 from eukaryotes. It has been shown for one member that the amino terminal 93 amino acids are necessary and sufficient to bind 5S rRNA in vitro. Suggesting that the entire family has a function in rRNA binding..
----------------------------------------------------
candidate #125:	b3287
likelihood ratios: Total 5.1e+05; Clust 3.1,5.9,6.3; BLAST ,,; KEGG 1.8,3.6,3.8; ExprEco 5.9,4.1,7.3; ExprSce ,,; FusE2 ,,; FusE5 ,,; FusE10 ,,;
gene name: b3287	 (NP_417745)	gi: 16131166	length: 169aa
description: peptide deformylase [Escherichia coli K12].
coverage: Bacteria[2e-89] Eukaryota[1e-23]
conserved domains: (Evalue, description)
	2e-51	pfam01327, Pep_deformylase, Polypeptide deformylase..
	3e-49	cd00487, Pep_deformylase, Polypeptide or peptide deformylase; a family of metalloenzymes that catalyzes the removal of the N-terminal formyl group in a growing polypeptide chain following translation initiation during protein synthesis in prokaryotes. These enzymes utilize Fe(II) as the catalytic metal ion, which can be replaced with a nickel or cobalt ion with no loss of activity. There are two types of peptide deformylases, types I and II, which differ in structure only in the outer surface of the domain. Because these enzymes are essential only in prokaryotes (although eukaryotic gene sequences have been found), they are a target for a new class of antibacterial agents..
----------------------------------------------------
candidate #126:	b0210
likelihood ratios: Total 5.1e+05; Clust 2.6,2.1,1.6; BLAST ,,; KEGG 19.6,3.7,3.8; ExprEco 28.0,3.6,2.2; ExprSce ,,; FusE2 ,,; FusE5 ,,; FusE10 ,,;
gene name: b0210	 (NP_414746)	gi: 16128197	length: 207aa
description: putative biotin synthesis protein [Escherichia coli K12].
coverage: Archaea[5e-13] Bacteria[1e-114] Eukaryota[5e-07]
conserved domains: (Evalue, description)
	8e-17	COG2226, UbiE, Methylase involved in ubiquinone/menaquinone biosynthesis [Coenzyme metabolism].
	2e-12	pfam01209, Ubie_methyltran, ubiE/COQ5 methyltransferase family..
----------------------------------------------------
candidate #127:	b2263
likelihood ratios: Total 4.9e+05; Clust 2.7,4.4,21.3; BLAST ,,; KEGG 2.0,2.6,1.9; ExprEco 6.5,13.0,2.4; ExprSce ,,; FusE2 ,,; FusE5 ,,; FusE10 ,,;
gene name: b2263	 (NP_416766)	gi: 16130198	length: 252aa
description: putative enzyme [Escherichia coli K12].
coverage: Bacteria[1e-145] Eukaryota[1e-14]
conserved domains: (Evalue, description)
	3e-15	COG0596, MhpC, Predicted hydrolases or acyltransferases (alpha/beta hydrolase superfamily) [General function prediction only].
----------------------------------------------------
candidate #128:	b0660
likelihood ratios: Total 4.6e+05; Clust 100.3,7.3,3.7; BLAST ,,; KEGG 2.4,2.1,3.9; ExprEco 3.7,1.5,1.6; ExprSce ,,; FusE2 ,,; FusE5 ,,; FusE10 ,,;
gene name: b0660	 (NP_415193)	gi: 16128643	length: 359aa
description: putative ATP-binding protein in pho regulon [Escherichia coli K12].
coverage: Archaea[3e-19] Bacteria[0.0]
conserved domains: (Evalue, description)
	1e-139	pfam02562, PhoH, PhoH-like protein. PhoH is a cytoplasmic protein and predicted ATPase that is induced by phosphate starvation..
	1e-124	COG1702, PhoH, Phosphate starvation-inducible protein PhoH, predicted ATPase [Signal transduction mechanisms].
	4e-37	COG1875, COG1875, Predicted ATPase related to phosphate starvation-inducible protein PhoH [Signal transduction mechanisms].
----------------------------------------------------
candidate #129:	b1301
likelihood ratios: Total 4.6e+05; Clust 4.8,2.7,12.7; BLAST ,,; KEGG 2.1,2.9,15.3; ExprEco 8.0,2.2,1.7; ExprSce ,,; FusE2 ,,; FusE5 ,,; FusE10 ,,;
gene name: b1301	 (NP_415817)	gi: 16129262	length: 426aa
description: probable oxidoreductase [Escherichia coli K12].
coverage: Archaea[2e-14] Bacteria[0.0] Eukaryota[1e-15]
conserved domains: (Evalue, description)
	2e-61	COG0665, DadA, Glycine/D-amino acid oxidases (deaminating) [Amino acid transport and metabolism].
	3e-12	COG0579, COG0579, Predicted dehydrogenase [General function prediction only].
----------------------------------------------------
candidate #130:	b4375
likelihood ratios: Total 4.6e+05; Clust 3.3,12.7,65.5; BLAST ,,; KEGG 6.4,2.7,1.6; ExprEco 1.9,1.5,2.1; ExprSce ,,; FusE2 ,,; FusE5 ,,; FusE10 ,,;
gene name: b4375	 (NP_418792)	gi: 16132193	length: 529aa
description: peptide chain release factor RF-3 [Escherichia coli K12].
coverage: Archaea[2e-22] Bacteria[0.0] Eukaryota[3e-61]
conserved domains: (Evalue, description)
	0.0	COG4108, PrfC, Peptide chain release factor RF-3 [Translation, ribosomal structure and biogenesis].
	4e-66	COG0480, FusA, Translation elongation factors (GTPases) [Translation, ribosomal structure and biogenesis].
	6e-33	pfam00009, GTP_EFTU, Elongation factor Tu GTP binding domain. This domain contains a P-loop motif, also found in several other families such as pfam00071, pfam00025 and pfam00063. Elongation factor Tu consists of three structural domains, this plus two C-terminal beta barrel domains..
	9e-21	COG1217, TypA, Predicted membrane GTPase involved in stress response [Signal transduction mechanisms].
	3e-20	COG0481, LepA, Membrane GTPase LepA [Cell envelope biogenesis, outer membrane].
----------------------------------------------------
candidate #131:	b0436
likelihood ratios: Total 4.6e+05; Clust 21.3,9.6,4.2; BLAST ,,; KEGG 3.0,2.2,1.4; ExprEco 4.6,2.5,5.1; ExprSce ,,; FusE2 ,,; FusE5 ,,; FusE10 ,,;
gene name: b0436	 (NP_414970)	gi: 16128421	length: 432aa
description: peptidyl-prolyl cis/trans isomerase (trigger factor), molecular chaperone involved in cell division [Escherichia coli K12].
coverage: Bacteria[0.0] Eukaryota[1e-19]
conserved domains: (Evalue, description)
	1e-112	COG0544, Tig, FKBP-type peptidyl-prolyl cis-trans isomerase (trigger factor) [Posttranslational modification, protein turnover, chaperones].
	4e-38	pfam05697, Trigger_N, Bacterial trigger factor protein (TF). In the E. coli cytosol, a fraction of the newly synthesised proteins requires the activity of molecular chaperones for folding to the native state. The major chaperones implicated in this folding process are the ribosome-associated Trigger Factor (TF), and the DnaK and GroEL chaperones with their respective co-chaperones. Trigger Factor is an ATP-independent chaperone and displays chaperone and peptidyl-prolyl-cis-trans-isomerase (PPIase) activities in vitro. It is composed of at least three domains, an N-terminal domain which mediates association with the large ribosomal subunit, a central substrate binding and PPIase domain with homology to FKBP proteins, and a C-terminal domain of unknown function. The positioning of TF at the peptide exit channel, together with its ability to interact with nascent chains as short as 57 residues renders TF a prime candidate for being the first chaperone that binds to the nascent polypeptide chains. This family represents the N-terminal region of the protein..
	3e-29	pfam05698, Trigger_C, Bacterial trigger factor protein (TF) C-terminus. In the E. coli cytosol, a fraction of the newly synthesised proteins requires the activity of molecular chaperones for folding to the native state. The major chaperones implicated in this folding process are the ribosome-associated Trigger Factor (TF), and the DnaK and GroEL chaperones with their respective co-chaperones. Trigger Factor is an ATP-independent chaperone and displays chaperone and peptidyl-prolyl-cis-trans-isomerase (PPIase) activities in vitro. It is composed of at least three domains, an N-terminal domain which mediates association with the large ribosomal subunit, a central substrate binding and PPIase domain with homology to FKBP proteins, and a C-terminal domain of unknown function. The positioning of TF at the peptide exit channel, together with its ability to interact with nascent chains as short as 57 residues renders TF a prime candidate for being the first chaperone that binds to the nascent polypeptide chains. This family represents the C-terminal region of the protein..
	8e-13	pfam00254, FKBP_C, FKBP-type peptidyl-prolyl cis-trans isomerase..
----------------------------------------------------
candidate #132:	b1267
likelihood ratios: Total 4.6e+05; Clust 3.6,9.2,10.2; BLAST ,,; KEGG 41.1,7.1,3.2; ExprEco 1.2,1.2,1.0; ExprSce ,,; FusE2 ,,; FusE5 ,,; FusE10 ,,;
gene name: b1267	 (NP_415783)	gi: 49176093	length: 218aa
description: hypothetical protein b1267 [Escherichia coli K12].
coverage: Archaea[4e-18] Bacteria[1e-123] Eukaryota[1e-27]
conserved domains: (Evalue, description)
	4e-65	COG0009, SUA5, Putative translation factor (SUA5) [Translation, ribosomal structure and biogenesis].
	5e-54	pfam01300, Sua5_yciO_yrdC, yrdC domain. This domain has been shown to preferentially bind to dsRNA. The domain is found in SUA5 as well as HypF and YrdC..
----------------------------------------------------
candidate #133:	b0651
likelihood ratios: Total 4.5e+05; Clust 3.3,13.1,2.0; BLAST ,,; KEGG 1.2,1.4,1.4; ExprEco 310.1,4.6,1.6; ExprSce ,,; FusE2 ,,; FusE5 ,,; FusE10 ,,;
gene name: b0651	 (NP_415184)	gi: 16128634	length: 311aa
description: pyrimidine specific nucleoside hydrolase [Escherichia coli K12].
coverage: Archaea[2e-37] Bacteria[1e-178] Eukaryota[8e-64]
conserved domains: (Evalue, description)
	1e-118	pfam01156, IU_nuc_hydro, Inosine-uridine preferring nucleoside hydrolase..
	1e-111	COG1957, URH1, Inosine-uridine nucleoside N-ribohydrolase [Nucleotide transport and metabolism].
----------------------------------------------------
candidate #134:	b1895
likelihood ratios: Total 4.5e+05; Clust 1.2,1.3,1.1; BLAST ,,; KEGG 4.8,5.9,8.9; ExprEco 7.3,40.6,3.4; ExprSce ,,; FusE2 ,,; FusE5 ,,; FusE10 ,,;
gene name: b1895	 (NP_416409)	gi: 16129847	length: 142aa
description: putative regulator [Escherichia coli K12].
coverage: Bacteria[2e-75]
----------------------------------------------------
candidate #135:	b1118
likelihood ratios: Total 4.4e+05; Clust 5.4,4.4,3.6; BLAST ,,; KEGG 8.6,4.1,2.1; ExprEco 9.2,4.2,1.8; ExprSce ,,; FusE2 ,,; FusE5 ,,; FusE10 ,,;
gene name: b1118	 (NP_415636)	gi: 16129081	length: 414aa
description: putative kinase [Escherichia coli K12].
coverage: Archaea[4e-37] Bacteria[0.0]
conserved domains: (Evalue, description)
	1e-115	COG4591, LolE, ABC-type transport system, involved in lipoprotein release, permease component [Cell envelope biogenesis, outer membrane].
	5e-25	pfam02687, FtsX, Predicted permease. This is a family of predicted permeases and hypothetical transmembrane proteins. One member has been shown to transport lipids targeted to the outer membrane across the inner membrane. Two members have been shown to require ATP..
	9e-12	COG0577, SalY, ABC-type antimicrobial peptide transport system, permease component [Defense mechanisms].
----------------------------------------------------
candidate #136:	b2011
likelihood ratios: Total 4.4e+05; Clust 73.9,2.8,10.5; BLAST ,,; KEGG 2.3,1.6,1.2; ExprEco 4.1,4.3,2.6; ExprSce ,,; FusE2 ,,; FusE5 ,,; FusE10 ,,;
gene name: b2011	 (NP_416515)	gi: 16129952	length: 475aa
description: exonuclease I, 3' --> 5' specific; deoxyribophosphodiesterase [Escherichia coli K12].
coverage: Bacteria[0.0]
conserved domains: (Evalue, description)
	0.0	COG2925, SbcB, Exonuclease I [DNA replication, recombination, and repair].
	2e-17	pfam00929, Exonuc_X-T, Exonuclease. This family includes a variety of exonuclease proteins, such as ribonuclease T and the epsilon subunit of DNA polymerase III..
----------------------------------------------------
candidate #137:	b2949
likelihood ratios: Total 4.3e+05; Clust 11.4,10.9,4.4; BLAST ,,; KEGG 2.7,2.1,1.9; ExprEco 3.8,9.3,2.0; ExprSce ,,; FusE2 ,,; FusE5 ,,; FusE10 ,,;
gene name: b2949	 (NP_417424)	gi: 16130850	length: 138aa
description: hypothetical protein b2949 [Escherichia coli K12].
coverage: Bacteria[7e-74] Eukaryota[2e-11]
conserved domains: (Evalue, description)
	5e-27	smart00732, YqgFc, Likely ribonuclease with RNase H fold. YqgF proteins are likely to function as an alternative to RuvC in most bacteria, and could be the principal holliday junction resolvases in low-GC Gram-positive bacteria. In Spt6p orthologues, the catalytic residues are substituted indicating that they lack enzymatic functions. .
----------------------------------------------------
candidate #138:	b1464
likelihood ratios: Total 4.3e+05; Clust 4.4,9.7,2.0; BLAST ,,; KEGG 7.9,2.1,1.9; ExprEco 7.5,3.6,5.7; ExprSce ,,; FusE2 ,,; FusE5 ,,; FusE10 ,,;
gene name: b1464	 (NP_415981)	gi: 16129423	length: 297aa
description: hypothetical protein b1464 [Escherichia coli K12].
coverage: Archaea[6e-31] Bacteria[1e-172] Eukaryota[6e-21]
conserved domains: (Evalue, description)
	5e-82	COG0384, COG0384, Predicted epimerase, PhzC/PhzF homolog [General function prediction only].
	3e-77	pfam02567, PhzC-PhzF, Phenazine biosynthesis-like protein. PhzC/PhzF is involved in dimerisation of two 2,3-dihydro-3-oxo-anthranilic acid molecules to create PCA by P. fluorescens. This family appears to be distantly related to pfam01678, including containing a weak internal duplication. However members of this family do not contain the conserved cysteines that are hypothesised to be active site residues (Bateman A pers obs)..
----------------------------------------------------
candidate #139:	b0795
likelihood ratios: Total 4.2e+05; Clust 5.4,2.0,2.2; BLAST ,,; KEGG 6.5,5.2,5.9; ExprEco 12.6,4.2,1.6; ExprSce ,,; FusE2 ,,; FusE5 ,,; FusE10 ,,;
gene name: b0795	 (NP_415316)	gi: 16128763	length: 332aa
description: putative membrane protein [Escherichia coli K12].
coverage: Bacteria[0.0]
conserved domains: (Evalue, description)
	2e-36	COG1566, EmrA, Multidrug resistance efflux pump [Defense mechanisms].
	4e-14	pfam00529, HlyD, HlyD family secretion protein..
	4e-12	COG0845, AcrA, Membrane-fusion protein [Cell envelope biogenesis, outer membrane].
----------------------------------------------------
candidate #140:	b1713
likelihood ratios: Total 4.2e+05; Clust 12.7,16.9,7.9; BLAST ,,; KEGG 2.0,1.5,1.9; ExprEco 2.8,7.1,2.2; ExprSce ,,; FusE2 ,,; FusE5 ,,; FusE10 ,,;
gene name: b1713	 (NP_416228)	gi: 16129669	length: 795aa
description: phenylalanine tRNA synthetase, beta-subunit [Escherichia coli K12].
coverage: Archaea[5e-20] Bacteria[0.0] Eukaryota[2e-45]
conserved domains: (Evalue, description)
	0.0	COG0072, PheT, Phenylalanyl-tRNA synthetase beta subunit [Translation, ribosomal structure and biogenesis].
	3e-54	cd00769, PheRS_beta_core, Phenylalanyl-tRNA synthetase (PheRS) beta chain core domain. PheRS belongs to class II aminoacyl-tRNA synthetases (aaRS) based upon its structure. While class II aaRSs generally aminoacylate the 3'-OH ribose of the appropriate tRNA, PheRS is an exception in that it attaches the amino acid at the 2'-OH group, like class I aaRSs. PheRS is an alpha-2/ beta-2 tetramer. While the alpha chain contains a catalytic core domain, the beta chain has a non-catalytic core domain..
	2e-52	pfam03483, B3_4, B3/4 domain. This domain is found in tRNA synthetase beta subunits as well as in some non tRNA synthetase proteins..
	4e-32	COG0073, ARC1, EMAP domain [General function prediction only].
	4e-27	pfam03147, FDX-ACB, Ferredoxin-fold anticodon binding domain. This is the anticodon binding domain found in some phenylalanyl tRNA synthetases. The domain has a ferredoxin fold..
	1e-19	pfam01588, tRNA_bind, Putative tRNA binding domain. This domain is found in prokaryotic methionyl-tRNA synthetases, prokaryotic phenylalanyl tRNA synthetases the yeast GU4 nucleic-binding protein (G4p1 or p42, ARC1), human tyrosyl-tRNA synthetase, and endothelial-monocyte activating polypeptide II. G4p1 binds specifically to tRNA form a complex with methionyl-tRNA synthetases. In human tyrosyl-tRNA synthetase this domain may direct tRNA to the active site of the enzyme. This domain may perform a common function in tRNA aminoacylation..
	5e-19	pfam03484, B5, tRNA synthetase B5 domain. This domain is found in phenylalanine-tRNA synthetase beta subunits..
----------------------------------------------------
candidate #141:	b3925
likelihood ratios: Total 4.1e+05; Clust 2.7,2.9,5.5; BLAST ,,; KEGG 10.8,3.8,4.4; ExprEco 2.1,4.9,5.3; ExprSce ,,; FusE2 ,,; FusE5 ,,; FusE10 ,,;
gene name: b3925	 (NP_418360)	gi: 16131763	length: 336aa
description: fructose 1,6-bisphosphatase II, in glycerol metabolism [Escherichia coli K12].
coverage: Archaea[2e-57] Bacteria[0.0]
conserved domains: (Evalue, description)
	1e-139	pfam03320, FBPase_glpX, Bacterial fructose-1,6-bisphosphatase, glpX-encoded..
	1e-119	cd01516, FBPase_glpX, Bacterial fructose-1,6-bisphosphatase, glpX-encoded. A dimeric enzyme dependent on Mg(2+). glpX-encoded FPBase (FBPase class II) differs from other members of the inositol-phosphatase superfamily by permutation of secondary structure elements. The core structure around the active site is well preserved. In E. coli, FBPase II is part of the glp regulon, which mediates growth on glycerol or sn-glycerol 3-phosphate as the sole carbon source..
	5e-40	cd01636, FIG, FIG, FBPase/IMPase/glpX-like domain. A superfamily of metal-dependent phosphatases with various substrates. Fructose-1,6-bisphospatase (both the major and the glpX-encoded variant) hydrolyze fructose-1,6,-bisphosphate to fructose-6-phosphate in gluconeogenesis. Inositol-monophosphatases and inositol polyphosphatases play vital roles in eukaryotic signalling, as they participate in metabolizing the messenger molecule Inositol-1,4,5-triphosphate. Many of these enzymes are inhibited by Li+..
----------------------------------------------------
candidate #142:	b0998
likelihood ratios: Total 4.1e+05; Clust 2.2,1.6,23.2; BLAST ,,; KEGG 2.9,94.5,7.0; ExprEco 1.8,1.2,1.2; ExprSce ,,; FusE2 ,,; FusE5 ,,; FusE10 ,,;
gene name: b0998	 (NP_415518)	gi: 16128964	length: 199aa
description: cytoplasmic chaperone which interacts with and protects TorA [Escherichia coli K12].
coverage: Bacteria[1e-110]
conserved domains: (Evalue, description)
	1e-35	COG3381, TorD, Uncharacterized component of anaerobic dehydrogenases [General function prediction only].
	1e-24	pfam06192, TorD, Cytoplasmic chaperone TorD. This family consists of several bacterial TorD proteins. As many prokaryotic molybdoenzymes, the TMAO reductase (TorA) of Escherichia coli requires the insertion of a bis(molybdopterin guanine dinucleotide) molybdenum (bis(MGD)Mo) cofactor in its catalytic site to be active and translocated to the periplasm. The TorD chaperone increases apoTorA activation up to four-fold, allowing maturation of most of the apoprotein. Therefore TorD is involved in the first step of TorA maturation to make it competent to receive the cofactor..
----------------------------------------------------
candidate #143:	b0606
likelihood ratios: Total 4.0e+05; Clust 33.5,8.4,3.8; BLAST ,,; KEGG 5.6,4.1,5.7; ExprEco 1.5,1.2,1.6; ExprSce ,,; FusE2 ,,; FusE5 ,,; FusE10 ,,;
gene name: b0606	 (NP_415139)	gi: 16128589	length: 531aa
description: alkyl hydroperoxide reductase subunit, FAD/NAD(P)-binding, detoxification of hydroperoxides [Escherichia coli K12].
coverage: Archaea[2e-53] Bacteria[0.0] Eukaryota[7e-40]
conserved domains: (Evalue, description)
	0.0	COG3634, AhpF, Alkyl hydroperoxide reductase, large subunit [Posttranslational modification, protein turnover, chaperones].
	1e-62	COG0492, TrxB, Thioredoxin reductase [Posttranslational modification, protein turnover, chaperones].
	1e-46	pfam00070, Pyr_redox, Pyridine nucleotide-disulphide oxidoreductase. This family includes both class I and class II oxidoreductases and also NADH oxidases and peroxidases. This domain is actually a small NADH binding domain within a larger FAD binding domain..
	5e-23	COG1249, Lpd, Pyruvate/2-oxoglutarate dehydrogenase complex, dihydrolipoamide dehydrogenase (E3) component, and related enzymes [Energy production and conversion].
	2e-12	COG2072, TrkA, Predicted flavoprotein involved in K+ transport [Inorganic ion transport and metabolism].
	5e-11	COG1251, NirB, NAD(P)H-nitrite reductase [Energy production and conversion].
	5e-11	COG0446, HcaD, Uncharacterized NAD(FAD)-dependent dehydrogenases [General function prediction only].
----------------------------------------------------
candidate #144:	b1697
likelihood ratios: Total 3.9e+05; Clust 1.4,1.5,1.3; BLAST ,,; KEGG 168.2,6.9,4.8; ExprEco 12.8,1.7,1.2; ExprSce ,,; FusE2 ,,; FusE5 ,,; FusE10 ,,;
gene name: b1697	 (NP_416212)	gi: 16129653	length: 254aa
description: putative electron transfer flavoprotein [Escherichia coli K12].
coverage: Archaea[5e-28] Bacteria[1e-137] Eukaryota[7e-13]
conserved domains: (Evalue, description)
	1e-63	pfam01012, ETF_beta, Electron transfer flavoprotein beta subunit. This protein is distantly related to and forms a heterodimer with pfam00766..
	4e-58	COG2086, FixA, Electron transfer flavoprotein, beta subunit [Energy production and conversion].
----------------------------------------------------
candidate #145:	b2268
likelihood ratios: Total 3.9e+05; Clust 15.3,51.1,5.5; BLAST ,,; KEGG 1.1,1.4,1.6; ExprEco 5.8,3.1,1.9; ExprSce ,,; FusE2 ,,; FusE5 ,,; FusE10 ,,;
gene name: b2268	 (NP_416771)	gi: 49176205	length: 311aa
description: putative metallo-hydrolase [Escherichia coli K12].
coverage: Archaea[1e-54] Bacteria[1e-180] Eukaryota[2e-51]
conserved domains: (Evalue, description)
	2e-84	COG1234, ElaC, Metal-dependent hydrolases of the beta-lactamase superfamily III [General function prediction only].
----------------------------------------------------
candidate #146:	b1913
likelihood ratios: Total 3.8e+05; Clust 6.1,9.6,13.0; BLAST ,,; KEGG 1.2,1.3,1.6; ExprEco 5.4,7.8,4.9; ExprSce ,,; FusE2 ,,; FusE5 ,,; FusE10 ,,;
gene name: b1913	 (NP_416423)	gi: 49176168	length: 588aa
description: DNA exisiton repair enzyme together with UvrAB [Escherichia coli K12].
coverage: Archaea[3e-93] Bacteria[0.0]
conserved domains: (Evalue, description)
	0.0	COG0322, UvrC, Nuclease subunit of the excinuclease complex [DNA replication, recombination, and repair].
	8e-12	smart00465, GIYc, GIY-YIG type nucleases (URI domain); .
	1e-10	pfam01541, GIY-YIG, GIY-YIG catalytic domain. This domain called GIY-YIG is found in the amino terminal region of excinuclease abc subunit c (uvrC), bacteriophage T4 endonucleases segA, segB, segC, segD and segE; it is also found in putative endonucleases encoded by group I introns of fungi and phage. The structure of I-TevI a GIY-YIG endonuclease, reveals a novel alpha/beta-fold with a central three-stranded antiparallel beta-sheet flanked by three helices. The most conserved and putative catalytic residues are located on a shallow, concave surface and include a metal coordination site. .
----------------------------------------------------
candidate #147:	b0859
likelihood ratios: Total 3.7e+05; Clust 9.2,1.8,1.6; BLAST ,,; KEGG 6.6,13.4,7.9; ExprEco 4.1,3.3,1.4; ExprSce ,,; FusE2 ,,; FusE5 ,,; FusE10 ,,;
gene name: b0859	 (NP_415380)	gi: 16128827	length: 375aa
description: putative enzyme [Escherichia coli K12].
coverage: Archaea[2e-27] Bacteria[0.0] Eukaryota[3e-24]
conserved domains: (Evalue, description)
	2e-98	COG2265, TrmA, SAM-dependent methyltransferases related to tRNA (uracil-5-)-methyltransferase [Translation, ribosomal structure and biogenesis].
	1e-16	pfam05958, tRNA_U5-meth_tr, tRNA (Uracil-5-)-methyltransferase. This family consists of (Uracil-5-)-methyltransferases EC:2.1.1.35 from bacteria, archaea and eukaryotes. A 5-methyluridine (m(5)U) residue at position 54 is a conserved feature of bacterial and eukaryotic tRNAs. The methylation of U54 is catalysed by the tRNA(m5U54)methyltransferase, which in Saccharomyces cerevisiae is encoded by the nonessential TRM2 gene. It is thought that tRNA modification enzymes might have a role in tRNA maturation not necessarily linked to their known catalytic activity..
----------------------------------------------------
candidate #148:	b0878
likelihood ratios: Total 3.7e+05; Clust 12.0,4.0,3.1; BLAST ,,; KEGG 5.2,10.9,2.4; ExprEco 2.3,3.1,2.5; ExprSce ,,; FusE2 ,,; FusE5 ,,; FusE10 ,,;
gene name: b0878	 (NP_415399)	gi: 49176056	length: 380aa
description: accessory protein to ABC-type macrolide transport protein MacB [Escherichia coli K12].
coverage: Bacteria[0.0] Eukaryota[7e-18]
conserved domains: (Evalue, description)
	8e-27	COG0845, AcrA, Membrane-fusion protein [Cell envelope biogenesis, outer membrane].
	3e-23	COG1566, EmrA, Multidrug resistance efflux pump [Defense mechanisms].
----------------------------------------------------
candidate #149:	b1883
likelihood ratios: Total 3.6e+05; Clust 6.6,4.7,2.7; BLAST ,,; KEGG 6.4,3.4,2.3; ExprEco 11.6,3.0,2.5; ExprSce ,,; FusE2 ,,; FusE5 ,,; FusE10 ,,;
gene name: b1883	 (NP_416397)	gi: 16129835	length: 349aa
description: chemotactic response regulator; methylesterase, in two-component regulatory system with CheA, regulates chemotactic response [Escherichia coli K12].
coverage: Archaea[6e-73] Bacteria[0.0] Eukaryota[1e-64]
conserved domains: (Evalue, description)
	1e-118	COG2201, CheB, Chemotaxis response regulator containing a CheY-like receiver domain and a methylesterase domain [Cell motility and secretion / Signal transduction mechanisms].
	6e-75	pfam01339, CheB_methylest, CheB methylesterase..
	4e-16	cd00156, REC, Signal receiver domain; originally thought to be unique to bacteria (CheY, OmpR, NtrC, and PhoB), now recently identified in eukaroytes ETR1 Arabidopsis thaliana; this domain receives the signal from the sensor partner in a two-component systems; contains a phosphoacceptor site that is phosphorylated by histidine kinase homologs; usually found N-terminal to a DNA binding effector domain; forms homodimers.
	1e-14	COG4753, COG4753, Response regulator containing CheY-like receiver domain and AraC-type DNA-binding domain [Signal transduction mechanisms].
	8e-14	COG2197, CitB, Response regulator containing a CheY-like receiver domain and an HTH DNA-binding domain [Signal transduction mechanisms / Transcription].
	9e-14	COG3947, COG3947, Response regulator containing CheY-like receiver and SARP domains [Signal transduction mechanisms].
	7e-13	COG3279, LytT, Response regulator of the LytR/AlgR family [Transcription / Signal transduction mechanisms].
	8e-12	COG2204, AtoC, Response regulator containing CheY-like receiver, AAA-type ATPase, and DNA-binding domains [Signal transduction mechanisms].
	2e-11	COG4565, CitB, Response regulator of citrate/malate metabolism [Transcription / Signal transduction mechanisms].
	4e-11	COG0745, OmpR, Response regulators consisting of a CheY-like receiver domain and a winged-helix DNA-binding domain [Signal transduction mechanisms / Transcription].
----------------------------------------------------
candidate #150:	b2044
likelihood ratios: Total 3.6e+05; Clust 24.8,62.5,42.6; BLAST ,,; KEGG 2.6,1.3,1.3; ExprEco 1.0,1.0,1.3; ExprSce ,,; FusE2 ,,; FusE5 ,,; FusE10 ,,;
gene name: b2044	 (NP_416548)	gi: 16129984	length: 406aa
description: putative colanic acid biosynthesis glycosyl transferase [Escherichia coli K12].
coverage: Archaea[9e-21] Bacteria[0.0] Eukaryota[1e-12]
conserved domains: (Evalue, description)
	4e-30	COG0438, RfaG, Glycosyltransferase [Cell envelope biogenesis, outer membrane].
	3e-28	pfam00534, Glycos_transf_1, Glycosyl transferases group 1. Mutations in this domain may lead to disease (Paroxysmal Nocturnal haemoglobinuria). Members of this family transfer activated sugars to a variety of substrates, including glycogen, Fructose-6-phosphate and lipopolysaccharides. Members of this family transfer UDP, ADP, GDP or CMP linked sugars. The eukaryotic glycogen synthases may be distant members of this family..
----------------------------------------------------
candidate #151:	b0188
likelihood ratios: Total 3.6e+05; Clust 5.7,36.0,6.4; BLAST ,,; KEGG 2.3,2.0,1.8; ExprEco 6.2,2.4,2.2; ExprSce ,,; FusE2 ,,; FusE5 ,,; FusE10 ,,;
gene name: b0188	 (NP_414730)	gi: 16128181	length: 432aa
description: tRNA(Ile)-lysidine synthetase [Escherichia coli K12].
coverage: Bacteria[0.0] Eukaryota[2e-12]
conserved domains: (Evalue, description)
	6e-67	pfam01171, ATP_bind_3, PP-loop family. This family of proteins belongs to the PP-loop superfamily..
	1e-52	COG0037, MesJ, Predicted ATPase of the PP-loop superfamily implicated in cell cycle control [Cell division and chromosome partitioning].
----------------------------------------------------
candidate #152:	b0150
likelihood ratios: Total 3.5e+05; Clust 7.8,1.9,1.7; BLAST ,,; KEGG 4.0,6.6,17.6; ExprEco 2.7,2.3,4.9; ExprSce ,,; FusE2 ,,; FusE5 ,,; FusE10 ,,;
gene name: b0150	 (NP_414692)	gi: 16128143	length: 747aa
description: outer membrane pore protein, receptor for ferrichrome, colicin M, and phages T1, T5 and phi80 [Escherichia coli K12].
coverage: Bacteria[0.0] Eukaryota[1e-106]
conserved domains: (Evalue, description)
	1e-98	cd01347, ligand_gated_channel, TonB dependent/Ligand-Gated channels are created by a monomeric 22 strand (22,24) anti-parallel beta-barrel. Ligands apparently bind to the large extracellular loops. The N-terminal 150-200 residues form a plug from the periplasmic end of barrel. Energy (proton-motive force) and TonB-dependent conformational alteration of channel (parts of plug, and loops 7 and 8) allow passage of ligand. FepA residues 12-18 form the TonB box, which mediates the interaction with the TonB-containing inner membrane complex. TonB preferentially interacts with ligand-bound receptors. Transport thru the channel may resemble passage thru an air lock. In this model, ligand binding leads to closure of the extracellular end of pore, then a TonB-mediated signal facillitates opening of the interior side of pore, deforming the N-terminal plug and allowing passage of the ligand to the periplasm. Such a mechanism would prevent the free diffusion of small molecules thru the pore..
	2e-87	pfam00593, TonB_dep_Rec, TonB dependent receptor..
	2e-61	COG1629, CirA, Outer membrane receptor proteins, mostly Fe transport [Inorganic ion transport and metabolism].
	7e-60	COG4773, FhuE, Outer membrane receptor for ferric coprogen and ferric-rhodotorulic acid [Inorganic ion transport and metabolism].
	1e-59	COG4774, Fiu, Outer membrane receptor for monomeric catechols [Inorganic ion transport and metabolism].
	1e-27	COG4206, BtuB, Outer membrane cobalamin receptor protein [Coenzyme metabolism].
	4e-25	COG4771, FepA, Outer membrane receptor for ferrienterochelin and colicins [Inorganic ion transport and metabolism].
	2e-24	COG4772, FecA, Outer membrane receptor for Fe3+-dicitrate [Inorganic ion transport and metabolism].
----------------------------------------------------
candidate #153:	b1861
likelihood ratios: Total 3.4e+05; Clust 22.6,26.3,4.0; BLAST ,,; KEGG 1.1,1.1,1.3; ExprEco 9.0,5.3,1.9; ExprSce ,,; FusE2 ,,; FusE5 ,,; FusE10 ,,;
gene name: b1861	 (NP_416375)	gi: 16129814	length: 203aa
description: Holliday junction helicase subunit B; branch migration; repair [Escherichia coli K12].
coverage: Bacteria[1e-108]
conserved domains: (Evalue, description)
	1e-64	COG0632, RuvA, Holliday junction resolvasome, DNA-binding subunit [DNA replication, recombination, and repair].
	5e-18	pfam01330, RuvA, RuvA N terminal domain. The N terminal domain of RuvA has an OB-fold structure. This domain forms the RuvA tetramer contacts..
----------------------------------------------------
candidate #154:	b0735
likelihood ratios: Total 3.4e+05; Clust 11.6,9.8,1.5; BLAST ,,; KEGG 3.7,4.4,2.6; ExprEco 6.5,5.1,1.5; ExprSce ,,; FusE2 ,,; FusE5 ,,; FusE10 ,,;
gene name: b0735	 (NP_415263)	gi: 16128710	length: 97aa
description: hypothetical protein b0735 [Escherichia coli K12].
coverage: Bacteria[5e-51]
----------------------------------------------------
candidate #155:	b0940
likelihood ratios: Total 3.4e+05; Clust 2.0,1.6,1.3; BLAST ,,; KEGG 5.3,4.9,2.4; ExprEco 107.7,5.2,2.3; ExprSce ,,; FusE2 ,,; FusE5 ,,; FusE10 ,,;
gene name: b0940	 (NP_415460)	gi: 16128907	length: 866aa
description: putative outer membrane usher protein [Escherichia coli K12].
coverage: Bacteria[0.0]
conserved domains: (Evalue, description)
	0.0	pfam00577, Usher, Fimbrial Usher protein. This protein is involved in biogenesis of gram negative bacterial pili..
	0.0	COG3188, FimD, P pilus assembly protein, porin PapC [Cell motility and secretion / Intracellular trafficking and secretion].
----------------------------------------------------
candidate #156:	b0441
likelihood ratios: Total 3.4e+05; Clust 5.5,9.2,6.5; BLAST ,,; KEGG 2.7,1.5,1.4; ExprEco 3.3,10.5,5.5; ExprSce ,,; FusE2 ,,; FusE5 ,,; FusE10 ,,;
gene name: b0441	 (NP_414975)	gi: 16128426	length: 623aa
description: peptidyl-prolyl cis-trans isomerase D [Escherichia coli K12].
coverage: Bacteria[0.0]
conserved domains: (Evalue, description)
	4e-20	COG0760, SurA, Parvulin-like peptidyl-prolyl isomerase [Posttranslational modification, protein turnover, chaperones].
	9e-11	pfam00639, Rotamase, PPIC-type PPIASE domain. Rotamases increase the rate of protein folding by catalysing the interconversion of cis-proline and trans-proline..
----------------------------------------------------
candidate #157:	b1777
likelihood ratios: Total 3.3e+05; Clust 2.1,45.5,3.5; BLAST ,,; KEGG 1.4,1.7,2.3; ExprEco 3.5,27.8,1.9; ExprSce ,,; FusE2 ,,; FusE5 ,,; FusE10 ,,;
gene name: b1777	 (NP_416291)	gi: 49176148	length: 105aa
description: hypothetical protein b1777 [Escherichia coli K12].
coverage: Bacteria[5e-55]
----------------------------------------------------
candidate #158:	b0405
likelihood ratios: Total 3.3e+05; Clust 8.8,10.9,4.1; BLAST ,,; KEGG 2.3,43.5,1.4; ExprEco 1.7,1.2,3.1; ExprSce ,,; FusE2 ,,; FusE5 ,,; FusE10 ,,;
gene name: b0405	 (NP_414939)	gi: 16128390	length: 356aa
description: S-adenosylmethionine:tRNA (m6t6A37) ribosyltransferase-isomerase [Escherichia coli K12].
coverage: Bacteria[0.0]
conserved domains: (Evalue, description)
	8e-95	pfam02547, Queuosine_synth, Queuosine biosynthesis protein. Queuosine (Q) biosynthesis protein, or S-adenosylmethionine:tRNA -ribosyltransferase-isomerase, is required for the synthesis of the queuosine precursor (oQ). Q is a hypermodified nucleoside usually found at the first position of the anticodon of asparagine, aspartate, histidine, and tyrosine tRNAs. .
----------------------------------------------------
candidate #159:	b0882
likelihood ratios: Total 3.3e+05; Clust 9.6,7.0,2.7; BLAST ,,; KEGG 2.6,6.9,6.6; ExprEco 3.7,2.5,1.6; ExprSce ,,; FusE2 ,,; FusE5 ,,; FusE10 ,,;
gene name: b0882	 (NP_415403)	gi: 16128850	length: 758aa
description: ATP-binding component of serine protease [Escherichia coli K12].
coverage: Archaea[3e-73] Bacteria[0.0] Eukaryota[1e-150]
conserved domains: (Evalue, description)
	0.0	COG0542, ClpA, ATPases with chaperone activity, ATP-binding subunit [Posttranslational modification, protein turnover, chaperones].
	6e-14	pfam00004, AAA, ATPase family associated with various cellular activities (AAA). AAA family proteins often perform chaperone-like functions that assist in the assembly, operation, or disassembly of protein complexes..
----------------------------------------------------
candidate #160:	b0619
likelihood ratios: Total 3.2e+05; Clust 2.7,1.6,1.6; BLAST ,,; KEGG 6.8,5.1,3.8; ExprEco 9.5,23.2,1.6; ExprSce ,,; FusE2 ,,; FusE5 ,,; FusE10 ,,;
gene name: b0619	 (NP_415152)	gi: 16128602	length: 552aa
description: putative sensor-type protein [Escherichia coli K12].
coverage: Archaea[1e-12] Bacteria[0.0] Eukaryota[2e-08]
conserved domains: (Evalue, description)
	0.0	COG3290, CitA, Signal transduction histidine kinase regulating citrate/malate metabolism [Signal transduction mechanisms].
	3e-17	smart00387, HATPase_c, Histidine kinase-like ATPases; Histidine kinase-, DNA gyrase B-, phytochrome-like ATPases. .
	6e-16	pfam02518, HATPase_c, Histidine kinase-, DNA gyrase B-, and HSP90-like ATPase. This family represents the structurally related ATPase domains of histidine kinase, DNA gyrase B and HSP90..
	6e-15	COG0642, BaeS, Signal transduction histidine kinase [Signal transduction mechanisms].
	7e-15	COG4251, COG4251, Bacteriophytochrome (light-regulated signal transduction histidine kinase) [Signal transduction mechanisms].
	2e-14	cd00075, HATPase_c, Histidine kinase-like ATPases; This family includes several ATP-binding proteins for example: histidine kinase, DNA gyrase B, topoisomerases, heat shock protein HSP90, phytochrome-like ATPases and DNA mismatch repair proteins.
	2e-12	COG5000, NtrY, Signal transduction histidine kinase involved in nitrogen fixation and metabolism regulation [Signal transduction mechanisms].
	2e-12	COG4191, COG4191, Signal transduction histidine kinase regulating C4-dicarboxylate transport system [Signal transduction mechanisms].
	7e-12	COG3852, NtrB, Signal transduction histidine kinase, nitrogen specific [Signal transduction mechanisms].
	1e-11	COG5002, VicK, Signal transduction histidine kinase [Signal transduction mechanisms].
	1e-10	COG2205, KdpD, Osmosensitive K+ channel histidine kinase [Signal transduction mechanisms].
----------------------------------------------------
candidate #161:	b0925
likelihood ratios: Total 3.2e+05; Clust 15.7,2.6,2.4; BLAST ,,; KEGG 3.6,2.5,10.3; ExprEco 1.4,4.6,5.6; ExprSce ,,; FusE2 ,,; FusE5 ,,; FusE10 ,,;
gene name: b0925	 (NP_415445)	gi: 16128892	length: 615aa
description: putative amidase [Escherichia coli K12].
coverage: Bacteria[0.0]
conserved domains: (Evalue, description)
	0.0	COG2989, COG2989, Uncharacterized protein conserved in bacteria [Function unknown].
----------------------------------------------------
candidate #162:	b3306
likelihood ratios: Total 3.2e+05; Clust 9.1,6.2,4.8; BLAST ,,; KEGG 21.9,4.3,5.2; ExprEco 1.4,1.4,1.3; ExprSce ,,; FusE2 ,,; FusE5 ,,; FusE10 ,,;
gene name: b3306	 (NP_417765)	gi: 16131185	length: 130aa
description: 30S ribosomal subunit protein S8, and regulator [Escherichia coli K12].
coverage: Archaea[1e-09] Bacteria[4e-66] Eukaryota[1e-29]
conserved domains: (Evalue, description)
	4e-42	pfam00410, Ribosomal_S8, Ribosomal protein S8..
----------------------------------------------------
candidate #163:	b0023
likelihood ratios: Total 3.2e+05; Clust 58.6,6.8,5.2; BLAST ,,; KEGG 1.6,1.2,1.2; ExprEco 2.4,7.0,4.2; ExprSce ,,; FusE2 ,,; FusE5 ,,; FusE10 ,,;
gene name: b0023	 (NP_414564)	gi: 16128017	length: 87aa
description: 30S ribosomal subunit protein S20 [Escherichia coli K12].
coverage: Bacteria[4e-41]
conserved domains: (Evalue, description)
	2e-12	COG0268, RpsT, Ribosomal protein S20 [Translation, ribosomal structure and biogenesis].
	1e-10	pfam01649, Ribosomal_S20p, Ribosomal protein S20. Bacterial ribosomal protein S20 interacts with 16S rRNA..
----------------------------------------------------
candidate #164:	b2647
likelihood ratios: Total 3.2e+05; Clust 2.0,2.0,1.7; BLAST ,,; KEGG 3.6,4.1,5.0; ExprEco 57.6,2.7,4.1; ExprSce ,,; FusE2 ,,; FusE5 ,,; FusE10 ,,;
gene name: b2647	 (NP_417134)	gi: 16130562	length: 1569aa
description: putative ATP-binding component of a transport system [Escherichia coli K12].
coverage: Archaea[5e-08] Bacteria[0.0] Eukaryota[4e-22]
conserved domains: (Evalue, description)
	3e-36	pfam03797, Autotransporter, Autotransporter beta-domain. Secretion of protein products occurs by a number of different pathways in bacteria. One of these pathways known as the type V pathway was first described for the IgA1 protease. The protein component that mediates secretion through the outer membrane is contained within the secreted protein itself, hence the proteins secreted in this way are called autotransporters. This family corresponds to the presumed integral membrane beta-barrel domain that transports the protein. This domain is found at the C terminus of the proteins it occurs in. The N terminus contains the variable passenger domain that is translocated across the membrane. Once the passenger domain is exported it is cleaved auto-catalytically in some proteins, in others a different protease is used and in some cases no cleavage occurs..
	2e-33	pfam03212, Pertactin, Pertactin..
	2e-29	cd01343, PL1_Passenger_AT, Pertactin-like passenger domains (virulence factors), C-terminal, subgroup 1, of autotransporter proteins of the type V secretion system of Gram-negative bacteria. This subgroup includes the passenger domains of Neisseria and Haemophilus IgA1 proteases, SPATEs (serine protease autotransporters secreted by Enterobacteriaceae), Bordetella pertacins, and nonprotease autotransporters, TibA and similar AIDA-like proteins..
	2e-28	COG3468, AidA, Type V secretory pathway, adhesin AidA [Cell envelope biogenesis, outer membrane / Intracellular trafficking and secretion].
	7e-12	cd00253, PL_Passenger_AT, Pertactin-like passenger domains (virulence factors) of autotransporter proteins of the type V secretion system. Autotransporters are proteins used by Gram-negative bacteria to transport proteins across their outer membranes. The C-terminal (beta) domain of autotransporters forms a pore in the outer membrane through which the N-terminal passenger domain is transported. Following transport, the passenger domain is generally cleaved by an outer membrane protease with the passenger domain either remaining in contact with the surface via a noncovalent interaction with the beta domain or cleaved to release a soluble protein. These proteins are highly diverse and perform a variety of functions that promote virulence, including catalyzing proteolysis, serving as an adhesin, mediating actin-promoted motility, or serving as a cytotoxin. Proteins in this family share similarity in the C-terminal region of the passenger domain as seen in the pertactin structure P.69, a Bordetella pertussis agglutinogen responsible for human pertussis. The P.69 protein consists of a 16-stranded parallel beta-helix with a V-shaped cross-section, and is one of the largest beta-helix known to date..
----------------------------------------------------
candidate #165:	b3910
likelihood ratios: Total 3.2e+05; Clust 2.2,2.5,5.2; BLAST ,,; KEGG 8.0,5.5,1.9; ExprEco 2.8,3.6,12.8; ExprSce ,,; FusE2 ,,; FusE5 ,,; FusE10 ,,;
gene name: b3910	 (NP_418346)	gi: 16131750	length: 234aa
description: hypothetical protein b3910 [Escherichia coli K12].
coverage: Bacteria[1e-135] Eukaryota[1e-26]
conserved domains: (Evalue, description)
	1e-32	pfam03473, MOSC, MOSC domain. The MOSC (MOCO sulfurase C-terminal) domain is a superfamily of beta-strand-rich domains identified in the molybdenum cofactor sulfurase and several other proteins from both prokaryotes and eukaryotes. These MOSC domains contain an absolutely conserved cysteine and occur either as stand-alone forms, or fused to other domains such as NifS-like catalytic domain in Molybdenum cofactor sulfurase. The MOSC domain is predicted to be a sulfur-carrier domain that receives sulfur abstracted by the pyridoxal phosphate-dependent NifS-like enzymes, on its conserved cysteine, and delivers it for the formation of diverse sulfur-metal clusters..
----------------------------------------------------
candidate #166:	b0680
likelihood ratios: Total 3.2e+05; Clust 12.1,8.9,3.5; BLAST ,,; KEGG 8.3,2.8,2.3; ExprEco 4.1,2.0,1.9; ExprSce ,,; FusE2 ,,; FusE5 ,,; FusE10 ,,;
gene name: b0680	 (NP_415206)	gi: 16128656	length: 554aa
description: glutamine tRNA synthetase [Escherichia coli K12].
coverage: Archaea[3e-52] Bacteria[0.0] Eukaryota[1e-145]
conserved domains: (Evalue, description)
	1e-149	cd00418, GlxRS_core, Glutamyl-tRNA synthetase(GluRS)/Glutaminyl-tRNA synthetase (GlnRS) cataytic core domain. These enzymes attach Glu or Gln, respectively, to the appropriate tRNA. Like other class I tRNA synthetases, they aminoacylate the 2'-OH of the nucleotide at the 3' end of the tRNA. The core domain is based on the Rossman fold and is responsible for the ATP-dependent formation of the enzyme bound aminoacyl-adenylate. It contains the characteristic class I HIGH and KMSKS motifs, which are involved in ATP binding. These enzymes function as monomers. Archaea, cellular organelles, and some bacteria lack GlnRS. In these cases, the "non-descriminating" form of GluRS aminoacylates both tRNA(Glu) and tRNA(Gln) with Glu, which is converted to Gln when appropriate by a transamidation enzyme. The descriminating form of GluRS differs from GlnRS and the non-descriminating form of GluRS in their C-terminal anti-codon binding domains..
	1e-133	cd00807, Gln_GluRS_non_core, Glutaminyl-tRNA synthetase (GlnRS) and non-descriminating Glutamyl-tRNA synthetase (GluRS) cataytic core domain. These enzymes attach Gln or Glu, respectively, to the appropriate tRNA. Like other class I tRNA synthetases, they aminoacylate the 2'-OH of the nucleotide at the 3' end of the tRNA. The core domain is based on the Rossman fold and is responsible for the ATP-dependent formation of the enzyme bound aminoacyl-adenylate. It contains the characteristic class I HIGH and KMSKS motifs, which are involved in ATP binding. These enzymes function as monomers. Archaea and most bacteria lack GlnRS. In these organisms, the "non-descriminating" form of GluRS aminoacylates both tRNA(Glu) and tRNA(Gln) with Glu, which is converted to Gln when appropriate by a transamidation enzyme..
	1e-120	COG0008, GlnS, Glutamyl- and glutaminyl-tRNA synthetases [Translation, ribosomal structure and biogenesis].
	1e-113	pfam00749, tRNA-synt_1c, tRNA synthetases class I (E and Q), catalytic domain. Other tRNA synthetase sub-families are too dissimilar to be included. This family includes only glutamyl and glutaminyl tRNA synthetases. In some organisms, a single glutamyl-tRNA synthetase aminoacylates both tRNA(Glu) and tRNA(Gln)..
	5e-59	pfam03950, tRNA-synt_1c_C, tRNA synthetases class I (E and Q), anti-codon binding domain. Other tRNA synthetase sub-families are too dissimilar to be included. This family includes only glutamyl and glutaminyl tRNA synthetases. In some organisms, a single glutamyl-tRNA synthetase aminoacylates both tRNA(Glu) and tRNA(Gln)..
	1e-29	cd00802, class_I_aaRS_core, Class I amino acyl-tRNA synthetase (aaRS) catalytic core domain. These enzymes are mostly monomers, which aminoacylate the 2'-OH of the nucleotide at the 3' of the appropriate tRNA. The core domain is based on the Rossman fold and is responsible for the ATP-dependent formation of the enzyme bound aminoacyl-adenylate. It contains the characteristic class I HIGH and KMSKS motifs, which are involved in ATP binding..
	1e-23	cd00808, GluRS_core, Descriminating Glutamyl-tRNA synthetase (GluRS) catalytic core domain . The descriminating form of GluRS is only found in bacteria and cellular organelles. GluRS is a monomer, that attaches Glu to the appropriate tRNA. Like other class I tRNA synthetases, GluRS aminoacylates the 2'-OH of the nucleotide at the 3' end of the tRNA. The core domain is based on the Rossman fold and is responsible for the ATP-dependent formation of the enzyme bound aminoacyl-adenylate. It contains the characteristic class I HIGH and KMSKS motifs, which are involved in ATP binding..
----------------------------------------------------
candidate #167:	b0407
likelihood ratios: Total 3.1e+05; Clust 11.1,12.7,3.6; BLAST ,,; KEGG 3.1,3.6,1.5; ExprEco 2.5,3.5,4.0; ExprSce ,,; FusE2 ,,; FusE5 ,,; FusE10 ,,;
gene name: b0407	 (NP_414941)	gi: 16128392	length: 110aa
description: preprotein translocase, auxillary membrane component (General Secretory Pathway) [Escherichia coli K12].
coverage: Bacteria[1e-54]
conserved domains: (Evalue, description)
	1e-26	pfam02699, YajC, Preprotein translocase subunit. See..
	2e-26	COG1862, YajC, Preprotein translocase subunit YajC [Intracellular trafficking and secretion].
----------------------------------------------------
candidate #168:	b3185
likelihood ratios: Total 2.9e+05; Clust 223.4,5.1,4.3; BLAST ,,; KEGG 3.1,2.6,2.2; ExprEco 1.3,1.3,2.0; ExprSce ,,; FusE2 ,,; FusE5 ,,; FusE10 ,,;
gene name: b3185	 (NP_417652)	gi: 16131075	length: 85aa
description: 50S ribosomal subunit protein L27 [Escherichia coli K12].
coverage: Bacteria[2e-42] Eukaryota[2e-22]
conserved domains: (Evalue, description)
	2e-26	pfam01016, Ribosomal_L27, Ribosomal L27 protein..
----------------------------------------------------
candidate #169:	b4114
likelihood ratios: Total 2.9e+05; Clust 2.0,1.7,2.7; BLAST ,,; KEGG 11.2,3.8,75.9; ExprEco 1.5,2.6,2.6; ExprSce ,,; FusE2 ,,; FusE5 ,,; FusE10 ,,;
gene name: b4114	 (NP_418538)	gi: 16131940	length: 557aa
description: putative transmembrane protein [Escherichia coli K12].
coverage: Archaea[7e-07] Bacteria[0.0]
conserved domains: (Evalue, description)
	1e-164	COG2194, COG2194, Predicted membrane-associated, metal-dependent hydrolase [General function prediction only].
	2e-57	pfam00884, Sulfatase, Sulfatase..
----------------------------------------------------
candidate #170:	b0424
likelihood ratios: Total 2.9e+05; Clust 3.2,2.7,3.7; BLAST ,,; KEGG 4.4,16.3,5.5; ExprEco 3.0,3.3,2.2; ExprSce ,,; FusE2 ,,; FusE5 ,,; FusE10 ,,;
gene name: b0424	 (NP_414958)	gi: 49176020	length: 198aa
description: 4-methyl-5(beta-hydroxyethyl)-thiazole monophosphate biosynthesis enzyme (thiamine biosynthesis) [Escherichia coli K12].
coverage: Archaea[2e-10] Bacteria[1e-108] Eukaryota[8e-34]
conserved domains: (Evalue, description)
	9e-25	pfam01965, DJ-1_PfpI, DJ-1/PfpI family. The family includes the protease PfpI. This domain is also found in transcriptional regulators. This family appears to be distantly related to Glutamine amidotransferases pfam00117..
	4e-23	COG0693, ThiJ, Putative intracellular protease/amidase [General function prediction only].
----------------------------------------------------
candidate #171:	b0015
likelihood ratios: Total 2.8e+05; Clust 40.4,6.3,6.5; BLAST ,,; KEGG 6.0,2.2,1.1; ExprEco 1.4,2.8,3.1; ExprSce ,,; FusE2 ,,; FusE5 ,,; FusE10 ,,;
gene name: b0015	 (NP_414556)	gi: 16128009	length: 376aa
description: chaperone with DnaK; heat shock protein [Escherichia coli K12].
coverage: Archaea[2e-97] Bacteria[0.0] Eukaryota[4e-79]
conserved domains: (Evalue, description)
	1e-149	COG0484, DnaJ, DnaJ-class molecular chaperone with C-terminal Zn finger domain [Posttranslational modification, protein turnover, chaperones].
	2e-46	pfam01556, DnaJ_C, DnaJ C terminal region. This family consists of the C terminal region form the DnaJ protein. Although the function of this region is unknown, it is always found associated with pfam00226 and pfam00684. DnaJ is a chaperone associated with the Hsp70 heat-shock system involved in protein folding and renaturation after stress..
	7e-28	pfam00684, DnaJ_CXXCXGXG, DnaJ central domain (4 repeats). The central cysteine-rich (CR) domain of DnaJ proteins contains four repeats of the motif CXXCXGXG where X is any amino acid. The isolated cysteine rich domain folds in zinc dependent fashion. Each set of two repeats binds one unit of zinc. Although this domain has been implicated in substrate binding, no evidence of specific interaction between the isolated DNAJ cysteine rich domain and various hydrophobic peptides has been found..
	3e-27	pfam00226, DnaJ, DnaJ domain. DnaJ domains (J-domains) are associated with hsp70 heat-shock system and it is thought that this domain mediates the interaction. DnaJ-domain is therefore part of a chaperone (protein folding) system. The T-antigens are confirmed as DnaJ containing domains from literature..
	7e-21	COG2214, CbpA, DnaJ-class molecular chaperone [Posttranslational modification, protein turnover, chaperones].
	1e-20	smart00271, DnaJ, DnaJ molecular chaperone homology domain; .
	8e-16	COG5407, SEC63, Preprotein translocase subunit Sec63 [Intracellular trafficking and secretion].
----------------------------------------------------
candidate #172:	b0439
likelihood ratios: Total 2.6e+05; Clust 13.0,8.4,3.6; BLAST ,,; KEGG 2.3,7.4,2.1; ExprEco 2.7,2.4,3.0; ExprSce ,,; FusE2 ,,; FusE5 ,,; FusE10 ,,;
gene name: b0439	 (NP_414973)	gi: 16128424	length: 784aa
description: DNA-binding ATP-dependent protease La; heat shock K-protein [Escherichia coli K12].
coverage: Archaea[1e-176] Bacteria[0.0] Eukaryota[1e-162]
conserved domains: (Evalue, description)
	0.0	COG0466, Lon, ATP-dependent Lon protease, bacterial type [Posttranslational modification, protein turnover, chaperones].
	6e-95	pfam05362, Lon_C, Lon protease (S16) C-terminal proteolytic domain. The Lon serine proteases must hydrolyse ATP to degrade protein substrates. In Escherichia coli, these proteases are involved in turnover of intracellular proteins, including abnormal proteins following heat-shock. The active site for protease activity resides in a C-terminal domain. The Lon proteases are classified as family S16 in Merops..
	1e-47	pfam02190, LON, ATP-dependent protease La (LON) domain..
	2e-25	COG1067, LonB, Predicted ATP-dependent protease [Posttranslational modification, protein turnover, chaperones].
	3e-19	pfam00004, AAA, ATPase family associated with various cellular activities (AAA). AAA family proteins often perform chaperone-like functions that assist in the assembly, operation, or disassembly of protein complexes..
	3e-12	COG2802, COG2802, Uncharacterized protein, similar to the N-terminal domain of Lon protease [General function prediction only].
	3e-11	COG0714, COG0714, MoxR-like ATPases [General function prediction only].
	3e-11	COG1750, COG1750, Archaeal serine proteases [General function prediction only].
----------------------------------------------------
candidate #173:	b2668
likelihood ratios: Total 2.5e+05; Clust 2.1,2.0,1.7; BLAST ,,; KEGG 10.2,3.2,2.4; ExprEco 9.9,19.6,2.4; ExprSce ,,; FusE2 ,,; FusE5 ,,; FusE10 ,,;
gene name: b2668	 (NP_417154)	gi: 16130582	length: 174aa
description: putative phosphatase [Escherichia coli K12].
coverage: Archaea[7e-06] Bacteria[3e-94]
conserved domains: (Evalue, description)
	2e-37	cd01527, RHOD_YgaP, Member of the Rhodanese Homology Domain superfamily. This CD includes Escherichia coli YgaP, and similar uncharacterized putative rhodanese-related sulfurtransferases..
	6e-11	cd00158, RHOD, Rhodanese Homology Domain (RHOD); an alpha beta fold domain found duplicated in the rhodanese protein. The cysteine containing enzymatically active version of the domain is also found in the Cdc25 class of protein phosphatases and a variety of proteins such as sulfide dehydrogenases and certain stress proteins such as senesence specific protein 1 in plants, PspE and GlpE in bacteria and cyanide and arsenate resistance proteins. Inactive versions (no active site cysteine) are also seen in dual specificity phosphatases, ubiquitin hydrolases from yeast and in sulfuryltransferases, where they are believed to play a regulatory role in multidomain proteins..
----------------------------------------------------
candidate #174:	b1804
likelihood ratios: Total 2.4e+05; Clust 8.9,20.4,2.7; BLAST ,,; KEGG 1.5,1.1,1.2; ExprEco 29.3,4.3,2.0; ExprSce ,,; FusE2 ,,; FusE5 ,,; FusE10 ,,;
gene name: b1804	 (NP_416318)	gi: 16129758	length: 375aa
description: RNase D, processes tRNA precursor [Escherichia coli K12].
coverage: Bacteria[0.0] Eukaryota[7e-14]
conserved domains: (Evalue, description)
	1e-121	COG0349, Rnd, Ribonuclease D [Translation, ribosomal structure and biogenesis].
	6e-45	pfam01612, 3_5_exonuc, 3'-5' exonuclease. This domain is responsible for the 3'-5' exonuclease proofreading activity of E. coli DNA polymerase I (polI) and other enzymes, it catalyses the hydrolysis of unpaired or mismatched nucleotides. This domain consists of the amino-terminal half of the Klenow fragment in E. coli polI it is also found in the Werner syndrome helicase (WRN), focus forming activity 1 protein (FFA-1) and ribonuclease D (RNase D). Werner syndrome is a human genetic disorder causing premature aging; the WRN protein has helicase activity in the 3'-5' direction. The FFA-1 protein is required for formation of a replication foci and also has helicase activity; it is a homologue of the WRN protein. RNase D is a 3'-5' exonuclease involved in tRNA processing. Also found in this family is the autoantigen PM/Scl thought to be involved in polymyositis-scleroderma overlap syndrome..
	4e-34	smart00474, 35EXOc, 3'-5' exonuclease; 3\' -5' exonuclease proofreading domain present in DNA polymerase I, Werner syndrome helicase, RNase D and other enzymes .
	3e-26	cd00007, 35EXOc, 3'-5' exonuclease. The 35EXOc domain is responsible for the 3'-5' exonuclease proofreading activity of prokaryotic DNA polymerase I (pol I) and other enzymes, it catalyses the hydrolysis of unpaired or mismatched nucleotides. This domain consists of the amino-terminal half of the Klenow fragment in E. coli pol I. 35EXOc is also found in the Werner syndrome helicase (WRN), focus forming activity 1 protein (FFA-1) and ribonuclease D (RNase D)..
	9e-14	pfam00570, HRDC, HRDC domain. The HRDC (Helicase and RNase D C-terminal) domain has a putative role in nucleic acid binding. Mutations in the HRDC domain cause human disease..
	5e-13	smart00341, HRDC, Helicase and RNase D C-terminal; Hypothetical role in nucleic acid binding. Mutations in the HRDC domain cause human disease. .
----------------------------------------------------
candidate #175:	b3251
likelihood ratios: Total 2.4e+05; Clust 13.5,4.3,3.2; BLAST ,,; KEGG 2.5,6.0,15.0; ExprEco 2.2,1.6,1.7; ExprSce ,,; FusE2 ,,; FusE5 ,,; FusE10 ,,;
gene name: b3251	 (NP_417717)	gi: 16131139	length: 367aa
description: regulator of ftsI, penicillin binding protein 3, septation function [Escherichia coli K12].
coverage: Archaea[3e-54] Bacteria[0.0] Eukaryota[2e-11]
conserved domains: (Evalue, description)
	1e-142	pfam06723, MreB_Mbl, MreB/Mbl protein. This family consists of bacterial MreB and Mbl proteins as well as two related archaeal sequences. MreB is known to be a rod shape-determining protein in bacteria and goes to make up the bacterial cytoskeleton. Genes coding for MreB/Mbl are only found in elongated bacteria, not in coccoid forms. It has been speculated that constituents of the eukaryotic cytoskeleton (tubulin, actin) may have evolved from prokaryotic precursor proteins closely related to today's bacterial proteins FtsZ and MreB/Mbl..
	1e-142	COG1077, MreB, Actin-like ATPase involved in cell morphogenesis [Cell division and chromosome partitioning].
	2e-20	COG0443, DnaK, Molecular chaperone [Posttranslational modification, protein turnover, chaperones].
	3e-14	COG0849, FtsA, Actin-like ATPase involved in cell division [Cell division and chromosome partitioning].
	1e-11	pfam00012, HSP70, Hsp70 protein. Hsp70 chaperones help to fold many proteins. Hsp70 assisted folding involves repeated cycles of substrate binding and release. Hsp70 activity is ATP dependent. Hsp70 proteins are made up of two regions: the amino terminus is the ATPase domain and the carboxyl terminus is the substrate binding region..
----------------------------------------------------
candidate #176:	b2553
likelihood ratios: Total 2.4e+05; Clust 5.0,35.0,5.2; BLAST ,,; KEGG 2.8,2.3,1.2; ExprEco 6.6,2.8,1.9; ExprSce ,,; FusE2 ,,; FusE5 ,,; FusE10 ,,;
gene name: b2553	 (NP_417048)	gi: 16130478	length: 112aa
description: regulatory protein (P-II) for nitrogen assimilation by glutamine synthetase (ATase) [Escherichia coli K12].
coverage: Archaea[3e-28] Bacteria[2e-57] Eukaryota[2e-32]
conserved domains: (Evalue, description)
	3e-40	COG0347, GlnK, Nitrogen regulatory protein PII [Amino acid transport and metabolism].
	5e-32	pfam00543, P-II, Nitrogen regulatory protein P-II. P-II modulates the activity of glutamine synthetase..
----------------------------------------------------
candidate #177:	b1055
likelihood ratios: Total 2.3e+05; Clust 8.6,6.3,8.1; BLAST ,,; KEGG 1.7,14.6,4.8; ExprEco 1.7,2.2,1.1; ExprSce ,,; FusE2 ,,; FusE5 ,,; FusE10 ,,;
gene name: b1055	 (NP_415573)	gi: 16129018	length: 350aa
description: hypothetical protein b1055 [Escherichia coli K12].
coverage: Archaea[1e-08] Bacteria[0.0] Eukaryota[1e-145]
conserved domains: (Evalue, description)
	1e-112	COG1054, COG1054, Predicted sulfurtransferase [General function prediction only].
	7e-41	cd01518, RHOD_YceA, Member of the Rhodanese Homology Domain superfamily. This CD includes Escherichia coli YceA, Bacillus subtilis YbfQ, and similar uncharacterized proteins..
	3e-17	cd00158, RHOD, Rhodanese Homology Domain (RHOD); an alpha beta fold domain found duplicated in the rhodanese protein. The cysteine containing enzymatically active version of the domain is also found in the Cdc25 class of protein phosphatases and a variety of proteins such as sulfide dehydrogenases and certain stress proteins such as senesence specific protein 1 in plants, PspE and GlpE in bacteria and cyanide and arsenate resistance proteins. Inactive versions (no active site cysteine) are also seen in dual specificity phosphatases, ubiquitin hydrolases from yeast and in sulfuryltransferases, where they are believed to play a regulatory role in multidomain proteins..
	1e-16	smart00450, RHOD, Rhodanese Homology Domain; An alpha beta fold found duplicated in the Rhodanese protein. The the Cysteine containing enzymatically active version of the domain is also found in the CDC25 class of protein phosphatases and a variety of proteins such as sulfide dehydrogenases and stress proteins such as Senesence specific protein 1 in plants, PspE and GlpE in bacteria and cyanide and arsenate resistance proteins. Inactive versions with a loss of the cysteine are also seen in Dual specificity phosphatases, ubiquitin hydrolases from yeast and in sulfuryltransferases. These are likely to play a role in protein interactions. .
	5e-15	pfam00581, Rhodanese, Rhodanese-like domain. Rhodanese has an internal duplication. This Pfam represents a single copy of this duplicated domain. The domain is found as a single copy in other proteins, including phosphatases and ubiquitin C-terminal hydrolases..
	1e-11	cd01528, RHOD_2, Member of the Rhodanese Homology Domain superfamily, subgroup 2. Subgroup 2 includes uncharacterized putative rhodanese-related domains..
	1e-10	COG0607, PspE, Rhodanese-related sulfurtransferase [Inorganic ion transport and metabolism].
----------------------------------------------------
candidate #178:	b1299
likelihood ratios: Total 2.3e+05; Clust 3.2,9.9,4.0; BLAST ,,; KEGG 3.7,4.8,13.1; ExprEco 2.5,2.1,1.4; ExprSce ,,; FusE2 ,,; FusE5 ,,; FusE10 ,,;
gene name: b1299	 (NP_415815)	gi: 16129260	length: 185aa
description: putative oxidoreductase/putative regulator [Escherichia coli K12].
coverage: Archaea[4e-09] Bacteria[1e-100]
conserved domains: (Evalue, description)
	3e-11	cd00093, HTH_XRE, Helix-turn-helix XRE-family like proteins. Prokaryotic DNA binding proteins belonging to the xenobiotic response element family of transcriptional regulators..
	1e-10	smart00530, HTH_XRE, Helix-turn-helix XRE-family like proteins ; .
----------------------------------------------------
candidate #179:	b4299
likelihood ratios: Total 2.3e+05; Clust 1.0,1.1,2.2; BLAST ,,; KEGG 17.8,4.1,8.1; ExprEco 1.5,5.8,17.2; ExprSce ,,; FusE2 ,,; FusE5 ,,; FusE10 ,,;
gene name: b4299	 (NP_418719)	gi: 16132120	length: 262aa
description: KpLE2 phage-like element; putative transcriptional repressor (IclR family) [Escherichia coli K12].
coverage: Archaea[9e-20] Bacteria[1e-150]
conserved domains: (Evalue, description)
	1e-55	pfam01614, IclR, Bacterial transcriptional regulator. This family of bacterial transcriptional regulators includes the glycerol operon regulatory protein and acetate operon repressor both of which are members of the iclR family. These proteins have a Helix-Turn-Helix motif at the N-terminus. However this family covers the C-terminal region that may bind to the regulatory substrate..
	1e-53	COG1414, IclR, Transcriptional regulator [Transcription].
	5e-18	smart00346, HTH_ICLR, helix_turn_helix isocitrate lyase regulation; .
----------------------------------------------------
candidate #180:	b4317
likelihood ratios: Total 2.3e+05; Clust 1.6,1.4,1.5; BLAST ,,; KEGG 8.9,17.2,8.7; ExprEco 1.4,6.5,5.4; ExprSce ,,; FusE2 ,,; FusE5 ,,; FusE10 ,,;
gene name: b4317	 (NP_418737)	gi: 16132138	length: 878aa
description: outer membrane protein; export and assembly of type 1 fimbriae, interrupted [Escherichia coli K12].
coverage: Bacteria[0.0]
conserved domains: (Evalue, description)
	0.0	COG3188, FimD, P pilus assembly protein, porin PapC [Cell motility and secretion / Intracellular trafficking and secretion].
	0.0	pfam00577, Usher, Fimbrial Usher protein. This protein is involved in biogenesis of gram negative bacterial pili..
----------------------------------------------------
candidate #181:	b4046
likelihood ratios: Total 2.3e+05; Clust 1.5,1.8,2.4; BLAST ,,; KEGG 21.6,12.3,10.8; ExprEco 2.2,2.3,2.5; ExprSce ,,; FusE2 ,,; FusE5 ,,; FusE10 ,,;
gene name: b4046	 (NP_418470)	gi: 49176454	length: 191aa
description: transcriptional repressor of Zn transport system [Escherichia coli K12].
coverage: Bacteria[1e-108]
conserved domains: (Evalue, description)
	5e-34	COG0735, Fur, Fe2+/Zn2+ uptake regulation proteins [Inorganic ion transport and metabolism].
	9e-11	pfam01475, FUR, Ferric uptake regulator family. This family includes metal ion uptake regulator proteins, that bind to the operator DNA and controls transcription of metal ion-responsive genes. This family is also known as the FUR family..
----------------------------------------------------
candidate #182:	b3326
likelihood ratios: Total 2.3e+05; Clust 3.2,4.7,2.6; BLAST ,,; KEGG 7.4,4.9,6.3; ExprEco 2.4,3.8,2.8; ExprSce ,,; FusE2 ,,; FusE5 ,,; FusE10 ,,;
gene name: b3326	 (NP_417785)	gi: 16131205	length: 493aa
description: putative export protein E for general secretion pathway (GSP); Type II traffic warden ATPase [Escherichia coli K12].
coverage: Archaea[8e-11] Bacteria[0.0]
conserved domains: (Evalue, description)
	1e-159	COG2804, PulE, Type II secretory pathway, ATPase PulE/Tfp pilus assembly pathway, ATPase PilB [Cell motility and secretion / Intracellular trafficking and secretion].
	1e-118	cd01129, PulE-GspE, PulE/GspE The type II secretory pathway is the main terminal branch of the general secretory pathway (GSP). It is responsible for the export the majority of Gram-negative bacterial exoenzymes and toxins. PulE is a cytoplasmic protein of the GSP, which contains an ATP binding site and a tetracysteine motif. This subgroup also includes PillB and HofB..
	8e-79	pfam00437, GSPII_E, Type II/IV secretion system protein. This family contains both type II and type IV pathway secretion proteins from bacteria. VirB11 ATPase is a subunit of the Agrobacterium tumefaciens transfer DNA (T-DNA) transfer system, a type IV secretion pathway required for delivery of T-DNA and effector proteins to plant cells during infection. .
	7e-47	COG2805, PilT, Tfp pilus assembly protein, pilus retraction ATPase PilT [Cell motility and secretion / Intracellular trafficking and secretion].
	2e-34	cd01131, PilT, Pilus retraction ATPase PilT. PilT is a nucleotide binding protein responsible for the retraction of type IV pili, likely by pili disassembly. This retraction provides the force required for travel of bacteria in low water environments by a mechanism known as twitching motility..
	6e-27	COG5008, PilU, Tfp pilus assembly protein, ATPase PilU [Cell motility and secretion / Intracellular trafficking and secretion].
	5e-17	COG0630, VirB11, Type IV secretory pathway, VirB11 components, and related ATPases involved in archaeal flagella biosynthesis [Cell motility and secretion / Intracellular trafficking and secretion].
	1e-15	cd01130, VirB11-like_ATPase, Type IV secretory pathway component VirB11, and related ATPases. The homohexamer, VirB11 is one of eleven Vir proteins, which are required for T-pilus biogenesis and virulence in the transfer of T-DNA from the Ti (tumor-inducing) plasmid of bacterial to plant cells. The pilus is a fibrous cell surface organelle, which mediates adhesion between bacteria during conjugative transfer or between bacteria and host eukaryotic cells during infection. VirB11- related ATPases include the archaeal flagella biosynthesis protein and the pilus assembly proteins CpaF/TadA and TrbB. This alignment contains the C-terminal domain, which is the ATPase..
	2e-13	COG4962, CpaF, Flp pilus assembly protein, ATPase CpaF [Intracellular trafficking and secretion].
----------------------------------------------------
candidate #183:	b0156
likelihood ratios: Total 2.2e+05; Clust 12.8,5.7,12.2; BLAST ,,; KEGG 1.9,4.6,1.9; ExprEco 3.2,2.5,2.0; ExprSce ,,; FusE2 ,,; FusE5 ,,; FusE10 ,,;
gene name: b0156	 (NP_414698)	gi: 16128149	length: 114aa
description: hypothetical protein b0156 [Escherichia coli K12].
coverage: Archaea[3e-18] Bacteria[1e-60] Eukaryota[7e-17]
conserved domains: (Evalue, description)
	7e-39	COG0316, IscA, Uncharacterized conserved protein [Function unknown].
	3e-35	pfam01521, HesB, HesB-like domain. This family includes HesB which may be involved in nitrogen fixation; the hesB gene is expressed only under nitrogen fixation conditions. Other members of this family include various hypothetical proteins of which some also contain NifU-like domains pfam01106 which is also involved in nitrogen fixation. In the gram-negative soil bacterium Rhizobium etli, the hesB-like gene iscN is required for nitrogen fixation..
----------------------------------------------------
candidate #184:	b2835
likelihood ratios: Total 2.2e+05; Clust 3.4,7.6,2.6; BLAST ,,; KEGG 4.4,1.9,1.9; ExprEco 26.6,2.9,2.7; ExprSce ,,; FusE2 ,,; FusE5 ,,; FusE10 ,,;
gene name: b2835	 (NP_417312)	gi: 16130739	length: 397aa
description: putative efflux protein, resistance protein [Escherichia coli K12].
coverage: Bacteria[0.0]
----------------------------------------------------
candidate #185:	b1274
likelihood ratios: Total 2.2e+05; Clust 5.6,8.4,9.6; BLAST ,,; KEGG 1.5,1.4,2.3; ExprEco 4.3,11.0,2.1; ExprSce ,,; FusE2 ,,; FusE5 ,,; FusE10 ,,;
gene name: b1274	 (NP_415790)	gi: 16129235	length: 865aa
description: DNA topoisomerase type I, omega protein [Escherichia coli K12].
coverage: Archaea[2e-61] Bacteria[0.0] Eukaryota[7e-97]
conserved domains: (Evalue, description)
	0.0	COG0550, TopA, Topoisomerase IA [DNA replication, recombination, and repair].
	1e-132	cd00186, TOP1Ac, DNA Topoisomerase, subtype IA; DNA-binding, ATP-binding and catalytic domain of bacterial DNA topoisomerases I and III, and eukaryotic DNA topoisomerase III and eubacterial and archael reverse gyrases. Topoisomerases clevage single or double stranded DNA and then rejoin the broken phosphodiester backbone. Proposed catalytic mechanism of single stranded DNA cleavage is by phosphoryl transfer through a tyrosine nucleophile using acid/base catalysis. Tyr is activated by a nearby group (not yet identified) acting as a general base for nucleophilic attack on the 5' phosphate of the scissile bond. Arg and Lys stabilize the pentavalent transition state. Glu then acts as a proton donor for the leaving 3'-oxygen, upon cleavage of the scissile strand..
	1e-119	pfam01131, Topoisom_bac, DNA topoisomerase. This subfamily of topoisomerase is divided on the basis that these enzymes preferentially relax negatively supercoiled DNA, from a 5' phospho- tyrosine linkage in the enzyme-DNA covalent intermediate and has high affinity for single stranded DNA..
	1e-81	smart00437, TOP1Ac, Bacterial DNA topoisomerase I DNA-binding domain; Bacterial DNA topoisomerase I and III, Eukaryotic DNA topoisomeraes III, reverse gyrase alpha subunit .
	2e-75	COG1110, COG1110, Reverse gyrase [DNA replication, recombination, and repair].
	6e-31	smart00436, TOP1Bc, Bacterial DNA topoisomeraes I ATP-binding domain; Extension of TOPRIM in Bacterial DNA topoisomeraes I and III, Eukaryotic DNA topoisomeraes III, reverse gyrase beta subunit .
	5e-15	COG0551, TopA, Zn-finger domain associated with topoisomerase type I [DNA replication, recombination, and repair].
	1e-11	pfam01751, Toprim, Toprim domain. This is a conserved region from DNA primase. This corresponds to the Toprim domain common to DnaG primases, topoisomerases, OLD family nucleases and RecR proteins. Both DnaG motifs IV and V are present in the alignment, the DxD (V) motif may be involved in Mg2+ binding and mutations to the conserved glutamate (IV) completely abolish DnaG type primase activity. DNA primase EC:2.7.7.6 is a nucleotidyltransferase it synthesises the oligoribonucleotide primers required for DNA replication on the lagging strand of the replication fork; it can also prime the leading stand and has been implicated in cell division. This family also includes the atypical archaeal A subunit from type II DNA topoisomerases. Type II DNA topoisomerases catalyse the relaxation of DNA supercoiling by causing transient double strand breaks..
	3e-11	cd00188, TOPRIM, topoisomerase/primase domain, a nucleotidyl transferase/hydrolase domain; found in topoisomerases, DnaG-type primases, OLD family nucleases and RecR proteins.
----------------------------------------------------
candidate #186:	b1298
likelihood ratios: Total 2.2e+05; Clust 3.4,2.4,2.9; BLAST ,,; KEGG 7.9,6.4,21.8; ExprEco 2.3,2.5,1.4; ExprSce ,,; FusE2 ,,; FusE5 ,,; FusE10 ,,;
gene name: b1298	 (NP_415814)	gi: 49176096	length: 258aa
description: probable amidotransferase subunit [Escherichia coli K12].
coverage: Archaea[5e-20] Bacteria[1e-148] Eukaryota[2e-20]
conserved domains: (Evalue, description)
	1e-72	COG2071, COG2071, Predicted glutamine amidotransferases [General function prediction only].
	7e-12	COG0504, PyrG, CTP synthase (UTP-ammonia lyase) [Nucleotide transport and metabolism].
----------------------------------------------------
candidate #187:	b3411
likelihood ratios: Total 2.1e+05; Clust 1.5,1.3,2.1; BLAST ,,; KEGG 35.5,6.5,3.7; ExprEco 2.7,3.9,5.6; ExprSce ,,; FusE2 ,,; FusE5 ,,; FusE10 ,,;
gene name: b3411	 (NP_417870)	gi: 16131287	length: 292aa
description: putative transposase [Escherichia coli K12].
coverage: Bacteria[1e-166]
conserved domains: (Evalue, description)
	1e-129	pfam04754, Transposase_31, Putative transposase, YhgA-like. This family of putative transposases includes the YhgA sequence from Escherichia coli and several prokaryotic homologues..
	1e-90	COG5464, COG5464, Uncharacterized conserved protein [Function unknown].
----------------------------------------------------
candidate #188:	b0416
likelihood ratios: Total 2.1e+05; Clust 12.2,5.5,5.0; BLAST ,,; KEGG 1.9,1.7,2.6; ExprEco 1.8,10.5,3.9; ExprSce ,,; FusE2 ,,; FusE5 ,,; FusE10 ,,;
gene name: b0416	 (NP_414950)	gi: 16128401	length: 139aa
description: transcription termination; L factor [Escherichia coli K12].
coverage: Bacteria[2e-72] Eukaryota[2e-39]
conserved domains: (Evalue, description)
	4e-37	COG0781, NusB, Transcription termination factor [Transcription].
	6e-34	cd00619, Terminator_NusB, Transcription termination factor NusB (N protein-Utilization Substance B). NusB plays a key role in the regulation of ribosomal RNA biosynthesis in eubacteria by modulating the efficiency of transcriptional antitermination. NusB along with other Nus factors (NusA, NusE/S10 and NusG) forms the core complex with the boxA element of the nut site of the rRNA operons. These interactions help RNA polymerase to counteract polarity during transcription of rRNA operons and allow stable antitermination. The transcription antitermination system can be appropriated by some bacteriophages such as lambda, which use the system to switch between the lysogenic and lytic modes of phage propagation..
	5e-28	pfam01029, NusB, NusB family. The NusB protein is involved in the regulation of rRNA biosynthesis by transcriptional antitermination..
	5e-24	cd00447, NusB_Sun, RNA binding domain of NusB (N protein-Utilization Substance B) and Sun (also known as RrmB or Fmu) proteins. This family includes two orthologous groups exemplified by the transcription termination factor NusB and the N-terminal domain of the rRNA-specific 5-methylcytidine transferase (m5C-methyltransferase) Sun. The NusB protein plays a key role in the regulation of ribosomal RNA biosynthesis in eubacteria by modulating the efficiency of transcriptional antitermination. NusB along with other Nus factors (NusA, NusE/S10 and NusG) forms the core complex with the boxA element of the nut site of the rRNA operons. These interactions help RNA polymerase to counteract polarity during transcription of rRNA operons and allow stable antitermination. The transcription antitermination system can be appropriated by some bacteriophages such as lambda, which use the system to switch between the lysogenic and lytic modes of phage propagation. The m5C-methyltransferase Sun shares the N-terminal non-catalytic RNA-binding domain with NusB..
----------------------------------------------------
candidate #189:	b1890
likelihood ratios: Total 2.1e+05; Clust 6.7,8.4,2.5; BLAST ,,; KEGG 23.1,4.7,3.1; ExprEco 1.8,2.0,1.2; ExprSce ,,; FusE2 ,,; FusE5 ,,; FusE10 ,,;
gene name: b1890	 (NP_416404)	gi: 16129842	length: 295aa
description: proton conductor component of motor, torque generator [Escherichia coli K12].
coverage: Bacteria[1e-160]
conserved domains: (Evalue, description)
	3e-80	COG1291, MotA, Flagellar motor component [Cell motility and secretion].
----------------------------------------------------
candidate #190:	b1736
likelihood ratios: Total 2.1e+05; Clust 2.2,7.7,2.1; BLAST ,,; KEGG 1.4,1.3,1.2; ExprEco 22.1,11.1,11.4; ExprSce ,,; FusE2 ,,; FusE5 ,,; FusE10 ,,;
gene name: b1736	 (NP_416250)	gi: 16129690	length: 116aa
description: PEP-dependent phosphotransferase enzyme III for cellobiose, arbutin, and salicin [Escherichia coli K12].
coverage: Bacteria[3e-57]
conserved domains: (Evalue, description)
	1e-24	cd00215, PTS_IIA_lac, PTS_IIA, PTS system, lactose/cellobiose specific IIA subunit. The bacterial phosphoenolpyruvate: sugar phosphotransferase system (PTS) is a multi-protein system involved in the regulation of a variety of metabolic and transcriptional processes. This family is one of four structurally and functionally distinct group IIA PTS system cytoplasmic enzymes, necessary for the uptake of carbohydrates across the cytoplasmic membrane and their phosphorylation. This family of proteins normally function as a homotrimer, stabilized by a centrally located metal ion. Separation into subunits is thought to occur after phosphorylation..
----------------------------------------------------
candidate #191:	b2114
likelihood ratios: Total 2.1e+05; Clust 15.4,32.8,34.1; BLAST ,,; KEGG 1.1,1.1,2.6; ExprEco 2.4,1.3,1.3; ExprSce ,,; FusE2 ,,; FusE5 ,,; FusE10 ,,;
gene name: b2114	 (NP_416617)	gi: 16130052	length: 677aa
description: methionine tRNA synthetase [Escherichia coli K12].
coverage: Archaea[1e-103] Bacteria[0.0] Eukaryota[5e-70]
conserved domains: (Evalue, description)
	0.0	COG0143, MetG, Methionyl-tRNA synthetase [Translation, ribosomal structure and biogenesis].
	1e-124	cd00814, MetRS_core, This is the catalytic core domain of methionine tRNA synthetase (MetRS). This class I enzyme aminoacylates the 2'-OH of the nucleotide at the 3' of the appropriate tRNA. MetRS, which consists of the core domain and a anti-codon binding domain functions as a monomer. However, in some species, the anti-codon binding domain is followed by an EMAP domain. In this case, MetRS functions as a homodimer. The core domain is based on the Rossman fold and is responsible for the ATP-dependent formation of the enzyme bound aminoacyl-adenylate. It contains the characteristic class I HIGH and KMSKS motifs, which are involved in ATP binding. As a result of a deletion event, MetRS has a significantly shorter core domain insertion that IleRS, ValRS, and LeuR. Consequently, the MetRS insertion lacks the editing function..
	2e-25	pfam01588, tRNA_bind, Putative tRNA binding domain. This domain is found in prokaryotic methionyl-tRNA synthetases, prokaryotic phenylalanyl tRNA synthetases the yeast GU4 nucleic-binding protein (G4p1 or p42, ARC1), human tyrosyl-tRNA synthetase, and endothelial-monocyte activating polypeptide II. G4p1 binds specifically to tRNA form a complex with methionyl-tRNA synthetases. In human tyrosyl-tRNA synthetase this domain may direct tRNA to the active site of the enzyme. This domain may perform a common function in tRNA aminoacylation..
	4e-23	COG0073, ARC1, EMAP domain [General function prediction only].
	2e-17	COG0495, LeuS, Leucyl-tRNA synthetase [Translation, ribosomal structure and biogenesis].
	2e-14	COG0525, ValS, Valyl-tRNA synthetase [Translation, ribosomal structure and biogenesis].
	1e-13	pfam00133, tRNA-synt_1, tRNA synthetases class I (I, L, M and V). Other tRNA synthetase sub-families are too dissimilar to be included..
	3e-13	cd00818, IleRS_core, This is the catalytic core domain of isoleucine amino-acyl tRNA synthetases (IleRS) . This class I enzyme is a monomer, which aminoacylates the 2'-OH of the nucleotide at the 3' of the appropriate tRNA. The core domain is based on the Rossman fold and is responsible for the ATP-dependent formation of the enzyme bound aminoacyl-adenylate. It contains the characteristic class I HIGH and KMSKS motifs, which are involved in ATP binding. IleRS has an insertion in the core domain, which is subject to both deletions and rearrangements. This editing region hydrolyzes mischarged cognate tRNAs and thus prevents the incorporation of chemically similar amino acids..
	2e-12	cd00668, Ile_Leu_Val_MetRS_core, This is the catalytic core domain of isoleucyl, leucyl, valyl and methioninyl tRNA synthetases. These class I enzymes are all monomers. However, in some species, MetRS functions as a homodimer, as a result of an additional C-terminal domain. These enzymes aminoacylate the 2'-OH of the nucleotide at the 3' of the appropriate tRNA. The core domain is based on the Rossman fold and is responsible for the ATP-dependent formation of the enzyme bound aminoacyl-adenylate. It contains the characteristic class I HIGH and KMSKS motifs, which are involved in ATP binding. Enzymes in this subfamily share an insertion in the core domain, which is subject to both deletions and rearrangements. This editing region hydrolyzes mischarged cognate tRNAs and thus prevents the incorporation of chemically similar amino acids. MetRS has a significantly shorter insertion, which lacks the editing function..
	9e-12	COG0060, IleS, Isoleucyl-tRNA synthetase [Translation, ribosomal structure and biogenesis].
	3e-11	cd00815, LeuRS_core_bact, This is the catalytic core domain of the bacterial subfamily of leucyl tRNA synthetase (LeuRS). This class I enzyme is a monomer, which aminoacylates the 2'-OH of the nucleotide at the 3' of the appropriate tRNA. The core domain is based on the Rossman fold and is responsible for the ATP-dependent formation of the enzyme bound aminoacyl-adenylate. It contains the characteristic class I HIGH and KMSKS motifs, which are involved in ATP binding. In Aquifex aeolicus, the gene encoding LeuRS is split in two, just before the KMSKS motif. Consequently, LeuRS is a heterodimer, which likely superimposes with the LeuRS monomer found in most other organisms. LeuRS has an insertion in the core domain, which is subject to both deletions and rearrangements and thus differs between prokaryotic LeuRS and archaeal/eukaryotic LeuRS. This editing region hydrolyzes mischarged cognate tRNAs and thus prevents the incorporation of chemically similar amino acids..
----------------------------------------------------
candidate #192:	b0496
likelihood ratios: Total 2.1e+05; Clust 6.4,3.8,2.2; BLAST ,,; KEGG 9.1,10.8,3.7; ExprEco 2.3,2.1,2.3; ExprSce ,,; FusE2 ,,; FusE5 ,,; FusE10 ,,;
gene name: b0496	 (NP_415029)	gi: 16128480	length: 804aa
description: putative membrane protein [Escherichia coli K12].
coverage: Bacteria[0.0]
conserved domains: (Evalue, description)
	0.0	COG3127, COG3127, Predicted ABC-type transport system involved in lysophospholipase L1 biosynthesis, permease component [Secondary metabolites biosynthesis, transport, and catabolism].
----------------------------------------------------
candidate #193:	b3183
likelihood ratios: Total 2.1e+05; Clust 256.2,5.6,4.2; BLAST ,,; KEGG 1.9,2.5,3.1; ExprEco 1.0,1.1,2.1; ExprSce ,,; FusE2 ,,; FusE5 ,,; FusE10 ,,;
gene name: b3183	 (NP_417650)	gi: 16131073	length: 390aa
description: putative GTP-binding factor [Escherichia coli K12].
coverage: Archaea[1e-13] Bacteria[0.0] Eukaryota[1e-74]
conserved domains: (Evalue, description)
	1e-155	COG0536, Obg, Predicted GTPase [General function prediction only].
	4e-92	pfam01018, GTP1_OBG, GTP1/OBG family..
	5e-18	COG0012, COG0012, Predicted GTPase, probable translation factor [Translation, ribosomal structure and biogenesis].
	4e-14	COG1163, DRG, Predicted GTPase [General function prediction only].
	3e-12	COG1084, COG1084, Predicted GTPase [General function prediction only].
	9e-11	COG2262, HflX, GTPases [General function prediction only].
----------------------------------------------------
candidate #194:	b0460
likelihood ratios: Total 2.0e+05; Clust 1.6,1.3,1.1; BLAST ,,; KEGG 17.0,9.0,55.2; ExprEco 2.6,2.7,1.5; ExprSce ,,; FusE2 ,,; FusE5 ,,; FusE10 ,,;
gene name: b0460	 (NP_414993)	gi: 16128444	length: 72aa
description: haemolysin expression modulating protein [Escherichia coli K12].
coverage: Bacteria[1e-34]
----------------------------------------------------
candidate #195:	b0169
likelihood ratios: Total 2.0e+05; Clust 4.5,7.3,15.2; BLAST ,,; KEGG 1.5,1.6,2.7; ExprEco 2.5,4.2,6.1; ExprSce ,,; FusE2 ,,; FusE5 ,,; FusE10 ,,;
gene name: b0169	 (NP_414711)	gi: 16128162	length: 241aa
description: 30S ribosomal subunit protein S2 [Escherichia coli K12].
coverage: Archaea[1e-07] Bacteria[1e-134] Eukaryota[4e-59]
conserved domains: (Evalue, description)
	3e-84	pfam00318, Ribosomal_S2, Ribosomal protein S2..
----------------------------------------------------
candidate #196:	b0095
likelihood ratios: Total 2.0e+05; Clust 34.1,6.4,8.2; BLAST ,,; KEGG 7.2,2.5,2.0; ExprEco 1.2,1.0,2.7; ExprSce ,,; FusE2 ,,; FusE5 ,,; FusE10 ,,;
gene name: b0095	 (NP_414637)	gi: 16128088	length: 383aa
description: cell division; forms circumferential ring; tubulin-like GTP-binding protein and GTPase [Escherichia coli K12].
coverage: Archaea[4e-77] Bacteria[0.0] Eukaryota[8e-88]
conserved domains: (Evalue, description)
	1e-102	COG0206, FtsZ, Cell division GTPase [Cell division and chromosome partitioning].
	6e-69	cd00286, Tubulin/FtsZ, Tubulin/FtsZ: Family includes tubulin alpha, beta and gamma chains, and FtsZ, which are involved in polymer formation. Tubulin is the major compontent of microtubules, and also exists in the form of heterodimer and curved oligomer. Microtubules exist in all eukaryotic cells and are responsible for many functions, including cellular transport, cell motility, and mitosis. FtsZ forms a ring-shaped septum at the site of bacterial cell division, which is required for constriction of cell membrane and cell envelope to yield two daughter cells. FtsZ can polymerise into tubes, sheets, and rings in vitro and is ubiquitous in eubacteria, archaea, and chloroplasts..
	4e-47	pfam00091, Tubulin, Tubulin/FtsZ family, GTPase domain. This family includes the tubulin alpha, beta and gamma chains, as well as the bacterial FtsZ family of proteins. Members of this family are involved in polymer formation. FtsZ is the polymer-forming protein of bacterial cell division. It is part of a ring in the middle of the dividing cell that is required for constriction of cell membrane and cell envelope to yield two daughter cells. FtsZ and tubulin are GTPases. FtsZ can polymerise into tubes, sheets, and rings in vitro and is ubiquitous in eubacteria and archaea. Tubulin is the major component of microtubules..
	3e-15	pfam03953, Tubulin_C, Tubulin/FtsZ family, C-terminal domain. This family includes the tubulin alpha, beta and gamma chains, as well as the bacterial FtsZ family of proteins. Members of this family are involved in polymer formation. FtsZ is the polymer-forming protein of bacterial cell division. It is part of a ring in the middle of the dividing cell that is required for constriction of cell membrane and cell envelope to yield two daughter cells. FtsZ and tubulin are GTPases. FtsZ can polymerise into tubes, sheets, and rings in vitro and is ubiquitous in eubacteria and archaea. Tubulin is the major component of microtubules..
----------------------------------------------------
candidate #197:	b0752
likelihood ratios: Total 2.0e+05; Clust 25.9,21.6,3.7; BLAST ,,; KEGG 1.0,1.0,1.0; ExprEco 2.3,6.0,6.8; ExprSce ,,; FusE2 ,,; FusE5 ,,; FusE10 ,,;
gene name: b0752	 (NP_415273)	gi: 16128720	length: 313aa
description: Zn(II) transport protein (CDF family) [Escherichia coli K12].
coverage: Archaea[2e-52] Bacteria[0.0] Eukaryota[5e-45]
conserved domains: (Evalue, description)
	7e-84	COG1230, CzcD, Co/Zn/Cd efflux system component [Inorganic ion transport and metabolism].
	2e-68	pfam01545, Cation_efflux, Cation efflux family. Members of this family are integral membrane proteins, that are found to increase tolerance to divalent metal ions such as cadmium, zinc, and cobalt. These proteins are thought to be efflux pumps that remove these ions from cells..
	1e-38	COG0053, MMT1, Predicted Co/Zn/Cd cation transporters [Inorganic ion transport and metabolism].
----------------------------------------------------
candidate #198:	b0115
likelihood ratios: Total 2.0e+05; Clust 64.0,8.4,5.3; BLAST ,,; KEGG 8.7,2.9,2.3; ExprEco 1.1,1.1,1.0; ExprSce ,,; FusE2 ,,; FusE5 ,,; FusE10 ,,;
gene name: b0115	 (NP_414657)	gi: 16128108	length: 630aa
description: pyruvate dehydrogenase (dihydrolipoyltransacetylase component) [Escherichia coli K12].
coverage: Archaea[5e-61] Bacteria[0.0] Eukaryota[2e-51]
conserved domains: (Evalue, description)
	3e-99	COG0508, AceF, Pyruvate/2-oxoglutarate dehydrogenase complex, dihydrolipoamide acyltransferase (E2) component, and related enzymes [Energy production and conversion].
	1e-70	pfam00198, 2-oxoacid_dh, 2-oxoacid dehydrogenases acyltransferase (catalytic domain). These proteins contain one to three copies of a lipoyl binding domain followed by the catalytic domain..
	3e-14	pfam00364, Biotin_lipoyl, Biotin-requiring enzyme. This family covers two subgroups, the conserved lysine residue binds biotin in one group and lipoic acid in the other..
----------------------------------------------------
candidate #199:	b3081
likelihood ratios: Total 2.0e+05; Clust 2.4,2.8,3.0; BLAST ,,; KEGG 15.4,2.9,5.8; ExprEco 4.6,2.6,3.1; ExprSce ,,; FusE2 ,,; FusE5 ,,; FusE10 ,,;
gene name: b3081	 (NP_417552)	gi: 16130976	length: 672aa
description: 2,4-dieonyl-CoA reductase, FMN-linked [Escherichia coli K12].
coverage: Archaea[1e-106] Bacteria[0.0] Eukaryota[1e-28]
conserved domains: (Evalue, description)
	1e-110	COG1902, NemA, NADH:flavin oxidoreductases, Old Yellow Enzyme family [Energy production and conversion].
	1e-102	pfam00724, Oxidored_FMN, NADH:flavin oxidoreductase / NADH oxidase family..
	2e-24	COG0446, HcaD, Uncharacterized NAD(FAD)-dependent dehydrogenases [General function prediction only].
	1e-15	pfam00070, Pyr_redox, Pyridine nucleotide-disulphide oxidoreductase. This family includes both class I and class II oxidoreductases and also NADH oxidases and peroxidases. This domain is actually a small NADH binding domain within a larger FAD binding domain..
	2e-14	COG0493, GltD, NADPH-dependent glutamate synthase beta chain and related oxidoreductases [Amino acid transport and metabolism / General function prediction only].
----------------------------------------------------
candidate #200:	b0084
likelihood ratios: Total 2.0e+05; Clust 25.6,5.5,6.1; BLAST ,,; KEGG 1.9,2.4,2.8; ExprEco 4.3,1.6,2.6; ExprSce ,,; FusE2 ,,; FusE5 ,,; FusE10 ,,;
gene name: b0084	 (NP_414626)	gi: 16128077	length: 588aa
description: division-specific transpeptidase, penicillin-binding protein 3 [Escherichia coli K12].
coverage: Bacteria[0.0] Eukaryota[5e-47]
conserved domains: (Evalue, description)
	1e-138	COG0768, FtsI, Cell division protein FtsI/penicillin-binding protein 2 [Cell envelope biogenesis, outer membrane].
	7e-66	pfam00905, Transpeptidase, Penicillin binding protein transpeptidase domain. The active site serine is conserved in all members of this family..
	1e-38	pfam03717, PBP_dimer, Penicillin-binding Protein dimerisation domain. This domain is found at the N terminus of Class B High Molecular Weight Penicillin-Binding Proteins. Its function has not been precisely defined, but is strongly implicated in PBP polymerisation. The domain forms a largely disordered 'sugar tongs' structure. .
	1e-22	COG0744, MrcB, Membrane carboxypeptidase (penicillin-binding protein) [Cell envelope biogenesis, outer membrane].
	8e-15	COG4953, PbpC, Membrane carboxypeptidase/penicillin-binding protein PbpC [Cell envelope biogenesis, outer membrane].
----------------------------------------------------
candidate #201:	b2231
likelihood ratios: Total 2.0e+05; Clust 24.2,12.5,24.7; BLAST ,,; KEGG 2.2,2.4,1.5; ExprEco 1.8,1.6,1.2; ExprSce ,,; FusE2 ,,; FusE5 ,,; FusE10 ,,;
gene name: b2231	 (NP_416734)	gi: 16130166	length: 875aa
description: DNA gyrase, subunit A, type II topoisomerase [Escherichia coli K12].
coverage: Archaea[0.0] Bacteria[0.0] Eukaryota[0.0]
conserved domains: (Evalue, description)
	0.0	cd00187, TOP4c, DNA Topoisomerase, subtype IIA; domain A'; bacterial DNA topoisomerase IV (C subunit, ParC), bacterial DNA gyrases (A subunit, GyrA),mammalian DNA toposiomerases II. DNA topoisomerases are essential enzymes that regulate the conformational changes in DNA topology by catalysing the concerted breakage and rejoining of DNA strands during normal cellular growth..
	0.0	pfam00521, DNA_topoisoIV, DNA gyrase/topoisomerase IV, subunit A..
	0.0	COG0188, GyrA, Type IIA topoisomerase (DNA gyrase/topo II, topoisomerase IV), A subunit [DNA replication, recombination, and repair].
	1e-173	smart00434, TOP4c, DNA Topoisomerase IV; Bacterial DNA topoisomerase IV, GyrA, ParC .
----------------------------------------------------
candidate #202:	b0147
likelihood ratios: Total 1.9e+05; Clust 9.4,4.1,2.0; BLAST ,,; KEGG 4.1,6.8,3.6; ExprEco 3.3,2.6,2.9; ExprSce ,,; FusE2 ,,; FusE5 ,,; FusE10 ,,;
gene name: b0147	 (NP_414689)	gi: 49176001	length: 179aa
description: 2'-5' RNA ligase [Escherichia coli K12].
coverage: Archaea[5e-07] Bacteria[1e-101]
conserved domains: (Evalue, description)
	2e-38	COG1514, LigT, 2'-5' RNA ligase [Translation, ribosomal structure and biogenesis].
	4e-12	pfam02834, 2_5_RNA_ligase, 2',5' RNA ligase family. Members of this family are bacterial and archaeal RNA ligases that are able to ligate tRNA half molecules containing 2',3'-cyclic phosphate and 5' hydroxyl termini to products containing the 2',5' phosphodiester linkage. Each member of this family contains an internal duplication, each of which contains an HXTX motif that defines the family. The structure of a related protein is known..
----------------------------------------------------
candidate #203:	b1234
likelihood ratios: Total 1.9e+05; Clust 3.8,4.1,3.1; BLAST ,,; KEGG 3.3,22.1,3.8; ExprEco 2.5,3.5,1.6; ExprSce ,,; FusE2 ,,; FusE5 ,,; FusE10 ,,;
gene name: b1234	 (NP_415750)	gi: 16129195	length: 314aa
description: putative transmembrane protein [Escherichia coli K12].
coverage: Bacteria[1e-178] Eukaryota[1e-21]
conserved domains: (Evalue, description)
	2e-58	COG1752, RssA, Predicted esterase of the alpha-beta hydrolase superfamily [General function prediction only].
	2e-32	pfam01734, Patatin, Patatin-like phospholipase. This family consists of various patatin glycoproteins from plants. The patatin protein accounts for up to 40% of the total soluble protein in potato tubers. Patatin is a storage protein but it also has the enzymatic activity of lipid acyl hydrolase, catalysing the cleavage of fatty acids from membrane lipids. Members of this family have been found also in vertebrates..
	6e-13	COG4667, COG4667, Predicted esterase of the alpha-beta hydrolase superfamily [General function prediction only].
----------------------------------------------------
candidate #204:	b1859
likelihood ratios: Total 1.9e+05; Clust 14.3,6.7,3.7; BLAST ,,; KEGG 1.1,1.3,1.3; ExprEco 8.9,8.9,3.5; ExprSce ,,; FusE2 ,,; FusE5 ,,; FusE10 ,,;
gene name: b1859	 (NP_416373)	gi: 16129812	length: 261aa
description: High-affinity zinc uptake system membrane protein [Escherichia coli K12].
coverage: Archaea[7e-32] Bacteria[1e-139] Eukaryota[5e-28]
conserved domains: (Evalue, description)
	1e-58	pfam00950, ABC-3, ABC 3 transport family..
	7e-48	COG1108, ZnuB, ABC-type Mn2+/Zn2+ transport systems, permease components [Inorganic ion transport and metabolism].
----------------------------------------------------
candidate #205:	b1451
likelihood ratios: Total 1.9e+05; Clust 2.4,1.8,1.3; BLAST ,,; KEGG 29.0,1.9,5.2; ExprEco 22.2,3.7,1.4; ExprSce ,,; FusE2 ,,; FusE5 ,,; FusE10 ,,;
gene name: b1451	 (NP_415968)	gi: 16129410	length: 700aa
description: probable tonB-dependent receptor [Escherichia coli K12].
coverage: Bacteria[0.0] Eukaryota[9e-07]
conserved domains: (Evalue, description)
	8e-60	cd01347, ligand_gated_channel, TonB dependent/Ligand-Gated channels are created by a monomeric 22 strand (22,24) anti-parallel beta-barrel. Ligands apparently bind to the large extracellular loops. The N-terminal 150-200 residues form a plug from the periplasmic end of barrel. Energy (proton-motive force) and TonB-dependent conformational alteration of channel (parts of plug, and loops 7 and 8) allow passage of ligand. FepA residues 12-18 form the TonB box, which mediates the interaction with the TonB-containing inner membrane complex. TonB preferentially interacts with ligand-bound receptors. Transport thru the channel may resemble passage thru an air lock. In this model, ligand binding leads to closure of the extracellular end of pore, then a TonB-mediated signal facillitates opening of the interior side of pore, deforming the N-terminal plug and allowing passage of the ligand to the periplasm. Such a mechanism would prevent the free diffusion of small molecules thru the pore..
	7e-51	COG1629, CirA, Outer membrane receptor proteins, mostly Fe transport [Inorganic ion transport and metabolism].
	3e-45	pfam00593, TonB_dep_Rec, TonB dependent receptor..
	5e-43	COG4772, FecA, Outer membrane receptor for Fe3+-dicitrate [Inorganic ion transport and metabolism].
	8e-35	COG4206, BtuB, Outer membrane cobalamin receptor protein [Coenzyme metabolism].
	5e-32	COG4771, FepA, Outer membrane receptor for ferrienterochelin and colicins [Inorganic ion transport and metabolism].
	5e-28	COG4774, Fiu, Outer membrane receptor for monomeric catechols [Inorganic ion transport and metabolism].
	3e-19	COG4773, FhuE, Outer membrane receptor for ferric coprogen and ferric-rhodotorulic acid [Inorganic ion transport and metabolism].
----------------------------------------------------
candidate #206:	b1657
likelihood ratios: Total 1.9e+05; Clust 2.1,2.0,1.6; BLAST ,,; KEGG 2.4,3.3,8.6; ExprEco 12.7,22.4,1.5; ExprSce ,,; FusE2 ,,; FusE5 ,,; FusE10 ,,;
gene name: b1657	 (NP_416174)	gi: 16129615	length: 389aa
description: putative transport protein [Escherichia coli K12].
coverage: Archaea[3e-25] Bacteria[0.0] Eukaryota[3e-10]
conserved domains: (Evalue, description)
	1e-67	COG2814, AraJ, Arabinose efflux permease [Carbohydrate transport and metabolism].
----------------------------------------------------
candidate #207:	b0624
likelihood ratios: Total 1.8e+05; Clust 18.5,207.2,3.2; BLAST ,,; KEGG 1.2,1.8,2.3; ExprEco 1.9,1.2,1.2; ExprSce ,,; FusE2 ,,; FusE5 ,,; FusE10 ,,;
gene name: b0624	 (NP_415157)	gi: 16128607	length: 127aa
description: Crc interacts with Csp affecting chromosome condensation [Escherichia coli K12].
coverage: Archaea[1e-17] Bacteria[4e-68] Eukaryota[1e-05]
conserved domains: (Evalue, description)
	7e-23	pfam02537, CRCB, CrcB-like protein. CRCB is a putative integral membrane protein possibly involved in chromosome condensation. Over expression in E. Coli also leads to camphor resistance..
	9e-22	COG0239, CrcB, Integral membrane protein possibly involved in chromosome condensation [Cell division and chromosome partitioning].
----------------------------------------------------
candidate #208:	b3305
likelihood ratios: Total 1.8e+05; Clust 9.8,6.3,4.7; BLAST ,,; KEGG 4.0,4.0,4.4; ExprEco 2.2,1.4,2.9; ExprSce ,,; FusE2 ,,; FusE5 ,,; FusE10 ,,;
gene name: b3305	 (NP_417764)	gi: 16131184	length: 177aa
description: 50S ribosomal subunit protein L6 [Escherichia coli K12].
coverage: Archaea[2e-11] Bacteria[3e-96] Eukaryota[3e-37]
conserved domains: (Evalue, description)
	3e-61	COG0097, RplF, Ribosomal protein L6P/L9E [Translation, ribosomal structure and biogenesis].
	1e-14	pfam00347, Ribosomal_L6, Ribosomal protein L6..
----------------------------------------------------
candidate #209:	b0146
likelihood ratios: Total 1.7e+05; Clust 11.7,7.7,2.7; BLAST ,,; KEGG 1.2,1.2,1.1; ExprEco 4.7,19.9,4.9; ExprSce ,,; FusE2 ,,; FusE5 ,,; FusE10 ,,;
gene name: b0146	 (NP_414688)	gi: 16128139	length: 234aa
description: probable regulator for maltose metabolism [Escherichia coli K12].
coverage: Archaea[2e-19] Bacteria[1e-131]
conserved domains: (Evalue, description)
	1e-71	pfam03749, SfsA, Sugar fermentation stimulation protein. This family contains Sugar fermentation stimulation proteins. Which is probably a regulatory factor involved in maltose metabolism. SfsA has been shown to bind DNA and it contains a helix-turn-helix motif that probably binds DNA at its C-terminus..
----------------------------------------------------
candidate #210:	b1808
likelihood ratios: Total 1.7e+05; Clust 7.5,26.4,6.4; BLAST ,,; KEGG 3.5,1.9,1.6; ExprEco 1.4,4.9,1.9; ExprSce ,,; FusE2 ,,; FusE5 ,,; FusE10 ,,;
gene name: b1808	 (NP_416322)	gi: 16129762	length: 636aa
description: putative ATP-dependent helicase, SOS repair [Escherichia coli K12].
coverage: Archaea[1e-24] Bacteria[0.0]
conserved domains: (Evalue, description)
	1e-157	COG1199, DinG, Rad3-related DNA helicases [Transcription / DNA replication, recombination, and repair].
	5e-32	smart00491, HELICc2, helicase superfamily c-terminal domain; .
----------------------------------------------------
candidate #211:	b0646
likelihood ratios: Total 1.7e+05; Clust 1.9,1.5,1.1; BLAST ,,; KEGG 4.8,32.3,13.8; ExprEco 2.7,3.3,2.6; ExprSce ,,; FusE2 ,,; FusE5 ,,; FusE10 ,,;
gene name: b0646	 (NP_415179)	gi: 16128629	length: 475aa
description: putative chaperone [Escherichia coli K12].
coverage: Bacteria[0.0]
----------------------------------------------------
candidate #212:	b2595
likelihood ratios: Total 1.6e+05; Clust 95.1,3.0,7.8; BLAST ,,; KEGG 1.9,1.6,1.1; ExprEco 2.2,5.1,2.0; ExprSce ,,; FusE2 ,,; FusE5 ,,; FusE10 ,,;
gene name: b2595	 (NP_417086)	gi: 16130516	length: 245aa
description: putative lipoprotein [Escherichia coli K12].
coverage: Bacteria[1e-138]
conserved domains: (Evalue, description)
	3e-80	pfam03696, UPF0169, Uncharacterized protein family (UPF0169). Members of this family are predicted to be lipoproteins. The function of these proteins is unknown..
	6e-72	COG4105, ComL, DNA uptake lipoprotein [General function prediction only].
----------------------------------------------------
candidate #213:	b2086
likelihood ratios: Total 1.6e+05; Clust 177.4,24.6,3.5; BLAST ,,; KEGG 2.2,1.5,1.1; ExprEco 1.8,1.5,1.1; ExprSce ,,; FusE2 ,,; FusE5 ,,; FusE10 ,,;
gene name: b2086	 (NP_416590)	gi: 16130026	length: 299aa
description: hypothetical protein b2086 [Escherichia coli K12].
coverage: Archaea[4e-14] Bacteria[1e-171] Eukaryota[5e-09]
conserved domains: (Evalue, description)
	1e-71	COG1597, LCB5, Sphingosine kinase and enzymes related to eukaryotic diacylglycerol kinase [Lipid metabolism / General function prediction only].
	1e-21	pfam00781, DAGK_cat, Diacylglycerol kinase catalytic domain (presumed). Diacylglycerol (DAG) is a second messenger that acts as a protein kinase C activator. The catalytic domain is assumed from the finding of bacterial homologues..
	3e-19	smart00046, DAGKc, Diacylglycerol kinase catalytic domain (presumed); Diacylglycerol (DAG) is a second messenger that acts as a protein kinase C activator. DAG can be produced from the hydrolysis of phosphatidylinositol 4,5-bisphosphate (PIP2) by a phosphoinositide-specific phospholipase C and by the degradation of phosphatidylcholine (PC) by a phospholipase C or the concerted actions of phospholipase D and phosphatidate phosphohydrolase. This domain is presumed to be the catalytic domain. Bacterial homologues areknown. .
----------------------------------------------------
candidate #214:	b0840
likelihood ratios: Total 1.6e+05; Clust 2.3,1.4,1.4; BLAST ,,; KEGG 7.4,6.0,20.2; ExprEco 4.1,3.4,2.9; ExprSce ,,; FusE2 ,,; FusE5 ,,; FusE10 ,,;
gene name: b0840	 (NP_415361)	gi: 16128808	length: 252aa
description: transcriptional repressor for deo operon, tsx, nupG [Escherichia coli K12].
coverage: Archaea[5e-08] Bacteria[1e-144] Eukaryota[4e-09]
conserved domains: (Evalue, description)
	7e-74	pfam00455, DeoR, Bacterial regulatory proteins, deoR family..
	3e-66	COG1349, GlpR, Transcriptional regulators of sugar metabolism [Transcription / Carbohydrate transport and metabolism].
----------------------------------------------------
candidate #215:	b0472
likelihood ratios: Total 1.5e+05; Clust 8.4,11.8,3.7; BLAST ,,; KEGG 1.8,1.9,1.9; ExprEco 6.5,5.9,1.7; ExprSce ,,; FusE2 ,,; FusE5 ,,; FusE10 ,,;
gene name: b0472	 (NP_415005)	gi: 16128456	length: 201aa
description: putative recombination protein, gap repair [Escherichia coli K12].
coverage: Bacteria[1e-112] Eukaryota[7e-36]
conserved domains: (Evalue, description)
	1e-84	COG0353, RecR, Recombinational DNA repair protein (RecF pathway) [DNA replication, recombination, and repair].
	2e-18	cd00188, TOPRIM, topoisomerase/primase domain, a nucleotidyl transferase/hydrolase domain; found in topoisomerases, DnaG-type primases, OLD family nucleases and RecR proteins.
	2e-14	pfam01751, Toprim, Toprim domain. This is a conserved region from DNA primase. This corresponds to the Toprim domain common to DnaG primases, topoisomerases, OLD family nucleases and RecR proteins. Both DnaG motifs IV and V are present in the alignment, the DxD (V) motif may be involved in Mg2+ binding and mutations to the conserved glutamate (IV) completely abolish DnaG type primase activity. DNA primase EC:2.7.7.6 is a nucleotidyltransferase it synthesises the oligoribonucleotide primers required for DNA replication on the lagging strand of the replication fork; it can also prime the leading stand and has been implicated in cell division. This family also includes the atypical archaeal A subunit from type II DNA topoisomerases. Type II DNA topoisomerases catalyse the relaxation of DNA supercoiling by causing transient double strand breaks..
	2e-12	smart00493, TOPRIM, topoisomerases, DnaG-type primases, OLD family nucleases and RecR proteins .
	2e-11	pfam02132, RecR, RecR protein..
----------------------------------------------------
candidate #216:	b1719
likelihood ratios: Total 1.5e+05; Clust 11.8,29.9,9.7; BLAST ,,; KEGG 2.1,1.7,4.0; ExprEco 2.0,1.5,1.1; ExprSce ,,; FusE2 ,,; FusE5 ,,; FusE10 ,,;
gene name: b1719	 (NP_416234)	gi: 16129675	length: 642aa
description: threonine tRNA synthetase [Escherichia coli K12].
coverage: Archaea[1e-141] Bacteria[0.0] Eukaryota[1e-142]
conserved domains: (Evalue, description)
	0.0	COG0441, ThrS, Threonyl-tRNA synthetase [Translation, ribosomal structure and biogenesis].
	1e-134	cd00771, ThrRS_core, Threonyl-tRNA synthetase (ThrRS) class II core catalytic domain. ThrRS is a homodimer. It is responsible for the attachment of threonine to the 3' OH group of ribose of the appropriate tRNA. This domain is primarily responsible for ATP-dependent formation of the enzyme bound aminoacyl-adenylate. Class II assignment is based upon its structure and the presence of three characteristic sequence motifs in the core domain..
	8e-55	cd00670, Gly_His_Pro_Ser_Thr_tRS_core, Gly_His_Pro_Ser_Thr_tRNA synthetase class II core domain. This domain is the core catalytic domain of tRNA synthetases of the subgroup containing glycyl, histidyl, prolyl, seryl and threonyl tRNA synthetases. It is primarily responsible for ATP-dependent formation of the enzyme bound aminoacyl-adenylate. These enzymes belong to class II aminoacyl-tRNA synthetases (aaRS) based upon their structure and the presence of three characteristic sequence motifs in the core domain. This domain is also found at the C-terminus of eukaryotic GCN2 protein kinase and at the N-terminus of the ATP phosphoribosyltransferase accessory subunit, HisZ and the accessory subunit of mitochondrial polymerase gamma (Pol gamma b) . Most class II tRNA synthetases are dimers, with this subgroup consisting of mostly homodimers. These enzymes attach a specific amino acid to the 3' OH group of ribose of the appropriate tRNA..
	6e-38	cd00768, class_II_aaRS-like_core, Class II tRNA amino-acyl synthetase-like catalytic core domain. Class II amino acyl-tRNA synthetases (aaRS) share a common fold and generally attach an amino acid to the 3' OH of ribose of the appropriate tRNA. PheRS is an exception in that it attaches the amino acid at the 2'-OH group, like class I aaRSs. These enzymes are usually homodimers. This domain is primarily responsible for ATP-dependent formation of the enzyme bound aminoacyl-adenylate. The substrate specificity of this reaction is further determined by additional domains. Intererestingly, this domain is also found is asparagine synthase A (AsnA), in the accessory subunit of mitochondrial polymerase gamma and in the bacterial ATP phosphoribosyltransferase regulatory subunit HisZ..
	2e-35	pfam00587, tRNA-synt_2b, tRNA synthetase class II core domain (G, H, P, S and T). Other tRNA synthetase sub-families are too dissimilar to be included. This domain is the core catalytic domain of tRNA synthetases and includes glycyl, histidyl, prolyl, seryl and threonyl tRNA synthetases..
	3e-24	COG0442, ProS, Prolyl-tRNA synthetase [Translation, ribosomal structure and biogenesis].
	3e-19	pfam03129, HGTP_anticodon, Anticodon binding domain. This domain is found in histidyl, glycyl, threonyl and prolyl tRNA synthetases; it is probably the anticodon binding domain..
	2e-12	cd00779, ProRS_core_prok, Prolyl-tRNA synthetase (ProRS) class II core catalytic domain. ProRS is a homodimer. It is responsible for the attachment of proline to the 3' OH group of ribose of the appropriate tRNA. This domain is primarily responsible for ATP-dependent formation of the enzyme bound aminoacyl-adenylate. Class II assignment is based upon its structure and the presence of three characteristic sequence motifs in the core domain. This subfamily contains the core domain of ProRS from prokaryotes and from the mitochondria of eukaryotes..
	3e-11	pfam02824, TGS, TGS domain. The TGS domain is named after ThrRS, GTPase, and SpoT. Interestingly, TGS domain was detected also at the amino terminus of the uridine kinase from the spirochaete Treponema pallidum (but not any other organism, including the related spirochaete Borrelia burgdorferi). TGS is a small domain that consists of ~50 amino acid residues and is predicted to possess a predominantly beta-sheet structure. There is no direct information on the functions of the TGS domain, but its presence in two types of regulatory proteins (the GTPases and guanosine polyphosphate phosphohydrolases/synthetases) suggests a ligand (most likely nucleotide)-binding, regulatory role..
----------------------------------------------------
candidate #217:	b2290
likelihood ratios: Total 1.5e+05; Clust 3.8,6.5,12.2; BLAST ,,; KEGG 1.9,1.6,2.9; ExprEco 4.1,7.9,1.7; ExprSce ,,; FusE2 ,,; FusE5 ,,; FusE10 ,,;
gene name: b2290	 (NP_416793)	gi: 16130225	length: 405aa
description: putative PLP-dependent aminotransferase [Escherichia coli K12].
coverage: Archaea[1e-72] Bacteria[0.0] Eukaryota[7e-40]
conserved domains: (Evalue, description)
	8e-99	COG0436, COG0436, Aspartate/tyrosine/aromatic aminotransferase [Amino acid transport and metabolism].
	3e-34	pfam00155, Aminotran_1_2, Aminotransferase class I and II..
	7e-27	COG0079, HisC, Histidinol-phosphate/aromatic aminotransferase and cobyric acid decarboxylase [Amino acid transport and metabolism].
	2e-25	COG1167, ARO8, Transcriptional regulators containing a DNA-binding HTH domain and an aminotransferase domain (MocR family) and their eukaryotic orthologs [Transcription / Amino acid transport and metabolism].
	9e-25	COG1168, MalY, Bifunctional PLP-dependent enzyme with beta-cystathionase and maltose regulon repressor activities [Amino acid transport and metabolism].
----------------------------------------------------
candidate #218:	b3614
likelihood ratios: Total 1.5e+05; Clust 4.8,1.7,2.4; BLAST ,,; KEGG 15.6,6.5,5.9; ExprEco 1.7,1.7,4.4; ExprSce ,,; FusE2 ,,; FusE5 ,,; FusE10 ,,;
gene name: b3614	 (NP_418071)	gi: 49176380	length: 277aa
description: hypothetical protein b3614 [Escherichia coli K12].
coverage: Bacteria[1e-156]
conserved domains: (Evalue, description)
	6e-69	pfam04748, Polysacc_deac_2, Divergent polysaccharide deacetylase. This family is divergently related to pfam01522 (personal obs:Yeats C)..
----------------------------------------------------
candidate #219:	b0636
likelihood ratios: Total 1.5e+05; Clust 361.7,4.9,2.5; BLAST ,,; KEGG 1.5,1.5,2.9; ExprEco 2.2,2.2,1.2; ExprSce ,,; FusE2 ,,; FusE5 ,,; FusE10 ,,;
gene name: b0636	 (NP_415169)	gi: 16128619	length: 155aa
description: hypothetical protein b0636 [Escherichia coli K12].
coverage: Archaea[2e-15] Bacteria[2e-86] Eukaryota[5e-07]
conserved domains: (Evalue, description)
	3e-53	pfam02590, DUF163, Uncharacterized ACR, COG1576..
----------------------------------------------------
candidate #220:	b1749
likelihood ratios: Total 1.5e+05; Clust 8.8,34.2,6.0; BLAST ,,; KEGG 2.3,1.6,3.4; ExprEco 1.6,2.8,1.5; ExprSce ,,; FusE2 ,,; FusE5 ,,; FusE10 ,,;
gene name: b1749	 (NP_416263)	gi: 16129703	length: 268aa
description: exonuclease III [Escherichia coli K12].
coverage: Archaea[3e-33] Bacteria[1e-158] Eukaryota[2e-23]
conserved domains: (Evalue, description)
	1e-94	COG0708, XthA, Exonuclease III [DNA replication, recombination, and repair].
	1e-32	pfam03372, Exo_endo_phos, Endonuclease/Exonuclease/phosphatase family. This large family of proteins includes magnesium dependent endonucleases and a large number of phosphatases involved in intracellular signalling. This family includes: AP endonuclease proteins EC:4.2.99.18, DNase I proteins EC:3.1.21.1, Synaptojanin an inositol-1,4,5-trisphosphate phosphatase EC:3.1.3.56, Sphingomyelinase EC:3.1.4.12 and Nocturnin..
----------------------------------------------------
candidate #221:	b1393
likelihood ratios: Total 1.5e+05; Clust 3.7,6.4,4.4; BLAST ,,; KEGG 10.1,3.7,4.2; ExprEco 3.0,2.2,1.4; ExprSce ,,; FusE2 ,,; FusE5 ,,; FusE10 ,,;
gene name: b1393	 (NP_415911)	gi: 16129354	length: 255aa
description: probable enoyl-CoA hydratase [Escherichia coli K12].
coverage: Archaea[5e-54] Bacteria[1e-136] Eukaryota[1e-60]
conserved domains: (Evalue, description)
	5e-54	COG1024, CaiD, Enoyl-CoA hydratase/carnithine racemase [Lipid metabolism].
	1e-43	pfam00378, ECH, Enoyl-CoA hydratase/isomerase family. This family contains a diverse set of enzymes including: Enoyl-CoA hydratase. Napthoate synthase. Carnitate racemase. 3-hydoxybutyryl-CoA dehydratase. Dodecanoyl-CoA delta-isomerase..
	7e-31	COG0447, MenB, Dihydroxynaphthoic acid synthase [Coenzyme metabolism].
----------------------------------------------------
candidate #222:	b2565
likelihood ratios: Total 1.5e+05; Clust 21.8,8.0,13.7; BLAST ,,; KEGG 1.3,1.7,1.4; ExprEco 3.5,2.2,2.8; ExprSce ,,; FusE2 ,,; FusE5 ,,; FusE10 ,,;
gene name: b2565	 (NP_417060)	gi: 16130490	length: 242aa
description: DNA (gap) repair protein [Escherichia coli K12].
coverage: Bacteria[1e-136]
conserved domains: (Evalue, description)
	2e-68	pfam02565, RecO, Recombination protein O. Recombination protein O (RecO) is involved in DNA repair and pfam00470 pathway recombination..
	2e-56	COG1381, RecO, Recombinational DNA repair protein (RecF pathway) [DNA replication, recombination, and repair].
----------------------------------------------------
candidate #223:	b3911
likelihood ratios: Total 1.5e+05; Clust 1.8,1.9,3.3; BLAST ,,; KEGG 248.1,4.7,2.7; ExprEco 1.2,1.7,1.9; ExprSce ,,; FusE2 ,,; FusE5 ,,; FusE10 ,,;
gene name: b3911	 (NP_418347)	gi: 16131751	length: 457aa
description: probable sensor protein (histidine protein kinase), acting on arcA [Escherichia coli K12].
coverage: Archaea[2e-19] Bacteria[0.0] Eukaryota[2e-18]
conserved domains: (Evalue, description)
	3e-42	COG0642, BaeS, Signal transduction histidine kinase [Signal transduction mechanisms].
	7e-30	COG2205, KdpD, Osmosensitive K+ channel histidine kinase [Signal transduction mechanisms].
	1e-27	COG5002, VicK, Signal transduction histidine kinase [Signal transduction mechanisms].
	1e-23	smart00387, HATPase_c, Histidine kinase-like ATPases; Histidine kinase-, DNA gyrase B-, phytochrome-like ATPases. .
	3e-22	pfam02518, HATPase_c, Histidine kinase-, DNA gyrase B-, and HSP90-like ATPase. This family represents the structurally related ATPase domains of histidine kinase, DNA gyrase B and HSP90..
	1e-20	cd00075, HATPase_c, Histidine kinase-like ATPases; This family includes several ATP-binding proteins for example: histidine kinase, DNA gyrase B, topoisomerases, heat shock protein HSP90, phytochrome-like ATPases and DNA mismatch repair proteins.
	5e-20	COG4251, COG4251, Bacteriophytochrome (light-regulated signal transduction histidine kinase) [Signal transduction mechanisms].
	4e-17	COG3852, NtrB, Signal transduction histidine kinase, nitrogen specific [Signal transduction mechanisms].
	7e-17	COG4191, COG4191, Signal transduction histidine kinase regulating C4-dicarboxylate transport system [Signal transduction mechanisms].
	8e-15	COG5000, NtrY, Signal transduction histidine kinase involved in nitrogen fixation and metabolism regulation [Signal transduction mechanisms].
----------------------------------------------------
candidate #224:	b0119
likelihood ratios: Total 1.5e+05; Clust 7.7,2.3,1.7; BLAST ,,; KEGG 3.0,5.9,9.8; ExprEco 2.9,3.6,2.8; ExprSce ,,; FusE2 ,,; FusE5 ,,; FusE10 ,,;
gene name: b0119	 (NP_414661)	gi: 16128112	length: 136aa
description: hypothetical protein b0119 [Escherichia coli K12].
coverage: Bacteria[2e-75]
----------------------------------------------------
candidate #225:	b0684
likelihood ratios: Total 1.5e+05; Clust 6.2,4.4,2.8; BLAST ,,; KEGG 2.2,1.7,2.3; ExprEco 14.2,5.4,2.8; ExprSce ,,; FusE2 ,,; FusE5 ,,; FusE10 ,,;
gene name: b0684	 (NP_415210)	gi: 16128660	length: 176aa
description: flavodoxin 1 [Escherichia coli K12].
coverage: Archaea[7e-11] Bacteria[1e-101]
conserved domains: (Evalue, description)
	7e-35	COG0716, FldA, Flavodoxins [Energy production and conversion].
	5e-17	pfam00258, Flavodoxin_1, Flavodoxin..
----------------------------------------------------
candidate #226:	b1878
likelihood ratios: Total 1.5e+05; Clust 1.4,1.5,1.4; BLAST ,,; KEGG 480.1,2.6,3.8; ExprEco 2.8,2.5,1.5; ExprSce ,,; FusE2 ,,; FusE5 ,,; FusE10 ,,;
gene name: b1878	 (NP_416392)	gi: 16129830	length: 130aa
description: flagellar protein [Escherichia coli K12].
coverage: Bacteria[1e-68]
conserved domains: (Evalue, description)
	7e-50	pfam06366, FlhE, Flagellar protein FlhE. This family consists of several Enterobacterial FlhE flagellar proteins. The exact function of this family is unknown..
----------------------------------------------------
candidate #227:	b3637
likelihood ratios: Total 1.5e+05; Clust 3.4,5.7,19.2; BLAST ,,; KEGG 1.3,1.4,2.4; ExprEco 3.7,1.7,14.0; ExprSce ,,; FusE2 ,,; FusE5 ,,; FusE10 ,,;
gene name: b3637	 (NP_418094)	gi: 16131508	length: 78aa
description: 50S ribosomal subunit protein L28 [Escherichia coli K12].
coverage: Bacteria[2e-38] Eukaryota[2e-15]
conserved domains: (Evalue, description)
	2e-21	COG0227, RpmB, Ribosomal protein L28 [Translation, ribosomal structure and biogenesis].
	6e-16	pfam00830, Ribosomal_L28, Ribosomal L28 family. The ribosomal 28 family includes L28 proteins from bacteria and chloroplasts. The L24 protein from yeast also contains a region of similarity to prokaryotic L28 proteins. L24 from yeast is also found in the large ribosomal subunit.
----------------------------------------------------
candidate #228:	b0101
likelihood ratios: Total 1.5e+05; Clust 71.1,2.7,2.4; BLAST ,,; KEGG 2.9,8.1,1.1; ExprEco 2.6,1.7,2.7; ExprSce ,,; FusE2 ,,; FusE5 ,,; FusE10 ,,;
gene name: b0101	 (NP_414643)	gi: 16128094	length: 65aa
description: hypothetical protein b0101 [Escherichia coli K12].
coverage: Bacteria[1e-33]
conserved domains: (Evalue, description)
	5e-19	pfam03884, DUF329, Domain of unknown function (DUF329). The function of this short domain is unknown it contains four conserved cysteines and may therefore be involved in zinc binding..
----------------------------------------------------
candidate #229:	b3085
likelihood ratios: Total 1.4e+05; Clust 5.1,2.4,2.9; BLAST ,,; KEGG 1.2,2.6,6.1; ExprEco 2.7,13.8,5.4; ExprSce ,,; FusE2 ,,; FusE5 ,,; FusE10 ,,;
gene name: b3085	 (NP_417556)	gi: 16130980	length: 179aa
description: hypothetical protein b3085 [Escherichia coli K12].
coverage: Bacteria[1e-101]
conserved domains: (Evalue, description)
	4e-33	COG1451, COG1451, Predicted metal-dependent hydrolase [General function prediction only].
----------------------------------------------------
candidate #230:	b0788
likelihood ratios: Total 1.4e+05; Clust 5.4,2.8,2.4; BLAST ,,; KEGG 2.5,2.0,1.9; ExprEco 8.5,16.4,3.0; ExprSce ,,; FusE2 ,,; FusE5 ,,; FusE10 ,,;
gene name: b0788	 (NP_415309)	gi: 16128756	length: 318aa
description: putative negative regulator [Escherichia coli K12].
coverage: Archaea[1e-29] Bacteria[1e-180]
conserved domains: (Evalue, description)
	2e-32	COG0392, COG0392, Predicted integral membrane protein [Function unknown].
----------------------------------------------------
candidate #231:	b3933
likelihood ratios: Total 1.4e+05; Clust 1.4,1.5,2.0; BLAST ,,; KEGG 9.0,9.4,6.0; ExprEco 2.1,5.4,5.7; ExprSce ,,; FusE2 ,,; FusE5 ,,; FusE10 ,,;
gene name: b3933	 (NP_418368)	gi: 16131771	length: 319aa
description: essential cell division protein [Escherichia coli K12].
coverage: Bacteria[0.0] Eukaryota[3e-13]
conserved domains: (Evalue, description)
	5e-52	COG3087, FtsN, Cell division protein [Cell division and chromosome partitioning].
----------------------------------------------------
candidate #232:	b0191
likelihood ratios: Total 1.4e+05; Clust 3.2,1.7,2.1; BLAST ,,; KEGG 4.5,5.1,4.7; ExprEco 15.0,2.5,2.9; ExprSce ,,; FusE2 ,,; FusE5 ,,; FusE10 ,,;
gene name: b0191	 (NP_414733)	gi: 16128184	length: 140aa
description: hypothetical protein b0191 [Escherichia coli K12].
coverage: Bacteria[9e-71] Eukaryota[1e-11]
conserved domains: (Evalue, description)
	1e-28	COG1186, PrfB, Protein chain release factor B [Translation, ribosomal structure and biogenesis].
	1e-18	pfam00472, RF-1, Peptidyl-tRNA hydrolase domain. This domain is found in peptide chain release factors such as RF-1 and RF-2, and a number of smaller proteins of unknown function. This domain contains the peptidyl-tRNA hydrolase activity. The domain contains a highly conserved motif GGQ, where the glutamine is thought to coordinate the water that mediates the hydrolysis..
----------------------------------------------------
candidate #233:	b0879
likelihood ratios: Total 1.4e+05; Clust 14.9,6.4,5.9; BLAST ,,; KEGG 1.1,1.3,1.5; ExprEco 6.5,10.3,1.7; ExprSce ,,; FusE2 ,,; FusE5 ,,; FusE10 ,,;
gene name: b0879	 (NP_415400)	gi: 16128847	length: 648aa
description: macrolide transport protein (ABC superfamily, atp_bind (N-terminal), membrane (C-terminal)) [Escherichia coli K12].
coverage: Archaea[5e-54] Bacteria[0.0] Eukaryota[2e-47]
conserved domains: (Evalue, description)
	6e-84	COG1136, SalX, ABC-type antimicrobial peptide transport system, ATPase component [Defense mechanisms].
	2e-62	COG4181, COG4181, Predicted ABC-type transport system involved in lysophospholipase L1 biosynthesis, ATPase component [Secondary metabolites biosynthesis, transport, and catabolism].
	2e-54	COG1126, GlnQ, ABC-type polar amino acid transport system, ATPase component [Amino acid transport and metabolism].
	4e-52	COG1135, AbcC, ABC-type metal ion transport system, ATPase component [Inorganic ion transport and metabolism].
	8e-50	cd00267, ABC_ATPase, ABC (ATP-binding cassette) transporter nucleotide-binding domain; ABC transporters are a large family of proteins involved in the transport of a wide variety of different compounds, like sugars, ions, peptides and more complex organic molecules. The nucleotide binding domain shows the highest similarity between all members of the family. ABC transporters are a subset of nucleotide hydrolases that contain a signature motif, Q-loop, and H-loop/switch region in addition to the Walker A motif/P-loop andWalker B motif commonly found in a number of ATP- and GTP-binding and hydrolyzing proteins..
	7e-49	COG2884, FtsE, Predicted ATPase involved in cell division [Cell division and chromosome partitioning].
	9e-48	COG1116, TauB, ABC-type nitrate/sulfonate/bicarbonate transport system, ATPase component [Inorganic ion transport and metabolism].
	1e-46	COG0577, SalY, ABC-type antimicrobial peptide transport system, permease component [Defense mechanisms].
	6e-46	COG1123, COG1123, ATPase components of various ABC-type transport systems, contain duplicated ATPase [General function prediction only].
	1e-45	COG3842, PotA, ABC-type spermidine/putrescine transport systems, ATPase components [Amino acid transport and metabolism].
	6e-45	COG1131, CcmA, ABC-type multidrug transport system, ATPase component [Defense mechanisms].
	1e-44	COG3638, COG3638, ABC-type phosphate/phosphonate transport system, ATPase component [Inorganic ion transport and metabolism].
	2e-44	COG0444, DppD, ABC-type dipeptide/oligopeptide/nickel transport system, ATPase component [Amino acid transport and metabolism / Inorganic ion transport and metabolism].
	8e-43	COG4598, HisP, ABC-type histidine transport system, ATPase component [Amino acid transport and metabolism].
	1e-41	COG4161, ArtP, ABC-type arginine transport system, ATPase component [Amino acid transport and metabolism].
	2e-40	COG3839, MalK, ABC-type sugar transport systems, ATPase components [Carbohydrate transport and metabolism].
	4e-40	COG1129, MglA, ABC-type sugar transport system, ATPase component [Carbohydrate transport and metabolism].
	4e-40	COG4175, ProV, ABC-type proline/glycine betaine transport system, ATPase component [Amino acid transport and metabolism].
	6e-39	COG1127, Ttg2A, ABC-type transport system involved in resistance to organic solvents, ATPase component [Secondary metabolites biosynthesis, transport, and catabolism].
	1e-38	COG4608, AppF, ABC-type oligopeptide transport system, ATPase component [Amino acid transport and metabolism].
	2e-38	COG1125, OpuBA, ABC-type proline/glycine betaine transport systems, ATPase components [Amino acid transport and metabolism].
	2e-38	pfam00005, ABC_tran, ABC transporter. ABC transporters for a large family of proteins responsible for translocation of a variety of compounds across biological membranes. ABC transporters are the largest family of proteins in many completely sequenced bacteria. ABC transporters are composed of two copies of this domain and two copies of a transmembrane domain pfam00664. These four domains may belong to a single polypeptide, or belong in different polypeptide chains..
	3e-38	COG1118, CysA, ABC-type sulfate/molybdate transport systems, ATPase component [Inorganic ion transport and metabolism].
	3e-38	COG1124, DppF, ABC-type dipeptide/oligopeptide/nickel transport system, ATPase component [Amino acid transport and metabolism / Inorganic ion transport and metabolism].
	6e-38	COG1122, CbiO, ABC-type cobalt transport system, ATPase component [Inorganic ion transport and metabolism].
	5e-37	COG4172, COG4172, ABC-type uncharacterized transport system, duplicated ATPase component [General function prediction only].
	3e-36	COG1120, FepC, ABC-type cobalamin/Fe3+-siderophores transport systems, ATPase components [Inorganic ion transport and metabolism / Coenzyme metabolism].
	2e-35	COG1121, ZnuC, ABC-type Mn/Zn transport systems, ATPase component [Inorganic ion transport and metabolism].
	8e-35	COG2274, SunT, ABC-type bacteriocin/lantibiotic exporters, contain an N-terminal double-glycine peptidase domain [Defense mechanisms].
	5e-34	COG3845, COG3845, ABC-type uncharacterized transport systems, ATPase components [General function prediction only].
	2e-33	COG4988, CydD, ABC-type transport system involved in cytochrome bd biosynthesis, ATPase and permease components [Energy production and conversion / Posttranslational modification, protein turnover, chaperones].
	3e-32	COG3840, ThiQ, ABC-type thiamine transport system, ATPase component [Coenzyme metabolism].
	2e-31	COG0411, LivG, ABC-type branched-chain amino acid transport systems, ATPase component [Amino acid transport and metabolism].
	3e-31	COG4987, CydC, ABC-type transport system involved in cytochrome bd biosynthesis, fused ATPase and permease components [Energy production and conversion / Posttranslational modification, protein turnover, chaperones].
	3e-30	COG1117, PstB, ABC-type phosphate transport system, ATPase component [Inorganic ion transport and metabolism].
	9e-30	COG4525, TauB, ABC-type taurine transport system, ATPase component [Inorganic ion transport and metabolism].
	2e-29	COG0410, LivF, ABC-type branched-chain amino acid transport systems, ATPase component [Amino acid transport and metabolism].
	2e-29	COG4619, COG4619, ABC-type uncharacterized transport system, ATPase component [General function prediction only].
	4e-29	pfam02687, FtsX, Predicted permease. This is a family of predicted permeases and hypothetical transmembrane proteins. One member has been shown to transport lipids targeted to the outer membrane across the inner membrane. Two members have been shown to require ATP..
	2e-28	COG4555, NatA, ABC-type Na+ transport system, ATPase component [Energy production and conversion / Inorganic ion transport and metabolism].
	1e-26	COG1132, MdlB, ABC-type multidrug transport system, ATPase and permease components [Defense mechanisms].
	7e-26	COG4604, CeuD, ABC-type enterochelin transport system, ATPase component [Inorganic ion transport and metabolism].
	9e-26	COG4778, PhnL, ABC-type phosphonate transport system, ATPase component [Inorganic ion transport and metabolism].
	3e-25	COG4618, ArpD, ABC-type protease/lipase transport system, ATPase and permease components [General function prediction only].
	5e-25	COG4148, ModC, ABC-type molybdate transport system, ATPase component [Inorganic ion transport and metabolism].
	2e-24	COG4559, COG4559, ABC-type hemin transport system, ATPase component [Inorganic ion transport and metabolism].
	2e-24	COG1119, ModF, ABC-type molybdenum transport system, ATPase component/photorepair protein PhrA [Inorganic ion transport and metabolism].
	3e-24	COG1137, YhbG, ABC-type (unclassified) transport system, ATPase component [General function prediction only].
	1e-22	COG4107, PhnK, ABC-type phosphonate transport system, ATPase component [Inorganic ion transport and metabolism].
	1e-22	COG0488, Uup, ATPase components of ABC transporters with duplicated ATPase domains [General function prediction only].
	2e-22	COG4167, SapF, ABC-type antimicrobial peptide transport system, ATPase component [Defense mechanisms].
	7e-22	COG4136, COG4136, ABC-type uncharacterized transport system, ATPase component [General function prediction only].
	1e-21	COG1134, TagH, ABC-type polysaccharide/polyol phosphate transport system, ATPase component [Carbohydrate transport and metabolism / Cell envelope biogenesis, outer membrane].
	4e-21	COG1101, PhnK, ABC-type uncharacterized transport system, ATPase component [General function prediction only].
	1e-20	COG5265, ATM1, ABC-type transport system involved in Fe-S cluster assembly, permease and ATPase components [Posttranslational modification, protein turnover, chaperones].
	2e-20	COG4591, LolE, ABC-type transport system, involved in lipoprotein release, permease component [Cell envelope biogenesis, outer membrane].
	4e-20	COG0396, SufC, ABC-type transport system involved in Fe-S cluster assembly, ATPase component [Posttranslational modification, protein turnover, chaperones].
	1e-19	COG4615, PvdE, ABC-type siderophore export system, fused ATPase and permease components [Secondary metabolites biosynthesis, transport, and catabolism / Inorganic ion transport and metabolism].
	4e-19	COG4152, COG4152, ABC-type uncharacterized transport system, ATPase component [General function prediction only].
	5e-19	COG4674, COG4674, Uncharacterized ABC-type transport system, ATPase component [General function prediction only].
	3e-18	COG4586, COG4586, ABC-type uncharacterized transport system, ATPase component [General function prediction only].
	7e-18	COG2401, COG2401, ABC-type ATPase fused to a predicted acetyltransferase domain [General function prediction only].
	1e-17	COG4133, CcmA, ABC-type transport system involved in cytochrome c biogenesis, ATPase component [Posttranslational modification, protein turnover, chaperones].
	1e-17	COG4170, SapD, ABC-type antimicrobial peptide transport system, ATPase component [Defense mechanisms].
	3e-13	COG4178, COG4178, ABC-type uncharacterized transport system, permease and ATPase components [General function prediction only].
	3e-13	COG4138, BtuD, ABC-type cobalamin transport system, ATPase component [Coenzyme metabolism].
	1e-12	COG1245, COG1245, Predicted ATPase, RNase L inhibitor (RLI) homolog [General function prediction only].
	1e-11	COG0178, UvrA, Excinuclease ATPase subunit [DNA replication, recombination, and repair].
----------------------------------------------------
candidate #234:	b3408
likelihood ratios: Total 1.3e+05; Clust 2.9,2.4,5.8; BLAST ,,; KEGG 16.1,5.4,9.6; ExprEco 1.4,1.7,1.6; ExprSce ,,; FusE2 ,,; FusE5 ,,; FusE10 ,,;
gene name: b3408	 (NP_417867)	gi: 16131284	length: 75aa
description: ferrous iron transport protein A [Escherichia coli K12].
coverage: Bacteria[9e-36]
----------------------------------------------------
candidate #235:	b0813
likelihood ratios: Total 1.3e+05; Clust 5.7,2.6,2.2; BLAST ,,; KEGG 5.6,14.1,11.2; ExprEco 2.2,1.8,1.2; ExprSce ,,; FusE2 ,,; FusE5 ,,; FusE10 ,,;
gene name: b0813	 (NP_415334)	gi: 16128781	length: 295aa
description: putative membrane protein [Escherichia coli K12].
coverage: Archaea[1e-09] Bacteria[1e-162]
conserved domains: (Evalue, description)
	5e-90	COG5006, COG5006, Predicted permease, DMT superfamily [General function prediction only].
----------------------------------------------------
candidate #236:	b0641
likelihood ratios: Total 1.3e+05; Clust 51.9,4.2,2.0; BLAST ,,; KEGG 1.4,1.6,2.9; ExprEco 7.0,3.2,2.0; ExprSce ,,; FusE2 ,,; FusE5 ,,; FusE10 ,,;
gene name: b0641	 (NP_415174)	gi: 16128624	length: 193aa
description: a minor lipoprotein [Escherichia coli K12].
coverage: Bacteria[1e-103] Eukaryota[1e-14]
conserved domains: (Evalue, description)
	3e-49	pfam04390, RplB, Rare lipoprotein B family. The Escherichia coli family member has been named Rare lipoprotein B (RplB). Thioglyceride and N-fatty acyl residues may be attached to the N-terminal cysteine, which is conserved in this family. RplB is speculated to be involved in cell duplication..
----------------------------------------------------
candidate #237:	b3029
likelihood ratios: Total 1.3e+05; Clust 1.4,1.6,1.6; BLAST ,,; KEGG 200.3,3.7,14.6; ExprEco 1.3,1.4,1.7; ExprSce ,,; FusE2 ,,; FusE5 ,,; FusE10 ,,;
gene name: b3029	 (NP_417501)	gi: 16130925	length: 104aa
description: hypothetical protein b3029 [Escherichia coli K12].
coverage: Bacteria[2e-54]
conserved domains: (Evalue, description)
	2e-17	COG1359, COG1359, Uncharacterized conserved protein [Function unknown].
----------------------------------------------------
candidate #238:	b2607
likelihood ratios: Total 1.3e+05; Clust 13.1,5.2,8.5; BLAST ,,; KEGG 1.1,1.3,2.2; ExprEco 12.0,3.4,1.7; ExprSce ,,; FusE2 ,,; FusE5 ,,; FusE10 ,,;
gene name: b2607	 (NP_417098)	gi: 16130528	length: 255aa
description: tRNA (guanine-7-)-methyltransferase [Escherichia coli K12].
coverage: Bacteria[1e-146] Eukaryota[5e-33]
conserved domains: (Evalue, description)
	3e-85	pfam01746, tRNA_m1G_MT, tRNA (Guanine-1)-methyltransferase. This is a family of tRNA (Guanine-1)-methyltransferases EC:2.1.1.31. In E.coli K12 this enzyme catalyses the conversion of a guanosine residue to N1-methylguanine in position 37, next to the anticodon, in tRNA..
----------------------------------------------------
candidate #239:	b1572
likelihood ratios: Total 1.2e+05; Clust 1.1,1.1,1.0; BLAST ,,; KEGG 54.1,6.4,4.1; ExprEco 4.3,9.6,1.8; ExprSce ,,; FusE2 ,,; FusE5 ,,; FusE10 ,,;
gene name: b1572	 (NP_416090)	gi: 16129531	length: 56aa
description: Qin prophage [Escherichia coli K12].
coverage: Bacteria[9e-25]
----------------------------------------------------
candidate #240:	b0948
likelihood ratios: Total 1.2e+05; Clust 53.3,4.7,20.5; BLAST ,,; KEGG 2.9,3.6,1.9; ExprEco 1.1,1.1,1.0; ExprSce ,,; FusE2 ,,; FusE5 ,,; FusE10 ,,;
gene name: b0948	 (NP_415468)	gi: 16128915	length: 702aa
description: putative methyltransferase [Escherichia coli K12].
coverage: Archaea[4e-23] Bacteria[0.0] Eukaryota[6e-11]
conserved domains: (Evalue, description)
	1e-142	COG0116, COG0116, Predicted N6-adenine-specific DNA methylase [DNA replication, recombination, and repair].
	1e-100	COG1092, COG1092, Predicted SAM-dependent methyltransferases [General function prediction only].
	1e-45	pfam01170, UPF0020, Putative RNA methylase family UPF0020. This domain is probably a methylase. It is associated with the THUMP domain that also occurs with RNA modification domains..
	2e-12	pfam02926, THUMP, THUMP domain. The THUMP domain is named after after thiouridine synthases, methylases and PSUSs. The THUMP domain consists of about 110 amino acid residues. It is predicted that this domain is an RNA-binding domain that adopts an alpha/beta fold similar to that found in the C-terminal domain of translation initiation factor 3 and ribosomal protein S8. The THUMP domain probably functions by delivering a variety of RNA modification enzymes to their targets..
----------------------------------------------------
candidate #241:	b1737
likelihood ratios: Total 1.2e+05; Clust 2.2,11.7,2.4; BLAST ,,; KEGG 1.1,1.3,1.4; ExprEco 7.0,65.6,2.3; ExprSce ,,; FusE2 ,,; FusE5 ,,; FusE10 ,,;
gene name: b1737	 (NP_416251)	gi: 16129691	length: 452aa
description: PEP-dependent phosphotransferase enzyme II for cellobiose, arbutin, and salicin [Escherichia coli K12].
coverage: Bacteria[0.0]
conserved domains: (Evalue, description)
	1e-112	COG1455, CelB, Phosphotransferase system cellobiose-specific component IIC [Carbohydrate transport and metabolism].
	5e-26	pfam02378, PTS_EIIC, Phosphotransferase system, EIIC. The bacterial phosphoenolpyruvate: sugar phosphotransferase system (PTS) is a multi-protein system involved in the regulation of a variety of metabolic and transcriptional processes. The sugar-specific permease of the PTS consists of three domains (IIA, IIB and IIC). The IIC domain catalyses the transfer of a phosphoryl group from IIB to the sugar substrate..
----------------------------------------------------
candidate #242:	b0923
likelihood ratios: Total 1.2e+05; Clust 4.5,2.2,2.0; BLAST ,,; KEGG 12.3,5.9,2.8; ExprEco 8.6,2.8,1.3; ExprSce ,,; FusE2 ,,; FusE5 ,,; FusE10 ,,;
gene name: b0923	 (NP_415443)	gi: 16128890	length: 225aa
description: putative killing protein suppressor [Escherichia coli K12].
coverage: Bacteria[1e-125] Eukaryota[1e-62]
----------------------------------------------------
candidate #243:	b2155
likelihood ratios: Total 1.2e+05; Clust 2.6,2.8,2.1; BLAST ,,; KEGG 2.7,2.3,2.4; ExprEco 14.3,9.0,4.1; ExprSce ,,; FusE2 ,,; FusE5 ,,; FusE10 ,,;
gene name: b2155	 (NP_416660)	gi: 16130093	length: 663aa
description: outer membrane pore protein, receptor for colicin I, requires TonB [Escherichia coli K12].
coverage: Bacteria[0.0] Eukaryota[3e-08]
conserved domains: (Evalue, description)
	0.0	COG4771, FepA, Outer membrane receptor for ferrienterochelin and colicins [Inorganic ion transport and metabolism].
	2e-93	cd01347, ligand_gated_channel, TonB dependent/Ligand-Gated channels are created by a monomeric 22 strand (22,24) anti-parallel beta-barrel. Ligands apparently bind to the large extracellular loops. The N-terminal 150-200 residues form a plug from the periplasmic end of barrel. Energy (proton-motive force) and TonB-dependent conformational alteration of channel (parts of plug, and loops 7 and 8) allow passage of ligand. FepA residues 12-18 form the TonB box, which mediates the interaction with the TonB-containing inner membrane complex. TonB preferentially interacts with ligand-bound receptors. Transport thru the channel may resemble passage thru an air lock. In this model, ligand binding leads to closure of the extracellular end of pore, then a TonB-mediated signal facillitates opening of the interior side of pore, deforming the N-terminal plug and allowing passage of the ligand to the periplasm. Such a mechanism would prevent the free diffusion of small molecules thru the pore..
	9e-74	pfam00593, TonB_dep_Rec, TonB dependent receptor..
	2e-62	COG4206, BtuB, Outer membrane cobalamin receptor protein [Coenzyme metabolism].
	7e-39	COG1629, CirA, Outer membrane receptor proteins, mostly Fe transport [Inorganic ion transport and metabolism].
	2e-21	COG4772, FecA, Outer membrane receptor for Fe3+-dicitrate [Inorganic ion transport and metabolism].
	1e-17	COG4773, FhuE, Outer membrane receptor for ferric coprogen and ferric-rhodotorulic acid [Inorganic ion transport and metabolism].
	6e-13	COG4774, Fiu, Outer membrane receptor for monomeric catechols [Inorganic ion transport and metabolism].
	1e-12	cd01345, OM_channels, Porin superfamily. These outer membrane channels share a beta-barrel structure that differ in strand and shear number. Classical (gram-negative ) porins are non-specific channels for small hydrophillic molecules and form 16 beta-stranded barrels (16,20), which associate as trimers. Maltoporin-like channels have specificities for various sugars and form 18 beta-stranded barrels (18,22), which associate as trimers. Ligand-gated protein channels cooperate with a TonB associated inner membrane complex to actively transport ligands via the proton motive force and they form monomeric, (22,24) barrels. The 150-200 N-terminal residues form a plug that blocks the channel from the periplasmic end..
----------------------------------------------------
candidate #244:	b2569
likelihood ratios: Total 1.2e+05; Clust 45.6,6.9,10.4; BLAST ,,; KEGG 1.9,3.9,1.4; ExprEco 1.8,1.9,1.1; ExprSce ,,; FusE2 ,,; FusE5 ,,; FusE10 ,,;
gene name: b2569	 (NP_417064)	gi: 16130494	length: 599aa
description: GTP-binding elongation factor [Escherichia coli K12].
coverage: Archaea[6e-35] Bacteria[0.0] Eukaryota[0.0]
conserved domains: (Evalue, description)
	0.0	COG0481, LepA, Membrane GTPase LepA [Cell envelope biogenesis, outer membrane].
	2e-61	COG1217, TypA, Predicted membrane GTPase involved in stress response [Signal transduction mechanisms].
	3e-51	pfam06421, LepA_C, GTP-binding protein LepA C-terminus. This family consists of the C-terminal region of several pro- and eukaryotic GTP-binding LepA proteins..
	2e-42	pfam00009, GTP_EFTU, Elongation factor Tu GTP binding domain. This domain contains a P-loop motif, also found in several other families such as pfam00071, pfam00025 and pfam00063. Elongation factor Tu consists of three structural domains, this plus two C-terminal beta barrel domains..
	1e-36	COG0480, FusA, Translation elongation factors (GTPases) [Translation, ribosomal structure and biogenesis].
	2e-26	COG4108, PrfC, Peptide chain release factor RF-3 [Translation, ribosomal structure and biogenesis].
	3e-23	COG0532, InfB, Translation initiation factor 2 (IF-2; GTPase) [Translation, ribosomal structure and biogenesis].
	3e-22	COG5256, TEF1, Translation elongation factor EF-1alpha (GTPase) [Translation, ribosomal structure and biogenesis].
	1e-20	COG0050, TufB, GTPases - translation elongation factors [Translation, ribosomal structure and biogenesis].
	1e-18	pfam00679, EFG_C, Elongation factor G C-terminus. This domain includes the carboxyl terminal regions of Elongation factor G, elongation factor 2 and some tetracycline resistance proteins and adopt a ferredoxin-like fold..
	5e-16	COG3276, SelB, Selenocysteine-specific translation elongation factor [Translation, ribosomal structure and biogenesis].
	6e-15	COG2895, CysN, GTPases - Sulfate adenylate transferase subunit 1 [Inorganic ion transport and metabolism].
	8e-13	COG5257, GCD11, Translation initiation factor 2, gamma subunit (eIF-2gamma; GTPase) [Translation, ribosomal structure and biogenesis].
----------------------------------------------------
candidate #245:	b0149
likelihood ratios: Total 1.2e+05; Clust 11.6,6.9,5.8; BLAST ,,; KEGG 2.7,3.3,2.5; ExprEco 2.4,1.5,3.0; ExprSce ,,; FusE2 ,,; FusE5 ,,; FusE10 ,,;
gene name: b0149	 (NP_414691)	gi: 16128142	length: 844aa
description: bifunctional penicilling-binding protein 1b: glycosyl transferase (N-terminal); transpeptidase (C-terminal) [Escherichia coli K12].
coverage: Bacteria[0.0] Eukaryota[4e-06]
conserved domains: (Evalue, description)
	1e-160	COG0744, MrcB, Membrane carboxypeptidase (penicillin-binding protein) [Cell envelope biogenesis, outer membrane].
	3e-65	COG4953, PbpC, Membrane carboxypeptidase/penicillin-binding protein PbpC [Cell envelope biogenesis, outer membrane].
	7e-64	COG5009, MrcA, Membrane carboxypeptidase/penicillin-binding protein [Cell envelope biogenesis, outer membrane].
	2e-58	pfam00912, Transgly, Transglycosylase. The penicillin-binding proteins are bifunctional proteins consisting of transglycosylase and transpeptidase in the N- and C-terminus respectively. The transglycosylase domain catalyses the polymerisation of murein glycan chains..
	2e-19	pfam00905, Transpeptidase, Penicillin binding protein transpeptidase domain. The active site serine is conserved in all members of this family..
	4e-19	COG0768, FtsI, Cell division protein FtsI/penicillin-binding protein 2 [Cell envelope biogenesis, outer membrane].
----------------------------------------------------
candidate #246:	b1539
likelihood ratios: Total 1.2e+05; Clust 7.3,129.7,3.7; BLAST ,,; KEGG 3.2,2.3,2.3; ExprEco 1.3,1.4,1.1; ExprSce ,,; FusE2 ,,; FusE5 ,,; FusE10 ,,;
gene name: b1539	 (NP_416057)	gi: 16129498	length: 248aa
description: putative oxidoreductase [Escherichia coli K12].
coverage: Archaea[1e-29] Bacteria[1e-141] Eukaryota[9e-51]
conserved domains: (Evalue, description)
	1e-91	COG4221, COG4221, Short-chain alcohol dehydrogenase of unknown specificity [General function prediction only].
	9e-47	pfam00106, adh_short, short chain dehydrogenase. This family contains a wide variety of dehydrogenases..
	8e-46	COG0300, DltE, Short-chain dehydrogenases of various substrate specificities [General function prediction only].
	2e-31	COG1028, FabG, Dehydrogenases with different specificities (related to short-chain alcohol dehydrogenases) [Secondary metabolites biosynthesis, transport, and catabolism / General function prediction only].
	5e-28	COG3967, DltE, Short-chain dehydrogenase involved in D-alanine esterification of lipoteichoic acid and wall teichoic acid (D-alanine transfer protein) [Cell envelope biogenesis, outer membrane].
----------------------------------------------------
candidate #247:	b0760
likelihood ratios: Total 1.2e+05; Clust 43.0,2.6,2.2; BLAST ,,; KEGG 4.0,42.2,1.5; ExprEco 1.4,1.3,1.0; ExprSce ,,; FusE2 ,,; FusE5 ,,; FusE10 ,,;
gene name: b0760	 (NP_415281)	gi: 16128728	length: 490aa
description: ATP-binding component of molybdate transport system [Escherichia coli K12].
coverage: Archaea[1e-21] Bacteria[0.0] Eukaryota[2e-46]
conserved domains: (Evalue, description)
	6e-94	COG1119, ModF, ABC-type molybdenum transport system, ATPase component/photorepair protein PhrA [Inorganic ion transport and metabolism].
	4e-38	COG0488, Uup, ATPase components of ABC transporters with duplicated ATPase domains [General function prediction only].
	2e-35	COG1121, ZnuC, ABC-type Mn/Zn transport systems, ATPase component [Inorganic ion transport and metabolism].
	1e-33	COG1123, COG1123, ATPase components of various ABC-type transport systems, contain duplicated ATPase [General function prediction only].
	5e-30	COG1120, FepC, ABC-type cobalamin/Fe3+-siderophores transport systems, ATPase components [Inorganic ion transport and metabolism / Coenzyme metabolism].
	7e-30	COG1129, MglA, ABC-type sugar transport system, ATPase component [Carbohydrate transport and metabolism].
	8e-30	COG1131, CcmA, ABC-type multidrug transport system, ATPase component [Defense mechanisms].
	2e-29	pfam00005, ABC_tran, ABC transporter. ABC transporters for a large family of proteins responsible for translocation of a variety of compounds across biological membranes. ABC transporters are the largest family of proteins in many completely sequenced bacteria. ABC transporters are composed of two copies of this domain and two copies of a transmembrane domain pfam00664. These four domains may belong to a single polypeptide, or belong in different polypeptide chains..
	3e-26	cd00267, ABC_ATPase, ABC (ATP-binding cassette) transporter nucleotide-binding domain; ABC transporters are a large family of proteins involved in the transport of a wide variety of different compounds, like sugars, ions, peptides and more complex organic molecules. The nucleotide binding domain shows the highest similarity between all members of the family. ABC transporters are a subset of nucleotide hydrolases that contain a signature motif, Q-loop, and H-loop/switch region in addition to the Walker A motif/P-loop andWalker B motif commonly found in a number of ATP- and GTP-binding and hydrolyzing proteins..
	5e-25	COG3845, COG3845, ABC-type uncharacterized transport systems, ATPase components [General function prediction only].
	3e-23	COG4172, COG4172, ABC-type uncharacterized transport system, duplicated ATPase component [General function prediction only].
	9e-23	COG1136, SalX, ABC-type antimicrobial peptide transport system, ATPase component [Defense mechanisms].
	1e-22	COG1122, CbiO, ABC-type cobalt transport system, ATPase component [Inorganic ion transport and metabolism].
	1e-21	COG1116, TauB, ABC-type nitrate/sulfonate/bicarbonate transport system, ATPase component [Inorganic ion transport and metabolism].
	4e-20	COG4987, CydC, ABC-type transport system involved in cytochrome bd biosynthesis, fused ATPase and permease components [Energy production and conversion / Posttranslational modification, protein turnover, chaperones].
	2e-19	COG4152, COG4152, ABC-type uncharacterized transport system, ATPase component [General function prediction only].
	3e-19	COG3638, COG3638, ABC-type phosphate/phosphonate transport system, ATPase component [Inorganic ion transport and metabolism].
	3e-19	COG0411, LivG, ABC-type branched-chain amino acid transport systems, ATPase component [Amino acid transport and metabolism].
	7e-19	COG1127, Ttg2A, ABC-type transport system involved in resistance to organic solvents, ATPase component [Secondary metabolites biosynthesis, transport, and catabolism].
	1e-18	COG3842, PotA, ABC-type spermidine/putrescine transport systems, ATPase components [Amino acid transport and metabolism].
	2e-18	COG4988, CydD, ABC-type transport system involved in cytochrome bd biosynthesis, ATPase and permease components [Energy production and conversion / Posttranslational modification, protein turnover, chaperones].
	2e-18	COG1124, DppF, ABC-type dipeptide/oligopeptide/nickel transport system, ATPase component [Amino acid transport and metabolism / Inorganic ion transport and metabolism].
	6e-18	COG1126, GlnQ, ABC-type polar amino acid transport system, ATPase component [Amino acid transport and metabolism].
	7e-18	COG2884, FtsE, Predicted ATPase involved in cell division [Cell division and chromosome partitioning].
	5e-17	COG1125, OpuBA, ABC-type proline/glycine betaine transport systems, ATPase components [Amino acid transport and metabolism].
	8e-17	COG3839, MalK, ABC-type sugar transport systems, ATPase components [Carbohydrate transport and metabolism].
	2e-16	COG2274, SunT, ABC-type bacteriocin/lantibiotic exporters, contain an N-terminal double-glycine peptidase domain [Defense mechanisms].
	2e-16	COG1137, YhbG, ABC-type (unclassified) transport system, ATPase component [General function prediction only].
	2e-16	COG1132, MdlB, ABC-type multidrug transport system, ATPase and permease components [Defense mechanisms].
	3e-16	COG1118, CysA, ABC-type sulfate/molybdate transport systems, ATPase component [Inorganic ion transport and metabolism].
	2e-15	COG4586, COG4586, ABC-type uncharacterized transport system, ATPase component [General function prediction only].
	2e-15	COG4181, COG4181, Predicted ABC-type transport system involved in lysophospholipase L1 biosynthesis, ATPase component [Secondary metabolites biosynthesis, transport, and catabolism].
	7e-15	COG4608, AppF, ABC-type oligopeptide transport system, ATPase component [Amino acid transport and metabolism].
	8e-15	COG0410, LivF, ABC-type branched-chain amino acid transport systems, ATPase component [Amino acid transport and metabolism].
	2e-14	COG3840, ThiQ, ABC-type thiamine transport system, ATPase component [Coenzyme metabolism].
	2e-14	COG0444, DppD, ABC-type dipeptide/oligopeptide/nickel transport system, ATPase component [Amino acid transport and metabolism / Inorganic ion transport and metabolism].
	3e-14	COG4133, CcmA, ABC-type transport system involved in cytochrome c biogenesis, ATPase component [Posttranslational modification, protein turnover, chaperones].
	3e-14	COG1245, COG1245, Predicted ATPase, RNase L inhibitor (RLI) homolog [General function prediction only].
	4e-14	COG4618, ArpD, ABC-type protease/lipase transport system, ATPase and permease components [General function prediction only].
	6e-14	COG0396, SufC, ABC-type transport system involved in Fe-S cluster assembly, ATPase component [Posttranslational modification, protein turnover, chaperones].
	7e-14	COG1135, AbcC, ABC-type metal ion transport system, ATPase component [Inorganic ion transport and metabolism].
	3e-13	COG4555, NatA, ABC-type Na+ transport system, ATPase component [Energy production and conversion / Inorganic ion transport and metabolism].
	6e-13	COG4559, COG4559, ABC-type hemin transport system, ATPase component [Inorganic ion transport and metabolism].
	1e-12	COG4619, COG4619, ABC-type uncharacterized transport system, ATPase component [General function prediction only].
	3e-11	COG4604, CeuD, ABC-type enterochelin transport system, ATPase component [Inorganic ion transport and metabolism].
	3e-11	COG1101, PhnK, ABC-type uncharacterized transport system, ATPase component [General function prediction only].
	5e-11	COG4136, COG4136, ABC-type uncharacterized transport system, ATPase component [General function prediction only].
	5e-11	COG4175, ProV, ABC-type proline/glycine betaine transport system, ATPase component [Amino acid transport and metabolism].
	8e-11	COG1134, TagH, ABC-type polysaccharide/polyol phosphate transport system, ATPase component [Carbohydrate transport and metabolism / Cell envelope biogenesis, outer membrane].
	9e-11	COG4598, HisP, ABC-type histidine transport system, ATPase component [Amino acid transport and metabolism].
----------------------------------------------------
candidate #248:	b0448
likelihood ratios: Total 1.1e+05; Clust 3.7,3.1,2.2; BLAST ,,; KEGG 3.9,2.3,2.1; ExprEco 5.2,15.7,3.0; ExprSce ,,; FusE2 ,,; FusE5 ,,; FusE10 ,,;
gene name: b0448	 (NP_414982)	gi: 16128433	length: 590aa
description: ATP-binding component of a transport system [Escherichia coli K12].
coverage: Archaea[3e-74] Bacteria[0.0] Eukaryota[7e-74]
conserved domains: (Evalue, description)
	1e-131	COG1132, MdlB, ABC-type multidrug transport system, ATPase and permease components [Defense mechanisms].
	1e-98	COG2274, SunT, ABC-type bacteriocin/lantibiotic exporters, contain an N-terminal double-glycine peptidase domain [Defense mechanisms].
	8e-74	COG4988, CydD, ABC-type transport system involved in cytochrome bd biosynthesis, ATPase and permease components [Energy production and conversion / Posttranslational modification, protein turnover, chaperones].
	9e-69	COG4987, CydC, ABC-type transport system involved in cytochrome bd biosynthesis, fused ATPase and permease components [Energy production and conversion / Posttranslational modification, protein turnover, chaperones].
	1e-57	COG5265, ATM1, ABC-type transport system involved in Fe-S cluster assembly, permease and ATPase components [Posttranslational modification, protein turnover, chaperones].
	4e-54	cd00267, ABC_ATPase, ABC (ATP-binding cassette) transporter nucleotide-binding domain; ABC transporters are a large family of proteins involved in the transport of a wide variety of different compounds, like sugars, ions, peptides and more complex organic molecules. The nucleotide binding domain shows the highest similarity between all members of the family. ABC transporters are a subset of nucleotide hydrolases that contain a signature motif, Q-loop, and H-loop/switch region in addition to the Walker A motif/P-loop andWalker B motif commonly found in a number of ATP- and GTP-binding and hydrolyzing proteins..
	3e-49	COG4618, ArpD, ABC-type protease/lipase transport system, ATPase and permease components [General function prediction only].
	8e-39	pfam00664, ABC_membrane, ABC transporter transmembrane region. This family represents a unit of six transmembrane helices. Many members of the ABC transporter family (pfam00005) have two such regions..
	4e-31	pfam00005, ABC_tran, ABC transporter. ABC transporters for a large family of proteins responsible for translocation of a variety of compounds across biological membranes. ABC transporters are the largest family of proteins in many completely sequenced bacteria. ABC transporters are composed of two copies of this domain and two copies of a transmembrane domain pfam00664. These four domains may belong to a single polypeptide, or belong in different polypeptide chains..
	2e-28	COG1135, AbcC, ABC-type metal ion transport system, ATPase component [Inorganic ion transport and metabolism].
	3e-28	COG1136, SalX, ABC-type antimicrobial peptide transport system, ATPase component [Defense mechanisms].
	3e-28	COG1131, CcmA, ABC-type multidrug transport system, ATPase component [Defense mechanisms].
	5e-28	COG1120, FepC, ABC-type cobalamin/Fe3+-siderophores transport systems, ATPase components [Inorganic ion transport and metabolism / Coenzyme metabolism].
	8e-28	COG1122, CbiO, ABC-type cobalt transport system, ATPase component [Inorganic ion transport and metabolism].
	4e-27	COG3638, COG3638, ABC-type phosphate/phosphonate transport system, ATPase component [Inorganic ion transport and metabolism].
	1e-26	COG1123, COG1123, ATPase components of various ABC-type transport systems, contain duplicated ATPase [General function prediction only].
	1e-26	COG3842, PotA, ABC-type spermidine/putrescine transport systems, ATPase components [Amino acid transport and metabolism].
	3e-26	COG3839, MalK, ABC-type sugar transport systems, ATPase components [Carbohydrate transport and metabolism].
	4e-26	COG1125, OpuBA, ABC-type proline/glycine betaine transport systems, ATPase components [Amino acid transport and metabolism].
	4e-26	COG1121, ZnuC, ABC-type Mn/Zn transport systems, ATPase component [Inorganic ion transport and metabolism].
	7e-26	COG1124, DppF, ABC-type dipeptide/oligopeptide/nickel transport system, ATPase component [Amino acid transport and metabolism / Inorganic ion transport and metabolism].
	1e-25	COG4608, AppF, ABC-type oligopeptide transport system, ATPase component [Amino acid transport and metabolism].
	2e-25	COG1126, GlnQ, ABC-type polar amino acid transport system, ATPase component [Amino acid transport and metabolism].
	5e-23	COG2884, FtsE, Predicted ATPase involved in cell division [Cell division and chromosome partitioning].
	6e-23	COG1116, TauB, ABC-type nitrate/sulfonate/bicarbonate transport system, ATPase component [Inorganic ion transport and metabolism].
	1e-22	COG0444, DppD, ABC-type dipeptide/oligopeptide/nickel transport system, ATPase component [Amino acid transport and metabolism / Inorganic ion transport and metabolism].
	1e-22	COG4172, COG4172, ABC-type uncharacterized transport system, duplicated ATPase component [General function prediction only].
	4e-22	COG4615, PvdE, ABC-type siderophore export system, fused ATPase and permease components [Secondary metabolites biosynthesis, transport, and catabolism / Inorganic ion transport and metabolism].
	5e-22	COG1118, CysA, ABC-type sulfate/molybdate transport systems, ATPase component [Inorganic ion transport and metabolism].
	6e-22	COG1129, MglA, ABC-type sugar transport system, ATPase component [Carbohydrate transport and metabolism].
	1e-21	COG4619, COG4619, ABC-type uncharacterized transport system, ATPase component [General function prediction only].
	7e-21	COG1127, Ttg2A, ABC-type transport system involved in resistance to organic solvents, ATPase component [Secondary metabolites biosynthesis, transport, and catabolism].
	9e-21	COG0411, LivG, ABC-type branched-chain amino acid transport systems, ATPase component [Amino acid transport and metabolism].
	1e-20	COG1117, PstB, ABC-type phosphate transport system, ATPase component [Inorganic ion transport and metabolism].
	7e-20	COG3840, ThiQ, ABC-type thiamine transport system, ATPase component [Coenzyme metabolism].
	9e-20	COG4175, ProV, ABC-type proline/glycine betaine transport system, ATPase component [Amino acid transport and metabolism].
	1e-19	COG3845, COG3845, ABC-type uncharacterized transport systems, ATPase components [General function prediction only].
	4e-19	COG4555, NatA, ABC-type Na+ transport system, ATPase component [Energy production and conversion / Inorganic ion transport and metabolism].
	5e-19	COG4559, COG4559, ABC-type hemin transport system, ATPase component [Inorganic ion transport and metabolism].
	1e-18	COG4525, TauB, ABC-type taurine transport system, ATPase component [Inorganic ion transport and metabolism].
	6e-18	COG0410, LivF, ABC-type branched-chain amino acid transport systems, ATPase component [Amino acid transport and metabolism].
	3e-17	COG4167, SapF, ABC-type antimicrobial peptide transport system, ATPase component [Defense mechanisms].
	2e-16	COG1137, YhbG, ABC-type (unclassified) transport system, ATPase component [General function prediction only].
	2e-16	COG4598, HisP, ABC-type histidine transport system, ATPase component [Amino acid transport and metabolism].
	6e-16	COG4181, COG4181, Predicted ABC-type transport system involved in lysophospholipase L1 biosynthesis, ATPase component [Secondary metabolites biosynthesis, transport, and catabolism].
	1e-15	COG4604, CeuD, ABC-type enterochelin transport system, ATPase component [Inorganic ion transport and metabolism].
	1e-15	COG1101, PhnK, ABC-type uncharacterized transport system, ATPase component [General function prediction only].
	4e-15	COG0488, Uup, ATPase components of ABC transporters with duplicated ATPase domains [General function prediction only].
	5e-15	COG0396, SufC, ABC-type transport system involved in Fe-S cluster assembly, ATPase component [Posttranslational modification, protein turnover, chaperones].
	5e-15	COG4178, COG4178, ABC-type uncharacterized transport system, permease and ATPase components [General function prediction only].
	6e-15	COG1134, TagH, ABC-type polysaccharide/polyol phosphate transport system, ATPase component [Carbohydrate transport and metabolism / Cell envelope biogenesis, outer membrane].
	7e-15	COG4161, ArtP, ABC-type arginine transport system, ATPase component [Amino acid transport and metabolism].
	2e-14	COG4148, ModC, ABC-type molybdate transport system, ATPase component [Inorganic ion transport and metabolism].
	2e-14	COG1119, ModF, ABC-type molybdenum transport system, ATPase component/photorepair protein PhrA [Inorganic ion transport and metabolism].
	3e-14	COG4136, COG4136, ABC-type uncharacterized transport system, ATPase component [General function prediction only].
	1e-13	COG4586, COG4586, ABC-type uncharacterized transport system, ATPase component [General function prediction only].
	2e-12	COG4133, CcmA, ABC-type transport system involved in cytochrome c biogenesis, ATPase component [Posttranslational modification, protein turnover, chaperones].
	7e-12	COG4107, PhnK, ABC-type phosphonate transport system, ATPase component [Inorganic ion transport and metabolism].
	2e-11	COG4152, COG4152, ABC-type uncharacterized transport system, ATPase component [General function prediction only].
	5e-11	COG4674, COG4674, Uncharacterized ABC-type transport system, ATPase component [General function prediction only].
	1e-10	COG4170, SapD, ABC-type antimicrobial peptide transport system, ATPase component [Defense mechanisms].
----------------------------------------------------
candidate #249:	b1863
likelihood ratios: Total 1.1e+05; Clust 8.3,42.3,3.7; BLAST ,,; KEGG 2.6,2.3,2.2; ExprEco 2.8,1.5,1.6; ExprSce ,,; FusE2 ,,; FusE5 ,,; FusE10 ,,;
gene name: b1863	 (NP_416377)	gi: 16129816	length: 173aa
description: Holliday junction nuclease [Escherichia coli K12].
coverage: Bacteria[7e-91]
conserved domains: (Evalue, description)
	2e-59	COG0817, RuvC, Holliday junction resolvasome, endonuclease subunit [DNA replication, recombination, and repair].
	2e-58	cd00529, RuvC_resolvase, Holliday junction resolvases (HJRs) are endonucleases that specifically resolve Holliday junction DNA intermediates during homologous recombination. HJR's occur in archaea, bacteria, and in the mitochondria of certain fungi, however this CD includes only the bacterial and mitochondrial HJR's. These are referred to as the RuvC family of Holliday junction resolvases, RuvC being the E.coli HJR. RuvC and its orthologs are homodimers and are structurely similar to RNase H and Hsp70..
	3e-53	pfam02075, RuvC, Crossover junction endodeoxyribonuclease RuvC..
----------------------------------------------------
candidate #250:	b2609
likelihood ratios: Total 1.1e+05; Clust 13.7,5.8,8.1; BLAST ,,; KEGG 1.2,1.2,1.2; ExprEco 3.4,6.3,4.6; ExprSce ,,; FusE2 ,,; FusE5 ,,; FusE10 ,,;
gene name: b2609	 (NP_417100)	gi: 16130530	length: 82aa
description: 30S ribosomal subunit protein S16 [Escherichia coli K12].
coverage: Bacteria[8e-40] Eukaryota[7e-28]
conserved domains: (Evalue, description)
	2e-17	pfam00886, Ribosomal_S16, Ribosomal protein S16..
----------------------------------------------------
candidate #251:	b0422
likelihood ratios: Total 1.1e+05; Clust 19.2,6.8,5.4; BLAST ,,; KEGG 2.4,1.8,1.6; ExprEco 5.4,2.5,1.8; ExprSce ,,; FusE2 ,,; FusE5 ,,; FusE10 ,,;
gene name: b0422	 (NP_414956)	gi: 16128407	length: 80aa
description: exonuclease VII, small subunit [Escherichia coli K12].
coverage: Archaea[8e-06] Bacteria[1e-37]
conserved domains: (Evalue, description)
	3e-13	pfam02609, Exonuc_VII_S, Exonuclease VII small subunit. This family consist of exonuclease VII, small subunit EC:3.1.11.6 This enzyme catalyses exonucleolytic cleavage in either 5'->3' or 3'->5' direction to yield 5'-phosphomononucleotides. This exonuclease VII enzyme is composed of one large subunit and 4 small ones..
	3e-12	COG1722, XseB, Exonuclease VII small subunit [DNA replication, recombination, and repair].
----------------------------------------------------
candidate #252:	b4373
likelihood ratios: Total 1.1e+05; Clust 9.1,8.2,31.5; BLAST ,,; KEGG 1.4,1.4,2.3; ExprEco 2.6,1.4,2.8; ExprSce ,,; FusE2 ,,; FusE5 ,,; FusE10 ,,;
gene name: b4373	 (NP_418790)	gi: 16132191	length: 148aa
description: acyltransferase for 30S ribosomal subunit protein S18; acetylation of N-terminal alanine [Escherichia coli K12].
coverage: Archaea[9e-12] Bacteria[4e-79] Eukaryota[6e-08]
conserved domains: (Evalue, description)
	1e-20	COG0456, RimI, Acetyltransferases [General function prediction only].
	7e-15	pfam00583, Acetyltransf_1, Acetyltransferase (GNAT) family. This family contains proteins with N-acetyltransferase functions..
----------------------------------------------------
candidate #253:	b0929
likelihood ratios: Total 1.1e+05; Clust 2.9,1.6,1.3; BLAST ,,; KEGG 4.0,18.4,2.3; ExprEco 8.0,4.5,2.8; ExprSce ,,; FusE2 ,,; FusE5 ,,; FusE10 ,,;
gene name: b0929	 (NP_415449)	gi: 16128896	length: 362aa
description: outer membrane pore protein 1a (Ia;b;F) [Escherichia coli K12].
coverage: Bacteria[0.0]
conserved domains: (Evalue, description)
	1e-101	pfam00267, Porin_1, Gram-negative porin..
	1e-73	COG3203, OmpC, Outer membrane protein (porin) [Cell envelope biogenesis, outer membrane].
	1e-37	cd01345, OM_channels, Porin superfamily. These outer membrane channels share a beta-barrel structure that differ in strand and shear number. Classical (gram-negative ) porins are non-specific channels for small hydrophillic molecules and form 16 beta-stranded barrels (16,20), which associate as trimers. Maltoporin-like channels have specificities for various sugars and form 18 beta-stranded barrels (18,22), which associate as trimers. Ligand-gated protein channels cooperate with a TonB associated inner membrane complex to actively transport ligands via the proton motive force and they form monomeric, (22,24) barrels. The 150-200 N-terminal residues form a plug that blocks the channel from the periplasmic end..
	5e-33	cd00342, gram_neg_porins, Porins form aqueous channels for the diffusion of small hydrophillic molecules across the outer membrane. Individual 16-strand anti-parallel beta-barrels form a central pore, and trimerizes thru mainly hydrophobic interactions at the interface. Trimers are stabilized by hytrophillic clamping of Loop L2. Loop 3 bends into the pore, creating an elliptical constriction of about 7 x 11A, large enough to allow passage of a glucose molecule without steric hindrance. Removal of the C-terminal residue (usuallly F) destabilizes the trimer and removal of the 16th beta-sheet abolishes trimerization. Unlike typical membrane proteins, porins lack long hydrophobic stretches. Short turns are found at the smooth, periplasmic end, longer irregular loops are found at the rough, extracellular end. C-terminal residue forms salt bridge with N-terminus..
----------------------------------------------------
candidate #254:	b1129
likelihood ratios: Total 1.1e+05; Clust 4.9,3.5,2.4; BLAST ,,; KEGG 2.1,3.1,1.7; ExprEco 12.7,8.9,2.0; ExprSce ,,; FusE2 ,,; FusE5 ,,; FusE10 ,,;
gene name: b1129	 (NP_415647)	gi: 16129092	length: 486aa
description: sensor protein PhoQ [Escherichia coli K12].
coverage: Archaea[2e-11] Bacteria[0.0] Eukaryota[8e-25]
conserved domains: (Evalue, description)
	2e-33	COG0642, BaeS, Signal transduction histidine kinase [Signal transduction mechanisms].
	1e-20	COG2205, KdpD, Osmosensitive K+ channel histidine kinase [Signal transduction mechanisms].
	4e-18	smart00387, HATPase_c, Histidine kinase-like ATPases; Histidine kinase-, DNA gyrase B-, phytochrome-like ATPases. .
	8e-17	COG5002, VicK, Signal transduction histidine kinase [Signal transduction mechanisms].
	5e-16	pfam02518, HATPase_c, Histidine kinase-, DNA gyrase B-, and HSP90-like ATPase. This family represents the structurally related ATPase domains of histidine kinase, DNA gyrase B and HSP90..
	8e-16	cd00075, HATPase_c, Histidine kinase-like ATPases; This family includes several ATP-binding proteins for example: histidine kinase, DNA gyrase B, topoisomerases, heat shock protein HSP90, phytochrome-like ATPases and DNA mismatch repair proteins.
	1e-11	COG3290, CitA, Signal transduction histidine kinase regulating citrate/malate metabolism [Signal transduction mechanisms].
	2e-11	COG4251, COG4251, Bacteriophytochrome (light-regulated signal transduction histidine kinase) [Signal transduction mechanisms].
	1e-10	COG4191, COG4191, Signal transduction histidine kinase regulating C4-dicarboxylate transport system [Signal transduction mechanisms].
----------------------------------------------------
candidate #255:	b0808
likelihood ratios: Total 1.1e+05; Clust 2.7,2.4,1.6; BLAST ,,; KEGG 7.1,24.4,18.0; ExprEco 1.7,1.3,1.4; ExprSce ,,; FusE2 ,,; FusE5 ,,; FusE10 ,,;
gene name: b0808	 (NP_415329)	gi: 49176049	length: 786aa
description: putative transport protein [Escherichia coli K12].
coverage: Archaea[2e-10] Bacteria[0.0]
conserved domains: (Evalue, description)
	2e-39	pfam00924, MS_channel, Mechanosensitive ion channel. Two members of this protein family in M. jannaschii have been functionally characterised. Both proteins form mechanosensitive (MS) ion channels upon reconstitution into liposomes and functional examination by the patch-clamp technique. Therefore this family are likely to also be MS channel proteins..
	5e-30	COG0668, MscS, Small-conductance mechanosensitive channel [Cell envelope biogenesis, outer membrane].
	2e-17	COG3264, COG3264, Small-conductance mechanosensitive channel [Cell envelope biogenesis, outer membrane].
----------------------------------------------------
candidate #256:	b0098
likelihood ratios: Total 1.1e+05; Clust 16.9,6.2,5.6; BLAST ,,; KEGG 4.6,2.1,2.3; ExprEco 2.1,2.2,1.8; ExprSce ,,; FusE2 ,,; FusE5 ,,; FusE10 ,,;
gene name: b0098	 (NP_414640)	gi: 16128091	length: 901aa
description: preprotein translocase, ATPase secretion component (General Secretory Pathway) [Escherichia coli K12].
coverage: Bacteria[0.0] Eukaryota[1e-180]
conserved domains: (Evalue, description)
	0.0	COG0653, SecA, Preprotein translocase subunit SecA (ATPase, RNA helicase) [Intracellular trafficking and secretion].
	0.0	pfam01043, SecA_protein, SecA protein, amino terminal region. SecA protein binds to the plasma membrane where it interacts with proOmpA to support translocation of proOmpA through the membrane. SecA protein achieves this translocation, in association with SecY protein, in an ATP dependent manner. SecA possesses the ATPase activity. The carboxyl terminus has similarity with the helicase carboxyl terminus. See pfam00281..
----------------------------------------------------
candidate #257:	b0676
likelihood ratios: Total 1.0e+05; Clust 6.5,7.2,3.2; BLAST ,,; KEGG 9.5,7.5,5.4; ExprEco 1.2,1.3,1.2; ExprSce ,,; FusE2 ,,; FusE5 ,,; FusE10 ,,;
gene name: b0676	 (NP_415202)	gi: 16128652	length: 406aa
description: transcriptional repressor of genes for catabolic enzymes (NagC/XylR (ROK) family) [Escherichia coli K12].
coverage: Archaea[2e-25] Bacteria[0.0] Eukaryota[9e-16]
conserved domains: (Evalue, description)
	3e-55	pfam00480, ROK, ROK family..
	1e-53	COG1940, NagC, Transcriptional regulator/sugar kinase [Transcription / Carbohydrate transport and metabolism].
----------------------------------------------------
candidate #258:	b2785
likelihood ratios: Total 1.0e+05; Clust 29.7,12.8,16.9; BLAST ,,; KEGG 2.1,1.9,1.3; ExprEco 1.5,1.5,1.4; ExprSce ,,; FusE2 ,,; FusE5 ,,; FusE10 ,,;
gene name: b2785	 (NP_417265)	gi: 16130692	length: 433aa
description: 23S rRNA (uracil-5-)-methyltransferase [Escherichia coli K12].
coverage: Archaea[2e-35] Bacteria[0.0] Eukaryota[1e-25]
conserved domains: (Evalue, description)
	1e-121	COG2265, TrmA, SAM-dependent methyltransferases related to tRNA (uracil-5-)-methyltransferase [Translation, ribosomal structure and biogenesis].
	3e-28	pfam05958, tRNA_U5-meth_tr, tRNA (Uracil-5-)-methyltransferase. This family consists of (Uracil-5-)-methyltransferases EC:2.1.1.35 from bacteria, archaea and eukaryotes. A 5-methyluridine (m(5)U) residue at position 54 is a conserved feature of bacterial and eukaryotic tRNAs. The methylation of U54 is catalysed by the tRNA(m5U54)methyltransferase, which in Saccharomyces cerevisiae is encoded by the nonessential TRM2 gene. It is thought that tRNA modification enzymes might have a role in tRNA maturation not necessarily linked to their known catalytic activity..
----------------------------------------------------
candidate #259:	b1468
likelihood ratios: Total 1.0e+05; Clust 1.3,1.3,1.1; BLAST ,,; KEGG 3.7,4.8,13.8; ExprEco 7.7,12.4,2.4; ExprSce ,,; FusE2 ,,; FusE5 ,,; FusE10 ,,;
gene name: b1468	 (NP_415985)	gi: 16129427	length: 1246aa
description: cryptic nitrate reductase 2 alpha subunit [Escherichia coli K12].
coverage: Archaea[0.0] Bacteria[0.0]
conserved domains: (Evalue, description)
	0.0	COG5013, NarG, Nitrate reductase alpha subunit [Energy production and conversion].
	5e-27	pfam00384, Molybdopterin, Molybdopterin oxidoreductase..
	5e-26	COG0243, BisC, Anaerobic dehydrogenases, typically selenocysteine-containing [Energy production and conversion].
	4e-20	pfam01568, Molydop_binding, Molydopterin dinucleotide binding domain. This domain is found in various molybdopterin - containing oxidoreductases and tungsten formylmethanofuran dehydrogenase subunit d (FwdD) and molybdenum formylmethanofuran dehydrogenase subunit (FmdD); where the domain constitutes almost the entire subunit. The formylmethanofuran dehydrogenase catalyses the first step in methane formation from CO2 in methanogenic archaea and has a molybdopterin dinucleotide cofactor. This domain corresponds to the C-terminal domain IV in dimethyl sulfoxide (DMSO)reductase which interacts with the 2-amino pyrimidone ring of both molybdopterin guanine dinucleotide molecules..
----------------------------------------------------
candidate #260:	b2075
likelihood ratios: Total 1.0e+05; Clust 3.6,2.8,2.4; BLAST ,,; KEGG 3.7,9.3,13.1; ExprEco 1.8,3.5,1.5; ExprSce ,,; FusE2 ,,; FusE5 ,,; FusE10 ,,;
gene name: b2075	 (NP_416579)	gi: 16130015	length: 1040aa
description: multidrug transport protein (RND family) [Escherichia coli K12].
coverage: Archaea[4e-07] Bacteria[0.0]
conserved domains: (Evalue, description)
	0.0	COG0841, AcrB, Cation/multidrug efflux pump [Defense mechanisms].
	0.0	pfam00873, ACR_tran, AcrB/AcrD/AcrF family. Members of this family are integral membrane proteins. Some are involved in drug resistance. AcrB cooperates with a membrane fusion protein, AcrA, and an outer membrane channel TolC. The structure shows the AcrB forms a homotrimer. .
	8e-14	COG1033, COG1033, Predicted exporters of the RND superfamily [General function prediction only].
----------------------------------------------------
candidate #261:	b0807
likelihood ratios: Total 1.0e+05; Clust 2.7,2.0,1.7; BLAST ,,; KEGG 3.0,8.4,62.6; ExprEco 2.6,1.8,1.5; ExprSce ,,; FusE2 ,,; FusE5 ,,; FusE10 ,,;
gene name: b0807	 (NP_415328)	gi: 16128775	length: 335aa
description: putative methyltransferase [Escherichia coli K12].
coverage: Bacteria[0.0] Eukaryota[4e-44]
conserved domains: (Evalue, description)
	1e-138	pfam05971, DUF890, Protein of unknown function (DUF890). This family consists of several conserved hypothetical proteins from both eukaryotes and prokaryotes. The function of this family is unknown..
	1e-137	COG3129, COG3129, Predicted SAM-dependent methyltransferase [General function prediction only].
----------------------------------------------------
candidate #262:	b1725
likelihood ratios: Total 1.0e+05; Clust 2.9,65.4,2.7; BLAST ,,; KEGG 4.5,7.5,3.0; ExprEco 1.4,1.3,1.1; ExprSce ,,; FusE2 ,,; FusE5 ,,; FusE10 ,,;
gene name: b1725	 (NP_416239)	gi: 16129679	length: 286aa
description: conserved protein, protein kinase-like [Escherichia coli K12].
coverage: Archaea[4e-17] Bacteria[1e-170] Eukaryota[8e-28]
conserved domains: (Evalue, description)
	1e-130	COG3001, COG3001, Uncharacterized protein conserved in bacteria [Function unknown].
	1e-129	pfam03881, Fructosamin_kin, Fructosamine kinase. This family includes eukaryotic fructosamine-3-kinase enzymes. The family also includes bacterial members that have not been characterised but probably have a similar or identical function..
----------------------------------------------------
candidate #263:	b1642
likelihood ratios: Total 1.0e+05; Clust 6.8,5.5,2.4; BLAST ,,; KEGG 3.1,2.9,2.6; ExprEco 2.1,7.6,3.0; ExprSce ,,; FusE2 ,,; FusE5 ,,; FusE10 ,,;
gene name: b1642	 (NP_416159)	gi: 16129600	length: 146aa
description: transcriptional activator for hemolysin (MarR family) [Escherichia coli K12].
coverage: Archaea[3e-06] Bacteria[5e-76]
conserved domains: (Evalue, description)
	1e-16	pfam01047, MarR, MarR family. The Mar proteins are involved in the multiple antibiotic resistance, a non-specific resistance system. The expression of the mar operon is controlled by a repressor, MarR. A large number of compounds induce transcription of the mar operon. This is thought to be due to the compound binding to MarR, and the resulting complex stops MarR binding to the DNA. With the MarR repression lost, transcription of the operon proceeds. The structure of MarR is known and shows MarR as a dimer with each subunit containing a winged-helix DNA binding motif..
	3e-16	smart00347, HTH_MARR, helix_turn_helix multiple antibiotic resistance protein; .
----------------------------------------------------
candidate #264:	b1941
likelihood ratios: Total 1.0e+05; Clust 4.3,8.6,4.1; BLAST ,,; KEGG 5.1,6.2,8.6; ExprEco 1.4,1.5,1.1; ExprSce ,,; FusE2 ,,; FusE5 ,,; FusE10 ,,;
gene name: b1941	 (NP_416451)	gi: 16129888	length: 457aa
description: flagellum-specific ATP synthase [Escherichia coli K12].
coverage: Archaea[4e-32] Bacteria[0.0] Eukaryota[1e-138]
conserved domains: (Evalue, description)
	1e-179	COG1157, FliI, Flagellar biosynthesis/type III secretory pathway ATPase [Cell motility and secretion / Intracellular trafficking and secretion].
	1e-139	cd01136, ATPase_flagellum-secretory_path_III, Flagellum-specific ATPase/type III secretory pathway virulence-related protein. This group of ATPases are responsible for the export of flagellum and virulence-related proteins. The bacterial flagellar motor is similar to the F0F1-ATPase, in that they both are proton driven rotary molecular devices. However, the main function of the bacterial flagellar motor is to rotate the flagellar filament for cell motility. Intracellular pathogens such as Salmonella and Chlamydia also have proteins which are similar to the flagellar-specific ATPase, but function in the secretion of virulence-related proteins via the type III secretory pathway..
	6e-67	pfam00006, ATP-synt_ab, ATP synthase alpha/beta family, nucleotide-binding domain. This family includes the ATP synthase alpha and beta subunits the ATP synthase associated with flagella..
	5e-40	COG0055, AtpD, F0F1-type ATP synthase, beta subunit [Energy production and conversion].
	1e-39	COG0056, AtpA, F0F1-type ATP synthase, alpha subunit [Energy production and conversion].
	3e-39	COG1156, NtpB, Archaeal/vacuolar-type H+-ATPase subunit B [Energy production and conversion].
	3e-38	cd01135, V_A-ATPase_B, V/A-type ATP synthase (non-catalytic) subunit B. These ATPases couple ATP hydrolysis to the build up of a H+ gradient, but V-type ATPases do not catalyze the reverse reaction. The Vacuolar (V-type) ATPase is found in the membranes of vacuoles, the golgi apparatus and in other coated vesicles in eukaryotes. Archaea have a protein which is similar in sequence to V-ATPases, but functions like an F-ATPase (called A-ATPase). A similar protein is also found in a few bacteria. This subfamily consists of the non-catalytic beta subunit..
	4e-37	cd01133, F1-ATPase_beta, F1 ATP synthase beta subunit, nucleotide-binding domain. The F-ATPase is found in bacterial plasma membranes, mitochondrial inner membranes and in chloroplast thylakoid membranes. It has also been found in the archaea Methanosarcina barkeri. It uses a proton gradient to drive ATP synthesis and hydrolyzes ATP to build the proton gradient. The extrinisic membrane domain, F1, is composed of alpha, beta, gamma, delta and epsilon subunits with a stoichiometry of 3:3:1:1:1. The beta subunit of ATP synthase is catalytic..
	9e-35	cd01132, F1_ATPase_alpha, F1 ATP synthase alpha, central domain. The F-ATPase is found in bacterial plasma membranes, mitochondrial inner membranes and in chloroplast thylakoid membranes. It has also been found in the archaea Methanosarcina barkeri. It uses a proton gradient to drive ATP synthesis and hydrolyzes ATP to build the proton gradient. The extrinisic membrane domain, F1, is composed of alpha, beta, gamma, delta and epsilon subunits with a stoichiometry of 3:3:1:1:1. The alpha subunit of the F1 ATP synthase can bind nucleotides, but is non-catalytic..
	1e-28	COG1155, NtpA, Archaeal/vacuolar-type H+-ATPase subunit A [Energy production and conversion].
	6e-27	cd01134, V_A-ATPase_A, V/A-type ATP synthase catalytic subunit A. These ATPases couple ATP hydrolysis to the build up of a H+ gradient, but V-type ATPases do not catalyze the reverse reaction. The Vacuolar (V-type) ATPase is found in the membranes of vacuoles, the golgi apparatus and in other coated vesicles in eukaryotes. Archaea have a protein which is similar in sequence to V-ATPases, but functions like an F-ATPase (called A-ATPase). A similar protein is also found in a few bacteria..
	2e-18	cd01128, rho_factor, Transcription termination factor rho is a bacterial ATP-dependent RNA/DNA helicase. It is a homohexamer. Each monomer consists of an N-terminal domain of the OB fold, which is responsible for binding to cysteine rich nucleotides. This alignment is of the C-terminal ATP binding domain..
	4e-17	COG1158, Rho, Transcription termination factor [Transcription].
	9e-14	cd01120, RecA-like_NTPases, RecA-like NTPases. This family includes the NTP binding domain of F1 and V1 H+ATPases, DnaB and related helicases as well as bacterial RecA and related eukaryotic and archaeal recombinases. This group also includes bacterial conjugation proteins and related DNA transfer proteins involved in type II and type IV secretion..
----------------------------------------------------
candidate #265:	b2520
likelihood ratios: Total 9.9e+04; Clust 3.2,3.2,2.4; BLAST ,,; KEGG 3.1,3.6,2.4; ExprEco 4.2,9.9,3.6; ExprSce ,,; FusE2 ,,; FusE5 ,,; FusE10 ,,;
gene name: b2520	 (NP_417015)	gi: 16130445	length: 1653aa
description: hypothetical protein b2520 [Escherichia coli K12].
coverage: Bacteria[0.0] Eukaryota[4e-07]
conserved domains: (Evalue, description)
	0.0	COG2373, COG2373, Large extracellular alpha-helical protein [General function prediction only].
----------------------------------------------------
candidate #266:	b0176
likelihood ratios: Total 9.8e+04; Clust 5.5,6.6,15.2; BLAST ,,; KEGG 1.3,2.3,1.1; ExprEco 2.4,4.2,5.4; ExprSce ,,; FusE2 ,,; FusE5 ,,; FusE10 ,,;
gene name: b0176	 (NP_414718)	gi: 16128169	length: 450aa
description: membrane-associated protease [Escherichia coli K12].
coverage: Archaea[2e-12] Bacteria[0.0] Eukaryota[1e-68]
conserved domains: (Evalue, description)
	9e-44	COG0750, COG0750, Predicted membrane-associated Zn-dependent proteases 1 [Cell envelope biogenesis, outer membrane].
	1e-21	pfam02163, Peptidase_M50, Peptidase family M50..
	4e-19	cd00989, PDZ_metalloprotease, PDZ domain of bacterial and plant zinc metalloprotases, presumably membrane-associated or integral membrane proteases, which may be involved in signalling and regulatory mechanisms. May be responsible for substrate recognition and/or binding, as most PDZ domains bind C-terminal polypeptides, and binding to internal (non-C-terminal) polypeptides and even to lipids has been demonstrated. In this subfamily of protease-associated PDZ domains a C-terminal beta-strand forms the peptide-binding groove base, a circular permutation with respect to PDZ domains found in Eumetazoan signaling proteins..
----------------------------------------------------
candidate #267:	b4320
likelihood ratios: Total 9.7e+04; Clust 1.0,1.1,1.4; BLAST ,,; KEGG 8.2,10.2,14.1; ExprEco 4.0,2.6,4.9; ExprSce ,,; FusE2 ,,; FusE5 ,,; FusE10 ,,;
gene name: b4320	 (NP_418740)	gi: 16132141	length: 300aa
description: minor fimbrial subunit [Escherichia coli K12].
coverage: Bacteria[1e-171]
----------------------------------------------------
candidate #268:	b3549
likelihood ratios: Total 9.7e+04; Clust 3.9,4.3,4.1; BLAST ,,; KEGG 6.8,4.1,2.9; ExprEco 2.5,2.4,3.0; ExprSce ,,; FusE2 ,,; FusE5 ,,; FusE10 ,,;
gene name: b3549	 (NP_418005)	gi: 16131420	length: 187aa
description: 3-methyl-adenine DNA glycosylase I, constitutive [Escherichia coli K12].
coverage: Archaea[2e-43] Bacteria[1e-109] Eukaryota[5e-46]
conserved domains: (Evalue, description)
	1e-85	pfam03352, Adenine_glyco, Methyladenine glycosylase. The DNA-3-methyladenine glycosylase I is constitutively expressed and is specific for the alkylated 3-methyladenine DNA..
----------------------------------------------------
candidate #269:	b3839
likelihood ratios: Total 9.6e+04; Clust 3.0,8.1,10.7; BLAST ,,; KEGG 1.7,2.0,1.9; ExprEco 2.1,4.1,6.4; ExprSce ,,; FusE2 ,,; FusE5 ,,; FusE10 ,,;
gene name: b3839	 (NP_418282)	gi: 16131687	length: 258aa
description: component of Sec-independent translocase [Escherichia coli K12].
coverage: Archaea[3e-27] Bacteria[1e-142] Eukaryota[6e-31]
conserved domains: (Evalue, description)
	5e-46	pfam00902, TatC, Sec-independent protein translocase protein (TatC). The bacterial Tat system has a remarkable ability to transport folded proteins even enzyme complexes across the cytoplasmic membrane. It is structurally and mechanistically similar to the Delta pH-driven thylakoidal protein import pathway. A functional Tat system or Delta pH-dependent pathway requires three integral membrane proteins: TatA/Tha4, TatB/Hcf106 and TatC/cpTatC. The TatC protein is essential for the function of both pathways. It might be involved in twin-arginine signal peptide recognition, protein translocation and proton translocation. Sequence analysis predicts that TatC contains six transmembrane helices (TMHs), and experimental data confirmed that N- and C-termini of TatC or cpTatC are exposed to the cytoplasmic or stromal face of the membrane. The cytoplasmic N-terminus and the first cytoplasmic loop region of the Escherichia coli TatC protein are essential for protein export. At least two TatC molecules co-exist within each Tat translocon..
----------------------------------------------------
candidate #270:	b4147
likelihood ratios: Total 9.6e+04; Clust 6.3,5.4,5.8; BLAST ,,; KEGG 2.6,2.1,1.7; ExprEco 1.4,23.5,1.7; ExprSce ,,; FusE2 ,,; FusE5 ,,; FusE10 ,,;
gene name: b4147	 (NP_418571)	gi: 16131972	length: 188aa
description: elongation factor P (EF-P) [Escherichia coli K12].
coverage: Bacteria[1e-104] Eukaryota[2e-38]
conserved domains: (Evalue, description)
	2e-75	pfam01132, EFP, Elongation factor P (EF-P)..
	3e-43	COG0231, Efp, Translation elongation factor P (EF-P)/translation initiation factor 5A (eIF-5A) [Translation, ribosomal structure and biogenesis].
----------------------------------------------------
candidate #271:	b3066
likelihood ratios: Total 9.6e+04; Clust 18.6,5.8,7.9; BLAST ,,; KEGG 2.0,2.1,3.0; ExprEco 2.2,1.4,3.0; ExprSce ,,; FusE2 ,,; FusE5 ,,; FusE10 ,,;
gene name: b3066	 (NP_417538)	gi: 16130962	length: 581aa
description: DNA biosynthesis; DNA primase [Escherichia coli K12].
coverage: Bacteria[0.0] Eukaryota[1e-23]
conserved domains: (Evalue, description)
	1e-156	COG0358, DnaG, DNA primase (bacterial type) [DNA replication, recombination, and repair].
	1e-43	pfam01807, zf-CHC2, CHC2 zinc finger. This domain is principally involved in DNA binding in DNA primases..
	4e-26	smart00400, ZnF_CHCC, zinc finger; .
	1e-20	cd00188, TOPRIM, topoisomerase/primase domain, a nucleotidyl transferase/hydrolase domain; found in topoisomerases, DnaG-type primases, OLD family nucleases and RecR proteins.
	2e-13	pfam01751, Toprim, Toprim domain. This is a conserved region from DNA primase. This corresponds to the Toprim domain common to DnaG primases, topoisomerases, OLD family nucleases and RecR proteins. Both DnaG motifs IV and V are present in the alignment, the DxD (V) motif may be involved in Mg2+ binding and mutations to the conserved glutamate (IV) completely abolish DnaG type primase activity. DNA primase EC:2.7.7.6 is a nucleotidyltransferase it synthesises the oligoribonucleotide primers required for DNA replication on the lagging strand of the replication fork; it can also prime the leading stand and has been implicated in cell division. This family also includes the atypical archaeal A subunit from type II DNA topoisomerases. Type II DNA topoisomerases catalyse the relaxation of DNA supercoiling by causing transient double strand breaks..
	3e-13	smart00493, TOPRIM, topoisomerases, DnaG-type primases, OLD family nucleases and RecR proteins .
----------------------------------------------------
candidate #272:	b1874
likelihood ratios: Total 9.4e+04; Clust 2.9,2.9,2.5; BLAST ,,; KEGG 4.0,4.0,3.9; ExprEco 5.5,5.2,2.6; ExprSce ,,; FusE2 ,,; FusE5 ,,; FusE10 ,,;
gene name: b1874	 (YP_025309)	gi: 49176163	length: 146aa
description: copper homeostasis protein [Escherichia coli K12].
coverage: Bacteria[6e-78] Eukaryota[2e-18]
conserved domains: (Evalue, description)
	1e-43	COG3142, CutC, Uncharacterized protein involved in copper resistance [Inorganic ion transport and metabolism].
	2e-32	pfam03932, CutC, CutC family. Copper transport in Escherichia coli is mediated by the products of at least six genes, cutA, cutB, cutC, cutD, cutE, and cutF. A mutation in one or more of these genes results in an increased copper sensitivity. Members of this family are between 200 and 300 amino acids in length are found in both eukaryotes and bacteria..
----------------------------------------------------
candidate #273:	b1253
likelihood ratios: Total 9.3e+04; Clust 5.7,12.7,13.6; BLAST ,,; KEGG 2.4,3.2,1.7; ExprEco 3.0,1.9,1.3; ExprSce ,,; FusE2 ,,; FusE5 ,,; FusE10 ,,;
gene name: b1253	 (NP_415769)	gi: 16129214	length: 132aa
description: putative enzyme [Escherichia coli K12].
coverage: Archaea[1e-09] Bacteria[4e-71] Eukaryota[8e-08]
conserved domains: (Evalue, description)
	3e-44	COG1607, COG1607, Acyl-CoA hydrolase [Lipid metabolism].
	9e-12	pfam03061, 4HBT, Thioesterase superfamily. This family contains a wide variety of enzymes, principally thioesterases. This family includes 4HBT (EC 3.1.2.23) which catalyses the final step in the biosynthesis of 4-hydroxybenzoate from 4-chlorobenzoate in the soil dwelling microbe Pseudomonas CBS-3. This family includes various cytosolic long-chain acyl-CoA thioester hydrolases. Long-chain acyl-CoA hydrolases hydrolyse palmitoyl-CoA to CoA and palmitate, they also catalyse the hydrolysis of other long chain fatty acyl-CoA thioesters..
----------------------------------------------------
candidate #274:	b0712
likelihood ratios: Total 9.3e+04; Clust 5.5,2.5,2.7; BLAST ,,; KEGG 6.3,3.2,13.6; ExprEco 1.4,1.5,4.4; ExprSce ,,; FusE2 ,,; FusE5 ,,; FusE10 ,,;
gene name: b0712	 (NP_415240)	gi: 16128687	length: 310aa
description: putative carboxylase [Escherichia coli K12].
coverage: Archaea[2e-41] Bacteria[0.0] Eukaryota[6e-32]
conserved domains: (Evalue, description)
	1e-112	pfam02626, AHS2, Allophanate hydrolase subunit 2. This domain forms the second subunit of allophanate hydrolase. In yeast urea amidolyase this domain is found between pfam00289 and pfam00364..
----------------------------------------------------
candidate #275:	b1111
likelihood ratios: Total 9.3e+04; Clust 4.4,3.0,3.6; BLAST ,,; KEGG 6.1,3.3,3.0; ExprEco 4.6,3.3,2.2; ExprSce ,,; FusE2 ,,; FusE5 ,,; FusE10 ,,;
gene name: b1111	 (NP_415629)	gi: 49176079	length: 236aa
description: putative regulator (TetR/AcrR family) [Escherichia coli K12].
coverage: Bacteria[1e-134]
conserved domains: (Evalue, description)
	1e-13	COG1309, AcrR, Transcriptional regulator [Transcription].
----------------------------------------------------
candidate #276:	b4192
likelihood ratios: Total 9.3e+04; Clust 4.3,3.5,8.1; BLAST ,,; KEGG 1.3,1.7,2.7; ExprEco 11.1,2.9,4.0; ExprSce ,,; FusE2 ,,; FusE5 ,,; FusE10 ,,;
gene name: b4192	 (NP_418613)	gi: 16132014	length: 356aa
description: putative enzyme with metallo-hydrolase domain [Escherichia coli K12].
coverage: Archaea[7e-19] Bacteria[0.0]
conserved domains: (Evalue, description)
	2e-39	COG2220, COG2220, Predicted Zn-dependent hydrolases of the beta-lactamase fold [General function prediction only].
----------------------------------------------------
candidate #277:	b0900
likelihood ratios: Total 9.2e+04; Clust 1.9,1.2,1.2; BLAST ,,; KEGG 6.2,8.7,8.0; ExprEco 3.1,3.8,6.6; ExprSce ,,; FusE2 ,,; FusE5 ,,; FusE10 ,,;
gene name: b0900	 (NP_415420)	gi: 16128867	length: 302aa
description: putative transcriptional regulator (LysR family) [Escherichia coli K12].
coverage: Archaea[9e-11] Bacteria[1e-172] Eukaryota[1e-29]
conserved domains: (Evalue, description)
	1e-39	COG0583, LysR, Transcriptional regulator [Transcription].
	6e-23	pfam03466, LysR_substrate, LysR substrate binding domain. The structure of this domain is known and is similar to the periplasmic binding proteins..
	1e-12	pfam00126, HTH_1, Bacterial regulatory helix-turn-helix protein, lysR family..
----------------------------------------------------
candidate #278:	b0872
likelihood ratios: Total 9.1e+04; Clust 4.1,3.1,2.5; BLAST ,,; KEGG 2.7,2.5,3.0; ExprEco 8.3,10.1,1.7; ExprSce ,,; FusE2 ,,; FusE5 ,,; FusE10 ,,;
gene name: b0872	 (NP_415393)	gi: 16128840	length: 322aa
description: NADH oxidoreductase for HCP [Escherichia coli K12].
coverage: Archaea[9e-12] Bacteria[0.0] Eukaryota[3e-12]
conserved domains: (Evalue, description)
	7e-60	COG1018, Hmp, Flavodoxin reductases (ferredoxin-NADPH reductases) family 1 [Energy production and conversion].
	3e-22	COG0543, UbiB, 2-polyprenylphenol hydroxylase and related flavodoxin oxidoreductases [Coenzyme metabolism / Energy production and conversion].
	3e-16	COG4097, COG4097, Predicted ferric reductase [Inorganic ion transport and metabolism].
	1e-15	cd00207, fer2, 2Fe-2S iron-sulfur cluster binding domain. Iron-sulfur proteins play an important role in electron transfer processes and in various enzymatic reactions. The family includes plant and algal ferredoxins, which act as electron carriers in photosynthesis and ferredoxins, which participate in redox chains (from bacteria to mammals). Fold is ismilar to thioredoxin..
	2e-12	COG0633, Fdx, Ferredoxin [Energy production and conversion].
	3e-12	pfam00111, Fer2, 2Fe-2S iron-sulfur cluster binding domain..
----------------------------------------------------
candidate #279:	b2435
likelihood ratios: Total 9.0e+04; Clust 3.9,1.8,2.2; BLAST ,,; KEGG 1.8,2.2,1.4; ExprEco 28.7,2.6,14.5; ExprSce ,,; FusE2 ,,; FusE5 ,,; FusE10 ,,;
gene name: b2435	 (NP_416930)	gi: 16130360	length: 289aa
description: N-acetylmuramoyl-l-alanine amidase I [Escherichia coli K12].
coverage: Archaea[3e-10] Bacteria[1e-159]
conserved domains: (Evalue, description)
	6e-54	COG0860, AmiC, N-acetylmuramoyl-L-alanine amidase [Cell envelope biogenesis, outer membrane].
	1e-24	pfam01520, Amidase_3, N-acetylmuramoyl-L-alanine amidase. This enzyme domain cleaves the amide bond between N-acetylmuramoyl and L-amino acids in bacterial cell walls..
	6e-23	smart00646, Ami_3, Ami_3 domain..
----------------------------------------------------
candidate #280:	b1114
likelihood ratios: Total 9.0e+04; Clust 6.3,49.1,5.1; BLAST ,,; KEGG 1.8,1.6,1.5; ExprEco 1.7,3.8,2.1; ExprSce ,,; FusE2 ,,; FusE5 ,,; FusE10 ,,;
gene name: b1114	 (NP_415632)	gi: 16129077	length: 1148aa
description: transcription-repair ATP-dependent coupling factor [Escherichia coli K12].
coverage: Archaea[4e-10] Bacteria[0.0] Eukaryota[1e-106]
conserved domains: (Evalue, description)
	0.0	COG1197, Mfd, Transcription-repair coupling factor (superfamily II helicase) [DNA replication, recombination, and repair / Transcription].
	1e-102	COG1200, RecG, RecG-like helicase [DNA replication, recombination, and repair / Transcription].
	2e-33	pfam03461, TRCF, TRCF domain..
	4e-30	pfam02559, CarD_TRCF, CarD-like/TRCF domain. CarD is a Myxococcus xanthus protein required for the activation of light- and starvation-inducible genes. This family includes the presumed N-terminal domain. This family also includes a domain to the N-terminal side of the DEAD helicase of TRCF proteins. TRCF displaces RNA polymerase stalled at a lesion, binds to the damage recognition protein UvrA, and increases the template strand repair rate during transcription. This domain is involved in binding to the stalled RNA polymerase..
	2e-27	pfam00270, DEAD, DEAD/DEAH box helicase. Members of this family include the DEAD and DEAH box helicases. Helicases are involved in unwinding nucleic acids. The DEAD box helicases are involved in various aspects of RNA metabolism, including nuclear transcription, pre mRNA splicing, ribosome biogenesis, nucleocytoplasmic transport, translation, RNA decay and organellar gene expression..
	4e-21	cd00269, DEXHc, DEXH-box helicases. A diverse family of proteins involved in ATP-dependent DNA or RNA unwinding, needed in a variety of cellular processes. The name derives from the sequence of the Walker B motif (motif II). This domain contains the ATP-binding region..
	2e-20	smart00487, DEXDc, DEAD-like helicases superfamily; .
	6e-20	cd00079, HELICc, Helicase superfamily c-terminal domain; associated with DEXDc-, DEAD-, and DEAH-box proteins, yeast initiation factor 4A, Ski2p, and Hepatitis C virus NS3 helicases; this domain is found in a wide variety of helicases and helicase related proteins; may not be an autonomously folding unit, but an integral part of the helicase; 4 helicase superfamilies at present according to the organization of their signature motifs; all helicases share the ability to unwind nucleic acid duplexes with a distinct directional polarity; they utilize the free energy from nucleoside triphosphate hydrolysis to fuel their translocation along DNA, unwinding the duplex in the process.
	3e-18	cd00046, DEXDc, DEAD-like helicases superfamily. A diverse family of proteins involved in ATP-dependent RNA or DNA unwinding. This domain contains the ATP-binding region..
	1e-15	COG1198, PriA, Primosomal protein N' (replication factor Y) - superfamily II helicase [DNA replication, recombination, and repair].
	8e-15	COG0513, SrmB, Superfamily II DNA and RNA helicases [DNA replication, recombination, and repair / Transcription / Translation, ribosomal structure and biogenesis].
	2e-14	COG0556, UvrB, Helicase subunit of the DNA excision repair complex [DNA replication, recombination, and repair].
	3e-14	COG1061, SSL2, DNA or RNA helicases of superfamily II [Transcription / DNA replication, recombination, and repair].
	4e-14	COG4098, comFA, Superfamily II DNA/RNA helicase required for DNA uptake (late competence protein) [DNA replication, recombination, and repair].
	9e-13	COG0514, RecQ, Superfamily II DNA helicase [DNA replication, recombination, and repair].
	2e-12	pfam00271, Helicase_C, Helicase conserved C-terminal domain. TThis domain family is found in a wide variety of helicases and helicase related proteins. It may be that this is not an autonomously folding unit, but an integral part of the helicase..
	2e-12	smart00490, HELICc, helicase superfamily c-terminal domain; .
	2e-11	COG1202, COG1202, Superfamily II helicase, archaea-specific [General function prediction only].
----------------------------------------------------
candidate #281:	b4102
likelihood ratios: Total 9.0e+04; Clust 1.4,1.5,1.5; BLAST ,,; KEGG 3.1,3.5,3.7; ExprEco 7.2,34.9,2.7; ExprSce ,,; FusE2 ,,; FusE5 ,,; FusE10 ,,;
gene name: b4102	 (NP_418526)	gi: 16131928	length: 241aa
description: putative transcriptional regulator [Escherichia coli K12].
coverage: Bacteria[1e-136]
conserved domains: (Evalue, description)
	5e-50	COG2188, PhnF, Transcriptional regulators [Transcription].
	6e-13	pfam00392, GntR, Bacterial regulatory proteins, gntR family. This domain comprises the N-terminal HTH-containing region of GntR-like bacterial transcription factors. At the C terminus there is usually an effector-binding/oligomerisation domain. The GntR-like proteins can be divided into six sub-families: MocR, YtrR, FadR, AraR, HutC and PlmA..
	9e-13	smart00345, HTH_GNTR, helix_turn_helix gluconate operon transcriptional repressor; .
----------------------------------------------------
candidate #282:	b4081
likelihood ratios: Total 8.9e+04; Clust 1.2,1.5,1.4; BLAST ,,; KEGG 15.2,3.8,27.1; ExprEco 4.6,1.7,2.8; ExprSce ,,; FusE2 ,,; FusE5 ,,; FusE10 ,,;
gene name: b4081	 (NP_418505)	gi: 16131907	length: 636aa
description: putative enzyme [Escherichia coli K12].
coverage: Bacteria[0.0]
conserved domains: (Evalue, description)
	4e-58	COG1289, COG1289, Predicted membrane protein [Function unknown].
	4e-24	pfam04632, FUSC, Fusaric acid resistance protein conserved region. This family includes a conserved region found in two proteins associated with fusaric acid resistance, from Burkholderia cepacia and from Klebsiella oxytoca. The function of this region is unknown..
----------------------------------------------------
candidate #283:	b0435
likelihood ratios: Total 8.7e+04; Clust 4.1,3.3,2.7; BLAST ,,; KEGG 10.9,7.2,3.2; ExprEco 2.6,2.1,1.8; ExprSce ,,; FusE2 ,,; FusE5 ,,; FusE10 ,,;
gene name: b0435	 (NP_414969)	gi: 49176023	length: 116aa
description: possible regulator of murein genes [Escherichia coli K12].
coverage: Bacteria[2e-61] Eukaryota[9e-20]
conserved domains: (Evalue, description)
	4e-29	COG0271, BolA, Stress-induced morphogen (activity unknown) [Signal transduction mechanisms].
	4e-25	pfam01722, BolA, BolA-like protein. This family consist of the morphoprotein BolA from E. coli and its various homologues. In E. coli over expression of this protein causes round morphology and may be involved in switching the cell between elongation and septation systems during cell division. The expression of BolA is growth rate regulated and is induced during the transition into the the stationary phase. BolA is also induced by stress during early stages of growth and may have a general role in stress response. It has also been suggested that BolA can induce the transcription of penicillin binding proteins 6 and 5..
----------------------------------------------------
candidate #284:	b3407
likelihood ratios: Total 8.7e+04; Clust 4.6,3.4,3.5; BLAST ,,; KEGG 48.2,3.3,2.9; ExprEco 1.4,1.4,1.8; ExprSce ,,; FusE2 ,,; FusE5 ,,; FusE10 ,,;
gene name: b3407	 (NP_417866)	gi: 49176349	length: 740aa
description: hypothetical protein b3407 [Escherichia coli K12].
coverage: Archaea[1e-155] Bacteria[0.0] Eukaryota[1e-105]
conserved domains: (Evalue, description)
	0.0	COG2183, Tex, Transcriptional accessory protein [Transcription].
	1e-20	COG0539, RpsA, Ribosomal protein S1 [Translation, ribosomal structure and biogenesis].
	2e-18	smart00316, S1, Ribosomal protein S1-like RNA-binding domain; .
	4e-18	pfam00575, S1, S1 RNA binding domain. The S1 domain occurs in a wide range of RNA associated proteins. It is structurally similar to cold shock protein which binds nucleic acids. The S1 domain has an OB-fold structure..
	2e-17	cd00164, S1, Ribosomal protein S1-like RNA-binding domain. Found in a wide variety of RNA-associated proteins. Originally identified in S1 ribosomal protein. Multiple copies of S1 are arranged in tandem. S1 is structurally similar to Cold Shock Domains (CSD), both are members of the Oligonucleotide/oligosaccharide Binding (OB) superfamily..
	3e-17	smart00732, YqgFc, Likely ribonuclease with RNase H fold. YqgF proteins are likely to function as an alternative to RuvC in most bacteria, and could be the principal holliday junction resolvases in low-GC Gram-positive bacteria. In Spt6p orthologues, the catalytic residues are substituted indicating that they lack enzymatic functions. .
	7e-16	COG1098, VacB, Predicted RNA binding protein (contains ribosomal protein S1 domain) [Translation, ribosomal structure and biogenesis].
	4e-14	COG1185, Pnp, Polyribonucleotide nucleotidyltransferase (polynucleotide phosphorylase) [Translation, ribosomal structure and biogenesis].
----------------------------------------------------
candidate #285:	b3357
likelihood ratios: Total 8.5e+04; Clust 2.2,2.9,7.4; BLAST ,,; KEGG 10.9,4.4,17.2; ExprEco 1.0,1.5,1.5; ExprSce ,,; FusE2 ,,; FusE5 ,,; FusE10 ,,;
gene name: b3357	 (NP_417816)	gi: 16131236	length: 210aa
description: cyclic AMP receptor protein [Escherichia coli K12].
coverage: Bacteria[1e-116] Eukaryota[8e-08]
conserved domains: (Evalue, description)
	8e-40	COG0664, Crp, cAMP-binding proteins - catabolite gene activator and regulatory subunit of cAMP-dependent protein kinases [Signal transduction mechanisms].
	1e-23	cd00038, CAP_ED, effector domain of the CAP family of transcription factors; members include CAP (or cAMP receptor protein (CRP)), which binds cAMP, FNR (fumarate and nitrate reduction), which uses an iron-sulfur cluster to sense oxygen) and CooA, a heme containing CO sensor. In all cases binding of the effector leads to conformational changes and the ability to activate transcription. Cyclic nucleotide-binding domain similar to CAP are also present in cAMP- and cGMP-dependent protein kinases (cAPK and cGPK) and vertebrate cyclic nucleotide-gated ion-channels. Cyclic nucleotide-monophosphate binding domain; proteins that bind cyclic nucleotides (cAMP or cGMP) share a structural domain of about 120 residues; the best studied is the prokaryotic catabolite gene activator, CAP, where such a domain is known to be composed of three alpha-helices and a distinctive eight-stranded, antiparallel beta-barrel structure; three conserved glycine residues are thought to be essential for maintenance of the structural integrity of the beta-barrel; CooA is a homodimeric transcription factor that belongs to CAP family; cAMP- and cGMP-dependent protein kinases (cAPK and cGPK) contain two tandem copies of the cyclic nucleotide-binding domain; cAPK's are composed of two different subunits, a catalytic chain and a regulatory chain, which contains both copies of the domain; cGPK's are single chain enzymes that include the two copies of the domain in their N-terminal section; also found in vertebrate cyclic nucleotide-gated ion-channels.
----------------------------------------------------
candidate #286:	b0462
likelihood ratios: Total 8.4e+04; Clust 2.9,3.0,2.1; BLAST ,,; KEGG 6.3,15.2,8.0; ExprEco 2.5,1.8,1.4; ExprSce ,,; FusE2 ,,; FusE5 ,,; FusE10 ,,;
gene name: b0462	 (NP_414995)	gi: 16128446	length: 1049aa
description: acridine efflux pump [Escherichia coli K12].
coverage: Archaea[2e-07] Bacteria[0.0] Eukaryota[1e-18]
conserved domains: (Evalue, description)
	0.0	COG0841, AcrB, Cation/multidrug efflux pump [Defense mechanisms].
	0.0	pfam00873, ACR_tran, AcrB/AcrD/AcrF family. Members of this family are integral membrane proteins. Some are involved in drug resistance. AcrB cooperates with a membrane fusion protein, AcrA, and an outer membrane channel TolC. The structure shows the AcrB forms a homotrimer. .
	4e-13	COG1033, COG1033, Predicted exporters of the RND superfamily [General function prediction only].
	6e-11	COG0342, SecD, Preprotein translocase subunit SecD [Intracellular trafficking and secretion].
----------------------------------------------------
candidate #287:	b3559
likelihood ratios: Total 8.3e+04; Clust 3.9,6.6,4.0; BLAST ,,; KEGG 5.1,23.2,3.6; ExprEco 1.2,1.1,1.4; ExprSce ,,; FusE2 ,,; FusE5 ,,; FusE10 ,,;
gene name: b3559	 (NP_418016)	gi: 16131430	length: 689aa
description: glycine tRNA synthetase, beta subunit [Escherichia coli K12].
coverage: Bacteria[0.0] Eukaryota[1e-106]
conserved domains: (Evalue, description)
	0.0	pfam02092, tRNA_synt_2f, Glycyl-tRNA synthetase beta subunit..
	0.0	COG0751, GlyS, Glycyl-tRNA synthetase, beta subunit [Translation, ribosomal structure and biogenesis].
----------------------------------------------------
candidate #288:	b0442
likelihood ratios: Total 8.2e+04; Clust 80.4,7.3,3.4; BLAST ,,; KEGG 1.2,1.3,1.4; ExprEco 3.3,3.4,1.6; ExprSce ,,; FusE2 ,,; FusE5 ,,; FusE10 ,,;
gene name: b0442	 (NP_414976)	gi: 16128427	length: 123aa
description: hypothetical protein b0442 [Escherichia coli K12].
coverage: Bacteria[8e-61] Eukaryota[5e-06]
conserved domains: (Evalue, description)
	6e-18	COG1555, ComEA, DNA uptake protein and related DNA-binding proteins [DNA replication, recombination, and repair].
----------------------------------------------------
candidate #289:	b2673
likelihood ratios: Total 8.1e+04; Clust 4.8,3.1,2.4; BLAST ,,; KEGG 4.5,4.0,47.4; ExprEco 1.4,1.3,1.6; ExprSce ,,; FusE2 ,,; FusE5 ,,; FusE10 ,,;
gene name: b2673	 (NP_417159)	gi: 16130587	length: 81aa
description: glutaredoxin-like protein; hydrogen donor [Escherichia coli K12].
coverage: Bacteria[1e-41]
conserved domains: (Evalue, description)
	5e-14	COG0695, GrxC, Glutaredoxin and related proteins [Posttranslational modification, protein turnover, chaperones].
----------------------------------------------------
candidate #290:	b0009
likelihood ratios: Total 8.1e+04; Clust 2.0,1.5,30.5; BLAST ,,; KEGG 1.7,1.9,2.0; ExprEco 17.3,1.8,4.1; ExprSce ,,; FusE2 ,,; FusE5 ,,; FusE10 ,,;
gene name: b0009	 (NP_414550)	gi: 16128003	length: 195aa
description: putative molybdochetalase in molybdopterine biosynthesis [Escherichia coli K12].
coverage: Archaea[1e-11] Bacteria[1e-106] Eukaryota[1e-18]
conserved domains: (Evalue, description)
	9e-17	pfam00994, MoCF_biosynth, Probable molybdopterin binding domain. This domain is found a variety of proteins involved in biosynthesis of molybdopterin cofactor. The domain is presumed to bind molybdopterin. The structure of this domain is known, and it forms an alpha/beta structure. In the known structure of Gephyrin this domain mediates trimerisation..
----------------------------------------------------
candidate #291:	b0413
likelihood ratios: Total 8.1e+04; Clust 7.2,5.6,3.6; BLAST ,,; KEGG 1.7,1.9,1.8; ExprEco 2.3,10.2,4.2; ExprSce ,,; FusE2 ,,; FusE5 ,,; FusE10 ,,;
gene name: b0413	 (NP_414947)	gi: 16128398	length: 149aa
description: hypothetical protein b0413 [Escherichia coli K12].
coverage: Bacteria[2e-79]
conserved domains: (Evalue, description)
	5e-16	pfam03477, ATP-cone, ATP cone domain..
----------------------------------------------------
candidate #292:	b2318
likelihood ratios: Total 8.0e+04; Clust 8.9,9.7,5.2; BLAST ,,; KEGG 1.4,1.3,1.6; ExprEco 6.3,4.3,2.3; ExprSce ,,; FusE2 ,,; FusE5 ,,; FusE10 ,,;
gene name: b2318	 (NP_416821)	gi: 16130253	length: 270aa
description: pseudouridylate synthase I [Escherichia coli K12].
coverage: Archaea[3e-26] Bacteria[1e-157] Eukaryota[2e-31]
conserved domains: (Evalue, description)
	4e-97	COG0101, TruA, Pseudouridylate synthase [Translation, ribosomal structure and biogenesis].
	3e-21	pfam01416, PseudoU_synth_1, tRNA pseudouridine synthase. Involved in the formation of pseudouridine at the anticodon stem and loop of transfer-RNAs Pseudouridine is an isomer of uridine (5-(beta-D-ribofuranosyl) uracil, and id the most abundant modified nucleoside found in all cellular RNAs. The TruA-like proteins also exhibit a conserved sequence with a strictly conserved aspartic acid, likely involved in catalysis..
----------------------------------------------------
candidate #293:	b0223
likelihood ratios: Total 7.9e+04; Clust 3.0,9.5,26.8; BLAST ,,; KEGG 2.6,1.5,1.1; ExprEco 3.1,5.4,1.5; ExprSce ,,; FusE2 ,,; FusE5 ,,; FusE10 ,,;
gene name: b0223	 (NP_414758)	gi: 16128209	length: 255aa
description: putative amidotransferase [Escherichia coli K12].
coverage: Archaea[4e-36] Bacteria[1e-152] Eukaryota[2e-98]
conserved domains: (Evalue, description)
	5e-91	COG0121, COG0121, Predicted glutamine amidotransferase [General function prediction only].
	1e-79	cd01908, YafJ, Glutamine amidotransferases class-II (Gn-AT)_YafJ-type. YafJ is a glutamine amidotransferase-like protein of unknown function found in prokaryotes, eukaryotes and archaea. YafJ has an Ntn hydrolase similar to those of the class II glutamine amidotransferases..
	1e-35	pfam00310, GATase_2, Glutamine amidotransferases class-II..
	4e-24	cd00352, Gn_AT_II, Glutamine amidotransferases class-II (GATase). The glutaminase domain catalyzes an amide nitrogen transfer from glutamine to the appropriate substrate. In this process, glutamine is hydrolyzed to glutamic acid and ammonia. This domain belongs to the Ntn hydrolase superfamily and is found at the N-terminus of enzymes such as glucosamine-fructose 6-phosphate synthase (GLMS or GFAT), glutamine phosphoribosylpyrophosphate (Prpp) amidotransferase (GPATase) , asparagine synthetase B (AsnB), beta lactam synthetase (beta-LS) and glutamate synthase (GltS). GLMS catalyzes the formation of glucosamine 6-phosphate from fructose 6-phosphate and glutamine in amino sugar synthesis. GPATase catalyzes the first step in purine biosynthesis, an amide transfer from glutamine to PRPP, resulting in phosphoribosylamine, pyrophosphate and glutamate. Asparagine synthetase B synthesizes asparagine from aspartate and glutamine. Beta-LS catalyzes the formation of the beta-lactam ring in the beta-lactamase inhibitor clavulanic acid. GltS synthesizes L-glutamate from 2-oxoglutarate and L-glutamine. These enzymes are generally dimers, but GPATase also exists as a homotetramer..
----------------------------------------------------
candidate #294:	b0093
likelihood ratios: Total 7.9e+04; Clust 22.9,2.9,4.2; BLAST ,,; KEGG 12.4,6.5,3.4; ExprEco 1.0,1.0,1.0; ExprSce ,,; FusE2 ,,; FusE5 ,,; FusE10 ,,;
gene name: b0093	 (NP_414635)	gi: 16128086	length: 276aa
description: cell division protein; ingrowth of wall at septum [Escherichia coli K12].
coverage: Bacteria[1e-156]
conserved domains: (Evalue, description)
	2e-58	COG1589, FtsQ, Cell division septal protein [Cell envelope biogenesis, outer membrane].
	4e-45	pfam03799, FtsQ, Cell division protein FtsQ. FtsQ is one of several cell division proteins. FtsQ interacts with other Fts proteins, reviewed in. The precise function of FtsQ is unknown..
----------------------------------------------------
candidate #295:	b4303
likelihood ratios: Total 7.8e+04; Clust 1.3,1.8,1.8; BLAST ,,; KEGG 11.4,4.8,3.2; ExprEco 6.4,3.8,4.4; ExprSce ,,; FusE2 ,,; FusE5 ,,; FusE10 ,,;
gene name: b4303	 (NP_418723)	gi: 16132124	length: 268aa
description: KpLE2 phage-like element; putative nucleoside triphosphatase [Escherichia coli K12].
coverage: Archaea[3e-22] Bacteria[1e-152] Eukaryota[3e-22]
conserved domains: (Evalue, description)
	2e-93	pfam03437, BtpA, BtpA family. The BtpA protein is tightly associated with the thylakoid membranes, where it stabilises the reaction centre proteins of photosystem I..
	4e-93	COG0434, SgcQ, Predicted TIM-barrel enzyme [General function prediction only].
----------------------------------------------------
candidate #296:	b0451
likelihood ratios: Total 7.8e+04; Clust 10.9,6.2,3.4; BLAST ,,; KEGG 3.2,1.4,2.3; ExprEco 3.4,5.0,1.9; ExprSce ,,; FusE2 ,,; FusE5 ,,; FusE10 ,,;
gene name: b0451	 (NP_414985)	gi: 16128436	length: 428aa
description: probable ammonium transporter [Escherichia coli K12].
coverage: Archaea[1e-95] Bacteria[0.0] Eukaryota[1e-73]
conserved domains: (Evalue, description)
	7e-93	pfam00909, Ammonium_transp, Ammonium Transporter Family..
----------------------------------------------------
candidate #297:	b0113
likelihood ratios: Total 7.8e+04; Clust 68.5,4.7,2.6; BLAST ,,; KEGG 5.6,1.6,1.4; ExprEco 2.5,1.7,1.8; ExprSce ,,; FusE2 ,,; FusE5 ,,; FusE10 ,,;
gene name: b0113	 (NP_414655)	gi: 16128106	length: 254aa
description: transcriptional regulator for pyruvate dehydrogenase complex [Escherichia coli K12].
coverage: Archaea[1e-06] Bacteria[1e-138]
conserved domains: (Evalue, description)
	8e-44	COG2186, FadR, Transcriptional regulators [Transcription].
	1e-19	COG1802, GntR, Transcriptional regulators [Transcription].
	3e-15	pfam00392, GntR, Bacterial regulatory proteins, gntR family. This domain comprises the N-terminal HTH-containing region of GntR-like bacterial transcription factors. At the C terminus there is usually an effector-binding/oligomerisation domain. The GntR-like proteins can be divided into six sub-families: MocR, YtrR, FadR, AraR, HutC and PlmA..
	4e-15	COG2188, PhnF, Transcriptional regulators [Transcription].
	9e-15	smart00345, HTH_GNTR, helix_turn_helix gluconate operon transcriptional repressor; .
----------------------------------------------------
candidate #298:	b0102
likelihood ratios: Total 7.8e+04; Clust 60.3,2.2,1.8; BLAST ,,; KEGG 1.3,1.4,1.4; ExprEco 8.1,6.1,2.6; ExprSce ,,; FusE2 ,,; FusE5 ,,; FusE10 ,,;
gene name: b0102	 (NP_414644)	gi: 16128095	length: 247aa
description: hypothetical protein b0102 [Escherichia coli K12].
coverage: Bacteria[1e-139]
conserved domains: (Evalue, description)
	1e-103	pfam07072, DUF1342, Protein of unknown function (DUF1342). This family consists of several hypothetical bacterial proteins of around 250 residues in length. Members of this family are often known as YacF after the Escherichia coli protein. The function of this family is unknown..
----------------------------------------------------
candidate #299:	b3649
likelihood ratios: Total 7.7e+04; Clust 2.8,5.8,18.5; BLAST ,,; KEGG 2.0,2.3,4.7; ExprEco 1.5,1.6,4.9; ExprSce ,,; FusE2 ,,; FusE5 ,,; FusE10 ,,;
gene name: b3649	 (NP_418106)	gi: 16131520	length: 91aa
description: RNA polymerase, omega subunit [Escherichia coli K12].
coverage: Bacteria[5e-42] Eukaryota[2e-32]
conserved domains: (Evalue, description)
	3e-12	COG1758, RpoZ, DNA-directed RNA polymerase, subunit K/omega [Transcription].
----------------------------------------------------
candidate #300:	b0866
likelihood ratios: Total 7.7e+04; Clust 29.3,3.3,2.4; BLAST ,,; KEGG 6.0,1.5,2.6; ExprEco 2.7,2.8,1.8; ExprSce ,,; FusE2 ,,; FusE5 ,,; FusE10 ,,;
gene name: b0866	 (NP_415387)	gi: 16128834	length: 107aa
description: hypothetical protein b0866 [Escherichia coli K12].
coverage: Archaea[3e-25] Bacteria[2e-53]
conserved domains: (Evalue, description)
	8e-29	pfam01906, DUF74, Domain of unknown function DUF74. Members of this protein family have no known function. The domain is about 100 amino acids long and found in prokaryotes..
----------------------------------------------------
candidate #301:	b1233
likelihood ratios: Total 7.7e+04; Clust 2.6,3.1,3.1; BLAST ,,; KEGG 1.8,2.2,2.6; ExprEco 3.7,10.5,7.8; ExprSce ,,; FusE2 ,,; FusE5 ,,; FusE10 ,,;
gene name: b1233	 (NP_415749)	gi: 16129194	length: 152aa
description: hypothetical protein b1233 [Escherichia coli K12].
coverage: Bacteria[9e-92]
conserved domains: (Evalue, description)
	3e-66	COG3012, COG3012, Uncharacterized protein conserved in bacteria [Function unknown].
----------------------------------------------------
candidate #302:	b3146
likelihood ratios: Total 7.7e+04; Clust 5.0,17.8,4.0; BLAST ,,; KEGG 1.4,1.9,3.2; ExprEco 2.2,3.0,4.1; ExprSce ,,; FusE2 ,,; FusE5 ,,; FusE10 ,,;
gene name: b3146	 (NP_417615)	gi: 16131038	length: 286aa
description: putative enzyme with methyltransferase domain [Escherichia coli K12].
coverage: Bacteria[1e-159] Eukaryota[4e-53]
conserved domains: (Evalue, description)
	1e-106	COG0313, COG0313, Predicted methyltransferases [General function prediction only].
	4e-41	pfam00590, TP_methylase, Tetrapyrrole (Corrin/Porphyrin) Methylases. This family uses S-AdoMet in the methylation of diverse substrates. This family includes a related group of bacterial proteins of unknown function. This family includes the methylase Dipthine synthase..
----------------------------------------------------
candidate #303:	b1633
likelihood ratios: Total 7.6e+04; Clust 21.5,7.4,14.6; BLAST ,,; KEGG 1.0,1.1,1.5; ExprEco 2.4,5.0,1.6; ExprSce ,,; FusE2 ,,; FusE5 ,,; FusE10 ,,;
gene name: b1633	 (NP_416150)	gi: 16129591	length: 211aa
description: endonuclease III; DNA glycosylase/apyrimidinic (AP) lyase [Escherichia coli K12].
coverage: Archaea[1e-36] Bacteria[1e-119] Eukaryota[3e-22]
conserved domains: (Evalue, description)
	3e-86	COG0177, Nth, Predicted EndoIII-related endonuclease [DNA replication, recombination, and repair].
	4e-39	smart00478, ENDO3c, endonuclease III; includes endonuclease III (DNA-(apurinic or apyrimidinic site) lyase), alkylbase DNA glycosidases (Alka-family) and other DNA glycosidases .
	5e-36	cd00056, ENDO3c, endonuclease III; includes endonuclease III (DNA-(apurinic or apyrimidinic site) lyase), alkylbase DNA glycosidases (Alka-family) and other DNA glycosidases.
	1e-26	pfam00730, HhH-GPD, HhH-GPD superfamily base excision DNA repair protein. This family contains a diverse range of structurally related DNA repair proteins. The superfamily is called the HhH-GPD family after its hallmark Helix-hairpin-helix and Gly/Pro rich loop followed by a conserved aspartate. This includes endonuclease III, EC:4.2.99.18 and MutY an A/G-specific adenine glycosylase, both have a C terminal 4Fe-4S cluster. The family also includes 8-oxoguanine DNA glycosylases. The methyl-CPG binding protein MBD4 also contains a related domain, that is a thymine DNA glycosylase. The family also includes DNA-3-methyladenine glycosylase II EC:3.2.2.21 and other members of the AlkA family..
	9e-19	COG1194, MutY, A/G-specific DNA glycosylase [DNA replication, recombination, and repair].
	3e-15	COG2231, COG2231, Uncharacterized protein related to Endonuclease III [DNA replication, recombination, and repair].
----------------------------------------------------
candidate #304:	b0881
likelihood ratios: Total 7.6e+04; Clust 21.1,12.5,3.1; BLAST ,,; KEGG 1.5,1.8,5.2; ExprEco 2.7,1.7,1.5; ExprSce ,,; FusE2 ,,; FusE5 ,,; FusE10 ,,;
gene name: b0881	 (NP_415402)	gi: 16128849	length: 106aa
description: modulator of ClpA substrate specificity [Escherichia coli K12].
coverage: Bacteria[8e-56]
conserved domains: (Evalue, description)
	5e-29	pfam02617, ClpS, ATP-dependent Clp protease adaptor protein ClpS. In the bacterial cytosol, ATP-dependent protein degradation is performed by several different chaperone-protease pairs, including ClpAP. ClpS directly influences the ClpAP machine by binding to the N-terminal domain of the chaperone ClpA. The degradation of ClpAP substrates, both SsrA-tagged proteins and ClpA itself, is specifically inhibited by ClpS. ClpS modifies ClpA substrate specificity, potentially redirecting degradation by ClpAP toward aggregated proteins..
----------------------------------------------------
candidate #305:	b2961
likelihood ratios: Total 7.5e+04; Clust 17.0,18.8,9.1; BLAST ,,; KEGG 2.8,2.1,1.8; ExprEco 1.3,1.3,1.5; ExprSce ,,; FusE2 ,,; FusE5 ,,; FusE10 ,,;
gene name: b2961	 (NP_417436)	gi: 16130862	length: 350aa
description: adenine DNA glycosylase [Escherichia coli K12].
coverage: Archaea[7e-29] Bacteria[0.0] Eukaryota[7e-50]
conserved domains: (Evalue, description)
	1e-127	COG1194, MutY, A/G-specific DNA glycosylase [DNA replication, recombination, and repair].
	5e-37	cd00056, ENDO3c, endonuclease III; includes endonuclease III (DNA-(apurinic or apyrimidinic site) lyase), alkylbase DNA glycosidases (Alka-family) and other DNA glycosidases.
	8e-37	smart00478, ENDO3c, endonuclease III; includes endonuclease III (DNA-(apurinic or apyrimidinic site) lyase), alkylbase DNA glycosidases (Alka-family) and other DNA glycosidases .
	3e-27	COG0177, Nth, Predicted EndoIII-related endonuclease [DNA replication, recombination, and repair].
	5e-27	pfam00730, HhH-GPD, HhH-GPD superfamily base excision DNA repair protein. This family contains a diverse range of structurally related DNA repair proteins. The superfamily is called the HhH-GPD family after its hallmark Helix-hairpin-helix and Gly/Pro rich loop followed by a conserved aspartate. This includes endonuclease III, EC:4.2.99.18 and MutY an A/G-specific adenine glycosylase, both have a C terminal 4Fe-4S cluster. The family also includes 8-oxoguanine DNA glycosylases. The methyl-CPG binding protein MBD4 also contains a related domain, that is a thymine DNA glycosylase. The family also includes DNA-3-methyladenine glycosylase II EC:3.2.2.21 and other members of the AlkA family..
----------------------------------------------------
candidate #306:	b3732
likelihood ratios: Total 7.5e+04; Clust 11.5,8.4,7.6; BLAST ,,; KEGG 1.6,1.8,2.5; ExprEco 1.6,1.5,5.6; ExprSce ,,; FusE2 ,,; FusE5 ,,; FusE10 ,,;
gene name: b3732	 (NP_418188)	gi: 16131600	length: 460aa
description: membrane-bound ATP synthase, F1 sector, beta-subunit [Escherichia coli K12].
coverage: Archaea[1e-122] Bacteria[0.0] Eukaryota[0.0]
conserved domains: (Evalue, description)
	0.0	COG0055, AtpD, F0F1-type ATP synthase, beta subunit [Energy production and conversion].
	1e-142	cd01133, F1-ATPase_beta, F1 ATP synthase beta subunit, nucleotide-binding domain. The F-ATPase is found in bacterial plasma membranes, mitochondrial inner membranes and in chloroplast thylakoid membranes. It has also been found in the archaea Methanosarcina barkeri. It uses a proton gradient to drive ATP synthesis and hydrolyzes ATP to build the proton gradient. The extrinisic membrane domain, F1, is composed of alpha, beta, gamma, delta and epsilon subunits with a stoichiometry of 3:3:1:1:1. The beta subunit of ATP synthase is catalytic..
	4e-65	COG1157, FliI, Flagellar biosynthesis/type III secretory pathway ATPase [Cell motility and secretion / Intracellular trafficking and secretion].
	5e-56	cd01136, ATPase_flagellum-secretory_path_III, Flagellum-specific ATPase/type III secretory pathway virulence-related protein. This group of ATPases are responsible for the export of flagellum and virulence-related proteins. The bacterial flagellar motor is similar to the F0F1-ATPase, in that they both are proton driven rotary molecular devices. However, the main function of the bacterial flagellar motor is to rotate the flagellar filament for cell motility. Intracellular pathogens such as Salmonella and Chlamydia also have proteins which are similar to the flagellar-specific ATPase, but function in the secretion of virulence-related proteins via the type III secretory pathway..
	9e-53	pfam00006, ATP-synt_ab, ATP synthase alpha/beta family, nucleotide-binding domain. This family includes the ATP synthase alpha and beta subunits the ATP synthase associated with flagella..
	2e-37	COG1156, NtpB, Archaeal/vacuolar-type H+-ATPase subunit B [Energy production and conversion].
	4e-35	COG0056, AtpA, F0F1-type ATP synthase, alpha subunit [Energy production and conversion].
	2e-32	COG1155, NtpA, Archaeal/vacuolar-type H+-ATPase subunit A [Energy production and conversion].
	4e-31	cd01135, V_A-ATPase_B, V/A-type ATP synthase (non-catalytic) subunit B. These ATPases couple ATP hydrolysis to the build up of a H+ gradient, but V-type ATPases do not catalyze the reverse reaction. The Vacuolar (V-type) ATPase is found in the membranes of vacuoles, the golgi apparatus and in other coated vesicles in eukaryotes. Archaea have a protein which is similar in sequence to V-ATPases, but functions like an F-ATPase (called A-ATPase). A similar protein is also found in a few bacteria. This subfamily consists of the non-catalytic beta subunit..
	1e-26	cd01134, V_A-ATPase_A, V/A-type ATP synthase catalytic subunit A. These ATPases couple ATP hydrolysis to the build up of a H+ gradient, but V-type ATPases do not catalyze the reverse reaction. The Vacuolar (V-type) ATPase is found in the membranes of vacuoles, the golgi apparatus and in other coated vesicles in eukaryotes. Archaea have a protein which is similar in sequence to V-ATPases, but functions like an F-ATPase (called A-ATPase). A similar protein is also found in a few bacteria..
	3e-26	cd01132, F1_ATPase_alpha, F1 ATP synthase alpha, central domain. The F-ATPase is found in bacterial plasma membranes, mitochondrial inner membranes and in chloroplast thylakoid membranes. It has also been found in the archaea Methanosarcina barkeri. It uses a proton gradient to drive ATP synthesis and hydrolyzes ATP to build the proton gradient. The extrinisic membrane domain, F1, is composed of alpha, beta, gamma, delta and epsilon subunits with a stoichiometry of 3:3:1:1:1. The alpha subunit of the F1 ATP synthase can bind nucleotides, but is non-catalytic..
	1e-25	pfam00306, ATP-synt_ab_C, ATP synthase alpha/beta chain, C terminal domain..
	1e-15	cd01120, RecA-like_NTPases, RecA-like NTPases. This family includes the NTP binding domain of F1 and V1 H+ATPases, DnaB and related helicases as well as bacterial RecA and related eukaryotic and archaeal recombinases. This group also includes bacterial conjugation proteins and related DNA transfer proteins involved in type II and type IV secretion..
	2e-12	pfam02874, ATP-synt_ab_N, ATP synthase alpha/beta family, beta-barrel domain. This family includes the ATP synthase alpha and beta subunits the ATP synthase associated with flagella..
----------------------------------------------------
candidate #307:	b1119
likelihood ratios: Total 7.5e+04; Clust 2.9,2.4,2.0; BLAST ,,; KEGG 12.6,7.9,2.0; ExprEco 3.9,4.6,1.6; ExprSce ,,; FusE2 ,,; FusE5 ,,; FusE10 ,,;
gene name: b1119	 (NP_415637)	gi: 16129082	length: 303aa
description: putative NAGC-like transcriptional regulator [Escherichia coli K12].
coverage: Archaea[2e-19] Bacteria[1e-179] Eukaryota[4e-15]
conserved domains: (Evalue, description)
	5e-58	COG1940, NagC, Transcriptional regulator/sugar kinase [Transcription / Carbohydrate transport and metabolism].
	1e-40	pfam00480, ROK, ROK family..
----------------------------------------------------
candidate #308:	b2205
likelihood ratios: Total 7.5e+04; Clust 2.4,1.9,1.9; BLAST ,,; KEGG 2.2,2.7,4.7; ExprEco 15.7,7.4,2.5; ExprSce ,,; FusE2 ,,; FusE5 ,,; FusE10 ,,;
gene name: b2205	 (NP_416709)	gi: 16130142	length: 231aa
description: Fe-S ferredoxin-type protein, electron transfer [Escherichia coli K12].
coverage: Archaea[2e-11] Bacteria[1e-134]
----------------------------------------------------
candidate #309:	b0798
likelihood ratios: Total 7.4e+04; Clust 1.8,1.2,1.1; BLAST ,,; KEGG 2.2,1.7,25.7; ExprEco 7.9,24.9,1.7; ExprSce ,,; FusE2 ,,; FusE5 ,,; FusE10 ,,;
gene name: b0798	 (NP_415319)	gi: 16128766	length: 160aa
description: hypothetical protein b0798 [Escherichia coli K12].
coverage: Bacteria[2e-89] Eukaryota[6e-32]
conserved domains: (Evalue, description)
	2e-64	COG3236, COG3236, Uncharacterized protein conserved in bacteria [Function unknown].
----------------------------------------------------
candidate #310:	b2674
likelihood ratios: Total 7.4e+04; Clust 3.3,2.9,1.9; BLAST ,,; KEGG 33.1,2.5,3.8; ExprEco 3.6,2.0,1.9; ExprSce ,,; FusE2 ,,; FusE5 ,,; FusE10 ,,;
gene name: b2674	 (NP_417160)	gi: 16130588	length: 136aa
description: stimulates ribonucleotide reduction, flavoprotein [Escherichia coli K12].
coverage: Bacteria[6e-74]
conserved domains: (Evalue, description)
	4e-59	COG1780, NrdI, Protein involved in ribonucleotide reduction [Nucleotide transport and metabolism].
----------------------------------------------------
candidate #311:	b0397
likelihood ratios: Total 7.3e+04; Clust 36.9,32.1,4.1; BLAST ,,; KEGG 2.6,1.6,1.7; ExprEco 1.2,1.1,1.5; ExprSce ,,; FusE2 ,,; FusE5 ,,; FusE10 ,,;
gene name: b0397	 (NP_414931)	gi: 16128382	length: 1048aa
description: ATP-dependent dsDNA exonuclease [Escherichia coli K12].
coverage: Archaea[4e-19] Bacteria[0.0] Eukaryota[1e-29]
conserved domains: (Evalue, description)
	1e-111	COG0419, SbcC, ATPase involved in DNA repair [DNA replication, recombination, and repair].
	2e-14	COG1196, Smc, Chromosome segregation ATPases [Cell division and chromosome partitioning].
----------------------------------------------------
candidate #312:	b1864
likelihood ratios: Total 7.3e+04; Clust 31.0,10.9,3.9; BLAST ,,; KEGG 1.5,1.8,1.5; ExprEco 5.1,1.7,1.5; ExprSce ,,; FusE2 ,,; FusE5 ,,; FusE10 ,,;
gene name: b1864	 (NP_416378)	gi: 16129817	length: 246aa
description: hypothetical protein b1864 [Escherichia coli K12].
coverage: Bacteria[1e-137] Eukaryota[8e-38]
conserved domains: (Evalue, description)
	5e-92	pfam01709, DUF28, Domain of unknown function DUF28. This domain is found in bacterial and yeast proteins it compromises the entire length or central region of most of the proteins in the family, all of which are hypothetical with no known function. The average length of this domain is approximately 230 amino acids long..
----------------------------------------------------
candidate #313:	b2141
likelihood ratios: Total 7.3e+04; Clust 47.2,2.8,12.2; BLAST ,,; KEGG 1.4,1.5,1.4; ExprEco 7.5,1.5,1.4; ExprSce ,,; FusE2 ,,; FusE5 ,,; FusE10 ,,;
gene name: b2141	 (NP_416646)	gi: 16130079	length: 132aa
description: putative transmembrane protein [Escherichia coli K12].
coverage: Archaea[2e-11] Bacteria[3e-69]
conserved domains: (Evalue, description)
	2e-25	COG1380, COG1380, Putative effector of murein hydrolase LrgA [General function prediction only].
	5e-24	pfam03788, LrgA, LrgA family. This family is uncharacterised. It contains the protein LrgA that has been hypothesised to export murein hydrolases..
----------------------------------------------------
candidate #314:	b4191
likelihood ratios: Total 7.2e+04; Clust 1.3,1.5,3.5; BLAST ,,; KEGG 3.2,2.1,3.1; ExprEco 20.7,9.0,2.7; ExprSce ,,; FusE2 ,,; FusE5 ,,; FusE10 ,,;
gene name: b4191	 (NP_418612)	gi: 16132013	length: 251aa
description: putative DEOR-type transcriptional regulator [Escherichia coli K12].
coverage: Archaea[2e-12] Bacteria[1e-137] Eukaryota[6e-14]
conserved domains: (Evalue, description)
	2e-67	pfam00455, DeoR, Bacterial regulatory proteins, deoR family..
	5e-56	COG1349, GlpR, Transcriptional regulators of sugar metabolism [Transcription / Carbohydrate transport and metabolism].
	2e-12	smart00420, HTH_DEOR, helix_turn_helix, Deoxyribose operon repressor; .
----------------------------------------------------
candidate #315:	b0632
likelihood ratios: Total 7.1e+04; Clust 7.6,4.4,1.7; BLAST ,,; KEGG 4.7,29.6,1.7; ExprEco 2.8,1.6,1.2; ExprSce ,,; FusE2 ,,; FusE5 ,,; FusE10 ,,;
gene name: b0632	 (NP_415165)	gi: 16128615	length: 403aa
description: D-alanyl-D-alanine carboxypeptidase, fraction A; penicillin-binding protein 5 [Escherichia coli K12].
coverage: Bacteria[0.0]
conserved domains: (Evalue, description)
	1e-119	COG1686, DacC, D-alanyl-D-alanine carboxypeptidase [Cell envelope biogenesis, outer membrane].
	1e-87	pfam00768, Peptidase_S11, D-alanyl-D-alanine carboxypeptidase..
----------------------------------------------------
candidate #316:	b2608
likelihood ratios: Total 7.1e+04; Clust 13.9,6.4,8.6; BLAST ,,; KEGG 1.1,1.2,1.6; ExprEco 3.4,3.7,3.6; ExprSce ,,; FusE2 ,,; FusE5 ,,; FusE10 ,,;
gene name: b2608	 (NP_417099)	gi: 49176244	length: 185aa
description: 16S rRNA processing protein [Escherichia coli K12].
coverage: Bacteria[1e-105] Eukaryota[4e-08]
conserved domains: (Evalue, description)
	1e-56	COG0806, RimM, RimM protein, required for 16S rRNA processing [Translation, ribosomal structure and biogenesis].
	3e-23	pfam01782, RimM, RimM N-terminal domain. The RimM protein is essential for efficient processing of 16S rRNA. The RimM protein was shown to have affinity for free ribosomal 30S subunits but not for 30S subunits in the 70S ribosomes. This N-terminal domain is found associated with a PRC-barrel domain. .
----------------------------------------------------
candidate #317:	b0955
likelihood ratios: Total 7.0e+04; Clust 7.9,2.4,3.4; BLAST ,,; KEGG 26.8,6.5,4.6; ExprEco 1.2,1.1,1.0; ExprSce ,,; FusE2 ,,; FusE5 ,,; FusE10 ,,;
gene name: b0955	 (NP_415475)	gi: 16128922	length: 586aa
description: putative ATP-dependent protease [Escherichia coli K12].
coverage: Archaea[9e-18] Bacteria[0.0]
conserved domains: (Evalue, description)
	1e-177	COG1067, LonB, Predicted ATP-dependent protease [Posttranslational modification, protein turnover, chaperones].
	1e-10	pfam05362, Lon_C, Lon protease (S16) C-terminal proteolytic domain. The Lon serine proteases must hydrolyse ATP to degrade protein substrates. In Escherichia coli, these proteases are involved in turnover of intracellular proteins, including abnormal proteins following heat-shock. The active site for protease activity resides in a C-terminal domain. The Lon proteases are classified as family S16 in Merops..
----------------------------------------------------
candidate #318:	b2960
likelihood ratios: Total 6.9e+04; Clust 5.6,7.1,4.5; BLAST ,,; KEGG 4.4,6.7,11.9; ExprEco 1.0,1.0,1.0; ExprSce ,,; FusE2 ,,; FusE5 ,,; FusE10 ,,;
gene name: b2960	 (NP_417435)	gi: 16130861	length: 239aa
description: putative methyltransferase [Escherichia coli K12].
coverage: Bacteria[1e-139] Eukaryota[2e-21]
conserved domains: (Evalue, description)
	1e-74	COG0220, COG0220, Predicted S-adenosylmethionine-dependent methyltransferase [General function prediction only].
	9e-61	pfam02390, Methyltransf_4, Putative methyltransferase. This is a family of putative methyltransferases. The aligned region contains the GXGXG S-AdoMet binding site suggesting a putative methyltransferase activity..
----------------------------------------------------
candidate #319:	b2060
likelihood ratios: Total 6.9e+04; Clust 2.0,2.0,1.6; BLAST ,,; KEGG 4.3,2.6,3.3; ExprEco 6.5,24.3,1.9; ExprSce ,,; FusE2 ,,; FusE5 ,,; FusE10 ,,;
gene name: b2060	 (NP_416564)	gi: 49176183	length: 732aa
description: tyrosine-protein kinase [Escherichia coli K12].
coverage: Bacteria[0.0]
conserved domains: (Evalue, description)
	3e-78	COG3206, GumC, Uncharacterized protein involved in exopolysaccharide biosynthesis [Cell envelope biogenesis, outer membrane].
	2e-44	COG0489, Mrp, ATPases involved in chromosome partitioning [Cell division and chromosome partitioning].
	2e-19	pfam02706, Wzz, Chain length determinant protein. This family includes proteins involved in lipopolysaccharide (lps) biosynthesis. This family comprises the whole length of chain length determinant protein (or wzz protein) that confers a modal distribution of chain length on the O-antigen component of lps. This region is also found as part of bacterial tyrosine kinases..
----------------------------------------------------
candidate #320:	b0178
likelihood ratios: Total 6.8e+04; Clust 3.2,2.8,4.3; BLAST ,,; KEGG 14.6,7.7,3.9; ExprEco 1.4,2.2,1.3; ExprSce ,,; FusE2 ,,; FusE5 ,,; FusE10 ,,;
gene name: b0178	 (NP_414720)	gi: 16128171	length: 161aa
description: periplasmic molecular chaperone for outer membrane proteins [Escherichia coli K12].
coverage: Bacteria[1e-81] Eukaryota[1e-25]
conserved domains: (Evalue, description)
	1e-23	COG2825, HlpA, Outer membrane protein [Cell envelope biogenesis, outer membrane].
	5e-22	pfam03938, OmpH, Outer membrane protein (OmpH-like). This family includes outer membrane proteins such as OmpH among others..
----------------------------------------------------
candidate #321:	b3180
likelihood ratios: Total 6.8e+04; Clust 87.2,4.2,5.0; BLAST ,,; KEGG 1.2,1.1,1.1; ExprEco 3.5,2.8,2.6; ExprSce ,,; FusE2 ,,; FusE5 ,,; FusE10 ,,;
gene name: b3180	 (NP_417647)	gi: 16131070	length: 97aa
description: hypothetical protein b3180 [Escherichia coli K12].
[truncated: 228,373 more chars]
