# Supplementary material for: Identifying metabolic enzymes with multiple types of association evidence
Source: BMC Bioinformatics. 2006 Mar 29;7:177. doi: 10.1186/1471-2105-7-177 (PMC1450304; doi:10.1186/1471-2105-7-177)
Supplement: Additional File 17 — predictions.zip. Sample predictions of E. coli orphans. Additional datasets, including pair-wise functional association matrices for different types of evidence and BLAST-based orthology datasets, are available on the authors' web site[63]. [file 1471-2105-7-177-S17.zip › predictions/unidentified/EC_5.1.99.1_candidates]

Description of the missing enzyme:
name:           methylmalonyl-CoA epimerase
reaction:       [c]mmcoa-R <==> mmcoa-S
process:        Alternate Carbon Metabolism
EC number:      5.1.99.1

Identification: has not been identified

=====================================================
top 500 candidates:
-----------------------------------------------------

candidate #1:	b2918
likelihood ratios: Total 1.4e+12; Clust 844.2,2.6,2.1; BLAST 828.7,5.8,5.4; KEGG ,,; ExprEco 3.1,14.8,2.8; ExprSce ,,; FusE2 9.4,9.4,1.0; FusE5 ,,; FusE10 ,,;
gene name: b2918	 (NP_417393)	gi: 16130819	length: 331aa
description: ATPase/kinase associated with arginine transport [Escherichia coli K12].
coverage: Archaea[4e-45] Bacteria[0.0] Eukaryota[7e-68]
conserved domains: (Evalue, description)
	1e-110	COG1703, ArgK, Putative periplasmic protein kinase ArgK and related GTPases of G3E family [Amino acid transport and metabolism].
	1e-107	pfam03308, ArgK, ArgK protein. The ArgK protein acts as an ATPase enzyme and as a kinase, and phosphorylates periplasmic binding proteins involved in the LAO (lysine, arginine, ornithine)/AO transport systems..
----------------------------------------------------
candidate #2:	b2866
likelihood ratios: Total 6.9e+10; Clust 45.6,1.8,3.2; BLAST 102.9,43.3,13.9; KEGG ,,; ExprEco 2.8,1.5,4.0; ExprSce ,,; FusE2 6.5,6.5,5.8; FusE5 ,,; FusE10 ,,;
gene name: b2866	 (NP_417342)	gi: 16130768	length: 752aa
description: putative xanthine dehydrogenase subunit, molybdemum cofactor-binding domain [Escherichia coli K12].
coverage: Archaea[1e-114] Bacteria[0.0] Eukaryota[5e-54]
conserved domains: (Evalue, description)
	0.0	COG1529, CoxL, Aerobic-type carbon monoxide dehydrogenase, large subunit CoxL/CutL homologs [Energy production and conversion].
	1e-157	pfam02738, Ald_Xan_dh_C2, Aldehyde oxidase and xanthine dehydrogenase, molybdopterin binding domain..
	4e-75	COG4631, XdhB, Xanthine dehydrogenase, molybdopterin-binding subunit B [Nucleotide transport and metabolism].
	3e-30	pfam01315, Ald_Xan_dh_C, Aldehyde oxidase and xanthine dehydrogenase, a/b hammerhead domain..
----------------------------------------------------
candidate #3:	b2844
likelihood ratios: Total 1.9e+10; Clust 36.9,2.4,3.8; BLAST 20.7,61.8,2.5; KEGG ,,; ExprEco 1.5,2.4,1.4; ExprSce ,,; FusE2 20.9,20.9,8.0; FusE5 ,,; FusE10 ,,;
gene name: b2844	 (NP_417321)	gi: 16130748	length: 394aa
description: putative acetyl-CoA acetyltransferase with thiolase domain [Escherichia coli K12].
coverage: Archaea[1e-102] Bacteria[0.0] Eukaryota[1e-110]
conserved domains: (Evalue, description)
	1e-147	cd00751, thiolase, Thiolase are ubiquitous enzymes that catalyze the reversible thiolytic cleavage of 3-ketoacyl-CoA into acyl-CoA and acetyl-CoA, a 2-step reaction involving a covalent intermediate formed with a catalytic cysteine. They are found in prokaryotes and eukaryotes (cytosol, microbodies and mitochondria). There are 2 functional different classes: thiolase-I (3-ketoacyl-CoA thiolase) and thiolase-II (acetoacetyl-CoA thiolase). Thiolase-I can cleave longer fatty acid molecules and plays an important role in the beta-oxidative degradation of fatty acids. Thiolase-II has a high substrate specificity. Although it can cleave acetoacyl-CoA, its main function is the synthesis of acetoacyl-CoA from two molecules of acetyl-CoA, which gives it importance in several biosynthetic pathways..
	3e-95	pfam00108, Thiolase_N, Thiolase, N-terminal domain. Thiolase is reported to be structurally related to beta-ketoacyl synthase (pfam00109), and also chalcone synthase..
	3e-93	COG0183, PaaJ, Acetyl-CoA acetyltransferase [Lipid metabolism].
	2e-77	cd00826, nondecarbox_cond_enzymes, nondecarboxylating condensing enzymes; In general, thiolases catalyze the reversible thiolytic cleavage of 3-ketoacyl-CoA into acyl-CoA and acetyl-CoA, a 2-step reaction involving a covalent intermediate formed with a catalytic cysteine. There are 2 functional different classes: thiolase-I (3-ketoacyl-CoA thiolase) and thiolase-II (acetoacetyl-CoA thiolase). Thiolase-I can cleave longer fatty acid molecules and plays an important role in the beta-oxidative degradation of fatty acids. Thiolase-II has a high substrate specificity. Although it can cleave acetoacyl-CoA, its main function is the synthesis of acetoacyl-CoA from two molecules of acetyl-CoA, which gives it importance in several biosynthetic pathways..
	5e-45	pfam02803, Thiolase_C, Thiolase, C-terminal domain. Thiolase is reported to be structurally related to beta-ketoacyl synthase (pfam00109), and also chalcone synthase..
	1e-19	cd00327, cond_enzymes, Condensing enzymes; Family of enzymes that catalyze a (decarboxylating or non-decarboxylating) Claisen-like condensation reaction. Members are share strong structural similarity, and are involved in the synthesis and degradation of fatty acids, and the production of polyketides, a diverse group of natural products..
	7e-15	cd00829, SCP-x_thiolase, Thiolase domain associated with sterol carrier protein (SCP)-x isoform and related proteins; SCP-2 has multiple roles in intracellular lipid circulation and metabolism. The N-terminal presequence in the SCP-x isoform represents a peroxisomal 3-ketacyl-Coa thiolase specific for branched-chain acyl CoAs, which is proteolytically cleaved from the sterol carrier protein..
----------------------------------------------------
candidate #4:	b3039
likelihood ratios: Total 9.9e+09; Clust 20.6,146.5,3.8; BLAST 4.8,27.7,10.2; KEGG ,,; ExprEco 2.4,1.5,1.9; ExprSce ,,; FusE2 2.5,2.5,15.5; FusE5 ,,; FusE10 ,,;
gene name: b3039	 (NP_417511)	gi: 16130935	length: 271aa
description: putative enzyme with dioxygenase domain [Escherichia coli K12].
coverage: Archaea[5e-55] Bacteria[1e-161] Eukaryota[1e-39]
conserved domains: (Evalue, description)
	2e-94	COG3384, COG3384, Uncharacterized conserved protein [Function unknown].
	8e-55	pfam02900, LigB, Catalytic LigB subunit of aromatic ring-opening dioxygenase..
----------------------------------------------------
candidate #5:	b2740
likelihood ratios: Total 8.0e+09; Clust 4.0,1.6,1.7; BLAST 3.4,1.9,14.2; KEGG ,,; ExprEco 5.5,1.2,2.0; ExprSce ,,; FusE2 636.0,636.0,1.5; FusE5 ,,; FusE10 ,,;
gene name: b2740	 (NP_417220)	gi: 16130647	length: 454aa
description: putative transport protein [Escherichia coli K12].
coverage: Archaea[8e-32] Bacteria[0.0]
conserved domains: (Evalue, description)
	1e-115	pfam02447, GntP_permease, GntP family permease. This is a family of integral membrane permeases that are involved in gluconate uptake. E. coli contains several members of this family including GntU, a low affinity transporter and GntT, a high affinity transporter..
	9e-80	COG2610, GntT, H+/gluconate symporter and related permeases [Carbohydrate transport and metabolism / Amino acid transport and metabolism].
----------------------------------------------------
candidate #6:	b2712
likelihood ratios: Total 5.9e+09; Clust 6.0,1.9,3.1; BLAST 1.6,9.5,20.8; KEGG ,,; ExprEco 12.1,1.1,4.7; ExprSce ,,; FusE2 46.4,46.4,3.7; FusE5 ,,; FusE10 ,,;
gene name: b2712	 (NP_417192)	gi: 16130619	length: 750aa
description: hydrogenase maturation protein [Escherichia coli K12].
coverage: Archaea[1e-122] Bacteria[0.0] Eukaryota[1e-06]
conserved domains: (Evalue, description)
	0.0	COG0068, HypF, Hydrogenase maturation factor [Posttranslational modification, protein turnover, chaperones].
	6e-44	pfam01300, Sua5_yciO_yrdC, yrdC domain. This domain has been shown to preferentially bind to dsRNA. The domain is found in SUA5 as well as HypF and YrdC..
	2e-18	COG0009, SUA5, Putative translation factor (SUA5) [Translation, ribosomal structure and biogenesis].
	3e-11	COG1254, AcyP, Acylphosphatases [Energy production and conversion].
----------------------------------------------------
candidate #7:	b2745
likelihood ratios: Total 3.1e+09; Clust 5.3,2.8,3.3; BLAST 1.9,7.5,2.4; KEGG ,,; ExprEco 2.0,1.1,2.4; ExprSce ,,; FusE2 463.3,463.3,1.7; FusE5 ,,; FusE10 ,,;
gene name: b2745	 (NP_417225)	gi: 16130652	length: 349aa
description: putative hydrogenase subunit [Escherichia coli K12].
coverage: Archaea[2e-19] Bacteria[0.0] Eukaryota[5e-11]
conserved domains: (Evalue, description)
	4e-97	COG0585, COG0585, Uncharacterized conserved protein [Function unknown].
	1e-95	pfam01142, TruD, tRNA pseudouridine synthase D (TruD). TruD is responsible for synthesis of pseudouridine from uracil-13 in transfer RNAs..
----------------------------------------------------
candidate #8:	b2592
likelihood ratios: Total 3.0e+09; Clust 2.9,8.8,11.1; BLAST 11.1,2.3,1.8; KEGG ,,; ExprEco 4.0,4.0,1.3; ExprSce ,,; FusE2 95.1,95.1,1.2; FusE5 ,,; FusE10 ,,;
gene name: b2592	 (NP_417083)	gi: 16130513	length: 857aa
description: ATP-dependent protease, Hsp 100, part of multi-chaperone system with DnaK, DnaJ, and GrpE [Escherichia coli K12].
coverage: Archaea[0.0] Bacteria[0.0] Eukaryota[0.0]
conserved domains: (Evalue, description)
	0.0	COG0542, ClpA, ATPases with chaperone activity, ATP-binding subunit [Posttranslational modification, protein turnover, chaperones].
----------------------------------------------------
candidate #9:	b2526
likelihood ratios: Total 2.8e+09; Clust 2.1,3.2,2.6; BLAST 2.2,3.9,1.9; KEGG ,,; ExprEco 5.3,100.9,1.1; ExprSce ,,; FusE2 25.9,25.9,25.9; FusE5 ,,; FusE10 ,,;
gene name: b2526	 (NP_417021)	gi: 16130451	length: 616aa
description: DnaK-homologue chaperone Hsc66 [Escherichia coli K12].
coverage: Archaea[1e-115] Bacteria[0.0] Eukaryota[1e-123]
conserved domains: (Evalue, description)
	0.0	pfam00012, HSP70, Hsp70 protein. Hsp70 chaperones help to fold many proteins. Hsp70 assisted folding involves repeated cycles of substrate binding and release. Hsp70 activity is ATP dependent. Hsp70 proteins are made up of two regions: the amino terminus is the ATPase domain and the carboxyl terminus is the substrate binding region..
	1e-156	COG0443, DnaK, Molecular chaperone [Posttranslational modification, protein turnover, chaperones].
	4e-16	pfam06723, MreB_Mbl, MreB/Mbl protein. This family consists of bacterial MreB and Mbl proteins as well as two related archaeal sequences. MreB is known to be a rod shape-determining protein in bacteria and goes to make up the bacterial cytoskeleton. Genes coding for MreB/Mbl are only found in elongated bacteria, not in coccoid forms. It has been speculated that constituents of the eukaryotic cytoskeleton (tubulin, actin) may have evolved from prokaryotic precursor proteins closely related to today's bacterial proteins FtsZ and MreB/Mbl..
	4e-14	COG1077, MreB, Actin-like ATPase involved in cell morphogenesis [Cell division and chromosome partitioning].
----------------------------------------------------
candidate #10:	b2739
likelihood ratios: Total 2.3e+09; Clust 9.8,1.5,1.6; BLAST 2.3,2.4,1.6; KEGG ,,; ExprEco 1.8,2.5,2.6; ExprSce ,,; FusE2 844.2,844.2,1.2; FusE5 ,,; FusE10 ,,;
gene name: b2739	 (NP_417219)	gi: 16130646	length: 258aa
description: putative epimerase/isomerase [Escherichia coli K12].
coverage: Bacteria[1e-151] Eukaryota[5e-52]
conserved domains: (Evalue, description)
	1e-112	COG3622, Hfi, Hydroxypyruvate isomerase [Carbohydrate transport and metabolism].
	4e-17	COG1082, IolE, Sugar phosphate isomerases/epimerases [Carbohydrate transport and metabolism].
----------------------------------------------------
candidate #11:	b2730
likelihood ratios: Total 1.6e+09; Clust 7.4,2.0,2.7; BLAST 7.6,5.7,13.7; KEGG ,,; ExprEco 2.2,1.0,14.1; ExprSce ,,; FusE2 36.5,36.5,1.6; FusE5 ,,; FusE10 ,,;
gene name: b2730	 (NP_417210)	gi: 16130637	length: 322aa
description: hydrogenase 3 maturation protein [Escherichia coli K12].
coverage: Archaea[1e-64] Bacteria[1e-180]
conserved domains: (Evalue, description)
	1e-102	COG0309, HypE, Hydrogenase maturation factor [Posttranslational modification, protein turnover, chaperones].
	1e-24	pfam00586, AIRS, AIR synthase related protein, N-terminal domain. This family includes Hydrogen expression/formation protein HypE, AIR synthases EC:6.3.3.1, FGAM synthase EC:6.3.5.3 and selenide, water dikinase EC:2.7.9.3. The N-terminal domain of AIR synthase forms the dimer interface of the protein, and is suggested as a putative ATP binding domain..
	7e-19	COG0611, ThiL, Thiamine monophosphate kinase [Coenzyme metabolism].
	3e-15	pfam02769, AIRS_C, AIR synthase related protein, C-terminal domain. This family includes Hydrogen expression/formation protein HypE, AIR synthases EC:6.3.3.1, FGAM synthase EC:6.3.5.3 and selenide, water dikinase EC:2.7.9.3. The function of the C-terminal domain of AIR synthase is unclear, but the cleft formed between N and C domains is postulated as a sulphate binding site..
----------------------------------------------------
candidate #12:	b2910
likelihood ratios: Total 1.6e+09; Clust 26.9,3.2,4.2; BLAST 5.0,1.6,3.0; KEGG ,,; ExprEco 8.3,1.3,1.2; ExprSce ,,; FusE2 12.6,12.6,94.2; FusE5 ,,; FusE10 ,,;
gene name: b2910	 (NP_417386)	gi: 16130812	length: 109aa
description: hypothetical protein b2910 [Escherichia coli K12].
coverage: Bacteria[2e-54]
conserved domains: (Evalue, description)
	2e-21	COG3027, COG3027, Uncharacterized protein conserved in bacteria [Function unknown].
	2e-18	pfam05164, DUF710, Family of unknown function (DUF710). Family of eubacterial hypothetical proteins..
----------------------------------------------------
candidate #13:	b2748
likelihood ratios: Total 1.6e+09; Clust 2.6,2.9,2.7; BLAST 2.5,1.7,2.0; KEGG ,,; ExprEco 1.1,2.1,17.6; ExprSce ,,; FusE2 361.7,361.7,1.7; FusE5 ,,; FusE10 ,,;
gene name: b2748	 (NP_417228)	gi: 16130655	length: 103aa
description: hypothetical protein b2748 [Escherichia coli K12].
coverage: Bacteria[5e-53]
conserved domains: (Evalue, description)
	4e-24	COG2919, COG2919, Septum formation initiator [Cell division and chromosome partitioning].
	1e-22	pfam04977, DivIC, Septum formation initiator. DivIC from B. subtilis is necessary for both vegetative and sporulation septum formation. These proteins are mainly composed of an amino terminal coiled-coil..
----------------------------------------------------
candidate #14:	b4052
likelihood ratios: Total 9.5e+08; Clust 2.8,2.8,4.3; BLAST 3.7,2.7,3.0; KEGG ,,; ExprEco 1.7,19.9,4.0; ExprSce ,,; FusE2 68.5,68.5,1.5; FusE5 ,,; FusE10 ,,;
gene name: b4052	 (NP_418476)	gi: 16131878	length: 471aa
description: replicative DNA helicase; chromosome replication; chain elongation [Escherichia coli K12].
coverage: Bacteria[0.0] Eukaryota[2e-80]
conserved domains: (Evalue, description)
	1e-164	COG0305, DnaB, Replicative DNA helicase [DNA replication, recombination, and repair].
	1e-100	cd00984, DnaB_C, DnaB helicase C terminal domain. The hexameric helicase DnaB unwinds the DNA duplex at the chromosome replication fork. Although the mechanism by which DnaB both couples ATP hydrolysis to translocation along DNA and denatures the duplex is unknown, a change in the quaternary structure of the protein involving dimerization of the N-terminal domain has been observed and may occur during the enzymatic cycle. This C-terminal domain contains an ATP-binding site and is therefore probably the site of ATP hydrolysis..
	8e-82	pfam03796, DnaB_C, DnaB-like helicase C terminal domain. The hexameric helicase DnaB unwinds the DNA duplex at the Escherichia coli chromosome replication fork. Although the mechanism by which DnaB both couples ATP hydrolysis to translocation along DNA and denatures the duplex is unknown, a change in the quaternary structure of the protein involving dimerisation of the N-terminal domain has been observed and may occur during the enzymatic cycle. This C-terminal domain contains an ATP-binding site and is therefore probably the site of ATP hydrolysis..
	2e-34	pfam00772, DnaB, DnaB-like helicase N terminal domain. The hexameric helicase DnaB unwinds the DNA duplex at the Escherichia coli chromosome replication fork. Although the mechanism by which DnaB both couples ATP hydrolysis to translocation along DNA and denatures the duplex is unknown, a change in the quaternary structure of the protein involving dimerisation of the N-terminal domain has been observed and may occur during the enzymatic cycle. This N-terminal domain is required both for interaction with other proteins in the primosome and for DnaB helicase activity..
	5e-16	cd01122, GP4d_helicase, GP4d_helicase is a homohexameric 5'-3' helicases. Helicases couple NTP hydrolysis to the unwinding of nucleic acid duplexes into their component strands..
	2e-11	cd01120, RecA-like_NTPases, RecA-like NTPases. This family includes the NTP binding domain of F1 and V1 H+ATPases, DnaB and related helicases as well as bacterial RecA and related eukaryotic and archaeal recombinases. This group also includes bacterial conjugation proteins and related DNA transfer proteins involved in type II and type IV secretion..
----------------------------------------------------
candidate #15:	b2761
likelihood ratios: Total 9.0e+08; Clust 7.8,2.1,3.5; BLAST 19.9,5.5,9.9; KEGG ,,; ExprEco 3.7,2.6,1.2; ExprSce ,,; FusE2 28.7,28.7,1.5; FusE5 ,,; FusE10 ,,;
gene name: b2761	 (NP_417241)	gi: 16130668	length: 888aa
description: putative enzyme [Escherichia coli K12].
coverage: Archaea[3e-77] Bacteria[0.0]
conserved domains: (Evalue, description)
	1e-141	COG1203, COG1203, Predicted helicases [General function prediction only].
	5e-11	smart00487, DEXDc, DEAD-like helicases superfamily; .
----------------------------------------------------
candidate #16:	b2744
likelihood ratios: Total 8.1e+08; Clust 1.7,3.8,5.2; BLAST 1.6,2.2,5.6; KEGG ,,; ExprEco 1.1,3.6,2.6; ExprSce ,,; FusE2 256.2,256.2,1.7; FusE5 ,,; FusE10 ,,;
gene name: b2744	 (NP_417224)	gi: 16130651	length: 253aa
description: survival protein [Escherichia coli K12].
coverage: Archaea[9e-32] Bacteria[1e-146] Eukaryota[8e-18]
conserved domains: (Evalue, description)
	1e-94	COG0496, SurE, Predicted acid phosphatase [General function prediction only].
	9e-68	pfam01975, SurE, Survival protein SurE. E. coli cells with the surE gene disrupted are found to survive poorly in stationary phase. It is suggested that SurE may be involved in stress response. Yeast also contains a member of the family, the member from Yarrowia lipolytica can complement a mutation in acid phosphatase, suggesting that members of this family could be phosphatases..
----------------------------------------------------
candidate #17:	b2867
likelihood ratios: Total 6.9e+08; Clust 19.9,1.5,3.8; BLAST 59.4,3.9,1.7; KEGG ,,; ExprEco 3.5,4.9,1.7; ExprSce ,,; FusE2 19.0,19.0,1.5; FusE5 ,,; FusE10 ,,;
gene name: b2867	 (NP_417343)	gi: 16130769	length: 292aa
description: putative xanthine dehydrogenase subunit, FAD-binding domain [Escherichia coli K12].
coverage: Archaea[3e-23] Bacteria[1e-166] Eukaryota[4e-21]
conserved domains: (Evalue, description)
	1e-46	pfam00941, FAD_binding_5, FAD binding domain in molybdopterin dehydrogenase..
	5e-38	COG4630, XdhA, Xanthine dehydrogenase, iron-sulfur cluster and FAD-binding subunit A [Nucleotide transport and metabolism].
	2e-26	pfam03450, CO_deh_flav_C, CO dehydrogenase flavoprotein C-terminal domain..
----------------------------------------------------
candidate #18:	b2916
likelihood ratios: Total 6.2e+08; Clust 127.2,2.2,3.9; BLAST 3.8,3.2,4.6; KEGG ,,; ExprEco 6.9,11.1,1.1; ExprSce ,,; FusE2 5.8,5.8,3.6; FusE5 ,,; FusE10 ,,;
gene name: b2916	 (NP_417391)	gi: 16130817	length: 297aa
description: inhibitor of replication initiation; transcriptional regulator of dnaA and argK (LysR family) [Escherichia coli K12].
coverage: Bacteria[1e-168]
conserved domains: (Evalue, description)
	5e-23	COG0583, LysR, Transcriptional regulator [Transcription].
	2e-12	pfam00126, HTH_1, Bacterial regulatory helix-turn-helix protein, lysR family..
----------------------------------------------------
candidate #19:	b2906
likelihood ratios: Total 5.6e+08; Clust 33.5,4.5,8.2; BLAST 1.2,9.9,1.9; KEGG ,,; ExprEco 3.1,1.2,2.1; ExprSce ,,; FusE2 16.4,16.4,9.7; FusE5 ,,; FusE10 ,,;
gene name: b2906	 (NP_417382)	gi: 16130808	length: 400aa
description: putative monooxygenase, FAD/NAD(P)-binding [Escherichia coli K12].
coverage: Bacteria[0.0] Eukaryota[7e-52]
conserved domains: (Evalue, description)
	2e-83	COG0654, UbiH, 2-polyprenyl-6-methoxyphenol hydroxylase and related FAD-dependent oxidoreductases [Coenzyme metabolism / Energy production and conversion].
	5e-30	pfam01360, Monooxygenase, Monooxygenase. This family includes diverse enzymes that utilise FAD..
	6e-16	COG0644, FixC, Dehydrogenases (flavoproteins) [Energy production and conversion].
----------------------------------------------------
candidate #20:	b1395
likelihood ratios: Total 5.3e+08; Clust 31.0,2.7,2.3; BLAST 263.5,16.6,12.6; KEGG ,,; ExprEco 2.1,3.0,1.1; ExprSce ,,; FusE2 5.9,1.8,0.7; FusE5 ,,; FusE10 ,,;
gene name: b1395	 (NP_415913)	gi: 16129356	length: 475aa
description: 3-hydroxybutyryl-CoA dehydrogenase [Escherichia coli K12].
coverage: Archaea[4e-52] Bacteria[0.0] Eukaryota[7e-55]
conserved domains: (Evalue, description)
	1e-92	COG1250, FadB, 3-hydroxyacyl-CoA dehydrogenase [Lipid metabolism].
	2e-50	pfam02737, 3HCDH_N, 3-hydroxyacyl-CoA dehydrogenase, NAD binding domain. This family also includes lambda crystallin..
	2e-27	pfam00725, 3HCDH, 3-hydroxyacyl-CoA dehydrogenase, C-terminal domain. This family also includes lambda crystallin. Some proteins include two copies of this domain..
----------------------------------------------------
candidate #21:	b3118
likelihood ratios: Total 5.0e+08; Clust 10.4,117.5,63.2; BLAST 1.4,1.7,1.4; KEGG ,,; ExprEco 1.3,4.2,4.6; ExprSce ,,; FusE2 5.6,5.6,2.5; FusE5 ,,; FusE10 ,,;
gene name: b3118	 (NP_417588)	gi: 16131011	length: 312aa
description: transcriptional activator for amino acids degradation (LysR family) [Escherichia coli K12].
coverage: Archaea[1e-14] Bacteria[1e-171] Eukaryota[1e-09]
conserved domains: (Evalue, description)
	7e-38	COG0583, LysR, Transcriptional regulator [Transcription].
	6e-25	pfam03466, LysR_substrate, LysR substrate binding domain. The structure of this domain is known and is similar to the periplasmic binding proteins..
	2e-14	pfam00126, HTH_1, Bacterial regulatory helix-turn-helix protein, lysR family..
----------------------------------------------------
candidate #22:	b2902
likelihood ratios: Total 3.4e+08; Clust 36.5,4.7,1.7; BLAST 10.5,5.5,2.8; KEGG ,,; ExprEco 4.9,1.3,1.6; ExprSce ,,; FusE2 23.1,23.1,1.4; FusE5 ,,; FusE10 ,,;
gene name: b2902	 (NP_417378)	gi: 16130804	length: 247aa
description: putative oxidoreductase [Escherichia coli K12].
coverage: Archaea[2e-34] Bacteria[1e-135] Eukaryota[5e-36]
conserved domains: (Evalue, description)
	4e-45	pfam00106, adh_short, short chain dehydrogenase. This family contains a wide variety of dehydrogenases..
	9e-43	COG1028, FabG, Dehydrogenases with different specificities (related to short-chain alcohol dehydrogenases) [Secondary metabolites biosynthesis, transport, and catabolism / General function prediction only].
	4e-30	COG0300, DltE, Short-chain dehydrogenases of various substrate specificities [General function prediction only].
	1e-23	COG4221, COG4221, Short-chain alcohol dehydrogenase of unknown specificity [General function prediction only].
	1e-12	COG0623, FabI, Enoyl-[acyl-carrier-protein].
----------------------------------------------------
candidate #23:	b1393
likelihood ratios: Total 2.5e+08; Clust 105.9,4.8,5.2; BLAST 153.0,33.5,13.1; KEGG ,,; ExprEco 1.4,1.4,1.3; ExprSce ,,; FusE2 1.0,0.9,0.7; FusE5 ,,; FusE10 ,,;
gene name: b1393	 (NP_415911)	gi: 16129354	length: 255aa
description: probable enoyl-CoA hydratase [Escherichia coli K12].
coverage: Archaea[5e-54] Bacteria[1e-136] Eukaryota[1e-60]
conserved domains: (Evalue, description)
	5e-54	COG1024, CaiD, Enoyl-CoA hydratase/carnithine racemase [Lipid metabolism].
	1e-43	pfam00378, ECH, Enoyl-CoA hydratase/isomerase family. This family contains a diverse set of enzymes including: Enoyl-CoA hydratase. Napthoate synthase. Carnitate racemase. 3-hydoxybutyryl-CoA dehydratase. Dodecanoyl-CoA delta-isomerase..
	7e-31	COG0447, MenB, Dihydroxynaphthoic acid synthase [Coenzyme metabolism].
----------------------------------------------------
candidate #24:	b2684
likelihood ratios: Total 2.3e+08; Clust 4.6,4.6,1.9; BLAST 1.8,3.6,1.5; KEGG ,,; ExprEco 2.7,1.3,1.5; ExprSce ,,; FusE2 146.7,146.7,5.5; FusE5 ,,; FusE10 ,,;
gene name: b2684	 (NP_417169)	gi: 16130596	length: 176aa
description: regulator of plasmid mcrB operon (microcin B17 synthesis) [Escherichia coli K12].
coverage: Archaea[8e-07] Bacteria[1e-96]
conserved domains: (Evalue, description)
	8e-19	pfam01047, MarR, MarR family. The Mar proteins are involved in the multiple antibiotic resistance, a non-specific resistance system. The expression of the mar operon is controlled by a repressor, MarR. A large number of compounds induce transcription of the mar operon. This is thought to be due to the compound binding to MarR, and the resulting complex stops MarR binding to the DNA. With the MarR repression lost, transcription of the operon proceeds. The structure of MarR is known and shows MarR as a dimer with each subunit containing a winged-helix DNA binding motif..
	1e-16	smart00347, HTH_MARR, helix_turn_helix multiple antibiotic resistance protein; .
----------------------------------------------------
candidate #25:	b1813
likelihood ratios: Total 2.3e+08; Clust 6.7,5.6,67.5; BLAST 72.1,45.8,6.8; KEGG ,,; ExprEco 3.2,1.4,1.2; ExprSce ,,; FusE2 1.0,0.9,0.8; FusE5 ,,; FusE10 ,,;
gene name: b1813	 (NP_416327)	gi: 16129767	length: 192aa
description: conserved hypothetical protein, MutT-like [Escherichia coli K12].
coverage: Archaea[7e-21] Bacteria[1e-106] Eukaryota[4e-18]
----------------------------------------------------
candidate #26:	b2928
likelihood ratios: Total 2.2e+08; Clust 256.2,1.5,1.4; BLAST 4.7,2.3,1.8; KEGG ,,; ExprEco 234.2,1.1,1.6; ExprSce ,,; FusE2 4.1,4.1,2.9; FusE5 ,,; FusE10 ,,;
gene name: b2928	 (NP_417403)	gi: 16130829	length: 237aa
description: putative kinase [Escherichia coli K12].
coverage: Bacteria[1e-137] Eukaryota[3e-19]
conserved domains: (Evalue, description)
	4e-71	COG1072, CoaA, Panthothenate kinase [Coenzyme metabolism].
----------------------------------------------------
candidate #27:	b2729
likelihood ratios: Total 2.1e+08; Clust 8.3,1.8,3.6; BLAST 2.9,6.2,17.2; KEGG ,,; ExprEco 1.2,1.0,1.6; ExprSce ,,; FusE2 55.0,55.0,2.1; FusE5 ,,; FusE10 ,,;
gene name: b2729	 (NP_417209)	gi: 16130636	length: 373aa
description: hydrogenase expression/formation protein [Escherichia coli K12].
coverage: Archaea[3e-71] Bacteria[0.0]
conserved domains: (Evalue, description)
	1e-165	pfam01924, HypD, Hydrogenase formation hypA family. HypD is involved in hydrogenase formation. It contains many possible metal binding residues, which may bind to nickel. Transposon Tn5 insertions into hypD resulted in R. leguminosarum mutants that lacked any hydrogenase activity in symbiosis with peas..
----------------------------------------------------
candidate #28:	b2934
likelihood ratios: Total 2.1e+08; Clust 26.2,1.3,1.3; BLAST 4.6,5.0,9.5; KEGG ,,; ExprEco 3.4,1.2,1.3; ExprSce ,,; FusE2 16.2,16.2,16.8; FusE5 ,,; FusE10 ,,;
gene name: b2934	 (NP_417409)	gi: 16130835	length: 147aa
description: PTS family enzyme IIA, mannitol-specific, cryptic [Escherichia coli K12].
coverage: Bacteria[6e-78]
conserved domains: (Evalue, description)
	2e-37	pfam00359, PTS_EIIA_2, Phosphoenolpyruvate-dependent sugar phosphotransferase system, EIIA 2..
	1e-25	cd00211, PTS_IIA_fru, PTS_IIA, PTS system, fructose/mannitol specific IIA subunit. The bacterial phosphoenolpyruvate: sugar phosphotransferase system (PTS) is a multi-protein system involved in the regulation of a variety of metabolic and transcriptional processes. This family is one of four structurally and functionally distinct group IIA PTS system cytoplasmic enzymes, necessary for the uptake of carbohydrates across the cytoplasmic membrane and their phosphorylation..
	2e-22	COG1762, PtsN, Phosphotransferase system mannitol/fructose-specific IIA domain (Ntr-type) [Carbohydrate transport and metabolism / Signal transduction mechanisms].
	3e-14	COG4668, MtlA, Mannitol/fructose-specific phosphotransferase system, IIA domain [Carbohydrate transport and metabolism].
----------------------------------------------------
candidate #29:	b3232
likelihood ratios: Total 2.1e+08; Clust 1.8,55.6,5.5; BLAST 4.2,59.1,4.2; KEGG ,,; ExprEco 1.3,1.6,1.4; ExprSce ,,; FusE2 3.7,3.7,8.4; FusE5 ,,; FusE10 ,,;
gene name: b3232	 (NP_417699)	gi: 16131122	length: 375aa
description: putative ATPase [Escherichia coli K12].
coverage: Bacteria[0.0] Eukaryota[6e-59]
conserved domains: (Evalue, description)
	1e-147	COG1485, COG1485, Predicted ATPase [General function prediction only].
	1e-143	pfam03969, AFG1_ATPase, AFG1-like ATPase. This family of proteins contains a P-loop motif and are predicted to be ATPases..
----------------------------------------------------
candidate #30:	b2371
likelihood ratios: Total 2.0e+08; Clust 12.8,62.5,1.8; BLAST 169.8,47.6,8.4; KEGG ,,; ExprEco 1.4,2.0,1.0; ExprSce ,,; FusE2 1.0,0.9,0.8; FusE5 ,,; FusE10 ,,;
gene name: b2371	 (NP_416872)	gi: 16130303	length: 394aa
description: putative enzyme [Escherichia coli K12].
coverage: Archaea[1e-70] Bacteria[0.0] Eukaryota[3e-68]
conserved domains: (Evalue, description)
	1e-129	COG1804, CaiB, Predicted acyl-CoA transferases/carnitine dehydratase [Energy production and conversion].
	2e-66	pfam02515, CoA_transf_3, CoA-transferase family III. CoA-transferases are found in organisms from all lines of descent. Most of these enzymes belong to two well-known enzyme families, but recent work on unusual biochemical pathways of anaerobic bacteria has revealed the existence of a third family of CoA-transferases. The members of this enzyme family differ in sequence and reaction mechanism from CoA-transferases of the other families. Currently known enzymes of the new family are a formyl-CoA: oxalate CoA-transferase, a succinyl-CoA: (R)-benzylsuccinate CoA-transferase, an (E)-cinnamoyl-CoA: (R)-phenyllactate CoA-transferase, and a butyrobetainyl-CoA: (R)-carnitine CoA-transferase. In addition, a large number of proteins of unknown or differently annotated function from Bacteria, Archaea and Eukarya apparently belong to this enzyme family. Properties and reaction mechanisms of the CoA-transferases of family III are described and compared to those of the previously known CoA-transferases..
----------------------------------------------------
candidate #31:	b3697
likelihood ratios: Total 2.0e+08; Clust 2.1,16.9,3.6; BLAST 2.5,31.1,5.4; KEGG ,,; ExprEco 2.7,3.7,2.8; ExprSce ,,; FusE2 1.6,1.6,51.0; FusE5 ,,; FusE10 ,,;
gene name: b3697	 (NP_418152)	gi: 16131565	length: 270aa
description: conserved protein, phophatase-like domain [Escherichia coli K12].
coverage: Archaea[4e-15] Bacteria[1e-150] Eukaryota[4e-22]
conserved domains: (Evalue, description)
	3e-55	COG0561, Cof, Predicted hydrolases of the HAD superfamily [General function prediction only].
----------------------------------------------------
candidate #32:	b2765
likelihood ratios: Total 1.9e+08; Clust 95.1,6.3,8.6; BLAST 9.2,1.7,3.6; KEGG ,,; ExprEco 2.1,2.1,1.5; ExprSce ,,; FusE2 8.7,8.7,1.4; FusE5 ,,; FusE10 ,,;
gene name: b2765	 (NP_417245)	gi: 16130672	length: 121aa
description: putative 6-pyruvoyl tetrahydrobiopterin synthase [Escherichia coli K12].
coverage: Archaea[2e-09] Bacteria[6e-69] Eukaryota[1e-07]
conserved domains: (Evalue, description)
	3e-47	pfam01242, PTPS, 6-pyruvoyl tetrahydropterin synthase. 6-Pyruvoyl tetrahydrobiopterin synthase catalyses the conversion of dihydroneopterin triphosphate to 6-pyruvoyl tetrahydropterin, the second of three enzymatic steps in the synthesis of tetrahydrobiopterin from GTP. The functional enzyme is a hexamer of identical subunits..
	4e-44	cd00470, PTPS, 6-pyruvoyl tetrahydropterin synthase (PTPS). Folate derivatives are essential cofactors in the biosynthesis of purines, pyrimidines, and amino acids, as well as formyl-tRNA. Mammalian cells are able to utilize pre-formed folates after uptake by a carrier-mediated active transport system. Most microbes and plants lack this system and must synthesize folates de novo from guanosine triphosphate. One enzyme from this pathway is PTPS which catalyzes the conversion of dihydroneopterin triphosphate to 6-pyruvoyl tetrahydropterin. The functional enzyme is a hexamer of identical subunits..
	2e-31	COG0720, COG0720, 6-pyruvoyl-tetrahydropterin synthase [Coenzyme metabolism].
----------------------------------------------------
candidate #33:	b2755
likelihood ratios: Total 1.7e+08; Clust 4.7,1.6,1.8; BLAST 3.5,1.1,1.3; KEGG ,,; ExprEco 1.9,3.0,2.6; ExprSce ,,; FusE2 198.7,198.7,4.1; FusE5 ,,; FusE10 ,,;
gene name: b2755	 (NP_417235)	gi: 16130662	length: 305aa
description: hypothetical protein b2755 [Escherichia coli K12].
coverage: Archaea[1e-110] Bacteria[1e-173]
conserved domains: (Evalue, description)
	1e-53	COG1518, COG1518, Uncharacterized protein predicted to be involved in DNA repair [DNA replication, recombination, and repair].
----------------------------------------------------
candidate #34:	b3107
likelihood ratios: Total 1.6e+08; Clust 14.5,129.7,27.8; BLAST 2.3,1.5,1.1; KEGG ,,; ExprEco 1.2,3.2,3.2; ExprSce ,,; FusE2 4.8,4.8,2.7; FusE5 ,,; FusE10 ,,;
gene name: b3107	 (NP_417578)	gi: 16131002	length: 56aa
description: unknown CDS [Escherichia coli K12].
coverage: Bacteria[2e-23]
----------------------------------------------------
candidate #35:	b1695
likelihood ratios: Total 1.6e+08; Clust 30.1,2.6,2.4; BLAST 110.8,31.8,19.2; KEGG ,,; ExprEco 1.8,4.1,2.3; ExprSce ,,; FusE2 1.0,0.9,0.8; FusE5 ,,; FusE10 ,,;
gene name: b1695	 (NP_416210)	gi: 49176135	length: 401aa
description: putative acyl-CoA dehydrogenase [Escherichia coli K12].
coverage: Archaea[5e-51] Bacteria[0.0] Eukaryota[2e-50]
conserved domains: (Evalue, description)
	6e-84	cd00567, ACAD, Acyl-CoA dehydrogenase (ACAD). Both mitochondrial acyl-CoA dehydrogenases (ACAD) and peroxisomal acyl-CoA oxidases (AXO) catalyze the alpha,beta dehydrogenation of the corresponding trans-enoyl-CoA by FAD, which becomes reduced. The reduced form of ACAD is reoxidized in the oxidative half-reaction by electron-transferring flavoprotein (ETF), from which the electrons are transferred to the mitochondrial respiratory chain coupled with ATP synthesis. In contrast, AXO catalyzes a different oxidative half-reaction, in which the reduced FAD is reoxidized by molecular oxygen. The ACAD family includes the eukaryotic beta-oxidation enzymes, short (SCAD), medium (MCAD), long (LCAD) and very-long (VLCAD) chain acyl-CoA dehydrogenases. These enzymes all share high sequence similarity, but differ in their substrate specificities. The ACAD family also includes amino acid catabolism enzymes such as Isovaleryl-CoA dehydrogenase (IVD), short/branched chain acyl-CoA dehydrogenases(SBCAD), Isobutyryl-CoA dehydrogenase (IBDH), glutaryl-CoA deydrogenase (GCD) and Crotonobetainyl-CoA dehydrogenase. The mitochondrial ACAD's are generally homotetramers, except for VLCAD, which is a homodimer. Related enzymes include the SOS adaptive reponse proten aidB, Naphthocyclinone hydroxylase (NcnH), and and Dibenzothiophene (DBT) desulfurization enzyme C (DszC).
	2e-81	COG1960, CaiA, Acyl-CoA dehydrogenases [Lipid metabolism].
	6e-72	cd01158, SCAD/SBCAD, Short chain acyl-CoA dehydrogenase (SCAD). SCAD is a mitochondrial beta-oxidation enzyme. It catalyzes the alpha,beta dehydrogenation of the corresponding trans-enoyl-CoA by FAD, which becomes reduced. The reduced form of SCAD is reoxidized in the oxidative half-reaction by electron-transferring flavoprotein (ETF), from which the electrons are transferred to the mitochondrial respiratory chain coupled with ATP synthesis. This subgroup also contains the eukaryotic short/branched chain acyl-CoA dehydrogenase(SBCAD), the bacterial butyryl-CoA dehydorgenase(BCAD) and 2-methylbutyryl-CoA dehydrogenase, which is involved in isoleucine catabolism. These enzymes are homotetramers..
	5e-63	cd01160, LCAD, Long chain acyl-CoA dehydrogenase (LCAD) is acyl-CoA dehydrogenases (ACAD), which is found in the mitochondria of eukaryotes and in some prokaryotes. It catalyzes the alpha, beta dehydrogenation of the corresponding trans-enoyl-CoA by FAD, which becomes reduced. The reduced form of LCAD is reoxidized in the oxidative half-reaction by electron-transferring flavoprotein (ETF), from which the electrons are transferred to the mitochondrial respiratory chain coupled with ATP synthesis. LCAD is a homodimer..
	7e-60	cd01156, IVD, Isovaleryl-CoA dehydrogenase (IVD) is an is an acyl-CoA dehydrogenase, which catalyzes the third step in leucine catabolism, the conversion of isovaleryl-CoA (3-methylbutyryl-CoA) into 3-methylcrotonyl-CoA. IVD is a homotetramer and has the greatest affinity for small branched chain substrates..
	1e-46	cd01162, IBD, Isobutyryl-CoA dehydrogenase (IBD) catalyzes the alpha, beta- dehydrogenation of short branched chain acyl-CoA intermediates in valine catabolism. It is predicted to be a homotetramer..
	4e-44	cd01161, VLCAD, Very long chain acyl-CoA dehydrogenase (VLCAD). VLCAD acyl-CoA dehydrogenases (ACAD), which is found in the mitochondria of eukaryotes and in some bacteria. It catalyzes the alpha,beta dehydrogenation of the corresponding trans-enoyl-CoA by FAD, which becomes reduced. The reduced form of ACAD is reoxidized in the oxidative half-reaction by electron-transferring flavoprotein (ETF), from which the electrons are transferred to the mitochondrial respiratory chain coupled with ATP synthesis. VLCAD, which is a homodimer..
	1e-43	cd01157, MCAD, Medium chain acyl-CoA dehydrogenase (MCAD). MCADs are mitochondrial beta-oxidation enzymes, which catalyze the alpha,beta dehydrogenation of the corresponding medium chain acyl-CoA by FAD, which becomes reduced. The reduced form of MCAD is reoxidized in the oxidative half-reaction by electron-transferring flavoprotein (ETF), from which the electrons are transferred to the mitochondrial respiratory chain coupled with ATP synthesis. MCAD is a homotetramer..
	2e-42	pfam00441, Acyl-CoA_dh, Acyl-CoA dehydrogenase, C-terminal domain. C-terminal domain of Acyl-CoA dehydrogenase is an all-alpha, four helical up-and-down bundle..
	1e-41	cd01152, ACAD_fadE6_17_26, Putative acyl-CoA dehydrogenase (ACAD). Mitochondrial acyl-CoA dehydrogenases (ACAD) catalyze the alpha, beta dehydrogenation of the corresponding trans-enoyl-CoA by FAD, which becomes reduced. The reduced form of ACAD is reoxidized in the oxidative half-reaction by electron-transferring flavoprotein (ETF), from which the electrons are transferred to the mitochondrial respiratory chain coupled with ATP synthesis. The ACD family includes the eukaryotic beta-oxidation, as well as amino acid catabolism enzymes. These enzymes share high sequence similarity, but differ in their substrate specificities. The mitochondrial ACD's are generally homotetramers and have an active site glutamate at a conserved position..
	1e-39	cd01153, ACAD_fadE5, Putative acyl-CoA dehydrogenase (ACAD). Mitochondrial acyl-CoA dehydrogenases (ACAD) catalyze the alpha,beta dehydrogenation of the corresponding trans-enoyl-CoA by FAD, which becomes reduced. The reduced form of ACAD is reoxidized in the oxidative half-reaction by electron-transferring flavoprotein (ETF), from which the electrons are transferred to the mitochondrial respiratory chain coupled with ATP synthesis. The ACD family includes the eukaryotic beta-oxidation, as well as amino acid catabolism enzymes. These enzymes share high sequence similarity, but differ in their substrate specificities. The mitochondrial ACD's are generally homotetramers and have an active site glutamate at a conserved position..
	7e-37	cd01155, ACAD_FadE2, FadE2-like Acyl-CoA dehydrogenase (ACAD). Acyl-CoA dehydrogenases (ACAD) catalyze the alpha,beta dehydrogenation of the corresponding trans-enoyl-CoA by FAD, which becomes reduced. The reduced form of ACAD is reoxidized in the oxidative half-reaction by electron-transferring flavoprotein (ETF), from which the electrons are transferred to the mitochondrial respiratory chain coupled with ATP synthesis. The ACAD family includes the eukaryotic beta-oxidation, as well as amino acid catabolism enzymes. These enzymes share high sequence similarity, but differ in their substrate specificities. ACAD's are generally homotetramers and have an active site glutamate at a conserved position..
	3e-34	cd01151, GCD, Glutaryl-CoA dehydrogenase (GCD). GCD is an acyl-CoA dehydrogenase, which catalyzes the oxidative decarboxylation of glutaryl-CoA to crotonyl-CoA and carbon dioxide in the catabolism of lysine, hydroxylysine, and tryptophan. It uses electron transfer flavoprotein (ETF) as an electron acceptor. GCD is a homotetramer. GCD deficiency leads to a severe neurological disorder in humans..
	2e-31	cd01154, AidB, AidB. AidB is one of several genes involved in the SOS adaptive response to DNA alkylation damage, whose expression is activated by the Ada protein. Its function has not been entirely elucidated; however, it is similar in sequence and function to acyl-CoA dehyrdogenases. It has been proposed that aidB directly destroys DNA alkylating agents such as nitrosoguanidines (nitrosated amides) or their reaction intermediates..
	2e-21	pfam02770, Acyl-CoA_dh_M, Acyl-CoA dehydrogenase, middle domain. Central domain of Acyl-CoA dehydrogenase has a beta-barrel fold..
	2e-18	cd01163, DszC, Dibenzothiophene (DBT) desulfurization enzyme C (DszC). DszC is a flavin reductase dependent enzyme, which catalyzes the first two steps of DBT desulfurization in mesophilic bacteria. DszC converts DBT to DBT-sulfoxide, which is then converted to DBT-sulfone. Bacteria with this enzyme are candidates for the removal of organic sulfur compounds from fossil fuels, which pollute the environment. An equivalent enzyme tdsC, is found in thermophilic bacteria. This alignment also contains a closely related uncharacterized subgroup..
	2e-15	pfam02771, Acyl-CoA_dh_N, Acyl-CoA dehydrogenase, N-terminal domain. The N-terminal domain of Acyl-CoA dehydrogenase is an all-alpha domain..
	7e-12	cd01159, NcnH, Naphthocyclinone hydroxylase (NcnH). Naphthocyclinone is an aromatic polyketide and an antibiotic, which is active against Gram-positive bacteria. Polyketides are secondary metabolites, which have important biological functions such as antitumor, immunosupressive or antibiotic activities. NcnH is a hydroxylase involved in the biosynthesis of naphthocyclinone and possibly other polyketides..
----------------------------------------------------
candidate #36:	b2743
likelihood ratios: Total 1.5e+08; Clust 2.9,2.8,2.6; BLAST 7.6,51.6,10.0; KEGG ,,; ExprEco 1.0,2.9,1.5; ExprSce ,,; FusE2 17.8,17.8,1.3; FusE5 ,,; FusE10 ,,;
gene name: b2743	 (NP_417223)	gi: 16130650	length: 208aa
description: L-isoaspartate protein carboxylmethyltransferase type II [Escherichia coli K12].
coverage: Archaea[2e-35] Bacteria[1e-114] Eukaryota[2e-22]
conserved domains: (Evalue, description)
	8e-75	pfam01135, PCMT, Protein-L-isoaspartate(D-aspartate) O-methyltransferase (PCMT)..
	2e-69	COG2518, Pcm, Protein-L-isoaspartate carboxylmethyltransferase [Posttranslational modification, protein turnover, chaperones].
----------------------------------------------------
candidate #37:	b2681
likelihood ratios: Total 1.5e+08; Clust 3.3,2.0,1.7; BLAST 1.9,3.5,2.1; KEGG ,,; ExprEco 2.9,199.5,1.1; ExprSce ,,; FusE2 26.6,26.6,2.1; FusE5 ,,; FusE10 ,,;
gene name: b2681	 (YP_026179)	gi: 49176259	length: 305aa
description: putative integral membrane protein [Escherichia coli K12].
coverage: Archaea[3e-48] Bacteria[1e-171] Eukaryota[2e-43]
conserved domains: (Evalue, description)
	2e-13	COG2814, AraJ, Arabinose efflux permease [Carbohydrate transport and metabolism].
----------------------------------------------------
candidate #38:	b3071
likelihood ratios: Total 1.5e+08; Clust 4.5,3.0,4.8; BLAST 17.9,106.7,7.1; KEGG ,,; ExprEco 2.4,2.2,1.5; ExprSce ,,; FusE2 2.7,2.7,2.9; FusE5 ,,; FusE10 ,,;
gene name: b3071	 (NP_417542)	gi: 16130966	length: 207aa
description: hypothetical protein b3071 [Escherichia coli K12].
coverage: Archaea[3e-09] Bacteria[1e-121]
conserved domains: (Evalue, description)
	6e-22	COG1695, COG1695, Predicted transcriptional regulators [Transcription].
	8e-14	pfam03551, PadR, Transcriptional regulator PadR-like family. Members of this family are transcriptional regulators that appear to be related to the pfam01047 family. This family includes PadR, a protein that is involved in negative regulation of phenolic acid metabolism..
----------------------------------------------------
candidate #39:	b0419
likelihood ratios: Total 1.1e+08; Clust 177.4,3.4,2.0; BLAST 23.5,4.7,8.6; KEGG ,,; ExprEco 1.2,2.8,4.2; ExprSce ,,; FusE2 3.0,1.2,1.8; FusE5 ,,; FusE10 ,,;
gene name: b0419	 (NP_414953)	gi: 16128404	length: 348aa
description: putative NAD(P)H-dependent xylose reductase [Escherichia coli K12].
coverage: Archaea[2e-80] Bacteria[0.0] Eukaryota[5e-70]
conserved domains: (Evalue, description)
	8e-93	COG0667, Tas, Predicted oxidoreductases (related to aryl-alcohol dehydrogenases) [Energy production and conversion].
	1e-50	pfam00248, Aldo_ket_red, Aldo/keto reductase family. This family includes a number of K+ ion channel beta chain regulatory domains - these are reported to have oxidoreductase activity..
	5e-42	COG0656, ARA1, Aldo/keto reductases, related to diketogulonate reductase [General function prediction only].
	9e-35	COG4989, COG4989, Predicted oxidoreductase [General function prediction only].
	1e-26	COG1453, COG1453, Predicted oxidoreductases of the aldo/keto reductase family [General function prediction only].
----------------------------------------------------
candidate #40:	b2830
likelihood ratios: Total 1.1e+08; Clust 5.3,9.4,14.5; BLAST 2.2,3.4,1.7; KEGG ,,; ExprEco 3.5,146.2,1.0; ExprSce ,,; FusE2 3.0,3.0,2.3; FusE5 ,,; FusE10 ,,;
gene name: b2830	 (NP_417307)	gi: 16130734	length: 176aa
description: nucleotide hydrolase, acts on adenosine(5')-pentaphospho-(5')-adenosine (Nudix family) [Escherichia coli K12].
coverage: Bacteria[1e-102] Eukaryota[1e-22]
conserved domains: (Evalue, description)
	7e-17	pfam00293, NUDIX, NUDIX domain..
	5e-11	COG0494, MutT, NTP pyrophosphohydrolases including oxidative damage repair enzymes [DNA replication, recombination, and repair / General function prediction only].
----------------------------------------------------
candidate #41:	b3998
likelihood ratios: Total 1.0e+08; Clust 53.3,1.4,1.7; BLAST 25.6,2.4,138.4; KEGG ,,; ExprEco 1.4,2.6,1.6; ExprSce ,,; FusE2 1.6,1.6,5.9; FusE5 ,,; FusE10 ,,;
gene name: b3998	 (NP_418426)	gi: 16131828	length: 225aa
description: endonuclease V (deoxyinosine 3'endoduclease) [Escherichia coli K12].
coverage: Archaea[4e-36] Bacteria[1e-127] Eukaryota[5e-26]
conserved domains: (Evalue, description)
	1e-70	COG1515, Nfi, Deoxyinosine 3'endonuclease (endonuclease V) [DNA replication, recombination, and repair].
	8e-67	pfam04493, Endonuclease_5, Endonuclease V. Endonuclease V is specific for single-stranded DNA or for duplex DNA that contains uracil or that is damaged by a variety of agents..
----------------------------------------------------
candidate #42:	b2716
likelihood ratios: Total 9.9e+07; Clust 9.1,1.6,1.3; BLAST 2.9,5.3,2.0; KEGG ,,; ExprEco 1.5,77.6,9.9; ExprSce ,,; FusE2 7.0,7.0,3.1; FusE5 ,,; FusE10 ,,;
gene name: b2716	 (NP_417196)	gi: 16130623	length: 474aa
description: 6-phospho-beta-glucosidase; cryptic [Escherichia coli K12].
coverage: Archaea[5e-29] Bacteria[0.0] Eukaryota[1e-153]
conserved domains: (Evalue, description)
	1e-116	pfam00232, Glyco_hydro_1, Glycosyl hydrolase family 1..
----------------------------------------------------
candidate #43:	b3735
likelihood ratios: Total 9.8e+07; Clust 1.8,4.4,4.5; BLAST 3.2,6.2,1.6; KEGG ,,; ExprEco 9.1,3.0,1.7; ExprSce ,,; FusE2 20.5,20.5,4.3; FusE5 ,,; FusE10 ,,;
gene name: b3735	 (NP_418191)	gi: 16131603	length: 177aa
description: membrane-bound ATP synthase, F1 sector, delta-subunit [Escherichia coli K12].
coverage: Bacteria[3e-91] Eukaryota[1e-12]
conserved domains: (Evalue, description)
	2e-43	COG0712, AtpH, F0F1-type ATP synthase, delta subunit (mitochondrial oligomycin sensitivity protein) [Energy production and conversion].
	1e-40	pfam00213, OSCP, ATP synthase delta (OSCP) subunit. The ATP D subunit from E. coli is the same as the OSCP subunit which is this family. The ATP D subunit from metazoa are found in family pfam00401..
----------------------------------------------------
candidate #44:	b2873
likelihood ratios: Total 9.8e+07; Clust 4.9,1.4,1.5; BLAST 69.2,15.1,7.7; KEGG ,,; ExprEco 2.3,1.1,2.8; ExprSce ,,; FusE2 3.2,3.2,16.0; FusE5 ,,; FusE10 ,,;
gene name: b2873	 (NP_417349)	gi: 49176277	length: 465aa
description: phenylhydantoinase [Escherichia coli K12].
coverage: Archaea[5e-81] Bacteria[0.0] Eukaryota[2e-88]
conserved domains: (Evalue, description)
	1e-176	cd01314, D-HYD, D-hydantoinases (D-HYD) also called dihydropyrimidases (DHPase) and related proteins; DHPases are a family of enzymes that catalyze the reversible hydrolytic ring opening of the amide bond in five- or six-membered cyclic diamides, like dihydropyrimidine or hydantoin. The hydrolysis of dihydropyrimidines is the second step of reductive catabolism of pyrimidines in human. The hydrolysis of 5-substituted hydantoins in microorganisms leads to enantiomerically pure N-carbamyl amino acids, which are used for the production of antibiotics, peptide hormones, pyrethroids, and pesticides. HYDs are classified depending on their stereoselectivity. This family also includes collapsin response regulators (CRMPs), cytosolic proteins involved in neuronal differentiation and axonal guidance which have strong homology to DHPases, but lack most of the active site residues..
	1e-108	COG0044, PyrC, Dihydroorotase and related cyclic amidohydrolases [Nucleotide transport and metabolism].
	4e-75	cd01315, L-HYD_ALN, L-Hydantoinases (L-HYDs) and Allantoinase (ALN); L-Hydantoinases are a member of the dihydropyrimidinase family, which catalyzes the reversible hydrolytic ring opening of dihydropyrimidines and hydantoins (five-membered cyclic diamides used in biotechnology). But L-HYDs differ by having an L-enantio specificity and by lacking activity on possible natural substrates such as dihydropyrimidines. Allantoinase catalyzes the hydrolytic cleavage of the five-member ring of allantoin (5-ureidohydantoin) to form allantoic acid..
	6e-75	cd01302, Cyclic_amidohydrolases, Cyclic amidohydrolases, including hydantoinase, dihydropyrimidinase, allantoinase, and dihydroorotase, are involved in the metabolism of pyrimidines and purines, sharing the property of hydrolyzing the cyclic amide bond of each substrate to the corresponding N-carbamyl amino acids. Allantoinases catalyze the degradation of purines, while dihydropyrimidinases and hydantoinases, a microbial counterpart of dihydropyrimidinase, are involved in pyrimidine degradation. Dihydroorotase participates in the de novo synthesis of pyrimidines..
	1e-52	cd01318, DHOase_IIb, Dihydroorotase (DHOase), subgroup IIb; DHOases catalyze the reversible interconversion of carbamoyl aspartate to dihydroorotate, a key reaction in pyrimidine biosynthesis. This group contains the archeal members of the DHOase family..
	9e-45	cd01317, DHOase_IIa, Dihydroorotase (DHOase), subgroup IIa; DHOases catalyze the reversible interconversion of carbamoyl aspartate to dihydroorotate, a key reaction in pyrimidine biosynthesis. This subgroup also contains proteins that lack the active site, like unc-33, a C.elegans protein involved in axon growth..
	3e-22	cd01316, CAD_DHOase, The eukaryotic CAD protein is a trifunctional enzyme of carbamoylphosphate synthetase-aspartate transcarbamoylase-dihydroorotase, which catalyzes the first three steps of de novo pyrimidine nucleotide biosynthesis. Dihydroorotase (DHOase) catalyzes the third step, the reversible interconversion of carbamoyl aspartate to dihydroorotate..
	2e-14	cd01297, D-aminoacylase, D-aminoacylases (N-acyl-D-Amino acid amidohydrolases) catalyze the hydrolysis of N-acyl-D-amino acids to produce the corresponding D-amino acids, which are used as intermediates in the synthesis of pesticides, bioactive peptides, and antibiotics..
	5e-11	cd00854, NagA, N-acetylglucosamine-6-phosphate deacetylase, NagA, catalyzes the hydrolysis of the N-acetyl group of N-acetyl-glucosamine-6-phosphate (GlcNAc-6-P) to glucosamine 6-phosphate and acetate. This is the first committed step in the biosynthetic pathway to amino-sugar-nucleotides, which is needed for cell wall peptidoglycan and teichoic acid biosynthesis. Deacetylation of N-acetylglucosamine is also important in lipopolysaccharide synthesis and cell wall recycling..
----------------------------------------------------
candidate #45:	b2710
likelihood ratios: Total 8.8e+07; Clust 111.9,2.4,2.1; BLAST 1.7,1.9,17.6; KEGG ,,; ExprEco 2.0,1.7,1.5; ExprSce ,,; FusE2 18.8,18.8,1.5; FusE5 ,,; FusE10 ,,;
gene name: b2710	 (NP_417190)	gi: 16130617	length: 479aa
description: flavorubredoxin (FIRd) with NO-binding non-heme diiron center [Escherichia coli K12].
coverage: Archaea[3e-84] Bacteria[0.0] Eukaryota[4e-50]
conserved domains: (Evalue, description)
	1e-135	COG0426, FpaA, Uncharacterized flavoproteins [Energy production and conversion].
	4e-18	COG1773, COG1773, Rubredoxin [Energy production and conversion].
	2e-17	pfam00753, Lactamase_B, Metallo-beta-lactamase superfamily..
	3e-17	cd00730, rubredoxin, Rubredoxin; nonheme iron binding domains containing a [Fe(SCys)4] center. Rubredoxins are small nonheme iron proteins. The iron atom is coordinated by four cysteine residues (Fe(S-Cys)4), but iron can also be replaced by cobalt, nickel or zinc. They are believed to be involved in electron transfer..
	1e-15	pfam00301, Rubredoxin, Rubredoxin..
	4e-11	pfam00258, Flavodoxin_1, Flavodoxin..
----------------------------------------------------
candidate #46:	b2909
likelihood ratios: Total 8.0e+07; Clust 32.0,2.8,5.1; BLAST 8.2,1.5,1.7; KEGG ,,; ExprEco 4.7,1.2,1.5; ExprSce ,,; FusE2 8.8,8.8,12.2; FusE5 ,,; FusE10 ,,;
gene name: b2909	 (NP_417385)	gi: 49176281	length: 194aa
description: hypothetical protein b2909 [Escherichia coli K12].
coverage: Bacteria[1e-110]
----------------------------------------------------
candidate #47:	b2908
likelihood ratios: Total 7.7e+07; Clust 80.4,8.7,3.7; BLAST 1.3,6.8,4.8; KEGG ,,; ExprEco 4.1,1.2,1.3; ExprSce ,,; FusE2 7.9,7.9,1.7; FusE5 ,,; FusE10 ,,;
gene name: b2908	 (NP_417384)	gi: 16130810	length: 441aa
description: proline aminopeptidase P II [Escherichia coli K12].
coverage: Archaea[9e-33] Bacteria[0.0] Eukaryota[5e-68]
conserved domains: (Evalue, description)
	2e-95	cd01087, Prolidase, Prolidase. E.C. 3.4.13.9. Also known as Xaa-Pro dipeptidase, X-Pro dipeptidase, proline dipeptidase., imidodipeptidase, peptidase D, gamma-peptidase. Catalyses hydrolysis of Xaa-Pro dipeptides; also acts on aminoacyl-hydroxyproline analogs. No action on Pro-Pro..
	2e-76	COG0006, PepP, Xaa-Pro aminopeptidase [Amino acid transport and metabolism].
	7e-44	cd01092, APP-like, Similar to Prolidase and Aminopeptidase P. The members of this subfamily presumably catalyse hydrolysis of Xaa-Pro dipeptides and/or release of any N-terminal amino acid, including proline, that is linked with proline..
	2e-42	pfam05195, AMP_N, Aminopeptidase P, N-terminal domain. This domain is structurally very similar to the creatinase N-terminal domain (pfam01321). However, little or no sequence similarity exists between the two families..
	1e-39	cd01066, APP_MetAP, A family including aminopeptidase P, aminopeptidase M, and prolidase. Also known as metallopeptidase family M24. This family of enzymes is able to cleave amido-, imido- and amidino-containing bonds. Members exibit relatively narrow substrate specificity compared to other metallo-aminopeptidases, suggesting they play roles in regulation of biological processes rather than general protein degradation..
	3e-21	COG0024, Map, Methionine aminopeptidase [Translation, ribosomal structure and biogenesis].
	9e-19	cd01085, APP, X-Prolyl Aminopeptidase 2. E.C. 3.4.11.9. Also known as X-Pro aminopeptidase, proline aminopeptidase, aminopeptidase P, and aminoacylproline aminopeptidase. Catalyses release of any N-terminal amino acid, including proline, that is linked with proline, even from a dipeptide or tripeptide..
	4e-18	cd01086, MetAP1, Methionine Aminopeptidase 1. E.C. 3.4.11.18. Also known as methionyl aminopeptidase and Peptidase M. Catalyzes release of N-terminal amino acids, preferentially methionine, from peptides and arylamides..
	7e-14	pfam00557, Peptidase_M24, metallopeptidase family M24..
----------------------------------------------------
candidate #48:	b2870
likelihood ratios: Total 7.6e+07; Clust 15.0,1.2,1.4; BLAST 1.0,1.1,1.1; KEGG ,,; ExprEco 1.5,1.2,6.7; ExprSce ,,; FusE2 29.7,29.7,234.2; FusE5 ,,; FusE10 ,,;
gene name: b2870	 (YP_026185)	gi: 49176276	length: 396aa
description: putative carbamoyl transferase [Escherichia coli K12].
coverage: Archaea[1e-19] Bacteria[0.0] Eukaryota[2e-16]
conserved domains: (Evalue, description)
	6e-80	COG0078, ArgF, Ornithine carbamoyltransferase [Amino acid transport and metabolism].
	2e-18	COG0540, PyrB, Aspartate carbamoyltransferase, catalytic chain [Nucleotide transport and metabolism].
	2e-17	pfam02729, OTCace_N, Aspartate/ornithine carbamoyltransferase, carbamoyl-P binding domain..
	3e-11	pfam00185, OTCace, Aspartate/ornithine carbamoyltransferase, Asp/Orn binding domain..
----------------------------------------------------
candidate #49:	b4212
likelihood ratios: Total 7.6e+07; Clust 2.8,2.7,4.0; BLAST 2.6,1.7,2.5; KEGG ,,; ExprEco 2.6,1.6,8.7; ExprSce ,,; FusE2 13.1,13.1,34.4; FusE5 ,,; FusE10 ,,;
gene name: b4212	 (NP_418633)	gi: 49176473	length: 156aa
description: putative transcriptional regulator [Escherichia coli K12].
coverage: Archaea[3e-14] Bacteria[2e-83]
conserved domains: (Evalue, description)
	1e-28	pfam01638, DUF24, Transcriptional regulator. Members of this family are predicted to be transcriptional regulators that are related to the pfam01047 family..
	3e-28	COG1733, COG1733, Predicted transcriptional regulators [Transcription].
----------------------------------------------------
candidate #50:	b2811
likelihood ratios: Total 7.3e+07; Clust 28.1,4.7,2.4; BLAST 1.8,2.1,4.9; KEGG ,,; ExprEco 2.4,8.2,1.5; ExprSce ,,; FusE2 16.8,16.8,1.5; FusE5 ,,; FusE10 ,,;
gene name: b2811	 (NP_417291)	gi: 16130718	length: 147aa
description: hypothetical protein b2811 [Escherichia coli K12].
coverage: Bacteria[8e-78] Eukaryota[1e-22]
conserved domains: (Evalue, description)
	9e-45	COG2166, COG2166, SufE protein probably involved in Fe-S center assembly [General function prediction only].
	4e-41	pfam02657, SufE, Fe-S metabolism associated domain. This family consists of the SufE-related proteins. These have been implicated in Fe-S metabolism and export)..
----------------------------------------------------
candidate #51:	b0054
likelihood ratios: Total 7.0e+07; Clust 3.1,2.8,10.4; BLAST 1.5,2.7,1.5; KEGG ,,; ExprEco 1.5,8.2,4.9; ExprSce ,,; FusE2 1.3,31.0,53.6; FusE5 ,,; FusE10 ,,;
gene name: b0054	 (NP_414596)	gi: 16128048	length: 784aa
description: organic solvent tolerance [Escherichia coli K12].
coverage: Bacteria[0.0]
conserved domains: (Evalue, description)
	0.0	COG1452, Imp, Organic solvent tolerance protein OstA [Cell envelope biogenesis, outer membrane].
	3e-93	pfam04453, OstA_C, Organic solvent tolerance protein. Family involved in organic solvent tolerance in bacteria. The region contains several highly conserved, potentially catalytic, residues..
----------------------------------------------------
candidate #52:	b0628
likelihood ratios: Total 6.2e+07; Clust 1.9,9.9,3.6; BLAST 6.7,356.3,10.6; KEGG ,,; ExprEco 1.2,27.8,1.5; ExprSce ,,; FusE2 1.0,0.9,0.8; FusE5 ,,; FusE10 ,,;
gene name: b0628	 (NP_415161)	gi: 16128611	length: 321aa
description: lipoate synthase, an iron-sulfur enzyme [Escherichia coli K12].
coverage: Archaea[9e-63] Bacteria[0.0] Eukaryota[1e-66]
conserved domains: (Evalue, description)
	1e-145	COG0320, LipA, Lipoate synthase [Coenzyme metabolism].
	3e-14	smart00729, Elp3, Elongator protein 3, MiaB family, Radical SAM; This superfamily contains MoaA, NifB, PqqE, coproporphyrinogen III oxidase, biotin synthase and MiaB families, and includes a representative in the eukaryotic elongator subunit, Elp-3. Some members of the family are methyltransferases. .
	5e-12	pfam04055, Radical_SAM, Radical SAM superfamily..
----------------------------------------------------
candidate #53:	b2795
likelihood ratios: Total 6.0e+07; Clust 4.5,20.7,3.1; BLAST 3.4,1.2,5.4; KEGG ,,; ExprEco 1.2,1.6,2.1; ExprSce ,,; FusE2 34.6,34.6,1.9; FusE5 ,,; FusE10 ,,;
gene name: b2795	 (NP_417275)	gi: 16130702	length: 454aa
description: hypothetical protein b2795 [Escherichia coli K12].
coverage: Bacteria[0.0]
conserved domains: (Evalue, description)
	7e-46	COG1611, COG1611, Predicted Rossmann fold nucleotide-binding protein [General function prediction only].
	1e-26	pfam03641, Lysine_decarbox, Possible lysine decarboxylase. The members of this family share a highly conserved motif PGGXGTXXE that is probably functionally important. This family includes proteins annotated as lysine decarboxylases, although the evidence for this is not clear..
----------------------------------------------------
candidate #54:	b2842
likelihood ratios: Total 5.4e+07; Clust 12.0,1.9,2.1; BLAST 7.4,11.1,6.7; KEGG ,,; ExprEco 1.3,1.1,1.6; ExprSce ,,; FusE2 6.9,6.9,17.5; FusE5 ,,; FusE10 ,,;
gene name: b2842	 (NP_417319)	gi: 16130746	length: 253aa
description: 2-deoxy-D-gluconate 3-dehydrogenase [Escherichia coli K12].
coverage: Archaea[3e-46] Bacteria[1e-140] Eukaryota[3e-58]
conserved domains: (Evalue, description)
	4e-54	pfam00106, adh_short, short chain dehydrogenase. This family contains a wide variety of dehydrogenases..
	5e-46	COG1028, FabG, Dehydrogenases with different specificities (related to short-chain alcohol dehydrogenases) [Secondary metabolites biosynthesis, transport, and catabolism / General function prediction only].
	6e-28	COG4221, COG4221, Short-chain alcohol dehydrogenase of unknown specificity [General function prediction only].
	5e-27	COG0300, DltE, Short-chain dehydrogenases of various substrate specificities [General function prediction only].
	4e-18	COG3967, DltE, Short-chain dehydrogenase involved in D-alanine esterification of lipoteichoic acid and wall teichoic acid (D-alanine transfer protein) [Cell envelope biogenesis, outer membrane].
	4e-14	COG0623, FabI, Enoyl-[acyl-carrier-protein].
----------------------------------------------------
candidate #55:	b0147
likelihood ratios: Total 4.6e+07; Clust 2.7,7.8,2.6; BLAST 26.0,2.3,3.3; KEGG ,,; ExprEco 1.4,4.7,3.4; ExprSce ,,; FusE2 262.5,0.9,0.8; FusE5 ,,; FusE10 ,,;
gene name: b0147	 (NP_414689)	gi: 49176001	length: 179aa
description: 2'-5' RNA ligase [Escherichia coli K12].
coverage: Archaea[5e-07] Bacteria[1e-101]
conserved domains: (Evalue, description)
	2e-38	COG1514, LigT, 2'-5' RNA ligase [Translation, ribosomal structure and biogenesis].
	4e-12	pfam02834, 2_5_RNA_ligase, 2',5' RNA ligase family. Members of this family are bacterial and archaeal RNA ligases that are able to ligate tRNA half molecules containing 2',3'-cyclic phosphate and 5' hydroxyl termini to products containing the 2',5' phosphodiester linkage. Each member of this family contains an internal duplication, each of which contains an HXTX motif that defines the family. The structure of a related protein is known..
----------------------------------------------------
candidate #56:	b2081
likelihood ratios: Total 4.4e+07; Clust 1.7,3.4,7.0; BLAST 22.7,119.6,183.7; KEGG ,,; ExprEco 1.1,2.5,1.1; ExprSce ,,; FusE2 1.0,0.9,0.8; FusE5 ,,; FusE10 ,,;
gene name: b2081	 (NP_416585)	gi: 16130021	length: 453aa
description: putative protease [Escherichia coli K12].
coverage: Archaea[2e-48] Bacteria[0.0]
conserved domains: (Evalue, description)
	1e-75	pfam01136, Peptidase_U32, Peptidase family U32..
----------------------------------------------------
candidate #57:	b2742
likelihood ratios: Total 4.3e+07; Clust 10.1,3.2,3.5; BLAST 1.6,1.4,2.1; KEGG ,,; ExprEco 1.3,2.1,1.8; ExprSce ,,; FusE2 119.5,119.5,1.2; FusE5 ,,; FusE10 ,,;
gene name: b2742	 (NP_417222)	gi: 16130649	length: 379aa
description: lipoprotein [Escherichia coli K12].
coverage: Bacteria[0.0] Eukaryota[8e-08]
conserved domains: (Evalue, description)
	2e-36	COG0739, NlpD, Membrane proteins related to metalloendopeptidases [Cell envelope biogenesis, outer membrane].
	2e-28	COG4942, COG4942, Membrane-bound metallopeptidase [Cell division and chromosome partitioning].
	1e-24	pfam01551, Peptidase_M37, Peptidase family M23/M37. Members of this family are zinc metallopeptidases with a range of specificities. The peptidase family M37 is included in this family, these are Gly-Gly endopeptidases. Peptidase family M23 are also endopeptidases. This family also includes some bacterial lipoproteins for which no proteolytic activity has been demonstrated..
----------------------------------------------------
candidate #58:	b2728
likelihood ratios: Total 4.3e+07; Clust 12.1,1.5,3.3; BLAST 1.2,10.1,1.8; KEGG ,,; ExprEco 1.4,4.0,2.2; ExprSce ,,; FusE2 24.2,24.2,4.3; FusE5 ,,; FusE10 ,,;
gene name: b2728	 (NP_417208)	gi: 16130635	length: 90aa
description: hydrogenase expression/formation protein [Escherichia coli K12].
coverage: Archaea[9e-10] Bacteria[2e-46]
conserved domains: (Evalue, description)
	2e-21	COG0298, HypC, Hydrogenase maturation factor [Posttranslational modification, protein turnover, chaperones].
	2e-21	pfam01455, HupF_HypC, HupF/HypC family..
----------------------------------------------------
candidate #59:	b2749
likelihood ratios: Total 3.6e+07; Clust 17.0,1.3,1.8; BLAST 1.1,1.5,1.3; KEGG ,,; ExprEco 1.4,2.8,7.3; ExprSce ,,; FusE2 56.7,56.7,5.0; FusE5 ,,; FusE10 ,,;
gene name: b2749	 (NP_417229)	gi: 16130656	length: 107aa
description: putative cytochrome oxidase subunit [Escherichia coli K12].
coverage: Bacteria[1e-56]
----------------------------------------------------
candidate #60:	b2700
likelihood ratios: Total 3.6e+07; Clust 12.7,2.2,2.4; BLAST 6.6,1.9,1.7; KEGG ,,; ExprEco 1.6,1.3,9.1; ExprSce ,,; FusE2 22.2,22.2,2.7; FusE5 ,,; FusE10 ,,;
gene name: b2700	 (NP_417180)	gi: 16130607	length: 165aa
description: hypothetical protein b2700 [Escherichia coli K12].
coverage: Archaea[8e-32] Bacteria[7e-89] Eukaryota[4e-16]
conserved domains: (Evalue, description)
	2e-55	pfam02464, CinA, Competence-damaged protein. CinA is the first gene in the competence-inducible (cin) operon, and is thought to be specifically required at some stage in the process of transformation. This Pfam family consists of putative competence-damaged proteins from the cin operon..
	2e-54	COG1546, CinA, Uncharacterized protein (competence- and mitomycin-induced) [General function prediction only].
----------------------------------------------------
candidate #61:	b3040
likelihood ratios: Total 3.6e+07; Clust 22.4,4.8,5.7; BLAST 6.1,4.3,11.4; KEGG ,,; ExprEco 2.6,2.4,2.0; ExprSce ,,; FusE2 2.1,2.1,3.5; FusE5 ,,; FusE10 ,,;
gene name: b3040	 (NP_417512)	gi: 16130936	length: 257aa
description: Zn transport protein (ZIP family) [Escherichia coli K12].
coverage: Archaea[6e-39] Bacteria[1e-138] Eukaryota[5e-34]
conserved domains: (Evalue, description)
	6e-36	COG0428, COG0428, Predicted divalent heavy-metal cations transporter [Inorganic ion transport and metabolism].
	5e-20	pfam02535, Zip, ZIP Zinc transporter. The ZIP family consists of zinc transport proteins and many putative metal transporters. The main contribution to this family is from the Arabidopsis thaliana ZIP protein family these proteins are responsible for zinc uptake in the plant. Also found within this family are C. elegans proteins of unknown function which are annotated as being similar to human growth arrest inducible gene product, although this protein in not found within this family..
----------------------------------------------------
candidate #62:	b2731
likelihood ratios: Total 3.5e+07; Clust 16.5,1.3,2.7; BLAST 2.8,2.0,3.2; KEGG ,,; ExprEco 1.0,1.0,1.2; ExprSce ,,; FusE2 33.5,33.5,25.0; FusE5 ,,; FusE10 ,,;
gene name: b2731	 (NP_417211)	gi: 16130638	length: 692aa
description: formate hydrogen-lyase transcriptional activator for fdhF, hyc and hyp operons [Escherichia coli K12].
coverage: Bacteria[0.0] Eukaryota[3e-74]
conserved domains: (Evalue, description)
	0.0	COG3604, FhlA, Transcriptional regulator containing GAF, AAA-type ATPase, and DNA binding domains [Transcription / Signal transduction mechanisms].
	1e-105	COG3829, RocR, Transcriptional regulator containing PAS, AAA-type ATPase, and DNA-binding domains [Transcription / Signal transduction mechanisms].
	1e-103	COG2204, AtoC, Response regulator containing CheY-like receiver, AAA-type ATPase, and DNA-binding domains [Signal transduction mechanisms].
	5e-94	pfam00158, Sigma54_activat, Sigma-54 interaction domain..
	6e-71	COG3284, AcoR, Transcriptional activator of acetoin/glycerol metabolism [Secondary metabolites biosynthesis, transport, and catabolism / Transcription].
	2e-70	COG1221, PspF, Transcriptional regulators containing an AAA-type ATPase domain and a DNA-binding domain [Transcription / Signal transduction mechanisms].
	5e-69	COG3283, TyrR, Transcriptional regulator of aromatic amino acids metabolism [Transcription / Amino acid transport and metabolism].
	1e-36	COG4650, RtcR, Sigma54-dependent transcription regulator containing an AAA-type ATPase domain and a DNA-binding domain [Transcription / Signal transduction mechanisms].
	2e-15	smart00065, GAF, Domain present in phytochromes and cGMP-specific phosphodiesterases. Mutations within these domains in PDE6B result in autosomal recessive inheritance of retinitis pigmentosa. .
----------------------------------------------------
candidate #63:	b1324
likelihood ratios: Total 3.3e+07; Clust 3.2,3.6,96.9; BLAST 1.6,21.2,10.7; KEGG ,,; ExprEco 2.6,1.2,1.4; ExprSce ,,; FusE2 3.8,3.8,1.3; FusE5 ,,; FusE10 ,,;
gene name: b1324	 (NP_415840)	gi: 16129285	length: 168aa
description: thiol peroxidase [Escherichia coli K12].
coverage: Archaea[8e-11] Bacteria[1e-88]
conserved domains: (Evalue, description)
	5e-66	COG2077, Tpx, Peroxiredoxin [Posttranslational modification, protein turnover, chaperones].
	1e-28	pfam00578, AhpC-TSA, AhpC/TSA family. This family contains proteins related to alkyl hydroperoxide reductase (AhpC) and thiol specific antioxidant (TSA). .
	9e-17	COG1225, Bcp, Peroxiredoxin [Posttranslational modification, protein turnover, chaperones].
----------------------------------------------------
candidate #64:	b1180
likelihood ratios: Total 3.3e+07; Clust 2.3,4.4,4.3; BLAST 322.2,12.1,34.2; KEGG ,,; ExprEco 1.2,1.1,1.1; ExprSce ,,; FusE2 4.0,1.4,0.6; FusE5 ,,; FusE10 ,,;
gene name: b1180	 (NP_415698)	gi: 16129143	length: 219aa
description: putative isomerase [Escherichia coli K12].
coverage: Archaea[2e-39] Bacteria[1e-124] Eukaryota[2e-46]
conserved domains: (Evalue, description)
	2e-69	COG0179, MhpD, 2-keto-4-pentenoate hydratase/2-oxohepta-3-ene-1,7-dioic acid hydratase (catechol pathway) [Secondary metabolites biosynthesis, transport, and catabolism].
	3e-56	pfam01557, FAA_hydrolase, Fumarylacetoacetate (FAA) hydrolase family. This family consists of fumarylacetoacetate (FAA) hydrolase, or fumarylacetoacetate hydrolase (FAH) and it also includes HHDD isomerase/OPET decarboxylase from E. coli strain W. FAA is the last enzyme in the tyrosine catabolic pathway, it hydrolyses fumarylacetoacetate into fumarate and acetoacetate which then join the citric acid cycle. Mutations in FAA cause type I tyrosinemia in humans this is an inherited disorder mainly affecting the liver leading to liver cirrhosis, hetpatocellular carcinoma, renal tubular damages and neurologic crises amongst other symptoms. The enzymatic defect causes the toxic accumulation of phenylalanine/tyrosine catabolites. The E. coli W enzyme HHDD isomerase/OPET decarboxylase contains two copies of this domain and functions in fourth and fifth steps of the homoprotocatechuate pathway; here it decarboxylates OPET to HHDD and isomerises this to OHED. The final products of this pathway are pyruvic acid and succinic semialdehyde..
----------------------------------------------------
candidate #65:	b3005
likelihood ratios: Total 3.2e+07; Clust 25.6,2.3,2.7; BLAST 1.4,2.4,3.2; KEGG ,,; ExprEco 1.2,15.5,4.1; ExprSce ,,; FusE2 5.9,5.9,6.9; FusE5 ,,; FusE10 ,,;
gene name: b3005	 (NP_417478)	gi: 16130903	length: 141aa
description: uptake of enterobactin; tonB-dependent uptake of B colicins [Escherichia coli K12].
coverage: Bacteria[8e-75]
conserved domains: (Evalue, description)
	9e-38	COG0848, ExbD, Biopolymer transport protein [Intracellular trafficking and secretion].
	2e-16	pfam02472, ExbD, Biopolymer transport protein ExbD/TolR. This group of proteins are membrane bound transport proteins essential for ferric ion uptake in bacteria. The Pfam family consists of ExbD, and TolR which are involved in TonB-dependent transport of various receptor bound substrates including colicins..
----------------------------------------------------
candidate #66:	b0311
likelihood ratios: Total 3.0e+07; Clust 135.6,3.2,2.2; BLAST 13.8,49.7,5.2; KEGG ,,; ExprEco 1.6,2.1,1.0; ExprSce ,,; FusE2 3.8,1.4,0.5; FusE5 ,,; FusE10 ,,;
gene name: b0311	 (NP_414845)	gi: 16128296	length: 556aa
description: choline dehydrogenase, a flavoprotein [Escherichia coli K12].
coverage: Bacteria[0.0] Eukaryota[1e-148]
conserved domains: (Evalue, description)
	1e-151	COG2303, BetA, Choline dehydrogenase and related flavoproteins [Amino acid transport and metabolism].
	1e-110	pfam00732, GMC_oxred_N, GMC oxidoreductase. This family of proteins bind FAD as a cofactor..
	7e-73	pfam05199, GMC_oxred_C, GMC oxidoreductase. This domain found associated with pfam00732..
----------------------------------------------------
candidate #67:	b2804
likelihood ratios: Total 2.8e+07; Clust 15.2,1.5,4.6; BLAST 10.2,1.4,1.4; KEGG ,,; ExprEco 1.7,1.4,1.5; ExprSce ,,; FusE2 40.4,40.4,2.6; FusE5 ,,; FusE10 ,,;
gene name: b2804	 (NP_417284)	gi: 16130711	length: 140aa
description: conserved protein of fucose operon [Escherichia coli K12].
coverage: Bacteria[7e-74] Eukaryota[7e-28]
conserved domains: (Evalue, description)
	5e-53	COG4154, FucU, Fucose dissimilation pathway protein FucU [Carbohydrate transport and metabolism].
	2e-36	pfam05025, RbsD_FucU, RbsD / FucU transport protein family. The Escherichia coli high-affinity ribose-transport system consists of six proteins encoded by the rbs operon (rbsD, rbsA, rbsC, rbsB, rbsK and rbsR). Of the six components, RbsD is the only one whose function is unknown although it is thought that it somehow plays a critical role in PtsG-mediated ribose transport. This family also includes FucU a protein from the fucose biosynthesis operon that is presumably also involved in fucose transport by similarity to RbsD..
----------------------------------------------------
candidate #68:	b3237
likelihood ratios: Total 2.6e+07; Clust 9.1,4.5,21.3; BLAST 1.5,40.8,7.2; KEGG ,,; ExprEco 1.5,2.0,4.2; ExprSce ,,; FusE2 2.0,2.0,1.4; FusE5 ,,; FusE10 ,,;
gene name: b3237	 (NP_417704)	gi: 16131127	length: 156aa
description: repressor of arg regulon; cer-mediated site specific recombination [Escherichia coli K12].
coverage: Bacteria[4e-81] Eukaryota[2e-28]
conserved domains: (Evalue, description)
	3e-44	COG1438, ArgR, Arginine repressor [Transcription].
	7e-20	pfam02863, Arg_repressor_C, Arginine repressor, C-terminal domain..
	3e-18	pfam01316, Arg_repressor, Arginine repressor, DNA binding domain..
----------------------------------------------------
candidate #69:	b3801
likelihood ratios: Total 2.6e+07; Clust 2.7,1.5,1.6; BLAST 12.4,250.0,1.5; KEGG ,,; ExprEco 51.0,1.5,1.4; ExprSce ,,; FusE2 2.3,2.3,1.5; FusE5 ,,; FusE10 ,,;
gene name: b3801	 (NP_418245)	gi: 16131653	length: 551aa
description: acrylsulfatase-like enzyme, posttranslationally activated by AslB [Escherichia coli K12].
coverage: Archaea[6e-47] Bacteria[0.0] Eukaryota[2e-50]
conserved domains: (Evalue, description)
	9e-74	COG3119, AslA, Arylsulfatase A and related enzymes [Inorganic ion transport and metabolism].
	6e-47	pfam00884, Sulfatase, Sulfatase..
----------------------------------------------------
candidate #70:	b0115
likelihood ratios: Total 2.6e+07; Clust 9.9,436.0,6.0; BLAST 1.6,193.4,2.0; KEGG ,,; ExprEco 1.1,1.7,1.1; ExprSce ,,; FusE2 1.0,1.0,0.9; FusE5 ,,; FusE10 ,,;
gene name: b0115	 (NP_414657)	gi: 16128108	length: 630aa
description: pyruvate dehydrogenase (dihydrolipoyltransacetylase component) [Escherichia coli K12].
coverage: Archaea[5e-61] Bacteria[0.0] Eukaryota[2e-51]
conserved domains: (Evalue, description)
	3e-99	COG0508, AceF, Pyruvate/2-oxoglutarate dehydrogenase complex, dihydrolipoamide acyltransferase (E2) component, and related enzymes [Energy production and conversion].
	1e-70	pfam00198, 2-oxoacid_dh, 2-oxoacid dehydrogenases acyltransferase (catalytic domain). These proteins contain one to three copies of a lipoyl binding domain followed by the catalytic domain..
	3e-14	pfam00364, Biotin_lipoyl, Biotin-requiring enzyme. This family covers two subgroups, the conserved lysine residue binds biotin in one group and lipoic acid in the other..
----------------------------------------------------
candidate #71:	b3447
likelihood ratios: Total 2.5e+07; Clust 2.5,3.8,3.1; BLAST 5.0,13.7,33.7; KEGG ,,; ExprEco 1.9,5.3,2.9; ExprSce ,,; FusE2 2.3,2.3,2.4; FusE5 ,,; FusE10 ,,;
gene name: b3447	 (NP_417904)	gi: 16131319	length: 580aa
description: gamma-glutamyltranspeptidase [Escherichia coli K12].
coverage: Archaea[6e-45] Bacteria[0.0] Eukaryota[4e-87]
conserved domains: (Evalue, description)
	1e-170	pfam01019, G_glu_transpept, Gamma-glutamyltranspeptidase..
----------------------------------------------------
candidate #72:	b2813
likelihood ratios: Total 2.3e+07; Clust 3.3,4.6,2.8; BLAST 2.4,1.4,2.4; KEGG ,,; ExprEco 3.5,23.2,1.4; ExprSce ,,; FusE2 25.0,25.0,1.0; FusE5 ,,; FusE10 ,,;
gene name: b2813	 (NP_417293)	gi: 16130720	length: 365aa
description: membrane-bound lytic murein transglycosylase A [Escherichia coli K12].
coverage: Bacteria[0.0]
conserved domains: (Evalue, description)
	1e-127	COG2821, MltA, Membrane-bound lytic murein transglycosylase [Cell envelope biogenesis, outer membrane].
	6e-62	pfam03562, MltA, MltA N-terminal domain. This presumed domain is found in MltA a murein degrading transglycosylase enzyme. It is not clear if this or pfam06725 is the catalytic portion of the protein..
	3e-21	pfam06725, 3D, 3D domain. This short presumed domain contains three conserved aspartate residues, hence the name 3D. This conservation is suggestive of a cation binding function. The central aspartate is found in a DTG motif that is suggestive of a peptidase like active site (Bateman A pers. obs.)..
----------------------------------------------------
candidate #73:	b2594
likelihood ratios: Total 2.1e+07; Clust 2.6,8.2,3.8; BLAST 3.3,2.9,2.5; KEGG ,,; ExprEco 4.5,1.4,1.1; ExprSce ,,; FusE2 37.5,37.5,1.1; FusE5 ,,; FusE10 ,,;
gene name: b2594	 (NP_417085)	gi: 16130515	length: 326aa
description: 23S rRNA pseudouridine synthase [Escherichia coli K12].
coverage: Archaea[7e-33] Bacteria[0.0] Eukaryota[1e-45]
conserved domains: (Evalue, description)
	6e-81	COG0564, RluA, Pseudouridylate synthases, 23S RNA-specific [Translation, ribosomal structure and biogenesis].
	1e-40	pfam00849, PseudoU_synth_2, RNA pseudouridylate synthase. Members of this family are involved in modifying bases in RNA molecules. They carry out the conversion of uracil bases to pseudouridine. This family includes RluD, a pseudouridylate synthase that converts specific uracils to pseudouridine in 23S rRNA. RluA from E. coli converts bases in both rRNA and tRNA..
	5e-11	cd00165, S4, S4/Hsp/ tRNA synthetase RNA-binding domain; The domain surface is populated by conserved, charged residues that define a likely RNA-binding site; Found in stress proteins, ribosomal proteins and tRNA synthetases; This may imply a hitherto unrecognized functional similarity between these three protein classes..
----------------------------------------------------
candidate #74:	b2936
likelihood ratios: Total 2.0e+07; Clust 43.0,1.9,2.4; BLAST 6.7,1.6,2.1; KEGG ,,; ExprEco 69.0,1.4,2.2; ExprSce ,,; FusE2 3.9,3.9,1.4; FusE5 ,,; FusE10 ,,;
gene name: b2936	 (NP_417411)	gi: 16130837	length: 294aa
description: hypothetical protein b2936 [Escherichia coli K12].
coverage: Bacteria[1e-163] Eukaryota[1e-09]
conserved domains: (Evalue, description)
	2e-32	COG0501, HtpX, Zn-dependent protease with chaperone function [Posttranslational modification, protein turnover, chaperones].
	5e-20	COG4783, COG4783, Putative Zn-dependent protease, contains TPR repeats [General function prediction only].
	1e-18	pfam01435, Peptidase_M48, Peptidase family M48..
	2e-11	COG4784, COG4784, Putative Zn-dependent protease [General function prediction only].
----------------------------------------------------
candidate #75:	b2812
likelihood ratios: Total 1.9e+07; Clust 8.5,6.7,4.0; BLAST 1.8,2.1,3.0; KEGG ,,; ExprEco 3.2,9.4,1.1; ExprSce ,,; FusE2 15.1,15.1,1.0; FusE5 ,,; FusE10 ,,;
gene name: b2812	 (NP_417292)	gi: 16130719	length: 268aa
description: putative enzyme [Escherichia coli K12].
coverage: Archaea[4e-14] Bacteria[1e-149] Eukaryota[6e-87]
conserved domains: (Evalue, description)
	1e-113	COG1179, COG1179, Dinucleotide-utilizing enzymes involved in molybdopterin and thiamine biosynthesis family 1 [Coenzyme metabolism].
	2e-85	cd00755, YgdL_like, Family of activating enzymes (E1) of ubiquitin-like proteins related to the E.coli hypothetical protein ygdL. The common reaction mechanism catalyzed by E1-like enzymes begins with a nucleophilic attack of the C-terminal carboxylate of the ubiquitin-like substrate, on the alpha-phosphate of an ATP molecule bound at the active site of the activating enzymes, leading to the formation of a high-energy acyladenylate intermediate and subsequently to the formation of a thiocarboxylate at the C termini of the substrate. The exact function of this family is unknown..
	1e-35	pfam00899, ThiF, ThiF family. This family contains a repeated domain in ubiquitin activating enzyme E1 and members of the bacterial ThiF/MoeB/HesA family..
	7e-28	cd01483, E1_enzyme_family, Superfamily of activating enzymes (E1) of the ubiquitin-like proteins. This family includes classical ubiquitin-activating enzymes E1, ubiquitin-like (ubl) activating enzymes and other mechanistic homologes, like MoeB, Thif1 and others. The common reaction mechanism catalyzed by MoeB, ThiF and the E1 enzymes begins with a nucleophilic attack of the C-terminal carboxylate of MoaD, ThiS and ubiquitin, respectively, on the alpha-phosphate of an ATP molecule bound at the active site of the activating enzymes, leading to the formation of a high-energy acyladenylate intermediate and subsequently to the formation of a thiocarboxylate at the C termini of MoaD and ThiS..
	1e-26	cd00757, ThiF_MoeB_HesA_family, ThiF_MoeB_HesA. Family of E1-like enzymes involved in molybdopterin and thiamine biosynthesis family. The common reaction mechanism catalyzed by MoeB and ThiF, like other E1 enzymes, begins with a nucleophilic attack of the C-terminal carboxylate of MoaD and ThiS, respectively, on the alpha-phosphate of an ATP molecule bound at the active site of the activating enzymes, leading to the formation of a high-energy acyladenylate intermediate and subsequently to the formation of a thiocarboxylate at the C termini of MoaD and ThiS. MoeB, as the MPT synthase (MoaE/MoaD complex) sulfurase, is involved in the biosynthesis of the molybdenum cofactor, a derivative of the tricyclic pterin, molybdopterin (MPT). ThiF catalyzes the adenylation of ThiS, as part of the biosynthesis pathway of thiamin pyrophosphate (vitamin B1). .
	3e-24	COG0476, ThiF, Dinucleotide-utilizing enzymes involved in molybdopterin and thiamine biosynthesis family 2 [Coenzyme metabolism].
	2e-18	cd01487, E1_ThiF_like, E1_ThiF_like. Member of superfamily of activating enzymes (E1) of the ubiquitin-like proteins. The common reaction mechanism catalyzed by E1-like enzymes begins with a nucleophilic attack of the C-terminal carboxylate of the ubiquitin-like substrate, on the alpha-phosphate of an ATP molecule bound at the active site of the activating enzymes, leading to the formation of a high-energy acyladenylate intermediate and subsequently to the formation of a thiocarboxylate at the C termini of the substrate. The exact function of this family is unknown..
	6e-14	cd01485, E1-1_like, Ubiquitin activating enzyme (E1), repeat 1-like. E1, a highly conserved small protein present universally in eukaryotic cells, is part of cascade to attach ubiquitin (Ub) covalently to substrate proteins. This cascade consists of activating (E1), conjugating (E2), and/or ligating (E3) enzymes and then targets them for degradation by the 26S proteasome. E1 activates ubiquitin by C-terminal adenylation, and subsequently forms a highly reactive thioester bond between its catalytic cysteine and ubiquitin's C-terminus. The E1 also associates with E2 and promotes ubiquitin transfer to the E2's catalytic cysteine. A set of novel molecules with a structural similarity to Ub, called Ub-like proteins (Ubls), have similar conjugation cascades. In contrast to ubiquitin-E1, which is a single-chain protein with a weakly conserved two-fold repeat, many of the Ubls-E1are a heterodimer where each subunit corresponds to one half of a single-chain E1. This CD represents the family homologous to the first repeat of Ub-E1..
	7e-12	cd01490, Ube1_repeat2, Ubiquitin activating enzyme (E1), repeat 2. E1, a highly conserved small protein present universally in eukaryotic cells, is part of cascade to attach ubiquitin (Ub) covalently to substrate proteins. This cascade consists of activating (E1), conjugating (E2), and/or ligating (E3) enzymes and then targets them for degradation by the 26S proteasome. E1 activates ubiquitin by C-terminal adenylation, and subsequently forms a highly reactive thioester bond between its catalytic cysteine and ubiquitin's C-terminus. E1 also associates with E2 and promotes ubiquitin transfer to the E2's catalytic cysteine. Ubiquitin-E1 is a single-chain protein with a weakly conserved two-fold repeat. This CD represents the second repeat of Ub-E1..
	1e-11	cd01488, Uba3_RUB, Ubiquitin activating enzyme (E1) subunit UBA3. UBA3 is part of the heterodimeric activating enzyme (E1), specific for the Rub family of ubiquitin-like proteins (Ubls). E1 enzymes are part of a conjugation cascade to attach Ub or Ubls, covalently to substrate proteins. consisting of activating (E1), conjugating (E2), and/or ligating (E3) enzymes. E1 activates ubiquitin(-like) by C-terminal adenylation, and subsequently forms a highly reactive thioester bond between its catalytic cysteine and Ubls C-terminus. E1 also associates with E2 and promotes ubiquitin transfer to the E2's catalytic cysteine. Post-translational modification by Rub family of ubiquitin-like proteins (Ublps) activates SCF ubiquitin ligases and is involved in cell cycle control, signaling and embryogenesis. UBA3 contains both the nucleotide-binding motif involved in adenylation and the catalytic cysteine involved in the thioester intermediate and Ublp transfer to E2..
	2e-11	cd01489, Uba2_SUMO, Ubiquitin activating enzyme (E1) subunit UBA2. UBA2 is part of the heterodimeric activating enzyme (E1), specific for the SUMO family of ubiquitin-like proteins (Ubls). E1 enzymes are part of a conjugation cascade to attach Ub or Ubls, covalently to substrate proteins consisting of activating (E1), conjugating (E2), and/or ligating (E3) enzymes. E1 activates ubiquitin by C-terminal adenylation, and subsequently forms a highly reactive thioester bond between its catalytic cysteine and Ubls C-terminus. The E1 also associates with E2 and promotes ubiquitin transfer to the E2's catalytic cysteine. Post-translational modification by SUMO family of ubiquitin-like proteins (Ublps) is involved in cell division, nuclear transport, the stress response and signal transduction. UBA2 contains both the nucleotide-binding motif involved in adenylation and the catalytic cysteine involved in the thioester intermediate and Ublp transfer to E2..
	5e-11	cd01484, E1-2_like, Ubiquitin activating enzyme (E1), repeat 2-like. E1, a highly conserved small protein present universally in eukaryotic cells, is part of cascade to attach ubiquitin (Ub) covalently to substrate proteins. This cascade consists of activating (E1), conjugating (E2), and/or ligating (E3) enzymes and then targets them for degradation by the 26S proteasome. E1 activates ubiquitin by C-terminal adenylation, and subsequently forms a highly reactive thioester bond between its catalytic cysteine and ubiquitin's C-terminus. E1 also associates with E2 and promotes ubiquitin transfer to the E2's catalytic cysteine. A set of novel molecules with a structural similarity to Ub, called Ub-like proteins (Ubls), have similar conjugation cascades. In contrast to ubiquitin-E1, which is a single-chain protein with a weakly conserved two-fold repeat, many of the Ubls-E1are a heterodimer where each subunit corresponds to one half of a single-chain E1. This CD represents the family homologous to the second repeat of Ub-E1..
----------------------------------------------------
candidate #76:	b2894
likelihood ratios: Total 1.8e+07; Clust 11.1,6.9,14.2; BLAST 1.6,1.6,3.9; KEGG ,,; ExprEco 1.2,1.0,1.0; ExprSce ,,; FusE2 25.3,25.3,2.2; FusE5 ,,; FusE10 ,,;
gene name: b2894	 (NP_417370)	gi: 16130796	length: 298aa
description: site-specific recombinase [Escherichia coli K12].
coverage: Archaea[1e-36] Bacteria[1e-168] Eukaryota[3e-26]
conserved domains: (Evalue, description)
	1e-120	COG4974, XerD, Site-specific recombinase XerD [DNA replication, recombination, and repair].
	2e-99	cd00798, INT_XerDC, XerD and XerC integrases, DNA breaking-rejoining enzymes, N- and C-terminal domains. XerD-like integrases are involved in the site-specific integration and excision of lysogenic bacteriophage genomes, transposition of conjugative transposons, termination of chromosomal replication, and stable plasmid inheritance. They share the same fold in their catalytic domain containing six conserved active site residues and the overall reaction mechanism with the DNA breaking-rejoining enzyme superfamily. In Escherichia coli, the Xer site-specific recombination system acts to convert dimeric chromosomes, which are formed by homologous recombination to monomers. Two related recombinases, XerC and XerD, bind cooperatively to a recombination site present in the E. coli chromosome. Each recombinase catalyzes the exchange of one pair of DNA strand in a reaction that proceeds through a Holliday junction intermediate. These enzymes can bridge two different and well-separated DNA sequences called arm- and core-sites. The C-terminal domain binds, cleaves and re-ligates DNA strands at the core-sites, while the N-terminal domain is largely responsible for high-affinity binding to the arm-type sites..
	3e-61	COG4973, XerC, Site-specific recombinase XerC [DNA replication, recombination, and repair].
	2e-40	pfam00589, Phage_integrase, Phage integrase family. Members of this family cleave DNA substrates by a series of staggered cuts, during which the protein becomes covalently linked to the DNA through a catalytic tyrosine residue at the carboxy end of the alignment. The catalytic site residues in CRE recombinase are Arg-173, His-289, Arg-292 and Tyr-324..
	1e-34	cd00397, DNA_BRE_C, DNA breaking-rejoining enzymes, C-terminal catalytic domain. The DNA breaking-rejoining enzyme superfamily includes type IB topoisomerases and tyrosine recombinases that share the same fold in their catalytic domain containing six conserved active site residues. The best-studied members of this diverse superfamily include human topoisomerase I, the bacteriophage lambda integrase, the bacteriophage P1 Cre recombinase, the yeast Flp recombinase and the bacterial XerD/C recombinases. Their overall reaction mechanism is essentially identical and involves cleavage of a single strand of a DNA duplex by nucleophilic attack of a conserved tyrosine to give a 3' phosphotyrosyl protein-DNA adduct. In the second rejoining step, a terminal 5' hydroxyl attacks the covalent adduct to release the enzyme and generate duplex DNA. The enzymes differ in that topoisomerases cleave and then rejoin the same 5' and 3' termini, whereas a site-specific recombinase transfers a 5' hydroxyl generated by recombinase cleavage to a new 3' phosphate partner located in a different duplex region. Many DNA breaking-rejoining enzymes also have N-terminal domains, which show little sequence or structure similarity..
	5e-34	cd01193, INT_IntI, IntI (E2) integrases, site-specific tyrosine recombinases, DNA breaking-rejoining enzymes, N- and C-terminal domains. This CD includes integrases which are components of multiresistant integrons and mediate recombination between a proximal attI site and a secondary target called the attC (or 59-base element) present on various mobile gene cassettes. Integron-integrases are present in many natural occurring mobile elements, including transposons and conjugative plasmids. Vibrio, Shewanella, Xanthomonas and Pseudomonas species harbor chromosomal super-integrons. All integron-integrases carry large inserts unlike the TnpF ermF-like proteins also seen in this group..
	4e-31	cd01190, INT_SG5, INT_SG5, DNA breaking-rejoining enzymes, integrase/recombinases subgroup 5, N- and C-terminal domains. The CD contains mainly predicted bacterial integrase/recombinases..
	2e-27	cd01182, INT_REC_C, DNA breaking-rejoining enzymes, intergrase/recombinases, C-terminal catalytic domain. The tyrosine recombinase/integrase family share the same catalytic domain containing six conserved active site residues. The best-studied members of this diverse family include the bacteriophage lambda integrase, the bacteriophage P1 Cre recombinase, the yeast Flp recombinase and the bacterial XerD/C recombinases. Their overall reaction mechanism is essentially identical and involves cleavage of a single strand of a DNA duplex by nucleophilic attack of a conserved tyrosine to give a 3' phosphotyrosyl protein-DNA adduct. In the second rejoining step, a terminal 5' hydroxyl attacks the covalent adduct to release the enzyme and generate duplex DNA. Many intergrase/recombinases also have N-terminal domains, which show little sequence or structure similarity..
	2e-25	cd01188, INT_pAE1, pAE1 and related integrases, DNA breaking-rejoining enzymes, integrase/recombinases, C-terminal domain. This CD includes various bacterial integrases, including the predicted integrase of the deletion-prone region of plasmid pAE1 of Alcaligenes eutrophus H1..
	6e-25	cd01185, INT_Tn4399, Tn4399 and related integrases, DNA breaking-rejoining enzymes, integrase/recombinases, N- and C-terminal domains. This CD includes various bacterial integrases, including cLV25, a Bacteroides fragilis chromosomal transfer factor integrase similar to the Bacteroides mobilizable transposon, Tn4399, integrase..
	3e-22	cd01189, INT_phiLC3_C, phiLC3 phage and phage-related integrases, site-specific recombinases, DNA breaking-rejoining enzymes, C-terminal catalytic domain. This CD includes various bacterial (mainly gram positive) and phage integrases, including those similar to Lactococcus phage phiLC3, TPW22, Tuc2009, BK5-T, A2, bIL285, bIL286, bIL311, ul36 and phi g1e; Staphylococcus aureus phage phi13 and phi42; Oenococcus oeni phage fOg44; Streptococcus thermophilus phage O1205 and Sfi21; and Streptococcus pyogenes phage T12 and T270..
	5e-20	cd01187, INT_SG4, INT_SG4, DNA breaking-rejoining enzymes, integrase/recombinases subgroup 4, N- and C-terminal domains. The CD contains mainly predicted bacterial integrase/recombinases for which not much biochemical characterization is available..
	5e-20	cd01197, INT_FimBE_C, FimB and FimE and related proteins, DNA breaking-rejoining enzymes, integrase/recombinases, catalytic domain. This CD includes those proteins similar to E.coli FimE and FimB regulatory proteins and Proteus mirabilis MrpI..
	1e-15	cd00799, INT_Cre, Cre recombinase, C-terminal catalytic domain. Cre-like recombinases belong to the superfamily of DNA breaking-rejoining enzymes, which share the same fold in their catalytic domain and the overall reaction mechanism. The bacteriophage P1 Cre recombinase maintains the circular phage replicon in a monomeric state by catalyzing a site-specific recombination between two loxP sites. The catalytic core domain of Cre recombinase is linked to a more divergent helical N-terminal domain, which interacts primarily with the DNA major groove proximal to the crossover region..
	1e-15	cd01183, INT_SG1_C, INT_SG1, DNA breaking-rejoining enzymes, integrase/recombinases subgroup 1, C-terminal catalytic domain. The CD contains mainly predicted integrase/recombinase and site-specific XerD recombinases. The members of this CD are found predominantly in proteobacteria. These proteins have not been biochemically characerised as yet..
	2e-15	cd00801, INT_P4, Bacteriophage P4 integrase. P4-like integrases are found in temperate bacteriophages, integrative plasmids, pathogenicity and symbiosis islands, and other mobile genetic elements. They share the same fold in their catalytic domain and the overall reaction mechanism with the superfamily of DNA breaking-rejoining enzymes. The P4 integrase mediates integrative and excisive site-specific recombination between two sites, called attachment sites, located on the phage genome and the bacterial chromosome. The phage attachment site is often found adjacent to the integrase gene, while the host attachment sites are typically situated near tRNA genes..
	2e-15	pfam02899, Phage_integr_N, Phage integrase, N-terminal SAM-like domain..
	4e-15	cd01192, INT_P22_C, P22-like integrases, site-specific recombinases, DNA breaking-rejoining enzymes, C-terminal catalytic domain. This CD includes various bacterial and phage integrases, including those similar to phage P22-like integrases, DLP12 and APSE-1..
	4e-15	cd00797, HP1_INT_C, Phage HP1 integrase, C-terminal catalytic domain. Bacteriophage HP1 and related integrases are found in eubacteria, plasmids and temperate bacteriophages of the P2 family. They belong to the DNA breaking-rejoining enzyme superfamily, which includes tyrosine recombinases and type IB topoisomerases. These enzymes share the same fold in their C-terminal catalytic domain containing six conserved active site residues and the overall reaction mechanism. The HP1 recombinase controls phage replication by site-specific recombination between the HP1 genome and the chromosomal DNA. It is a heterobifunctional DNA-binding protein, which recognizes two different DNA sequence motifs (type I and type II binding sites). The C-terminal catalytic domain of the HP1 integrase binds to the type I site, while the less conserved N-terminal domain is largely responsible for binding to the type II site..
	9e-15	cd01199, INT_Tn1545_C, Tn1545-related conjugative transposon integrases, site-specific recombinases, DNA breaking-rejoining enzymes, C-terminal catalytic domain. This CD includes bacterial (gram positive) and phage integrases, including those similar to Tn1545, Tn5252, and Tn5276 conjugative transposon integrases and Lactobacillus phage phi adh integrase..
	1e-13	cd01196, INT_VanD, VanD integrase, IntD, and related integrases, DNA breaking-rejoining enzymes, integrase/recombinases, N- and C-terminal domains. This CD includes various bacterial integrases including those similar to IntD, a putative integrase-like protein, a component of the vanD glycopeptide resistance cluster in Enterococcus faecium BM4339. Members of this CD are predominantly bacterial in origin..
	1e-13	cd01198, INT_ASSRA_C, Archaeal site-specific recombinase A (ASSRA), DNA breaking-rejoining enzymes, integrase/recombinases, C-terminal catalytic domain. Members of this CD are archael in origin. No biochemical characterization is available for the proteins of this subgroup at this point..
	5e-13	cd01194, INT_Tn554A_C, Tn544A and related transposases, DNA breaking-rejoining enzymes, integrase/recombinases, C-terminal catalytic domain. This CD includes various bacterial transposases similar to TnpA from transposon Tn554..
----------------------------------------------------
candidate #77:	b2660
likelihood ratios: Total 1.8e+07; Clust 2.8,2.0,2.1; BLAST 22.4,37.4,6.5; KEGG ,,; ExprEco 5.7,1.1,3.7; ExprSce ,,; FusE2 2.6,2.6,1.8; FusE5 ,,; FusE10 ,,;
gene name: b2660	 (NP_417146)	gi: 16130574	length: 444aa
description: putative enzyme [Escherichia coli K12].
coverage: Archaea[1e-39] Bacteria[0.0] Eukaryota[4e-91]
conserved domains: (Evalue, description)
	1e-130	COG0579, COG0579, Predicted dehydrogenase [General function prediction only].
	2e-20	COG0665, DadA, Glycine/D-amino acid oxidases (deaminating) [Amino acid transport and metabolism].
----------------------------------------------------
candidate #78:	b3449
likelihood ratios: Total 1.8e+07; Clust 7.7,12.7,2.4; BLAST 14.3,2.3,2.8; KEGG ,,; ExprEco 2.3,2.7,2.0; ExprSce ,,; FusE2 2.1,2.1,14.1; FusE5 ,,; FusE10 ,,;
gene name: b3449	 (NP_417906)	gi: 16131321	length: 247aa
description: glycerophosphodiester phosphodiesterase, cytosolic [Escherichia coli K12].
coverage: Archaea[5e-13] Bacteria[1e-143] Eukaryota[1e-15]
conserved domains: (Evalue, description)
	1e-47	pfam03009, GDPD, Glycerophosphoryl diester phosphodiesterase family. E. coli has two sequence related isozymes of glycerophosphoryl diester phosphodiesterase (GDPD) - periplasmic and cytosolic. This family also includes agrocinopine synthase, the similarity to GDPD has been noted. This family appears to have weak but not significant matches to mammalian phospholipase C pfam00388, which suggests that this family may adopt a TIM barrel fold..
	3e-47	COG0584, UgpQ, Glycerophosphoryl diester phosphodiesterase [Energy production and conversion].
----------------------------------------------------
candidate #79:	b2824
likelihood ratios: Total 1.7e+07; Clust 28.9,1.5,1.8; BLAST 1.4,3.7,2.0; KEGG ,,; ExprEco 1.2,2.5,1.1; ExprSce ,,; FusE2 25.6,25.6,9.9; FusE5 ,,; FusE10 ,,;
gene name: b2824	 (NP_417301)	gi: 49176272	length: 121aa
description: hypothetical protein b2824 [Escherichia coli K12].
coverage: Bacteria[7e-65]
----------------------------------------------------
candidate #80:	b2840
likelihood ratios: Total 1.7e+07; Clust 19.1,2.0,2.5; BLAST 3.0,2.4,1.8; KEGG ,,; ExprEco 2.2,1.8,1.3; ExprSce ,,; FusE2 24.0,24.0,4.7; FusE5 ,,; FusE10 ,,;
gene name: b2840	 (NP_417317)	gi: 16130744	length: 230aa
description: putative aspartate racemase [Escherichia coli K12].
coverage: Archaea[6e-59] Bacteria[1e-128] Eukaryota[1e-23]
conserved domains: (Evalue, description)
	4e-89	COG1794, RacX, Aspartate racemase [Cell envelope biogenesis, outer membrane].
	6e-30	pfam01177, Asp_Glu_race, Asp/Glu/Hydantoin racemase. This family contains aspartate racemase, glutamate racemase, hydantoin racemase and arylmalonate decarboxylase. .
----------------------------------------------------
candidate #81:	b0014
likelihood ratios: Total 1.7e+07; Clust 1.6,13.7,30.5; BLAST 2.0,70.2,3.7; KEGG ,,; ExprEco 1.2,7.0,6.7; ExprSce ,,; FusE2 1.0,1.0,0.9; FusE5 ,,; FusE10 ,,;
gene name: b0014	 (NP_414555)	gi: 16128008	length: 638aa
description: chaperone Hsp70 in DNA biosynthesis/cell division [Escherichia coli K12].
coverage: Archaea[0.0] Bacteria[0.0] Eukaryota[0.0]
conserved domains: (Evalue, description)
	0.0	pfam00012, HSP70, Hsp70 protein. Hsp70 chaperones help to fold many proteins. Hsp70 assisted folding involves repeated cycles of substrate binding and release. Hsp70 activity is ATP dependent. Hsp70 proteins are made up of two regions: the amino terminus is the ATPase domain and the carboxyl terminus is the substrate binding region..
	0.0	COG0443, DnaK, Molecular chaperone [Posttranslational modification, protein turnover, chaperones].
	3e-13	COG1077, MreB, Actin-like ATPase involved in cell morphogenesis [Cell division and chromosome partitioning].
	1e-12	pfam06723, MreB_Mbl, MreB/Mbl protein. This family consists of bacterial MreB and Mbl proteins as well as two related archaeal sequences. MreB is known to be a rod shape-determining protein in bacteria and goes to make up the bacterial cytoskeleton. Genes coding for MreB/Mbl are only found in elongated bacteria, not in coccoid forms. It has been speculated that constituents of the eukaryotic cytoskeleton (tubulin, actin) may have evolved from prokaryotic precursor proteins closely related to today's bacterial proteins FtsZ and MreB/Mbl..
----------------------------------------------------
candidate #82:	b2674
likelihood ratios: Total 1.7e+07; Clust 3.6,2.5,1.9; BLAST 2.3,20.9,3.5; KEGG ,,; ExprEco 2.7,1.1,3.4; ExprSce ,,; FusE2 13.9,13.9,3.0; FusE5 ,,; FusE10 ,,;
gene name: b2674	 (NP_417160)	gi: 16130588	length: 136aa
description: stimulates ribonucleotide reduction, flavoprotein [Escherichia coli K12].
coverage: Bacteria[6e-74]
conserved domains: (Evalue, description)
	4e-59	COG1780, NrdI, Protein involved in ribonucleotide reduction [Nucleotide transport and metabolism].
----------------------------------------------------
candidate #83:	b2614
likelihood ratios: Total 1.7e+07; Clust 4.3,9.6,10.1; BLAST 1.4,2.8,5.8; KEGG ,,; ExprEco 1.1,3.6,2.8; ExprSce ,,; FusE2 7.4,7.4,3.1; FusE5 ,,; FusE10 ,,;
gene name: b2614	 (NP_417104)	gi: 16130533	length: 197aa
description: Hsp 24 nucleotide exchange factor [Escherichia coli K12].
coverage: Archaea[9e-22] Bacteria[1e-104] Eukaryota[1e-20]
conserved domains: (Evalue, description)
	5e-39	COG0576, GrpE, Molecular chaperone GrpE (heat shock protein) [Posttranslational modification, protein turnover, chaperones].
	1e-38	pfam01025, GrpE, GrpE..
----------------------------------------------------
candidate #84:	b2737
likelihood ratios: Total 1.6e+07; Clust 19.2,1.7,2.1; BLAST 2.0,1.2,1.4; KEGG ,,; ExprEco 1.5,1.9,1.6; ExprSce ,,; FusE2 127.2,127.2,1.0; FusE5 ,,; FusE10 ,,;
gene name: b2737	 (NP_417217)	gi: 16130644	length: 388aa
description: hypothetical protein b2737 [Escherichia coli K12].
coverage: Bacteria[0.0]
conserved domains: (Evalue, description)
	1e-124	COG3395, COG3395, Uncharacterized protein conserved in bacteria [Function unknown].
	6e-79	pfam07005, Hop, Type III effector Hrp-dependent outer proteins (Hop). This family represents a conserved region approximately 200 residues long within bacterial type III effector Hrp-dependent outer proteins (Hop). These form part of a secretion system in certain Gram-negative bacterial pathogens of plants and animals that allows them to inject virulence effector proteins into host cells. Many members of this family are hypothetical proteins..
----------------------------------------------------
candidate #85:	b2792
likelihood ratios: Total 1.6e+07; Clust 7.4,3.6,2.9; BLAST 2.6,1.5,2.8; KEGG ,,; ExprEco 1.2,1.8,1.4; ExprSce ,,; FusE2 73.9,73.9,1.2; FusE5 ,,; FusE10 ,,;
gene name: b2792	 (NP_417272)	gi: 16130699	length: 109aa
description: hypothetical protein b2792 [Escherichia coli K12].
coverage: Bacteria[1e-59]
----------------------------------------------------
candidate #86:	b3033
likelihood ratios: Total 1.6e+07; Clust 6.2,1.9,2.2; BLAST 2.8,3.8,1.5; KEGG ,,; ExprEco 2.9,6.5,8.5; ExprSce ,,; FusE2 3.3,3.3,23.1; FusE5 ,,; FusE10 ,,;
gene name: b3033	 (NP_417505)	gi: 16130929	length: 140aa
description: putative enzyme [Escherichia coli K12].
coverage: Bacteria[4e-78]
conserved domains: (Evalue, description)
	1e-55	pfam06853, DUF1249, Protein of unknown function (DUF1249). This family consists of several hypothetical bacterial proteins of around 150 residues in length. The function of this family is unknown..
----------------------------------------------------
candidate #87:	b2828
likelihood ratios: Total 1.5e+07; Clust 5.5,5.6,15.3; BLAST 2.4,2.3,2.3; KEGG ,,; ExprEco 2.4,1.0,3.3; ExprSce ,,; FusE2 14.9,14.9,1.4; FusE5 ,,; FusE10 ,,;
gene name: b2828	 (NP_417305)	gi: 16130732	length: 291aa
description: phosphatidylglycerol-prolipoprotein diacylglyceryl transferase [Escherichia coli K12].
coverage: Bacteria[1e-171]
conserved domains: (Evalue, description)
	2e-76	pfam01790, LGT, Prolipoprotein diacylglyceryl transferase..
----------------------------------------------------
candidate #88:	b3721
likelihood ratios: Total 1.5e+07; Clust 1.5,1.6,1.3; BLAST 21.0,1.4,1.3; KEGG ,,; ExprEco 2.2,1.7,5.0; ExprSce ,,; FusE2 53.3,53.3,2.2; FusE5 ,,; FusE10 ,,;
gene name: b3721	 (NP_418177)	gi: 16131589	length: 470aa
description: phospho-beta-glucosidase B; cryptic [Escherichia coli K12].
coverage: Archaea[3e-29] Bacteria[0.0] Eukaryota[0.0]
conserved domains: (Evalue, description)
	1e-135	pfam00232, Glyco_hydro_1, Glycosyl hydrolase family 1..
----------------------------------------------------
candidate #89:	b2899
likelihood ratios: Total 1.5e+07; Clust 24.2,5.7,18.1; BLAST 2.8,2.8,2.6; KEGG ,,; ExprEco 1.3,1.1,1.3; ExprSce ,,; FusE2 11.0,11.0,1.4; FusE5 ,,; FusE10 ,,;
gene name: b2899	 (NP_417375)	gi: 16130801	length: 219aa
description: putative oxidoreductase [Escherichia coli K12].
coverage: Bacteria[1e-120] Eukaryota[3e-73]
conserved domains: (Evalue, description)
	1e-50	COG1272, COG1272, Predicted membrane protein, hemolysin III homolog [General function prediction only].
	1e-25	pfam03006, UPF0073, Uncharacterised protein family (Hly-III / UPF0073). Members of this family are integral membrane proteins. This family includes a protein with hemolytic activity from Bacillus cereus. It is not clear if all the members of this family are hemolysins. It has been proposed that YOL002c encodes a Saccharomyces cerevisiae protein that plays a key role in metabolic pathways that regulate lipid and phosphate metabolism..
----------------------------------------------------
candidate #90:	b2810
likelihood ratios: Total 1.5e+07; Clust 5.7,5.9,3.0; BLAST 1.8,1.2,2.3; KEGG ,,; ExprEco 4.1,3.2,2.1; ExprSce ,,; FusE2 25.9,25.9,1.6; FusE5 ,,; FusE10 ,,;
gene name: b2810	 (NP_417290)	gi: 16130717	length: 401aa
description: cysteine sulfinate desulfinase [Escherichia coli K12].
coverage: Archaea[3e-77] Bacteria[0.0] Eukaryota[6e-94]
conserved domains: (Evalue, description)
	1e-123	COG0520, CsdB, Selenocysteine lyase [Amino acid transport and metabolism].
	9e-47	COG1104, NifS, Cysteine sulfinate desulfinase/cysteine desulfurase and related enzymes [Amino acid transport and metabolism].
	7e-28	pfam00266, Aminotran_5, Aminotransferase class-V..
	2e-14	COG3844, COG3844, Kynureninase [Amino acid transport and metabolism].
	4e-12	COG0436, COG0436, Aspartate/tyrosine/aromatic aminotransferase [Amino acid transport and metabolism].
----------------------------------------------------
candidate #91:	b0661
likelihood ratios: Total 1.5e+07; Clust 6.8,13.1,4.3; BLAST 11.9,10.2,3.3; KEGG ,,; ExprEco 2.7,1.8,1.1; ExprSce ,,; FusE2 3.5,1.3,3.8; FusE5 ,,; FusE10 ,,;
gene name: b0661	 (NP_415194)	gi: 16128644	length: 474aa
description: involved in methylthiolation of isopentenylated A37 derivatives in tRNA [Escherichia coli K12].
coverage: Archaea[2e-52] Bacteria[0.0] Eukaryota[8e-75]
conserved domains: (Evalue, description)
	1e-165	COG0621, MiaB, 2-methylthioadenine synthetase [Translation, ribosomal structure and biogenesis].
	2e-41	smart00729, Elp3, Elongator protein 3, MiaB family, Radical SAM; This superfamily contains MoaA, NifB, PqqE, coproporphyrinogen III oxidase, biotin synthase and MiaB families, and includes a representative in the eukaryotic elongator subunit, Elp-3. Some members of the family are methyltransferases. .
	1e-28	pfam00919, UPF0004, Uncharacterized protein family UPF0004. This family is the N terminal half of proteins with a C-terminal half, which has been shown to be related to MiaB proteins. This domain is a nearly always found in conjunction with pfam04055 and pfam01938, although its function is uncertain..
	1e-17	pfam04055, Radical_SAM, Radical SAM superfamily..
	2e-17	COG1032, COG1032, Fe-S oxidoreductase [Energy production and conversion].
----------------------------------------------------
candidate #92:	b2528
likelihood ratios: Total 1.5e+07; Clust 2.0,4.8,2.8; BLAST 2.6,17.7,4.4; KEGG ,,; ExprEco 6.0,1.7,1.5; ExprSce ,,; FusE2 12.7,12.7,1.0; FusE5 ,,; FusE10 ,,;
gene name: b2528	 (NP_417023)	gi: 16130453	length: 107aa
description: involved in Fe-S biosynthesis [Escherichia coli K12].
coverage: Archaea[9e-15] Bacteria[2e-56] Eukaryota[1e-21]
conserved domains: (Evalue, description)
	9e-37	COG0316, IscA, Uncharacterized conserved protein [Function unknown].
	3e-35	pfam01521, HesB, HesB-like domain. This family includes HesB which may be involved in nitrogen fixation; the hesB gene is expressed only under nitrogen fixation conditions. Other members of this family include various hypothetical proteins of which some also contain NifU-like domains pfam01106 which is also involved in nitrogen fixation. In the gram-negative soil bacterium Rhizobium etli, the hesB-like gene iscN is required for nitrogen fixation..
----------------------------------------------------
candidate #93:	b1391
likelihood ratios: Total 1.5e+07; Clust 160.6,3.2,2.7; BLAST 406.0,1.8,1.7; KEGG ,,; ExprEco 9.0,1.0,1.3; ExprSce ,,; FusE2 1.0,0.9,0.8; FusE5 ,,; FusE10 ,,;
gene name: b1391	 (NP_415909)	gi: 16129352	length: 167aa
description: phenylacetic acid degradation protein [Escherichia coli K12].
coverage: Archaea[2e-11] Bacteria[2e-98]
conserved domains: (Evalue, description)
	4e-17	pfam01883, DUF59, Domain of unknown function DUF59. This family includes prokaryotic proteins of unknown function. The family also includes PhaH from Pseudomonas putida. PhaH forms a complex with PhaF, PhaG and PhaI, which hydroxylates phenylacetic acid to 2-hydroxyphenylacetic acid. So members of this family may all be components of ring hydroxylating complexes..
----------------------------------------------------
candidate #94:	b2697
likelihood ratios: Total 1.4e+07; Clust 3.9,5.2,5.8; BLAST 3.9,3.5,1.6; KEGG ,,; ExprEco 1.8,1.1,64.4; ExprSce ,,; FusE2 4.9,4.9,2.0; FusE5 ,,; FusE10 ,,;
gene name: b2697	 (NP_417177)	gi: 16130604	length: 876aa
description: alanyl-tRNA synthetase [Escherichia coli K12].
coverage: Archaea[7e-76] Bacteria[0.0] Eukaryota[0.0]
conserved domains: (Evalue, description)
	0.0	COG0013, AlaS, Alanyl-tRNA synthetase [Translation, ribosomal structure and biogenesis].
	0.0	pfam01411, tRNA-synt_2c, tRNA synthetases class II (A). Other tRNA synthetase sub-families are too dissimilar to be included. This family includes only alanyl-tRNA synthetases..
	1e-106	cd00673, AlaRS_core, Alanyl-tRNA synthetase (AlaRS) class II core catalytic domain. AlaRS is a homodimer. It is responsible for the attachment of alanine to the 3' OH group of ribose of the appropriate tRNA. This domain is primarily responsible for ATP-dependent formation of the enzyme bound aminoacyl-adenylate. Class II assignment is based upon its predicted structure and the presence of three characteristic sequence motifs..
	5e-33	COG2872, COG2872, Predicted metal-dependent hydrolases related to alanyl-tRNA synthetase HxxxH domain [General function prediction only].
	1e-10	pfam02272, DHHA1, DHHA1 domain. This domain is often found adjacent to the DHH domain pfam01368 and is called DHHA1 for DHH associated domain. This domain is diagnostic of DHH subfamily 1 members. This domains is also found in alanyl tRNA synthetase, suggesting that this domain may have an RNA binding function. The domain is about 60 residues long and contains a conserved GG motif..
----------------------------------------------------
candidate #95:	b2699
likelihood ratios: Total 1.4e+07; Clust 1.9,6.0,5.1; BLAST 6.5,1.9,10.0; KEGG ,,; ExprEco 2.5,1.1,1.9; ExprSce ,,; FusE2 16.4,16.4,1.4; FusE5 ,,; FusE10 ,,;
gene name: b2699	 (NP_417179)	gi: 16130606	length: 353aa
description: DNA strand exchange and recombination protein with protease and nuclease activity [Escherichia coli K12].
coverage: Archaea[1e-08] Bacteria[0.0] Eukaryota[1e-104]
conserved domains: (Evalue, description)
	1e-159	pfam00154, RecA, recA bacterial DNA recombination protein..
	1e-155	cd00983, recA, RecA is a bacterial enzyme which has roles in homologous recombination, DNA repair, and the induction of the SOS response. RecA couples ATP hydrolysis to DNA strand exchange..
	3e-88	COG0468, RecA, RecA/RadA recombinase [DNA replication, recombination, and repair].
	5e-65	cd01393, recA_like, RecA is a bacterial enzyme which has roles in homologous recombination, DNA repair, and the induction of the SOS response. RecA couples ATP hydrolysis to DNA strand exchange. While prokaryotes have a single RecA protein, eukaryotes have multiple RecA homologs such as Rad51, DMC1 and Rad55/57. Archaea have the RecA-like homologs radA and radB..
	1e-17	cd01123, Rad51_DMC1_radA, Rad51_DMC1_radA,B. This group of recombinases includes the eukaryotic proteins RAD51, RAD55/57 and the meiosis-specific protein DMC1, and the archaeal proteins radA and radB. They are closely related to the bacterial RecA group. Rad51 proteins catalyze a similiar recombination reaction as RecA, using ATP-dependent DNA binding activity and a DNA-dependent ATPase. However, this reaction is less efficient and requires accessory proteins such as RAD55/57 ..
	3e-12	cd01120, RecA-like_NTPases, RecA-like NTPases. This family includes the NTP binding domain of F1 and V1 H+ATPases, DnaB and related helicases as well as bacterial RecA and related eukaryotic and archaeal recombinases. This group also includes bacterial conjugation proteins and related DNA transfer proteins involved in type II and type IV secretion..
	9e-11	cd01394, radB, RadB. The archaeal protein radB shares similarity radA, the archaeal functional homologue to the bacterial RecA. The precise function of radB is unclear..
----------------------------------------------------
candidate #96:	b2966
likelihood ratios: Total 1.4e+07; Clust 9.2,171.6,2.9; BLAST 1.3,4.7,3.2; KEGG ,,; ExprEco 1.3,1.5,1.5; ExprSce ,,; FusE2 5.2,5.2,2.1; FusE5 ,,; FusE10 ,,;
gene name: b2966	 (NP_417441)	gi: 16130867	length: 235aa
description: putative membrane protein [Escherichia coli K12].
coverage: Archaea[6e-30] Bacteria[1e-126]
conserved domains: (Evalue, description)
	3e-62	COG1811, COG1811, Uncharacterized membrane protein, possible Na+ channel or pump [General function prediction only].
	1e-60	pfam04474, DUF554, Protein of unknown function (DUF554). Family of uncharacterised prokaryotic proteins. Multiple predicted transmembrane regions suggest that the region is membrane associated..
----------------------------------------------------
candidate #97:	b2868
likelihood ratios: Total 1.4e+07; Clust 146.7,1.5,1.4; BLAST 11.7,1.6,1.5; KEGG ,,; ExprEco 9.9,1.7,1.3; ExprSce ,,; FusE2 8.1,8.1,1.1; FusE5 ,,; FusE10 ,,;
gene name: b2868	 (NP_417344)	gi: 16130770	length: 159aa
description: putative xanthine dehydrogenase, Fe-S subunit [Escherichia coli K12].
coverage: Archaea[1e-31] Bacteria[2e-89] Eukaryota[1e-18]
conserved domains: (Evalue, description)
	4e-46	COG2080, CoxS, Aerobic-type carbon monoxide dehydrogenase, small subunit CoxS/CutS homologs [Energy production and conversion].
	2e-24	COG4630, XdhA, Xanthine dehydrogenase, iron-sulfur cluster and FAD-binding subunit A [Nucleotide transport and metabolism].
	1e-20	pfam01799, Fer2_2, [2Fe-2S] binding domain..
----------------------------------------------------
candidate #98:	b2736
likelihood ratios: Total 1.3e+07; Clust 13.7,1.0,1.5; BLAST 4.3,1.4,1.7; KEGG ,,; ExprEco 2.1,1.2,1.4; ExprSce ,,; FusE2 100.3,100.3,1.8; FusE5 ,,; FusE10 ,,;
gene name: b2736	 (NP_417216)	gi: 16130643	length: 302aa
description: putative dehydrogenase [Escherichia coli K12].
coverage: Archaea[3e-32] Bacteria[1e-165] Eukaryota[6e-60]
conserved domains: (Evalue, description)
	1e-67	COG2084, MmsB, 3-hydroxyisobutyrate dehydrogenase and related beta-hydroxyacid dehydrogenases [Lipid metabolism].
	1e-11	COG1023, Gnd, Predicted 6-phosphogluconate dehydrogenase [Carbohydrate transport and metabolism].
----------------------------------------------------
candidate #99:	b2619
likelihood ratios: Total 1.3e+07; Clust 4.7,4.2,2.9; BLAST 3.6,21.6,3.2; KEGG ,,; ExprEco 1.1,2.0,1.1; ExprSce ,,; FusE2 15.2,15.2,1.6; FusE5 ,,; FusE10 ,,;
gene name: b2619	 (NP_417109)	gi: 16130538	length: 158aa
description: hypothetical protein b2619 [Escherichia coli K12].
coverage: Bacteria[2e-84] Eukaryota[6e-15]
conserved domains: (Evalue, description)
	3e-64	pfam03654, ARPF, Aromatic-Rich Protein Family. This family may be related to polyketide synthases (pfam03364)..
	2e-57	COG2867, COG2867, Oligoketide cyclase/lipid transport protein [Lipid metabolism].
----------------------------------------------------
candidate #100:	b2537
likelihood ratios: Total 1.3e+07; Clust 3.3,1.6,1.5; BLAST 6.5,3.0,1.3; KEGG ,,; ExprEco 2.5,1.1,1.3; ExprSce ,,; FusE2 111.9,111.9,1.4; FusE5 ,,; FusE10 ,,;
gene name: b2537	 (NP_417032)	gi: 16130462	length: 296aa
description: bifunctional: transcriptional activator of hca cluster (LysR family) (N-terminal); putative oxidoreductase (C-terminal) [Escherichia coli K12].
coverage: Archaea[7e-11] Bacteria[1e-163] Eukaryota[2e-18]
conserved domains: (Evalue, description)
	1e-38	COG0583, LysR, Transcriptional regulator [Transcription].
	1e-30	pfam03466, LysR_substrate, LysR substrate binding domain. The structure of this domain is known and is similar to the periplasmic binding proteins..
	5e-17	pfam00126, HTH_1, Bacterial regulatory helix-turn-helix protein, lysR family..
----------------------------------------------------
candidate #101:	b3678
likelihood ratios: Total 1.3e+07; Clust 7.6,1.7,1.7; BLAST 8.2,28.3,11.3; KEGG ,,; ExprEco 1.2,4.9,4.4; ExprSce ,,; FusE2 1.6,1.6,3.1; FusE5 ,,; FusE10 ,,;
gene name: b3678	 (NP_418134)	gi: 16131548	length: 497aa
description: putative phosphatase/sulfatase [Escherichia coli K12].
coverage: Archaea[3e-23] Bacteria[0.0] Eukaryota[5e-33]
conserved domains: (Evalue, description)
	4e-75	COG3119, AslA, Arylsulfatase A and related enzymes [Inorganic ion transport and metabolism].
	4e-51	pfam00884, Sulfatase, Sulfatase..
----------------------------------------------------
candidate #102:	b2567
likelihood ratios: Total 1.3e+07; Clust 2.7,6.9,9.2; BLAST 1.5,4.1,2.1; KEGG ,,; ExprEco 1.5,1.2,7.3; ExprSce ,,; FusE2 19.2,19.2,1.2; FusE5 ,,; FusE10 ,,;
gene name: b2567	 (NP_417062)	gi: 16130492	length: 226aa
description: RNase III, ds RNA [Escherichia coli K12].
coverage: Archaea[7e-24] Bacteria[1e-125] Eukaryota[2e-20]
conserved domains: (Evalue, description)
	1e-78	COG0571, Rnc, dsRNA-specific ribonuclease [Transcription].
	1e-37	smart00535, RIBOc, Ribonuclease III family; .
	1e-37	cd00593, RIBOc, RIBOc. Ribonuclease III C terminal domain. This group consists of eukaryotic, bacterial and archeal ribonuclease III (RNAse III) proteins. RNAse III is a double stranded RNA-specific endonuclease. Prokaryotic RNAse III is important in post-transcriptional control of mRNA stability and translational efficiency. It is involved in the processing of ribosomal RNA precursors. Prokaryotic RNAse III also plays a role in the maturation of tRNA precursors and in the processing of phage and plasmid transcripts. Eukaryotic RNase III's participate (through direct cleavage) in rRNA processing, in processing of small nucleolar RNAs (snoRNAs) and snRNA's (components of the spliceosome). In eukaryotes RNase III or RNaseIII like enzymes such as Dicer are involved in RNAi (RNA interference) and miRNA (micro-RNA) gene silencing..
	2e-30	pfam00636, Ribonuclease_3, RNase3 domain..
	8e-16	cd00048, DSRM, Double-stranded RNA binding motif. Binding is not sequence specific but is highly specific for double stranded RNA. Found in a variety of proteins including dsRNA dependent protein kinase PKR, RNA helicases, Drosophila staufen protein, E. coli RNase III, RNases H1, and dsRNA dependent adenosine deaminases..
----------------------------------------------------
candidate #103:	b3866
likelihood ratios: Total 1.2e+07; Clust 1.9,1.0,1.7; BLAST 4.3,1.6,5.4; KEGG ,,; ExprEco 3.7,11.0,2.4; ExprSce ,,; FusE2 8.6,8.6,14.8; FusE5 ,,; FusE10 ,,;
gene name: b3866	 (NP_418302)	gi: 16131706	length: 169aa
description: hypothetical protein b3866 [Escherichia coli K12].
coverage: Bacteria[2e-91] Eukaryota[1e-05]
----------------------------------------------------
candidate #104:	b2945
likelihood ratios: Total 1.2e+07; Clust 11.2,3.1,4.0; BLAST 5.8,1.7,1.5; KEGG ,,; ExprEco 25.9,1.5,1.9; ExprSce ,,; FusE2 7.2,7.2,1.6; FusE5 ,,; FusE10 ,,;
gene name: b2945	 (NP_417420)	gi: 16130846	length: 235aa
description: DNA-specific endonuclease I [Escherichia coli K12].
coverage: Bacteria[1e-141]
conserved domains: (Evalue, description)
	1e-106	COG2356, EndA, Endonuclease I [DNA replication, recombination, and repair].
	8e-89	pfam04231, Endonuclease_1, Endonuclease I. Bacterial periplasmic or secreted endonuclease I (EC:3.1.21.1) E. coli endonuclease I (EndoI) is a sequence independent endonuclease located in the periplasm. It is inhibited by different RNA species. It is thought to normally generate double strand breaks in DNA, except in the presence of high salt concentrations and RNA, when it generates single strand breaks in DNA. Its biological role is unknown. Other family members are known to be extracellular. This family also includes a non-specific, Mg2+ activated ribonuclease precursor..
----------------------------------------------------
candidate #105:	b1394
likelihood ratios: Total 1.2e+07; Clust 41.3,2.1,1.6; BLAST 25.2,20.4,18.0; KEGG ,,; ExprEco 5.0,3.0,1.4; ExprSce ,,; FusE2 1.5,0.7,0.4; FusE5 ,,; FusE10 ,,;
gene name: b1394	 (NP_415912)	gi: 16129355	length: 262aa
description: probable enoyl-CoA hydratase [Escherichia coli K12].
coverage: Archaea[8e-39] Bacteria[1e-147] Eukaryota[7e-35]
conserved domains: (Evalue, description)
	7e-58	COG1024, CaiD, Enoyl-CoA hydratase/carnithine racemase [Lipid metabolism].
	2e-38	pfam00378, ECH, Enoyl-CoA hydratase/isomerase family. This family contains a diverse set of enzymes including: Enoyl-CoA hydratase. Napthoate synthase. Carnitate racemase. 3-hydoxybutyryl-CoA dehydratase. Dodecanoyl-CoA delta-isomerase..
	4e-28	COG0447, MenB, Dihydroxynaphthoic acid synthase [Coenzyme metabolism].
----------------------------------------------------
candidate #106:	b2881
likelihood ratios: Total 1.1e+07; Clust 7.5,1.4,1.5; BLAST 32.6,4.4,1.4; KEGG ,,; ExprEco 1.9,1.7,1.5; ExprSce ,,; FusE2 5.3,5.3,25.9; FusE5 ,,; FusE10 ,,;
gene name: b2881	 (NP_417357)	gi: 16130783	length: 956aa
description: possible hypoxanthine oxidase [Escherichia coli K12].
coverage: Archaea[1e-119] Bacteria[0.0] Eukaryota[3e-47]
conserved domains: (Evalue, description)
	1e-167	COG1529, CoxL, Aerobic-type carbon monoxide dehydrogenase, large subunit CoxL/CutL homologs [Energy production and conversion].
	1e-152	pfam02738, Ald_Xan_dh_C2, Aldehyde oxidase and xanthine dehydrogenase, molybdopterin binding domain..
	5e-72	COG4631, XdhB, Xanthine dehydrogenase, molybdopterin-binding subunit B [Nucleotide transport and metabolism].
	1e-40	COG2080, CoxS, Aerobic-type carbon monoxide dehydrogenase, small subunit CoxS/CutS homologs [Energy production and conversion].
	8e-27	pfam01315, Ald_Xan_dh_C, Aldehyde oxidase and xanthine dehydrogenase, a/b hammerhead domain..
----------------------------------------------------
candidate #107:	b2951
likelihood ratios: Total 1.1e+07; Clust 5.7,7.7,6.2; BLAST 1.7,1.9,12.9; KEGG ,,; ExprEco 2.9,2.6,3.6; ExprSce ,,; FusE2 5.4,5.4,1.2; FusE5 ,,; FusE10 ,,;
gene name: b2951	 (NP_417426)	gi: 16130852	length: 234aa
description: putative enzyme with PLP-binding domain [Escherichia coli K12].
coverage: Archaea[4e-23] Bacteria[1e-128] Eukaryota[2e-38]
conserved domains: (Evalue, description)
	9e-87	COG0325, COG0325, Predicted enzyme with a TIM-barrel fold [General function prediction only].
	1e-75	cd00635, YBL036c_PLPDEIII, PLP dependent enzymes class III (PLPDE_III). The prototype of this CD, yeast hypothetical protein YBL036c, is homologous to a P. aeruginosa gene that is co-transcribed with a known proline biosynthetic gene. These proteins are classified as PyridoxaL 5'-phosphate Dependent Enzymes class III. This version is widely distributed among all three froms of life. This group has not been characterized extensively..
	9e-33	pfam01168, Ala_racemase_N, Alanine racemase, N-terminal domain..
----------------------------------------------------
candidate #108:	b3049
likelihood ratios: Total 1.1e+07; Clust 19.0,2.2,1.8; BLAST 1.4,17.5,1.3; KEGG ,,; ExprEco 1.4,13.4,2.5; ExprSce ,,; FusE2 5.2,5.2,3.6; FusE5 ,,; FusE10 ,,;
gene name: b3049	 (NP_417521)	gi: 16130945	length: 66aa
description: glycogen biosynthesis, rpoS dependent [Escherichia coli K12].
coverage: Bacteria[7e-34]
----------------------------------------------------
candidate #109:	b2682
likelihood ratios: Total 1.0e+07; Clust 2.9,3.9,2.4; BLAST 1.4,5.4,5.3; KEGG ,,; ExprEco 1.4,2.1,1.0; ExprSce ,,; FusE2 45.6,45.6,1.5; FusE5 ,,; FusE10 ,,;
gene name: b2682	 (NP_417167)	gi: 16130594	length: 245aa
description: putative amino acid transport protein [Escherichia coli K12].
coverage: Archaea[2e-26] Bacteria[1e-136]
conserved domains: (Evalue, description)
	9e-44	COG1296, AzlC, Predicted branched-chain amino acid permease (azaleucine resistance) [Amino acid transport and metabolism].
	1e-35	pfam03591, AzlC, AzlC protein..
----------------------------------------------------
candidate #110:	b2711
likelihood ratios: Total 1.0e+07; Clust 24.8,1.7,2.5; BLAST 1.8,1.7,1.3; KEGG ,,; ExprEco 1.9,2.3,1.0; ExprSce ,,; FusE2 21.1,21.1,12.6; FusE5 ,,; FusE10 ,,;
gene name: b2711	 (NP_417191)	gi: 16130618	length: 377aa
description: NADH:flavorubredoxin (FIRd) oxidoreductase [Escherichia coli K12].
coverage: Archaea[8e-37] Bacteria[0.0] Eukaryota[3e-18]
conserved domains: (Evalue, description)
	2e-49	COG1251, NirB, NAD(P)H-nitrite reductase [Energy production and conversion].
	2e-48	COG0446, HcaD, Uncharacterized NAD(FAD)-dependent dehydrogenases [General function prediction only].
	4e-45	pfam00070, Pyr_redox, Pyridine nucleotide-disulphide oxidoreductase. This family includes both class I and class II oxidoreductases and also NADH oxidases and peroxidases. This domain is actually a small NADH binding domain within a larger FAD binding domain..
	4e-28	COG1252, Ndh, NADH dehydrogenase, FAD-containing subunit [Energy production and conversion].
	3e-25	COG1249, Lpd, Pyruvate/2-oxoglutarate dehydrogenase complex, dihydrolipoamide dehydrogenase (E3) component, and related enzymes [Energy production and conversion].
	3e-15	COG0492, TrxB, Thioredoxin reductase [Posttranslational modification, protein turnover, chaperones].
----------------------------------------------------
candidate #111:	b2531
likelihood ratios: Total 1.0e+07; Clust 3.2,7.6,8.6; BLAST 1.7,1.6,2.1; KEGG ,,; ExprEco 4.8,4.2,2.7; ExprSce ,,; FusE2 11.2,11.2,1.2; FusE5 ,,; FusE10 ,,;
gene name: b2531	 (NP_417026)	gi: 16130456	length: 162aa
description: Fe-S cluster-containing transcription factor [Escherichia coli K12].
coverage: Bacteria[4e-87]
conserved domains: (Evalue, description)
	3e-41	pfam02082, Rrf2, Transcriptional regulator. This family is related to pfam001022 and other transcription regulation families (personal obs: Yeats C)..
	2e-39	COG1959, COG1959, Predicted transcriptional regulator [Transcription].
----------------------------------------------------
candidate #112:	b2584
likelihood ratios: Total 1.0e+07; Clust 3.8,2.5,3.5; BLAST 19.5,2.0,7.1; KEGG ,,; ExprEco 1.7,1.2,10.3; ExprSce ,,; FusE2 5.4,5.4,1.7; FusE5 ,,; FusE10 ,,;
gene name: b2584	 (NP_417079)	gi: 16130509	length: 886aa
description: putative acyl-CoA synthetase, NAD(P)-binding, ATP-binding [Escherichia coli K12].
coverage: Archaea[3e-94] Bacteria[0.0] Eukaryota[1e-111]
conserved domains: (Evalue, description)
	1e-178	COG1042, COG1042, Acyl-CoA synthetase (NDP forming) [Energy production and conversion].
----------------------------------------------------
candidate #113:	b2993
likelihood ratios: Total 9.9e+06; Clust 25.9,1.7,1.8; BLAST 1.2,5.2,4.9; KEGG ,,; ExprEco 1.3,5.4,2.8; ExprSce ,,; FusE2 9.6,9.6,2.3; FusE5 ,,; FusE10 ,,;
gene name: b2993	 (NP_417467)	gi: 16130893	length: 164aa
description: probable processing element for hydrogenase-2 [Escherichia coli K12].
coverage: Archaea[6e-10] Bacteria[7e-86]
conserved domains: (Evalue, description)
	6e-31	COG0680, HyaD, Ni,Fe-hydrogenase maturation factor [Energy production and conversion].
	3e-25	pfam01750, HycI, Hydrogenase maturation protease. The family consists of hydrogenase maturation proteases. In E. coli HypI the hydrogenase maturation protease is involved in processing of HypE the large subunit of hydrogenases 3, by cleavage of its C-terminal..
----------------------------------------------------
candidate #114:	b4259
likelihood ratios: Total 9.8e+06; Clust 1.4,2.1,2.0; BLAST 9.7,1.4,2.0; KEGG ,,; ExprEco 1.0,7.4,3.8; ExprSce ,,; FusE2 30.2,30.2,2.4; FusE5 ,,; FusE10 ,,;
gene name: b4259	 (NP_418680)	gi: 16132081	length: 147aa
description: DNA polymerase III, chi subunit [Escherichia coli K12].
coverage: Bacteria[2e-80] Eukaryota[2e-08]
conserved domains: (Evalue, description)
	2e-48	pfam04364, DNA_pol3_chi, DNA polymerase III chi subunit, HolC. The DNA polymerase III holoenzyme (EC:2.7.7.7) is the polymerase responsible for the replication of the Escherichia coli chromosome. The holoenzyme is composed of the DNA polymerase III core, the sliding clamp, and the DnaX clamp loading complex. The DnaX complex contains either either the tau or gamma product of gene dnax, complexed to delta.delta' and to chi psi. Chi forms a 1:1 heterodimer with psi. The chi psi complex functions by increasing the affinity of tau and gamma for delta.delta' allowing a functional clamp-loading complex to form at physiological subunit concentrations. Psi is responsible for the interaction with DnaX (gamma/tau), but psi is insoluble unless it is in a complex with chi..
----------------------------------------------------
candidate #115:	b2615
likelihood ratios: Total 9.0e+06; Clust 5.0,11.5,4.7; BLAST 5.3,2.3,3.5; KEGG ,,; ExprEco 1.1,3.0,2.2; ExprSce ,,; FusE2 10.4,10.4,1.0; FusE5 ,,; FusE10 ,,;
gene name: b2615	 (NP_417105)	gi: 16130534	length: 292aa
description: NAD kinase [Escherichia coli K12].
coverage: Archaea[2e-33] Bacteria[1e-167] Eukaryota[1e-26]
conserved domains: (Evalue, description)
	7e-81	COG0061, COG0061, Predicted sugar kinase [Carbohydrate transport and metabolism].
	5e-68	pfam01513, NAD_kinase, ATP-NAD kinase. Members of this family are ATP-NAD kinases EC:2.7.1.23. Catalyses the phosphorylation of NAD to NADP utilising ATP and other nucleoside triphosphates as well as inorganic polyphosphate as a source of phosphorus..
----------------------------------------------------
candidate #116:	b2616
likelihood ratios: Total 8.9e+06; Clust 6.2,8.4,9.9; BLAST 2.0,2.3,2.5; KEGG ,,; ExprEco 2.4,1.0,2.5; ExprSce ,,; FusE2 13.0,13.0,1.4; FusE5 ,,; FusE10 ,,;
gene name: b2616	 (YP_026172)	gi: 49176247	length: 553aa
description: protein used in recombination and DNA repair [Escherichia coli K12].
coverage: Archaea[9e-06] Bacteria[0.0] Eukaryota[1e-50]
conserved domains: (Evalue, description)
	0.0	COG0497, RecN, ATPase involved in DNA repair [DNA replication, recombination, and repair].
----------------------------------------------------
candidate #117:	b2807
likelihood ratios: Total 8.7e+06; Clust 4.4,7.4,2.7; BLAST 3.6,2.5,3.2; KEGG ,,; ExprEco 5.0,1.2,1.2; ExprSce ,,; FusE2 16.7,16.7,1.8; FusE5 ,,; FusE10 ,,;
gene name: b2807	 (NP_417287)	gi: 16130714	length: 131aa
description: hypothetical protein b2807 [Escherichia coli K12].
coverage: Bacteria[2e-69] Eukaryota[1e-10]
conserved domains: (Evalue, description)
	7e-27	COG2363, COG2363, Uncharacterized small membrane protein [Function unknown].
	5e-23	pfam04241, DUF423, Protein of unknown function (DUF423). Potential integral membrane protein..
----------------------------------------------------
candidate #118:	b3844
likelihood ratios: Total 8.4e+06; Clust 3.1,1.8,3.2; BLAST 2.0,5.7,1.8; KEGG ,,; ExprEco 2.0,34.9,6.7; ExprSce ,,; FusE2 6.7,6.7,1.1; FusE5 ,,; FusE10 ,,;
gene name: b3844	 (NP_418286)	gi: 16131690	length: 233aa
description: ferrisiderophore reductase; flavin reductase (NADPH:flavin oxidoreductase) [Escherichia coli K12].
coverage: Archaea[3e-10] Bacteria[1e-131] Eukaryota[1e-07]
conserved domains: (Evalue, description)
	2e-46	COG0543, UbiB, 2-polyprenylphenol hydroxylase and related flavodoxin oxidoreductases [Coenzyme metabolism / Energy production and conversion].
	2e-23	pfam00175, NAD_binding_1, Oxidoreductase NAD-binding domain. Xanthine dehydrogenases, that also bind FAD/NAD, have essentially no similarity..
	1e-14	COG1018, Hmp, Flavodoxin reductases (ferredoxin-NADPH reductases) family 1 [Energy production and conversion].
	2e-13	COG2871, NqrF, Na+-transporting NADH:ubiquinone oxidoreductase, subunit NqrF [Energy production and conversion].
----------------------------------------------------
candidate #119:	b3481
likelihood ratios: Total 8.3e+06; Clust 2.4,1.6,1.6; BLAST 17.1,5.9,7.0; KEGG ,,; ExprEco 1.6,1.9,4.0; ExprSce ,,; FusE2 8.1,8.1,2.4; FusE5 ,,; FusE10 ,,;
gene name: b3481	 (NP_417938)	gi: 16131353	length: 133aa
description: nickel-responsive transcriptional regulator [Escherichia coli K12].
coverage: Archaea[2e-20] Bacteria[4e-72]
conserved domains: (Evalue, description)
	4e-34	COG0864, NikR, Predicted transcriptional regulators containing the CopG/Arc/MetJ DNA-binding domain and a metal-binding domain [Transcription].
----------------------------------------------------
candidate #120:	b0076
likelihood ratios: Total 8.2e+06; Clust 1.3,2.4,15.8; BLAST 1.8,15.8,5.6; KEGG ,,; ExprEco 4.8,2.8,1.1; ExprSce ,,; FusE2 29.2,3.0,0.8; FusE5 ,,; FusE10 ,,;
gene name: b0076	 (NP_414618)	gi: 49175996	length: 373aa
description: probable transcriptional activator for leuABCD operon [Escherichia coli K12].
coverage: Archaea[2e-06] Bacteria[0.0]
conserved domains: (Evalue, description)
	4e-30	COG0583, LysR, Transcriptional regulator [Transcription].
	2e-14	pfam00126, HTH_1, Bacterial regulatory helix-turn-helix protein, lysR family..
	2e-13	pfam03466, LysR_substrate, LysR substrate binding domain. The structure of this domain is known and is similar to the periplasmic binding proteins..
----------------------------------------------------
candidate #121:	b2733
likelihood ratios: Total 8.2e+06; Clust 2.4,6.7,3.6; BLAST 4.1,2.2,1.4; KEGG ,,; ExprEco 1.6,1.0,1.7; ExprSce ,,; FusE2 32.0,32.0,4.1; FusE5 ,,; FusE10 ,,;
gene name: b2733	 (NP_417213)	gi: 16130640	length: 853aa
description: methyl-directed mismatch repair [Escherichia coli K12].
coverage: Archaea[1e-180] Bacteria[0.0] Eukaryota[1e-114]
conserved domains: (Evalue, description)
	0.0	COG0249, MutS, Mismatch repair ATPase (MutS family) [DNA replication, recombination, and repair].
	1e-108	pfam00488, MutS_V, MutS domain V. This domain is found in proteins of the MutS family (DNA mismatch repair proteins) and is found associated with pfam01624, pfam05188, pfam05192 and pfam05190. The mutS family of proteins is named after the Salmonella typhimurium MutS protein involved in mismatch repair; other members of the family included the eukaryotic MSH 1,2,3, 4,5 and 6 proteins. These have various roles in DNA repair and recombination. Human MSH has been implicated in non-polyposis colorectal carcinoma (HNPCC) and is a mismatch binding protein. The aligned region corresponds with domain V of Thermus aquaticus MutS, which contains a Walker A motif, and is structurally similar to the ATPase domain of ABC transporters..
	5e-77	smart00534, MUTSac, ATPase domain of DNA mismatch repair MUTS family; .
	8e-77	smart00533, MUTSd, DNA-binding domain of DNA mismatch repair MUTS family; .
	3e-45	pfam01624, MutS_I, MutS domain I. This domain is found in proteins of the MutS family (DNA mismatch repair proteins) and is found associated with pfam00488, pfam05188, pfam05192 and pfam05190. The MutS family of proteins is named after the Salmonella typhimurium MutS protein involved in mismatch repair; other members of the family included the eukaryotic MSH 1,2,3, 4,5 and 6 proteins. These have various roles in DNA repair and recombination. Human MSH has been implicated in non-polyposis colorectal carcinoma (HNPCC) and is a mismatch binding protein. The aligned region corresponds with globular domain I, which is involved in DNA binding, in Thermus aquaticus MutS as characterised in..
	1e-30	pfam05188, MutS_II, MutS domain II. This domain is found in proteins of the MutS family (DNA mismatch repair proteins) and is found associated with pfam00488, pfam01624, pfam05192 and pfam05190. The MutS family of proteins is named after the Salmonella typhimurium MutS protein involved in mismatch repair; other members of the family included the eukaryotic MSH 1,2,3, 4,5 and 6 proteins. These have various roles in DNA repair and recombination. Human MSH has been implicated in non-polyposis colorectal carcinoma (HNPCC) and is a mismatch binding protein. This domain corresponds to domain II in Thermus aquaticus MutS, and has similarity resembles RNAse-H-like domains (see pfam00075)..
	9e-27	COG1193, COG1193, Mismatch repair ATPase (MutS family) [DNA replication, recombination, and repair].
	7e-25	pfam05190, MutS_IV, MutS family domain IV. This domain is found in proteins of the MutS family (DNA mismatch repair proteins) and is found associated with pfam01624, pfam05188, pfam05192 and pfam00488. The mutS family of proteins is named after the Salmonella typhimurium MutS protein involved in mismatch repair; other members of the family included the eukaryotic MSH 1,2,3, 4,5 and 6 proteins. These have various roles in DNA repair and recombination. Human MSH has been implicated in non-polyposis colorectal carcinoma (HNPCC) and is a mismatch binding protein. The aligned region corresponds in part with globular domain IV, which is involved in DNA binding, in Thermus aquaticus MutS as characterised in..
----------------------------------------------------
candidate #122:	b3882
likelihood ratios: Total 7.8e+06; Clust 2.4,1.6,1.8; BLAST 2.3,5.6,1.6; KEGG ,,; ExprEco 12.5,1.7,1.4; ExprSce ,,; FusE2 30.5,30.5,2.0; FusE5 ,,; FusE10 ,,;
gene name: b3882	 (NP_418318)	gi: 16131722	length: 298aa
description: putative dehydrogenase [Escherichia coli K12].
coverage: Archaea[2e-34] Bacteria[1e-164] Eukaryota[3e-37]
conserved domains: (Evalue, description)
	4e-76	COG2084, MmsB, 3-hydroxyisobutyrate dehydrogenase and related beta-hydroxyacid dehydrogenases [Lipid metabolism].
	2e-17	COG1023, Gnd, Predicted 6-phosphogluconate dehydrogenase [Carbohydrate transport and metabolism].
----------------------------------------------------
candidate #123:	b2543
likelihood ratios: Total 7.7e+06; Clust 4.1,1.5,1.8; BLAST 33.4,1.7,1.7; KEGG ,,; ExprEco 1.2,2.1,1.9; ExprSce ,,; FusE2 24.8,24.8,2.3; FusE5 ,,; FusE10 ,,;
gene name: b2543	 (NP_417038)	gi: 49176237	length: 164aa
description: putative transmembrane protein [Escherichia coli K12].
coverage: Bacteria[1e-89]
conserved domains: (Evalue, description)
	8e-16	COG2259, COG2259, Predicted membrane protein [Function unknown].
	1e-12	pfam04173, DoxD, DoxD-like family. DoxD is a subunit of the terminal quinol oxidase present in the plasma membrane of Acidianus ambivalens, with calculated molecular mass of 20.4 kDa..
----------------------------------------------------
candidate #124:	b3935
likelihood ratios: Total 7.7e+06; Clust 3.1,16.5,12.1; BLAST 3.3,2.0,2.2; KEGG ,,; ExprEco 2.9,2.0,5.6; ExprSce ,,; FusE2 4.8,4.8,1.1; FusE5 ,,; FusE10 ,,;
gene name: b3935	 (NP_418370)	gi: 16131773	length: 732aa
description: primosomal protein N' (factor Y) directs replication fork assembly at D-loops, ATP-dependent [Escherichia coli K12].
coverage: Bacteria[0.0] Eukaryota[1e-07]
conserved domains: (Evalue, description)
	0.0	COG1198, PriA, Primosomal protein N' (replication factor Y) - superfamily II helicase [DNA replication, recombination, and repair].
	1e-17	cd00269, DEXHc, DEXH-box helicases. A diverse family of proteins involved in ATP-dependent DNA or RNA unwinding, needed in a variety of cellular processes. The name derives from the sequence of the Walker B motif (motif II). This domain contains the ATP-binding region..
	6e-15	cd00046, DEXDc, DEAD-like helicases superfamily. A diverse family of proteins involved in ATP-dependent RNA or DNA unwinding. This domain contains the ATP-binding region..
	1e-14	COG1197, Mfd, Transcription-repair coupling factor (superfamily II helicase) [DNA replication, recombination, and repair / Transcription].
	2e-13	COG1200, RecG, RecG-like helicase [DNA replication, recombination, and repair / Transcription].
	2e-12	smart00487, DEXDc, DEAD-like helicases superfamily; .
	3e-11	pfam00270, DEAD, DEAD/DEAH box helicase. Members of this family include the DEAD and DEAH box helicases. Helicases are involved in unwinding nucleic acids. The DEAD box helicases are involved in various aspects of RNA metabolism, including nuclear transcription, pre mRNA splicing, ribosome biogenesis, nucleocytoplasmic transport, translation, RNA decay and organellar gene expression..
----------------------------------------------------
candidate #125:	b2892
likelihood ratios: Total 7.6e+06; Clust 9.1,5.5,7.4; BLAST 5.5,2.3,2.0; KEGG ,,; ExprEco 7.9,1.4,1.5; ExprSce ,,; FusE2 5.5,5.5,1.7; FusE5 ,,; FusE10 ,,;
gene name: b2892	 (NP_417368)	gi: 16130794	length: 577aa
description: ssDNA exonuclease, 5' --> 3' specific [Escherichia coli K12].
coverage: Bacteria[0.0]
conserved domains: (Evalue, description)
	1e-119	COG0608, RecJ, Single-stranded DNA-specific exonuclease [DNA replication, recombination, and repair].
	2e-23	pfam01368, DHH, DHH family. It is predicted that this family of proteins all perform a phosphoesterase function. It included the single stranded DNA exonuclease RecJ..
----------------------------------------------------
candidate #126:	b3139
likelihood ratios: Total 7.3e+06; Clust 5.4,2.2,2.0; BLAST 2.2,8.6,2.5; KEGG ,,; ExprEco 130.9,2.2,1.5; ExprSce ,,; FusE2 3.5,3.5,1.2; FusE5 ,,; FusE10 ,,;
gene name: b3139	 (NP_417608)	gi: 16131031	length: 267aa
description: PTS family enzyme IIC component 1, N-acetylgalactosamine-specific [Escherichia coli K12].
coverage: Bacteria[1e-148]
conserved domains: (Evalue, description)
	5e-61	pfam03609, EII-Sor, PTS system sorbose-specific iic component..
----------------------------------------------------
candidate #127:	b2295
likelihood ratios: Total 7.3e+06; Clust 2.0,342.7,180.1; BLAST 1.3,1.8,4.6; KEGG ,,; ExprEco 2.7,2.0,1.9; ExprSce ,,; FusE2 1.0,0.9,0.7; FusE5 ,,; FusE10 ,,;
gene name: b2295	 (NP_416798)	gi: 16130230	length: 151aa
description: hypothetical protein b2295 [Escherichia coli K12].
coverage: Bacteria[2e-84]
----------------------------------------------------
candidate #128:	b3523
likelihood ratios: Total 7.2e+06; Clust 29.3,1.9,2.5; BLAST 5.3,11.7,1.5; KEGG ,,; ExprEco 14.1,1.7,1.5; ExprSce ,,; FusE2 4.0,4.0,1.0; FusE5 ,,; FusE10 ,,;
gene name: b3523	 (NP_417980)	gi: 16131395	length: 440aa
description: putative transport protein [Escherichia coli K12].
coverage: Archaea[2e-66] Bacteria[0.0] Eukaryota[2e-12]
conserved domains: (Evalue, description)
	1e-41	pfam00083, Sugar_tr, Sugar (and other) transporter..
----------------------------------------------------
candidate #129:	b2732
likelihood ratios: Total 7.2e+06; Clust 8.4,1.4,2.5; BLAST 1.1,1.9,2.0; KEGG ,,; ExprEco 1.4,1.4,1.4; ExprSce ,,; FusE2 80.4,80.4,3.2; FusE5 ,,; FusE10 ,,;
gene name: b2732	 (NP_417212)	gi: 16130639	length: 117aa
description: hypothetical protein b2732 [Escherichia coli K12].
coverage: Bacteria[1e-66]
----------------------------------------------------
candidate #130:	b2529
likelihood ratios: Total 7.0e+06; Clust 8.3,6.3,7.1; BLAST 2.0,4.2,1.5; KEGG ,,; ExprEco 17.3,7.7,1.4; ExprSce ,,; FusE2 2.8,2.8,1.0; FusE5 ,,; FusE10 ,,;
gene name: b2529	 (NP_417024)	gi: 16130454	length: 128aa
description: involved in Fe-S biosynthesis [Escherichia coli K12].
coverage: Archaea[8e-32] Bacteria[5e-68] Eukaryota[2e-51]
conserved domains: (Evalue, description)
	1e-46	pfam01592, NifU_N, NifU-like N terminal domain. This domain is found in NifU in combination with pfam01106. This domain is found on isolated proteins in several bacterial species. The nif genes are responsible for nitrogen fixation. However this domain is found in bacteria that do not fix nitrogen, so it may have a broader significance in the cell than nitrogen fixation..
	5e-37	COG0822, IscU, NifU homolog involved in Fe-S cluster formation [Energy production and conversion].
----------------------------------------------------
candidate #131:	b2890
likelihood ratios: Total 6.9e+06; Clust 14.7,2.5,2.5; BLAST 6.9,1.6,1.7; KEGG ,,; ExprEco 31.6,1.1,1.4; ExprSce ,,; FusE2 6.6,6.6,1.9; FusE5 ,,; FusE10 ,,;
gene name: b2890	 (NP_417366)	gi: 16130792	length: 505aa
description: lysine tRNA synthetase, constitutive [Escherichia coli K12].
coverage: Archaea[1e-110] Bacteria[0.0] Eukaryota[1e-114]
conserved domains: (Evalue, description)
	0.0	COG1190, LysU, Lysyl-tRNA synthetase (class II) [Translation, ribosomal structure and biogenesis].
	1e-153	cd00775, LysRS_core, Lys_tRNA synthetase (LysRS) class II core domain. Class II LysRS is a dimer which attaches a lysine to the 3' OH group of ribose of the appropriate tRNA. Its assignment to class II aaRS is based upon its structure and the presence of three characteristic sequence motifs in the core domain. It is found in eukaryotes as well as some prokaryotes and archaea. However, LysRS belongs to class I aaRS's in some prokaryotes and archaea. The catalytic core domain is primarily responsible for the ATP-dependent formation of the enzyme bound aminoacyl-adenylate..
	1e-128	cd00669, Asp_Lys_Asn_RS_core, Asp_Lys_Asn_tRNA synthetase class II core domain. This domain is the core catalytic domain of class II aminoacyl-tRNA synthetases of the subgroup containing aspartyl, lysyl, and asparaginyl tRNA synthetases. It is primarily responsible for ATP-dependent formation of the enzyme bound aminoacyl-adenylate. Class II assignment is based upon its structure and the presence of three characteristic sequence motifs. Nearly all class II tRNA synthetases are dimers and enzymes in this subgroup are homodimers. These enzymes attach a specific amino acid to the 3' OH group of ribose of the appropriate tRNA..
	1e-119	pfam00152, tRNA-synt_2, tRNA synthetases class II (D, K and N). Other tRNA synthetase sub-families are too dissimilar to be included..
	3e-55	COG2269, COG2269, Truncated, possibly inactive, lysyl-tRNA synthetase (class II) [Translation, ribosomal structure and biogenesis].
	5e-50	COG0017, AsnS, Aspartyl/asparaginyl-tRNA synthetases [Translation, ribosomal structure and biogenesis].
	3e-37	cd00776, AsxRS_core, Asx tRNA synthetase (AspRS/AsnRS) class II core domain. Assignment to class II aminoacyl-tRNA synthetases (aaRS) based upon its structure and the presence of three characteristic sequence motifs in the core domain. This family includes AsnRS as well as a subgroup of AspRS. AsnRS and AspRS are homodimers, which attach either asparagine or aspartate to the 3'OH group of ribose of the appropriate tRNA. While archaea lack asnRS, they possess a non-discriminating aspRS, which can mischarge Asp-tRNA with Asn. Subsequently, a tRNA-dependent aspartate amidotransferase converts the bound aspartate to asparagine. The catalytic core domain is primarily responsible for the ATP-dependent formation of the enzyme bound aminoacyl-adenylate..
	3e-31	COG0173, AspS, Aspartyl-tRNA synthetase [Translation, ribosomal structure and biogenesis].
	8e-20	cd00777, AspRS_core, Asp tRNA synthetase (aspRS) class II core domain. Class II assignment is based upon its structure and the presence of three characteristic sequence motifs. AspRS is a homodimer, which attaches a specific amino acid to the 3' OH group of ribose of the appropriate tRNA. The catalytic core domain is primarily responsible for the ATP-dependent formation of the enzyme bound aminoacyl-adenylate. AspRS in this family differ from those found in the AsxRS family by a GAD insert in the core domain..
	2e-18	cd00768, class_II_aaRS-like_core, Class II tRNA amino-acyl synthetase-like catalytic core domain. Class II amino acyl-tRNA synthetases (aaRS) share a common fold and generally attach an amino acid to the 3' OH of ribose of the appropriate tRNA. PheRS is an exception in that it attaches the amino acid at the 2'-OH group, like class I aaRSs. These enzymes are usually homodimers. This domain is primarily responsible for ATP-dependent formation of the enzyme bound aminoacyl-adenylate. The substrate specificity of this reaction is further determined by additional domains. Intererestingly, this domain is also found is asparagine synthase A (AsnA), in the accessory subunit of mitochondrial polymerase gamma and in the bacterial ATP phosphoribosyltransferase regulatory subunit HisZ..
	3e-11	pfam01336, tRNA_anti, OB-fold nucleic acid binding domain. This family contains OB-fold domains that bind to nucleic acids. The family includes the anti-codon binding domain of lysyl, aspartyl, and asparaginyl -tRNA synthetases (See pfam00152). Aminoacyl-tRNA synthetases catalyse the addition of an amino acid to the appropriate tRNA molecule EC:6.1.1.-. This family also includes part of RecG helicase involved in DNA repair. Replication factor A is a heterotrimeric complex, that contains a subunit in this family. This domain is also found at the C-terminus of bacterial DNA polymerase III alpha chain..
----------------------------------------------------
candidate #132:	b2819
likelihood ratios: Total 6.8e+06; Clust 3.4,10.9,6.6; BLAST 6.6,3.7,2.5; KEGG ,,; ExprEco 1.5,1.3,1.1; ExprSce ,,; FusE2 9.7,9.7,2.2; FusE5 ,,; FusE10 ,,;
gene name: b2819	 (NP_417296)	gi: 16130723	length: 608aa
description: DNA helicase, ATP-dependent dsDNA/ssDNA exonuclease V subunit, ssDNA endonuclease [Escherichia coli K12].
coverage: Archaea[8e-17] Bacteria[0.0]
conserved domains: (Evalue, description)
	1e-120	COG0507, RecD, ATP-dependent exoDNAse (exonuclease V), alpha subunit - helicase superfamily I member [DNA replication, recombination, and repair].
----------------------------------------------------
candidate #133:	b3113
likelihood ratios: Total 6.8e+06; Clust 9.1,3.1,20.9; BLAST 3.5,3.3,3.2; KEGG ,,; ExprEco 2.5,2.7,2.2; ExprSce ,,; FusE2 3.3,3.3,2.0; FusE5 ,,; FusE10 ,,;
gene name: b3113	 (NP_417583)	gi: 49176315	length: 150aa
description: hypothetical protein b3113 [Escherichia coli K12].
coverage: Archaea[2e-31] Bacteria[3e-80] Eukaryota[3e-26]
conserved domains: (Evalue, description)
	9e-38	pfam01042, Ribonuc_L-PSP, Endoribonuclease L-PSP. Endoribonuclease active on single-stranded mRNA. Inhibits protein synthesis by cleavage of mRNA. Previously thought to inhibit protein synthesis initiation. This protein may also be involved in the regulation of purine biosynthesis..
	3e-35	COG0251, TdcF, Putative translation initiation inhibitor, yjgF family [Translation, ribosomal structure and biogenesis].
----------------------------------------------------
candidate #134:	b1698
likelihood ratios: Total 6.3e+06; Clust 13.4,2.6,2.6; BLAST 49.0,73.3,29.4; KEGG ,,; ExprEco 1.1,1.2,1.1; ExprSce ,,; FusE2 1.0,0.8,0.6; FusE5 ,,; FusE10 ,,;
gene name: b1698	 (NP_416213)	gi: 16129654	length: 312aa
description: putative electron transfer flavoprotein, NAD/FAD-binding domain [Escherichia coli K12].
coverage: Archaea[9e-38] Bacteria[1e-176] Eukaryota[2e-29]
conserved domains: (Evalue, description)
	1e-81	COG2025, FixB, Electron transfer flavoprotein, alpha subunit [Energy production and conversion].
	2e-74	pfam00766, ETF_alpha, Electron transfer flavoprotein alpha subunit. This protein is distantly related to and forms a heterodimer with pfam01012..
----------------------------------------------------
candidate #135:	b4237
likelihood ratios: Total 6.1e+06; Clust 2.2,1.7,1.5; BLAST 18.3,136.4,11.1; KEGG ,,; ExprEco 1.7,4.3,1.4; ExprSce ,,; FusE2 1.3,1.3,2.5; FusE5 ,,; FusE10 ,,;
gene name: b4237	 (NP_418658)	gi: 16132059	length: 154aa
description: anaerobic ribonucleotide reductase activating protein [Escherichia coli K12].
coverage: Bacteria[1e-89]
conserved domains: (Evalue, description)
	1e-35	COG0602, NrdG, Organic radical activating enzymes [Posttranslational modification, protein turnover, chaperones].
----------------------------------------------------
candidate #136:	b2955
likelihood ratios: Total 6.1e+06; Clust 4.3,10.3,7.6; BLAST 1.6,2.1,2.0; KEGG ,,; ExprEco 1.7,2.6,2.2; ExprSce ,,; FusE2 14.2,14.2,1.4; FusE5 ,,; FusE10 ,,;
gene name: b2955	 (NP_417430)	gi: 16130856	length: 378aa
description: putative oxidase [Escherichia coli K12].
coverage: Bacteria[0.0] Eukaryota[1e-44]
conserved domains: (Evalue, description)
	1e-118	COG0635, HemN, Coproporphyrinogen III oxidase and related Fe-S oxidoreductases [Coenzyme metabolism].
	2e-42	smart00729, Elp3, Elongator protein 3, MiaB family, Radical SAM; This superfamily contains MoaA, NifB, PqqE, coproporphyrinogen III oxidase, biotin synthase and MiaB families, and includes a representative in the eukaryotic elongator subunit, Elp-3. Some members of the family are methyltransferases. .
	6e-20	pfam04055, Radical_SAM, Radical SAM superfamily..
	9e-14	pfam06969, HemN_C, HemN C-terminal region. Members of this family are all oxygen-independent coproporphyrinogen-III oxidases (HemN). This enzyme catalyses the oxygen-independent conversion of coproporphyrinogen-III to protoporphyrinogen-IX, one of the last steps in haem biosynthesis. The function of this domain is unclear, but comparison to other proteins containing a radical SAM domain (pfam04055) suggest it may be a substrate binding domain..
----------------------------------------------------
candidate #137:	b4210
likelihood ratios: Total 5.9e+06; Clust 1.2,1.5,1.4; BLAST 3.1,1.5,1.7; KEGG ,,; ExprEco 5.7,1.5,2.8; ExprSce ,,; FusE2 58.6,58.6,3.5; FusE5 ,,; FusE10 ,,;
gene name: b4210	 (NP_418631)	gi: 16132032	length: 324aa
description: putative cationic amino acid transport protein [Escherichia coli K12].
coverage: Archaea[7e-07] Bacteria[0.0]
----------------------------------------------------
candidate #138:	b2725
likelihood ratios: Total 5.8e+06; Clust 19.6,1.3,6.3; BLAST 1.8,1.0,1.1; KEGG ,,; ExprEco 1.1,1.7,1.6; ExprSce ,,; FusE2 60.3,60.3,1.7; FusE5 ,,; FusE10 ,,;
gene name: b2725	 (NP_417205)	gi: 16130632	length: 153aa
description: regulatory protein for HycE (part of the FHL complex) [Escherichia coli K12].
coverage: Bacteria[8e-85]
----------------------------------------------------
candidate #139:	b2923
likelihood ratios: Total 5.5e+06; Clust 119.5,3.5,5.4; BLAST 1.8,1.4,2.4; KEGG ,,; ExprEco 1.1,1.9,1.0; ExprSce ,,; FusE2 4.9,4.9,7.4; FusE5 ,,; FusE10 ,,;
gene name: b2923	 (NP_417398)	gi: 16130824	length: 211aa
description: putative amino acid transport protein (LYSE family) [Escherichia coli K12].
coverage: Bacteria[1e-118]
conserved domains: (Evalue, description)
	7e-62	COG1279, COG1279, Lysine efflux permease [General function prediction only].
	9e-29	pfam01810, LysE, LysE type translocator. This family consists of various hypothetical proteins and an l-lysine exporter LysE from Corynebacterium glutamicum which is proposed to be the first of a novel family of translocators. LysE exports l-lysine from the cell into the surrounding medium and is predicted to span the membrane six times. The physiological function of the exporter is to excrete excess l-Lysine as a result of natural flux imbalances or peptide hydrolysis; and also after artificial deregulation of l-Lysine biosynthesis as used by the biotechnology. industry for the production of l-lysine..
	5e-11	COG1280, RhtB, Putative threonine efflux protein [Amino acid transport and metabolism].
----------------------------------------------------
candidate #140:	b2317
likelihood ratios: Total 5.5e+06; Clust 3.2,26.3,14.8; BLAST 1.9,2.4,4.9; KEGG ,,; ExprEco 4.0,1.2,2.8; ExprSce ,,; FusE2 3.3,1.3,3.3; FusE5 ,,; FusE10 ,,;
gene name: b2317	 (NP_416820)	gi: 16130252	length: 219aa
description: putative integral membrane protein [Escherichia coli K12].
coverage: Archaea[2e-11] Bacteria[1e-121]
conserved domains: (Evalue, description)
	4e-38	COG0586, DedA, Uncharacterized membrane-associated protein [Function unknown].
	3e-33	pfam00597, DedA, DedA family. This family combines the DedA related proteins and YIAN/YGIK family. Members of this family are not functionally characterised. These proteins contain multiple predicted transmembrane regions..
----------------------------------------------------
candidate #141:	b2798
likelihood ratios: Total 5.5e+06; Clust 10.6,2.4,2.7; BLAST 1.2,1.5,1.8; KEGG ,,; ExprEco 1.3,1.2,1.5; ExprSce ,,; FusE2 83.8,83.8,1.5; FusE5 ,,; FusE10 ,,;
gene name: b2798	 (NP_417278)	gi: 49176270	length: 281aa
description: 5'-3' exonuclease [Escherichia coli K12].
coverage: Bacteria[1e-163] Eukaryota[1e-24]
conserved domains: (Evalue, description)
	3e-77	smart00475, 53EXOc, 5'-3' exonuclease; .
	7e-70	cd00008, 53EXOc, 5'-3' exonuclease; T5 type 5'-3' exonuclease domains may co-occur with DNA polymerase I (Pol I) domains, or be part of Pol I containing complexes. They digest dsDNA and ssDNA, releasing mono-,di- and tri-nucleotides, as well as oligonucleotides, and have also been reported to possess RNase H activity. Also called 5' nuclease family, involved in structure-specific cleavage of flaps formed by Pol I activity (similar to mammalian flap endonuclease I, FEN-1). A single nucleic acid strand may be threaded through the 5' nuclease enzyme before cleavage occurs. The domain binds two divalent metal ions which are necessary for activity..
	1e-58	COG0258, Exo, 5'-3' exonuclease (including N-terminal domain of PolI) [DNA replication, recombination, and repair].
	4e-22	pfam02739, 5_3_exonuc_N, 5'-3' exonuclease, N-terminal resolvase-like domain..
	5e-19	cd00080, HhH2_motif, Helix-hairpin-helix class 2 (Pol1 family) motif. HhH2 domains are found in Rad2 family of prokaryotic and eukaryotic replication and repair nucleases, i.e., DNA polymerase I, Taq DNA polymerase, DNA repair protein Rad2 endonuclease, flap endonuclease, exonuclease I and IX, 5'-3' exonuclease and also bacteriophage Rnase H. These nucleases degrade RNA-DNA or DNA-DNA duplexes, or both and play essential roles in DNA duplication, repair, and recombination..
----------------------------------------------------
candidate #142:	b2673
likelihood ratios: Total 5.4e+06; Clust 2.3,5.7,2.5; BLAST 1.3,2.3,3.0; KEGG ,,; ExprEco 6.2,4.7,2.1; ExprSce ,,; FusE2 13.7,13.7,1.6; FusE5 ,,; FusE10 ,,;
gene name: b2673	 (NP_417159)	gi: 16130587	length: 81aa
description: glutaredoxin-like protein; hydrogen donor [Escherichia coli K12].
coverage: Bacteria[1e-41]
conserved domains: (Evalue, description)
	5e-14	COG0695, GrxC, Glutaredoxin and related proteins [Posttranslational modification, protein turnover, chaperones].
----------------------------------------------------
candidate #143:	b2944
likelihood ratios: Total 5.2e+06; Clust 8.6,3.2,5.4; BLAST 7.4,1.6,2.7; KEGG ,,; ExprEco 5.2,1.2,1.3; ExprSce ,,; FusE2 9.2,9.2,1.6; FusE5 ,,; FusE10 ,,;
gene name: b2944	 (NP_417419)	gi: 16130845	length: 165aa
description: hypothetical protein b2944 [Escherichia coli K12].
coverage: Bacteria[1e-93]
conserved domains: (Evalue, description)
	3e-51	pfam03926, DUF335, Putative metallopeptidase (SprT family). This family of uncharacterised proteins may be zinc metallopeptidases..
	8e-32	smart00731, SprT, SprT homologues. Predicted to have roles in transcription elongation. Contains a conserved HExxH motif, indicating a metalloprotease function. .
----------------------------------------------------
candidate #144:	b2809
likelihood ratios: Total 5.1e+06; Clust 34.1,1.3,2.2; BLAST 1.4,1.1,1.3; KEGG ,,; ExprEco 5.8,1.5,1.4; ExprSce ,,; FusE2 28.4,28.4,2.7; FusE5 ,,; FusE10 ,,;
gene name: b2809	 (NP_417289)	gi: 16130716	length: 76aa
description: unknown CDS [Escherichia coli K12].
coverage: Bacteria[3e-37]
conserved domains: (Evalue, description)
	3e-22	pfam06004, DUF903, Bacterial protein of unknown function (DUF903). This family consists of several small bacterial proteins several of which are classified as putative lipoproteins. The function of this family is unknown..
----------------------------------------------------
candidate #145:	b2777
likelihood ratios: Total 5.0e+06; Clust 2.8,7.9,5.8; BLAST 1.9,2.0,4.6; KEGG ,,; ExprEco 2.1,1.1,4.0; ExprSce ,,; FusE2 9.3,9.3,2.7; FusE5 ,,; FusE10 ,,;
gene name: b2777	 (NP_417257)	gi: 16130684	length: 223aa
description: putative coenzyme PQQ synthesis protein, nitrogenase iron-molybdenum domain [Escherichia coli K12].
coverage: Archaea[3e-18] Bacteria[1e-129]
conserved domains: (Evalue, description)
	2e-50	COG0602, NrdG, Organic radical activating enzymes [Posttranslational modification, protein turnover, chaperones].
----------------------------------------------------
candidate #146:	b3070
likelihood ratios: Total 4.8e+06; Clust 2.8,1.8,2.5; BLAST 3.6,2.2,2.9; KEGG ,,; ExprEco 9.0,1.3,1.2; ExprSce ,,; FusE2 3.0,3.0,130.9; FusE5 ,,; FusE10 ,,;
gene name: b3070	 (NP_417541)	gi: 16130965	length: 254aa
description: putative enzyme, ferredoxin reductase-like, FAD-linked, NADP-linked [Escherichia coli K12].
coverage: Bacteria[1e-148]
conserved domains: (Evalue, description)
	1e-80	pfam04954, SIP, Siderophore-interacting protein..
	5e-66	COG2375, ViuB, Siderophore-interacting protein [Inorganic ion transport and metabolism].
----------------------------------------------------
candidate #147:	b2972
likelihood ratios: Total 4.8e+06; Clust 2.3,8.4,3.0; BLAST 24.2,1.9,1.5; KEGG ,,; ExprEco 94.2,1.4,1.2; ExprSce ,,; FusE2 2.0,2.0,1.9; FusE5 ,,; FusE10 ,,;
gene name: b2972	 (NP_417446)	gi: 49176292	length: 310aa
description: bifunctional prepilin peptidase [Escherichia coli K12].
coverage: Bacteria[1e-179]
conserved domains: (Evalue, description)
	5e-38	COG1989, PulO, Type II secretory pathway, prepilin signal peptidase PulO and related peptidases [Cell motility and secretion / Posttranslational modification, protein turnover, chaperones / Intracellular trafficking and secretion].
	4e-30	pfam06750, DiS_P_DiS, Bacterial Peptidase A24 N-terminal domain. This family is found at the N-terminus of the prepilin peptidases (pfam01478). It's function has not been specifically determined; however some of the family have been characterised as bifunctional, and this domain may contain the N-methylation activity (EC:2.1.1.-). It consists of an intracellular region between a pair of transmembrane. This region contains an invariant proline and two almost fully conserved disulphide bridges - hence the name DiS-P-DiS. The cysteines have been shown to be essential to the overall function of the enzyme, but their role was incorrectly ascribed. .
	2e-12	pfam01478, Peptidase_A24, Type IV leader peptidase family. Peptidase A24, or the prepilin peptidase as it is also known, processes the N-terminus of the prepilins. The processing is essential for the correct formation of the pseudopili of type IV bacterial protein secretion. The enzyme is found across eubacteria and archaea..
----------------------------------------------------
candidate #148:	b2805
likelihood ratios: Total 4.7e+06; Clust 11.0,1.5,3.0; BLAST 1.1,1.3,1.5; KEGG ,,; ExprEco 1.7,1.7,1.3; ExprSce ,,; FusE2 77.0,77.0,2.1; FusE5 ,,; FusE10 ,,;
gene name: b2805	 (NP_417285)	gi: 16130712	length: 243aa
description: positive regulator of the fuc operon [Escherichia coli K12].
coverage: Archaea[3e-25] Bacteria[1e-135] Eukaryota[3e-17]
conserved domains: (Evalue, description)
	5e-70	pfam00455, DeoR, Bacterial regulatory proteins, deoR family..
	5e-55	COG1349, GlpR, Transcriptional regulators of sugar metabolism [Transcription / Carbohydrate transport and metabolism].
	4e-12	smart00420, HTH_DEOR, helix_turn_helix, Deoxyribose operon repressor; .
----------------------------------------------------
candidate #149:	b2113
likelihood ratios: Total 4.6e+06; Clust 5.7,6.9,4.3; BLAST 8.6,29.0,13.2; KEGG ,,; ExprEco 2.6,1.1,4.1; ExprSce ,,; FusE2 1.0,0.9,0.8; FusE5 ,,; FusE10 ,,;
gene name: b2113	 (NP_416616)	gi: 49176189	length: 379aa
description: putative ATP-binding protein [Escherichia coli K12].
coverage: Archaea[7e-65] Bacteria[0.0] Eukaryota[1e-70]
conserved domains: (Evalue, description)
	3e-65	COG0489, Mrp, ATPases involved in chromosome partitioning [Cell division and chromosome partitioning].
	4e-19	COG0455, COG0455, ATPases involved in chromosome partitioning [Cell division and chromosome partitioning].
	5e-14	COG1192, Soj, ATPases involved in chromosome partitioning [Cell division and chromosome partitioning].
----------------------------------------------------
candidate #150:	b2888
likelihood ratios: Total 4.6e+06; Clust 46.4,2.5,2.3; BLAST 8.4,1.4,2.4; KEGG ,,; ExprEco 8.0,1.2,1.1; ExprSce ,,; FusE2 5.5,5.5,1.8; FusE5 ,,; FusE10 ,,;
gene name: b2888	 (NP_417364)	gi: 16130790	length: 505aa
description: putative permease [Escherichia coli K12].
coverage: Archaea[6e-71] Bacteria[0.0] Eukaryota[4e-84]
conserved domains: (Evalue, description)
	1e-112	COG2233, UraA, Xanthine/uracil permeases [Nucleotide transport and metabolism].
	4e-80	pfam00860, Xan_ur_permease, Permease family. This family includes permeases for diverse substrates such as xanthine, uracil and vitamin C. However many members of this family are functionally uncharacterised and may transport other substrates. Members of this family have ten predicted transmembrane helices..
----------------------------------------------------
candidate #151:	b0927
likelihood ratios: Total 4.5e+06; Clust 2.1,9.6,8.2; BLAST 14.6,3.1,6.3; KEGG ,,; ExprEco 4.4,1.1,1.6; ExprSce ,,; FusE2 5.9,1.8,1.2; FusE5 ,,; FusE10 ,,;
gene name: b0927	 (NP_415447)	gi: 16128894	length: 215aa
description: putative enzyme [Escherichia coli K12].
coverage: Archaea[6e-23] Bacteria[1e-126] Eukaryota[4e-24]
conserved domains: (Evalue, description)
	2e-35	COG0491, GloB, Zn-dependent hydrolases, including glyoxylases [General function prediction only].
	6e-19	pfam00753, Lactamase_B, Metallo-beta-lactamase superfamily..
----------------------------------------------------
candidate #152:	b3534
likelihood ratios: Total 4.4e+06; Clust 4.4,1.3,1.6; BLAST 1.6,2.2,1.3; KEGG ,,; ExprEco 4.1,1.2,2.5; ExprSce ,,; FusE2 31.5,31.5,8.9; FusE5 ,,; FusE10 ,,;
gene name: b3534	 (NP_417991)	gi: 16131406	length: 242aa
description: hypothetical protein b3534 [Escherichia coli K12].
coverage: Bacteria[1e-139]
conserved domains: (Evalue, description)
	3e-96	pfam06564, YhjQ, YhjQ protein. This family consists of several bacterial YhjQ proteins. The function of this family is unknown..
	8e-26	COG1192, Soj, ATPases involved in chromosome partitioning [Cell division and chromosome partitioning].
----------------------------------------------------
candidate #153:	b3081
likelihood ratios: Total 4.3e+06; Clust 25.3,4.1,2.7; BLAST 5.1,3.7,3.5; KEGG ,,; ExprEco 1.5,3.1,2.7; ExprSce ,,; FusE2 3.0,3.0,2.1; FusE5 ,,; FusE10 ,,;
gene name: b3081	 (NP_417552)	gi: 16130976	length: 672aa
description: 2,4-dieonyl-CoA reductase, FMN-linked [Escherichia coli K12].
coverage: Archaea[1e-106] Bacteria[0.0] Eukaryota[1e-28]
conserved domains: (Evalue, description)
	1e-110	COG1902, NemA, NADH:flavin oxidoreductases, Old Yellow Enzyme family [Energy production and conversion].
	1e-102	pfam00724, Oxidored_FMN, NADH:flavin oxidoreductase / NADH oxidase family..
	2e-24	COG0446, HcaD, Uncharacterized NAD(FAD)-dependent dehydrogenases [General function prediction only].
	1e-15	pfam00070, Pyr_redox, Pyridine nucleotide-disulphide oxidoreductase. This family includes both class I and class II oxidoreductases and also NADH oxidases and peroxidases. This domain is actually a small NADH binding domain within a larger FAD binding domain..
	2e-14	COG0493, GltD, NADPH-dependent glutamate synthase beta chain and related oxidoreductases [Amino acid transport and metabolism / General function prediction only].
----------------------------------------------------
candidate #154:	b0684
likelihood ratios: Total 4.3e+06; Clust 1.5,49.1,2.2; BLAST 50.3,6.5,3.1; KEGG ,,; ExprEco 1.1,4.5,5.7; ExprSce ,,; FusE2 1.0,1.0,0.9; FusE5 ,,; FusE10 ,,;
gene name: b0684	 (NP_415210)	gi: 16128660	length: 176aa
description: flavodoxin 1 [Escherichia coli K12].
coverage: Archaea[7e-11] Bacteria[1e-101]
conserved domains: (Evalue, description)
	7e-35	COG0716, FldA, Flavodoxins [Energy production and conversion].
	5e-17	pfam00258, Flavodoxin_1, Flavodoxin..
----------------------------------------------------
candidate #155:	b3353
likelihood ratios: Total 4.2e+06; Clust 6.4,5.4,2.5; BLAST 2.0,6.8,10.3; KEGG ,,; ExprEco 1.2,4.4,4.8; ExprSce ,,; FusE2 2.3,2.3,2.6; FusE5 ,,; FusE10 ,,;
gene name: b3353	 (NP_417812)	gi: 16131232	length: 340aa
description: putative enzyme with alpha/beta-hydrolase domain [Escherichia coli K12].
coverage: Bacteria[0.0] Eukaryota[1e-30]
conserved domains: (Evalue, description)
	1e-131	COG0429, COG0429, Predicted hydrolase of the alpha/beta-hydrolase fold [General function prediction only].
	1e-19	pfam00561, Abhydrolase_1, alpha/beta hydrolase fold. This catalytic domain is found in a very wide range of enzymes..
----------------------------------------------------
candidate #156:	b2319
likelihood ratios: Total 4.1e+06; Clust 1.6,33.6,36.2; BLAST 5.2,2.9,19.0; KEGG ,,; ExprEco 2.0,2.5,1.7; ExprSce ,,; FusE2 1.0,1.0,0.9; FusE5 ,,; FusE10 ,,;
gene name: b2319	 (NP_416822)	gi: 16130254	length: 337aa
description: putative PTS system enzyme II A component [Escherichia coli K12].
coverage: Archaea[8e-35] Bacteria[0.0] Eukaryota[1e-40]
conserved domains: (Evalue, description)
	1e-97	COG0136, Asd, Aspartate-semialdehyde dehydrogenase [Amino acid transport and metabolism].
	2e-27	pfam02774, Semialdhyde_dhC, Semialdehyde dehydrogenase, dimerisation domain. This Pfam entry contains the following members: N-acetyl-glutamine semialdehyde dehydrogenase (AgrC) Aspartate-semialdehyde dehydrogenase.
	2e-27	pfam01118, Semialdhyde_dh, Semialdehyde dehydrogenase, NAD binding domain. This Pfam entry contains the following members: N-acetyl-glutamine semialdehyde dehydrogenase (AgrC) Aspartate-semialdehyde dehydrogenase.
----------------------------------------------------
candidate #157:	b1397
likelihood ratios: Total 4.0e+06; Clust 51.9,1.9,1.6; BLAST 118.8,39.9,2.6; KEGG ,,; ExprEco 1.6,1.2,1.4; ExprSce ,,; FusE2 1.0,0.9,0.8; FusE5 ,,; FusE10 ,,;
gene name: b1397	 (NP_415915)	gi: 16129358	length: 401aa
description: probable beta-ketoadipyl CoA thiolase [Escherichia coli K12].
coverage: Archaea[3e-89] Bacteria[0.0] Eukaryota[2e-83]
conserved domains: (Evalue, description)
	1e-138	cd00751, thiolase, Thiolase are ubiquitous enzymes that catalyze the reversible thiolytic cleavage of 3-ketoacyl-CoA into acyl-CoA and acetyl-CoA, a 2-step reaction involving a covalent intermediate formed with a catalytic cysteine. They are found in prokaryotes and eukaryotes (cytosol, microbodies and mitochondria). There are 2 functional different classes: thiolase-I (3-ketoacyl-CoA thiolase) and thiolase-II (acetoacetyl-CoA thiolase). Thiolase-I can cleave longer fatty acid molecules and plays an important role in the beta-oxidative degradation of fatty acids. Thiolase-II has a high substrate specificity. Although it can cleave acetoacyl-CoA, its main function is the synthesis of acetoacyl-CoA from two molecules of acetyl-CoA, which gives it importance in several biosynthetic pathways..
	3e-88	COG0183, PaaJ, Acetyl-CoA acetyltransferase [Lipid metabolism].
	1e-64	pfam00108, Thiolase_N, Thiolase, N-terminal domain. Thiolase is reported to be structurally related to beta-ketoacyl synthase (pfam00109), and also chalcone synthase..
	1e-53	cd00826, nondecarbox_cond_enzymes, nondecarboxylating condensing enzymes; In general, thiolases catalyze the reversible thiolytic cleavage of 3-ketoacyl-CoA into acyl-CoA and acetyl-CoA, a 2-step reaction involving a covalent intermediate formed with a catalytic cysteine. There are 2 functional different classes: thiolase-I (3-ketoacyl-CoA thiolase) and thiolase-II (acetoacetyl-CoA thiolase). Thiolase-I can cleave longer fatty acid molecules and plays an important role in the beta-oxidative degradation of fatty acids. Thiolase-II has a high substrate specificity. Although it can cleave acetoacyl-CoA, its main function is the synthesis of acetoacyl-CoA from two molecules of acetyl-CoA, which gives it importance in several biosynthetic pathways..
	3e-39	pfam02803, Thiolase_C, Thiolase, C-terminal domain. Thiolase is reported to be structurally related to beta-ketoacyl synthase (pfam00109), and also chalcone synthase..
	1e-18	cd00829, SCP-x_thiolase, Thiolase domain associated with sterol carrier protein (SCP)-x isoform and related proteins; SCP-2 has multiple roles in intracellular lipid circulation and metabolism. The N-terminal presequence in the SCP-x isoform represents a peroxisomal 3-ketacyl-Coa thiolase specific for branched-chain acyl CoAs, which is proteolytically cleaved from the sterol carrier protein..
	5e-17	cd00327, cond_enzymes, Condensing enzymes; Family of enzymes that catalyze a (decarboxylating or non-decarboxylating) Claisen-like condensation reaction. Members are share strong structural similarity, and are involved in the synthesis and degradation of fatty acids, and the production of polyketides, a diverse group of natural products..
----------------------------------------------------
candidate #158:	b1670
likelihood ratios: Total 4.0e+06; Clust 1.2,1.6,1.5; BLAST 1.8,8.7,4.6; KEGG ,,; ExprEco 1.2,28.6,50.0; ExprSce ,,; FusE2 1.5,18.4,0.4; FusE5 ,,; FusE10 ,,;
gene name: b1670	 (NP_416185)	gi: 16129626	length: 261aa
description: putative oxidoreductase, integral membrane protein [Escherichia coli K12].
coverage: Bacteria[1e-154]
conserved domains: (Evalue, description)
	6e-58	COG4117, COG4117, Thiosulfate reductase cytochrome B subunit (membrane anchoring protein) [Energy production and conversion].
----------------------------------------------------
candidate #159:	b4213
likelihood ratios: Total 3.8e+06; Clust 1.4,1.7,1.7; BLAST 1.7,10.6,2.7; KEGG ,,; ExprEco 5.4,1.3,5.6; ExprSce ,,; FusE2 12.6,12.6,3.2; FusE5 ,,; FusE10 ,,;
gene name: b4213	 (NP_418634)	gi: 16132035	length: 647aa
description: 2':3'-cyclic-nucleotide 2'-phosphodiesterase [Escherichia coli K12].
coverage: Archaea[5e-15] Bacteria[0.0] Eukaryota[6e-17]
conserved domains: (Evalue, description)
	1e-123	COG0737, UshA, 5'-nucleotidase/2',3'-cyclic phosphodiesterase and related esterases [Nucleotide transport and metabolism].
	8e-25	pfam02872, 5_nucleotid_C, 5'-nucleotidase, C-terminal domain..
----------------------------------------------------
candidate #160:	b4137
likelihood ratios: Total 3.8e+06; Clust 30.5,1.8,1.7; BLAST 12.5,6.3,12.6; KEGG ,,; ExprEco 1.5,11.1,1.5; ExprSce ,,; FusE2 1.3,1.3,1.0; FusE5 ,,; FusE10 ,,;
gene name: b4137	 (NP_418560)	gi: 16131962	length: 112aa
description: divalent cation tolerance protein; cytochrome c biogenesis [Escherichia coli K12].
coverage: Archaea[1e-18] Bacteria[1e-58] Eukaryota[2e-19]
conserved domains: (Evalue, description)
	3e-35	pfam03091, CutA1, CutA1 divalent ion tolerance protein. Several gene loci with a possible involvement in cellular tolerance to copper have been identified. One such locus in eubacteria and archaebacteria, cutA, is thought to be involved in cellular tolerance to a wide variety of divalent cations other than copper. The cutA locus consists of two operons, of one and two genes. The CutA1 protein is a cytoplasmic protein, encoded by the single-gene operon and has been linked to divalent cation tolerance. It has no recognised structural motifs. This family also contains putative proteins from eukaryotes (human and Drosophila)..
	3e-34	COG1324, CutA, Uncharacterized protein involved in tolerance to divalent cations [Inorganic ion transport and metabolism].
----------------------------------------------------
candidate #161:	b3106
likelihood ratios: Total 3.7e+06; Clust 8.9,11.0,16.4; BLAST 1.1,1.4,1.4; KEGG ,,; ExprEco 1.3,20.6,3.4; ExprSce ,,; FusE2 3.3,3.3,1.1; FusE5 ,,; FusE10 ,,;
gene name: b3106	 (NP_417577)	gi: 16131001	length: 233aa
description: hypothetical protein b3106 [Escherichia coli K12].
coverage: Archaea[5e-13] Bacteria[1e-133] Eukaryota[2e-15]
conserved domains: (Evalue, description)
	5e-48	COG1741, COG1741, Pirin-related protein [General function prediction only].
	2e-21	pfam02678, Pirin, Pirin. This family consists of Pirin proteins from both eukaryotes and prokaryotes. The function of Pirin is unknown but the gene coding for this protein is known to be expressed in all tissues in the human body although it is expressed most strongly in the liver and heart. Pirin is known to be a nuclear protein, exclusively localised within the nucleoplasma and predominantly concentrated within dot-like subnuclear structures. A tomato homologue of human Pirin has been found to be induced during programmed cell death. Human Pirin interacts with Bcl-3 and NFI and hence is probably involved in the regulation of DNA transcription and replication. It appears to be an Fe(II)-containing member of the Cupin superfamily..
----------------------------------------------------
candidate #162:	b3765
likelihood ratios: Total 3.7e+06; Clust 2.9,4.3,10.7; BLAST 2.8,4.3,2.3; KEGG ,,; ExprEco 3.1,1.1,4.9; ExprSce ,,; FusE2 3.2,3.2,5.8; FusE5 ,,; FusE10 ,,;
gene name: b3765	 (NP_418214)	gi: 16131625	length: 516aa
description: putative 2-component regulator [Escherichia coli K12].
coverage: Archaea[2e-07] Bacteria[0.0] Eukaryota[1e-06]
conserved domains: (Evalue, description)
	0.0	COG0606, COG0606, Predicted ATPase with chaperone activity [Posttranslational modification, protein turnover, chaperones].
	1e-78	pfam01078, Mg_chelatase, Magnesium chelatase, subunit ChlI. Magnesium-chelatase is a three-component enzyme that catalyses the insertion of Mg2+ into protoporphyrin IX. This is the first unique step in the synthesis of (bacterio)chlorophyll. Due to this, it is thought that Mg-chelatase has an important role in channelling inter- mediates into the (bacterio)chlorophyll branch in response to conditions suitable for photosynthetic growth. ChlI and BchD have molecular weight between 38-42 kDa..
	3e-14	COG0714, COG0714, MoxR-like ATPases [General function prediction only].
----------------------------------------------------
candidate #163:	b2946
likelihood ratios: Total 3.7e+06; Clust 5.0,4.6,9.5; BLAST 2.7,2.1,2.2; KEGG ,,; ExprEco 2.1,3.9,1.2; ExprSce ,,; FusE2 9.8,9.8,1.5; FusE5 ,,; FusE10 ,,;
gene name: b2946	 (NP_417421)	gi: 49176287	length: 252aa
description: hypothetical protein b2946 [Escherichia coli K12].
coverage: Bacteria[1e-141] Eukaryota[4e-09]
conserved domains: (Evalue, description)
	8e-77	COG1385, COG1385, Uncharacterized protein conserved in bacteria [Function unknown].
	5e-26	pfam04452, DUF558, Protein of unknown function (DUF558). Bacterial protein of unknown function, occasionally found adjacent to the diacylglycerol kinase catalytic domain DAGKc (pfam00781)..
----------------------------------------------------
candidate #164:	b2915
likelihood ratios: Total 3.7e+06; Clust 100.3,1.1,1.1; BLAST 1.0,1.0,1.0; KEGG ,,; ExprEco 10.9,2.4,1.6; ExprSce ,,; FusE2 11.7,11.7,5.1; FusE5 ,,; FusE10 ,,;
gene name: b2915	 (NP_417390)	gi: 16130816	length: 76aa
description: hypothetical protein b2915 [Escherichia coli K12].
coverage: Bacteria[3e-37]
----------------------------------------------------
candidate #165:	b3270
likelihood ratios: Total 3.7e+06; Clust 6.4,6.1,2.7; BLAST 2.9,2.3,2.7; KEGG ,,; ExprEco 4.8,21.6,1.1; ExprSce ,,; FusE2 2.6,2.6,2.7; FusE5 ,,; FusE10 ,,;
gene name: b3270	 (NP_417736)	gi: 16131158	length: 368aa
description: putative amino acid transport protein (ABC superfamily, membrane) [Escherichia coli K12].
coverage: Archaea[3e-21] Bacteria[0.0] Eukaryota[7e-22]
conserved domains: (Evalue, description)
	2e-50	COG0765, HisM, ABC-type amino acid transport system, permease component [Amino acid transport and metabolism].
	4e-22	COG4215, ArtQ, ABC-type arginine transport system, permease component [Amino acid transport and metabolism].
	4e-21	COG4160, ArtM, ABC-type arginine/histidine transport system, permease component [Amino acid transport and metabolism].
	7e-16	COG4597, BatB, ABC-type amino acid transport system, permease component [Amino acid transport and metabolism].
----------------------------------------------------
candidate #166:	b2948
likelihood ratios: Total 3.6e+06; Clust 28.7,2.2,8.6; BLAST 1.9,2.7,1.7; KEGG ,,; ExprEco 1.3,4.1,6.5; ExprSce ,,; FusE2 4.4,4.4,1.2; FusE5 ,,; FusE10 ,,;
gene name: b2948	 (NP_417423)	gi: 49176288	length: 211aa
description: hypothetical protein b2948 [Escherichia coli K12].
coverage: Bacteria[1e-118]
conserved domains: (Evalue, description)
	1e-62	pfam02622, DUF179, Uncharacterized ACR, COG1678..
----------------------------------------------------
candidate #167:	b2912
likelihood ratios: Total 3.5e+06; Clust 12.9,10.9,12.2; BLAST 1.6,4.3,2.7; KEGG ,,; ExprEco 4.6,2.2,1.3; ExprSce ,,; FusE2 2.8,2.8,1.1; FusE5 ,,; FusE10 ,,;
gene name: b2912	 (NP_417387)	gi: 49176282	length: 182aa
description: putative ligase [Escherichia coli K12].
coverage: Bacteria[1e-104] Eukaryota[6e-14]
conserved domains: (Evalue, description)
	8e-38	pfam01812, 5-FTHF_cyc-lig, 5-formyltetrahydrofolate cyclo-ligase family. 5-formyltetrahydrofolate cyclo-ligase or methenyl-THF synthetase EC:6.3.3.2 catalyses the interchange of 5-formyltetrahydrofolate (5-FTHF) to 5-10-methenyltetrahydrofolate, this requires ATP and Mg2+. 5-FTHF is used in chemotherapy where it is clinically known as Leucovorin..
----------------------------------------------------
candidate #168:	b2620
likelihood ratios: Total 3.5e+06; Clust 2.5,5.8,5.9; BLAST 1.8,2.5,2.9; KEGG ,,; ExprEco 1.1,4.2,2.9; ExprSce ,,; FusE2 11.0,11.0,2.0; FusE5 ,,; FusE10 ,,;
gene name: b2620	 (NP_417110)	gi: 16130539	length: 160aa
description: small protein B [Escherichia coli K12].
coverage: Bacteria[2e-88]
conserved domains: (Evalue, description)
	2e-58	COG0691, SmpB, tmRNA-binding protein [Posttranslational modification, protein turnover, chaperones].
	2e-24	pfam01668, SmpB, SmpB protein..
----------------------------------------------------
candidate #169:	b3184
likelihood ratios: Total 3.4e+06; Clust 2.1,1.8,3.2; BLAST 8.5,2.1,1.7; KEGG ,,; ExprEco 5.0,22.4,1.4; ExprSce ,,; FusE2 5.6,5.6,2.0; FusE5 ,,; FusE10 ,,;
gene name: b3184	 (NP_417651)	gi: 16131074	length: 321aa
description: putative membrane protein [Escherichia coli K12].
coverage: Archaea[2e-12] Bacteria[1e-179]
----------------------------------------------------
candidate #170:	b2832
likelihood ratios: Total 3.4e+06; Clust 8.9,1.9,2.4; BLAST 1.9,1.3,2.5; KEGG ,,; ExprEco 2.2,1.3,1.0; ExprSce ,,; FusE2 50.7,50.7,1.8; FusE5 ,,; FusE10 ,,;
gene name: b2832	 (NP_417309)	gi: 16130736	length: 237aa
description: putative transmembrane protein, transport [Escherichia coli K12].
coverage: Bacteria[1e-126] Eukaryota[9e-47]
conserved domains: (Evalue, description)
	6e-53	COG0861, TerC, Membrane protein TerC, possibly involved in tellurium resistance [Inorganic ion transport and metabolism].
	1e-45	pfam03741, TerC, Integral membrane protein TerC family. This family contains a number of integral membrane proteins that also contains the TerC protein. TerC has been implicated in resistance to tellurium. This protein may be involved in efflux of tellurium ions. The tellurite-resistant Escherichia coli strain KL53 was found during testing of the group of clinical isolates for antibiotics and heavy metal ion resistance. Determinant of the tellurite resistance of the strain was located on a large conjugative plasmid. Analyses showed, the genes terB, terC, terD and terE are essential for conservation of the resistance. The members of the family contain a number of conserved aspartates that could be involved in binding to metal ions..
----------------------------------------------------
candidate #171:	b3346
likelihood ratios: Total 3.3e+06; Clust 2.8,2.2,2.1; BLAST 1.7,1.8,2.7; KEGG ,,; ExprEco 1.1,9.3,4.2; ExprSce ,,; FusE2 18.7,18.7,2.0; FusE5 ,,; FusE10 ,,;
gene name: b3346	 (NP_417805)	gi: 49176339	length: 244aa
description: putative regulator [Escherichia coli K12].
coverage: Bacteria[1e-134]
conserved domains: (Evalue, description)
	2e-79	COG2964, COG2964, Uncharacterized protein conserved in bacteria [Function unknown].
----------------------------------------------------
candidate #172:	b4022
likelihood ratios: Total 3.3e+06; Clust 2.7,3.1,2.1; BLAST 6.9,1.9,1.9; KEGG ,,; ExprEco 1.4,1.5,2.8; ExprSce ,,; FusE2 18.6,18.6,3.5; FusE5 ,,; FusE10 ,,;
gene name: b4022	 (NP_418446)	gi: 16131848	length: 290aa
description: pseudouridine synthase (makes pseudouridine2604 in 23 S RNA) [Escherichia coli K12].
coverage: Bacteria[1e-163] Eukaryota[9e-21]
conserved domains: (Evalue, description)
	8e-60	COG1187, RsuA, 16S rRNA uridine-516 pseudouridylate synthase and related pseudouridylate synthases [Translation, ribosomal structure and biogenesis].
	9e-17	pfam00849, PseudoU_synth_2, RNA pseudouridylate synthase. Members of this family are involved in modifying bases in RNA molecules. They carry out the conversion of uracil bases to pseudouridine. This family includes RluD, a pseudouridylate synthase that converts specific uracils to pseudouridine in 23S rRNA. RluA from E. coli converts bases in both rRNA and tRNA..
	7e-15	COG0564, RluA, Pseudouridylate synthases, 23S RNA-specific [Translation, ribosomal structure and biogenesis].
----------------------------------------------------
candidate #173:	b0041
likelihood ratios: Total 3.2e+06; Clust 2.6,4.0,3.0; BLAST 221.8,24.6,10.8; KEGG ,,; ExprEco 2.6,1.8,1.0; ExprSce ,,; FusE2 1.4,0.7,0.4; FusE5 ,,; FusE10 ,,;
gene name: b0041	 (NP_414583)	gi: 16128035	length: 268aa
description: probable flavoprotein subunit, carnitine metabolism [Escherichia coli K12].
coverage: Archaea[2e-24] Bacteria[1e-144] Eukaryota[7e-14]
conserved domains: (Evalue, description)
	1e-63	COG2086, FixA, Electron transfer flavoprotein, beta subunit [Energy production and conversion].
	2e-63	pfam01012, ETF_beta, Electron transfer flavoprotein beta subunit. This protein is distantly related to and forms a heterodimer with pfam00766..
----------------------------------------------------
candidate #174:	b0114
likelihood ratios: Total 3.2e+06; Clust 1.5,207.2,3.3; BLAST 2.2,6.8,1.9; KEGG ,,; ExprEco 1.1,3.8,6.7; ExprSce ,,; FusE2 2.6,1.1,1.3; FusE5 ,,; FusE10 ,,;
gene name: b0114	 (NP_414656)	gi: 16128107	length: 887aa
description: pyruvate dehydrogenase (decarboxylase component) [Escherichia coli K12].
coverage: Archaea[3e-08] Bacteria[0.0] Eukaryota[0.0]
conserved domains: (Evalue, description)
	0.0	COG2609, AceE, Pyruvate dehydrogenase complex, dehydrogenase (E1) component [Energy production and conversion].
	1e-13	COG3959, COG3959, Transketolase, N-terminal subunit [Carbohydrate transport and metabolism].
	1e-12	COG0021, TktA, Transketolase [Carbohydrate transport and metabolism].
	2e-12	pfam00456, Transketolase_N, Transketolase, thiamine diphosphate binding domain. This family includes transketolase enzymes EC:2.2.1.1. and also partially matches to 2-oxoisovalerate dehydrogenase beta subunit EC:1.2.4.4. Both these enzymes utilise thiamine pyrophosphate as a cofactor, suggesting there may be common aspects in their mechanism of catalysis..
----------------------------------------------------
candidate #175:	b2829
likelihood ratios: Total 3.2e+06; Clust 11.0,2.8,13.6; BLAST 2.5,4.5,1.8; KEGG ,,; ExprEco 9.6,1.5,1.1; ExprSce ,,; FusE2 4.2,4.2,1.3; FusE5 ,,; FusE10 ,,;
gene name: b2829	 (NP_417306)	gi: 16130733	length: 748aa
description: PTS family enzyme I, transcriptional regulator (with NPR and NTR proteins) [Escherichia coli K12].
coverage: Archaea[6e-77] Bacteria[0.0] Eukaryota[1e-19]
conserved domains: (Evalue, description)
	0.0	COG3605, PtsP, Signal transduction protein containing GAF and PtsI domains [Signal transduction mechanisms].
	1e-137	COG1080, PtsA, Phosphoenolpyruvate-protein kinase (PTS system EI component in bacteria) [Carbohydrate transport and metabolism].
	1e-102	pfam02896, PEP-utilizers_C, PEP-utilising enzyme, TIM barrel domain..
	2e-32	COG0574, PpsA, Phosphoenolpyruvate synthase/pyruvate phosphate dikinase [Carbohydrate transport and metabolism].
	1e-26	pfam05524, PEP-utilisers_N, PEP-utilising enzyme, N-terminal..
	1e-15	smart00065, GAF, Domain present in phytochromes and cGMP-specific phosphodiesterases. Mutations within these domains in PDE6B result in autosomal recessive inheritance of retinitis pigmentosa. .
	3e-13	pfam00391, PEP-utilizers, PEP-utilising enzyme, mobile domain. This domain is a "swivelling" beta/beta/alpha domain which is thought to be mobile in all proteins known to contain it..
	1e-12	pfam01590, GAF, GAF domain. Domain present in phytochromes and cGMP-specific phosphodiesterases..
----------------------------------------------------
candidate #176:	b2715
likelihood ratios: Total 3.1e+06; Clust 4.3,1.1,1.2; BLAST 1.1,1.4,1.1; KEGG ,,; ExprEco 1.0,51.3,14.0; ExprSce ,,; FusE2 9.1,9.1,5.2; FusE5 ,,; FusE10 ,,;
gene name: b2715	 (YP_026182)	gi: 49176263	length: 485aa
description: PTS family enzyme IIBC component, cellobiose/salicin/arbutin-specific [Escherichia coli K12].
coverage: Bacteria[0.0]
conserved domains: (Evalue, description)
	1e-56	COG1263, PtsG, Phosphotransferase system IIC components, glucose/maltose/N-acetylglucosamine-specific [Carbohydrate transport and metabolism].
	2e-23	pfam02378, PTS_EIIC, Phosphotransferase system, EIIC. The bacterial phosphoenolpyruvate: sugar phosphotransferase system (PTS) is a multi-protein system involved in the regulation of a variety of metabolic and transcriptional processes. The sugar-specific permease of the PTS consists of three domains (IIA, IIB and IIC). The IIC domain catalyses the transfer of a phosphoryl group from IIB to the sugar substrate..
	1e-21	cd00212, PTS_IIB_glc, PTS_IIB, PTS system, glucose/sucrose specific IIB subunit. The bacterial phosphoenolpyruvate: sugar phosphotransferase system (PTS) is a multi-protein system involved in the regulation of a variety of metabolic and transcriptional processes. This family is one of four structurally and functionally distinct group IIB PTS system cytoplasmic enzymes, necessary for the uptake of carbohydrates across the cytoplasmic membrane and their phosphorylation.
----------------------------------------------------
candidate #177:	b0156
likelihood ratios: Total 3.1e+06; Clust 1.6,4.8,4.1; BLAST 4.9,478.7,5.2; KEGG ,,; ExprEco 1.7,3.4,1.9; ExprSce ,,; FusE2 1.0,0.9,0.8; FusE5 ,,; FusE10 ,,;
gene name: b0156	 (NP_414698)	gi: 16128149	length: 114aa
description: hypothetical protein b0156 [Escherichia coli K12].
coverage: Archaea[3e-18] Bacteria[1e-60] Eukaryota[7e-17]
conserved domains: (Evalue, description)
	7e-39	COG0316, IscA, Uncharacterized conserved protein [Function unknown].
	3e-35	pfam01521, HesB, HesB-like domain. This family includes HesB which may be involved in nitrogen fixation; the hesB gene is expressed only under nitrogen fixation conditions. Other members of this family include various hypothetical proteins of which some also contain NifU-like domains pfam01106 which is also involved in nitrogen fixation. In the gram-negative soil bacterium Rhizobium etli, the hesB-like gene iscN is required for nitrogen fixation..
----------------------------------------------------
candidate #178:	b2559
likelihood ratios: Total 3.1e+06; Clust 1.8,3.7,4.7; BLAST 1.5,4.8,2.9; KEGG ,,; ExprEco 1.1,2.9,2.5; ExprSce ,,; FusE2 16.5,16.5,2.2; FusE5 ,,; FusE10 ,,;
gene name: b2559	 (NP_417054)	gi: 16130484	length: 178aa
description: tRNA-specific adenosine deaminase [Escherichia coli K12].
coverage: Archaea[5e-15] Bacteria[1e-99] Eukaryota[6e-52]
conserved domains: (Evalue, description)
	9e-51	COG0590, CumB, Cytosine/adenosine deaminases [Nucleotide transport and metabolism / Translation, ribosomal structure and biogenesis].
	4e-33	cd01285, nucleoside_deaminase, Nucleoside deaminases include adenosine, guanine and cytosine deaminases. These enzymes are Zn dependent and catalyze the deamination of nucleosides. The zinc ion in the active site plays a central role in the proposed catalytic mechanism, activating a water molecule to form a hydroxide ion that performs a nucleophilic attack on the substrate. The functional enzyme is a homodimer. Cytosine deaminase catalyzes the deamination of cytosine to uracil and ammonia and is a member of the pyrimidine salvage pathway. Cytosine deaminase is found in bacteria and fungi but is not present in mammals; for this reason, the enzyme is currently of interest for antimicrobial drug design and gene therapy applications against tumors. Some members of this family are tRNA-specific adenosine deaminases that generate inosine at the first position of their anticodon (position 34) of specific tRNAs; this modification is thought to enlarge the codon recognition capacity during protein synthesis. Other members of the family are guanine deaminases which deaminate guanine to xanthine as part of the utilization of guanine as a nitrogen source..
	3e-26	pfam00383, dCMP_cyt_deam, Cytidine and deoxycytidylate deaminase zinc-binding region..
	1e-21	COG0117, RibD, Pyrimidine deaminase [Coenzyme metabolism].
	6e-16	cd01284, Riboflavin_deaminase-reductase, Riboflavin-specific deaminase. Riboflavin biosynthesis protein RibD (Diaminohydroxyphosphoribosylaminopyrimidine deaminase) catalyzes the deamination of 2,5-diamino-6-ribosylamino-4(3H)-pyrimidinone 5'-phosphate, which is an intermediate step in the biosynthesis of riboflavin.The ribG gene of Bacillus subtilis and the ribD gene of E. coli are bifunctional and contain this deaminase domain and a reductase domain which catalyzes the subsequent reduction of the ribosyl side chain..
	2e-14	cd01286, deoxycytidylate_deaminase, Deoxycytidylate deaminase domain. Deoxycytidylate deaminase catalyzes the deamination of dCMP to dUMP, providing the nucleotide substrate for thymidylate synthase. The enzyme binds Zn++, which is required for catalytic activity. The activity of the enzyme is allosterically regulated by the ratio of dCTP to dTTP not only in eukaryotic cells but also in T-even phage-infected Escherichia coli, with dCTP acting as an activator and dTTP as an inhibitor..
----------------------------------------------------
candidate #179:	b2717
likelihood ratios: Total 3.0e+06; Clust 5.5,1.4,4.1; BLAST 1.9,4.0,7.0; KEGG ,,; ExprEco 1.8,1.0,1.0; ExprSce ,,; FusE2 11.1,11.1,7.8; FusE5 ,,; FusE10 ,,;
gene name: b2717	 (NP_417197)	gi: 16130624	length: 156aa
description: protease involved in processing C-terminal end of HycE [Escherichia coli K12].
coverage: Archaea[3e-15] Bacteria[9e-87]
conserved domains: (Evalue, description)
	5e-27	COG0680, HyaD, Ni,Fe-hydrogenase maturation factor [Energy production and conversion].
	8e-21	pfam01750, HycI, Hydrogenase maturation protease. The family consists of hydrogenase maturation proteases. In E. coli HypI the hydrogenase maturation protease is involved in processing of HypE the large subunit of hydrogenases 3, by cleavage of its C-terminal..
----------------------------------------------------
candidate #180:	b2685
likelihood ratios: Total 2.9e+06; Clust 3.2,6.8,1.6; BLAST 2.1,2.2,3.8; KEGG ,,; ExprEco 3.1,1.1,1.6; ExprSce ,,; FusE2 14.4,14.4,4.1; FusE5 ,,; FusE10 ,,;
gene name: b2685	 (NP_417170)	gi: 16130597	length: 390aa
description: multidrug resistance secretion protein [Escherichia coli K12].
coverage: Bacteria[0.0]
conserved domains: (Evalue, description)
	6e-97	COG1566, EmrA, Multidrug resistance efflux pump [Defense mechanisms].
	1e-33	pfam00529, HlyD, HlyD family secretion protein..
----------------------------------------------------
candidate #181:	b4167
likelihood ratios: Total 2.9e+06; Clust 2.1,2.6,2.9; BLAST 16.8,3.3,14.9; KEGG ,,; ExprEco 2.7,1.7,3.5; ExprSce ,,; FusE2 1.8,1.8,4.5; FusE5 ,,; FusE10 ,,;
gene name: b4167	 (NP_418588)	gi: 16131989	length: 515aa
description: putative kinase [Escherichia coli K12].
coverage: Archaea[4e-50] Bacteria[0.0] Eukaryota[1e-117]
conserved domains: (Evalue, description)
	8e-75	COG0063, COG0063, Predicted sugar kinase [Carbohydrate transport and metabolism].
	1e-73	pfam01256, Carb_kinase, Carbohydrate kinase. This family is related to pfam02110 and pfam00294 implying that it also is a carbohydrate kinase. (personal obs Yeats C)..
	2e-69	cd01171, YXKO-related, B.subtilis YXKO protein of unknown function and related proteins. Based on the conservation of the ATP binding site, the substrate binding site and the Mg2+binding site and structural homology this group is a member of the ribokinase-like superfamily..
	3e-59	COG0062, COG0062, Uncharacterized conserved protein [Function unknown].
	2e-43	pfam03853, YjeF_N, YjeF-related protein N-terminus..
----------------------------------------------------
candidate #182:	b3848
likelihood ratios: Total 2.9e+06; Clust 2.5,2.5,3.5; BLAST 8.1,25.0,5.0; KEGG ,,; ExprEco 13.6,1.2,1.6; ExprSce ,,; FusE2 1.7,1.7,1.8; FusE5 ,,; FusE10 ,,;
gene name: b3848	 (NP_418290)	gi: 49176431	length: 205aa
description: putative elongation factor [Escherichia coli K12].
coverage: Archaea[6e-19] Bacteria[1e-113] Eukaryota[5e-21]
conserved domains: (Evalue, description)
	1e-56	COG1739, COG1739, Uncharacterized conserved protein [Function unknown].
	5e-39	pfam01205, UPF0029, Uncharacterized protein family UPF0029..
----------------------------------------------------
candidate #183:	b0785
likelihood ratios: Total 2.9e+06; Clust 2.0,8.7,2.9; BLAST 56.0,4.8,36.2; KEGG ,,; ExprEco 2.3,1.0,2.8; ExprSce ,,; FusE2 1.0,1.0,0.9; FusE5 ,,; FusE10 ,,;
gene name: b0785	 (NP_415306)	gi: 16128753	length: 150aa
description: molybdopterin converting factor, subunit 2 [Escherichia coli K12].
coverage: Archaea[8e-22] Bacteria[1e-84] Eukaryota[5e-16]
conserved domains: (Evalue, description)
	3e-37	pfam02391, MoaE, MoaE protein. This family contains the MoaE protein that is involved in biosynthesis of molybdopterin. Molybdopterin, the universal component of the pterin molybdenum cofactors, contains a dithiolene group serving to bind Mo. Addition of the dithiolene sulfurs to a molybdopterin precursor requires the activity of the converting factor. Converting factor contains the MoaE and MoaD proteins..
----------------------------------------------------
candidate #184:	b4051
likelihood ratios: Total 2.9e+06; Clust 4.4,3.5,2.7; BLAST 4.7,14.4,10.7; KEGG ,,; ExprEco 2.2,1.8,3.6; ExprSce ,,; FusE2 2.1,2.1,1.6; FusE5 ,,; FusE10 ,,;
gene name: b4051	 (NP_418475)	gi: 16131877	length: 327aa
description: quinone oxidoreductase [Escherichia coli K12].
coverage: Archaea[2e-33] Bacteria[0.0] Eukaryota[2e-82]
conserved domains: (Evalue, description)
	1e-76	COG0604, Qor, NADPH:quinone reductase and related Zn-dependent oxidoreductases [Energy production and conversion / General function prediction only].
	1e-45	pfam00107, ADH_zinc_N, Zinc-binding dehydrogenase..
	3e-36	COG1064, AdhP, Zn-dependent alcohol dehydrogenases [General function prediction only].
	1e-22	COG2130, COG2130, Putative NADP-dependent oxidoreductases [General function prediction only].
	1e-20	COG1062, AdhC, Zn-dependent alcohol dehydrogenases, class III [Energy production and conversion].
	1e-18	COG1063, Tdh, Threonine dehydrogenase and related Zn-dependent dehydrogenases [Amino acid transport and metabolism / General function prediction only].
----------------------------------------------------
candidate #185:	b2839
likelihood ratios: Total 2.9e+06; Clust 24.5,1.5,2.3; BLAST 3.6,2.0,8.2; KEGG ,,; ExprEco 2.6,1.7,1.3; ExprSce ,,; FusE2 7.1,7.1,1.9; FusE5 ,,; FusE10 ,,;
gene name: b2839	 (NP_417316)	gi: 16130743	length: 311aa
description: positive regulator for lys [Escherichia coli K12].
coverage: Archaea[1e-12] Bacteria[1e-172] Eukaryota[6e-14]
conserved domains: (Evalue, description)
	2e-32	COG0583, LysR, Transcriptional regulator [Transcription].
	2e-28	pfam03466, LysR_substrate, LysR substrate binding domain. The structure of this domain is known and is similar to the periplasmic binding proteins..
	5e-12	pfam00126, HTH_1, Bacterial regulatory helix-turn-helix protein, lysR family..
----------------------------------------------------
candidate #186:	b2680
likelihood ratios: Total 2.8e+06; Clust 4.1,1.1,1.2; BLAST 1.5,1.0,1.0; KEGG ,,; ExprEco 6.4,3.5,1.1; ExprSce ,,; FusE2 66.0,66.0,3.2; FusE5 ,,; FusE10 ,,;
gene name: b2680	 (YP_026178)	gi: 49176258	length: 88aa
description: putative resistance protein, possible transport protein [Escherichia coli K12].
coverage: Archaea[2e-13] Bacteria[2e-41] Eukaryota[3e-12]
----------------------------------------------------
candidate #187:	b1449
likelihood ratios: Total 2.7e+06; Clust 2.1,1.7,1.7; BLAST 11.7,15.6,10.2; KEGG ,,; ExprEco 2.4,1.5,1.4; ExprSce ,,; FusE2 6.9,5.3,1.3; FusE5 ,,; FusE10 ,,;
gene name: b1449	 (NP_415966)	gi: 49176111	length: 376aa
description: putative dehydrogenase, NAD(P)-binding [Escherichia coli K12].
coverage: Archaea[6e-80] Bacteria[0.0] Eukaryota[4e-66]
conserved domains: (Evalue, description)
	1e-158	COG2130, COG2130, Putative NADP-dependent oxidoreductases [General function prediction only].
	9e-31	COG0604, Qor, NADPH:quinone reductase and related Zn-dependent oxidoreductases [Energy production and conversion / General function prediction only].
	6e-29	pfam00107, ADH_zinc_N, Zinc-binding dehydrogenase..
	4e-14	COG1064, AdhP, Zn-dependent alcohol dehydrogenases [General function prediction only].
	8e-11	COG1063, Tdh, Threonine dehydrogenase and related Zn-dependent dehydrogenases [Amino acid transport and metabolism / General function prediction only].
----------------------------------------------------
candidate #188:	b2887
likelihood ratios: Total 2.6e+06; Clust 21.1,1.2,1.2; BLAST 29.7,4.7,1.3; KEGG ,,; ExprEco 1.9,1.1,1.2; ExprSce ,,; FusE2 8.2,8.2,2.9; FusE5 ,,; FusE10 ,,;
gene name: b2887	 (NP_417363)	gi: 16130789	length: 644aa
description: putative oxidoreductase, Fe-S subunit [Escherichia coli K12].
coverage: Archaea[2e-77] Bacteria[0.0] Eukaryota[1e-57]
conserved domains: (Evalue, description)
	1e-141	COG0493, GltD, NADPH-dependent glutamate synthase beta chain and related oxidoreductases [Amino acid transport and metabolism / General function prediction only].
	2e-45	COG1142, HycB, Fe-S-cluster-containing hydrogenase components 2 [Energy production and conversion].
	3e-26	COG0437, HybA, Fe-S-cluster-containing hydrogenase components 1 [Energy production and conversion].
	2e-24	pfam00070, Pyr_redox, Pyridine nucleotide-disulphide oxidoreductase. This family includes both class I and class II oxidoreductases and also NADH oxidases and peroxidases. This domain is actually a small NADH binding domain within a larger FAD binding domain..
	1e-13	COG0492, TrxB, Thioredoxin reductase [Posttranslational modification, protein turnover, chaperones].
	3e-11	COG1249, Lpd, Pyruvate/2-oxoglutarate dehydrogenase complex, dihydrolipoamide dehydrogenase (E3) component, and related enzymes [Energy production and conversion].
----------------------------------------------------
candidate #189:	b0143
likelihood ratios: Total 2.6e+06; Clust 2.0,11.9,31.5; BLAST 16.4,14.8,1.8; KEGG ,,; ExprEco 1.1,2.9,2.8; ExprSce ,,; FusE2 1.0,1.0,0.9; FusE5 ,,; FusE10 ,,;
gene name: b0143	 (NP_414685)	gi: 16128136	length: 454aa
description: poly(A) polymerase I [Escherichia coli K12].
coverage: Archaea[9e-06] Bacteria[0.0] Eukaryota[1e-35]
conserved domains: (Evalue, description)
	1e-102	COG0617, PcnB, tRNA nucleotidyltransferase/poly(A) polymerase [Translation, ribosomal structure and biogenesis].
	1e-43	pfam01743, PolyA_pol, Poly A polymerase family. This family includes nucleic acid independent RNA polymerases, such as Poly(A) polymerase, which adds the poly (A) tail to mRNA EC:2.7.7.19. This family also includes the tRNA nucleotidyltransferase that adds the CCA to the 3' of the tRNA EC:2.7.7.25..
----------------------------------------------------
candidate #190:	b2794
likelihood ratios: Total 2.5e+06; Clust 13.0,6.4,3.2; BLAST 1.7,2.9,1.5; KEGG ,,; ExprEco 1.3,1.7,2.0; ExprSce ,,; FusE2 11.8,11.8,2.0; FusE5 ,,; FusE10 ,,;
gene name: b2794	 (NP_417274)	gi: 16130701	length: 282aa
description: hypothetical protein b2794 [Escherichia coli K12].
coverage: Bacteria[1e-165]
conserved domains: (Evalue, description)
	3e-63	COG2904, COG2904, Uncharacterized protein conserved in bacteria [Function unknown].
	6e-47	COG0780, COG0780, Enzyme related to GTP cyclohydrolase I [General function prediction only].
----------------------------------------------------
candidate #191:	b2757
likelihood ratios: Total 2.5e+06; Clust 5.0,1.3,1.4; BLAST 4.1,1.1,1.4; KEGG ,,; ExprEco 3.4,1.8,1.8; ExprSce ,,; FusE2 35.4,35.4,3.2; FusE5 ,,; FusE10 ,,;
gene name: b2757	 (NP_417237)	gi: 16130664	length: 226aa
description: unknown CDS [Escherichia coli K12].
coverage: Bacteria[1e-130]
----------------------------------------------------
candidate #192:	b2954
likelihood ratios: Total 2.5e+06; Clust 12.2,7.7,8.2; BLAST 2.1,1.6,9.0; KEGG ,,; ExprEco 2.9,1.1,1.4; ExprSce ,,; FusE2 4.3,4.3,1.4; FusE5 ,,; FusE10 ,,;
gene name: b2954	 (NP_417429)	gi: 16130855	length: 197aa
description: putative ribosomal protein [Escherichia coli K12].
coverage: Archaea[9e-22] Bacteria[1e-108] Eukaryota[7e-16]
conserved domains: (Evalue, description)
	1e-69	COG0127, COG0127, Xanthosine triphosphate pyrophosphatase [Nucleotide transport and metabolism].
	2e-65	pfam01725, Ham1p_like, Ham1 family. This family consists of the HAM1 protein, and hypothetical archaeal bacterial and C. elegans proteins. HAM1 controls 6-N-hydroxylaminopurine (HAP) sensitivity and mutagenesis in S. cerevisiae. The HAM1 protein protects the cell from HAP, either on the level of deoxynucleoside triphosphate or the DNA level by a yet unidentified set of reactions..
	2e-63	cd00515, HAM1, NTPase/HAM1. This family consists of the HAM1 protein and pyrophosphate-releasing xanthosine/ inosine triphosphatase. HAM1 protects the cell against mutagenesis by the base analog 6-N-hydroxylaminopurine (HAP) in E. Coli and S. cerevisiae. A Ham1-related protein from Methanococcus jannaschii is a novel NTPase that has been shown to hydrolyze nonstandard nucleotides such as XTP to XMP and ITP to IMP, but not the standard nucleotides, in the presence of Mg or Mn ions. The enzyme exists as a homodimer. The HAM1 protein may be acting as an NTPase by hydrolyzing the HAP triphosphate..
	2e-30	cd00985, Maf_Ham1, Maf_Ham1. Maf, a nucleotide binding protein, has been implicated in inhibition of septum formation in eukaryotes, bacteria and archaea. A Ham1-related protein from Methanococcus jannaschii is a novel NTPase that has been shown to hydrolyze nonstandard nucleotides, such as hypoxanthine/xanthine NTP, but not standard nucleotides..
----------------------------------------------------
candidate #193:	b2534
likelihood ratios: Total 2.5e+06; Clust 6.1,3.9,3.2; BLAST 4.0,2.8,2.3; KEGG ,,; ExprEco 1.1,4.1,1.1; ExprSce ,,; FusE2 10.9,10.9,2.2; FusE5 ,,; FusE10 ,,;
gene name: b2534	 (NP_417029)	gi: 49176236	length: 293aa
description: putative enzyme (3.4.-) [Escherichia coli K12].
coverage: Archaea[1e-06] Bacteria[1e-170] Eukaryota[4e-28]
conserved domains: (Evalue, description)
	5e-28	COG1073, COG1073, Hydrolases of the alpha/beta superfamily [General function prediction only].
	4e-16	COG1506, DAP2, Dipeptidyl aminopeptidases/acylaminoacyl-peptidases [Amino acid transport and metabolism].
----------------------------------------------------
candidate #194:	b3839
likelihood ratios: Total 2.4e+06; Clust 6.0,2.2,6.1; BLAST 1.7,2.2,3.8; KEGG ,,; ExprEco 2.0,7.2,3.0; ExprSce ,,; FusE2 3.7,3.7,3.5; FusE5 ,,; FusE10 ,,;
gene name: b3839	 (NP_418282)	gi: 16131687	length: 258aa
description: component of Sec-independent translocase [Escherichia coli K12].
coverage: Archaea[3e-27] Bacteria[1e-142] Eukaryota[6e-31]
conserved domains: (Evalue, description)
	5e-46	pfam00902, TatC, Sec-independent protein translocase protein (TatC). The bacterial Tat system has a remarkable ability to transport folded proteins even enzyme complexes across the cytoplasmic membrane. It is structurally and mechanistically similar to the Delta pH-driven thylakoidal protein import pathway. A functional Tat system or Delta pH-dependent pathway requires three integral membrane proteins: TatA/Tha4, TatB/Hcf106 and TatC/cpTatC. The TatC protein is essential for the function of both pathways. It might be involved in twin-arginine signal peptide recognition, protein translocation and proton translocation. Sequence analysis predicts that TatC contains six transmembrane helices (TMHs), and experimental data confirmed that N- and C-termini of TatC or cpTatC are exposed to the cytoplasmic or stromal face of the membrane. The cytoplasmic N-terminus and the first cytoplasmic loop region of the Escherichia coli TatC protein are essential for protein export. At least two TatC molecules co-exist within each Tat translocon..
----------------------------------------------------
candidate #195:	b3432
likelihood ratios: Total 2.4e+06; Clust 14.1,3.0,2.5; BLAST 1.5,5.3,10.9; KEGG ,,; ExprEco 2.6,4.6,2.1; ExprSce ,,; FusE2 1.6,1.6,4.1; FusE5 ,,; FusE10 ,,;
gene name: b3432	 (NP_417890)	gi: 16131306	length: 728aa
description: 1,4-alpha-glucan branching enzyme [Escherichia coli K12].
coverage: Archaea[1e-162] Bacteria[0.0] Eukaryota[1e-157]
conserved domains: (Evalue, description)
	0.0	COG0296, GlgB, 1,4-alpha-glucan branching enzyme [Carbohydrate transport and metabolism].
	2e-21	pfam02922, Isoamylase_N, Isoamylase N-terminal domain. This domain is found in a range of enzymes that act on branched substrates - isoamylase, pullulanase and branching enzyme. This family also contains the beta subunit of 5' AMP activated kinase..
	3e-19	COG1523, PulA, Type II secretory pathway, pullulanase PulA and related glycosidases [Carbohydrate transport and metabolism].
	7e-16	smart00642, Aamy, Alpha-amylase domain; .
	3e-14	pfam00128, Alpha-amylase, Alpha amylase, catalytic domain. Alpha amylase is classified as family 13 of the glycosyl hydrolases. The structure is an 8 stranded alpha/beta barrel containing the active site, interrupted by a ~70 a.a. calcium-binding domain protruding between beta strand 3 and alpha helix 3, and a carboxyl-terminal Greek key beta-barrel domain..
----------------------------------------------------
candidate #196:	b3738
likelihood ratios: Total 2.3e+06; Clust 4.7,2.8,5.8; BLAST 1.6,2.2,1.9; KEGG ,,; ExprEco 9.4,2.3,1.3; ExprSce ,,; FusE2 7.9,7.9,2.6; FusE5 ,,; FusE10 ,,;
gene name: b3738	 (NP_418194)	gi: 16131606	length: 271aa
description: membrane-bound ATP synthase, F0 sector, subunit a [Escherichia coli K12].
coverage: Archaea[9e-10] Bacteria[1e-152] Eukaryota[7e-15]
conserved domains: (Evalue, description)
	2e-21	pfam00119, ATP-synt_A, ATP synthase A chain..
----------------------------------------------------
candidate #197:	b2566
likelihood ratios: Total 2.3e+06; Clust 2.5,6.7,6.4; BLAST 3.4,2.1,1.9; KEGG ,,; ExprEco 1.4,3.3,1.6; ExprSce ,,; FusE2 13.7,13.7,1.1; FusE5 ,,; FusE10 ,,;
gene name: b2566	 (NP_417061)	gi: 16130491	length: 301aa
description: GTP-binding protein [Escherichia coli K12].
coverage: Archaea[3e-08] Bacteria[1e-168] Eukaryota[4e-44]
conserved domains: (Evalue, description)
	1e-118	COG1159, Era, GTPase [General function prediction only].
	3e-30	COG1160, COG1160, Predicted GTPases [General function prediction only].
	5e-18	COG0486, ThdF, Predicted GTPase [General function prediction only].
	3e-13	COG0370, FeoB, Fe2+ transport system protein B [Inorganic ion transport and metabolism].
----------------------------------------------------
candidate #198:	b2808
likelihood ratios: Total 2.3e+06; Clust 4.9,4.1,2.6; BLAST 1.9,2.0,2.0; KEGG ,,; ExprEco 4.5,1.6,1.4; ExprSce ,,; FusE2 18.3,18.3,1.8; FusE5 ,,; FusE10 ,,;
gene name: b2808	 (NP_417288)	gi: 16130715	length: 305aa
description: positive regulator of gcv operon [Escherichia coli K12].
coverage: Archaea[2e-12] Bacteria[1e-171] Eukaryota[8e-18]
conserved domains: (Evalue, description)
	2e-37	COG0583, LysR, Transcriptional regulator [Transcription].
	7e-25	pfam03466, LysR_substrate, LysR substrate binding domain. The structure of this domain is known and is similar to the periplasmic binding proteins..
	2e-16	pfam00126, HTH_1, Bacterial regulatory helix-turn-helix protein, lysR family..
----------------------------------------------------
candidate #199:	b1845
likelihood ratios: Total 2.3e+06; Clust 3.7,3.3,19.0; BLAST 8.9,7.9,3.2; KEGG ,,; ExprEco 4.6,1.5,1.7; ExprSce ,,; FusE2 2.5,1.1,1.5; FusE5 ,,; FusE10 ,,;
gene name: b1845	 (NP_416359)	gi: 16129798	length: 686aa
description: protease II [Escherichia coli K12].
coverage: Archaea[2e-36] Bacteria[0.0] Eukaryota[1e-139]
conserved domains: (Evalue, description)
	0.0	COG1770, PtrB, Protease II [Amino acid transport and metabolism].
	1e-103	pfam02897, Peptidase_S9_N, Prolyl oligopeptidase, N-terminal beta-propeller domain. This unusual 7-stranded beta-propeller domain protects the catalytic triad of prolyl oligopeptidase (see pfam00326), excluding larger peptides and proteins from proteolysis in the cytosol..
	1e-62	COG1505, COG1505, Serine proteases of the peptidase family S9A [Amino acid transport and metabolism].
	2e-28	pfam00326, Peptidase_S9, Prolyl oligopeptidase family..
	1e-13	COG1506, DAP2, Dipeptidyl aminopeptidases/acylaminoacyl-peptidases [Amino acid transport and metabolism].
----------------------------------------------------
candidate #200:	b2863
likelihood ratios: Total 2.2e+06; Clust 66.0,1.3,1.6; BLAST 3.7,1.0,1.0; KEGG ,,; ExprEco 2.4,1.3,18.7; ExprSce ,,; FusE2 3.2,3.2,6.9; FusE5 ,,; FusE10 ,,;
gene name: b2863	 (NP_417340)	gi: 16130766	length: 278aa
description: unknown CDS [Escherichia coli K12].
coverage: Bacteria[1e-158]
----------------------------------------------------
candidate #201:	b3778
likelihood ratios: Total 2.2e+06; Clust 1.9,1.3,4.5; BLAST 12.6,1.4,2.0; KEGG ,,; ExprEco 2.4,3.1,7.3; ExprSce ,,; FusE2 2.8,2.8,12.5; FusE5 ,,; FusE10 ,,;
gene name: b3778	 (YP_026251)	gi: 49176407	length: 673aa
description: Rep helicase, a single-stranded DNA-dependent ATPase [Escherichia coli K12].
coverage: Archaea[4e-47] Bacteria[0.0] Eukaryota[6e-80]
conserved domains: (Evalue, description)
	1e-180	COG0210, UvrD, Superfamily I DNA and RNA helicases [DNA replication, recombination, and repair].
	1e-144	pfam00580, UvrD-helicase, UvrD/REP helicase. The Rep family helicases are composed of four structural domains. The Rep family function as dimers. REP helicases catalyse ATP dependent unwinding of double stranded DNA to single stranded DNA. Some members have large insertions near to the carboxy-terminus relative to other members of the family..
	4e-40	COG1074, RecB, ATP-dependent exoDNAse (exonuclease V) beta subunit (contains helicase and exonuclease domains) [DNA replication, recombination, and repair].
----------------------------------------------------
candidate #202:	b2865
likelihood ratios: Total 2.1e+06; Clust 26.6,1.5,1.7; BLAST 4.0,1.6,4.4; KEGG ,,; ExprEco 1.8,1.1,3.7; ExprSce ,,; FusE2 6.9,6.9,3.1; FusE5 ,,; FusE10 ,,;
gene name: b2865	 (NP_417341)	gi: 49176275	length: 259aa
description: putative lipoprotein [Escherichia coli K12].
coverage: Bacteria[1e-146] Eukaryota[1e-08]
conserved domains: (Evalue, description)
	4e-34	COG0739, NlpD, Membrane proteins related to metalloendopeptidases [Cell envelope biogenesis, outer membrane].
	2e-25	COG4942, COG4942, Membrane-bound metallopeptidase [Cell division and chromosome partitioning].
	5e-22	pfam01551, Peptidase_M37, Peptidase family M23/M37. Members of this family are zinc metallopeptidases with a range of specificities. The peptidase family M37 is included in this family, these are Gly-Gly endopeptidases. Peptidase family M23 are also endopeptidases. This family also includes some bacterial lipoproteins for which no proteolytic activity has been demonstrated..
	4e-11	pfam01476, LysM, LysM domain. The LysM (lysin motif) domain is about 40 residues long. It is found in a variety of enzymes involved in bacterial cell wall degradation. This domain may have a general peptidoglycan binding function. The structure of this domain is known..
----------------------------------------------------
candidate #203:	b2933
likelihood ratios: Total 2.1e+06; Clust 56.7,1.3,1.2; BLAST 1.0,1.3,1.1; KEGG ,,; ExprEco 16.0,3.0,1.1; ExprSce ,,; FusE2 10.4,10.4,2.8; FusE5 ,,; FusE10 ,,;
gene name: b2933	 (NP_417408)	gi: 16130834	length: 462aa
description: PTS family enzyme IICB, mannitol-specific, cryptic [Escherichia coli K12].
coverage: Bacteria[0.0]
conserved domains: (Evalue, description)
	0.0	COG2213, MtlA, Phosphotransferase system, mannitol-specific IIBC component [Carbohydrate transport and metabolism].
	3e-12	pfam02378, PTS_EIIC, Phosphotransferase system, EIIC. The bacterial phosphoenolpyruvate: sugar phosphotransferase system (PTS) is a multi-protein system involved in the regulation of a variety of metabolic and transcriptional processes. The sugar-specific permease of the PTS consists of three domains (IIA, IIB and IIC). The IIC domain catalyses the transfer of a phosphoryl group from IIB to the sugar substrate..
	5e-11	pfam02302, PTS_IIB, PTS system, Lactose/Cellobiose specific IIB subunit. The bacterial phosphoenolpyruvate: sugar phosphotransferase system (PTS) is a multi-protein system involved in the regulation of a variety of metabolic and transcriptional processes. The lactose/cellobiose-specific family are one of four structurally and functionally distinct group IIB PTS system cytoplasmic enzymes. The fold of IIB cellobiose shows similar structure to mammalian tyrosine phosphatases. .
----------------------------------------------------
candidate #204:	b2767
likelihood ratios: Total 2.1e+06; Clust 37.5,1.1,1.4; BLAST 10.7,1.1,1.1; KEGG ,,; ExprEco 5.2,10.8,1.2; ExprSce ,,; FusE2 5.7,5.7,1.2; FusE5 ,,; FusE10 ,,;
gene name: b2767	 (NP_417247)	gi: 16130674	length: 98aa
description: putative ferredoxin [Escherichia coli K12].
coverage: Archaea[1e-07] Bacteria[1e-53]
conserved domains: (Evalue, description)
	9e-33	COG2440, FixX, Ferredoxin-like protein [Energy production and conversion].
----------------------------------------------------
candidate #205:	b2597
likelihood ratios: Total 2.1e+06; Clust 2.6,2.3,2.0; BLAST 1.3,1.9,7.7; KEGG ,,; ExprEco 1.6,1.1,1.6; ExprSce ,,; FusE2 42.1,42.1,1.8; FusE5 ,,; FusE10 ,,;
gene name: b2597	 (NP_417088)	gi: 16130518	length: 113aa
description: putative yhbH sigma 54 modulator [Escherichia coli K12].
coverage: Bacteria[2e-58]
conserved domains: (Evalue, description)
	3e-28	COG1544, COG1544, Ribosome-associated protein Y (PSrp-1) [Translation, ribosomal structure and biogenesis].
	4e-28	pfam02482, Ribosomal_S30AE, Sigma 54 modulation protein / S30EA ribosomal protein. This Pfam family contains the sigma-54 modulation protein family and the S30AE family of ribosomal proteins which includes the light- repressed protein (lrtA)..
----------------------------------------------------
candidate #206:	b2921
likelihood ratios: Total 2.1e+06; Clust 636.0,1.4,1.3; BLAST 1.1,1.7,1.2; KEGG ,,; ExprEco 5.8,1.1,1.5; ExprSce ,,; FusE2 3.4,3.4,7.6; FusE5 ,,; FusE10 ,,;
gene name: b2921	 (NP_417396)	gi: 49176284	length: 303aa
description: putative transcriptional regulator (LysR familiy) [Escherichia coli K12].
coverage: Bacteria[1e-173]
conserved domains: (Evalue, description)
	4e-20	COG0583, LysR, Transcriptional regulator [Transcription].
	6e-11	pfam00126, HTH_1, Bacterial regulatory helix-turn-helix protein, lysR family..
----------------------------------------------------
candidate #207:	b4045
likelihood ratios: Total 2.0e+06; Clust 1.9,1.9,1.8; BLAST 4.9,2.3,2.3; KEGG ,,; ExprEco 7.4,2.7,1.5; ExprSce ,,; FusE2 6.9,6.9,8.5; FusE5 ,,; FusE10 ,,;
gene name: b4045	 (NP_418469)	gi: 16131871	length: 69aa
description: unknown CDS [Escherichia coli K12].
coverage: Bacteria[4e-36]
----------------------------------------------------
candidate #208:	b3347
likelihood ratios: Total 2.0e+06; Clust 2.5,2.5,2.5; BLAST 2.3,6.7,3.6; KEGG ,,; ExprEco 1.1,8.3,2.0; ExprSce ,,; FusE2 5.6,5.6,4.2; FusE5 ,,; FusE10 ,,;
gene name: b3347	 (NP_417806)	gi: 16131226	length: 270aa
description: FKBP-type peptidyl-prolyl cis-trans isomerase (rotamase) [Escherichia coli K12].
coverage: Bacteria[1e-148] Eukaryota[8e-21]
conserved domains: (Evalue, description)
	2e-58	COG0545, FkpA, FKBP-type peptidyl-prolyl cis-trans isomerases 1 [Posttranslational modification, protein turnover, chaperones].
	1e-27	pfam01346, FKBP_N, Domain amino terminal to FKBP-type peptidyl-prolyl isomerase. This family is only found at the amino terminus of pfam00254. This domain is of unknown function..
	4e-26	pfam00254, FKBP_C, FKBP-type peptidyl-prolyl cis-trans isomerase..
----------------------------------------------------
candidate #209:	b2897
likelihood ratios: Total 2.0e+06; Clust 9.2,4.7,3.5; BLAST 7.4,1.6,2.2; KEGG ,,; ExprEco 1.5,4.6,1.1; ExprSce ,,; FusE2 6.1,6.1,1.8; FusE5 ,,; FusE10 ,,;
gene name: b2897	 (NP_417373)	gi: 16130799	length: 88aa
description: hypothetical protein b2897 [Escherichia coli K12].
coverage: Bacteria[9e-47]
conserved domains: (Evalue, description)
	1e-26	COG2938, COG2938, Uncharacterized conserved protein [Function unknown].
	3e-21	pfam03937, TPR_div1, TPR repeat region. This family represents a set of three divergent TPR repeats found in a small group of uncharacterised proteins..
----------------------------------------------------
candidate #210:	b2956
likelihood ratios: Total 2.0e+06; Clust 39.7,1.8,1.7; BLAST 1.1,4.0,1.3; KEGG ,,; ExprEco 1.7,2.0,1.8; ExprSce ,,; FusE2 6.2,6.2,13.1; FusE5 ,,; FusE10 ,,;
gene name: b2956	 (NP_417431)	gi: 16130857	length: 335aa
description: putative alpha helix chain [Escherichia coli K12].
coverage: Bacteria[0.0]
----------------------------------------------------
candidate #211:	b2930
likelihood ratios: Total 2.0e+06; Clust 361.7,1.3,1.4; BLAST 1.3,1.7,1.2; KEGG ,,; ExprEco 1.5,2.4,1.3; ExprSce ,,; FusE2 14.5,14.5,1.2; FusE5 ,,; FusE10 ,,;
gene name: b2930	 (NP_417405)	gi: 16130831	length: 321aa
description: putative enzyme [Escherichia coli K12].
coverage: Archaea[1e-53] Bacteria[0.0]
conserved domains: (Evalue, description)
	1e-139	pfam03320, FBPase_glpX, Bacterial fructose-1,6-bisphosphatase, glpX-encoded..
	1e-117	cd01516, FBPase_glpX, Bacterial fructose-1,6-bisphosphatase, glpX-encoded. A dimeric enzyme dependent on Mg(2+). glpX-encoded FPBase (FBPase class II) differs from other members of the inositol-phosphatase superfamily by permutation of secondary structure elements. The core structure around the active site is well preserved. In E. coli, FBPase II is part of the glp regulon, which mediates growth on glycerol or sn-glycerol 3-phosphate as the sole carbon source..
	4e-18	cd01636, FIG, FIG, FBPase/IMPase/glpX-like domain. A superfamily of metal-dependent phosphatases with various substrates. Fructose-1,6-bisphospatase (both the major and the glpX-encoded variant) hydrolyze fructose-1,6,-bisphosphate to fructose-6-phosphate in gluconeogenesis. Inositol-monophosphatases and inositol polyphosphatases play vital roles in eukaryotic signalling, as they participate in metabolizing the messenger molecule Inositol-1,4,5-triphosphate. Many of these enzymes are inhibited by Li+..
----------------------------------------------------
candidate #212:	b2709
likelihood ratios: Total 1.9e+06; Clust 5.3,1.6,2.3; BLAST 3.4,1.9,1.3; KEGG ,,; ExprEco 2.4,1.5,1.5; ExprSce ,,; FusE2 18.0,18.0,5.9; FusE5 ,,; FusE10 ,,;
gene name: b2709	 (NP_417189)	gi: 16130616	length: 529aa
description: putative 2-component transcriptional regulator [Escherichia coli K12].
coverage: Bacteria[0.0] Eukaryota[1e-57]
conserved domains: (Evalue, description)
	0.0	COG3604, FhlA, Transcriptional regulator containing GAF, AAA-type ATPase, and DNA binding domains [Transcription / Signal transduction mechanisms].
	3e-93	COG2204, AtoC, Response regulator containing CheY-like receiver, AAA-type ATPase, and DNA-binding domains [Signal transduction mechanisms].
	2e-92	COG3829, RocR, Transcriptional regulator containing PAS, AAA-type ATPase, and DNA-binding domains [Transcription / Signal transduction mechanisms].
	8e-88	pfam00158, Sigma54_activat, Sigma-54 interaction domain..
	1e-65	COG3283, TyrR, Transcriptional regulator of aromatic amino acids metabolism [Transcription / Amino acid transport and metabolism].
	2e-65	COG1221, PspF, Transcriptional regulators containing an AAA-type ATPase domain and a DNA-binding domain [Transcription / Signal transduction mechanisms].
	4e-64	COG3284, AcoR, Transcriptional activator of acetoin/glycerol metabolism [Secondary metabolites biosynthesis, transport, and catabolism / Transcription].
	2e-33	COG4650, RtcR, Sigma54-dependent transcription regulator containing an AAA-type ATPase domain and a DNA-binding domain [Transcription / Signal transduction mechanisms].
----------------------------------------------------
candidate #213:	b3732
likelihood ratios: Total 1.9e+06; Clust 5.4,4.1,6.7; BLAST 1.5,2.0,1.5; KEGG ,,; ExprEco 6.4,1.3,2.3; ExprSce ,,; FusE2 8.8,8.8,2.0; FusE5 ,,; FusE10 ,,;
gene name: b3732	 (NP_418188)	gi: 16131600	length: 460aa
description: membrane-bound ATP synthase, F1 sector, beta-subunit [Escherichia coli K12].
coverage: Archaea[1e-122] Bacteria[0.0] Eukaryota[0.0]
conserved domains: (Evalue, description)
	0.0	COG0055, AtpD, F0F1-type ATP synthase, beta subunit [Energy production and conversion].
	1e-142	cd01133, F1-ATPase_beta, F1 ATP synthase beta subunit, nucleotide-binding domain. The F-ATPase is found in bacterial plasma membranes, mitochondrial inner membranes and in chloroplast thylakoid membranes. It has also been found in the archaea Methanosarcina barkeri. It uses a proton gradient to drive ATP synthesis and hydrolyzes ATP to build the proton gradient. The extrinisic membrane domain, F1, is composed of alpha, beta, gamma, delta and epsilon subunits with a stoichiometry of 3:3:1:1:1. The beta subunit of ATP synthase is catalytic..
	4e-65	COG1157, FliI, Flagellar biosynthesis/type III secretory pathway ATPase [Cell motility and secretion / Intracellular trafficking and secretion].
	5e-56	cd01136, ATPase_flagellum-secretory_path_III, Flagellum-specific ATPase/type III secretory pathway virulence-related protein. This group of ATPases are responsible for the export of flagellum and virulence-related proteins. The bacterial flagellar motor is similar to the F0F1-ATPase, in that they both are proton driven rotary molecular devices. However, the main function of the bacterial flagellar motor is to rotate the flagellar filament for cell motility. Intracellular pathogens such as Salmonella and Chlamydia also have proteins which are similar to the flagellar-specific ATPase, but function in the secretion of virulence-related proteins via the type III secretory pathway..
	9e-53	pfam00006, ATP-synt_ab, ATP synthase alpha/beta family, nucleotide-binding domain. This family includes the ATP synthase alpha and beta subunits the ATP synthase associated with flagella..
	2e-37	COG1156, NtpB, Archaeal/vacuolar-type H+-ATPase subunit B [Energy production and conversion].
	4e-35	COG0056, AtpA, F0F1-type ATP synthase, alpha subunit [Energy production and conversion].
	2e-32	COG1155, NtpA, Archaeal/vacuolar-type H+-ATPase subunit A [Energy production and conversion].
	4e-31	cd01135, V_A-ATPase_B, V/A-type ATP synthase (non-catalytic) subunit B. These ATPases couple ATP hydrolysis to the build up of a H+ gradient, but V-type ATPases do not catalyze the reverse reaction. The Vacuolar (V-type) ATPase is found in the membranes of vacuoles, the golgi apparatus and in other coated vesicles in eukaryotes. Archaea have a protein which is similar in sequence to V-ATPases, but functions like an F-ATPase (called A-ATPase). A similar protein is also found in a few bacteria. This subfamily consists of the non-catalytic beta subunit..
	1e-26	cd01134, V_A-ATPase_A, V/A-type ATP synthase catalytic subunit A. These ATPases couple ATP hydrolysis to the build up of a H+ gradient, but V-type ATPases do not catalyze the reverse reaction. The Vacuolar (V-type) ATPase is found in the membranes of vacuoles, the golgi apparatus and in other coated vesicles in eukaryotes. Archaea have a protein which is similar in sequence to V-ATPases, but functions like an F-ATPase (called A-ATPase). A similar protein is also found in a few bacteria..
	3e-26	cd01132, F1_ATPase_alpha, F1 ATP synthase alpha, central domain. The F-ATPase is found in bacterial plasma membranes, mitochondrial inner membranes and in chloroplast thylakoid membranes. It has also been found in the archaea Methanosarcina barkeri. It uses a proton gradient to drive ATP synthesis and hydrolyzes ATP to build the proton gradient. The extrinisic membrane domain, F1, is composed of alpha, beta, gamma, delta and epsilon subunits with a stoichiometry of 3:3:1:1:1. The alpha subunit of the F1 ATP synthase can bind nucleotides, but is non-catalytic..
	1e-25	pfam00306, ATP-synt_ab_C, ATP synthase alpha/beta chain, C terminal domain..
	1e-15	cd01120, RecA-like_NTPases, RecA-like NTPases. This family includes the NTP binding domain of F1 and V1 H+ATPases, DnaB and related helicases as well as bacterial RecA and related eukaryotic and archaeal recombinases. This group also includes bacterial conjugation proteins and related DNA transfer proteins involved in type II and type IV secretion..
	2e-12	pfam02874, ATP-synt_ab_N, ATP synthase alpha/beta family, beta-barrel domain. This family includes the ATP synthase alpha and beta subunits the ATP synthase associated with flagella..
----------------------------------------------------
candidate #214:	b2845
likelihood ratios: Total 1.9e+06; Clust 47.2,1.5,1.5; BLAST 1.3,1.7,1.2; KEGG ,,; ExprEco 1.7,1.2,1.6; ExprSce ,,; FusE2 8.0,8.0,31.6; FusE5 ,,; FusE10 ,,;
gene name: b2845	 (NP_417322)	gi: 16130749	length: 409aa
description: putative transport protein (HAAAP family) [Escherichia coli K12].
coverage: Bacteria[0.0]
conserved domains: (Evalue, description)
	2e-61	COG0814, SdaC, Amino acid permeases [Amino acid transport and metabolism].
----------------------------------------------------
candidate #215:	b0306
likelihood ratios: Total 1.9e+06; Clust 1.7,2.9,1.6; BLAST 4.8,3.5,10.4; KEGG ,,; ExprEco 8.5,1.4,2.7; ExprSce ,,; FusE2 1.0,58.2,0.7; FusE5 ,,; FusE10 ,,;
gene name: b0306	 (NP_414840)	gi: 16128291	length: 239aa
description: putative dehydrogenase subunit [Escherichia coli K12].
coverage: Archaea[5e-19] Bacteria[1e-133]
conserved domains: (Evalue, description)
	2e-40	COG0247, GlpC, Fe-S oxidoreductase [Energy production and conversion].
----------------------------------------------------
candidate #216:	b3037
likelihood ratios: Total 1.8e+06; Clust 13.5,2.2,2.5; BLAST 1.1,1.2,2.1; KEGG ,,; ExprEco 9.3,2.9,1.6; ExprSce ,,; FusE2 7.0,7.0,4.3; FusE5 ,,; FusE10 ,,;
gene name: b3037	 (NP_417509)	gi: 16130933	length: 234aa
description: hypothetical protein b3037 [Escherichia coli K12].
coverage: Bacteria[1e-134]
conserved domains: (Evalue, description)
	6e-58	COG5463, COG5463, Predicted integral membrane protein [Function unknown].
----------------------------------------------------
candidate #217:	b3243
likelihood ratios: Total 1.8e+06; Clust 4.6,1.7,2.5; BLAST 3.7,2.9,2.6; KEGG ,,; ExprEco 1.2,5.1,3.0; ExprSce ,,; FusE2 10.5,10.5,1.8; FusE5 ,,; FusE10 ,,;
gene name: b3243	 (NP_417710)	gi: 16131133	length: 309aa
description: putative transcriptional regulator (LysR family) [Escherichia coli K12].
coverage: Archaea[7e-09] Bacteria[1e-173] Eukaryota[1e-36]
conserved domains: (Evalue, description)
	1e-39	COG0583, LysR, Transcriptional regulator [Transcription].
	3e-26	pfam03466, LysR_substrate, LysR substrate binding domain. The structure of this domain is known and is similar to the periplasmic binding proteins..
	1e-13	pfam00126, HTH_1, Bacterial regulatory helix-turn-helix protein, lysR family..
----------------------------------------------------
candidate #218:	b2582
likelihood ratios: Total 1.8e+06; Clust 36.0,1.9,2.6; BLAST 1.7,6.6,1.7; KEGG ,,; ExprEco 8.0,1.1,1.1; ExprSce ,,; FusE2 5.0,5.0,2.1; FusE5 ,,; FusE10 ,,;
gene name: b2582	 (NP_417077)	gi: 16130507	length: 139aa
description: putative thioredoxin-like protein [Escherichia coli K12].
coverage: Archaea[7e-21] Bacteria[9e-79] Eukaryota[2e-23]
conserved domains: (Evalue, description)
	2e-26	pfam00085, Thioredoxin, Thioredoxin. Thioredoxins are small enzymes that participate in redox reactions, via the reversible oxidation of an active centre disulfide bond. Some members with only the active site are not separated from the noise..
	2e-24	COG3118, COG3118, Thioredoxin domain-containing protein [Posttranslational modification, protein turnover, chaperones].
	2e-14	COG0526, TrxA, Thiol-disulfide isomerase and thioredoxins [Posttranslational modification, protein turnover, chaperones / Energy production and conversion].
----------------------------------------------------
candidate #219:	b4214
likelihood ratios: Total 1.8e+06; Clust 7.2,2.1,1.8; BLAST 1.3,8.4,3.1; KEGG ,,; ExprEco 1.6,3.2,2.7; ExprSce ,,; FusE2 8.7,8.7,1.8; FusE5 ,,; FusE10 ,,;
gene name: b4214	 (NP_418635)	gi: 16132036	length: 246aa
description: affects pool of 3'-phosphoadenosine-5'-phosphosulfate in pathway of sulfite synthesis [Escherichia coli K12].
coverage: Archaea[4e-10] Bacteria[1e-143] Eukaryota[3e-39]
conserved domains: (Evalue, description)
	1e-89	COG1218, CysQ, 3'-Phosphoadenosine 5'-phosphosulfate (PAPS) 3'-phosphatase [Inorganic ion transport and metabolism].
	1e-84	cd01638, CysQ, CysQ, a 3'-Phosphoadenosine-5'-phosphosulfate (PAPS) 3'-phosphatase, is a bacterial member of the inositol monophosphatase family. It has been proposed that CysQ helps control intracellular levels of PAPS, which is an intermediate in cysteine biosynthesis (a principal route of sulfur assimilation)..
	3e-62	cd01636, FIG, FIG, FBPase/IMPase/glpX-like domain. A superfamily of metal-dependent phosphatases with various substrates. Fructose-1,6-bisphospatase (both the major and the glpX-encoded variant) hydrolyze fructose-1,6,-bisphosphate to fructose-6-phosphate in gluconeogenesis. Inositol-monophosphatases and inositol polyphosphatases play vital roles in eukaryotic signalling, as they participate in metabolizing the messenger molecule Inositol-1,4,5-triphosphate. Many of these enzymes are inhibited by Li+..
	2e-49	pfam00459, Inositol_P, Inositol monophosphatase family..
	4e-47	cd01637, IMPase_like, Inositol-monophosphatase-like domains. This family of phosphatases is dependent on bivalent metal ions such as Mg++, and many members are inhibited by Li+ (which is thought to displace a bivalent ion in the active site). Substrates include fructose-1,6-bisphosphate, inositol poly- and monophosphates, PAP and PAPS, sedoheptulose-1,7-bisphosphate and probably others..
	1e-34	COG0483, SuhB, Archaeal fructose-1,6-bisphosphatase and related enzymes of inositol monophosphatase family [Carbohydrate transport and metabolism].
	7e-31	cd01639, IMPase, IMPase, inositol monophosphatase and related domains. A family of Mg++ dependent phosphatases, inhibited by lithium, many of which may act on inositol monophosphate substrate. They dephosphorylate inositol phosphate to generate inositol, which may be recycled into inositol lipids; in eukaryotes IMPase plays a vital role in intracellular signaling. IMPase is one of the proposed targets of Li+ therapy in manic-depressive illness. This family contains some bacterial members of the inositol monophosphatase family classified as SuhB-like. E. coli SuhB has been suggested to participate in posstranscriptional control of gene expression, and its inositol monophosphatase activity doesn't appear to be sufficient for its cellular function. It has been proposed, that SuhB plays a role in the biosynthesis of phosphatidylinositol in mycobacteria..
	1e-28	cd01517, PAP_phosphatase, PAP-phosphatase_like domains. PAP-phosphatase is a member of the inositol monophosphatase family, and catalyses the hydrolysis of 3'-phosphoadenosine-5'-phosphate (PAP) to AMP. In Saccharomyces cerevisiae, HAL2 (MET22) is involved in methionine biosynthesis and provides increased salt tolerance when over-expressed. Bacterial members of this domain family may differ in their substrate specificity and dephosphorylate different targets, as the substrate binding site does not appear to be conserved in that sub-set..
	1e-26	cd01641, Bacterial_IMPase_like_1, Predominantly bacterial family of Mg++ dependend phosphatases, related to inositol monophosphatases. These enzymes may dephosphorylate fructose-1,6-bisphosphate, inositol monophospate, 3'-phosphoadenosine-5'-phosphate, or similar substrates..
	1e-24	cd01643, Bacterial_IMPase_like_2, Bacterial family of Mg++ dependent phosphatases, related to inositol monophosphatases. These enzymes may dephosphorylate inositol monophosphate or similar substrates..
	8e-23	cd01640, IPPase, IPPase; Inositol polyphosphate-1-phosphatase, a member of the Mg++ dependent family of inositol monophosphatase-like domains, hydrolyzes the 1' position phosphate from inositol 1,3,4-trisphosphate and inositol 1,4-bisphosphate. Members in this group may also exhibit 3'-phosphoadenosine 5'-phosphate phosphatase activity, and they all appear to be inhibited by lithium. IPPase is one of the proposed targets of Li+ therapy in manic-depressive illness..
	4e-13	cd01515, Arch_FBPase_1, Archaeal fructose-1,6-bisphosphatase and related enzymes of inositol monophosphatase family (FBPase class IV). These are Mg++ dependent phosphatases. Members in this family may have both fructose-1,6-bisphosphatase and inositol-monophosphatase activity. In hyperthermophilic archaea, inositol monophosphatase is thought to play a role in the biosynthesis of di-myo-inositol-1,1'-phosphate, an osmolyte unique to hyperthermophiles..
----------------------------------------------------
candidate #220:	b2753
likelihood ratios: Total 1.8e+06; Clust 8.2,2.4,2.1; BLAST 1.1,1.4,1.2; KEGG ,,; ExprEco 2.7,1.7,1.5; ExprSce ,,; FusE2 26.2,26.2,4.5; FusE5 ,,; FusE10 ,,;
gene name: b2753	 (NP_417233)	gi: 16130660	length: 345aa
description: alkaline phosphatase isozyme conversion protein; aminopeptidase [Escherichia coli K12].
coverage: Archaea[3e-07] Bacteria[0.0]
conserved domains: (Evalue, description)
	8e-41	COG2234, Iap, Predicted aminopeptidases [General function prediction only].
	6e-11	pfam04389, Peptidase_M28, Peptidase family M28..
----------------------------------------------------
candidate #221:	b3067
likelihood ratios: Total 1.8e+06; Clust 3.8,3.1,5.6; BLAST 14.0,2.8,4.4; KEGG ,,; ExprEco 1.2,2.6,3.8; ExprSce ,,; FusE2 2.5,2.5,2.0; FusE5 ,,; FusE10 ,,;
gene name: b3067	 (NP_417539)	gi: 16130963	length: 613aa
description: RNA polymerase, sigma(70) factor; regulation of proteins induced at high temperatures [Escherichia coli K12].
coverage: Bacteria[0.0] Eukaryota[5e-69]
conserved domains: (Evalue, description)
	2e-99	COG0568, RpoD, DNA-directed RNA polymerase, sigma subunit (sigma70/sigma32) [Transcription].
	7e-65	pfam04546, Sigma70_ner, Sigma-70, non-essential region. The domain is found in the primary vegetative sigma factor. The function of this domain is unclear and can be removed without loss of function. .
	5e-27	COG1191, FliA, DNA-directed RNA polymerase specialized sigma subunit [Transcription].
	8e-22	pfam04539, Sigma70_r3, Sigma-70 region 3. Region 3 forms a discrete compact three helical domain within the sigma-factor. Region is not normally involved in the recognition of promoter DNA, but as some specific bacterial promoters containing an extended -10 promoter element, residues within region 3 play an important role. Region 3 primarily is involved in binding the core RNA polymerase in the holoenzyme..
	2e-17	pfam03979, Sigma70_r1_1, Sigma-70 factor, region 1.1. Region 1.1 modulates DNA binding by region 2 and 4 when sigma is unbound by the core RNA polymerase. Region 1.1 is also involved in promoter binding..
	4e-17	pfam04542, Sigma70_r2, Sigma-70 region 2. Region 2 of sigma-70 is the most conserved region of the entire protein. All members of this class of sigma-factor contain region 2. The high conservation is due to region 2 containing both the -10 promoter recognition helix and the primary core RNA polymerase binding determinant. The core binding helix, interacts with the clamp domain of the largest polymerase subunit, beta prime. The aromatic residues of the recognition helix, found at the C-terminus of this domain are though to mediate strand separation, thereby allowing transcription initiation. .
----------------------------------------------------
candidate #222:	b3781
likelihood ratios: Total 1.7e+06; Clust 3.8,4.4,8.1; BLAST 2.0,6.4,1.9; KEGG ,,; ExprEco 4.6,1.8,1.7; ExprSce ,,; FusE2 3.0,3.0,4.1; FusE5 ,,; FusE10 ,,;
gene name: b3781	 (NP_418228)	gi: 16131637	length: 127aa
description: thioredoxin 1 [Escherichia coli K12].
coverage: Archaea[2e-24] Bacteria[1e-68] Eukaryota[3e-46]
conserved domains: (Evalue, description)
	3e-33	pfam00085, Thioredoxin, Thioredoxin. Thioredoxins are small enzymes that participate in redox reactions, via the reversible oxidation of an active centre disulfide bond. Some members with only the active site are not separated from the noise..
	2e-22	COG3118, COG3118, Thioredoxin domain-containing protein [Posttranslational modification, protein turnover, chaperones].
	7e-15	COG0526, TrxA, Thiol-disulfide isomerase and thioredoxins [Posttranslational modification, protein turnover, chaperones / Energy production and conversion].
----------------------------------------------------
candidate #223:	b3095
likelihood ratios: Total 1.7e+06; Clust 8.8,2.6,4.4; BLAST 1.3,2.0,1.4; KEGG ,,; ExprEco 1.2,4.3,4.9; ExprSce ,,; FusE2 2.5,2.5,29.3; FusE5 ,,; FusE10 ,,;
gene name: b3095	 (NP_417566)	gi: 16130990	length: 220aa
description: putative integral membrane protein [Escherichia coli K12].
coverage: Archaea[2e-07] Bacteria[1e-124]
conserved domains: (Evalue, description)
	3e-34	COG0586, DedA, Uncharacterized membrane-associated protein [Function unknown].
	2e-33	pfam00597, DedA, DedA family. This family combines the DedA related proteins and YIAN/YGIK family. Members of this family are not functionally characterised. These proteins contain multiple predicted transmembrane regions..
----------------------------------------------------
candidate #224:	b3248
likelihood ratios: Total 1.7e+06; Clust 3.6,2.4,4.7; BLAST 6.9,8.6,2.8; KEGG ,,; ExprEco 1.7,1.6,2.0; ExprSce ,,; FusE2 3.3,3.3,4.2; FusE5 ,,; FusE10 ,,;
gene name: b3248	 (NP_417714)	gi: 16131136	length: 197aa
description: hypothetical protein b3248 [Escherichia coli K12].
coverage: Archaea[2e-29] Bacteria[1e-106] Eukaryota[3e-29]
conserved domains: (Evalue, description)
	3e-66	COG0424, Maf, Nucleotide-binding protein implicated in inhibition of septum formation [Cell division and chromosome partitioning].
	3e-65	pfam02545, Maf, Maf-like protein. Maf is a putative inhibitor of septum formation in eukaryotes, bacteria, and archaea..
	2e-64	cd00555, Maf, Nucleotide binding protein Maf. Maf has been implicated in inhibition of septum formation in eukaryotes, bacteria and archaea, but homologs in B.subtilis and S.cerevisiae are nonessential for cell division. Maf has been predicted to be a nucleotide- or nucleic acid-binding protein with structural similarity to the hypoxanthine/xanthine NTP pyrophosphatase Ham1 from Methanococcus jannaschii, RNase H from Escherichia coli, and some other nucleotide or RNA-binding proteins..
	3e-45	cd00985, Maf_Ham1, Maf_Ham1. Maf, a nucleotide binding protein, has been implicated in inhibition of septum formation in eukaryotes, bacteria and archaea. A Ham1-related protein from Methanococcus jannaschii is a novel NTPase that has been shown to hydrolyze nonstandard nucleotides, such as hypoxanthine/xanthine NTP, but not standard nucleotides..
----------------------------------------------------
candidate #225:	b3321
likelihood ratios: Total 1.7e+06; Clust 6.6,2.2,2.7; BLAST 2.3,2.2,1.8; KEGG ,,; ExprEco 2.5,14.3,3.1; ExprSce ,,; FusE2 3.2,3.2,4.3; FusE5 ,,; FusE10 ,,;
gene name: b3321	 (NP_417780)	gi: 16131200	length: 103aa
description: 30S ribosomal subunit protein S10 [Escherichia coli K12].
coverage: Archaea[8e-13] Bacteria[3e-51] Eukaryota[2e-25]
conserved domains: (Evalue, description)
	6e-38	COG0051, RpsJ, Ribosomal protein S10 [Translation, ribosomal structure and biogenesis].
	2e-31	pfam00338, Ribosomal_S10, Ribosomal protein S10p/S20e. This family includes small ribosomal subunit S10 from prokaryotes and S20 from eukaryotes..
----------------------------------------------------
candidate #226:	b0484
likelihood ratios: Total 1.7e+06; Clust 4.7,19.6,3.3; BLAST 11.3,3.1,4.7; KEGG ,,; ExprEco 1.0,11.5,4.1; ExprSce ,,; FusE2 1.0,0.9,0.8; FusE5 ,,; FusE10 ,,;
gene name: b0484	 (NP_415017)	gi: 16128468	length: 834aa
description: Cu(I)-translocating P-type ATPase [Escherichia coli K12].
coverage: Archaea[1e-152] Bacteria[0.0] Eukaryota[1e-132]
conserved domains: (Evalue, description)
	0.0	COG2217, ZntA, Cation transport ATPase [Inorganic ion transport and metabolism].
	6e-60	COG0474, MgtA, Cation transport ATPase [Inorganic ion transport and metabolism].
	1e-55	pfam00122, E1-E2_ATPase, E1-E2 ATPase..
	5e-54	COG2216, KdpB, High-affinity K+ transport system, ATPase chain B [Inorganic ion transport and metabolism].
	5e-20	pfam00702, Hydrolase, haloacid dehalogenase-like hydrolase. This family are structurally different from the alpha/ beta hydrolase family (pfam00561). This family includes L-2-haloacid dehalogenase, epoxide hydrolases and phosphatases. The structure of the family consists of two domains. One is an inserted four helix bundle, which is the least well conserved region of the alignment. The rest of the fold is composed of the core alpha/beta domain..
	5e-12	cd00371, HMA, Heavy-metal-associated domain (HMA) is a conserved domain of approximately 30 amino acid residues found in a number of proteins that transport or detoxify heavy metals, for example, the CPx-type heavy metal ATPases and copper chaperones. HMA domain contains two cysteine residues that are important in binding and transfer of metal ions, such as copper, cadmium, cobalt and zinc. In the case of copper, stoichiometry of binding is one Cu+ ion per binding domain. Repeats of the HMA domain in copper chaperone has been associated with Menkes/Wilson disease due to binding of multiple copper ions..
	6e-11	pfam00403, HMA, Heavy-metal-associated domain..
----------------------------------------------------
candidate #227:	b0752
likelihood ratios: Total 1.7e+06; Clust 2.6,17.9,3.5; BLAST 12.0,6.6,3.1; KEGG ,,; ExprEco 1.0,6.0,7.4; ExprSce ,,; FusE2 1.0,1.0,0.9; FusE5 ,,; FusE10 ,,;
gene name: b0752	 (NP_415273)	gi: 16128720	length: 313aa
description: Zn(II) transport protein (CDF family) [Escherichia coli K12].
coverage: Archaea[2e-52] Bacteria[0.0] Eukaryota[5e-45]
conserved domains: (Evalue, description)
	7e-84	COG1230, CzcD, Co/Zn/Cd efflux system component [Inorganic ion transport and metabolism].
	2e-68	pfam01545, Cation_efflux, Cation efflux family. Members of this family are integral membrane proteins, that are found to increase tolerance to divalent metal ions such as cadmium, zinc, and cobalt. These proteins are thought to be efflux pumps that remove these ions from cells..
	1e-38	COG0053, MMT1, Predicted Co/Zn/Cd cation transporters [Inorganic ion transport and metabolism].
----------------------------------------------------
candidate #228:	b2568
likelihood ratios: Total 1.7e+06; Clust 3.0,6.6,8.3; BLAST 1.8,2.2,3.6; KEGG ,,; ExprEco 1.0,3.4,1.9; ExprSce ,,; FusE2 9.8,9.8,1.1; FusE5 ,,; FusE10 ,,;
gene name: b2568	 (NP_417063)	gi: 16130493	length: 324aa
description: leader peptidase (signal peptidase I) [Escherichia coli K12].
coverage: Bacteria[0.0] Eukaryota[7e-10]
conserved domains: (Evalue, description)
	8e-42	pfam00461, Peptidase_S26, Signal peptidase I..
	3e-14	COG0681, LepB, Signal peptidase I [Intracellular trafficking and secretion].
----------------------------------------------------
candidate #229:	b2580
likelihood ratios: Total 1.6e+06; Clust 3.2,12.4,8.5; BLAST 6.2,2.1,4.1; KEGG ,,; ExprEco 1.4,1.4,1.2; ExprSce ,,; FusE2 4.7,4.7,1.7; FusE5 ,,; FusE10 ,,;
gene name: b2580	 (NP_417075)	gi: 16130505	length: 229aa
description: uracil-DNA-glycosylase [Escherichia coli K12].
coverage: Bacteria[1e-134] Eukaryota[2e-70]
conserved domains: (Evalue, description)
	1e-105	COG0692, Ung, Uracil DNA glycosylase [DNA replication, recombination, and repair].
	7e-37	pfam03167, UDG, Uracil DNA glycosylase superfamily..
----------------------------------------------------
candidate #230:	b2898
likelihood ratios: Total 1.6e+06; Clust 9.7,6.8,3.4; BLAST 3.0,2.1,1.8; KEGG ,,; ExprEco 2.2,1.0,11.2; ExprSce ,,; FusE2 4.2,4.2,1.5; FusE5 ,,; FusE10 ,,;
gene name: b2898	 (NP_417374)	gi: 16130800	length: 326aa
description: putative enzyme [Escherichia coli K12].
coverage: Bacteria[0.0] Eukaryota[6e-06]
conserved domains: (Evalue, description)
	8e-83	COG0354, COG0354, Predicted aminomethyltransferase related to GcvT [General function prediction only].
	8e-11	pfam01571, GCV_T, Glycine cleavage T-protein (aminomethyl transferase). This is a family of glycine cleavage T-proteins, part of the glycine cleavage multienzyme complex (GCV) found in bacteria and the mitochondria of eukaryotes. GCV catalyses the catabolism of glycine in eukaryotes. The T-protein is an aminomethyl transferase..
----------------------------------------------------
candidate #231:	b0851
likelihood ratios: Total 1.6e+06; Clust 2.5,10.5,5.8; BLAST 2.0,10.5,34.7; KEGG ,,; ExprEco 1.8,4.2,2.8; ExprSce ,,; FusE2 1.1,0.9,0.7; FusE5 ,,; FusE10 ,,;
gene name: b0851	 (NP_415372)	gi: 16128819	length: 240aa
description: oxygen insensitive NADPH nitroreductase (nitrofuran reductase I activity B) [Escherichia coli K12].
coverage: Archaea[2e-30] Bacteria[1e-136] Eukaryota[5e-29]
conserved domains: (Evalue, description)
	3e-26	pfam00881, Nitroreductase, Nitroreductase family. Members of this family utilise FMN as a cofactor..
	3e-23	COG0778, NfnB, Nitroreductase [Energy production and conversion].
----------------------------------------------------
candidate #232:	b2929
likelihood ratios: Total 1.5e+06; Clust 463.3,1.2,1.3; BLAST 1.1,1.3,1.2; KEGG ,,; ExprEco 4.0,1.5,2.1; ExprSce ,,; FusE2 8.9,8.9,1.2; FusE5 ,,; FusE10 ,,;
gene name: b2929	 (NP_417404)	gi: 16130830	length: 169aa
description: putative repressor [Escherichia coli K12].
coverage: Bacteria[6e-93]
----------------------------------------------------
candidate #233:	b0626
likelihood ratios: Total 1.5e+06; Clust 1.0,7.3,6.0; BLAST 18.0,11.8,24.7; KEGG ,,; ExprEco 1.2,2.5,2.8; ExprSce ,,; FusE2 1.0,0.9,0.8; FusE5 ,,; FusE10 ,,;
gene name: b0626	 (NP_415159)	gi: 16128609	length: 187aa
description: putative NAD(P)-binding amidase-type enzyme (C-N hydrolase family) [Escherichia coli K12].
coverage: Archaea[4e-26] Bacteria[1e-102] Eukaryota[1e-26]
conserved domains: (Evalue, description)
	8e-36	COG0388, COG0388, Predicted amidohydrolase [General function prediction only].
	5e-15	pfam00795, CN_hydrolase, Carbon-nitrogen hydrolase. This family contains hydrolases that break carbon-nitrogen bonds. The family includes: Nitrilase EC:3.5.5.1, Aliphatic amidase EC:3.5.1.4, Biotidinase EC:3.5.1.12, Beta-ureidopropionase EC:3.5.1.6..
----------------------------------------------------
candidate #234:	b2521
likelihood ratios: Total 1.5e+06; Clust 2.7,5.1,3.2; BLAST 24.0,11.3,17.1; KEGG ,,; ExprEco 1.2,3.1,2.5; ExprSce ,,; FusE2 1.0,0.9,0.8; FusE5 ,,; FusE10 ,,;
gene name: b2521	 (NP_417016)	gi: 49176232	length: 334aa
description: 3-mercaptopyruvate sulfurtransferase [Escherichia coli K12].
coverage: Archaea[7e-28] Bacteria[0.0] Eukaryota[6e-57]
conserved domains: (Evalue, description)
	3e-90	COG2897, SseA, Rhodanese-related sulfurtransferase [Inorganic ion transport and metabolism].
	1e-40	cd01448, TST_Repeat_1, Thiosulfate sulfurtransferase (TST), N-terminal, inactive domain. TST contains 2 copies of the Rhodanese Homology Domain; this is the 1st repeat, which does not contain the catalytically active Cys residue. The role of the 1st repeat is uncertain, but it is believed to be involved in protein interaction..
	2e-36	cd01449, TST_Repeat_2, Thiosulfate sulfurtransferase (TST), C-terminal, catalytic domain. TST contains 2 copies of the Rhodanese Homology Domain; this is the second repeat. Only the second repeat contains the catalytically active Cys residue..
	8e-21	pfam00581, Rhodanese, Rhodanese-like domain. Rhodanese has an internal duplication. This Pfam represents a single copy of this duplicated domain. The domain is found as a single copy in other proteins, including phosphatases and ubiquitin C-terminal hydrolases..
	3e-18	cd01445, TST_Repeats, Thiosulfate sulfurtransferases (TST) contain 2 copies of the Rhodanese Homology Domain. Only the second repeat contains the catalytically active Cys residue. The role of the 1st repeat is uncertain, but believed to be involved in protein interaction. This CD aligns the 1st and 2nd repeats..
	2e-17	smart00450, RHOD, Rhodanese Homology Domain; An alpha beta fold found duplicated in the Rhodanese protein. The the Cysteine containing enzymatically active version of the domain is also found in the CDC25 class of protein phosphatases and a variety of proteins such as sulfide dehydrogenases and stress proteins such as Senesence specific protein 1 in plants, PspE and GlpE in bacteria and cyanide and arsenate resistance proteins. Inactive versions with a loss of the cysteine are also seen in Dual specificity phosphatases, ubiquitin hydrolases from yeast and in sulfuryltransferases. These are likely to play a role in protein interactions. .
----------------------------------------------------
candidate #235:	b3400
likelihood ratios: Total 1.5e+06; Clust 1.7,2.4,4.5; BLAST 2.6,1.3,2.3; KEGG ,,; ExprEco 1.6,5.4,4.9; ExprSce ,,; FusE2 5.1,5.1,9.2; FusE5 ,,; FusE10 ,,;
gene name: b3400	 (NP_417859)	gi: 16131277	length: 133aa
description: Hsp15; DNA/RNA binding heat shock protein [Escherichia coli K12].
coverage: Bacteria[2e-70]
conserved domains: (Evalue, description)
	1e-27	COG1188, COG1188, Ribosome-associated heat shock protein implicated in the recycling of the 50S subunit (S4 paralog) [Translation, ribosomal structure and biogenesis].
----------------------------------------------------
candidate #236:	b2778
likelihood ratios: Total 1.5e+06; Clust 7.0,1.6,2.2; BLAST 12.1,1.6,2.4; KEGG ,,; ExprEco 1.6,1.7,1.7; ExprSce ,,; FusE2 11.6,11.6,2.1; FusE5 ,,; FusE10 ,,;
gene name: b2778	 (NP_417258)	gi: 49176269	length: 313aa
description: putative membrane protein [Escherichia coli K12].
coverage: Bacteria[1e-180]
conserved domains: (Evalue, description)
	3e-74	COG1512, COG1512, Beta-propeller domains of methanol dehydrogenase type [General function prediction only].
	3e-35	pfam04536, DUF477, Domain of unknown function (DUF477). The function of this presumed domain is unknown. It is found in both eukarya and eubacteria..
----------------------------------------------------
candidate #237:	b0039
likelihood ratios: Total 1.5e+06; Clust 1.8,3.4,1.9; BLAST 127.6,21.9,10.2; KEGG ,,; ExprEco 3.3,1.8,1.0; ExprSce ,,; FusE2 1.0,0.9,0.8; FusE5 ,,; FusE10 ,,;
gene name: b0039	 (NP_414581)	gi: 16128033	length: 380aa
description: crotonobetaine reductase subunit II, FAD-binding [Escherichia coli K12].
coverage: Archaea[3e-51] Bacteria[0.0] Eukaryota[1e-45]
conserved domains: (Evalue, description)
	6e-86	cd00567, ACAD, Acyl-CoA dehydrogenase (ACAD). Both mitochondrial acyl-CoA dehydrogenases (ACAD) and peroxisomal acyl-CoA oxidases (AXO) catalyze the alpha,beta dehydrogenation of the corresponding trans-enoyl-CoA by FAD, which becomes reduced. The reduced form of ACAD is reoxidized in the oxidative half-reaction by electron-transferring flavoprotein (ETF), from which the electrons are transferred to the mitochondrial respiratory chain coupled with ATP synthesis. In contrast, AXO catalyzes a different oxidative half-reaction, in which the reduced FAD is reoxidized by molecular oxygen. The ACAD family includes the eukaryotic beta-oxidation enzymes, short (SCAD), medium (MCAD), long (LCAD) and very-long (VLCAD) chain acyl-CoA dehydrogenases. These enzymes all share high sequence similarity, but differ in their substrate specificities. The ACAD family also includes amino acid catabolism enzymes such as Isovaleryl-CoA dehydrogenase (IVD), short/branched chain acyl-CoA dehydrogenases(SBCAD), Isobutyryl-CoA dehydrogenase (IBDH), glutaryl-CoA deydrogenase (GCD) and Crotonobetainyl-CoA dehydrogenase. The mitochondrial ACAD's are generally homotetramers, except for VLCAD, which is a homodimer. Related enzymes include the SOS adaptive reponse proten aidB, Naphthocyclinone hydroxylase (NcnH), and and Dibenzothiophene (DBT) desulfurization enzyme C (DszC).
	5e-75	COG1960, CaiA, Acyl-CoA dehydrogenases [Lipid metabolism].
	2e-64	cd01158, SCAD/SBCAD, Short chain acyl-CoA dehydrogenase (SCAD). SCAD is a mitochondrial beta-oxidation enzyme. It catalyzes the alpha,beta dehydrogenation of the corresponding trans-enoyl-CoA by FAD, which becomes reduced. The reduced form of SCAD is reoxidized in the oxidative half-reaction by electron-transferring flavoprotein (ETF), from which the electrons are transferred to the mitochondrial respiratory chain coupled with ATP synthesis. This subgroup also contains the eukaryotic short/branched chain acyl-CoA dehydrogenase(SBCAD), the bacterial butyryl-CoA dehydorgenase(BCAD) and 2-methylbutyryl-CoA dehydrogenase, which is involved in isoleucine catabolism. These enzymes are homotetramers..
	3e-61	cd01156, IVD, Isovaleryl-CoA dehydrogenase (IVD) is an is an acyl-CoA dehydrogenase, which catalyzes the third step in leucine catabolism, the conversion of isovaleryl-CoA (3-methylbutyryl-CoA) into 3-methylcrotonyl-CoA. IVD is a homotetramer and has the greatest affinity for small branched chain substrates..
	1e-48	cd01160, LCAD, Long chain acyl-CoA dehydrogenase (LCAD) is acyl-CoA dehydrogenases (ACAD), which is found in the mitochondria of eukaryotes and in some prokaryotes. It catalyzes the alpha, beta dehydrogenation of the corresponding trans-enoyl-CoA by FAD, which becomes reduced. The reduced form of LCAD is reoxidized in the oxidative half-reaction by electron-transferring flavoprotein (ETF), from which the electrons are transferred to the mitochondrial respiratory chain coupled with ATP synthesis. LCAD is a homodimer..
	7e-48	cd01161, VLCAD, Very long chain acyl-CoA dehydrogenase (VLCAD). VLCAD acyl-CoA dehydrogenases (ACAD), which is found in the mitochondria of eukaryotes and in some bacteria. It catalyzes the alpha,beta dehydrogenation of the corresponding trans-enoyl-CoA by FAD, which becomes reduced. The reduced form of ACAD is reoxidized in the oxidative half-reaction by electron-transferring flavoprotein (ETF), from which the electrons are transferred to the mitochondrial respiratory chain coupled with ATP synthesis. VLCAD, which is a homodimer..
	1e-46	cd01162, IBD, Isobutyryl-CoA dehydrogenase (IBD) catalyzes the alpha, beta- dehydrogenation of short branched chain acyl-CoA intermediates in valine catabolism. It is predicted to be a homotetramer..
	1e-40	cd01157, MCAD, Medium chain acyl-CoA dehydrogenase (MCAD). MCADs are mitochondrial beta-oxidation enzymes, which catalyze the alpha,beta dehydrogenation of the corresponding medium chain acyl-CoA by FAD, which becomes reduced. The reduced form of MCAD is reoxidized in the oxidative half-reaction by electron-transferring flavoprotein (ETF), from which the electrons are transferred to the mitochondrial respiratory chain coupled with ATP synthesis. MCAD is a homotetramer..
	3e-39	pfam00441, Acyl-CoA_dh, Acyl-CoA dehydrogenase, C-terminal domain. C-terminal domain of Acyl-CoA dehydrogenase is an all-alpha, four helical up-and-down bundle..
	4e-37	cd01151, GCD, Glutaryl-CoA dehydrogenase (GCD). GCD is an acyl-CoA dehydrogenase, which catalyzes the oxidative decarboxylation of glutaryl-CoA to crotonyl-CoA and carbon dioxide in the catabolism of lysine, hydroxylysine, and tryptophan. It uses electron transfer flavoprotein (ETF) as an electron acceptor. GCD is a homotetramer. GCD deficiency leads to a severe neurological disorder in humans..
	9e-36	cd01152, ACAD_fadE6_17_26, Putative acyl-CoA dehydrogenase (ACAD). Mitochondrial acyl-CoA dehydrogenases (ACAD) catalyze the alpha, beta dehydrogenation of the corresponding trans-enoyl-CoA by FAD, which becomes reduced. The reduced form of ACAD is reoxidized in the oxidative half-reaction by electron-transferring flavoprotein (ETF), from which the electrons are transferred to the mitochondrial respiratory chain coupled with ATP synthesis. The ACD family includes the eukaryotic beta-oxidation, as well as amino acid catabolism enzymes. These enzymes share high sequence similarity, but differ in their substrate specificities. The mitochondrial ACD's are generally homotetramers and have an active site glutamate at a conserved position..
	2e-34	pfam02770, Acyl-CoA_dh_M, Acyl-CoA dehydrogenase, middle domain. Central domain of Acyl-CoA dehydrogenase has a beta-barrel fold..
	3e-33	cd01153, ACAD_fadE5, Putative acyl-CoA dehydrogenase (ACAD). Mitochondrial acyl-CoA dehydrogenases (ACAD) catalyze the alpha,beta dehydrogenation of the corresponding trans-enoyl-CoA by FAD, which becomes reduced. The reduced form of ACAD is reoxidized in the oxidative half-reaction by electron-transferring flavoprotein (ETF), from which the electrons are transferred to the mitochondrial respiratory chain coupled with ATP synthesis. The ACD family includes the eukaryotic beta-oxidation, as well as amino acid catabolism enzymes. These enzymes share high sequence similarity, but differ in their substrate specificities. The mitochondrial ACD's are generally homotetramers and have an active site glutamate at a conserved position..
	4e-32	pfam02771, Acyl-CoA_dh_N, Acyl-CoA dehydrogenase, N-terminal domain. The N-terminal domain of Acyl-CoA dehydrogenase is an all-alpha domain..
	3e-26	cd01155, ACAD_FadE2, FadE2-like Acyl-CoA dehydrogenase (ACAD). Acyl-CoA dehydrogenases (ACAD) catalyze the alpha,beta dehydrogenation of the corresponding trans-enoyl-CoA by FAD, which becomes reduced. The reduced form of ACAD is reoxidized in the oxidative half-reaction by electron-transferring flavoprotein (ETF), from which the electrons are transferred to the mitochondrial respiratory chain coupled with ATP synthesis. The ACAD family includes the eukaryotic beta-oxidation, as well as amino acid catabolism enzymes. These enzymes share high sequence similarity, but differ in their substrate specificities. ACAD's are generally homotetramers and have an active site glutamate at a conserved position..
	8e-22	cd01154, AidB, AidB. AidB is one of several genes involved in the SOS adaptive response to DNA alkylation damage, whose expression is activated by the Ada protein. Its function has not been entirely elucidated; however, it is similar in sequence and function to acyl-CoA dehyrdogenases. It has been proposed that aidB directly destroys DNA alkylating agents such as nitrosoguanidines (nitrosated amides) or their reaction intermediates..
	1e-20	cd01163, DszC, Dibenzothiophene (DBT) desulfurization enzyme C (DszC). DszC is a flavin reductase dependent enzyme, which catalyzes the first two steps of DBT desulfurization in mesophilic bacteria. DszC converts DBT to DBT-sulfoxide, which is then converted to DBT-sulfone. Bacteria with this enzyme are candidates for the removal of organic sulfur compounds from fossil fuels, which pollute the environment. An equivalent enzyme tdsC, is found in thermophilic bacteria. This alignment also contains a closely related uncharacterized subgroup..
----------------------------------------------------
candidate #238:	b3533
likelihood ratios: Total 1.5e+06; Clust 9.5,1.6,2.1; BLAST 2.0,1.8,4.1; KEGG ,,; ExprEco 4.2,2.1,3.0; ExprSce ,,; FusE2 5.8,5.8,3.7; FusE5 ,,; FusE10 ,,;
gene name: b3533	 (NP_417990)	gi: 49176367	length: 888aa
description: putative cellulose synthase [Escherichia coli K12].
coverage: Archaea[9e-25] Bacteria[0.0] Eukaryota[3e-34]
conserved domains: (Evalue, description)
	2e-57	COG1215, COG1215, Glycosyltransferases, probably involved in cell wall biogenesis [Cell envelope biogenesis, outer membrane].
	5e-15	pfam00535, Glycos_transf_2, Glycosyl transferase. Diverse family, transferring sugar from UDP-glucose, UDP-N-acetyl- galactosamine, GDP-mannose or CDP-abequose, to a range of substrates including cellulose, dolichol phosphate and teichoic acids..
	9e-14	pfam03552, Cellulose_synt, Cellulose synthase. Cellulose, an aggregate of unbranched polymers of beta-1,4-linked glucose residues, is the major component of wood and thus paper, and is synthesised by plants, most algae, some bacteria and fungi, and even some animals. The genes that synthesise cellulose in higher plants differ greatly from the well-characterized genes found in Acetobacter and Agrobacterium sp. More correctly designated as 'cellulose synthase catalytic subunits', plant cellulose synthase (CesA) proteins are integral membrane proteins, approximately 1,000 amino acids in length. There are a number of highly conserved residues, including several motifs shown to be necessary for processive glycosyltransferase activity..
----------------------------------------------------
candidate #239:	b3162
likelihood ratios: Total 1.4e+06; Clust 4.4,3.1,3.6; BLAST 3.5,1.8,1.5; KEGG ,,; ExprEco 1.7,1.1,4.2; ExprSce ,,; FusE2 15.6,15.6,1.7; FusE5 ,,; FusE10 ,,;
gene name: b3162	 (NP_417631)	gi: 16131054	length: 646aa
description: cold-shock DeaD box ATP-dependent RNA helicase [Escherichia coli K12].
coverage: Archaea[1e-96] Bacteria[0.0] Eukaryota[8e-73]
conserved domains: (Evalue, description)
	1e-126	COG0513, SrmB, Superfamily II DNA and RNA helicases [DNA replication, recombination, and repair / Transcription / Translation, ribosomal structure and biogenesis].
	1e-78	cd00268, DEADc, DEAD-box helicases. A diverse family of proteins involved in ATP-dependent RNA unwinding, needed in a variety of cellular processes including splicing, ribosome biogenesis and RNA degradation. The name derives from the sequence of the Walker B motif (motif II). This domain contains the ATP- binding region..
	6e-56	pfam00270, DEAD, DEAD/DEAH box helicase. Members of this family include the DEAD and DEAH box helicases. Helicases are involved in unwinding nucleic acids. The DEAD box helicases are involved in various aspects of RNA metabolism, including nuclear transcription, pre mRNA splicing, ribosome biogenesis, nucleocytoplasmic transport, translation, RNA decay and organellar gene expression..
	7e-41	smart00487, DEXDc, DEAD-like helicases superfamily; .
	8e-34	cd00046, DEXDc, DEAD-like helicases superfamily. A diverse family of proteins involved in ATP-dependent RNA or DNA unwinding. This domain contains the ATP-binding region..
	9e-29	COG0514, RecQ, Superfamily II DNA helicase [DNA replication, recombination, and repair].
	2e-28	cd00079, HELICc, Helicase superfamily c-terminal domain; associated with DEXDc-, DEAD-, and DEAH-box proteins, yeast initiation factor 4A, Ski2p, and Hepatitis C virus NS3 helicases; this domain is found in a wide variety of helicases and helicase related proteins; may not be an autonomously folding unit, but an integral part of the helicase; 4 helicase superfamilies at present according to the organization of their signature motifs; all helicases share the ability to unwind nucleic acid duplexes with a distinct directional polarity; they utilize the free energy from nucleoside triphosphate hydrolysis to fuel their translocation along DNA, unwinding the duplex in the process.
	2e-22	pfam03880, DbpA, DbpA RNA binding domain. This RNA binding domain is found at the C-terminus of a number of DEAD helicase proteins. It is sufficient to confer specificity for hairpin 92 of 23S rRNA, which is part of the ribosomal A-site. However, several members of this family lack specificity for 23S rRNA. These can proteins can generally be distinguished by a basic region that extends beyond this domain..
	4e-19	pfam00271, Helicase_C, Helicase conserved C-terminal domain. TThis domain family is found in a wide variety of helicases and helicase related proteins. It may be that this is not an autonomously folding unit, but an integral part of the helicase..
	4e-19	smart00490, HELICc, helicase superfamily c-terminal domain; .
	3e-17	COG1201, Lhr, Lhr-like helicases [General function prediction only].
	5e-15	COG1205, COG1205, Distinct helicase family with a unique C-terminal domain including a metal-binding cysteine cluster [General function prediction only].
	4e-13	cd00269, DEXHc, DEXH-box helicases. A diverse family of proteins involved in ATP-dependent DNA or RNA unwinding, needed in a variety of cellular processes. The name derives from the sequence of the Walker B motif (motif II). This domain contains the ATP-binding region..
	6e-13	COG1111, MPH1, ERCC4-like helicases [DNA replication, recombination, and repair].
----------------------------------------------------
candidate #240:	b2784
likelihood ratios: Total 1.4e+06; Clust 3.8,2.6,2.9; BLAST 5.3,3.3,1.8; KEGG ,,; ExprEco 4.1,1.1,2.6; ExprSce ,,; FusE2 7.7,7.7,2.2; FusE5 ,,; FusE10 ,,;
gene name: b2784	 (NP_417264)	gi: 16130691	length: 744aa
description: (p)ppGpp synthetase I (GTP pyrophosphokinase) [Escherichia coli K12].
coverage: Bacteria[0.0] Eukaryota[3e-80]
conserved domains: (Evalue, description)
	0.0	COG0317, SpoT, Guanosine polyphosphate pyrophosphohydrolases/synthetases [Signal transduction mechanisms / Transcription].
	9e-45	pfam04607, RelA_SpoT, Region found in RelA / SpoT proteins. This region of unknown function is found in RelA and SpoT of Escherichia coli, and their homologues in plants and in other eubacteria. RelA is a guanosine 3',5'-bis-pyrophosphate (ppGpp) synthetase (EC:2.7.6.5) while SpoT is thought to be a bifunctional enzyme catalysing both ppGpp synthesis and degradation (ppGpp 3'-pyrophosphohydrolase, (EC:3.1.7.2)). This region is often found in association with HD (pfam01966), a metal-dependent phosphohydrolase, TGS (pfam02824) which is a possible nucleotide-binding region, and the ACT regulatory domain (pfam01842)..
	7e-18	pfam02824, TGS, TGS domain. The TGS domain is named after ThrRS, GTPase, and SpoT. Interestingly, TGS domain was detected also at the amino terminus of the uridine kinase from the spirochaete Treponema pallidum (but not any other organism, including the related spirochaete Borrelia burgdorferi). TGS is a small domain that consists of ~50 amino acid residues and is predicted to possess a predominantly beta-sheet structure. There is no direct information on the functions of the TGS domain, but its presence in two types of regulatory proteins (the GTPases and guanosine polyphosphate phosphohydrolases/synthetases) suggests a ligand (most likely nucleotide)-binding, regulatory role..
	8e-12	COG2357, COG2357, Uncharacterized protein conserved in bacteria [Function unknown].
----------------------------------------------------
candidate #241:	b2667
likelihood ratios: Total 1.4e+06; Clust 3.5,2.6,3.0; BLAST 9.5,1.5,2.3; KEGG ,,; ExprEco 2.1,1.0,4.5; ExprSce ,,; FusE2 12.0,12.0,1.1; FusE5 ,,; FusE10 ,,;
gene name: b2667	 (NP_417153)	gi: 16130581	length: 99aa
description: hypothetical protein b2667 [Escherichia coli K12].
coverage: Bacteria[1e-47]
conserved domains: (Evalue, description)
	2e-14	smart00418, HTH_ARSR, helix_turn_helix, Arsenical Resistance Operon Repressor; .
	7e-13	pfam01022, HTH_5, Bacterial regulatory protein, arsR family. Members of this family contains a DNA binding 'helix-turn-helix' motif..
	1e-10	COG0640, ArsR, Predicted transcriptional regulators [Transcription].
----------------------------------------------------
candidate #242:	b4161
likelihood ratios: Total 1.4e+06; Clust 1.7,5.3,4.9; BLAST 7.9,4.1,3.2; KEGG ,,; ExprEco 2.5,1.5,1.1; ExprSce ,,; FusE2 4.3,4.3,3.9; FusE5 ,,; FusE10 ,,;
gene name: b4161	 (NP_418585)	gi: 49176465	length: 337aa
description: putative enzyme [Escherichia coli K12].
coverage: Archaea[6e-33] Bacteria[0.0] Eukaryota[1e-24]
conserved domains: (Evalue, description)
	1e-103	COG1162, COG1162, Predicted GTPases [General function prediction only].
	2e-62	pfam03193, DUF258, Protein of unknown function, DUF258..
----------------------------------------------------
candidate #243:	b2831
likelihood ratios: Total 1.4e+06; Clust 9.2,2.0,3.6; BLAST 2.4,1.7,2.5; KEGG ,,; ExprEco 1.5,1.3,1.8; ExprSce ,,; FusE2 18.2,18.2,1.8; FusE5 ,,; FusE10 ,,;
gene name: b2831	 (NP_417308)	gi: 16130735	length: 229aa
description: methyl-directed mismatch repair [Escherichia coli K12].
coverage: Bacteria[1e-128]
conserved domains: (Evalue, description)
	2e-86	cd00583, MutH_Sau3AI, MutH is a 28kD endonuclease involved in methyl-directed DNA mismatch repair in gram negative bacteria. MutH is both sequence-specific and methylation-specific, introducing a nick in the unmethylated strand of a hemi-methylated d(GATC) DNA duplex. MutH is homologous to the type II restriction endonuclease Sau3AI which also recognizes the d(GATC) sequence however, Sau3AI cleaves both strands regardless of their methylation state. The active form of MutH is monomeric while that of Sau3AI is homodimeric. In addition to MutH, MutS, involved in mismatch recognition, and MutL, involved in mediating the interactions between MutH and MutS, are essential in initiating mismatch repair in Escherichia coli..
	6e-39	pfam02976, MutH, DNA mismatch repair enzyme MutH..
----------------------------------------------------
candidate #244:	b2879
likelihood ratios: Total 1.4e+06; Clust 6.0,1.8,1.6; BLAST 5.6,3.6,2.3; KEGG ,,; ExprEco 2.6,6.6,3.1; ExprSce ,,; FusE2 4.8,4.8,1.4; FusE5 ,,; FusE10 ,,;
gene name: b2879	 (NP_417355)	gi: 49176278	length: 464aa
description: soluble protein involved in cell viability at the beginning of stationary phase [Escherichia coli K12].
coverage: Archaea[4e-33] Bacteria[0.0] Eukaryota[2e-12]
conserved domains: (Evalue, description)
	1e-99	cd01298, ATZ_TRZ_like, TRZ/ATZ family contains enzymes from the atrazine degradation pathway and related hydrolases. Atrazine, a chlorinated herbizide, can be catabolized by a variety of different bacteria. The first three steps of the atrazine dehalogenation pathway are catalyzed by atrazine chlorohydrolase (AtzA), hydroxyatrazine ethylaminohydrolase (AtzB), and N-isopropylammelide N-isopropylaminohydrolase (AtzC). All three enzymes belong to the superfamily of metal dependent hydrolases. AtzA and AtzB, beside other related enzymes are represented in this CD..
	2e-61	COG0402, SsnA, Cytosine deaminase and related metal-dependent hydrolases [Nucleotide transport and metabolism / General function prediction only].
	1e-20	pfam01979, Amidohydro_1, Amidohydrolase family. This family of enzymes are a a large metal dependent hydrolase superfamily. The family includes Adenine deaminase EC:3.5.4.2 that hydrolyses adenine to form hypoxanthine and ammonia. Adenine deaminases reaction is important for adenine utilisation as a purine and also as a nitrogen source. This family also includes dihydroorotase and N-acetylglucosamine-6-phosphate deacetylases, EC:3.5.1.25 These enzymes catalyse the reaction N-acetyl-D-glucosamine 6-phosphate + H2O <=> D-glucosamine 6-phosphate + acetate. This family includes the catalytic domain of urease alpha subunit. Dihydroorotases (EC:3.5.2.3) are also included. .
	1e-16	cd01312, Met_dep_hydrolase_D, Metallo-dependent hydrolases, subgroup D is part of the superfamily of metallo-dependent hydrolases, a large group of proteins that show conservation in their 3-dimensional fold (TIM barrel) and in details of their active site. The vast majority of the members have a conserved metal binding site, involving four histidines and one aspartic acid residue. In the common reaction mechanism, the metal ion (or ions) deprotonate a water molecule for a nucleophilic attack on the substrate. The function of this subgroup is unknown..
	8e-13	cd01313, Met_dep_hydrolase_E, Metallo-dependent hydrolases, subgroup D is part of the superfamily of metallo-dependent hydrolases, a large group of proteins that show conservation in their 3-dimensional fold (TIM barrel) and in details of their active site. The vast majority of the members have a conserved metal binding site, involving four histidines and one aspartic acid residue. In the common reaction mechanism, the metal ion (or ions) deprotonate a water molecule for a nucleophilic attack on the substrate. The function of this subgroup is unknown..
	2e-12	COG1228, HutI, Imidazolonepropionase and related amidohydrolases [Secondary metabolites biosynthesis, transport, and catabolism].
----------------------------------------------------
candidate #245:	b3915
likelihood ratios: Total 1.3e+06; Clust 5.5,3.1,13.6; BLAST 2.1,2.1,2.2; KEGG ,,; ExprEco 1.8,6.2,3.0; ExprSce ,,; FusE2 3.4,3.4,1.5; FusE5 ,,; FusE10 ,,;
gene name: b3915	 (NP_418350)	gi: 16131753	length: 300aa
description: putative transport protein (CDF family) [Escherichia coli K12].
coverage: Archaea[3e-26] Bacteria[1e-166] Eukaryota[1e-20]
conserved domains: (Evalue, description)
	8e-81	COG0053, MMT1, Predicted Co/Zn/Cd cation transporters [Inorganic ion transport and metabolism].
	3e-64	pfam01545, Cation_efflux, Cation efflux family. Members of this family are integral membrane proteins, that are found to increase tolerance to divalent metal ions such as cadmium, zinc, and cobalt. These proteins are thought to be efflux pumps that remove these ions from cells..
	1e-24	COG1230, CzcD, Co/Zn/Cd efflux system component [Inorganic ion transport and metabolism].
	8e-11	COG3965, COG3965, Predicted Co/Zn/Cd cation transporters [Inorganic ion transport and metabolism].
----------------------------------------------------
candidate #246:	b2293
likelihood ratios: Total 1.3e+06; Clust 11.4,3.0,10.4; BLAST 11.5,3.5,2.3; KEGG ,,; ExprEco 2.1,1.7,1.3; ExprSce ,,; FusE2 4.5,1.6,1.2; FusE5 ,,; FusE10 ,,;
gene name: b2293	 (NP_416796)	gi: 16130228	length: 222aa
description: putative phosphatase [Escherichia coli K12].
coverage: Archaea[3e-12] Bacteria[1e-123] Eukaryota[4e-30]
conserved domains: (Evalue, description)
	1e-40	COG0637, COG0637, Predicted phosphatase/phosphohexomutase [General function prediction only].
	1e-22	pfam00702, Hydrolase, haloacid dehalogenase-like hydrolase. This family are structurally different from the alpha/ beta hydrolase family (pfam00561). This family includes L-2-haloacid dehalogenase, epoxide hydrolases and phosphatases. The structure of the family consists of two domains. One is an inserted four helix bundle, which is the least well conserved region of the alignment. The rest of the fold is composed of the core alpha/beta domain..
	2e-22	COG0546, Gph, Predicted phosphatases [General function prediction only].
	7e-13	COG1011, COG1011, Predicted hydrolase (HAD superfamily) [General function prediction only].
----------------------------------------------------
candidate #247:	b2771
likelihood ratios: Total 1.3e+06; Clust 17.9,1.2,1.7; BLAST 13.1,5.7,2.5; KEGG ,,; ExprEco 1.7,1.9,1.4; ExprSce ,,; FusE2 4.3,4.3,2.4; FusE5 ,,; FusE10 ,,;
gene name: b2771	 (NP_417251)	gi: 16130678	length: 469aa
description: putative benzoate transport protein (MFS family) [Escherichia coli K12].
coverage: Archaea[5e-51] Bacteria[0.0] Eukaryota[7e-28]
conserved domains: (Evalue, description)
	4e-37	pfam00083, Sugar_tr, Sugar (and other) transporter..
	4e-11	COG2814, AraJ, Arabinose efflux permease [Carbohydrate transport and metabolism].
----------------------------------------------------
candidate #248:	b2701
likelihood ratios: Total 1.3e+06; Clust 2.8,5.6,2.8; BLAST 2.0,2.1,3.0; KEGG ,,; ExprEco 1.8,1.1,1.7; ExprSce ,,; FusE2 16.4,16.4,2.6; FusE5 ,,; FusE10 ,,;
gene name: b2701	 (NP_417181)	gi: 16130608	length: 361aa
description: membrane-bound lytic murein transglycosylase B [Escherichia coli K12].
coverage: Bacteria[0.0]
conserved domains: (Evalue, description)
	1e-90	COG2951, MltB, Membrane-bound lytic murein transglycosylase B [Cell envelope biogenesis, outer membrane].
----------------------------------------------------
candidate #249:	b1650
likelihood ratios: Total 1.3e+06; Clust 1.9,2.5,2.6; BLAST 2.8,5.1,12.4; KEGG ,,; ExprEco 1.2,2.2,1.7; ExprSce ,,; FusE2 44.2,4.4,0.7; FusE5 ,,; FusE10 ,,;
gene name: b1650	 (NP_416167)	gi: 16129608	length: 365aa
description: N-ethylmaleimide reductase [Escherichia coli K12].
coverage: Archaea[2e-79] Bacteria[0.0] Eukaryota[5e-74]
conserved domains: (Evalue, description)
	1e-94	COG1902, NemA, NADH:flavin oxidoreductases, Old Yellow Enzyme family [Energy production and conversion].
	3e-74	pfam00724, Oxidored_FMN, NADH:flavin oxidoreductase / NADH oxidase family..
----------------------------------------------------
candidate #250:	b2578
likelihood ratios: Total 1.2e+06; Clust 2.6,2.2,3.4; BLAST 2.2,6.1,3.2; KEGG ,,; ExprEco 2.2,4.8,1.4; ExprSce ,,; FusE2 8.2,8.2,1.5; FusE5 ,,; FusE10 ,,;
gene name: b2578	 (NP_417073)	gi: 16130503	length: 195aa
description: putative transport protein [Escherichia coli K12].
coverage: Bacteria[1e-107] Eukaryota[9e-19]
conserved domains: (Evalue, description)
	2e-19	COG1280, RhtB, Putative threonine efflux protein [Amino acid transport and metabolism].
----------------------------------------------------
candidate #251:	b0769
likelihood ratios: Total 1.2e+06; Clust 1.0,257.8,2.0; BLAST 2.2,2.3,1.9; KEGG ,,; ExprEco 1.0,3.5,2.3; ExprSce ,,; FusE2 11.2,2.4,1.1; FusE5 ,,; FusE10 ,,;
gene name: b0769	 (NP_415290)	gi: 16128737	length: 350aa
description: hypothetical protein b0769 [Escherichia coli K12].
coverage: Bacteria[0.0] Eukaryota[2e-65]
conserved domains: (Evalue, description)
	1e-137	pfam04303, DUF453, Protein of unknown function (DUF453). FldA is thought to be involved in the degradation of the polyaromatic hydrocarbon fluorene by Sphingomonas sp. LB126..
----------------------------------------------------
candidate #252:	b3167
likelihood ratios: Total 1.2e+06; Clust 2.9,10.6,6.4; BLAST 4.2,2.3,2.1; KEGG ,,; ExprEco 1.5,5.8,1.5; ExprSce ,,; FusE2 4.1,4.1,1.3; FusE5 ,,; FusE10 ,,;
gene name: b3167	 (NP_417636)	gi: 16131059	length: 133aa
description: ribosome-binding factor A [Escherichia coli K12].
coverage: Bacteria[2e-68] Eukaryota[2e-12]
conserved domains: (Evalue, description)
	2e-33	pfam02033, RBFA, Ribosome-binding factor A..
	2e-30	COG0858, RbfA, Ribosome-binding factor A [Translation, ribosomal structure and biogenesis].
----------------------------------------------------
candidate #253:	b2782
likelihood ratios: Total 1.2e+06; Clust 6.3,1.7,1.5; BLAST 3.9,1.4,1.1; KEGG ,,; ExprEco 25.0,2.9,1.1; ExprSce ,,; FusE2 9.2,9.2,1.8; FusE5 ,,; FusE10 ,,;
gene name: b2782	 (NP_417262)	gi: 16130689	length: 111aa
description: part of proteic killer gene system, putative growth inhibitor A [Escherichia coli K12].
coverage: Bacteria[2e-59]
conserved domains: (Evalue, description)
	3e-28	pfam02452, PemK, PemK-like protein. PemK is a growth inhibitor in E. Coli known to bind to the promoter region of the Pem operon, auto-regulating synthesis. This Pfam family consists of the PemK protein in addition to ChpA, ChpB and other PemK-like proteins. .
	1e-23	COG2337, MazF, Growth inhibitor [Signal transduction mechanisms].
----------------------------------------------------
candidate #254:	b2552
likelihood ratios: Total 1.1e+06; Clust 2.1,3.5,2.6; BLAST 1.4,1.8,3.1; KEGG ,,; ExprEco 1.8,1.5,1.7; ExprSce ,,; FusE2 19.6,19.6,4.5; FusE5 ,,; FusE10 ,,;
gene name: b2552	 (NP_417047)	gi: 16130477	length: 396aa
description: dihydropteridine reductase, ferrisiderophore reductase activity [Escherichia coli K12].
coverage: Archaea[5e-07] Bacteria[0.0] Eukaryota[2e-78]
conserved domains: (Evalue, description)
	7e-61	COG1018, Hmp, Flavodoxin reductases (ferredoxin-NADPH reductases) family 1 [Energy production and conversion].
	2e-60	COG1017, Hmp, Hemoglobin-like flavoprotein [Energy production and conversion].
	2e-21	cd01040, globin, Globins are heme proteins, which bind and transport oxygen. This family summarizes a diverse set of homologous protein domains, including: (1) tetrameric vertebrate hemoglobins, which are the major protein component of erythrocytes and transport oxygen in the bloodstream, (2) microorganismal flavohemoglobins, which are linked to C-terminal FAD-dependend reductase domains, (3) homodimeric bacterial hemoglobins, such as from Vitreoscilla, (4) plant leghemoglobins (symbiotic hemoglobins, involved in nitrogen metabolism in plant rhizomes), (5) plant non-symbiotic hexacoordinate globins and hexacoordinate globins from bacteria and animals, such as neuroglobin, (6) invertebrate hemoglobins, which may occur in tandem-repeat arrangements, and (7) monomeric myoglobins found in animal muscle tissue..
	2e-18	COG0543, UbiB, 2-polyprenylphenol hydroxylase and related flavodoxin oxidoreductases [Coenzyme metabolism / Energy production and conversion].
	1e-17	pfam00175, NAD_binding_1, Oxidoreductase NAD-binding domain. Xanthine dehydrogenases, that also bind FAD/NAD, have essentially no similarity..
	2e-15	COG4097, COG4097, Predicted ferric reductase [Inorganic ion transport and metabolism].
	5e-15	pfam00042, Globin, Globin..
	7e-12	COG2871, NqrF, Na+-transporting NADH:ubiquinone oxidoreductase, subunit NqrF [Energy production and conversion].
	7e-12	pfam00970, FAD_binding_6, Oxidoreductase FAD-binding domain..
----------------------------------------------------
candidate #255:	b3119
likelihood ratios: Total 1.1e+06; Clust 16.2,4.6,2.1; BLAST 5.3,1.4,1.2; KEGG ,,; ExprEco 1.5,3.8,3.0; ExprSce ,,; FusE2 4.6,4.6,2.2; FusE5 ,,; FusE10 ,,;
gene name: b3119	 (NP_417589)	gi: 16131012	length: 114aa
description: threonine dehydratase operon activator protein [Escherichia coli K12].
coverage: Bacteria[4e-63]
----------------------------------------------------
candidate #256:	b3431
likelihood ratios: Total 1.1e+06; Clust 23.7,3.3,2.4; BLAST 1.7,2.8,2.9; KEGG ,,; ExprEco 6.4,2.9,2.7; ExprSce ,,; FusE2 2.9,2.9,1.0; FusE5 ,,; FusE10 ,,;
gene name: b3431	 (NP_417889)	gi: 16131305	length: 657aa
description: glycosyl hydrolase [Escherichia coli K12].
coverage: Archaea[1e-143] Bacteria[0.0] Eukaryota[1e-109]
conserved domains: (Evalue, description)
	0.0	COG1523, PulA, Type II secretory pathway, pullulanase PulA and related glycosidases [Carbohydrate transport and metabolism].
	4e-36	COG0296, GlgB, 1,4-alpha-glucan branching enzyme [Carbohydrate transport and metabolism].
	4e-17	pfam00128, Alpha-amylase, Alpha amylase, catalytic domain. Alpha amylase is classified as family 13 of the glycosyl hydrolases. The structure is an 8 stranded alpha/beta barrel containing the active site, interrupted by a ~70 a.a. calcium-binding domain protruding between beta strand 3 and alpha helix 3, and a carboxyl-terminal Greek key beta-barrel domain..
	1e-15	smart00642, Aamy, Alpha-amylase domain; .
	6e-13	pfam02922, Isoamylase_N, Isoamylase N-terminal domain. This domain is found in a range of enzymes that act on branched substrates - isoamylase, pullulanase and branching enzyme. This family also contains the beta subunit of 5' AMP activated kinase..
----------------------------------------------------
candidate #257:	b3022
likelihood ratios: Total 1.1e+06; Clust 7.1,1.5,1.5; BLAST 3.3,1.1,1.1; KEGG ,,; ExprEco 10.7,1.7,2.0; ExprSce ,,; FusE2 15.5,15.5,1.7; FusE5 ,,; FusE10 ,,;
gene name: b3022	 (NP_417494)	gi: 16130918	length: 98aa
description: hypothetical protein b3022 [Escherichia coli K12].
coverage: Bacteria[4e-50]
----------------------------------------------------
candidate #258:	b3547
likelihood ratios: Total 1.1e+06; Clust 3.1,2.5,5.0; BLAST 4.9,8.9,5.0; KEGG ,,; ExprEco 2.3,1.0,1.9; ExprSce ,,; FusE2 1.9,1.9,8.2; FusE5 ,,; FusE10 ,,;
gene name: b3547	 (NP_418003)	gi: 16131418	length: 402aa
description: putative oxalate:formate antiporter (MFS family) [Escherichia coli K12].
coverage: Archaea[4e-51] Bacteria[0.0] Eukaryota[3e-20]
----------------------------------------------------
candidate #259:	b2532
likelihood ratios: Total 1.0e+06; Clust 6.8,2.8,4.1; BLAST 2.3,1.5,3.7; KEGG ,,; ExprEco 2.4,6.7,1.1; ExprSce ,,; FusE2 6.1,6.1,1.5; FusE5 ,,; FusE10 ,,;
gene name: b2532	 (NP_417027)	gi: 16130457	length: 246aa
description: hypothetical tRNA/rRNA methyltransferase [Escherichia coli K12].
coverage: Archaea[3e-25] Bacteria[1e-137] Eukaryota[1e-10]
conserved domains: (Evalue, description)
	4e-89	COG0565, LasT, rRNA methylase [Translation, ribosomal structure and biogenesis].
	2e-21	pfam00588, SpoU_methylase, SpoU rRNA Methylase family. This family of proteins probably use S-AdoMet. .
----------------------------------------------------
candidate #260:	b2609
likelihood ratios: Total 1.0e+06; Clust 3.8,12.6,5.0; BLAST 1.4,4.9,1.6; KEGG ,,; ExprEco 1.2,3.6,3.2; ExprSce ,,; FusE2 3.8,3.8,1.9; FusE5 ,,; FusE10 ,,;
gene name: b2609	 (NP_417100)	gi: 16130530	length: 82aa
description: 30S ribosomal subunit protein S16 [Escherichia coli K12].
coverage: Bacteria[8e-40] Eukaryota[7e-28]
conserved domains: (Evalue, description)
	2e-17	pfam00886, Ribosomal_S16, Ribosomal protein S16..
----------------------------------------------------
candidate #261:	b3181
likelihood ratios: Total 1.0e+06; Clust 7.3,3.8,7.3; BLAST 1.5,3.4,1.7; KEGG ,,; ExprEco 2.0,3.3,1.2; ExprSce ,,; FusE2 6.4,6.4,1.8; FusE5 ,,; FusE10 ,,;
gene name: b3181	 (NP_417648)	gi: 49176324	length: 153aa
description: transcription elongation factor, cleaves 3' nucleotide of paused mRNA [Escherichia coli K12].
coverage: Bacteria[1e-80]
conserved domains: (Evalue, description)
	4e-44	COG0782, GreA, Transcription elongation factor [Transcription].
	4e-26	pfam01272, GreA_GreB, Prokaryotic transcription elongation factor, GreA/GreB, C-terminal domain. This domain has a FKBP-like fold..
	6e-22	pfam03449, GreA_GreB_N, Prokaryotic transcription elongation factor, GreA/GreB, N-terminal domain. This domain adopts a long alpha-hairpin structure..
----------------------------------------------------
candidate #262:	b3486
likelihood ratios: Total 1.0e+06; Clust 3.8,1.3,1.3; BLAST 81.6,2.6,2.2; KEGG ,,; ExprEco 1.7,1.1,1.7; ExprSce ,,; FusE2 3.4,3.4,9.3; FusE5 ,,; FusE10 ,,;
gene name: b3486	 (YP_026225)	gi: 49176363	length: 911aa
description: ribosome-associated ATPase, ATP-binding domain (N-terminal) [Escherichia coli K12].
coverage: Archaea[2e-44] Bacteria[0.0] Eukaryota[4e-51]
conserved domains: (Evalue, description)
	3e-71	COG1131, CcmA, ABC-type multidrug transport system, ATPase component [Defense mechanisms].
	1e-66	COG1123, COG1123, ATPase components of various ABC-type transport systems, contain duplicated ATPase [General function prediction only].
	1e-51	COG1129, MglA, ABC-type sugar transport system, ATPase component [Carbohydrate transport and metabolism].
	3e-48	COG4555, NatA, ABC-type Na+ transport system, ATPase component [Energy production and conversion / Inorganic ion transport and metabolism].
	2e-45	cd00267, ABC_ATPase, ABC (ATP-binding cassette) transporter nucleotide-binding domain; ABC transporters are a large family of proteins involved in the transport of a wide variety of different compounds, like sugars, ions, peptides and more complex organic molecules. The nucleotide binding domain shows the highest similarity between all members of the family. ABC transporters are a subset of nucleotide hydrolases that contain a signature motif, Q-loop, and H-loop/switch region in addition to the Walker A motif/P-loop andWalker B motif commonly found in a number of ATP- and GTP-binding and hydrolyzing proteins..
	6e-45	COG4172, COG4172, ABC-type uncharacterized transport system, duplicated ATPase component [General function prediction only].
	1e-43	COG4152, COG4152, ABC-type uncharacterized transport system, ATPase component [General function prediction only].
	5e-43	COG3839, MalK, ABC-type sugar transport systems, ATPase components [Carbohydrate transport and metabolism].
	1e-42	COG1125, OpuBA, ABC-type proline/glycine betaine transport systems, ATPase components [Amino acid transport and metabolism].
	2e-41	COG1127, Ttg2A, ABC-type transport system involved in resistance to organic solvents, ATPase component [Secondary metabolites biosynthesis, transport, and catabolism].
	2e-41	COG1122, CbiO, ABC-type cobalt transport system, ATPase component [Inorganic ion transport and metabolism].
	7e-41	COG3845, COG3845, ABC-type uncharacterized transport systems, ATPase components [General function prediction only].
	9e-41	COG3842, PotA, ABC-type spermidine/putrescine transport systems, ATPase components [Amino acid transport and metabolism].
	1e-40	COG1116, TauB, ABC-type nitrate/sulfonate/bicarbonate transport system, ATPase component [Inorganic ion transport and metabolism].
	4e-40	COG1120, FepC, ABC-type cobalamin/Fe3+-siderophores transport systems, ATPase components [Inorganic ion transport and metabolism / Coenzyme metabolism].
	1e-39	COG0411, LivG, ABC-type branched-chain amino acid transport systems, ATPase component [Amino acid transport and metabolism].
	3e-38	COG1136, SalX, ABC-type antimicrobial peptide transport system, ATPase component [Defense mechanisms].
	5e-38	pfam00005, ABC_tran, ABC transporter. ABC transporters for a large family of proteins responsible for translocation of a variety of compounds across biological membranes. ABC transporters are the largest family of proteins in many completely sequenced bacteria. ABC transporters are composed of two copies of this domain and two copies of a transmembrane domain pfam00664. These four domains may belong to a single polypeptide, or belong in different polypeptide chains..
	8e-38	COG0488, Uup, ATPase components of ABC transporters with duplicated ATPase domains [General function prediction only].
	3e-37	COG1121, ZnuC, ABC-type Mn/Zn transport systems, ATPase component [Inorganic ion transport and metabolism].
	2e-36	COG1135, AbcC, ABC-type metal ion transport system, ATPase component [Inorganic ion transport and metabolism].
	9e-36	COG1137, YhbG, ABC-type (unclassified) transport system, ATPase component [General function prediction only].
	2e-35	COG1126, GlnQ, ABC-type polar amino acid transport system, ATPase component [Amino acid transport and metabolism].
	4e-34	COG4586, COG4586, ABC-type uncharacterized transport system, ATPase component [General function prediction only].
	5e-34	COG1118, CysA, ABC-type sulfate/molybdate transport systems, ATPase component [Inorganic ion transport and metabolism].
	1e-33	COG0444, DppD, ABC-type dipeptide/oligopeptide/nickel transport system, ATPase component [Amino acid transport and metabolism / Inorganic ion transport and metabolism].
	3e-33	COG0842, COG0842, ABC-type multidrug transport system, permease component [Defense mechanisms].
	2e-32	COG4175, ProV, ABC-type proline/glycine betaine transport system, ATPase component [Amino acid transport and metabolism].
	6e-32	COG4608, AppF, ABC-type oligopeptide transport system, ATPase component [Amino acid transport and metabolism].
	2e-31	COG2274, SunT, ABC-type bacteriocin/lantibiotic exporters, contain an N-terminal double-glycine peptidase domain [Defense mechanisms].
	4e-31	COG1117, PstB, ABC-type phosphate transport system, ATPase component [Inorganic ion transport and metabolism].
	3e-30	COG1124, DppF, ABC-type dipeptide/oligopeptide/nickel transport system, ATPase component [Amino acid transport and metabolism / Inorganic ion transport and metabolism].
	3e-29	COG0410, LivF, ABC-type branched-chain amino acid transport systems, ATPase component [Amino acid transport and metabolism].
	5e-29	COG3638, COG3638, ABC-type phosphate/phosphonate transport system, ATPase component [Inorganic ion transport and metabolism].
	9e-29	COG2884, FtsE, Predicted ATPase involved in cell division [Cell division and chromosome partitioning].
	3e-27	COG1119, ModF, ABC-type molybdenum transport system, ATPase component/photorepair protein PhrA [Inorganic ion transport and metabolism].
	1e-26	COG4674, COG4674, Uncharacterized ABC-type transport system, ATPase component [General function prediction only].
	9e-26	COG1132, MdlB, ABC-type multidrug transport system, ATPase and permease components [Defense mechanisms].
	1e-25	COG1134, TagH, ABC-type polysaccharide/polyol phosphate transport system, ATPase component [Carbohydrate transport and metabolism / Cell envelope biogenesis, outer membrane].
	1e-25	COG4988, CydD, ABC-type transport system involved in cytochrome bd biosynthesis, ATPase and permease components [Energy production and conversion / Posttranslational modification, protein turnover, chaperones].
	3e-25	COG4987, CydC, ABC-type transport system involved in cytochrome bd biosynthesis, fused ATPase and permease components [Energy production and conversion / Posttranslational modification, protein turnover, chaperones].
	5e-24	COG4181, COG4181, Predicted ABC-type transport system involved in lysophospholipase L1 biosynthesis, ATPase component [Secondary metabolites biosynthesis, transport, and catabolism].
	2e-23	COG3840, ThiQ, ABC-type thiamine transport system, ATPase component [Coenzyme metabolism].
	4e-23	COG4598, HisP, ABC-type histidine transport system, ATPase component [Amino acid transport and metabolism].
	4e-22	COG4167, SapF, ABC-type antimicrobial peptide transport system, ATPase component [Defense mechanisms].
	4e-22	COG4525, TauB, ABC-type taurine transport system, ATPase component [Inorganic ion transport and metabolism].
	5e-22	COG4161, ArtP, ABC-type arginine transport system, ATPase component [Amino acid transport and metabolism].
	1e-21	COG4604, CeuD, ABC-type enterochelin transport system, ATPase component [Inorganic ion transport and metabolism].
	1e-21	COG4559, COG4559, ABC-type hemin transport system, ATPase component [Inorganic ion transport and metabolism].
	3e-21	COG4133, CcmA, ABC-type transport system involved in cytochrome c biogenesis, ATPase component [Posttranslational modification, protein turnover, chaperones].
	1e-20	COG4615, PvdE, ABC-type siderophore export system, fused ATPase and permease components [Secondary metabolites biosynthesis, transport, and catabolism / Inorganic ion transport and metabolism].
	6e-20	COG4148, ModC, ABC-type molybdate transport system, ATPase component [Inorganic ion transport and metabolism].
	3e-19	COG1245, COG1245, Predicted ATPase, RNase L inhibitor (RLI) homolog [General function prediction only].
	3e-19	COG1101, PhnK, ABC-type uncharacterized transport system, ATPase component [General function prediction only].
	2e-18	COG4618, ArpD, ABC-type protease/lipase transport system, ATPase and permease components [General function prediction only].
	4e-18	COG4619, COG4619, ABC-type uncharacterized transport system, ATPase component [General function prediction only].
	1e-15	COG4136, COG4136, ABC-type uncharacterized transport system, ATPase component [General function prediction only].
	5e-15	COG4138, BtuD, ABC-type cobalamin transport system, ATPase component [Coenzyme metabolism].
	7e-15	COG0396, SufC, ABC-type transport system involved in Fe-S cluster assembly, ATPase component [Posttranslational modification, protein turnover, chaperones].
	3e-14	COG4170, SapD, ABC-type antimicrobial peptide transport system, ATPase component [Defense mechanisms].
	4e-14	COG4107, PhnK, ABC-type phosphonate transport system, ATPase component [Inorganic ion transport and metabolism].
	1e-12	COG5265, ATM1, ABC-type transport system involved in Fe-S cluster assembly, permease and ATPase components [Posttranslational modification, protein turnover, chaperones].
	6e-12	COG1668, NatB, ABC-type Na+ efflux pump, permease component [Energy production and conversion / Inorganic ion transport and metabolism].
----------------------------------------------------
candidate #263:	b1699
likelihood ratios: Total 1.0e+06; Clust 3.3,2.0,1.5; BLAST 13.1,19.3,40.0; KEGG ,,; ExprEco 3.0,2.3,1.6; ExprSce ,,; FusE2 1.0,1.0,0.9; FusE5 ,,; FusE10 ,,;
gene name: b1699	 (NP_416214)	gi: 16129655	length: 429aa
description: flavoprotein; probably electron transport [Escherichia coli K12].
coverage: Archaea[3e-73] Bacteria[0.0] Eukaryota[1e-27]
conserved domains: (Evalue, description)
	5e-74	COG0644, FixC, Dehydrogenases (flavoproteins) [Energy production and conversion].
	3e-13	COG0654, UbiH, 2-polyprenyl-6-methoxyphenol hydroxylase and related FAD-dependent oxidoreductases [Coenzyme metabolism / Energy production and conversion].
----------------------------------------------------
candidate #264:	b3938
likelihood ratios: Total 1.0e+06; Clust 1.5,1.8,42.6; BLAST 5.4,1.7,5.5; KEGG ,,; ExprEco 9.2,2.8,1.2; ExprSce ,,; FusE2 2.1,2.1,1.3; FusE5 ,,; FusE10 ,,;
gene name: b3938	 (NP_418373)	gi: 16131776	length: 105aa
description: repressor of all met genes but metF [Escherichia coli K12].
coverage: Bacteria[2e-55]
----------------------------------------------------
candidate #265:	b3421
likelihood ratios: Total 9.8e+05; Clust 3.2,3.0,1.7; BLAST 90.2,3.6,2.9; KEGG ,,; ExprEco 4.2,1.4,1.6; ExprSce ,,; FusE2 1.6,1.6,2.5; FusE5 ,,; FusE10 ,,;
gene name: b3421	 (NP_417879)	gi: 16131295	length: 408aa
description: hypothetical protein b3421 [Escherichia coli K12].
coverage: Archaea[1e-41] Bacteria[0.0] Eukaryota[4e-36]
conserved domains: (Evalue, description)
	1e-129	pfam01139, UPF0027, Uncharacterized protein family UPF0027..
----------------------------------------------------
candidate #266:	b2608
likelihood ratios: Total 9.8e+05; Clust 2.6,14.8,5.7; BLAST 1.6,2.5,2.1; KEGG ,,; ExprEco 1.1,2.6,2.7; ExprSce ,,; FusE2 7.3,7.3,1.2; FusE5 ,,; FusE10 ,,;
gene name: b2608	 (NP_417099)	gi: 49176244	length: 185aa
description: 16S rRNA processing protein [Escherichia coli K12].
coverage: Bacteria[1e-105] Eukaryota[4e-08]
conserved domains: (Evalue, description)
	1e-56	COG0806, RimM, RimM protein, required for 16S rRNA processing [Translation, ribosomal structure and biogenesis].
	3e-23	pfam01782, RimM, RimM N-terminal domain. The RimM protein is essential for efficient processing of 16S rRNA. The RimM protein was shown to have affinity for free ribosomal 30S subunits but not for 30S subunits in the 70S ribosomes. This N-terminal domain is found associated with a PRC-barrel domain. .
----------------------------------------------------
candidate #267:	b2643
likelihood ratios: Total 9.7e+05; Clust 23.4,1.4,1.4; BLAST 2.2,2.6,1.4; KEGG ,,; ExprEco 1.0,3.4,5.5; ExprSce ,,; FusE2 8.9,8.9,1.8; FusE5 ,,; FusE10 ,,;
gene name: b2643	 (NP_417130)	gi: 16130558	length: 152aa
description: CP4-57 prophage [Escherichia coli K12].
coverage: Bacteria[5e-90]
conserved domains: (Evalue, description)
	2e-36	pfam03230, Antirestrict, Antirestriction protein. This family includes various protein that are involved in antirestriction. The ArdB protein efficiently inhibits restriction by members of the three known families of type I systems of E. coli..
----------------------------------------------------
candidate #268:	b3244
likelihood ratios: Total 9.7e+05; Clust 2.7,2.9,4.5; BLAST 3.6,1.4,5.0; KEGG ,,; ExprEco 1.6,4.4,5.5; ExprSce ,,; FusE2 4.3,4.3,1.6; FusE5 ,,; FusE10 ,,;
gene name: b3244	 (NP_417711)	gi: 16131134	length: 481aa
description: suppresses inhibitory activity of CsrA [Escherichia coli K12].
coverage: Archaea[1e-58] Bacteria[0.0]
conserved domains: (Evalue, description)
	1e-123	COG0312, TldD, Predicted Zn-dependent proteases and their inactivated homologs [General function prediction only].
	2e-76	pfam01523, PmbA_TldD, Putative modulator of DNA gyrase. tldD and pmbA were found to suppress mutations in letD and inhibitor of DNA gyrase. Therefore it has been hypothesised that the TldD and PmbA proteins modulate the activity of DNA gyrase. It has also been suggested that PmbA may be involved in secretion..
----------------------------------------------------
candidate #269:	b3714
likelihood ratios: Total 9.7e+05; Clust 1.5,2.5,3.0; BLAST 7.5,4.8,3.8; KEGG ,,; ExprEco 3.6,2.8,3.3; ExprSce ,,; FusE2 3.3,3.3,1.6; FusE5 ,,; FusE10 ,,;
gene name: b3714	 (NP_418170)	gi: 16131582	length: 445aa
description: putative membrane / transport protein [Escherichia coli K12].
coverage: Archaea[1e-113] Bacteria[0.0] Eukaryota[7e-72]
conserved domains: (Evalue, description)
	1e-123	COG2252, COG2252, Permeases [General function prediction only].
	2e-26	pfam00860, Xan_ur_permease, Permease family. This family includes permeases for diverse substrates such as xanthine, uracil and vitamin C. However many members of this family are functionally uncharacterised and may transport other substrates. Members of this family have ten predicted transmembrane helices..
	2e-13	COG0659, SUL1, Sulfate permease and related transporters (MFS superfamily) [Inorganic ion transport and metabolism].
----------------------------------------------------
candidate #270:	b1120
likelihood ratios: Total 9.7e+05; Clust 33.0,28.6,4.0; BLAST 8.3,6.3,3.8; KEGG ,,; ExprEco 1.1,1.6,1.2; ExprSce ,,; FusE2 1.0,0.9,0.7; FusE5 ,,; FusE10 ,,;
gene name: b1120	 (NP_415638)	gi: 16129083	length: 279aa
description: putative nicotinic acid mononucleotide:5,6-dimethylbenzimidazole (DMB) phosphoribosyltransferase [Escherichia coli K12].
coverage: Archaea[3e-41] Bacteria[1e-161] Eukaryota[4e-39]
conserved domains: (Evalue, description)
	1e-84	cd01412, SIRT5_Af1_CobB, SIRT5_Af1_CobB: Eukaryotic, archaeal and prokaryotic group (class3) which includes human sirtuin SIRT5, Archaeoglobus fulgidus Sir2-Af1, and E. coli CobB; and are members of the SIR2 family of proteins, silent information regulator 2 (Sir2) enzymes which catalyze NAD+-dependent protein/histone deacetylation. Sir2 proteins have been shown to regulate gene silencing, DNA repair, metabolic enzymes, and life span. CobB is a bacterial sirtuin that deacetylates acetyl-CoA synthetase at an active site lysine to stimulate its enzymatic activity. .
	3e-77	COG0846, SIR2, NAD-dependent protein deacetylases, SIR2 family [Transcription].
	3e-64	cd01407, SIR2-fam, SIR2 family of proteins includes silent information regulator 2 (Sir2) enzymes which catalyze NAD+-dependent protein/histone deacetylation, where the acetyl group from the lysine epsilon-amino group is transferred to the ADP-ribose moiety of NAD+, producing nicotinamide and the novel metabolite O-acetyl-ADP-ribose. Sir2 proteins, also known as sirtuins, are found in all eukaryotes and many archaea and prokaryotes and have been shown to regulate gene silencing, DNA repair, metabolic enzymes, and life span. The most-studied function, gene silencing, involves the inactivation of chromosome domains containing key regulatory genes by packaging them into a specialized chromatin structure that is inaccessible to DNA-binding proteins. The oligomerization state of Sir2 appears to be organism-dependent, sometimes occurring as a monomer and sometimes as a multimer..
	3e-55	cd00296, SIR2, SIR2 superfamily of proteins includes silent information regulator 2 (Sir2) enzymes which catalyze NAD+-dependent protein/histone deacetylation, where the acetyl group from the lysine epsilon-amino group is transferred to the ADP-ribose moiety of NAD+, producing nicotinamide and the novel metabolite O-acetyl-ADP-ribose. Sir2 proteins, also known as sirtuins, are found in all eukaryotes and many archaea and prokaryotes and have been shown to regulate gene silencing, DNA repair, metabolic enzymes, and life span. The most-studied function, gene silencing, involves the inactivation of chromosome domains containing key regulatory genes by packaging them into a specialized chromatin structure that is inaccessible to DNA-binding proteins. The oligomerization state of Sir2 appears to be organism-dependent, sometimes occurring as a monomer and sometimes as a multimer. Also included in this superfamily is a group of uncharacterized Sir2-like proteins which lack certain key catalytic residues and conserved zinc binding cysteines..
	1e-54	pfam02146, SIR2, Sir2 family..
	2e-41	cd01413, SIR2_Af2, SIR2_Af2: Archaeal and prokaryotic group which includes Archaeoglobus fulgidus Sir2-Af2, Sulfolobus solfataricus ssSir2, and several bacterial homologs; and are members of the SIR2 family of proteins, silent information regulator 2 (Sir2) enzymes which catalyze NAD+-dependent protein/histone deacetylation. Sir2 proteins have been shown to regulate gene silencing, DNA repair, metabolic enzymes, and life span. The Sir2 homolog from the archaea Sulfolobus solftaricus deacetylates the non-specific DNA protein Alba to mediate transcription repression..
	8e-34	cd01411, SIR2H, SIR2H: Uncharacterized prokaryotic Sir2 homologs from several gram positive bacterial species and Fusobacteria; and are members of the SIR2 family of proteins, silent information regulator 2 (Sir2) enzymes which catalyze NAD+-dependent protein/histone deacetylation. Sir2 proteins have been shown to regulate gene silencing, DNA repair, metabolic enzymes, and life span..
	1e-27	cd01410, SIRT7, SIRT7: Eukaryotic and prokaryotic group (class4) which includes human sirtuin SIRT6, SIRT7, and several bacterial homologs; and are members of the SIR2 family of proteins, silent information regulator 2 (Sir2) enzymes which catalyze NAD+-dependent protein/histone deacetylation. Sir2 proteins have been shown to regulate gene silencing, DNA repair, metabolic enzymes, and life span..
	6e-26	cd01409, SIRT4, SIRT4: Eukaryotic and prokaryotic group (class2) which includes human sirtuin SIRT4 and several bacterial homologs; and are members of the SIR2 family of proteins, silent information regulator 2 (Sir2) enzymes which catalyze NAD+-dependent protein/histone deacetylation. Sir2 proteins have been shown to regulate gene silencing, DNA repair, metabolic enzymes, and life span..
	2e-17	cd01408, SIRT1, SIRT1: Eukaryotic group (class1) which includes human sirtuins SIRT1-3 and yeast Hst1-4; and are members of the SIR2 family of proteins, silent information regulator 2 (Sir2) enzymes which catalyze NAD+-dependent protein/histone deacetylation. Sir2 proteins have been shown to regulate gene silencing, DNA repair, and life span. The most-studied function, gene silencing, involves the inactivation of chromosome domains containing key regulatory genes by packaging them into a specialized chromatin structure that is inaccessible to DNA-binding proteins. The nuclear SIRT1 has been shown to target the p53 tumor suppressor protein for deacetylation to suppress DNA damage, and the cytoplasmic SIRT2 homolog has been shown to target alpha-tubulin for deacetylation for the maintenance of cell integrity..
----------------------------------------------------
candidate #271:	b3164
likelihood ratios: Total 9.4e+05; Clust 3.4,8.0,6.0; BLAST 3.5,2.0,2.4; KEGG ,,; ExprEco 1.8,1.5,2.0; ExprSce ,,; FusE2 6.5,6.5,1.5; FusE5 ,,; FusE10 ,,;
gene name: b3164	 (NP_417633)	gi: 49176320	length: 734aa
description: polynucleotide phosphorylase, has polyadenylase activity [Escherichia coli K12].
coverage: Archaea[7e-15] Bacteria[0.0] Eukaryota[1e-154]
conserved domains: (Evalue, description)
	0.0	COG1185, Pnp, Polyribonucleotide nucleotidyltransferase (polynucleotide phosphorylase) [Translation, ribosomal structure and biogenesis].
	8e-33	pfam01138, RNase_PH, 3' exoribonuclease family, domain 1. This family includes 3'-5' exoribonucleases. Ribonuclease PH contains a single copy of this domain, and removes nucleotide residues following the -CCA terminus of tRNA. Polyribonucleotide nucleotidyltransferase (PNPase) contains two tandem copies of the domain. PNPase is involved in mRNA degradation in a 3'-5' direction. The exosome is a 3'-5' exoribonuclease complex that is required for 3' processing of the 5.8S rRNA. Three of its five protein components contain a copy of this domain. A hypothetical protein from S. pombe appears to belong to an uncharacterised subfamily. This subfamily is found in both eukaryotes and archaebacteria..
	5e-22	COG1098, VacB, Predicted RNA binding protein (contains ribosomal protein S1 domain) [Translation, ribosomal structure and biogenesis].
	1e-21	pfam03726, PNPase, Polyribonucleotide nucleotidyltransferase, RNA binding domain. This family contains the RNA binding domain of Polyribonucleotide nucleotidyltransferase (PNPase) PNPase is involved in mRNA degradation in a 3'-5' direction..
	2e-18	COG0689, Rph, RNase PH [Translation, ribosomal structure and biogenesis].
	3e-18	COG0539, RpsA, Ribosomal protein S1 [Translation, ribosomal structure and biogenesis].
	2e-16	smart00316, S1, Ribosomal protein S1-like RNA-binding domain; .
	3e-15	cd00164, S1, Ribosomal protein S1-like RNA-binding domain. Found in a wide variety of RNA-associated proteins. Originally identified in S1 ribosomal protein. Multiple copies of S1 are arranged in tandem. S1 is structurally similar to Cold Shock Domains (CSD), both are members of the Oligonucleotide/oligosaccharide Binding (OB) superfamily..
	7e-15	pfam00575, S1, S1 RNA binding domain. The S1 domain occurs in a wide range of RNA associated proteins. It is structurally similar to cold shock protein which binds nucleic acids. The S1 domain has an OB-fold structure..
	2e-13	COG2183, Tex, Transcriptional accessory protein [Transcription].
	7e-12	COG1093, SUI2, Translation initiation factor 2, alpha subunit (eIF-2alpha) [Translation, ribosomal structure and biogenesis].
----------------------------------------------------
candidate #272:	b3023
likelihood ratios: Total 9.3e+05; Clust 24.0,1.9,2.2; BLAST 2.0,1.9,4.4; KEGG ,,; ExprEco 4.3,1.7,2.6; ExprSce ,,; FusE2 3.2,3.2,2.5; FusE5 ,,; FusE10 ,,;
gene name: b3023	 (YP_026197)	gi: 49176303	length: 160aa
description: hypothetical protein b3023 [Escherichia coli K12].
coverage: Bacteria[5e-91]
conserved domains: (Evalue, description)
	6e-52	COG3449, COG3449, DNA gyrase inhibitor [DNA replication, recombination, and repair].
	1e-35	pfam06445, AraC_E_bind, Bacterial transcription activator, effector binding domain. This family contains the probable effector binding domain of a number of different bacterial transcription activators. This family also contains DNA gyrase inhibitors. The absence of a HTH motif in the DNA gyrase inhibitors is thought to indicate the fact that these do not bind DNA..
----------------------------------------------------
candidate #273:	b3986
likelihood ratios: Total 9.0e+05; Clust 3.5,2.2,3.9; BLAST 1.8,5.6,1.8; KEGG ,,; ExprEco 2.4,4.5,1.1; ExprSce ,,; FusE2 7.2,7.2,2.6; FusE5 ,,; FusE10 ,,;
gene name: b3986	 (NP_418413)	gi: 16131816	length: 121aa
description: 50S ribosomal subunit protein L7/L12 [Escherichia coli K12].
coverage: Bacteria[5e-57] Eukaryota[3e-26]
conserved domains: (Evalue, description)
	4e-22	COG0222, RplL, Ribosomal protein L7/L12 [Translation, ribosomal structure and biogenesis].
	3e-12	pfam00542, Ribosomal_L12, Ribosomal protein L7/L12 C-terminal domain..
----------------------------------------------------
candidate #274:	b2877
likelihood ratios: Total 9.0e+05; Clust 22.2,1.7,2.3; BLAST 11.6,1.1,1.4; KEGG ,,; ExprEco 1.1,2.8,2.1; ExprSce ,,; FusE2 2.8,2.8,10.8; FusE5 ,,; FusE10 ,,;
gene name: b2877	 (NP_417353)	gi: 16130779	length: 192aa
description: hypothetical protein b2877 [Escherichia coli K12].
coverage: Archaea[6e-10] Bacteria[1e-108]
conserved domains: (Evalue, description)
	4e-52	COG2068, COG2068, Uncharacterized MobA-related protein [General function prediction only].
----------------------------------------------------
candidate #275:	b3354
likelihood ratios: Total 8.9e+05; Clust 2.1,6.6,2.3; BLAST 2.6,1.6,2.9; KEGG ,,; ExprEco 1.3,4.9,4.1; ExprSce ,,; FusE2 5.1,5.1,3.5; FusE5 ,,; FusE10 ,,;
gene name: b3354	 (NP_417813)	gi: 16131233	length: 72aa
description: hypothetical protein b3354 [Escherichia coli K12].
coverage: Bacteria[2e-35]
----------------------------------------------------
candidate #276:	b3053
likelihood ratios: Total 8.8e+05; Clust 29.7,2.4,3.5; BLAST 3.1,1.9,1.8; KEGG ,,; ExprEco 1.2,2.2,4.2; ExprSce ,,; FusE2 4.5,4.5,1.5; FusE5 ,,; FusE10 ,,;
gene name: b3053	 (NP_417525)	gi: 16130949	length: 946aa
description: adenylyl transferase for glutamine synthetase, regulates P-II (GlnB) and GlnK [Escherichia coli K12].
coverage: Bacteria[0.0]
conserved domains: (Evalue, description)
	0.0	COG1391, GlnE, Glutamine synthetase adenylyltransferase [Posttranslational modification, protein turnover, chaperones / Signal transduction mechanisms].
	1e-80	pfam03710, GlnE, Glutamate-ammonia ligase adenylyltransferase. Conserved repeated domain found in GlnE proteins. These proteins adenylate and deadenylate glutamine synthases: ATP + {L-Glutamate:ammonia ligase (ADP-forming)} = Diphosphate + Adenylyl-{L-Glutamate:Ammonia ligase (ADP-forming)}. The family is related to the pfam01909 domain..
----------------------------------------------------
candidate #277:	b2754
likelihood ratios: Total 8.6e+05; Clust 5.0,1.2,1.4; BLAST 1.5,1.2,1.5; KEGG ,,; ExprEco 2.6,1.1,1.3; ExprSce ,,; FusE2 43.0,43.0,5.8; FusE5 ,,; FusE10 ,,;
gene name: b2754	 (NP_417234)	gi: 16130661	length: 116aa
description: hypothetical protein b2754 [Escherichia coli K12].
coverage: Archaea[3e-27] Bacteria[3e-61]
----------------------------------------------------
candidate #278:	b2523
likelihood ratios: Total 8.5e+05; Clust 3.1,2.3,2.5; BLAST 6.0,4.0,2.9; KEGG ,,; ExprEco 2.2,1.2,15.6; ExprSce ,,; FusE2 12.6,2.5,0.5; FusE5 ,,; FusE10 ,,;
gene name: b2523	 (NP_417018)	gi: 49176234	length: 456aa
description: aminopeptidase B, a cysteinylglycinase [Escherichia coli K12].
coverage: Archaea[1e-38] Bacteria[0.0] Eukaryota[1e-45]
conserved domains: (Evalue, description)
	1e-109	pfam00883, Peptidase_M17, Cytosol aminopeptidase family, catalytic domain. The two associated zinc ions and the active site are entirely enclosed within the C-terminal catalytic domain in leucine aminopeptidase..
	1e-100	cd00433, Peptidase_M17, Cytosol aminopeptidase family, catalytic domain. Family M17 contains zinc- and manganese-dependent exopeptidases ( EC 3.4.11.1), including leucine aminopeptidase. They catalyze removal of amino acids from the N-terminus of a protein and play a key role in protein degradation and in the metabolism of biologically active peptides. They do not contain HEXXH motif (which is used as one of the signature patterns to group the peptidase families) in the metal-binding site. The two associated zinc ions and the active site are entirely enclosed within the C-terminal catalytic domain in leucine aminopeptidase. The enzyme is a hexamer, with the catalytic domains clustered around the three-fold axis, and the two trimers related to one another by a two-fold rotation. This family includes proteins from bacteria, archaea, animals and plants..
----------------------------------------------------
candidate #279:	b2984
likelihood ratios: Total 8.5e+05; Clust 83.8,1.3,1.3; BLAST 1.2,1.0,1.0; KEGG ,,; ExprEco 9.7,11.8,1.4; ExprSce ,,; FusE2 3.1,3.1,3.0; FusE5 ,,; FusE10 ,,;
gene name: b2984	 (NP_417458)	gi: 16130884	length: 252aa
description: hypothetical protein b2984 [Escherichia coli K12].
coverage: Bacteria[1e-138]
----------------------------------------------------
candidate #280:	b2291
likelihood ratios: Total 8.5e+05; Clust 4.4,72.1,65.5; BLAST 2.1,3.5,1.4; KEGG ,,; ExprEco 1.5,1.7,1.7; ExprSce ,,; FusE2 1.0,1.0,0.9; FusE5 ,,; FusE10 ,,;
gene name: b2291	 (NP_416794)	gi: 16130226	length: 199aa
description: putative alpha helix protein [Escherichia coli K12].
coverage: Archaea[6e-07] Bacteria[1e-108]
conserved domains: (Evalue, description)
	5e-44	COG1896, COG1896, Predicted hydrolases of HD superfamily [General function prediction only].
----------------------------------------------------
candidate #281:	b3203
likelihood ratios: Total 8.4e+05; Clust 4.9,3.1,3.4; BLAST 3.0,2.2,1.8; KEGG ,,; ExprEco 2.4,1.2,1.9; ExprSce ,,; FusE2 13.6,13.6,1.4; FusE5 ,,; FusE10 ,,;
gene name: b3203	 (NP_417670)	gi: 16131093	length: 95aa
description: probable sigma-54 modulation protein [Escherichia coli K12].
coverage: Bacteria[1e-47]
conserved domains: (Evalue, description)
	6e-29	pfam02482, Ribosomal_S30AE, Sigma 54 modulation protein / S30EA ribosomal protein. This Pfam family contains the sigma-54 modulation protein family and the S30AE family of ribosomal proteins which includes the light- repressed protein (lrtA)..
	3e-24	COG1544, COG1544, Ribosome-associated protein Y (PSrp-1) [Translation, ribosomal structure and biogenesis].
----------------------------------------------------
candidate #282:	b2558
likelihood ratios: Total 8.4e+05; Clust 3.0,2.3,2.9; BLAST 1.2,1.3,2.3; KEGG ,,; ExprEco 1.1,3.6,2.9; ExprSce ,,; FusE2 7.4,7.4,16.7; FusE5 ,,; FusE10 ,,;
gene name: b2558	 (NP_417053)	gi: 16130483	length: 472aa
description: putative periplasmic binding protein of transport system [Escherichia coli K12].
coverage: Archaea[5e-08] Bacteria[0.0] Eukaryota[2e-91]
conserved domains: (Evalue, description)
	0.0	COG4623, COG4623, Predicted soluble lytic transglycosylase fused to an ABC-type amino acid-binding protein [Cell envelope biogenesis, outer membrane].
	1e-31	smart00062, PBPb, Bacterial periplasmic substrate-binding proteins; bacterial proteins, eukaryotic ones are in PBPe .
	4e-26	cd00134, PBPb, Bacterial periplasmic transport systems use membrane-bound complexes and substrate-bound, membrane-associated, periplasmic binding proteins (PBPs) to transport a wide variety of substrates, such as, amino acids, peptides, sugars, vitamins and inorganic ions. PBPs have two cell-membrane translocation functions: bind substrate, and interact with the membrane bound complex. A diverse group of periplasmic transport receptors for lysine/arginine/ornithine (LAO), glutamine, histidine, sulfate, phosphate, molybdate, and methanol are included in the PBPb CD..
	2e-22	pfam01464, SLT, Transglycosylase SLT domain. This family is distantly related to pfam00062..
	3e-20	pfam00497, SBP_bac_3, Bacterial extracellular solute-binding proteins, family 3..
	9e-14	cd00254, LT_GEWL, Lytic Transglycosylase (LT) and Goose Egg White Lysozyme (GEWL) domain. Members include the soluble and insoluble membrane-bound LTs in bacteria, the LTs in bacteriophage lambda, as well as, the eukaryotic "goose-type" lysozymes (GEWL). LTs catalyze the cleavage of the beta-1,4-glycosidic bond between N-acetylmuramic acid (MurNAc) and N-acetyl-D-glucosamine (GlcNAc), as do "goose-type" lysozymes. However, in addition to this, they also make a new glycosidic bond with the C6 hydroxyl group of the same muramic acid residue..
	9e-14	COG0834, HisJ, ABC-type amino acid transport/signal transduction systems, periplasmic component/domain [Amino acid transport and metabolism / Signal transduction mechanisms].
----------------------------------------------------
candidate #283:	b0914
likelihood ratios: Total 8.4e+05; Clust 2.6,76.1,3.6; BLAST 1.6,1.8,2.1; KEGG ,,; ExprEco 1.2,2.9,2.1; ExprSce ,,; FusE2 7.9,2.1,1.7; FusE5 ,,; FusE10 ,,;
gene name: b0914	 (NP_415434)	gi: 16128881	length: 582aa
description: ATP-binding transport protein; multicopy suppressor of htrB [Escherichia coli K12].
coverage: Archaea[4e-82] Bacteria[0.0] Eukaryota[2e-86]
conserved domains: (Evalue, description)
	1e-138	COG1132, MdlB, ABC-type multidrug transport system, ATPase and permease components [Defense mechanisms].
	1e-110	COG2274, SunT, ABC-type bacteriocin/lantibiotic exporters, contain an N-terminal double-glycine peptidase domain [Defense mechanisms].
	3e-84	COG5265, ATM1, ABC-type transport system involved in Fe-S cluster assembly, permease and ATPase components [Posttranslational modification, protein turnover, chaperones].
	9e-84	COG4988, CydD, ABC-type transport system involved in cytochrome bd biosynthesis, ATPase and permease components [Energy production and conversion / Posttranslational modification, protein turnover, chaperones].
	4e-75	COG4987, CydC, ABC-type transport system involved in cytochrome bd biosynthesis, fused ATPase and permease components [Energy production and conversion / Posttranslational modification, protein turnover, chaperones].
	7e-62	cd00267, ABC_ATPase, ABC (ATP-binding cassette) transporter nucleotide-binding domain; ABC transporters are a large family of proteins involved in the transport of a wide variety of different compounds, like sugars, ions, peptides and more complex organic molecules. The nucleotide binding domain shows the highest similarity between all members of the family. ABC transporters are a subset of nucleotide hydrolases that contain a signature motif, Q-loop, and H-loop/switch region in addition to the Walker A motif/P-loop andWalker B motif commonly found in a number of ATP- and GTP-binding and hydrolyzing proteins..
	3e-48	COG4618, ArpD, ABC-type protease/lipase transport system, ATPase and permease components [General function prediction only].
	2e-41	pfam00664, ABC_membrane, ABC transporter transmembrane region. This family represents a unit of six transmembrane helices. Many members of the ABC transporter family (pfam00005) have two such regions..
	8e-39	COG1135, AbcC, ABC-type metal ion transport system, ATPase component [Inorganic ion transport and metabolism].
	9e-37	COG1123, COG1123, ATPase components of various ABC-type transport systems, contain duplicated ATPase [General function prediction only].
	1e-36	pfam00005, ABC_tran, ABC transporter. ABC transporters for a large family of proteins responsible for translocation of a variety of compounds across biological membranes. ABC transporters are the largest family of proteins in many completely sequenced bacteria. ABC transporters are composed of two copies of this domain and two copies of a transmembrane domain pfam00664. These four domains may belong to a single polypeptide, or belong in different polypeptide chains..
	1e-36	COG4608, AppF, ABC-type oligopeptide transport system, ATPase component [Amino acid transport and metabolism].
	2e-36	COG3842, PotA, ABC-type spermidine/putrescine transport systems, ATPase components [Amino acid transport and metabolism].
	1e-35	COG1136, SalX, ABC-type antimicrobial peptide transport system, ATPase component [Defense mechanisms].
	1e-35	COG1122, CbiO, ABC-type cobalt transport system, ATPase component [Inorganic ion transport and metabolism].
	1e-35	COG1131, CcmA, ABC-type multidrug transport system, ATPase component [Defense mechanisms].
	1e-34	COG1125, OpuBA, ABC-type proline/glycine betaine transport systems, ATPase components [Amino acid transport and metabolism].
	2e-34	COG1126, GlnQ, ABC-type polar amino acid transport system, ATPase component [Amino acid transport and metabolism].
	4e-34	COG1120, FepC, ABC-type cobalamin/Fe3+-siderophores transport systems, ATPase components [Inorganic ion transport and metabolism / Coenzyme metabolism].
	3e-33	COG3839, MalK, ABC-type sugar transport systems, ATPase components [Carbohydrate transport and metabolism].
	2e-32	COG4615, PvdE, ABC-type siderophore export system, fused ATPase and permease components [Secondary metabolites biosynthesis, transport, and catabolism / Inorganic ion transport and metabolism].
	6e-32	COG1129, MglA, ABC-type sugar transport system, ATPase component [Carbohydrate transport and metabolism].
	7e-32	COG1124, DppF, ABC-type dipeptide/oligopeptide/nickel transport system, ATPase component [Amino acid transport and metabolism / Inorganic ion transport and metabolism].
	1e-31	COG0444, DppD, ABC-type dipeptide/oligopeptide/nickel transport system, ATPase component [Amino acid transport and metabolism / Inorganic ion transport and metabolism].
	3e-31	COG1127, Ttg2A, ABC-type transport system involved in resistance to organic solvents, ATPase component [Secondary metabolites biosynthesis, transport, and catabolism].
	8e-31	COG1117, PstB, ABC-type phosphate transport system, ATPase component [Inorganic ion transport and metabolism].
	4e-30	COG1118, CysA, ABC-type sulfate/molybdate transport systems, ATPase component [Inorganic ion transport and metabolism].
	8e-30	COG1121, ZnuC, ABC-type Mn/Zn transport systems, ATPase component [Inorganic ion transport and metabolism].
	2e-29	COG2884, FtsE, Predicted ATPase involved in cell division [Cell division and chromosome partitioning].
	5e-29	COG4175, ProV, ABC-type proline/glycine betaine transport system, ATPase component [Amino acid transport and metabolism].
	7e-28	COG1116, TauB, ABC-type nitrate/sulfonate/bicarbonate transport system, ATPase component [Inorganic ion transport and metabolism].
	1e-27	COG3638, COG3638, ABC-type phosphate/phosphonate transport system, ATPase component [Inorganic ion transport and metabolism].
	2e-27	COG3840, ThiQ, ABC-type thiamine transport system, ATPase component [Coenzyme metabolism].
	3e-27	COG4178, COG4178, ABC-type uncharacterized transport system, permease and ATPase components [General function prediction only].
	2e-25	COG4172, COG4172, ABC-type uncharacterized transport system, duplicated ATPase component [General function prediction only].
	3e-25	COG3845, COG3845, ABC-type uncharacterized transport systems, ATPase components [General function prediction only].
	3e-25	COG4619, COG4619, ABC-type uncharacterized transport system, ATPase component [General function prediction only].
	4e-25	COG0411, LivG, ABC-type branched-chain amino acid transport systems, ATPase component [Amino acid transport and metabolism].
	7e-24	COG4604, CeuD, ABC-type enterochelin transport system, ATPase component [Inorganic ion transport and metabolism].
	2e-23	COG4555, NatA, ABC-type Na+ transport system, ATPase component [Energy production and conversion / Inorganic ion transport and metabolism].
	3e-22	COG4525, TauB, ABC-type taurine transport system, ATPase component [Inorganic ion transport and metabolism].
	6e-22	COG0410, LivF, ABC-type branched-chain amino acid transport systems, ATPase component [Amino acid transport and metabolism].
	2e-21	COG4181, COG4181, Predicted ABC-type transport system involved in lysophospholipase L1 biosynthesis, ATPase component [Secondary metabolites biosynthesis, transport, and catabolism].
	3e-21	COG1101, PhnK, ABC-type uncharacterized transport system, ATPase component [General function prediction only].
	4e-21	COG4559, COG4559, ABC-type hemin transport system, ATPase component [Inorganic ion transport and metabolism].
	6e-21	COG0488, Uup, ATPase components of ABC transporters with duplicated ATPase domains [General function prediction only].
	9e-21	COG4161, ArtP, ABC-type arginine transport system, ATPase component [Amino acid transport and metabolism].
	2e-20	COG4148, ModC, ABC-type molybdate transport system, ATPase component [Inorganic ion transport and metabolism].
	1e-19	COG4598, HisP, ABC-type histidine transport system, ATPase component [Amino acid transport and metabolism].
	1e-18	COG0396, SufC, ABC-type transport system involved in Fe-S cluster assembly, ATPase component [Posttranslational modification, protein turnover, chaperones].
	2e-18	COG1119, ModF, ABC-type molybdenum transport system, ATPase component/photorepair protein PhrA [Inorganic ion transport and metabolism].
	1e-17	COG4586, COG4586, ABC-type uncharacterized transport system, ATPase component [General function prediction only].
	2e-17	COG1134, TagH, ABC-type polysaccharide/polyol phosphate transport system, ATPase component [Carbohydrate transport and metabolism / Cell envelope biogenesis, outer membrane].
	7e-17	COG1137, YhbG, ABC-type (unclassified) transport system, ATPase component [General function prediction only].
	2e-16	COG4152, COG4152, ABC-type uncharacterized transport system, ATPase component [General function prediction only].
	8e-16	COG4167, SapF, ABC-type antimicrobial peptide transport system, ATPase component [Defense mechanisms].
	2e-15	COG4136, COG4136, ABC-type uncharacterized transport system, ATPase component [General function prediction only].
	1e-14	COG4778, PhnL, ABC-type phosphonate transport system, ATPase component [Inorganic ion transport and metabolism].
	9e-14	COG4674, COG4674, Uncharacterized ABC-type transport system, ATPase component [General function prediction only].
	1e-13	COG4138, BtuD, ABC-type cobalamin transport system, ATPase component [Coenzyme metabolism].
	1e-11	COG4133, CcmA, ABC-type transport system involved in cytochrome c biogenesis, ATPase component [Posttranslational modification, protein turnover, chaperones].
----------------------------------------------------
candidate #284:	b3679
likelihood ratios: Total 8.2e+05; Clust 1.8,1.7,2.0; BLAST 2.0,2.3,1.8; KEGG ,,; ExprEco 1.2,6.3,5.6; ExprSce ,,; FusE2 13.8,13.8,2.0; FusE5 ,,; FusE10 ,,;
gene name: b3679	 (NP_418135)	gi: 16131549	length: 571aa
description: putative cotransporter [Escherichia coli K12].
coverage: Archaea[9e-20] Bacteria[0.0] Eukaryota[4e-51]
conserved domains: (Evalue, description)
	0.0	COG4146, COG4146, Predicted symporter [General function prediction only].
	5e-34	pfam00474, SSF, Sodium:solute symporter family. Membership of this family is supported by a significant blast score..
	1e-31	COG0591, PutP, Na+/proline symporter [Amino acid transport and metabolism / General function prediction only].
	2e-18	COG4145, PanF, Na+/panthothenate symporter [Coenzyme metabolism].
	1e-12	COG4147, DhlC, Predicted symporter [General function prediction only].
----------------------------------------------------
candidate #285:	b0489
likelihood ratios: Total 8.2e+05; Clust 64.0,9.7,3.5; BLAST 12.8,2.8,1.8; KEGG ,,; ExprEco 2.3,1.1,3.3; ExprSce ,,; FusE2 1.1,0.9,0.7; FusE5 ,,; FusE10 ,,;
gene name: b0489	 (NP_415022)	gi: 16128473	length: 305aa
description: putative membrane protein [Escherichia coli K12].
coverage: Archaea[1e-55] Bacteria[1e-163] Eukaryota[4e-50]
conserved domains: (Evalue, description)
	8e-53	COG0330, HflC, Membrane protease subunits, stomatin/prohibitin homologs [Posttranslational modification, protein turnover, chaperones].
	2e-43	pfam01145, Band_7, SPFH domain / Band 7 family. This family also includes proteins with high blast scores to known Band 7 protein: HflC from E. coli, HflK from E. coli, Prohibitin family members..
	4e-29	smart00244, PHB, prohibitin homologues; prohibitin homologues .
	6e-11	COG2268, COG2268, Uncharacterized protein conserved in bacteria [Function unknown].
----------------------------------------------------
candidate #286:	b0879
likelihood ratios: Total 8.2e+05; Clust 1.6,47.3,4.3; BLAST 1.9,22.8,6.6; KEGG ,,; ExprEco 1.3,3.7,2.9; ExprSce ,,; FusE2 1.1,0.9,0.7; FusE5 ,,; FusE10 ,,;
gene name: b0879	 (NP_415400)	gi: 16128847	length: 648aa
description: macrolide transport protein (ABC superfamily, atp_bind (N-terminal), membrane (C-terminal)) [Escherichia coli K12].
coverage: Archaea[5e-54] Bacteria[0.0] Eukaryota[2e-47]
conserved domains: (Evalue, description)
	6e-84	COG1136, SalX, ABC-type antimicrobial peptide transport system, ATPase component [Defense mechanisms].
	2e-62	COG4181, COG4181, Predicted ABC-type transport system involved in lysophospholipase L1 biosynthesis, ATPase component [Secondary metabolites biosynthesis, transport, and catabolism].
	2e-54	COG1126, GlnQ, ABC-type polar amino acid transport system, ATPase component [Amino acid transport and metabolism].
	4e-52	COG1135, AbcC, ABC-type metal ion transport system, ATPase component [Inorganic ion transport and metabolism].
	8e-50	cd00267, ABC_ATPase, ABC (ATP-binding cassette) transporter nucleotide-binding domain; ABC transporters are a large family of proteins involved in the transport of a wide variety of different compounds, like sugars, ions, peptides and more complex organic molecules. The nucleotide binding domain shows the highest similarity between all members of the family. ABC transporters are a subset of nucleotide hydrolases that contain a signature motif, Q-loop, and H-loop/switch region in addition to the Walker A motif/P-loop andWalker B motif commonly found in a number of ATP- and GTP-binding and hydrolyzing proteins..
	7e-49	COG2884, FtsE, Predicted ATPase involved in cell division [Cell division and chromosome partitioning].
	9e-48	COG1116, TauB, ABC-type nitrate/sulfonate/bicarbonate transport system, ATPase component [Inorganic ion transport and metabolism].
	1e-46	COG0577, SalY, ABC-type antimicrobial peptide transport system, permease component [Defense mechanisms].
	6e-46	COG1123, COG1123, ATPase components of various ABC-type transport systems, contain duplicated ATPase [General function prediction only].
	1e-45	COG3842, PotA, ABC-type spermidine/putrescine transport systems, ATPase components [Amino acid transport and metabolism].
	6e-45	COG1131, CcmA, ABC-type multidrug transport system, ATPase component [Defense mechanisms].
	1e-44	COG3638, COG3638, ABC-type phosphate/phosphonate transport system, ATPase component [Inorganic ion transport and metabolism].
	2e-44	COG0444, DppD, ABC-type dipeptide/oligopeptide/nickel transport system, ATPase component [Amino acid transport and metabolism / Inorganic ion transport and metabolism].
	8e-43	COG4598, HisP, ABC-type histidine transport system, ATPase component [Amino acid transport and metabolism].
	1e-41	COG4161, ArtP, ABC-type arginine transport system, ATPase component [Amino acid transport and metabolism].
	2e-40	COG3839, MalK, ABC-type sugar transport systems, ATPase components [Carbohydrate transport and metabolism].
	4e-40	COG1129, MglA, ABC-type sugar transport system, ATPase component [Carbohydrate transport and metabolism].
	4e-40	COG4175, ProV, ABC-type proline/glycine betaine transport system, ATPase component [Amino acid transport and metabolism].
	6e-39	COG1127, Ttg2A, ABC-type transport system involved in resistance to organic solvents, ATPase component [Secondary metabolites biosynthesis, transport, and catabolism].
	1e-38	COG4608, AppF, ABC-type oligopeptide transport system, ATPase component [Amino acid transport and metabolism].
	2e-38	COG1125, OpuBA, ABC-type proline/glycine betaine transport systems, ATPase components [Amino acid transport and metabolism].
	2e-38	pfam00005, ABC_tran, ABC transporter. ABC transporters for a large family of proteins responsible for translocation of a variety of compounds across biological membranes. ABC transporters are the largest family of proteins in many completely sequenced bacteria. ABC transporters are composed of two copies of this domain and two copies of a transmembrane domain pfam00664. These four domains may belong to a single polypeptide, or belong in different polypeptide chains..
	3e-38	COG1118, CysA, ABC-type sulfate/molybdate transport systems, ATPase component [Inorganic ion transport and metabolism].
	3e-38	COG1124, DppF, ABC-type dipeptide/oligopeptide/nickel transport system, ATPase component [Amino acid transport and metabolism / Inorganic ion transport and metabolism].
	6e-38	COG1122, CbiO, ABC-type cobalt transport system, ATPase component [Inorganic ion transport and metabolism].
	5e-37	COG4172, COG4172, ABC-type uncharacterized transport system, duplicated ATPase component [General function prediction only].
	3e-36	COG1120, FepC, ABC-type cobalamin/Fe3+-siderophores transport systems, ATPase components [Inorganic ion transport and metabolism / Coenzyme metabolism].
	2e-35	COG1121, ZnuC, ABC-type Mn/Zn transport systems, ATPase component [Inorganic ion transport and metabolism].
	8e-35	COG2274, SunT, ABC-type bacteriocin/lantibiotic exporters, contain an N-terminal double-glycine peptidase domain [Defense mechanisms].
	5e-34	COG3845, COG3845, ABC-type uncharacterized transport systems, ATPase components [General function prediction only].
	2e-33	COG4988, CydD, ABC-type transport system involved in cytochrome bd biosynthesis, ATPase and permease components [Energy production and conversion / Posttranslational modification, protein turnover, chaperones].
	3e-32	COG3840, ThiQ, ABC-type thiamine transport system, ATPase component [Coenzyme metabolism].
	2e-31	COG0411, LivG, ABC-type branched-chain amino acid transport systems, ATPase component [Amino acid transport and metabolism].
	3e-31	COG4987, CydC, ABC-type transport system involved in cytochrome bd biosynthesis, fused ATPase and permease components [Energy production and conversion / Posttranslational modification, protein turnover, chaperones].
	3e-30	COG1117, PstB, ABC-type phosphate transport system, ATPase component [Inorganic ion transport and metabolism].
	9e-30	COG4525, TauB, ABC-type taurine transport system, ATPase component [Inorganic ion transport and metabolism].
	2e-29	COG0410, LivF, ABC-type branched-chain amino acid transport systems, ATPase component [Amino acid transport and metabolism].
	2e-29	COG4619, COG4619, ABC-type uncharacterized transport system, ATPase component [General function prediction only].
	4e-29	pfam02687, FtsX, Predicted permease. This is a family of predicted permeases and hypothetical transmembrane proteins. One member has been shown to transport lipids targeted to the outer membrane across the inner membrane. Two members have been shown to require ATP..
	2e-28	COG4555, NatA, ABC-type Na+ transport system, ATPase component [Energy production and conversion / Inorganic ion transport and metabolism].
	1e-26	COG1132, MdlB, ABC-type multidrug transport system, ATPase and permease components [Defense mechanisms].
	7e-26	COG4604, CeuD, ABC-type enterochelin transport system, ATPase component [Inorganic ion transport and metabolism].
	9e-26	COG4778, PhnL, ABC-type phosphonate transport system, ATPase component [Inorganic ion transport and metabolism].
	3e-25	COG4618, ArpD, ABC-type protease/lipase transport system, ATPase and permease components [General function prediction only].
	5e-25	COG4148, ModC, ABC-type molybdate transport system, ATPase component [Inorganic ion transport and metabolism].
	2e-24	COG4559, COG4559, ABC-type hemin transport system, ATPase component [Inorganic ion transport and metabolism].
	2e-24	COG1119, ModF, ABC-type molybdenum transport system, ATPase component/photorepair protein PhrA [Inorganic ion transport and metabolism].
	3e-24	COG1137, YhbG, ABC-type (unclassified) transport system, ATPase component [General function prediction only].
	1e-22	COG4107, PhnK, ABC-type phosphonate transport system, ATPase component [Inorganic ion transport and metabolism].
	1e-22	COG0488, Uup, ATPase components of ABC transporters with duplicated ATPase domains [General function prediction only].
	2e-22	COG4167, SapF, ABC-type antimicrobial peptide transport system, ATPase component [Defense mechanisms].
	7e-22	COG4136, COG4136, ABC-type uncharacterized transport system, ATPase component [General function prediction only].
	1e-21	COG1134, TagH, ABC-type polysaccharide/polyol phosphate transport system, ATPase component [Carbohydrate transport and metabolism / Cell envelope biogenesis, outer membrane].
	4e-21	COG1101, PhnK, ABC-type uncharacterized transport system, ATPase component [General function prediction only].
	1e-20	COG5265, ATM1, ABC-type transport system involved in Fe-S cluster assembly, permease and ATPase components [Posttranslational modification, protein turnover, chaperones].
	2e-20	COG4591, LolE, ABC-type transport system, involved in lipoprotein release, permease component [Cell envelope biogenesis, outer membrane].
	4e-20	COG0396, SufC, ABC-type transport system involved in Fe-S cluster assembly, ATPase component [Posttranslational modification, protein turnover, chaperones].
	1e-19	COG4615, PvdE, ABC-type siderophore export system, fused ATPase and permease components [Secondary metabolites biosynthesis, transport, and catabolism / Inorganic ion transport and metabolism].
	4e-19	COG4152, COG4152, ABC-type uncharacterized transport system, ATPase component [General function prediction only].
	5e-19	COG4674, COG4674, Uncharacterized ABC-type transport system, ATPase component [General function prediction only].
	3e-18	COG4586, COG4586, ABC-type uncharacterized transport system, ATPase component [General function prediction only].
	7e-18	COG2401, COG2401, ABC-type ATPase fused to a predicted acetyltransferase domain [General function prediction only].
	1e-17	COG4133, CcmA, ABC-type transport system involved in cytochrome c biogenesis, ATPase component [Posttranslational modification, protein turnover, chaperones].
	1e-17	COG4170, SapD, ABC-type antimicrobial peptide transport system, ATPase component [Defense mechanisms].
	3e-13	COG4178, COG4178, ABC-type uncharacterized transport system, permease and ATPase components [General function prediction only].
	3e-13	COG4138, BtuD, ABC-type cobalamin transport system, ATPase component [Coenzyme metabolism].
	1e-12	COG1245, COG1245, Predicted ATPase, RNase L inhibitor (RLI) homolog [General function prediction only].
	1e-11	COG0178, UvrA, Excinuclease ATPase subunit [DNA replication, recombination, and repair].
----------------------------------------------------
candidate #287:	b4260
likelihood ratios: Total 8.2e+05; Clust 3.8,4.9,4.2; BLAST 1.5,12.6,2.0; KEGG ,,; ExprEco 1.0,5.5,5.5; ExprSce ,,; FusE2 1.0,1.0,9.0; FusE5 ,,; FusE10 ,,;
gene name: b4260	 (NP_418681)	gi: 16132082	length: 503aa
description: aminopeptidase A, a cyteinylglycinase [Escherichia coli K12].
coverage: Archaea[4e-56] Bacteria[0.0] Eukaryota[2e-77]
conserved domains: (Evalue, description)
	1e-129	pfam00883, Peptidase_M17, Cytosol aminopeptidase family, catalytic domain. The two associated zinc ions and the active site are entirely enclosed within the C-terminal catalytic domain in leucine aminopeptidase..
	1e-124	cd00433, Peptidase_M17, Cytosol aminopeptidase family, catalytic domain. Family M17 contains zinc- and manganese-dependent exopeptidases ( EC 3.4.11.1), including leucine aminopeptidase. They catalyze removal of amino acids from the N-terminus of a protein and play a key role in protein degradation and in the metabolism of biologically active peptides. They do not contain HEXXH motif (which is used as one of the signature patterns to group the peptidase families) in the metal-binding site. The two associated zinc ions and the active site are entirely enclosed within the C-terminal catalytic domain in leucine aminopeptidase. The enzyme is a hexamer, with the catalytic domains clustered around the three-fold axis, and the two trimers related to one another by a two-fold rotation. This family includes proteins from bacteria, archaea, animals and plants..
	6e-32	pfam02789, Peptidase_M17_N, Cytosol aminopeptidase family, N-terminal domain..
----------------------------------------------------
candidate #288:	b2961
likelihood ratios: Total 8.2e+05; Clust 6.2,5.5,5.7; BLAST 1.5,2.2,3.2; KEGG ,,; ExprEco 1.8,1.4,4.0; ExprSce ,,; FusE2 1.9,1.9,10.7; FusE5 ,,; FusE10 ,,;
gene name: b2961	 (NP_417436)	gi: 16130862	length: 350aa
description: adenine DNA glycosylase [Escherichia coli K12].
coverage: Archaea[7e-29] Bacteria[0.0] Eukaryota[7e-50]
conserved domains: (Evalue, description)
	1e-127	COG1194, MutY, A/G-specific DNA glycosylase [DNA replication, recombination, and repair].
	5e-37	cd00056, ENDO3c, endonuclease III; includes endonuclease III (DNA-(apurinic or apyrimidinic site) lyase), alkylbase DNA glycosidases (Alka-family) and other DNA glycosidases.
	8e-37	smart00478, ENDO3c, endonuclease III; includes endonuclease III (DNA-(apurinic or apyrimidinic site) lyase), alkylbase DNA glycosidases (Alka-family) and other DNA glycosidases .
	3e-27	COG0177, Nth, Predicted EndoIII-related endonuclease [DNA replication, recombination, and repair].
	5e-27	pfam00730, HhH-GPD, HhH-GPD superfamily base excision DNA repair protein. This family contains a diverse range of structurally related DNA repair proteins. The superfamily is called the HhH-GPD family after its hallmark Helix-hairpin-helix and Gly/Pro rich loop followed by a conserved aspartate. This includes endonuclease III, EC:4.2.99.18 and MutY an A/G-specific adenine glycosylase, both have a C terminal 4Fe-4S cluster. The family also includes 8-oxoguanine DNA glycosylases. The methyl-CPG binding protein MBD4 also contains a related domain, that is a thymine DNA glycosylase. The family also includes DNA-3-methyladenine glycosylase II EC:3.2.2.21 and other members of the AlkA family..
----------------------------------------------------
candidate #289:	b3036
likelihood ratios: Total 8.1e+05; Clust 43.9,1.3,1.3; BLAST 3.7,1.0,1.0; KEGG ,,; ExprEco 1.2,26.7,1.2; ExprSce ,,; FusE2 2.9,2.9,8.0; FusE5 ,,; FusE10 ,,;
gene name: b3036	 (NP_417508)	gi: 16130932	length: 86aa
description: unknown CDS [Escherichia coli K12].
coverage: Bacteria[3e-46]
----------------------------------------------------
candidate #290:	b2822
likelihood ratios: Total 8.1e+05; Clust 3.9,8.9,3.5; BLAST 1.6,1.4,5.4; KEGG ,,; ExprEco 1.3,1.0,1.0; ExprSce ,,; FusE2 12.4,12.4,2.8; FusE5 ,,; FusE10 ,,;
gene name: b2822	 (NP_417299)	gi: 16130726	length: 1122aa
description: DNA helicase, ATP-dependent dsDNA/ssDNA exonuclease V subunit, ssDNA endonuclease [Escherichia coli K12].
coverage: Bacteria[0.0]
conserved domains: (Evalue, description)
	0.0	pfam04257, Exonuc_V_gamma, Exodeoxyribonuclease V, gamma subunit. The Exodeoxyribonuclease V enzyme is a multi-subunit enzyme comprised of the proteins RecB, RecC (this family) and RecD. This enzyme plays an important role in homologous genetic recombination, repair of double strand DNA breaks resistance to UV irradiation and chemical DNA-damage. The enzyme (EC:3.1.11.5) catalyses ssDNA or dsDNA-dependent ATP hydrolysis, hydrolysis of ssDNA or dsDNA and unwinding of dsDNA..
	0.0	COG1330, RecC, Exonuclease V gamma subunit [DNA replication, recombination, and repair].
----------------------------------------------------
candidate #291:	b4018
likelihood ratios: Total 7.9e+05; Clust 7.9,1.8,1.6; BLAST 7.1,2.7,2.2; KEGG ,,; ExprEco 1.2,7.0,3.9; ExprSce ,,; FusE2 1.3,1.3,15.0; FusE5 ,,; FusE10 ,,;
gene name: b4018	 (NP_418442)	gi: 16131844	length: 287aa
description: repressor of aceBA operon [Escherichia coli K12].
coverage: Archaea[1e-27] Bacteria[1e-160]
conserved domains: (Evalue, description)
	1e-65	COG1414, IclR, Transcriptional regulator [Transcription].
	2e-48	pfam01614, IclR, Bacterial transcriptional regulator. This family of bacterial transcriptional regulators includes the glycerol operon regulatory protein and acetate operon repressor both of which are members of the iclR family. These proteins have a Helix-Turn-Helix motif at the N-terminus. However this family covers the C-terminal region that may bind to the regulatory substrate..
	2e-23	smart00346, HTH_ICLR, helix_turn_helix isocitrate lyase regulation; .
----------------------------------------------------
candidate #292:	b0827
likelihood ratios: Total 7.9e+05; Clust 1.9,11.3,8.8; BLAST 51.4,3.4,25.8; KEGG ,,; ExprEco 1.0,1.8,1.5; ExprSce ,,; FusE2 1.3,0.7,0.4; FusE5 ,,; FusE10 ,,;
gene name: b0827	 (NP_415348)	gi: 16128795	length: 411aa
description: molybdopterin biosynthesis [Escherichia coli K12].
coverage: Archaea[4e-59] Bacteria[0.0] Eukaryota[2e-48]
conserved domains: (Evalue, description)
	1e-136	COG0303, MoeA, Molybdopterin biosynthesis enzyme [Coenzyme metabolism].
	5e-56	pfam03453, MoeA_N, MoeA N-terminal region (domain I and II). This family contains two structural domains. One of these contains the conserved DGXA motif. This region is found in proteins involved in biosynthesis of molybdopterin cofactor however the exact molecular function of this region is uncertain..
	9e-30	pfam00994, MoCF_biosynth, Probable molybdopterin binding domain. This domain is found a variety of proteins involved in biosynthesis of molybdopterin cofactor. The domain is presumed to bind molybdopterin. The structure of this domain is known, and it forms an alpha/beta structure. In the known structure of Gephyrin this domain mediates trimerisation..
	1e-14	pfam03454, MoeA_C, MoeA C-terminal region (domain IV). This domain is found in proteins involved in biosynthesis of molybdopterin cofactor however the exact molecular function of this domain is uncertain. The structure of this domain is known and forms an incomplete beta barrel..
----------------------------------------------------
candidate #293:	b3615
likelihood ratios: Total 7.8e+05; Clust 1.4,3.2,2.5; BLAST 6.2,10.3,5.1; KEGG ,,; ExprEco 2.7,2.1,1.8; ExprSce ,,; FusE2 1.9,1.9,5.8; FusE5 ,,; FusE10 ,,;
gene name: b3615	 (NP_418072)	gi: 16131486	length: 344aa
description: putative glycosyltransferase [Escherichia coli K12].
coverage: Archaea[8e-15] Bacteria[0.0] Eukaryota[1e-07]
conserved domains: (Evalue, description)
	5e-28	pfam00535, Glycos_transf_2, Glycosyl transferase. Diverse family, transferring sugar from UDP-glucose, UDP-N-acetyl- galactosamine, GDP-mannose or CDP-abequose, to a range of substrates including cellulose, dolichol phosphate and teichoic acids..
	4e-18	COG0463, WcaA, Glycosyltransferases involved in cell wall biogenesis [Cell envelope biogenesis, outer membrane].
	7e-12	COG1215, COG1215, Glycosyltransferases, probably involved in cell wall biogenesis [Cell envelope biogenesis, outer membrane].
----------------------------------------------------
candidate #294:	b1941
likelihood ratios: Total 7.8e+05; Clust 2.8,6.1,4.2; BLAST 1.4,2.6,2.4; KEGG ,,; ExprEco 1.3,1.2,21.6; ExprSce ,,; FusE2 70.2,0.8,0.6; FusE5 ,,; FusE10 ,,;
gene name: b1941	 (NP_416451)	gi: 16129888	length: 457aa
description: flagellum-specific ATP synthase [Escherichia coli K12].
coverage: Archaea[4e-32] Bacteria[0.0] Eukaryota[1e-138]
conserved domains: (Evalue, description)
	1e-179	COG1157, FliI, Flagellar biosynthesis/type III secretory pathway ATPase [Cell motility and secretion / Intracellular trafficking and secretion].
	1e-139	cd01136, ATPase_flagellum-secretory_path_III, Flagellum-specific ATPase/type III secretory pathway virulence-related protein. This group of ATPases are responsible for the export of flagellum and virulence-related proteins. The bacterial flagellar motor is similar to the F0F1-ATPase, in that they both are proton driven rotary molecular devices. However, the main function of the bacterial flagellar motor is to rotate the flagellar filament for cell motility. Intracellular pathogens such as Salmonella and Chlamydia also have proteins which are similar to the flagellar-specific ATPase, but function in the secretion of virulence-related proteins via the type III secretory pathway..
	6e-67	pfam00006, ATP-synt_ab, ATP synthase alpha/beta family, nucleotide-binding domain. This family includes the ATP synthase alpha and beta subunits the ATP synthase associated with flagella..
	5e-40	COG0055, AtpD, F0F1-type ATP synthase, beta subunit [Energy production and conversion].
	1e-39	COG0056, AtpA, F0F1-type ATP synthase, alpha subunit [Energy production and conversion].
	3e-39	COG1156, NtpB, Archaeal/vacuolar-type H+-ATPase subunit B [Energy production and conversion].
	3e-38	cd01135, V_A-ATPase_B, V/A-type ATP synthase (non-catalytic) subunit B. These ATPases couple ATP hydrolysis to the build up of a H+ gradient, but V-type ATPases do not catalyze the reverse reaction. The Vacuolar (V-type) ATPase is found in the membranes of vacuoles, the golgi apparatus and in other coated vesicles in eukaryotes. Archaea have a protein which is similar in sequence to V-ATPases, but functions like an F-ATPase (called A-ATPase). A similar protein is also found in a few bacteria. This subfamily consists of the non-catalytic beta subunit..
	4e-37	cd01133, F1-ATPase_beta, F1 ATP synthase beta subunit, nucleotide-binding domain. The F-ATPase is found in bacterial plasma membranes, mitochondrial inner membranes and in chloroplast thylakoid membranes. It has also been found in the archaea Methanosarcina barkeri. It uses a proton gradient to drive ATP synthesis and hydrolyzes ATP to build the proton gradient. The extrinisic membrane domain, F1, is composed of alpha, beta, gamma, delta and epsilon subunits with a stoichiometry of 3:3:1:1:1. The beta subunit of ATP synthase is catalytic..
	9e-35	cd01132, F1_ATPase_alpha, F1 ATP synthase alpha, central domain. The F-ATPase is found in bacterial plasma membranes, mitochondrial inner membranes and in chloroplast thylakoid membranes. It has also been found in the archaea Methanosarcina barkeri. It uses a proton gradient to drive ATP synthesis and hydrolyzes ATP to build the proton gradient. The extrinisic membrane domain, F1, is composed of alpha, beta, gamma, delta and epsilon subunits with a stoichiometry of 3:3:1:1:1. The alpha subunit of the F1 ATP synthase can bind nucleotides, but is non-catalytic..
	1e-28	COG1155, NtpA, Archaeal/vacuolar-type H+-ATPase subunit A [Energy production and conversion].
	6e-27	cd01134, V_A-ATPase_A, V/A-type ATP synthase catalytic subunit A. These ATPases couple ATP hydrolysis to the build up of a H+ gradient, but V-type ATPases do not catalyze the reverse reaction. The Vacuolar (V-type) ATPase is found in the membranes of vacuoles, the golgi apparatus and in other coated vesicles in eukaryotes. Archaea have a protein which is similar in sequence to V-ATPases, but functions like an F-ATPase (called A-ATPase). A similar protein is also found in a few bacteria..
	2e-18	cd01128, rho_factor, Transcription termination factor rho is a bacterial ATP-dependent RNA/DNA helicase. It is a homohexamer. Each monomer consists of an N-terminal domain of the OB fold, which is responsible for binding to cysteine rich nucleotides. This alignment is of the C-terminal ATP binding domain..
	4e-17	COG1158, Rho, Transcription termination factor [Transcription].
	9e-14	cd01120, RecA-like_NTPases, RecA-like NTPases. This family includes the NTP binding domain of F1 and V1 H+ATPases, DnaB and related helicases as well as bacterial RecA and related eukaryotic and archaeal recombinases. This group also includes bacterial conjugation proteins and related DNA transfer proteins involved in type II and type IV secretion..
----------------------------------------------------
candidate #295:	b2708
likelihood ratios: Total 7.8e+05; Clust 10.9,1.5,2.3; BLAST 5.2,2.1,1.2; KEGG ,,; ExprEco 1.4,1.1,5.4; ExprSce ,,; FusE2 7.5,7.5,3.4; FusE5 ,,; FusE10 ,,;
gene name: b2708	 (NP_417188)	gi: 49176262	length: 308aa
description: putative polysialic acid capsule expression protein [Escherichia coli K12].
coverage: Bacteria[1e-169] Eukaryota[1e-42]
conserved domains: (Evalue, description)
	6e-60	COG0794, GutQ, Predicted sugar phosphate isomerase involved in capsule formation [Cell envelope biogenesis, outer membrane].
	5e-25	pfam01380, SIS, SIS domain. SIS (Sugar ISomerase) domains are found in many phosphosugar isomerases and phosphosugar binding proteins. SIS domains are also found in proteins that regulate the expression of genes involved in synthesis of phosphosugars. Presumably the SIS domains bind to the end-product of the pathway..
	2e-11	COG0517, COG0517, FOG: CBS domain [General function prediction only].
	3e-11	COG1737, RpiR, Transcriptional regulators [Transcription].
----------------------------------------------------
candidate #296:	b3134
likelihood ratios: Total 7.8e+05; Clust 9.8,2.0,1.7; BLAST 1.8,1.9,1.2; KEGG ,,; ExprEco 2.2,1.5,5.9; ExprSce ,,; FusE2 5.6,5.6,8.7; FusE5 ,,; FusE10 ,,;
gene name: b3134	 (NP_417603)	gi: 16131026	length: 133aa
description: PTS family enzyme IIC component 2, N-acetylgalactosamine-specific [Escherichia coli K12].
coverage: Bacteria[2e-69]
conserved domains: (Evalue, description)
	2e-31	pfam03609, EII-Sor, PTS system sorbose-specific iic component..
----------------------------------------------------
candidate #297:	b3088
likelihood ratios: Total 7.7e+05; Clust 23.1,2.4,3.4; BLAST 1.2,2.3,1.3; KEGG ,,; ExprEco 1.7,1.8,7.6; ExprSce ,,; FusE2 4.5,4.5,2.2; FusE5 ,,; FusE10 ,,;
gene name: b3088	 (YP_026201)	gi: 49176311	length: 321aa
description: putative transmembrane protein [Escherichia coli K12].
coverage: Bacteria[1e-180] Eukaryota[2e-50]
conserved domains: (Evalue, description)
	4e-45	pfam03741, TerC, Integral membrane protein TerC family. This family contains a number of integral membrane proteins that also contains the TerC protein. TerC has been implicated in resistance to tellurium. This protein may be involved in efflux of tellurium ions. The tellurite-resistant Escherichia coli strain KL53 was found during testing of the group of clinical isolates for antibiotics and heavy metal ion resistance. Determinant of the tellurite resistance of the strain was located on a large conjugative plasmid. Analyses showed, the genes terB, terC, terD and terE are essential for conservation of the resistance. The members of the family contain a number of conserved aspartates that could be involved in binding to metal ions..
	5e-43	COG0861, TerC, Membrane protein TerC, possibly involved in tellurium resistance [Inorganic ion transport and metabolism].
----------------------------------------------------
candidate #298:	b2834
likelihood ratios: Total 7.6e+05; Clust 6.3,2.2,3.0; BLAST 2.6,2.1,6.4; KEGG ,,; ExprEco 2.7,1.3,1.6; ExprSce ,,; FusE2 5.3,5.3,3.4; FusE5 ,,; FusE10 ,,;
gene name: b2834	 (NP_417311)	gi: 16130738	length: 346aa
description: putative reductase, NAD(P)-linked [Escherichia coli K12].
coverage: Archaea[1e-32] Bacteria[0.0] Eukaryota[4e-79]
conserved domains: (Evalue, description)
	4e-83	COG0667, Tas, Predicted oxidoreductases (related to aryl-alcohol dehydrogenases) [Energy production and conversion].
	4e-40	pfam00248, Aldo_ket_red, Aldo/keto reductase family. This family includes a number of K+ ion channel beta chain regulatory domains - these are reported to have oxidoreductase activity..
	1e-33	COG0656, ARA1, Aldo/keto reductases, related to diketogulonate reductase [General function prediction only].
	6e-24	COG1453, COG1453, Predicted oxidoreductases of the aldo/keto reductase family [General function prediction only].
	2e-20	COG4989, COG4989, Predicted oxidoreductase [General function prediction only].
----------------------------------------------------
candidate #299:	b0286
likelihood ratios: Total 7.6e+05; Clust 1.2,1.8,2.1; BLAST 27.2,4.1,3.1; KEGG ,,; ExprEco 1.2,43.2,20.2; ExprSce ,,; FusE2 1.0,0.8,0.6; FusE5 ,,; FusE10 ,,;
gene name: b0286	 (NP_414820)	gi: 16128271	length: 229aa
description: putative oxidoreductase, Fe-S subunit [Escherichia coli K12].
coverage: Archaea[8e-32] Bacteria[1e-129] Eukaryota[5e-25]
conserved domains: (Evalue, description)
	6e-58	COG2080, CoxS, Aerobic-type carbon monoxide dehydrogenase, small subunit CoxS/CutS homologs [Energy production and conversion].
	7e-25	COG4630, XdhA, Xanthine dehydrogenase, iron-sulfur cluster and FAD-binding subunit A [Nucleotide transport and metabolism].
	1e-22	pfam01799, Fer2_2, [2Fe-2S] binding domain..
----------------------------------------------------
candidate #300:	b2820
likelihood ratios: Total 7.6e+05; Clust 3.4,12.7,4.0; BLAST 1.3,1.5,2.6; KEGG ,,; ExprEco 1.5,1.4,1.7; ExprSce ,,; FusE2 10.1,10.1,2.4; FusE5 ,,; FusE10 ,,;
gene name: b2820	 (NP_417297)	gi: 16130724	length: 1180aa
description: DNA helicase, ATP-dependent dsDNA/ssDNA exonuclease V subunit, ssDNA endonuclease [Escherichia coli K12].
coverage: Archaea[7e-07] Bacteria[0.0] Eukaryota[2e-11]
conserved domains: (Evalue, description)
	0.0	COG1074, RecB, ATP-dependent exoDNAse (exonuclease V) beta subunit (contains helicase and exonuclease domains) [DNA replication, recombination, and repair].
	4e-54	pfam00580, UvrD-helicase, UvrD/REP helicase. The Rep family helicases are composed of four structural domains. The Rep family function as dimers. REP helicases catalyse ATP dependent unwinding of double stranded DNA to single stranded DNA. Some members have large insertions near to the carboxy-terminus relative to other members of the family..
	1e-26	COG0210, UvrD, Superfamily I DNA and RNA helicases [DNA replication, recombination, and repair].
----------------------------------------------------
candidate #301:	b2854
likelihood ratios: Total 7.4e+05; Clust 8.9,1.2,1.2; BLAST 1.6,1.8,1.3; KEGG ,,; ExprEco 1.8,1.2,2.7; ExprSce ,,; FusE2 43.9,43.9,1.3; FusE5 ,,; FusE10 ,,;
gene name: b2854	 (NP_417331)	gi: 16130758	length: 138aa
description: conserved protein, lysozyme-like [Escherichia coli K12].
coverage: Bacteria[5e-77]
conserved domains: (Evalue, description)
	1e-19	pfam01464, SLT, Transglycosylase SLT domain. This family is distantly related to pfam00062..
	7e-11	cd00254, LT_GEWL, Lytic Transglycosylase (LT) and Goose Egg White Lysozyme (GEWL) domain. Members include the soluble and insoluble membrane-bound LTs in bacteria, the LTs in bacteriophage lambda, as well as, the eukaryotic "goose-type" lysozymes (GEWL). LTs catalyze the cleavage of the beta-1,4-glycosidic bond between N-acetylmuramic acid (MurNAc) and N-acetyl-D-glucosamine (GlcNAc), as do "goose-type" lysozymes. However, in addition to this, they also make a new glycosidic bond with the C6 hydroxyl group of the same muramic acid residue..
----------------------------------------------------
candidate #302:	b3643
likelihood ratios: Total 7.4e+05; Clust 4.3,3.5,3.6; BLAST 6.4,3.8,3.6; KEGG ,,; ExprEco 6.0,2.1,3.9; ExprSce ,,; FusE2 1.5,1.5,1.5; FusE5 ,,; FusE10 ,,;
gene name: b3643	 (NP_418100)	gi: 16131514	length: 228aa
description: RNase PH [Escherichia coli K12].
coverage: Archaea[9e-20] Bacteria[1e-125] Eukaryota[2e-13]
conserved domains: (Evalue, description)
	8e-77	COG0689, Rph, RNase PH [Translation, ribosomal structure and biogenesis].
	5e-35	pfam01138, RNase_PH, 3' exoribonuclease family, domain 1. This family includes 3'-5' exoribonucleases. Ribonuclease PH contains a single copy of this domain, and removes nucleotide residues following the -CCA terminus of tRNA. Polyribonucleotide nucleotidyltransferase (PNPase) contains two tandem copies of the domain. PNPase is involved in mRNA degradation in a 3'-5' direction. The exosome is a 3'-5' exoribonuclease complex that is required for 3' processing of the 5.8S rRNA. Three of its five protein components contain a copy of this domain. A hypothetical protein from S. pombe appears to belong to an uncharacterised subfamily. This subfamily is found in both eukaryotes and archaebacteria..
	2e-18	COG2123, COG2123, RNase PH-related exoribonuclease [Translation, ribosomal structure and biogenesis].
----------------------------------------------------
candidate #303:	b2823
likelihood ratios: Total 7.3e+05; Clust 27.4,1.5,1.9; BLAST 1.1,2.0,1.5; KEGG ,,; ExprEco 1.2,3.6,2.0; ExprSce ,,; FusE2 9.3,9.3,3.5; FusE5 ,,; FusE10 ,,;
gene name: b2823	 (NP_417300)	gi: 16130727	length: 107aa
description: prepilin peptidase dependent protein C [Escherichia coli K12].
coverage: Bacteria[5e-56]
conserved domains: (Evalue, description)
	2e-18	COG4967, PilV, Tfp pilus assembly protein PilV [Cell motility and secretion / Intracellular trafficking and secretion].
----------------------------------------------------
candidate #304:	b3205
likelihood ratios: Total 7.3e+05; Clust 15.5,2.5,5.1; BLAST 1.4,3.9,2.4; KEGG ,,; ExprEco 3.0,1.6,2.3; ExprSce ,,; FusE2 2.6,2.6,3.5; FusE5 ,,; FusE10 ,,;
gene name: b3205	 (NP_417672)	gi: 16131095	length: 284aa
description: hypothetical protein b3205 [Escherichia coli K12].
coverage: Bacteria[1e-160]
conserved domains: (Evalue, description)
	1e-130	pfam03668, ATP_bind_2, P-loop ATPase protein family. This family contains an ATP-binding site and could be an ATPase (personal obs:C Yeats)..
	1e-112	COG1660, COG1660, Predicted P-loop-containing kinase [General function prediction only].
----------------------------------------------------
candidate #305:	b3165
likelihood ratios: Total 7.2e+05; Clust 3.1,10.0,7.3; BLAST 1.5,3.5,1.7; KEGG ,,; ExprEco 1.9,2.4,1.6; ExprSce ,,; FusE2 6.1,6.1,1.2; FusE5 ,,; FusE10 ,,;
gene name: b3165	 (NP_417634)	gi: 16131057	length: 89aa
description: 30S ribosomal subunit protein S15 [Escherichia coli K12].
coverage: Bacteria[2e-43] Eukaryota[8e-13]
conserved domains: (Evalue, description)
	2e-22	pfam00312, Ribosomal_S15, Ribosomal protein S15..
----------------------------------------------------
candidate #306:	b2713
likelihood ratios: Total 7.2e+05; Clust 9.6,1.3,3.7; BLAST 2.0,1.6,9.2; KEGG ,,; ExprEco 1.1,1.1,1.0; ExprSce ,,; FusE2 14.7,14.7,2.1; FusE5 ,,; FusE10 ,,;
gene name: b2713	 (NP_417193)	gi: 16130620	length: 175aa
description: electron transport protein (formate to hydrogen), Fe-S center [Escherichia coli K12].
coverage: Archaea[4e-22] Bacteria[1e-101] Eukaryota[1e-09]
conserved domains: (Evalue, description)
	1e-44	COG1142, HycB, Fe-S-cluster-containing hydrogenase components 2 [Energy production and conversion].
	1e-21	COG0437, HybA, Fe-S-cluster-containing hydrogenase components 1 [Energy production and conversion].
----------------------------------------------------
candidate #307:	b2969
likelihood ratios: Total 7.2e+05; Clust 7.7,1.4,1.3; BLAST 1.4,1.1,1.1; KEGG ,,; ExprEco 9.7,2.1,1.9; ExprSce ,,; FusE2 15.4,15.4,3.2; FusE5 ,,; FusE10 ,,;
gene name: b2969	 (NP_417443)	gi: 16130869	length: 286aa
description: putative general secretion pathway for protein export (GSP) [Escherichia coli K12].
coverage: Bacteria[1e-160]
conserved domains: (Evalue, description)
	3e-47	pfam05134, GspL, General secretion pathway protein L (GspL). This family consists of general secretion pathway protein L sequences from several gram-negative bacteria. The general secretion pathway of gram-negative bacteria is responsible for extracellular secretion of a number of different proteins, including proteases and toxins. This pathway supports secretion of proteins across the cell envelope in two distinct steps, in which the second step, involving translocation through the outer membrane, is assisted by at least 13 different gene products. GspL is predicted to contain a large cytoplasmic domain and has been shown to interact with the autophosphorylating cytoplasmic membrane protein GspE. It is thought that the tri-molecular complex of GspL, GspE and GspM might be involved in regulating the opening and closing of the secretion pore and/or transducing energy to the site of outer membrane translocation..
----------------------------------------------------
candidate #308:	b2949
likelihood ratios: Total 7.2e+05; Clust 8.7,3.6,6.2; BLAST 3.5,2.5,2.6; KEGG ,,; ExprEco 1.2,3.2,2.5; ExprSce ,,; FusE2 3.5,3.5,1.4; FusE5 ,,; FusE10 ,,;
gene name: b2949	 (NP_417424)	gi: 16130850	length: 138aa
description: hypothetical protein b2949 [Escherichia coli K12].
coverage: Bacteria[7e-74] Eukaryota[2e-11]
conserved domains: (Evalue, description)
	5e-27	smart00732, YqgFc, Likely ribonuclease with RNase H fold. YqgF proteins are likely to function as an alternative to RuvC in most bacteria, and could be the principal holliday junction resolvases in low-GC Gram-positive bacteria. In Spt6p orthologues, the catalytic residues are substituted indicating that they lack enzymatic functions. .
----------------------------------------------------
candidate #309:	b4159
likelihood ratios: Total 7.1e+05; Clust 1.5,1.6,1.3; BLAST 15.8,6.4,2.9; KEGG ,,; ExprEco 2.0,2.3,6.8; ExprSce ,,; FusE2 1.4,1.4,14.6; FusE5 ,,; FusE10 ,,;
gene name: b4159	 (NP_418583)	gi: 16131984	length: 1107aa
description: putative periplasmic binding protein [Escherichia coli K12].
coverage: Archaea[9e-17] Bacteria[0.0] Eukaryota[2e-11]
conserved domains: (Evalue, description)
	0.0	COG3264, COG3264, Small-conductance mechanosensitive channel [Cell envelope biogenesis, outer membrane].
	4e-48	pfam00924, MS_channel, Mechanosensitive ion channel. Two members of this protein family in M. jannaschii have been functionally characterised. Both proteins form mechanosensitive (MS) ion channels upon reconstitution into liposomes and functional examination by the patch-clamp technique. Therefore this family are likely to also be MS channel proteins..
	5e-31	COG0668, MscS, Small-conductance mechanosensitive channel [Cell envelope biogenesis, outer membrane].
----------------------------------------------------
candidate #310:	b2756
likelihood ratios: Total 7.0e+05; Clust 4.8,1.3,1.4; BLAST 1.5,1.2,1.2; KEGG ,,; ExprEco 1.2,1.5,5.7; ExprSce ,,; FusE2 38.3,38.3,2.4; FusE5 ,,; FusE10 ,,;
gene name: b2756	 (NP_417236)	gi: 16130663	length: 199aa
description: unknown CDS [Escherichia coli K12].
coverage: Archaea[3e-10] Bacteria[1e-111]
----------------------------------------------------
candidate #311:	b2610
likelihood ratios: Total 7.0e+05; Clust 3.0,14.9,6.5; BLAST 1.2,4.8,1.6; KEGG ,,; ExprEco 1.1,1.5,3.9; ExprSce ,,; FusE2 4.6,4.6,1.8; FusE5 ,,; FusE10 ,,;
gene name: b2610	 (NP_417101)	gi: 16130531	length: 453aa
description: 4.5S-RNP protein, GTP-binding export factor, part of signal recognition particle with 4.5 RNA [Escherichia coli K12].
coverage: Archaea[6e-79] Bacteria[0.0] Eukaryota[0.0]
conserved domains: (Evalue, description)
	0.0	COG0541, Ffh, Signal recognition particle GTPase [Intracellular trafficking and secretion].
	5e-74	pfam00448, SRP54, SRP54-type protein, GTPase domain. This family includes relatives of the G-domain of the SRP54 family of proteins..
	5e-61	COG0552, FtsY, Signal recognition particle GTPase [Intracellular trafficking and secretion].
	6e-29	pfam02978, SRP_SPB, Signal peptide binding domain..
	1e-24	COG1419, FlhF, Flagellar GTP-binding protein [Cell motility and secretion].
	7e-16	pfam02881, SRP54_N, SRP54-type protein, helical bundle domain..
----------------------------------------------------
candidate #312:	b3349
likelihood ratios: Total 6.8e+05; Clust 7.4,2.5,2.7; BLAST 1.4,1.6,1.7; KEGG ,,; ExprEco 1.1,4.2,3.9; ExprSce ,,; FusE2 8.5,8.5,2.9; FusE5 ,,; FusE10 ,,;
gene name: b3349	 (NP_417808)	gi: 16131228	length: 196aa
description: FKBP-type peptidyl prolyl cis-trans isomerase (rotamase) [Escherichia coli K12].
coverage: Archaea[2e-16] Bacteria[1e-116] Eukaryota[1e-08]
conserved domains: (Evalue, description)
	1e-49	COG1047, SlpA, FKBP-type peptidyl-prolyl cis-trans isomerases 2 [Posttranslational modification, protein turnover, chaperones].
----------------------------------------------------
candidate #313:	b2950
likelihood ratios: Total 6.7e+05; Clust 6.6,2.6,4.3; BLAST 2.9,1.6,2.3; KEGG ,,; ExprEco 1.5,1.1,3.6; ExprSce ,,; FusE2 4.2,4.2,8.3; FusE5 ,,; FusE10 ,,;
gene name: b2950	 (NP_417425)	gi: 16130851	length: 341aa
description: putative protein transport [Escherichia coli K12].
coverage: Archaea[1e-08] Bacteria[0.0]
conserved domains: (Evalue, description)
	1e-137	COG2805, PilT, Tfp pilus assembly protein, pilus retraction ATPase PilT [Cell motility and secretion / Intracellular trafficking and secretion].
	4e-87	cd01131, PilT, Pilus retraction ATPase PilT. PilT is a nucleotide binding protein responsible for the retraction of type IV pili, likely by pili disassembly. This retraction provides the force required for travel of bacteria in low water environments by a mechanism known as twitching motility..
	2e-73	COG5008, PilU, Tfp pilus assembly protein, ATPase PilU [Cell motility and secretion / Intracellular trafficking and secretion].
	1e-41	COG2804, PulE, Type II secretory pathway, ATPase PulE/Tfp pilus assembly pathway, ATPase PilB [Cell motility and secretion / Intracellular trafficking and secretion].
	3e-37	cd01129, PulE-GspE, PulE/GspE The type II secretory pathway is the main terminal branch of the general secretory pathway (GSP). It is responsible for the export the majority of Gram-negative bacterial exoenzymes and toxins. PulE is a cytoplasmic protein of the GSP, which contains an ATP binding site and a tetracysteine motif. This subgroup also includes PillB and HofB..
	1e-29	pfam00437, GSPII_E, Type II/IV secretion system protein. This family contains both type II and type IV pathway secretion proteins from bacteria. VirB11 ATPase is a subunit of the Agrobacterium tumefaciens transfer DNA (T-DNA) transfer system, a type IV secretion pathway required for delivery of T-DNA and effector proteins to plant cells during infection. .
	1e-13	cd01130, VirB11-like_ATPase, Type IV secretory pathway component VirB11, and related ATPases. The homohexamer, VirB11 is one of eleven Vir proteins, which are required for T-pilus biogenesis and virulence in the transfer of T-DNA from the Ti (tumor-inducing) plasmid of bacterial to plant cells. The pilus is a fibrous cell surface organelle, which mediates adhesion between bacteria during conjugative transfer or between bacteria and host eukaryotic cells during infection. VirB11- related ATPases include the archaeal flagella biosynthesis protein and the pilus assembly proteins CpaF/TadA and TrbB. This alignment contains the C-terminal domain, which is the ATPase..
	3e-13	COG4962, CpaF, Flp pilus assembly protein, ATPase CpaF [Intracellular trafficking and secretion].
	1e-12	COG0630, VirB11, Type IV secretory pathway, VirB11 components, and related ATPases involved in archaeal flagella biosynthesis [Cell motility and secretion / Intracellular trafficking and secretion].
----------------------------------------------------
candidate #314:	b0781
likelihood ratios: Total 6.7e+05; Clust 2.0,17.9,4.4; BLAST 63.8,4.6,18.7; KEGG ,,; ExprEco 1.1,1.7,1.1; ExprSce ,,; FusE2 1.3,0.7,0.4; FusE5 ,,; FusE10 ,,;
gene name: b0781	 (NP_415302)	gi: 16128749	length: 329aa
description: molybdopterin biosynthesis protein A [Escherichia coli K12].
coverage: Archaea[1e-35] Bacteria[0.0] Eukaryota[4e-55]
conserved domains: (Evalue, description)
	1e-114	COG2896, MoaA, Molybdenum cofactor biosynthesis enzyme [Coenzyme metabolism].
	9e-39	pfam06463, Mob_synth_C, Molybdenum Cofactor Synthesis C. This region contains two iron-sulphur (3Fe-4S) binding sites. Mutations in this region of human MOCS1A cause MOCOD (Molybdenum Co-Factor Deficiency) type A..
	6e-22	pfam04055, Radical_SAM, Radical SAM superfamily..
	1e-17	COG0535, COG0535, Predicted Fe-S oxidoreductases [General function prediction only].
	7e-16	COG1964, COG1964, Predicted Fe-S oxidoreductases [General function prediction only].
	2e-13	COG0641, AslB, Arylsulfatase regulator (Fe-S oxidoreductase) [General function prediction only].
	1e-11	COG2100, COG2100, Predicted Fe-S oxidoreductase [General function prediction only].
----------------------------------------------------
candidate #315:	b0026
likelihood ratios: Total 6.5e+05; Clust 8.6,6.4,9.5; BLAST 3.1,6.4,3.3; KEGG ,,; ExprEco 1.1,9.9,3.4; ExprSce ,,; FusE2 1.0,0.8,0.6; FusE5 ,,; FusE10 ,,;
gene name: b0026	 (NP_414567)	gi: 16128020	length: 938aa
description: isoleucine tRNA synthetase [Escherichia coli K12].
coverage: Archaea[1e-125] Bacteria[0.0] Eukaryota[0.0]
conserved domains: (Evalue, description)
	0.0	COG0060, IleS, Isoleucyl-tRNA synthetase [Translation, ribosomal structure and biogenesis].
	0.0	pfam00133, tRNA-synt_1, tRNA synthetases class I (I, L, M and V). Other tRNA synthetase sub-families are too dissimilar to be included..
	0.0	cd00818, IleRS_core, This is the catalytic core domain of isoleucine amino-acyl tRNA synthetases (IleRS) . This class I enzyme is a monomer, which aminoacylates the 2'-OH of the nucleotide at the 3' of the appropriate tRNA. The core domain is based on the Rossman fold and is responsible for the ATP-dependent formation of the enzyme bound aminoacyl-adenylate. It contains the characteristic class I HIGH and KMSKS motifs, which are involved in ATP binding. IleRS has an insertion in the core domain, which is subject to both deletions and rearrangements. This editing region hydrolyzes mischarged cognate tRNAs and thus prevents the incorporation of chemically similar amino acids..
	1e-112	COG0525, ValS, Valyl-tRNA synthetase [Translation, ribosomal structure and biogenesis].
	1e-108	cd00668, Ile_Leu_Val_MetRS_core, This is the catalytic core domain of isoleucyl, leucyl, valyl and methioninyl tRNA synthetases. These class I enzymes are all monomers. However, in some species, MetRS functions as a homodimer, as a result of an additional C-terminal domain. These enzymes aminoacylate the 2'-OH of the nucleotide at the 3' of the appropriate tRNA. The core domain is based on the Rossman fold and is responsible for the ATP-dependent formation of the enzyme bound aminoacyl-adenylate. It contains the characteristic class I HIGH and KMSKS motifs, which are involved in ATP binding. Enzymes in this subfamily share an insertion in the core domain, which is subject to both deletions and rearrangements. This editing region hydrolyzes mischarged cognate tRNAs and thus prevents the incorporation of chemically similar amino acids. MetRS has a significantly shorter insertion, which lacks the editing function..
	2e-80	cd00817, ValRS_core, This is the catalytic core domain of valine amino-acyl tRNA synthetases (ValRS) . This enzyme is a monomer, which aminoacylates the 2'-OH of the nucleotide at the 3' of the appropriate tRNA. The core domain is based on the Rossman fold and is responsible for the ATP-dependent formation of the enzyme bound aminoacyl-adenylate. It contains the characteristic class I HIGH and KMSKS motifs, which are involved in ATP binding. ValRS has an insertion in the core domain, which is subject to both deletions and rearrangements. This editing region hydrolyzes mischarged cognate tRNAs and thus prevents the incorporation of chemically similar amino acids..
	5e-41	COG0495, LeuS, Leucyl-tRNA synthetase [Translation, ribosomal structure and biogenesis].
	2e-21	cd00812, LeuRS_core, This is the catalytic core domain of leucyl tRNA synthetase (LeuRS). This class I enzyme is a monomer, which aminoacylates the 2'-OH of the nucleotide at the 3' of the appropriate tRNA. The core domain is based on the Rossman fold and is responsible for the ATP-dependent formation of the enzyme bound aminoacyl-adenylate. It contains the characteristic class I HIGH and KMSKS motifs, which are involved in ATP binding. In Aquifex aeolicus, the gene encoding LeuRS is split in two, just before the KMSKS motif. Consequently, LeuRS is a heterodimer, which likely superimposes with the LeuRS monomer found in most other organisms. LeuRS has an insertion in the core domain, which is subject to both deletions and rearrangements and thus differs between prokaryotic LeuRS and archaeal/eukaryotic LeuRS. This editing region hydrolyzes mischarged cognate tRNAs and thus prevents the incorporation of chemically similar amino acids..
	2e-16	COG0143, MetG, Methionyl-tRNA synthetase [Translation, ribosomal structure and biogenesis].
	6e-15	cd00802, class_I_aaRS_core, Class I amino acyl-tRNA synthetase (aaRS) catalytic core domain. These enzymes are mostly monomers, which aminoacylate the 2'-OH of the nucleotide at the 3' of the appropriate tRNA. The core domain is based on the Rossman fold and is responsible for the ATP-dependent formation of the enzyme bound aminoacyl-adenylate. It contains the characteristic class I HIGH and KMSKS motifs, which are involved in ATP binding..
	9e-15	cd00814, MetRS_core, This is the catalytic core domain of methionine tRNA synthetase (MetRS). This class I enzyme aminoacylates the 2'-OH of the nucleotide at the 3' of the appropriate tRNA. MetRS, which consists of the core domain and a anti-codon binding domain functions as a monomer. However, in some species, the anti-codon binding domain is followed by an EMAP domain. In this case, MetRS functions as a homodimer. The core domain is based on the Rossman fold and is responsible for the ATP-dependent formation of the enzyme bound aminoacyl-adenylate. It contains the characteristic class I HIGH and KMSKS motifs, which are involved in ATP binding. As a result of a deletion event, MetRS has a significantly shorter core domain insertion that IleRS, ValRS, and LeuR. Consequently, the MetRS insertion lacks the editing function..
	3e-13	cd00816, LeuRS_core_euk_arch, This is the catalytic core domain of archaeal/eukaryotic leucyl tRNA synthetase (LeuRS). This class I enzyme is a monomer, which aminoacylates the 2'-OH of the nucleotide at the 3' of the appropriate tRNA. The core domain is based on the Rossman fold and is responsible for the ATP-dependent formation of the enzyme bound aminoacyl-adenylate. It contains the characteristic class I HIGH and KMSKS motifs, which are involved in ATP binding. LeuRS has an insertion in the core domain, which is subject to both deletions and rearrangements and thus differs between prokaryotic LeuRS and archaeal/eukaryotic LeuRS. This editing region hydrolyzes mischarged cognate tRNAs and thus prevents the incorporation of chemically similar amino acids..
	6e-11	COG0215, CysS, Cysteinyl-tRNA synthetase [Translation, ribosomal structure and biogenesis].
----------------------------------------------------
candidate #316:	b2686
likelihood ratios: Total 6.5e+05; Clust 2.2,3.8,2.3; BLAST 2.1,2.3,4.2; KEGG ,,; ExprEco 1.9,1.1,2.7; ExprSce ,,; FusE2 15.0,15.0,1.3; FusE5 ,,; FusE10 ,,;
gene name: b2686	 (NP_417171)	gi: 16130598	length: 512aa
description: multidrug resistance; probably membrane translocase [Escherichia coli K12].
coverage: Archaea[9e-43] Bacteria[0.0] Eukaryota[2e-37]
conserved domains: (Evalue, description)
	3e-16	COG2814, AraJ, Arabinose efflux permease [Carbohydrate transport and metabolism].
	3e-11	pfam06609, TRI12, Fungal trichothecene efflux pump (TRI12). This family consists of several fungal specific trichothecene efflux pump proteins. Many of the genes involved in trichothecene toxin biosynthesis in Fusarium sporotrichioides are present within a gene cluster.It has been suggested that TRI12 may play a role in F. sporotrichioides self-protection against trichothecenes..
----------------------------------------------------
candidate #317:	b2544
likelihood ratios: Total 6.4e+05; Clust 6.6,1.4,1.7; BLAST 8.1,2.2,1.5; KEGG ,,; ExprEco 1.0,2.7,1.8; ExprSce ,,; FusE2 6.0,6.0,8.0; FusE5 ,,; FusE10 ,,;
gene name: b2544	 (NP_417039)	gi: 16130469	length: 290aa
description: hypothetical protein b2544 [Escherichia coli K12].
coverage: Archaea[6e-09] Bacteria[1e-178]
conserved domains: (Evalue, description)
	9e-52	COG2017, GalM, Galactose mutarotase and related enzymes [Carbohydrate transport and metabolism].
	4e-40	pfam01263, Aldose_epim, Aldose 1-epimerase..
----------------------------------------------------
candidate #318:	b3311
likelihood ratios: Total 6.4e+05; Clust 3.5,2.1,3.0; BLAST 1.7,3.1,1.5; KEGG ,,; ExprEco 1.1,7.7,6.8; ExprSce ,,; FusE2 2.8,2.8,8.1; FusE5 ,,; FusE10 ,,;
gene name: b3311	 (NP_417770)	gi: 16131190	length: 84aa
description: 30S ribosomal subunit protein S17 [Escherichia coli K12].
coverage: Archaea[7e-10] Bacteria[9e-42] Eukaryota[2e-18]
conserved domains: (Evalue, description)
	1e-24	COG0186, RpsQ, Ribosomal protein S17 [Translation, ribosomal structure and biogenesis].
	9e-21	pfam00366, Ribosomal_S17, Ribosomal protein S17..
----------------------------------------------------
candidate #319:	b2648
likelihood ratios: Total 6.3e+05; Clust 3.7,1.0,1.2; BLAST 1.0,1.0,1.0; KEGG ,,; ExprEco 1.2,11.0,14.2; ExprSce ,,; FusE2 24.5,24.5,1.2; FusE5 ,,; FusE10 ,,;
gene name: b2648	 (NP_417135)	gi: 16130563	length: 47aa
description: homolog of pin/cin, phage invertible sequence [Escherichia coli K12].
coverage: Bacteria[3e-21]
----------------------------------------------------
candidate #320:	b2689
likelihood ratios: Total 6.2e+05; Clust 9.2,2.9,4.0; BLAST 1.4,1.2,1.8; KEGG ,,; ExprEco 3.0,1.5,1.4; ExprSce ,,; FusE2 17.3,17.3,1.0; FusE5 ,,; FusE10 ,,;
gene name: b2689	 (NP_417174)	gi: 16130601	length: 142aa
description: putative integral membrane protein [Escherichia coli K12].
coverage: Archaea[2e-16] Bacteria[1e-77]
conserved domains: (Evalue, description)
	1e-26	COG1238, COG1238, Predicted membrane protein [Function unknown].
----------------------------------------------------
candidate #321:	b2666
likelihood ratios: Total 6.2e+05; Clust 3.0,1.6,2.5; BLAST 4.8,3.6,1.5; KEGG ,,; ExprEco 2.2,1.0,7.3; ExprSce ,,; FusE2 8.9,8.9,1.6; FusE5 ,,; FusE10 ,,;
gene name: b2666	 (NP_417152)	gi: 16130580	length: 52aa
description: putative transport protein (YqaE family) [Escherichia coli K12].
coverage: Bacteria[4e-24] Eukaryota[4e-09]
----------------------------------------------------
candidate #322:	b2341
likelihood ratios: Total 6.2e+05; Clust 1.9,4.6,6.3; BLAST 16.3,76.4,2.5; KEGG ,,; ExprEco 1.6,4.6,1.1; ExprSce ,,; FusE2 1.0,0.8,0.5; FusE5 ,,; FusE10 ,,;
gene name: b2341	 (NP_416843)	gi: 16130274	length: 714aa
description: bifunctional fatty acid oxidation complex protein: putative enoyl-CoA hydratase/isomerase (N-terminal); putative NAD(P)-binding dehydrogenase (C-terminal) [Escherichia coli K12].
coverage: Archaea[9e-42] Bacteria[0.0] Eukaryota[1e-153]
conserved domains: (Evalue, description)
	5e-88	COG1250, FadB, 3-hydroxyacyl-CoA dehydrogenase [Lipid metabolism].
	6e-56	pfam02737, 3HCDH_N, 3-hydroxyacyl-CoA dehydrogenase, NAD binding domain. This family also includes lambda crystallin..
	4e-44	COG1024, CaiD, Enoyl-CoA hydratase/carnithine racemase [Lipid metabolism].
	5e-39	pfam00378, ECH, Enoyl-CoA hydratase/isomerase family. This family contains a diverse set of enzymes including: Enoyl-CoA hydratase. Napthoate synthase. Carnitate racemase. 3-hydoxybutyryl-CoA dehydratase. Dodecanoyl-CoA delta-isomerase..
	2e-24	pfam00725, 3HCDH, 3-hydroxyacyl-CoA dehydrogenase, C-terminal domain. This family also includes lambda crystallin. Some proteins include two copies of this domain..
	2e-11	COG0447, MenB, Dihydroxynaphthoic acid synthase [Coenzyme metabolism].
----------------------------------------------------
candidate #323:	b3734
likelihood ratios: Total 6.1e+05; Clust 2.4,4.7,5.5; BLAST 2.7,4.5,2.5; KEGG ,,; ExprEco 4.9,1.4,1.5; ExprSce ,,; FusE2 1.5,1.5,13.6; FusE5 ,,; FusE10 ,,;
gene name: b3734	 (NP_418190)	gi: 16131602	length: 513aa
description: membrane-bound ATP synthase, F1 sector, alpha-subunit [Escherichia coli K12].
coverage: Archaea[1e-119] Bacteria[0.0] Eukaryota[1e-154]
conserved domains: (Evalue, description)
	0.0	COG0056, AtpA, F0F1-type ATP synthase, alpha subunit [Energy production and conversion].
	1e-139	cd01132, F1_ATPase_alpha, F1 ATP synthase alpha, central domain. The F-ATPase is found in bacterial plasma membranes, mitochondrial inner membranes and in chloroplast thylakoid membranes. It has also been found in the archaea Methanosarcina barkeri. It uses a proton gradient to drive ATP synthesis and hydrolyzes ATP to build the proton gradient. The extrinisic membrane domain, F1, is composed of alpha, beta, gamma, delta and epsilon subunits with a stoichiometry of 3:3:1:1:1. The alpha subunit of the F1 ATP synthase can bind nucleotides, but is non-catalytic..
	2e-64	pfam00006, ATP-synt_ab, ATP synthase alpha/beta family, nucleotide-binding domain. This family includes the ATP synthase alpha and beta subunits the ATP synthase associated with flagella..
	9e-52	COG1157, FliI, Flagellar biosynthesis/type III secretory pathway ATPase [Cell motility and secretion / Intracellular trafficking and secretion].
	5e-46	cd01136, ATPase_flagellum-secretory_path_III, Flagellum-specific ATPase/type III secretory pathway virulence-related protein. This group of ATPases are responsible for the export of flagellum and virulence-related proteins. The bacterial flagellar motor is similar to the F0F1-ATPase, in that they both are proton driven rotary molecular devices. However, the main function of the bacterial flagellar motor is to rotate the flagellar filament for cell motility. Intracellular pathogens such as Salmonella and Chlamydia also have proteins which are similar to the flagellar-specific ATPase, but function in the secretion of virulence-related proteins via the type III secretory pathway..
	2e-36	COG1156, NtpB, Archaeal/vacuolar-type H+-ATPase subunit B [Energy production and conversion].
	5e-35	cd01135, V_A-ATPase_B, V/A-type ATP synthase (non-catalytic) subunit B. These ATPases couple ATP hydrolysis to the build up of a H+ gradient, but V-type ATPases do not catalyze the reverse reaction. The Vacuolar (V-type) ATPase is found in the membranes of vacuoles, the golgi apparatus and in other coated vesicles in eukaryotes. Archaea have a protein which is similar in sequence to V-ATPases, but functions like an F-ATPase (called A-ATPase). A similar protein is also found in a few bacteria. This subfamily consists of the non-catalytic beta subunit..
	5e-31	COG0055, AtpD, F0F1-type ATP synthase, beta subunit [Energy production and conversion].
	4e-27	cd01133, F1-ATPase_beta, F1 ATP synthase beta subunit, nucleotide-binding domain. The F-ATPase is found in bacterial plasma membranes, mitochondrial inner membranes and in chloroplast thylakoid membranes. It has also been found in the archaea Methanosarcina barkeri. It uses a proton gradient to drive ATP synthesis and hydrolyzes ATP to build the proton gradient. The extrinisic membrane domain, F1, is composed of alpha, beta, gamma, delta and epsilon subunits with a stoichiometry of 3:3:1:1:1. The beta subunit of ATP synthase is catalytic..
	6e-21	cd01134, V_A-ATPase_A, V/A-type ATP synthase catalytic subunit A. These ATPases couple ATP hydrolysis to the build up of a H+ gradient, but V-type ATPases do not catalyze the reverse reaction. The Vacuolar (V-type) ATPase is found in the membranes of vacuoles, the golgi apparatus and in other coated vesicles in eukaryotes. Archaea have a protein which is similar in sequence to V-ATPases, but functions like an F-ATPase (called A-ATPase). A similar protein is also found in a few bacteria..
	8e-19	COG1155, NtpA, Archaeal/vacuolar-type H+-ATPase subunit A [Energy production and conversion].
	9e-16	cd01120, RecA-like_NTPases, RecA-like NTPases. This family includes the NTP binding domain of F1 and V1 H+ATPases, DnaB and related helicases as well as bacterial RecA and related eukaryotic and archaeal recombinases. This group also includes bacterial conjugation proteins and related DNA transfer proteins involved in type II and type IV secretion..
	2e-13	pfam00306, ATP-synt_ab_C, ATP synthase alpha/beta chain, C terminal domain..
----------------------------------------------------
candidate #324:	b0183
likelihood ratios: Total 6.1e+05; Clust 1.7,26.8,6.0; BLAST 6.5,5.6,2.0; KEGG ,,; ExprEco 1.1,18.6,1.9; ExprSce ,,; FusE2 1.7,0.8,0.6; FusE5 ,,; FusE10 ,,;
gene name: b0183	 (NP_414725)	gi: 16128176	length: 198aa
description: RNAse HII [Escherichia coli K12].
coverage: Archaea[7e-14] Bacteria[1e-108] Eukaryota[1e-17]
conserved domains: (Evalue, description)
	3e-70	COG0164, RnhB, Ribonuclease HII [DNA replication, recombination, and repair].
	4e-51	pfam01351, RNase_HII, Ribonuclease HII..
----------------------------------------------------
candidate #325:	b2672
likelihood ratios: Total 6.0e+05; Clust 5.5,1.7,1.6; BLAST 2.3,2.5,1.2; KEGG ,,; ExprEco 11.0,1.5,1.4; ExprSce ,,; FusE2 13.3,13.3,1.4; FusE5 ,,; FusE10 ,,;
gene name: b2672	 (NP_417158)	gi: 49176257	length: 113aa
description: hypothetical protein b2672 [Escherichia coli K12].
coverage: Bacteria[8e-59]
conserved domains: (Evalue, description)
	3e-28	COG4575, ElaB, Uncharacterized conserved protein [Function unknown].
	1e-21	pfam05957, DUF883, Bacterial protein of unknown function (DUF883). This family consists of several hypothetical bacterial proteins of unknown function..
----------------------------------------------------
candidate #326:	b2835
likelihood ratios: Total 6.0e+05; Clust 7.1,2.8,2.0; BLAST 1.9,4.4,1.9; KEGG ,,; ExprEco 2.1,1.8,1.6; ExprSce ,,; FusE2 8.1,8.1,2.6; FusE5 ,,; FusE10 ,,;
gene name: b2835	 (NP_417312)	gi: 16130739	length: 397aa
[truncated: 188,859 more chars]
