# Supplementary material for: Identifying metabolic enzymes with multiple types of association evidence
Source: BMC Bioinformatics. 2006 Mar 29;7:177. doi: 10.1186/1471-2105-7-177 (PMC1450304; doi:10.1186/1471-2105-7-177)
Supplement: Additional File 17 — predictions.zip. Sample predictions of E. coli orphans. Additional datasets, including pair-wise functional association matrices for different types of evidence and BLAST-based orthology datasets, are available on the authors' web site[63]. [file 1471-2105-7-177-S17.zip › predictions/unidentified/EC_5.3.1.23_candidates]

Description of the missing enzyme:
name:           5-methylthioribose-1-phosphate isomerase
reaction:       [c]5mdr1p <==> 5mdru1p
process:        Arginine and Proline Metabolism
EC number:      5.3.1.23

Identification: has not been identified

=====================================================
top 500 candidates:
-----------------------------------------------------

candidate #1:	b0014
likelihood ratios: Total 1.4e+08; Clust ,296.2,4.4; BLAST ,2.4,10.0; KEGG ,5.4,3.0; ExprEco ,34.9,7.9; ExprSce ,,; FusE2 ,,; FusE5 ,,; FusE10 ,,;
gene name: b0014	 (NP_414555)	gi: 16128008	length: 638aa
description: chaperone Hsp70 in DNA biosynthesis/cell division [Escherichia coli K12].
coverage: Archaea[0.0] Bacteria[0.0] Eukaryota[0.0]
conserved domains: (Evalue, description)
	0.0	pfam00012, HSP70, Hsp70 protein. Hsp70 chaperones help to fold many proteins. Hsp70 assisted folding involves repeated cycles of substrate binding and release. Hsp70 activity is ATP dependent. Hsp70 proteins are made up of two regions: the amino terminus is the ATPase domain and the carboxyl terminus is the substrate binding region..
	0.0	COG0443, DnaK, Molecular chaperone [Posttranslational modification, protein turnover, chaperones].
	3e-13	COG1077, MreB, Actin-like ATPase involved in cell morphogenesis [Cell division and chromosome partitioning].
	1e-12	pfam06723, MreB_Mbl, MreB/Mbl protein. This family consists of bacterial MreB and Mbl proteins as well as two related archaeal sequences. MreB is known to be a rod shape-determining protein in bacteria and goes to make up the bacterial cytoskeleton. Genes coding for MreB/Mbl are only found in elongated bacteria, not in coccoid forms. It has been speculated that constituents of the eukaryotic cytoskeleton (tubulin, actin) may have evolved from prokaryotic precursor proteins closely related to today's bacterial proteins FtsZ and MreB/Mbl..
----------------------------------------------------
candidate #2:	b0145
likelihood ratios: Total 2.6e+07; Clust ,296.2,8.5; BLAST ,57.3,1.6; KEGG ,2.1,2.4; ExprEco ,6.9,3.2; ExprSce ,,; FusE2 ,,; FusE5 ,,; FusE10 ,,;
gene name: b0145	 (NP_414687)	gi: 16128138	length: 151aa
description: dnaK suppressor protein [Escherichia coli K12].
coverage: Bacteria[3e-82]
conserved domains: (Evalue, description)
	8e-29	COG1734, DksA, DnaK suppressor protein [Signal transduction mechanisms].
	3e-13	pfam01258, zf-dskA_traR, Prokaryotic dksA/traR C4-type zinc finger..
----------------------------------------------------
candidate #3:	b2068
likelihood ratios: Total 1.6e+07; Clust ,3.2,3.2; BLAST ,145.4,7.8; KEGG ,8.6,10.3; ExprEco ,4.9,3.2; ExprSce ,,; FusE2 ,,; FusE5 ,,; FusE10 ,,;
gene name: b2068	 (NP_416572)	gi: 16130008	length: 282aa
description: 3-methyl-adenine DNA glycosylase II, inducible [Escherichia coli K12].
coverage: Archaea[1e-12] Bacteria[1e-164] Eukaryota[8e-09]
conserved domains: (Evalue, description)
	4e-61	COG0122, AlkA, 3-methyladenine DNA glycosylase/8-oxoguanine DNA glycosylase [DNA replication, recombination, and repair].
	2e-35	pfam06029, AlkA_N, AlkA N-terminal domain..
	8e-20	cd00056, ENDO3c, endonuclease III; includes endonuclease III (DNA-(apurinic or apyrimidinic site) lyase), alkylbase DNA glycosidases (Alka-family) and other DNA glycosidases.
	7e-19	pfam00730, HhH-GPD, HhH-GPD superfamily base excision DNA repair protein. This family contains a diverse range of structurally related DNA repair proteins. The superfamily is called the HhH-GPD family after its hallmark Helix-hairpin-helix and Gly/Pro rich loop followed by a conserved aspartate. This includes endonuclease III, EC:4.2.99.18 and MutY an A/G-specific adenine glycosylase, both have a C terminal 4Fe-4S cluster. The family also includes 8-oxoguanine DNA glycosylases. The methyl-CPG binding protein MBD4 also contains a related domain, that is a thymine DNA glycosylase. The family also includes DNA-3-methyladenine glycosylase II EC:3.2.2.21 and other members of the AlkA family..
	4e-17	smart00478, ENDO3c, endonuclease III; includes endonuclease III (DNA-(apurinic or apyrimidinic site) lyase), alkylbase DNA glycosidases (Alka-family) and other DNA glycosidases .
----------------------------------------------------
candidate #4:	b3697
likelihood ratios: Total 9.1e+06; Clust ,3.6,6.6; BLAST ,478.7,10.7; KEGG ,4.0,1.1; ExprEco ,2.6,6.5; ExprSce ,,; FusE2 ,,; FusE5 ,,; FusE10 ,,;
gene name: b3697	 (NP_418152)	gi: 16131565	length: 270aa
description: conserved protein, phophatase-like domain [Escherichia coli K12].
coverage: Archaea[4e-15] Bacteria[1e-150] Eukaryota[4e-22]
conserved domains: (Evalue, description)
	3e-55	COG0561, Cof, Predicted hydrolases of the HAD superfamily [General function prediction only].
----------------------------------------------------
candidate #5:	b3350
likelihood ratios: Total 8.2e+06; Clust ,1.9,3.5; BLAST ,1.2,1.5; KEGG ,138.7,62.6; ExprEco ,9.9,8.2; ExprSce ,,; FusE2 ,,; FusE5 ,,; FusE10 ,,;
gene name: b3350	 (NP_417809)	gi: 16131229	length: 601aa
description: K+ efflux; NEM-activable K+/H+ antiporter [Escherichia coli K12].
coverage: Archaea[3e-68] Bacteria[0.0] Eukaryota[8e-86]
----------------------------------------------------
candidate #6:	b0849
likelihood ratios: Total 6.6e+06; Clust ,1.7,2.1; BLAST ,13.8,5.9; KEGG ,305.1,22.6; ExprEco ,2.5,1.3; ExprSce ,,; FusE2 ,,; FusE5 ,,; FusE10 ,,;
gene name: b0849	 (NP_415370)	gi: 16128817	length: 85aa
description: glutaredoxin 1 redox coenzyme for glutathione-dependent ribonucleotide reductase [Escherichia coli K12].
coverage: Bacteria[4e-44] Eukaryota[1e-05]
conserved domains: (Evalue, description)
	9e-17	COG0695, GrxC, Glutaredoxin and related proteins [Posttranslational modification, protein turnover, chaperones].
	1e-13	pfam00462, Glutaredoxin, Glutaredoxin..
----------------------------------------------------
candidate #7:	b0172
likelihood ratios: Total 6.1e+06; Clust ,26.3,3.3; BLAST ,13.4,1.9; KEGG ,1.4,3.5; ExprEco ,8.8,64.4; ExprSce ,,; FusE2 ,,; FusE5 ,,; FusE10 ,,;
gene name: b0172	 (NP_414714)	gi: 16128165	length: 185aa
description: ribosome releasing factor [Escherichia coli K12].
coverage: Bacteria[7e-97] Eukaryota[2e-42]
conserved domains: (Evalue, description)
	3e-57	cd00520, RRF, Ribosome recycling factor (RRF). Ribosome recycling factor dissociates the posttermination complex, composed of the ribosome, deacylated tRNA, and mRNA, after termination of translation. Thus ribosomes are "recycled" and ready for another round of protein synthesis. RRF is believed to bind the ribosome at the A-site in a manner that mimics tRNA, but the specific mechanisms remain unclear. RRF is essential for bacterial growth. It is not necessary for cell growth in archaea or eukaryotes, but is found in mitochondria or chloroplasts of some eukaryotic species..
	1e-52	pfam01765, RRF, Ribosome recycling factor. The ribosome recycling factor (RRF / ribosome release factor) dissociates the ribosome from the mRNA after termination of translation, and is essential bacterial growth. Thus ribosomes are "recycled" and ready for another round of protein synthesis..
----------------------------------------------------
candidate #8:	b0444
likelihood ratios: Total 5.0e+06; Clust ,4.7,5.8; BLAST ,10.2,2.6; KEGG ,21.7,2.2; ExprEco ,23.7,6.3; ExprSce ,,; FusE2 ,,; FusE5 ,,; FusE10 ,,;
gene name: b0444	 (NP_414978)	gi: 16128429	length: 231aa
description: putative (aluminum) resistance protein [Escherichia coli K12].
coverage: Archaea[3e-31] Bacteria[1e-132]
conserved domains: (Evalue, description)
	1e-78	COG0603, COG0603, Predicted PP-loop superfamily ATPase [General function prediction only].
	2e-29	pfam06508, ExsB, ExsB. This family includes putative transcriptional regulators from Bacteria and Archaea..
----------------------------------------------------
candidate #9:	b4046
likelihood ratios: Total 4.6e+06; Clust ,1.9,2.2; BLAST ,8.4,2.1; KEGG ,228.9,37.1; ExprEco ,3.6,2.0; ExprSce ,,; FusE2 ,,; FusE5 ,,; FusE10 ,,;
gene name: b4046	 (NP_418470)	gi: 49176454	length: 191aa
description: transcriptional repressor of Zn transport system [Escherichia coli K12].
coverage: Bacteria[1e-108]
conserved domains: (Evalue, description)
	5e-34	COG0735, Fur, Fe2+/Zn2+ uptake regulation proteins [Inorganic ion transport and metabolism].
	9e-11	pfam01475, FUR, Ferric uptake regulator family. This family includes metal ion uptake regulator proteins, that bind to the operator DNA and controls transcription of metal ion-responsive genes. This family is also known as the FUR family..
----------------------------------------------------
candidate #10:	b2614
likelihood ratios: Total 2.6e+06; Clust ,136.6,5.1; BLAST ,1.2,2.2; KEGG ,19.7,2.6; ExprEco ,9.4,3.1; ExprSce ,,; FusE2 ,,; FusE5 ,,; FusE10 ,,;
gene name: b2614	 (NP_417104)	gi: 16130533	length: 197aa
description: Hsp 24 nucleotide exchange factor [Escherichia coli K12].
coverage: Archaea[9e-22] Bacteria[1e-104] Eukaryota[1e-20]
conserved domains: (Evalue, description)
	5e-39	COG0576, GrpE, Molecular chaperone GrpE (heat shock protein) [Posttranslational modification, protein turnover, chaperones].
	1e-38	pfam01025, GrpE, GrpE..
----------------------------------------------------
candidate #11:	b1838
likelihood ratios: Total 1.9e+06; Clust ,2.1,1.8; BLAST ,26.4,1.8; KEGG ,3.1,28.7; ExprEco ,7.2,16.9; ExprSce ,,; FusE2 ,,; FusE5 ,,; FusE10 ,,;
gene name: b1838	 (NP_416352)	gi: 49176159	length: 219aa
description: protein phosphatase 1 [Escherichia coli K12].
coverage: Archaea[1e-09] Bacteria[1e-132] Eukaryota[2e-07]
----------------------------------------------------
candidate #12:	b2575
likelihood ratios: Total 1.4e+06; Clust ,12.5,2.1; BLAST ,66.0,23.1; KEGG ,4.5,1.4; ExprEco ,3.5,1.7; ExprSce ,,; FusE2 ,,; FusE5 ,,; FusE10 ,,;
gene name: b2575	 (NP_417070)	gi: 16130500	length: 285aa
description: putative enzyme [Escherichia coli K12].
coverage: Bacteria[1e-166]
conserved domains: (Evalue, description)
	6e-72	COG4123, COG4123, Predicted O-methyltransferase [General function prediction only].
----------------------------------------------------
candidate #13:	b0123
likelihood ratios: Total 1.2e+06; Clust ,8.9,127.5; BLAST ,3.2,6.9; KEGG ,3.7,1.6; ExprEco ,3.3,2.4; ExprSce ,,; FusE2 ,,; FusE5 ,,; FusE10 ,,;
gene name: b0123	 (NP_414665)	gi: 16128116	length: 516aa
description: Probable periplasmic copper oxidase [Escherichia coli K12].
coverage: Archaea[1e-38] Bacteria[0.0] Eukaryota[6e-34]
conserved domains: (Evalue, description)
	2e-88	COG2132, SufI, Putative multicopper oxidases [Secondary metabolites biosynthesis, transport, and catabolism].
----------------------------------------------------
candidate #14:	b3065
likelihood ratios: Total 1.2e+06; Clust ,53.5,4.9; BLAST ,3.4,1.5; KEGG ,3.0,35.0; ExprEco ,2.8,3.0; ExprSce ,,; FusE2 ,,; FusE5 ,,; FusE10 ,,;
gene name: b3065	 (NP_417537)	gi: 16130961	length: 71aa
description: 30S ribosomal subunit protein S21 [Escherichia coli K12].
coverage: Bacteria[3e-33]
----------------------------------------------------
candidate #15:	b2892
likelihood ratios: Total 1.2e+06; Clust ,207.2,58.6; BLAST ,1.9,2.8; KEGG ,4.2,2.3; ExprEco ,1.5,1.3; ExprSce ,,; FusE2 ,,; FusE5 ,,; FusE10 ,,;
gene name: b2892	 (NP_417368)	gi: 16130794	length: 577aa
description: ssDNA exonuclease, 5' --> 3' specific [Escherichia coli K12].
coverage: Bacteria[0.0]
conserved domains: (Evalue, description)
	1e-119	COG0608, RecJ, Single-stranded DNA-specific exonuclease [DNA replication, recombination, and repair].
	2e-23	pfam01368, DHH, DHH family. It is predicted that this family of proteins all perform a phosphoesterase function. It included the single stranded DNA exonuclease RecJ..
----------------------------------------------------
candidate #16:	b0156
likelihood ratios: Total 9.8e+05; Clust ,171.6,5.9; BLAST ,3.3,14.7; KEGG ,2.5,1.3; ExprEco ,3.7,1.7; ExprSce ,,; FusE2 ,,; FusE5 ,,; FusE10 ,,;
gene name: b0156	 (NP_414698)	gi: 16128149	length: 114aa
description: hypothetical protein b0156 [Escherichia coli K12].
coverage: Archaea[3e-18] Bacteria[1e-60] Eukaryota[7e-17]
conserved domains: (Evalue, description)
	7e-39	COG0316, IscA, Uncharacterized conserved protein [Function unknown].
	3e-35	pfam01521, HesB, HesB-like domain. This family includes HesB which may be involved in nitrogen fixation; the hesB gene is expressed only under nitrogen fixation conditions. Other members of this family include various hypothetical proteins of which some also contain NifU-like domains pfam01106 which is also involved in nitrogen fixation. In the gram-negative soil bacterium Rhizobium etli, the hesB-like gene iscN is required for nitrogen fixation..
----------------------------------------------------
candidate #17:	b1913
likelihood ratios: Total 7.9e+05; Clust ,10.7,7.6; BLAST ,38.2,3.2; KEGG ,1.3,2.1; ExprEco ,6.2,4.7; ExprSce ,,; FusE2 ,,; FusE5 ,,; FusE10 ,,;
gene name: b1913	 (NP_416423)	gi: 49176168	length: 588aa
description: DNA exisiton repair enzyme together with UvrAB [Escherichia coli K12].
coverage: Archaea[3e-93] Bacteria[0.0]
conserved domains: (Evalue, description)
	0.0	COG0322, UvrC, Nuclease subunit of the excinuclease complex [DNA replication, recombination, and repair].
	8e-12	smart00465, GIYc, GIY-YIG type nucleases (URI domain); .
	1e-10	pfam01541, GIY-YIG, GIY-YIG catalytic domain. This domain called GIY-YIG is found in the amino terminal region of excinuclease abc subunit c (uvrC), bacteriophage T4 endonucleases segA, segB, segC, segD and segE; it is also found in putative endonucleases encoded by group I introns of fungi and phage. The structure of I-TevI a GIY-YIG endonuclease, reveals a novel alpha/beta-fold with a central three-stranded antiparallel beta-sheet flanked by three helices. The most conserved and putative catalytic residues are located on a shallow, concave surface and include a metal coordination site. .
----------------------------------------------------
candidate #18:	b3311
likelihood ratios: Total 7.7e+05; Clust ,2.6,3.2; BLAST ,10.8,1.6; KEGG ,12.7,3.6; ExprEco ,24.3,4.7; ExprSce ,,; FusE2 ,,; FusE5 ,,; FusE10 ,,;
gene name: b3311	 (NP_417770)	gi: 16131190	length: 84aa
description: 30S ribosomal subunit protein S17 [Escherichia coli K12].
coverage: Archaea[7e-10] Bacteria[9e-42] Eukaryota[2e-18]
conserved domains: (Evalue, description)
	1e-24	COG0186, RpsQ, Ribosomal protein S17 [Translation, ribosomal structure and biogenesis].
	9e-21	pfam00366, Ribosomal_S17, Ribosomal protein S17..
----------------------------------------------------
candidate #19:	b0176
likelihood ratios: Total 7.1e+05; Clust ,17.8,3.6; BLAST ,4.8,2.5; KEGG ,2.2,1.3; ExprEco ,41.3,7.9; ExprSce ,,; FusE2 ,,; FusE5 ,,; FusE10 ,,;
gene name: b0176	 (NP_414718)	gi: 16128169	length: 450aa
description: membrane-associated protease [Escherichia coli K12].
coverage: Archaea[2e-12] Bacteria[0.0] Eukaryota[1e-68]
conserved domains: (Evalue, description)
	9e-44	COG0750, COG0750, Predicted membrane-associated Zn-dependent proteases 1 [Cell envelope biogenesis, outer membrane].
	1e-21	pfam02163, Peptidase_M50, Peptidase family M50..
	4e-19	cd00989, PDZ_metalloprotease, PDZ domain of bacterial and plant zinc metalloprotases, presumably membrane-associated or integral membrane proteases, which may be involved in signalling and regulatory mechanisms. May be responsible for substrate recognition and/or binding, as most PDZ domains bind C-terminal polypeptides, and binding to internal (non-C-terminal) polypeptides and even to lipids has been demonstrated. In this subfamily of protease-associated PDZ domains a C-terminal beta-strand forms the peptide-binding groove base, a circular permutation with respect to PDZ domains found in Eumetazoan signaling proteins..
----------------------------------------------------
candidate #20:	b0006
likelihood ratios: Total 6.5e+05; Clust ,19.8,1.8; BLAST ,9.5,3.0; KEGG ,40.5,3.2; ExprEco ,2.0,2.4; ExprSce ,,; FusE2 ,,; FusE5 ,,; FusE10 ,,;
gene name: b0006	 (NP_414547)	gi: 16128000	length: 258aa
description: hypothetical protein b0006 [Escherichia coli K12].
coverage: Bacteria[1e-145]
conserved domains: (Evalue, description)
	1e-110	pfam03883, DUF328, Protein of unknown function (DUF328). Members of this family are functionally uncharacterised. They are about 250 amino acids in length..
	3e-99	COG3022, COG3022, Uncharacterized protein conserved in bacteria [Function unknown].
----------------------------------------------------
candidate #21:	b1716
likelihood ratios: Total 4.9e+05; Clust ,20.1,5.0; BLAST ,14.4,1.8; KEGG ,7.0,9.7; ExprEco ,2.2,1.3; ExprSce ,,; FusE2 ,,; FusE5 ,,; FusE10 ,,;
gene name: b1716	 (NP_416231)	gi: 16129672	length: 118aa
description: 50S ribosomal subunit protein L20, also posttranslational autoregulator [Escherichia coli K12].
coverage: Bacteria[2e-58] Eukaryota[3e-29]
conserved domains: (Evalue, description)
	1e-30	pfam00453, Ribosomal_L20, Ribosomal protein L20..
----------------------------------------------------
candidate #22:	b0626
likelihood ratios: Total 4.7e+05; Clust ,5.9,6.6; BLAST ,2.4,12.9; KEGG ,2.2,4.3; ExprEco ,8.8,4.6; ExprSce ,,; FusE2 ,,; FusE5 ,,; FusE10 ,,;
gene name: b0626	 (NP_415159)	gi: 16128609	length: 187aa
description: putative NAD(P)-binding amidase-type enzyme (C-N hydrolase family) [Escherichia coli K12].
coverage: Archaea[4e-26] Bacteria[1e-102] Eukaryota[1e-26]
conserved domains: (Evalue, description)
	8e-36	COG0388, COG0388, Predicted amidohydrolase [General function prediction only].
	5e-15	pfam00795, CN_hydrolase, Carbon-nitrogen hydrolase. This family contains hydrolases that break carbon-nitrogen bonds. The family includes: Nitrilase EC:3.5.5.1, Aliphatic amidase EC:3.5.1.4, Biotidinase EC:3.5.1.12, Beta-ureidopropionase EC:3.5.1.6..
----------------------------------------------------
candidate #23:	b0183
likelihood ratios: Total 4.5e+05; Clust ,12.6,4.9; BLAST ,1.3,2.3; KEGG ,9.5,3.1; ExprEco ,17.3,4.6; ExprSce ,,; FusE2 ,,; FusE5 ,,; FusE10 ,,;
gene name: b0183	 (NP_414725)	gi: 16128176	length: 198aa
description: RNAse HII [Escherichia coli K12].
coverage: Archaea[7e-14] Bacteria[1e-108] Eukaryota[1e-17]
conserved domains: (Evalue, description)
	3e-70	COG0164, RnhB, Ribonuclease HII [DNA replication, recombination, and repair].
	4e-51	pfam01351, RNase_HII, Ribonuclease HII..
----------------------------------------------------
candidate #24:	b0777
likelihood ratios: Total 4.3e+05; Clust ,18.6,3.6; BLAST ,8.8,3.2; KEGG ,9.6,2.7; ExprEco ,3.4,2.7; ExprSce ,,; FusE2 ,,; FusE5 ,,; FusE10 ,,;
gene name: b0777	 (NP_415298)	gi: 16128745	length: 251aa
description: biotin biosynthesis; reaction prior to pimeloyl CoA [Escherichia coli K12].
coverage: Archaea[9e-08] Bacteria[1e-145] Eukaryota[4e-09]
conserved domains: (Evalue, description)
	1e-20	COG2226, UbiE, Methylase involved in ubiquinone/menaquinone biosynthesis [Coenzyme metabolism].
----------------------------------------------------
candidate #25:	b2946
likelihood ratios: Total 4.2e+05; Clust ,22.6,5.8; BLAST ,15.4,1.8; KEGG ,20.4,3.4; ExprEco ,1.5,1.2; ExprSce ,,; FusE2 ,,; FusE5 ,,; FusE10 ,,;
gene name: b2946	 (NP_417421)	gi: 49176287	length: 252aa
description: hypothetical protein b2946 [Escherichia coli K12].
coverage: Bacteria[1e-141] Eukaryota[4e-09]
conserved domains: (Evalue, description)
	8e-77	COG1385, COG1385, Uncharacterized protein conserved in bacteria [Function unknown].
	5e-26	pfam04452, DUF558, Protein of unknown function (DUF558). Bacterial protein of unknown function, occasionally found adjacent to the diacylglycerol kinase catalytic domain DAGKc (pfam00781)..
----------------------------------------------------
candidate #26:	b4258
likelihood ratios: Total 4.1e+05; Clust ,11.3,5.0; BLAST ,2.2,2.9; KEGG ,1.8,1.5; ExprEco ,51.3,8.3; ExprSce ,,; FusE2 ,,; FusE5 ,,; FusE10 ,,;
gene name: b4258	 (NP_418679)	gi: 16132080	length: 951aa
description: valine tRNA synthetase [Escherichia coli K12].
coverage: Archaea[8e-96] Bacteria[0.0] Eukaryota[0.0]
conserved domains: (Evalue, description)
	0.0	COG0525, ValS, Valyl-tRNA synthetase [Translation, ribosomal structure and biogenesis].
	0.0	pfam00133, tRNA-synt_1, tRNA synthetases class I (I, L, M and V). Other tRNA synthetase sub-families are too dissimilar to be included..
	0.0	cd00817, ValRS_core, This is the catalytic core domain of valine amino-acyl tRNA synthetases (ValRS) . This enzyme is a monomer, which aminoacylates the 2'-OH of the nucleotide at the 3' of the appropriate tRNA. The core domain is based on the Rossman fold and is responsible for the ATP-dependent formation of the enzyme bound aminoacyl-adenylate. It contains the characteristic class I HIGH and KMSKS motifs, which are involved in ATP binding. ValRS has an insertion in the core domain, which is subject to both deletions and rearrangements. This editing region hydrolyzes mischarged cognate tRNAs and thus prevents the incorporation of chemically similar amino acids..
	3e-94	cd00668, Ile_Leu_Val_MetRS_core, This is the catalytic core domain of isoleucyl, leucyl, valyl and methioninyl tRNA synthetases. These class I enzymes are all monomers. However, in some species, MetRS functions as a homodimer, as a result of an additional C-terminal domain. These enzymes aminoacylate the 2'-OH of the nucleotide at the 3' of the appropriate tRNA. The core domain is based on the Rossman fold and is responsible for the ATP-dependent formation of the enzyme bound aminoacyl-adenylate. It contains the characteristic class I HIGH and KMSKS motifs, which are involved in ATP binding. Enzymes in this subfamily share an insertion in the core domain, which is subject to both deletions and rearrangements. This editing region hydrolyzes mischarged cognate tRNAs and thus prevents the incorporation of chemically similar amino acids. MetRS has a significantly shorter insertion, which lacks the editing function..
	3e-92	COG0060, IleS, Isoleucyl-tRNA synthetase [Translation, ribosomal structure and biogenesis].
	3e-61	COG0495, LeuS, Leucyl-tRNA synthetase [Translation, ribosomal structure and biogenesis].
	1e-55	cd00818, IleRS_core, This is the catalytic core domain of isoleucine amino-acyl tRNA synthetases (IleRS) . This class I enzyme is a monomer, which aminoacylates the 2'-OH of the nucleotide at the 3' of the appropriate tRNA. The core domain is based on the Rossman fold and is responsible for the ATP-dependent formation of the enzyme bound aminoacyl-adenylate. It contains the characteristic class I HIGH and KMSKS motifs, which are involved in ATP binding. IleRS has an insertion in the core domain, which is subject to both deletions and rearrangements. This editing region hydrolyzes mischarged cognate tRNAs and thus prevents the incorporation of chemically similar amino acids..
	2e-27	cd00812, LeuRS_core, This is the catalytic core domain of leucyl tRNA synthetase (LeuRS). This class I enzyme is a monomer, which aminoacylates the 2'-OH of the nucleotide at the 3' of the appropriate tRNA. The core domain is based on the Rossman fold and is responsible for the ATP-dependent formation of the enzyme bound aminoacyl-adenylate. It contains the characteristic class I HIGH and KMSKS motifs, which are involved in ATP binding. In Aquifex aeolicus, the gene encoding LeuRS is split in two, just before the KMSKS motif. Consequently, LeuRS is a heterodimer, which likely superimposes with the LeuRS monomer found in most other organisms. LeuRS has an insertion in the core domain, which is subject to both deletions and rearrangements and thus differs between prokaryotic LeuRS and archaeal/eukaryotic LeuRS. This editing region hydrolyzes mischarged cognate tRNAs and thus prevents the incorporation of chemically similar amino acids..
	2e-24	cd00815, LeuRS_core_bact, This is the catalytic core domain of the bacterial subfamily of leucyl tRNA synthetase (LeuRS). This class I enzyme is a monomer, which aminoacylates the 2'-OH of the nucleotide at the 3' of the appropriate tRNA. The core domain is based on the Rossman fold and is responsible for the ATP-dependent formation of the enzyme bound aminoacyl-adenylate. It contains the characteristic class I HIGH and KMSKS motifs, which are involved in ATP binding. In Aquifex aeolicus, the gene encoding LeuRS is split in two, just before the KMSKS motif. Consequently, LeuRS is a heterodimer, which likely superimposes with the LeuRS monomer found in most other organisms. LeuRS has an insertion in the core domain, which is subject to both deletions and rearrangements and thus differs between prokaryotic LeuRS and archaeal/eukaryotic LeuRS. This editing region hydrolyzes mischarged cognate tRNAs and thus prevents the incorporation of chemically similar amino acids..
	2e-22	COG0143, MetG, Methionyl-tRNA synthetase [Translation, ribosomal structure and biogenesis].
	2e-17	cd00802, class_I_aaRS_core, Class I amino acyl-tRNA synthetase (aaRS) catalytic core domain. These enzymes are mostly monomers, which aminoacylate the 2'-OH of the nucleotide at the 3' of the appropriate tRNA. The core domain is based on the Rossman fold and is responsible for the ATP-dependent formation of the enzyme bound aminoacyl-adenylate. It contains the characteristic class I HIGH and KMSKS motifs, which are involved in ATP binding..
	1e-16	cd00816, LeuRS_core_euk_arch, This is the catalytic core domain of archaeal/eukaryotic leucyl tRNA synthetase (LeuRS). This class I enzyme is a monomer, which aminoacylates the 2'-OH of the nucleotide at the 3' of the appropriate tRNA. The core domain is based on the Rossman fold and is responsible for the ATP-dependent formation of the enzyme bound aminoacyl-adenylate. It contains the characteristic class I HIGH and KMSKS motifs, which are involved in ATP binding. LeuRS has an insertion in the core domain, which is subject to both deletions and rearrangements and thus differs between prokaryotic LeuRS and archaeal/eukaryotic LeuRS. This editing region hydrolyzes mischarged cognate tRNAs and thus prevents the incorporation of chemically similar amino acids..
	4e-11	cd00814, MetRS_core, This is the catalytic core domain of methionine tRNA synthetase (MetRS). This class I enzyme aminoacylates the 2'-OH of the nucleotide at the 3' of the appropriate tRNA. MetRS, which consists of the core domain and a anti-codon binding domain functions as a monomer. However, in some species, the anti-codon binding domain is followed by an EMAP domain. In this case, MetRS functions as a homodimer. The core domain is based on the Rossman fold and is responsible for the ATP-dependent formation of the enzyme bound aminoacyl-adenylate. It contains the characteristic class I HIGH and KMSKS motifs, which are involved in ATP binding. As a result of a deletion event, MetRS has a significantly shorter core domain insertion that IleRS, ValRS, and LeuR. Consequently, the MetRS insertion lacks the editing function..
----------------------------------------------------
candidate #27:	b1802
likelihood ratios: Total 4.0e+05; Clust ,1.1,1.9; BLAST ,2.6,40.0; KEGG ,7.5,150.6; ExprEco ,1.4,1.1; ExprSce ,,; FusE2 ,,; FusE5 ,,; FusE10 ,,;
gene name: b1802	 (NP_416316)	gi: 16129756	length: 374aa
description: putative di(mono)oxygenase, alpha subunit [Escherichia coli K12].
coverage: Archaea[1e-37] Bacteria[0.0] Eukaryota[3e-35]
conserved domains: (Evalue, description)
	3e-65	COG4638, HcaE, Phenylpropionate dioxygenase and related ring-hydroxylating dioxygenases, large terminal subunit [Inorganic ion transport and metabolism / General function prediction only].
	3e-15	pfam00355, Rieske, Rieske [2Fe-2S] domain. The rieske domain has a [2Fe-2S] centre. Two conserved cysteines that one Fe ion while the other Fe ion is coordinated by two conserved histidines..
----------------------------------------------------
candidate #28:	b1714
likelihood ratios: Total 3.9e+05; Clust ,9.7,5.8; BLAST ,1.4,2.6; KEGG ,10.2,68.7; ExprEco ,2.0,1.4; ExprSce ,,; FusE2 ,,; FusE5 ,,; FusE10 ,,;
gene name: b1714	 (NP_416229)	gi: 16129670	length: 327aa
description: phenylalanine tRNA synthetase, alpha-subunit [Escherichia coli K12].
coverage: Archaea[1e-39] Bacteria[0.0] Eukaryota[2e-32]
conserved domains: (Evalue, description)
	1e-133	COG0016, PheS, Phenylalanyl-tRNA synthetase alpha subunit [Translation, ribosomal structure and biogenesis].
	6e-92	cd00496, PheRS_alpha_core, Phenylalanyl-tRNA synthetase (PheRS) alpha chain catalytic core domain. PheRS belongs to class II aminoacyl-tRNA synthetases (aaRS) based upon its structure and the presence of three characteristic sequence motifs. This domain is primarily responsible for ATP-dependent formation of the enzyme bound aminoacyl-adenylate. While class II aaRSs generally aminoacylate the 3'-OH ribose of the appropriate tRNA, PheRS is an exception in that it attaches the amino acid at the 2'-OH group, like class I aaRSs. PheRS is an alpha-2/ beta-2 tetramer..
	2e-84	pfam01409, tRNA-synt_2d, tRNA synthetases class II core domain (F). Other tRNA synthetase sub-families are too dissimilar to be included. This family includes only phenylalanyl-tRNA synthetases. This is the core catalytic domain..
	5e-24	pfam02912, Phe_tRNA-synt_N, Aminoacyl tRNA synthetase class II, N-terminal domain..
	3e-12	cd00768, class_II_aaRS-like_core, Class II tRNA amino-acyl synthetase-like catalytic core domain. Class II amino acyl-tRNA synthetases (aaRS) share a common fold and generally attach an amino acid to the 3' OH of ribose of the appropriate tRNA. PheRS is an exception in that it attaches the amino acid at the 2'-OH group, like class I aaRSs. These enzymes are usually homodimers. This domain is primarily responsible for ATP-dependent formation of the enzyme bound aminoacyl-adenylate. The substrate specificity of this reaction is further determined by additional domains. Intererestingly, this domain is also found is asparagine synthase A (AsnA), in the accessory subunit of mitochondrial polymerase gamma and in the bacterial ATP phosphoribosyltransferase regulatory subunit HisZ..
----------------------------------------------------
candidate #29:	b3816
likelihood ratios: Total 3.7e+05; Clust ,3.3,6.4; BLAST ,1.8,2.5; KEGG ,4.1,2.4; ExprEco ,18.6,20.6; ExprSce ,,; FusE2 ,,; FusE5 ,,; FusE10 ,,;
gene name: b3816	 (NP_418260)	gi: 16131666	length: 316aa
description: Mg2+ transport, system I [Escherichia coli K12].
coverage: Archaea[2e-18] Bacteria[1e-178] Eukaryota[8e-08]
conserved domains: (Evalue, description)
	3e-67	COG0598, CorA, Mg2+ and Co2+ transporters [Inorganic ion transport and metabolism].
	1e-56	pfam01544, CorA, CorA-like Mg2+ transporter protein. The CorA transport system is the primary Mg2+ influx system of Salmonella typhimurium and Escherichia coli. CorA is virtually ubiquitous in the Bacteria and Archaea. There are also eukaryotic relatives of this protein. The family includes the MRS2 protein from yeast that is thought to be an RNA splicing protein. However its membership of this family suggests that its effect on splicing is due to altered magnesium levels in the cell..
----------------------------------------------------
candidate #30:	b0155
likelihood ratios: Total 3.7e+05; Clust ,117.5,5.1; BLAST ,4.4,3.1; KEGG ,1.7,5.7; ExprEco ,1.3,3.5; ExprSce ,,; FusE2 ,,; FusE5 ,,; FusE10 ,,;
gene name: b0155	 (NP_414697)	gi: 16128148	length: 473aa
description: putative channel transporter [Escherichia coli K12].
coverage: Archaea[6e-41] Bacteria[0.0] Eukaryota[3e-29]
conserved domains: (Evalue, description)
	4e-80	COG0038, EriC, Chloride channel protein EriC [Inorganic ion transport and metabolism].
	6e-75	pfam00654, Voltage_CLC, Voltage gated chloride channel. This family of ion channels contains 10 or 12 transmembrane helices. Each protein forms a single pore. It has been shown that some members of this family form homodimers. These proteins contain two pfam00571 domains. .
----------------------------------------------------
candidate #31:	b3287
likelihood ratios: Total 3.5e+05; Clust ,9.2,3.8; BLAST ,3.5,2.0; KEGG ,1.5,3.1; ExprEco ,77.6,4.1; ExprSce ,,; FusE2 ,,; FusE5 ,,; FusE10 ,,;
gene name: b3287	 (NP_417745)	gi: 16131166	length: 169aa
description: peptide deformylase [Escherichia coli K12].
coverage: Bacteria[2e-89] Eukaryota[1e-23]
conserved domains: (Evalue, description)
	2e-51	pfam01327, Pep_deformylase, Polypeptide deformylase..
	3e-49	cd00487, Pep_deformylase, Polypeptide or peptide deformylase; a family of metalloenzymes that catalyzes the removal of the N-terminal formyl group in a growing polypeptide chain following translation initiation during protein synthesis in prokaryotes. These enzymes utilize Fe(II) as the catalytic metal ion, which can be replaced with a nickel or cobalt ion with no loss of activity. There are two types of peptide deformylases, types I and II, which differ in structure only in the outer surface of the domain. Because these enzymes are essential only in prokaryotes (although eukaryotic gene sequences have been found), they are a target for a new class of antibacterial agents..
----------------------------------------------------
candidate #32:	b0786
likelihood ratios: Total 3.5e+05; Clust ,4.3,1.6; BLAST ,356.3,6.3; KEGG ,6.0,3.1; ExprEco ,1.1,1.1; ExprSce ,,; FusE2 ,,; FusE5 ,,; FusE10 ,,;
gene name: b0786	 (NP_415307)	gi: 16128754	length: 234aa
description: putative transport protein [Escherichia coli K12].
coverage: Bacteria[1e-125] Eukaryota[7e-17]
conserved domains: (Evalue, description)
	2e-35	COG0670, COG0670, Integral membrane protein, interacts with FtsH [General function prediction only].
	6e-26	pfam01027, UPF0005, Uncharacterised protein family UPF0005..
----------------------------------------------------
candidate #33:	b0093
likelihood ratios: Total 3.4e+05; Clust ,21.3,2.2; BLAST ,22.8,4.0; KEGG ,27.2,2.6; ExprEco ,1.1,1.0; ExprSce ,,; FusE2 ,,; FusE5 ,,; FusE10 ,,;
gene name: b0093	 (NP_414635)	gi: 16128086	length: 276aa
description: cell division protein; ingrowth of wall at septum [Escherichia coli K12].
coverage: Bacteria[1e-156]
conserved domains: (Evalue, description)
	2e-58	COG1589, FtsQ, Cell division septal protein [Cell envelope biogenesis, outer membrane].
	4e-45	pfam03799, FtsQ, Cell division protein FtsQ. FtsQ is one of several cell division proteins. FtsQ interacts with other Fts proteins, reviewed in. The precise function of FtsQ is unknown..
----------------------------------------------------
candidate #34:	b2385
likelihood ratios: Total 3.3e+05; Clust ,13.1,6.0; BLAST ,1.6,2.9; KEGG ,17.2,17.6; ExprEco ,2.3,1.3; ExprSce ,,; FusE2 ,,; FusE5 ,,; FusE10 ,,;
gene name: b2385	 (NP_416886)	gi: 16130317	length: 361aa
description: putative peptidase [Escherichia coli K12].
coverage: Archaea[4e-65] Bacteria[0.0] Eukaryota[2e-31]
conserved domains: (Evalue, description)
	1e-87	cd01092, APP-like, Similar to Prolidase and Aminopeptidase P. The members of this subfamily presumably catalyse hydrolysis of Xaa-Pro dipeptides and/or release of any N-terminal amino acid, including proline, that is linked with proline..
	4e-78	COG0006, PepP, Xaa-Pro aminopeptidase [Amino acid transport and metabolism].
	3e-49	cd01066, APP_MetAP, A family including aminopeptidase P, aminopeptidase M, and prolidase. Also known as metallopeptidase family M24. This family of enzymes is able to cleave amido-, imido- and amidino-containing bonds. Members exibit relatively narrow substrate specificity compared to other metallo-aminopeptidases, suggesting they play roles in regulation of biological processes rather than general protein degradation..
	2e-45	cd01087, Prolidase, Prolidase. E.C. 3.4.13.9. Also known as Xaa-Pro dipeptidase, X-Pro dipeptidase, proline dipeptidase., imidodipeptidase, peptidase D, gamma-peptidase. Catalyses hydrolysis of Xaa-Pro dipeptides; also acts on aminoacyl-hydroxyproline analogs. No action on Pro-Pro..
	6e-29	cd01085, APP, X-Prolyl Aminopeptidase 2. E.C. 3.4.11.9. Also known as X-Pro aminopeptidase, proline aminopeptidase, aminopeptidase P, and aminoacylproline aminopeptidase. Catalyses release of any N-terminal amino acid, including proline, that is linked with proline, even from a dipeptide or tripeptide..
	3e-27	COG0024, Map, Methionine aminopeptidase [Translation, ribosomal structure and biogenesis].
	2e-25	cd01086, MetAP1, Methionine Aminopeptidase 1. E.C. 3.4.11.18. Also known as methionyl aminopeptidase and Peptidase M. Catalyzes release of N-terminal amino acids, preferentially methionine, from peptides and arylamides..
	1e-15	cd01090, Creatinase, Creatine amidinohydrolase. E.C.3.5.3.3. Hydrolyzes creatine to sarcosine and urea..
	4e-12	cd01091, CDC68-like, Related to aminopeptidase P and aminopeptidase M, a member of this domain family is present in cell division control protein 68, a transcription factor..
	5e-12	cd01088, MetAP2, Methionine Aminopeptidase 2. E.C. 3.4.11.18. Also known as methionyl aminopeptidase and peptidase M. Catalyzes release of N-terminal amino acids, preferentially methionine, from peptides and arylamides..
	7e-11	pfam00557, Peptidase_M24, metallopeptidase family M24..
----------------------------------------------------
candidate #35:	b1467
likelihood ratios: Total 3.2e+05; Clust ,1.1,1.3; BLAST ,8.7,1.8; KEGG ,14.5,39.8; ExprEco ,3.8,6.6; ExprSce ,,; FusE2 ,,; FusE5 ,,; FusE10 ,,;
gene name: b1467	 (NP_415984)	gi: 16129426	length: 514aa
description: cryptic nitrate reductase 2 beta subunit [Escherichia coli K12].
coverage: Archaea[1e-150] Bacteria[0.0] Eukaryota[5e-06]
conserved domains: (Evalue, description)
	0.0	COG1140, NarY, Nitrate reductase beta subunit [Energy production and conversion].
	3e-29	COG0437, HybA, Fe-S-cluster-containing hydrogenase components 1 [Energy production and conversion].
	3e-11	COG1142, HycB, Fe-S-cluster-containing hydrogenase components 2 [Energy production and conversion].
----------------------------------------------------
candidate #36:	b3412
likelihood ratios: Total 3.1e+05; Clust ,3.2,6.0; BLAST ,3.0,2.4; KEGG ,15.7,2.7; ExprEco ,10.5,5.2; ExprSce ,,; FusE2 ,,; FusE5 ,,; FusE10 ,,;
gene name: b3412	 (NP_417871)	gi: 16131288	length: 256aa
description: biotin biosynthesis; reaction prior to pimeloyl CoA [Escherichia coli K12].
coverage: Archaea[7e-11] Bacteria[1e-147] Eukaryota[1e-06]
conserved domains: (Evalue, description)
	2e-24	pfam00561, Abhydrolase_1, alpha/beta hydrolase fold. This catalytic domain is found in a very wide range of enzymes..
	7e-22	COG0596, MhpC, Predicted hydrolases or acyltransferases (alpha/beta hydrolase superfamily) [General function prediction only].
----------------------------------------------------
candidate #37:	b2696
likelihood ratios: Total 3.1e+05; Clust ,2.4,67.5; BLAST ,2.6,1.4; KEGG ,42.2,2.0; ExprEco ,3.2,2.0; ExprSce ,,; FusE2 ,,; FusE5 ,,; FusE10 ,,;
gene name: b2696	 (NP_417176)	gi: 16130603	length: 61aa
description: carbon storage regulator, post-translational activator of flhDC expression, regulates biofilm formation, RNA-binding [Escherichia coli K12].
coverage: Bacteria[2e-26]
conserved domains: (Evalue, description)
	4e-17	pfam02599, CsrA, Global regulator protein family. This is a family of global regulator proteins. This protein is a RNA-binding protein and a global regulator of carbohydrate metabolism genes facilitating mRNA decay. In E. coli CsrA binds the CsrB RNA molecule to form the Csr regulatory system which has a strong negative regulatory effect on glycogen biosynthesis, glyconeogenesis and glycogen catabolism and a positive regulatory effect on glycolysis. In other bacteria such as Erwinia caratovara RmsA has been shown to regulate the production of virulence determinants, such extracellular enzymes. RmsA binds to RmsB regulatory RNA..
----------------------------------------------------
candidate #38:	b4056
likelihood ratios: Total 3.1e+05; Clust ,1.4,3.0; BLAST ,2.1,17.6; KEGG ,12.0,3.6; ExprEco ,6.6,7.3; ExprSce ,,; FusE2 ,,; FusE5 ,,; FusE10 ,,;
gene name: b4056	 (NP_418480)	gi: 16131882	length: 138aa
description: hypothetical protein b4056 [Escherichia coli K12].
coverage: Archaea[8e-14] Bacteria[2e-77] Eukaryota[6e-37]
conserved domains: (Evalue, description)
	1e-38	pfam01894, UPF0047, Uncharacterised protein family UPF0047. This family has no known function. The alignment contains a conserved aspartate and histidine that may be functionally important..
----------------------------------------------------
candidate #39:	b4260
likelihood ratios: Total 3.0e+05; Clust ,7.0,3.5; BLAST ,12.7,2.8; KEGG ,1.3,1.9; ExprEco ,15.9,8.9; ExprSce ,,; FusE2 ,,; FusE5 ,,; FusE10 ,,;
gene name: b4260	 (NP_418681)	gi: 16132082	length: 503aa
description: aminopeptidase A, a cyteinylglycinase [Escherichia coli K12].
coverage: Archaea[4e-56] Bacteria[0.0] Eukaryota[2e-77]
conserved domains: (Evalue, description)
	1e-129	pfam00883, Peptidase_M17, Cytosol aminopeptidase family, catalytic domain. The two associated zinc ions and the active site are entirely enclosed within the C-terminal catalytic domain in leucine aminopeptidase..
	1e-124	cd00433, Peptidase_M17, Cytosol aminopeptidase family, catalytic domain. Family M17 contains zinc- and manganese-dependent exopeptidases ( EC 3.4.11.1), including leucine aminopeptidase. They catalyze removal of amino acids from the N-terminus of a protein and play a key role in protein degradation and in the metabolism of biologically active peptides. They do not contain HEXXH motif (which is used as one of the signature patterns to group the peptidase families) in the metal-binding site. The two associated zinc ions and the active site are entirely enclosed within the C-terminal catalytic domain in leucine aminopeptidase. The enzyme is a hexamer, with the catalytic domains clustered around the three-fold axis, and the two trimers related to one another by a two-fold rotation. This family includes proteins from bacteria, archaea, animals and plants..
	6e-32	pfam02789, Peptidase_M17_N, Cytosol aminopeptidase family, N-terminal domain..
----------------------------------------------------
candidate #40:	b0149
likelihood ratios: Total 2.9e+05; Clust ,53.5,5.6; BLAST ,8.1,10.7; KEGG ,2.5,1.4; ExprEco ,1.2,2.6; ExprSce ,,; FusE2 ,,; FusE5 ,,; FusE10 ,,;
gene name: b0149	 (NP_414691)	gi: 16128142	length: 844aa
description: bifunctional penicilling-binding protein 1b: glycosyl transferase (N-terminal); transpeptidase (C-terminal) [Escherichia coli K12].
coverage: Bacteria[0.0] Eukaryota[4e-06]
conserved domains: (Evalue, description)
	1e-160	COG0744, MrcB, Membrane carboxypeptidase (penicillin-binding protein) [Cell envelope biogenesis, outer membrane].
	3e-65	COG4953, PbpC, Membrane carboxypeptidase/penicillin-binding protein PbpC [Cell envelope biogenesis, outer membrane].
	7e-64	COG5009, MrcA, Membrane carboxypeptidase/penicillin-binding protein [Cell envelope biogenesis, outer membrane].
	2e-58	pfam00912, Transgly, Transglycosylase. The penicillin-binding proteins are bifunctional proteins consisting of transglycosylase and transpeptidase in the N- and C-terminus respectively. The transglycosylase domain catalyses the polymerisation of murein glycan chains..
	2e-19	pfam00905, Transpeptidase, Penicillin binding protein transpeptidase domain. The active site serine is conserved in all members of this family..
	4e-19	COG0768, FtsI, Cell division protein FtsI/penicillin-binding protein 2 [Cell envelope biogenesis, outer membrane].
----------------------------------------------------
candidate #41:	b0442
likelihood ratios: Total 2.9e+05; Clust ,62.5,4.5; BLAST ,1.9,16.9; KEGG ,1.1,1.9; ExprEco ,5.9,2.7; ExprSce ,,; FusE2 ,,; FusE5 ,,; FusE10 ,,;
gene name: b0442	 (NP_414976)	gi: 16128427	length: 123aa
description: hypothetical protein b0442 [Escherichia coli K12].
coverage: Bacteria[8e-61] Eukaryota[5e-06]
conserved domains: (Evalue, description)
	6e-18	COG1555, ComEA, DNA uptake protein and related DNA-binding proteins [DNA replication, recombination, and repair].
----------------------------------------------------
candidate #42:	b3928
likelihood ratios: Total 2.8e+05; Clust ,1.6,23.2; BLAST ,1.2,3.9; KEGG ,3.8,21.8; ExprEco ,3.8,5.5; ExprSce ,,; FusE2 ,,; FusE5 ,,; FusE10 ,,;
gene name: b3928	 (NP_418363)	gi: 16131766	length: 81aa
description: hypothetical protein b3928 [Escherichia coli K12].
coverage: Bacteria[2e-38]
conserved domains: (Evalue, description)
	1e-10	COG3074, COG3074, Uncharacterized protein conserved in bacteria [Function unknown].
----------------------------------------------------
candidate #43:	b3326
likelihood ratios: Total 2.7e+05; Clust ,32.8,3.9; BLAST ,1.4,1.4; KEGG ,4.2,15.3; ExprEco ,5.5,3.0; ExprSce ,,; FusE2 ,,; FusE5 ,,; FusE10 ,,;
gene name: b3326	 (NP_417785)	gi: 16131205	length: 493aa
description: putative export protein E for general secretion pathway (GSP); Type II traffic warden ATPase [Escherichia coli K12].
coverage: Archaea[8e-11] Bacteria[0.0]
conserved domains: (Evalue, description)
	1e-159	COG2804, PulE, Type II secretory pathway, ATPase PulE/Tfp pilus assembly pathway, ATPase PilB [Cell motility and secretion / Intracellular trafficking and secretion].
	1e-118	cd01129, PulE-GspE, PulE/GspE The type II secretory pathway is the main terminal branch of the general secretory pathway (GSP). It is responsible for the export the majority of Gram-negative bacterial exoenzymes and toxins. PulE is a cytoplasmic protein of the GSP, which contains an ATP binding site and a tetracysteine motif. This subgroup also includes PillB and HofB..
	8e-79	pfam00437, GSPII_E, Type II/IV secretion system protein. This family contains both type II and type IV pathway secretion proteins from bacteria. VirB11 ATPase is a subunit of the Agrobacterium tumefaciens transfer DNA (T-DNA) transfer system, a type IV secretion pathway required for delivery of T-DNA and effector proteins to plant cells during infection. .
	7e-47	COG2805, PilT, Tfp pilus assembly protein, pilus retraction ATPase PilT [Cell motility and secretion / Intracellular trafficking and secretion].
	2e-34	cd01131, PilT, Pilus retraction ATPase PilT. PilT is a nucleotide binding protein responsible for the retraction of type IV pili, likely by pili disassembly. This retraction provides the force required for travel of bacteria in low water environments by a mechanism known as twitching motility..
	6e-27	COG5008, PilU, Tfp pilus assembly protein, ATPase PilU [Cell motility and secretion / Intracellular trafficking and secretion].
	5e-17	COG0630, VirB11, Type IV secretory pathway, VirB11 components, and related ATPases involved in archaeal flagella biosynthesis [Cell motility and secretion / Intracellular trafficking and secretion].
	1e-15	cd01130, VirB11-like_ATPase, Type IV secretory pathway component VirB11, and related ATPases. The homohexamer, VirB11 is one of eleven Vir proteins, which are required for T-pilus biogenesis and virulence in the transfer of T-DNA from the Ti (tumor-inducing) plasmid of bacterial to plant cells. The pilus is a fibrous cell surface organelle, which mediates adhesion between bacteria during conjugative transfer or between bacteria and host eukaryotic cells during infection. VirB11- related ATPases include the archaeal flagella biosynthesis protein and the pilus assembly proteins CpaF/TadA and TrbB. This alignment contains the C-terminal domain, which is the ATPase..
	2e-13	COG4962, CpaF, Flp pilus assembly protein, ATPase CpaF [Intracellular trafficking and secretion].
----------------------------------------------------
candidate #44:	b0170
likelihood ratios: Total 2.6e+05; Clust ,23.0,3.1; BLAST ,4.2,1.7; KEGG ,2.5,1.8; ExprEco ,10.2,11.2; ExprSce ,,; FusE2 ,,; FusE5 ,,; FusE10 ,,;
gene name: b0170	 (NP_414712)	gi: 16128163	length: 283aa
description: protein chain elongation factor EF-Ts [Escherichia coli K12].
coverage: Bacteria[1e-153] Eukaryota[1e-35]
conserved domains: (Evalue, description)
	3e-57	pfam00889, EF_TS, Elongation factor TS..
----------------------------------------------------
candidate #45:	b1866
likelihood ratios: Total 2.6e+05; Clust ,25.1,21.7; BLAST ,1.7,2.6; KEGG ,3.1,6.9; ExprEco ,2.1,2.6; ExprSce ,,; FusE2 ,,; FusE5 ,,; FusE10 ,,;
gene name: b1866	 (NP_416380)	gi: 16129819	length: 590aa
description: aspartate tRNA synthetase [Escherichia coli K12].
coverage: Archaea[5e-37] Bacteria[0.0] Eukaryota[1e-141]
conserved domains: (Evalue, description)
	0.0	COG0173, AspS, Aspartyl-tRNA synthetase [Translation, ribosomal structure and biogenesis].
	1e-176	cd00777, AspRS_core, Asp tRNA synthetase (aspRS) class II core domain. Class II assignment is based upon its structure and the presence of three characteristic sequence motifs. AspRS is a homodimer, which attaches a specific amino acid to the 3' OH group of ribose of the appropriate tRNA. The catalytic core domain is primarily responsible for the ATP-dependent formation of the enzyme bound aminoacyl-adenylate. AspRS in this family differ from those found in the AsxRS family by a GAD insert in the core domain..
	6e-62	cd00669, Asp_Lys_Asn_RS_core, Asp_Lys_Asn_tRNA synthetase class II core domain. This domain is the core catalytic domain of class II aminoacyl-tRNA synthetases of the subgroup containing aspartyl, lysyl, and asparaginyl tRNA synthetases. It is primarily responsible for ATP-dependent formation of the enzyme bound aminoacyl-adenylate. Class II assignment is based upon its structure and the presence of three characteristic sequence motifs. Nearly all class II tRNA synthetases are dimers and enzymes in this subgroup are homodimers. These enzymes attach a specific amino acid to the 3' OH group of ribose of the appropriate tRNA..
	1e-43	COG0017, AsnS, Aspartyl/asparaginyl-tRNA synthetases [Translation, ribosomal structure and biogenesis].
	4e-29	COG1190, LysU, Lysyl-tRNA synthetase (class II) [Translation, ribosomal structure and biogenesis].
	1e-26	pfam02938, GAD, GAD domain. This domain is found in some members of the GatB and aspartyl tRNA synthetases..
	4e-24	pfam00152, tRNA-synt_2, tRNA synthetases class II (D, K and N). Other tRNA synthetase sub-families are too dissimilar to be included..
	4e-20	cd00768, class_II_aaRS-like_core, Class II tRNA amino-acyl synthetase-like catalytic core domain. Class II amino acyl-tRNA synthetases (aaRS) share a common fold and generally attach an amino acid to the 3' OH of ribose of the appropriate tRNA. PheRS is an exception in that it attaches the amino acid at the 2'-OH group, like class I aaRSs. These enzymes are usually homodimers. This domain is primarily responsible for ATP-dependent formation of the enzyme bound aminoacyl-adenylate. The substrate specificity of this reaction is further determined by additional domains. Intererestingly, this domain is also found is asparagine synthase A (AsnA), in the accessory subunit of mitochondrial polymerase gamma and in the bacterial ATP phosphoribosyltransferase regulatory subunit HisZ..
	4e-20	cd00776, AsxRS_core, Asx tRNA synthetase (AspRS/AsnRS) class II core domain. Assignment to class II aminoacyl-tRNA synthetases (aaRS) based upon its structure and the presence of three characteristic sequence motifs in the core domain. This family includes AsnRS as well as a subgroup of AspRS. AsnRS and AspRS are homodimers, which attach either asparagine or aspartate to the 3'OH group of ribose of the appropriate tRNA. While archaea lack asnRS, they possess a non-discriminating aspRS, which can mischarge Asp-tRNA with Asn. Subsequently, a tRNA-dependent aspartate amidotransferase converts the bound aspartate to asparagine. The catalytic core domain is primarily responsible for the ATP-dependent formation of the enzyme bound aminoacyl-adenylate..
	1e-17	cd00775, LysRS_core, Lys_tRNA synthetase (LysRS) class II core domain. Class II LysRS is a dimer which attaches a lysine to the 3' OH group of ribose of the appropriate tRNA. Its assignment to class II aaRS is based upon its structure and the presence of three characteristic sequence motifs in the core domain. It is found in eukaryotes as well as some prokaryotes and archaea. However, LysRS belongs to class I aaRS's in some prokaryotes and archaea. The catalytic core domain is primarily responsible for the ATP-dependent formation of the enzyme bound aminoacyl-adenylate..
	6e-12	COG2269, COG2269, Truncated, possibly inactive, lysyl-tRNA synthetase (class II) [Translation, ribosomal structure and biogenesis].
	4e-11	pfam01336, tRNA_anti, OB-fold nucleic acid binding domain. This family contains OB-fold domains that bind to nucleic acids. The family includes the anti-codon binding domain of lysyl, aspartyl, and asparaginyl -tRNA synthetases (See pfam00152). Aminoacyl-tRNA synthetases catalyse the addition of an amino acid to the appropriate tRNA molecule EC:6.1.1.-. This family also includes part of RecG helicase involved in DNA repair. Replication factor A is a heterotrimeric complex, that contains a subunit in this family. This domain is also found at the C-terminus of bacterial DNA polymerase III alpha chain..
----------------------------------------------------
candidate #46:	b0408
likelihood ratios: Total 2.6e+05; Clust ,20.3,31.3; BLAST ,2.3,1.8; KEGG ,5.4,3.9; ExprEco ,1.6,2.9; ExprSce ,,; FusE2 ,,; FusE5 ,,; FusE10 ,,;
gene name: b0408	 (NP_414942)	gi: 16128393	length: 615aa
description: preprotein translocase, auxillary membrane component (General Secretory Pathway) [Escherichia coli K12].
coverage: Archaea[1e-17] Bacteria[0.0] Eukaryota[2e-78]
conserved domains: (Evalue, description)
	1e-138	COG0342, SecD, Preprotein translocase subunit SecD [Intracellular trafficking and secretion].
	7e-15	COG0341, SecF, Preprotein translocase subunit SecF [Intracellular trafficking and secretion].
	2e-13	pfam02355, SecD_SecF, Protein export membrane protein. This family consists of various prokaryotic SecD and SecF protein export membrane proteins. This SecD and SecF proteins are part of the multimeric protein export complex comprising SecA, D, E, F, G, Y, and YajC. SecD and SecF are required to maintain a proton motive force..
----------------------------------------------------
candidate #47:	b0407
likelihood ratios: Total 2.3e+05; Clust ,57.3,25.7; BLAST ,2.6,1.7; KEGG ,2.0,1.1; ExprEco ,3.0,5.3; ExprSce ,,; FusE2 ,,; FusE5 ,,; FusE10 ,,;
gene name: b0407	 (NP_414941)	gi: 16128392	length: 110aa
description: preprotein translocase, auxillary membrane component (General Secretory Pathway) [Escherichia coli K12].
coverage: Bacteria[1e-54]
conserved domains: (Evalue, description)
	1e-26	pfam02699, YajC, Preprotein translocase subunit. See..
	2e-26	COG1862, YajC, Preprotein translocase subunit YajC [Intracellular trafficking and secretion].
----------------------------------------------------
candidate #48:	b3973
likelihood ratios: Total 2.2e+05; Clust ,3.5,11.9; BLAST ,1.5,3.0; KEGG ,7.3,1.5; ExprEco ,2.9,36.7; ExprSce ,,; FusE2 ,,; FusE5 ,,; FusE10 ,,;
gene name: b3973	 (NP_418404)	gi: 16131807	length: 321aa
description: bifunctional: biotin-[acetylCoA carboxylase] holoenzyme synthetase; transcriptional repressor of biotin synthesis (BirA family) [Escherichia coli K12].
coverage: Archaea[7e-31] Bacteria[1e-180] Eukaryota[5e-10]
conserved domains: (Evalue, description)
	4e-65	COG0340, BirA, Biotin-(acetyl-CoA carboxylase) ligase [Coenzyme metabolism].
	7e-21	COG1654, BirA, Biotin operon repressor [Transcription].
	3e-18	pfam03099, BPL_LipA_LipB, Biotin/lipoate A/B protein ligase family. This family includes biotin protein ligase, lipoate-protein ligase A and B. Biotin is covalently attached at the active site of certain enzymes that transfer carbon dioxide from bicarbonate to organic acids to form cellular metabolites. Biotin protein ligase (BPL) is the enzyme responsible for attaching biotin to a specific lysine at the active site of biotin enzymes. Each organism probably has only one BPL. Biotin attachment is a two step reaction that results in the formation of an amide linkage between the carboxyl group of biotin and the epsilon-amino group of the modified lysine. Lipoate-protein ligase A (LPLA) catalyses the formation of an amide linkage between lipoic acid and a specific lysine residue in lipoate dependent enzymes..
----------------------------------------------------
candidate #49:	b0168
likelihood ratios: Total 2.2e+05; Clust ,6.3,5.1; BLAST ,1.6,2.3; KEGG ,12.0,8.1; ExprEco ,4.6,4.2; ExprSce ,,; FusE2 ,,; FusE5 ,,; FusE10 ,,;
gene name: b0168	 (NP_414710)	gi: 16128161	length: 264aa
description: methionine aminopeptidase [Escherichia coli K12].
coverage: Archaea[2e-15] Bacteria[1e-151] Eukaryota[7e-91]
conserved domains: (Evalue, description)
	1e-100	COG0024, Map, Methionine aminopeptidase [Translation, ribosomal structure and biogenesis].
	1e-100	cd01086, MetAP1, Methionine Aminopeptidase 1. E.C. 3.4.11.18. Also known as methionyl aminopeptidase and Peptidase M. Catalyzes release of N-terminal amino acids, preferentially methionine, from peptides and arylamides..
	5e-32	cd01066, APP_MetAP, A family including aminopeptidase P, aminopeptidase M, and prolidase. Also known as metallopeptidase family M24. This family of enzymes is able to cleave amido-, imido- and amidino-containing bonds. Members exibit relatively narrow substrate specificity compared to other metallo-aminopeptidases, suggesting they play roles in regulation of biological processes rather than general protein degradation..
	8e-30	COG0006, PepP, Xaa-Pro aminopeptidase [Amino acid transport and metabolism].
	1e-24	cd01092, APP-like, Similar to Prolidase and Aminopeptidase P. The members of this subfamily presumably catalyse hydrolysis of Xaa-Pro dipeptides and/or release of any N-terminal amino acid, including proline, that is linked with proline..
	3e-22	cd01088, MetAP2, Methionine Aminopeptidase 2. E.C. 3.4.11.18. Also known as methionyl aminopeptidase and peptidase M. Catalyzes release of N-terminal amino acids, preferentially methionine, from peptides and arylamides..
	2e-16	pfam00557, Peptidase_M24, metallopeptidase family M24..
	2e-11	cd01087, Prolidase, Prolidase. E.C. 3.4.13.9. Also known as Xaa-Pro dipeptidase, X-Pro dipeptidase, proline dipeptidase., imidodipeptidase, peptidase D, gamma-peptidase. Catalyses hydrolysis of Xaa-Pro dipeptides; also acts on aminoacyl-hydroxyproline analogs. No action on Pro-Pro..
	3e-11	cd01089, PA2G4-like, Related to aminopepdidase M, this family contains proliferation-associated protein 2G4. Family members have been implicated in cell cycle control..
----------------------------------------------------
candidate #50:	b3067
likelihood ratios: Total 1.9e+05; Clust ,17.6,6.5; BLAST ,5.3,3.3; KEGG ,5.9,1.9; ExprEco ,2.7,3.1; ExprSce ,,; FusE2 ,,; FusE5 ,,; FusE10 ,,;
gene name: b3067	 (NP_417539)	gi: 16130963	length: 613aa
description: RNA polymerase, sigma(70) factor; regulation of proteins induced at high temperatures [Escherichia coli K12].
coverage: Bacteria[0.0] Eukaryota[5e-69]
conserved domains: (Evalue, description)
	2e-99	COG0568, RpoD, DNA-directed RNA polymerase, sigma subunit (sigma70/sigma32) [Transcription].
	7e-65	pfam04546, Sigma70_ner, Sigma-70, non-essential region. The domain is found in the primary vegetative sigma factor. The function of this domain is unclear and can be removed without loss of function. .
	5e-27	COG1191, FliA, DNA-directed RNA polymerase specialized sigma subunit [Transcription].
	8e-22	pfam04539, Sigma70_r3, Sigma-70 region 3. Region 3 forms a discrete compact three helical domain within the sigma-factor. Region is not normally involved in the recognition of promoter DNA, but as some specific bacterial promoters containing an extended -10 promoter element, residues within region 3 play an important role. Region 3 primarily is involved in binding the core RNA polymerase in the holoenzyme..
	2e-17	pfam03979, Sigma70_r1_1, Sigma-70 factor, region 1.1. Region 1.1 modulates DNA binding by region 2 and 4 when sigma is unbound by the core RNA polymerase. Region 1.1 is also involved in promoter binding..
	4e-17	pfam04542, Sigma70_r2, Sigma-70 region 2. Region 2 of sigma-70 is the most conserved region of the entire protein. All members of this class of sigma-factor contain region 2. The high conservation is due to region 2 containing both the -10 promoter recognition helix and the primary core RNA polymerase binding determinant. The core binding helix, interacts with the clamp domain of the largest polymerase subunit, beta prime. The aromatic residues of the recognition helix, found at the C-terminus of this domain are though to mediate strand separation, thereby allowing transcription initiation. .
----------------------------------------------------
candidate #51:	b0470
likelihood ratios: Total 1.9e+05; Clust ,4.4,44.1; BLAST ,1.5,2.5; KEGG ,4.4,7.1; ExprEco ,3.8,2.1; ExprSce ,,; FusE2 ,,; FusE5 ,,; FusE10 ,,;
gene name: b0470	 (NP_415003)	gi: 16128454	length: 643aa
description: DNA polymerase III, tau and gamma subunits; DNA elongation factor III [Escherichia coli K12].
coverage: Archaea[3e-17] Bacteria[0.0] Eukaryota[5e-40]
conserved domains: (Evalue, description)
	1e-143	COG2812, DnaX, DNA polymerase III, gamma/tau subunits [DNA replication, recombination, and repair].
	8e-31	COG0470, HolB, ATPase involved in DNA replication [DNA replication, recombination, and repair].
	8e-22	COG2256, MGS1, ATPase related to the helicase subunit of the Holliday junction resolvase [DNA replication, recombination, and repair].
----------------------------------------------------
candidate #52:	b0640
likelihood ratios: Total 1.8e+05; Clust ,27.3,4.5; BLAST ,2.7,3.6; KEGG ,3.4,1.4; ExprEco ,11.0,2.9; ExprSce ,,; FusE2 ,,; FusE5 ,,; FusE10 ,,;
gene name: b0640	 (NP_415173)	gi: 16128623	length: 343aa
description: DNA polymerase III, delta subunit [Escherichia coli K12].
coverage: Bacteria[0.0]
conserved domains: (Evalue, description)
	1e-134	pfam06144, DNA_pol3_delta, DNA polymerase III, delta subunit. DNA polymerase III, delta subunit (EC 2.7.7.7) is required for, along with delta' subunit, the assembly of the processivity factor beta(2) onto primed DNA in the DNA polymerase III holoenzyme-catalysed reaction. The delta subunit is also known as HolA..
	6e-72	COG1466, HolA, DNA polymerase III, delta subunit [DNA replication, recombination, and repair].
----------------------------------------------------
candidate #53:	b0657
likelihood ratios: Total 1.8e+05; Clust ,8.0,4.8; BLAST ,7.4,2.0; KEGG ,6.0,9.2; ExprEco ,2.3,2.6; ExprSce ,,; FusE2 ,,; FusE5 ,,; FusE10 ,,;
gene name: b0657	 (NP_415190)	gi: 16128640	length: 512aa
description: apolipoprotein N-acyltransferase, copper homeostasis protein, inner membrane [Escherichia coli K12].
coverage: Bacteria[0.0]
conserved domains: (Evalue, description)
	1e-131	COG0815, Lnt, Apolipoprotein N-acyltransferase [Cell envelope biogenesis, outer membrane].
	2e-19	pfam00795, CN_hydrolase, Carbon-nitrogen hydrolase. This family contains hydrolases that break carbon-nitrogen bonds. The family includes: Nitrilase EC:3.5.5.1, Aliphatic amidase EC:3.5.1.4, Biotidinase EC:3.5.1.12, Beta-ureidopropionase EC:3.5.1.6..
----------------------------------------------------
candidate #54:	b0169
likelihood ratios: Total 1.7e+05; Clust ,18.4,3.2; BLAST ,2.8,1.6; KEGG ,2.8,2.3; ExprEco ,28.6,3.7; ExprSce ,,; FusE2 ,,; FusE5 ,,; FusE10 ,,;
gene name: b0169	 (NP_414711)	gi: 16128162	length: 241aa
description: 30S ribosomal subunit protein S2 [Escherichia coli K12].
coverage: Archaea[1e-07] Bacteria[1e-134] Eukaryota[4e-59]
conserved domains: (Evalue, description)
	3e-84	pfam00318, Ribosomal_S2, Ribosomal protein S2..
----------------------------------------------------
candidate #55:	b3895
likelihood ratios: Total 1.7e+05; Clust ,1.0,78.7; BLAST ,6.8,12.5; KEGG ,1.3,1.1; ExprEco ,1.9,10.2; ExprSce ,,; FusE2 ,,; FusE5 ,,; FusE10 ,,;
gene name: b3895	 (NP_418331)	gi: 16131735	length: 277aa
description: affects formate dehydrogenase-N [Escherichia coli K12].
coverage: Archaea[1e-23] Bacteria[1e-157]
conserved domains: (Evalue, description)
	1e-96	pfam02634, FdhD-NarQ, FdhD/NarQ family. Nitrate assimilation protein, NarQ, and FdhD are required for formate dehydrogenase activity..
----------------------------------------------------
candidate #56:	b3961
likelihood ratios: Total 1.7e+05; Clust ,14.3,5.8; BLAST ,3.0,5.0; KEGG ,1.8,3.7; ExprEco ,3.8,5.6; ExprSce ,,; FusE2 ,,; FusE5 ,,; FusE10 ,,;
gene name: b3961	 (NP_418396)	gi: 16131799	length: 305aa
description: activator, hydrogen peroxide-inducible genes [Escherichia coli K12].
coverage: Archaea[2e-13] Bacteria[1e-173] Eukaryota[2e-21]
conserved domains: (Evalue, description)
	4e-42	COG0583, LysR, Transcriptional regulator [Transcription].
	2e-37	pfam03466, LysR_substrate, LysR substrate binding domain. The structure of this domain is known and is similar to the periplasmic binding proteins..
	4e-15	pfam00126, HTH_1, Bacterial regulatory helix-turn-helix protein, lysR family..
----------------------------------------------------
candidate #57:	b0028
likelihood ratios: Total 1.6e+05; Clust ,8.4,3.2; BLAST ,4.9,7.7; KEGG ,18.2,3.3; ExprEco ,1.9,1.4; ExprSce ,,; FusE2 ,,; FusE5 ,,; FusE10 ,,;
gene name: b0028	 (NP_414569)	gi: 16128022	length: 149aa
description: FKBP-type peptidyl-prolyl cis-trans isomerase (rotamase) [Escherichia coli K12].
coverage: Archaea[4e-16] Bacteria[1e-79] Eukaryota[7e-07]
conserved domains: (Evalue, description)
	3e-44	COG1047, SlpA, FKBP-type peptidyl-prolyl cis-trans isomerases 2 [Posttranslational modification, protein turnover, chaperones].
----------------------------------------------------
candidate #58:	b4393
likelihood ratios: Total 1.4e+05; Clust ,4.3,2.1; BLAST ,4.3,2.5; KEGG ,7.4,57.8; ExprEco ,1.7,2.1; ExprSce ,,; FusE2 ,,; FusE5 ,,; FusE10 ,,;
gene name: b4393	 (NP_418810)	gi: 16132210	length: 108aa
description: regulator for trp operon and aroH; trp aporepressor [Escherichia coli K12].
coverage: Bacteria[1e-54]
conserved domains: (Evalue, description)
	4e-35	COG2973, TrpR, Trp operon repressor [Transcription].
	2e-23	pfam01371, Trp_repressor, Trp repressor protein. This protein binds to tryptophan and represses transcription of the Trp operon..
----------------------------------------------------
candidate #59:	b0710
likelihood ratios: Total 1.4e+05; Clust ,21.6,6.9; BLAST ,76.4,1.6; KEGG ,1.3,1.0; ExprEco ,1.4,4.2; ExprSce ,,; FusE2 ,,; FusE5 ,,; FusE10 ,,;
gene name: b0710	 (NP_415238)	gi: 16128685	length: 247aa
description: hypothetical protein b0710 [Escherichia coli K12].
coverage: Archaea[8e-35] Bacteria[1e-142] Eukaryota[8e-83]
conserved domains: (Evalue, description)
	5e-75	COG0327, COG0327, Uncharacterized conserved protein [Function unknown].
	6e-74	pfam01784, NIF3, NIF3 (NGG1p interacting factor 3). This family contains several NIF3 (NGG1p interacting factor 3) protein homologues. NIF3 interacts with the yeast transcriptional coactivator NGG1p which is part of the ADA complex, the exact function of this interaction is unknown..
----------------------------------------------------
candidate #60:	b3898
likelihood ratios: Total 1.4e+05; Clust ,7.8,2.7; BLAST ,3.1,5.6; KEGG ,1.8,1.1; ExprEco ,3.7,50.0; ExprSce ,,; FusE2 ,,; FusE5 ,,; FusE10 ,,;
gene name: b3898	 (NP_418334)	gi: 16131738	length: 356aa
description: frv operon protein [Escherichia coli K12].
coverage: Archaea[7e-67] Bacteria[0.0]
conserved domains: (Evalue, description)
	1e-107	COG1363, FrvX, Cellulase M and related proteins [Carbohydrate transport and metabolism].
	1e-95	pfam05343, Peptidase_M42, M42 glutamyl aminopeptidase. These peptidases are found in Archaea and Bacteria. The example in Lactococcus lactis, PepA, aids growth on milk. Pyrococcus horikoshii contain a thermostable de-blocking aminopeptidase member of this family used commercially for N-terminal protein sequencing..
----------------------------------------------------
candidate #61:	b0926
likelihood ratios: Total 1.4e+05; Clust ,2.5,2.3; BLAST ,1.7,1.7; KEGG ,10.8,6.7; ExprEco ,6.4,18.3; ExprSce ,,; FusE2 ,,; FusE5 ,,; FusE10 ,,;
gene name: b0926	 (NP_415446)	gi: 16128893	length: 182aa
description: hypothetical protein b0926 [Escherichia coli K12].
coverage: Bacteria[1e-101]
conserved domains: (Evalue, description)
	1e-70	COG3108, COG3108, Uncharacterized protein conserved in bacteria [Function unknown].
	1e-61	pfam05951, DUF882, Bacterial protein of unknown function (DUF882). This family consists of a series of hypothetical bacterial proteins of unknown function..
----------------------------------------------------
candidate #62:	b3237
likelihood ratios: Total 1.3e+05; Clust ,26.8,3.2; BLAST ,1.6,19.2; KEGG ,1.1,3.8; ExprEco ,2.2,5.5; ExprSce ,,; FusE2 ,,; FusE5 ,,; FusE10 ,,;
gene name: b3237	 (NP_417704)	gi: 16131127	length: 156aa
description: repressor of arg regulon; cer-mediated site specific recombination [Escherichia coli K12].
coverage: Bacteria[4e-81] Eukaryota[2e-28]
conserved domains: (Evalue, description)
	3e-44	COG1438, ArgR, Arginine repressor [Transcription].
	7e-20	pfam02863, Arg_repressor_C, Arginine repressor, C-terminal domain..
	3e-18	pfam01316, Arg_repressor, Arginine repressor, DNA binding domain..
----------------------------------------------------
candidate #63:	b0157
likelihood ratios: Total 1.3e+05; Clust ,436.0,10.6; BLAST ,3.8,1.7; KEGG ,1.4,1.5; ExprEco ,1.3,1.6; ExprSce ,,; FusE2 ,,; FusE5 ,,; FusE10 ,,;
gene name: b0157	 (NP_414699)	gi: 16128150	length: 207aa
description: putative membrane protein [Escherichia coli K12].
coverage: Archaea[7e-25] Bacteria[1e-113]
conserved domains: (Evalue, description)
	4e-58	COG2860, COG2860, Predicted membrane protein [Function unknown].
	7e-17	pfam03458, UPF0126, UPF0126 domain. Domain always found as pair in bacterial membrane proteins of unknown function. This domain contains three transmembrane helices. The conserved glycines are suggestive of an ion channel (C. Yeats unpublished obs.)..
----------------------------------------------------
candidate #64:	b3186
likelihood ratios: Total 1.3e+05; Clust ,37.7,5.2; BLAST ,5.6,1.8; KEGG ,4.1,8.4; ExprEco ,1.7,1.1; ExprSce ,,; FusE2 ,,; FusE5 ,,; FusE10 ,,;
gene name: b3186	 (NP_417653)	gi: 16131076	length: 103aa
description: 50S ribosomal subunit protein L21 [Escherichia coli K12].
coverage: Bacteria[8e-53] Eukaryota[4e-12]
conserved domains: (Evalue, description)
	7e-30	pfam00829, Ribosomal_L21p, Ribosomal prokaryotic L21 protein..
----------------------------------------------------
candidate #65:	b3887
likelihood ratios: Total 1.2e+05; Clust ,14.0,15.0; BLAST ,14.1,5.7; KEGG ,1.1,1.6; ExprEco ,2.2,1.9; ExprSce ,,; FusE2 ,,; FusE5 ,,; FusE10 ,,;
gene name: b3887	 (NP_418323)	gi: 16131727	length: 145aa
description: D-Tyr-tRNA(Tyr) deacylase [Escherichia coli K12].
coverage: Bacteria[2e-76] Eukaryota[2e-24]
conserved domains: (Evalue, description)
	7e-59	cd00563, Dtyr_deacylase, D-Tyrosyl-tRNAtyr deacylases; a class of tRNA-dependent hydrolases which are capable of hydrolyzing the ester bond of D-Tyrosyl-tRNA reducing the level of cellular D-Tyrosine while recycling the peptidyl-tRNA; found in bacteria and in eukaryotes but not in archea; beta barrel-like fold structure; forms homodimers in which two surface cavities serve as the active site for tRNA binding.
----------------------------------------------------
candidate #66:	b3183
likelihood ratios: Total 1.2e+05; Clust ,42.3,4.7; BLAST ,17.1,2.8; KEGG ,4.4,2.0; ExprEco ,1.2,1.2; ExprSce ,,; FusE2 ,,; FusE5 ,,; FusE10 ,,;
gene name: b3183	 (NP_417650)	gi: 16131073	length: 390aa
description: putative GTP-binding factor [Escherichia coli K12].
coverage: Archaea[1e-13] Bacteria[0.0] Eukaryota[1e-74]
conserved domains: (Evalue, description)
	1e-155	COG0536, Obg, Predicted GTPase [General function prediction only].
	4e-92	pfam01018, GTP1_OBG, GTP1/OBG family..
	5e-18	COG0012, COG0012, Predicted GTPase, probable translation factor [Translation, ribosomal structure and biogenesis].
	4e-14	COG1163, DRG, Predicted GTPase [General function prediction only].
	3e-12	COG1084, COG1084, Predicted GTPase [General function prediction only].
	9e-11	COG2262, HflX, GTPases [General function prediction only].
----------------------------------------------------
candidate #67:	b0827
likelihood ratios: Total 1.2e+05; Clust ,4.1,15.2; BLAST ,3.1,15.2; KEGG ,2.0,2.5; ExprEco ,3.5,2.3; ExprSce ,,; FusE2 ,,; FusE5 ,,; FusE10 ,,;
gene name: b0827	 (NP_415348)	gi: 16128795	length: 411aa
description: molybdopterin biosynthesis [Escherichia coli K12].
coverage: Archaea[4e-59] Bacteria[0.0] Eukaryota[2e-48]
conserved domains: (Evalue, description)
	1e-136	COG0303, MoeA, Molybdopterin biosynthesis enzyme [Coenzyme metabolism].
	5e-56	pfam03453, MoeA_N, MoeA N-terminal region (domain I and II). This family contains two structural domains. One of these contains the conserved DGXA motif. This region is found in proteins involved in biosynthesis of molybdopterin cofactor however the exact molecular function of this region is uncertain..
	9e-30	pfam00994, MoCF_biosynth, Probable molybdopterin binding domain. This domain is found a variety of proteins involved in biosynthesis of molybdopterin cofactor. The domain is presumed to bind molybdopterin. The structure of this domain is known, and it forms an alpha/beta structure. In the known structure of Gephyrin this domain mediates trimerisation..
	1e-14	pfam03454, MoeA_C, MoeA C-terminal region (domain IV). This domain is found in proteins involved in biosynthesis of molybdopterin cofactor however the exact molecular function of this domain is uncertain. The structure of this domain is known and forms an incomplete beta barrel..
----------------------------------------------------
candidate #68:	b3879
likelihood ratios: Total 1.2e+05; Clust ,1.4,2.5; BLAST ,3.9,1.1; KEGG ,13.2,2.8; ExprEco ,6.2,33.1; ExprSce ,,; FusE2 ,,; FusE5 ,,; FusE10 ,,;
gene name: b3879	 (NP_418315)	gi: 49176437	length: 308aa
description: putative aldose-1-epimerase [Escherichia coli K12].
coverage: Archaea[5e-15] Bacteria[0.0]
conserved domains: (Evalue, description)
	3e-47	COG2017, GalM, Galactose mutarotase and related enzymes [Carbohydrate transport and metabolism].
	1e-43	pfam01263, Aldose_epim, Aldose 1-epimerase..
----------------------------------------------------
candidate #69:	b3933
likelihood ratios: Total 1.1e+05; Clust ,1.0,5.8; BLAST ,1.1,8.6; KEGG ,4.1,2.7; ExprEco ,15.2,11.9; ExprSce ,,; FusE2 ,,; FusE5 ,,; FusE10 ,,;
gene name: b3933	 (NP_418368)	gi: 16131771	length: 319aa
description: essential cell division protein [Escherichia coli K12].
coverage: Bacteria[0.0] Eukaryota[3e-13]
conserved domains: (Evalue, description)
	5e-52	COG3087, FtsN, Cell division protein [Cell division and chromosome partitioning].
----------------------------------------------------
candidate #70:	b4387
likelihood ratios: Total 1.1e+05; Clust ,2.6,31.5; BLAST ,2.6,4.5; KEGG ,5.9,9.9; ExprEco ,1.0,2.0; ExprSce ,,; FusE2 ,,; FusE5 ,,; FusE10 ,,;
gene name: b4387	 (NP_418804)	gi: 16132204	length: 214aa
description: membrane protein, transcribed divergently from serB [Escherichia coli K12].
coverage: Bacteria[1e-115]
----------------------------------------------------
candidate #71:	b0406
likelihood ratios: Total 1.1e+05; Clust ,35.5,14.4; BLAST ,1.9,2.9; KEGG ,1.7,6.1; ExprEco ,1.7,2.2; ExprSce ,,; FusE2 ,,; FusE5 ,,; FusE10 ,,;
gene name: b0406	 (NP_414940)	gi: 16128391	length: 375aa
description: tRNA-guanine transglycosylase [Escherichia coli K12].
coverage: Archaea[4e-81] Bacteria[0.0] Eukaryota[3e-83]
conserved domains: (Evalue, description)
	1e-168	COG0343, Tgt, Queuine/archaeosine tRNA-ribosyltransferase [Translation, ribosomal structure and biogenesis].
	1e-106	pfam01702, TGT, Queuine tRNA-ribosyltransferase. This is a family of queuine tRNA-ribosyltransferases EC:2.4.2.29, also known as tRNA-guanine transglycosylase and guanine insertion enzyme. Queuine tRNA-ribosyltransferase modifies tRNAs for asparagine, aspartic acid, histidine and tyrosine with queuine. It catalyses the exchange of guanine-34 at the wobble position with 7-aminomethyl-7-deazaguanine, and the addition of a cyclopentenediol moiety to 7-aminomethyl-7-deazaguanine-34 tRNA; giving a hypermodified base queuine in the wobble position. The aligned region contains a zinc binding motif C-x-C-x2-C-x29-H, and important tRNA and 7-aminomethyl-7deazaguanine binding residues..
----------------------------------------------------
candidate #72:	b0023
likelihood ratios: Total 1.1e+05; Clust ,136.6,4.6; BLAST ,1.5,1.8; KEGG ,1.6,1.2; ExprEco ,6.6,5.2; ExprSce ,,; FusE2 ,,; FusE5 ,,; FusE10 ,,;
gene name: b0023	 (NP_414564)	gi: 16128017	length: 87aa
description: 30S ribosomal subunit protein S20 [Escherichia coli K12].
coverage: Bacteria[4e-41]
conserved domains: (Evalue, description)
	2e-12	COG0268, RpsT, Ribosomal protein S20 [Translation, ribosomal structure and biogenesis].
	1e-10	pfam01649, Ribosomal_S20p, Ribosomal protein S20. Bacterial ribosomal protein S20 interacts with 16S rRNA..
----------------------------------------------------
candidate #73:	b0605
likelihood ratios: Total 1.1e+05; Clust ,4.7,3.5; BLAST ,3.2,5.0; KEGG ,6.9,17.9; ExprEco ,1.7,1.9; ExprSce ,,; FusE2 ,,; FusE5 ,,; FusE10 ,,;
gene name: b0605	 (NP_415138)	gi: 16128588	length: 187aa
description: alkyl hydroperoxide reductase, C22 subunit, thioredoxin-like, detoxification of hydroperoxides [Escherichia coli K12].
coverage: Archaea[3e-45] Bacteria[1e-105] Eukaryota[4e-34]
conserved domains: (Evalue, description)
	4e-64	COG0450, AhpC, Peroxiredoxin [Posttranslational modification, protein turnover, chaperones].
	2e-41	pfam00578, AhpC-TSA, AhpC/TSA family. This family contains proteins related to alkyl hydroperoxide reductase (AhpC) and thiol specific antioxidant (TSA). .
	2e-17	COG1225, Bcp, Peroxiredoxin [Posttranslational modification, protein turnover, chaperones].
----------------------------------------------------
candidate #74:	b0081
likelihood ratios: Total 1.1e+05; Clust ,12.6,2.9; BLAST ,11.7,1.4; KEGG ,1.5,2.9; ExprEco ,6.1,6.7; ExprSce ,,; FusE2 ,,; FusE5 ,,; FusE10 ,,;
gene name: b0081	 (NP_414623)	gi: 16128074	length: 152aa
description: hypothetical protein b0081 [Escherichia coli K12].
coverage: Bacteria[4e-83]
conserved domains: (Evalue, description)
	3e-48	COG2001, COG2001, Uncharacterized protein conserved in bacteria [Function unknown].
	7e-17	pfam02381, UPF0040, Domain of unknown function UPF0040 family. This small 70 amino acid domain is found duplicated in a family of bacterial proteins (A Bateman pers. observation). These proteins are probably enzymes with each domain containing a conserved DXXXR motif that probably forms part of the active site..
----------------------------------------------------
candidate #75:	b0851
likelihood ratios: Total 1.1e+05; Clust ,11.0,4.6; BLAST ,2.8,4.5; KEGG ,4.3,8.8; ExprEco ,2.0,2.3; ExprSce ,,; FusE2 ,,; FusE5 ,,; FusE10 ,,;
gene name: b0851	 (NP_415372)	gi: 16128819	length: 240aa
description: oxygen insensitive NADPH nitroreductase (nitrofuran reductase I activity B) [Escherichia coli K12].
coverage: Archaea[2e-30] Bacteria[1e-136] Eukaryota[5e-29]
conserved domains: (Evalue, description)
	3e-26	pfam00881, Nitroreductase, Nitroreductase family. Members of this family utilise FMN as a cofactor..
	3e-23	COG0778, NfnB, Nitroreductase [Energy production and conversion].
----------------------------------------------------
candidate #76:	b1272
likelihood ratios: Total 1.1e+05; Clust ,3.4,3.4; BLAST ,55.2,2.5; KEGG ,10.4,2.6; ExprEco ,2.0,1.3; ExprSce ,,; FusE2 ,,; FusE5 ,,; FusE10 ,,;
gene name: b1272	 (NP_415788)	gi: 16129233	length: 349aa
description: putative peptidase [Escherichia coli K12].
coverage: Archaea[4e-17] Bacteria[0.0] Eukaryota[2e-12]
conserved domains: (Evalue, description)
	1e-64	COG0616, SppA, Periplasmic serine proteases (ClpP class) [Posttranslational modification, protein turnover, chaperones / Intracellular trafficking and secretion].
	4e-42	pfam01343, Peptidase_S49, Peptidase family S49..
----------------------------------------------------
candidate #77:	b3678
likelihood ratios: Total 1.1e+05; Clust ,1.9,2.1; BLAST ,1.7,3.3; KEGG ,7.1,6.5; ExprEco ,11.4,8.7; ExprSce ,,; FusE2 ,,; FusE5 ,,; FusE10 ,,;
gene name: b3678	 (NP_418134)	gi: 16131548	length: 497aa
description: putative phosphatase/sulfatase [Escherichia coli K12].
coverage: Archaea[3e-23] Bacteria[0.0] Eukaryota[5e-33]
conserved domains: (Evalue, description)
	4e-75	COG3119, AslA, Arylsulfatase A and related enzymes [Inorganic ion transport and metabolism].
	4e-51	pfam00884, Sulfatase, Sulfatase..
----------------------------------------------------
candidate #78:	b0191
likelihood ratios: Total 1.0e+05; Clust ,5.2,1.7; BLAST ,1.1,8.8; KEGG ,3.0,5.9; ExprEco ,3.5,20.3; ExprSce ,,; FusE2 ,,; FusE5 ,,; FusE10 ,,;
gene name: b0191	 (NP_414733)	gi: 16128184	length: 140aa
description: hypothetical protein b0191 [Escherichia coli K12].
coverage: Bacteria[9e-71] Eukaryota[1e-11]
conserved domains: (Evalue, description)
	1e-28	COG1186, PrfB, Protein chain release factor B [Translation, ribosomal structure and biogenesis].
	1e-18	pfam00472, RF-1, Peptidyl-tRNA hydrolase domain. This domain is found in peptide chain release factors such as RF-1 and RF-2, and a number of smaller proteins of unknown function. This domain contains the peptidyl-tRNA hydrolase activity. The domain contains a highly conserved motif GGQ, where the glutamine is thought to coordinate the water that mediates the hydrolysis..
----------------------------------------------------
candidate #79:	b2608
likelihood ratios: Total 1.0e+05; Clust ,8.9,9.6; BLAST ,10.8,2.7; KEGG ,2.5,1.2; ExprEco ,2.5,5.6; ExprSce ,,; FusE2 ,,; FusE5 ,,; FusE10 ,,;
gene name: b2608	 (NP_417099)	gi: 49176244	length: 185aa
description: 16S rRNA processing protein [Escherichia coli K12].
coverage: Bacteria[1e-105] Eukaryota[4e-08]
conserved domains: (Evalue, description)
	1e-56	COG0806, RimM, RimM protein, required for 16S rRNA processing [Translation, ribosomal structure and biogenesis].
	3e-23	pfam01782, RimM, RimM N-terminal domain. The RimM protein is essential for efficient processing of 16S rRNA. The RimM protein was shown to have affinity for free ribosomal 30S subunits but not for 30S subunits in the 70S ribosomes. This N-terminal domain is found associated with a PRC-barrel domain. .
----------------------------------------------------
candidate #80:	b3085
likelihood ratios: Total 1.0e+05; Clust ,2.1,2.1; BLAST ,5.8,1.9; KEGG ,2.1,7.2; ExprEco ,20.2,6.9; ExprSce ,,; FusE2 ,,; FusE5 ,,; FusE10 ,,;
gene name: b3085	 (NP_417556)	gi: 16130980	length: 179aa
description: hypothetical protein b3085 [Escherichia coli K12].
coverage: Bacteria[1e-101]
conserved domains: (Evalue, description)
	4e-33	COG1451, COG1451, Predicted metal-dependent hydrolase [General function prediction only].
----------------------------------------------------
candidate #81:	b2573
likelihood ratios: Total 9.9e+04; Clust ,2.8,8.1; BLAST ,5.8,1.7; KEGG ,12.6,8.4; ExprEco ,2.8,1.6; ExprSce ,,; FusE2 ,,; FusE5 ,,; FusE10 ,,;
gene name: b2573	 (NP_417068)	gi: 16130498	length: 191aa
description: RNA polymerase, sigma-E factor; heat shock and oxidative stress [Escherichia coli K12].
coverage: Bacteria[1e-102] Eukaryota[1e-06]
conserved domains: (Evalue, description)
	6e-33	COG1595, RpoE, DNA-directed RNA polymerase specialized sigma subunit, sigma24 homolog [Transcription].
----------------------------------------------------
candidate #82:	b1162
likelihood ratios: Total 9.9e+04; Clust ,2.8,2.2; BLAST ,1.5,2.4; KEGG ,14.0,108.6; ExprEco ,2.6,1.2; ExprSce ,,; FusE2 ,,; FusE5 ,,; FusE10 ,,;
gene name: b1162	 (NP_415680)	gi: 16129125	length: 243aa
description: putative transcriptional regulator [Escherichia coli K12].
coverage: Bacteria[1e-139]
conserved domains: (Evalue, description)
	4e-23	cd01104, HTH_MlrA, Helix-turn-helix transcription regulator MlrA (merR-like regulator A). The MlrA protein, also known as YehV, has been shown to control cell-cell aggregation by co-regulating the expression of curli and extracellular matrix production in Escherichia coli and Salmonella typhimurium. Its close homolog, CarA from Myxococcus xanthus, is involved in activation of the carotenoid biosynthesis genes by light. These proteins belong to the MERR superfamily of transcription regulators that promote expression of several stress regulon genes by reconfiguring the spacer between the -35 and -10 promoter elements. Their conserved N-terminal domains contain predicted HTH (helix-turn-helix) motives that mediate DNA binding, while the dissimilar C-terminal domains bind specific coactivator molecules..
	1e-16	cd00592, HTH_MERR, Helix-turn-helix transcription regulator MERR, N-terminal domain. The MERR family transcription regulators have been shown to mediate responses to stress including exposure to heavy metals, drugs, or oxygen radicals in eubacterial and some archaeal species. They regulate transcription of multidrug/metal ion transporters genes and oxidative stress regulons by reconfiguring the spacer between the -35 and -10 promoter elements. A typical MERR regulator is comprised of two distinct domains that harbor the regulatory (effector-binding) site and the active (DNA-binding) site. Their N-terminal domains are homologous and contain a DNA-binding winged HTH (helix-turn-helix) motif, while the C-terminal domains are often dissimilar and bind specific coactivator molecules such as metal ions, drugs, and organic substrates..
	5e-16	smart00422, HTH_MERR, helix_turn_helix, mercury resistance; .
	2e-14	COG0789, SoxR, Predicted transcriptional regulators [Transcription].
	5e-11	cd01279, HTH_HspR, Helix-turn-helix transcription regulator HspR. Heat shock protein regulators (HspR) have been shown to regulate expression of specific regulons in response to high temperature or high osmolarity in Streptomyces and Helicobacter, respectively. These proteins share the N-terminal DNA binding domain with other transcription regulators of the MERR superfamily that promote transcription by reconfiguring the spacer between the -35 and -10 promoter elements. A typical MERR regulator is comprised of two distinct domains that harbor the regulatory (effector-binding) site and the active (DNA-binding) site. Their conserved N-terminal domains contain predicted HTH (helix-turn-helix) motives that mediate DNA binding, while the dissimilar C-terminal domains bind specific coactivator molecules.
----------------------------------------------------
candidate #83:	b0660
likelihood ratios: Total 9.9e+04; Clust ,37.7,6.1; BLAST ,1.6,1.5; KEGG ,4.1,4.6; ExprEco ,1.4,6.6; ExprSce ,,; FusE2 ,,; FusE5 ,,; FusE10 ,,;
gene name: b0660	 (NP_415193)	gi: 16128643	length: 359aa
description: putative ATP-binding protein in pho regulon [Escherichia coli K12].
coverage: Archaea[3e-19] Bacteria[0.0]
conserved domains: (Evalue, description)
	1e-139	pfam02562, PhoH, PhoH-like protein. PhoH is a cytoplasmic protein and predicted ATPase that is induced by phosphate starvation..
	1e-124	COG1702, PhoH, Phosphate starvation-inducible protein PhoH, predicted ATPase [Signal transduction mechanisms].
	4e-37	COG1875, COG1875, Predicted ATPase related to phosphate starvation-inducible protein PhoH [Signal transduction mechanisms].
----------------------------------------------------
candidate #84:	b0015
likelihood ratios: Total 9.3e+04; Clust ,106.9,3.2; BLAST ,1.6,1.7; KEGG ,5.6,1.3; ExprEco ,7.1,1.8; ExprSce ,,; FusE2 ,,; FusE5 ,,; FusE10 ,,;
gene name: b0015	 (NP_414556)	gi: 16128009	length: 376aa
description: chaperone with DnaK; heat shock protein [Escherichia coli K12].
coverage: Archaea[2e-97] Bacteria[0.0] Eukaryota[4e-79]
conserved domains: (Evalue, description)
	1e-149	COG0484, DnaJ, DnaJ-class molecular chaperone with C-terminal Zn finger domain [Posttranslational modification, protein turnover, chaperones].
	2e-46	pfam01556, DnaJ_C, DnaJ C terminal region. This family consists of the C terminal region form the DnaJ protein. Although the function of this region is unknown, it is always found associated with pfam00226 and pfam00684. DnaJ is a chaperone associated with the Hsp70 heat-shock system involved in protein folding and renaturation after stress..
	7e-28	pfam00684, DnaJ_CXXCXGXG, DnaJ central domain (4 repeats). The central cysteine-rich (CR) domain of DnaJ proteins contains four repeats of the motif CXXCXGXG where X is any amino acid. The isolated cysteine rich domain folds in zinc dependent fashion. Each set of two repeats binds one unit of zinc. Although this domain has been implicated in substrate binding, no evidence of specific interaction between the isolated DNAJ cysteine rich domain and various hydrophobic peptides has been found..
	3e-27	pfam00226, DnaJ, DnaJ domain. DnaJ domains (J-domains) are associated with hsp70 heat-shock system and it is thought that this domain mediates the interaction. DnaJ-domain is therefore part of a chaperone (protein folding) system. The T-antigens are confirmed as DnaJ containing domains from literature..
	7e-21	COG2214, CbpA, DnaJ-class molecular chaperone [Posttranslational modification, protein turnover, chaperones].
	1e-20	smart00271, DnaJ, DnaJ molecular chaperone homology domain; .
	8e-16	COG5407, SEC63, Preprotein translocase subunit Sec63 [Intracellular trafficking and secretion].
----------------------------------------------------
candidate #85:	b0659
likelihood ratios: Total 9.0e+04; Clust ,44.6,5.4; BLAST ,1.8,1.8; KEGG ,2.1,3.4; ExprEco ,2.6,6.7; ExprSce ,,; FusE2 ,,; FusE5 ,,; FusE10 ,,;
gene name: b0659	 (NP_415192)	gi: 16128642	length: 155aa
description: hypothetical protein b0659 [Escherichia coli K12].
coverage: Bacteria[3e-85] Eukaryota[2e-10]
conserved domains: (Evalue, description)
	3e-43	COG0319, COG0319, Predicted metal-dependent hydrolase [General function prediction only].
	9e-27	pfam02130, UPF0054, Uncharacterized protein family UPF0054..
----------------------------------------------------
candidate #86:	b0676
likelihood ratios: Total 8.8e+04; Clust ,5.1,2.5; BLAST ,1.2,2.8; KEGG ,28.4,21.0; ExprEco ,2.7,1.2; ExprSce ,,; FusE2 ,,; FusE5 ,,; FusE10 ,,;
gene name: b0676	 (NP_415202)	gi: 16128652	length: 406aa
description: transcriptional repressor of genes for catabolic enzymes (NagC/XylR (ROK) family) [Escherichia coli K12].
coverage: Archaea[2e-25] Bacteria[0.0] Eukaryota[9e-16]
conserved domains: (Evalue, description)
	3e-55	pfam00480, ROK, ROK family..
	1e-53	COG1940, NagC, Transcriptional regulator/sugar kinase [Transcription / Carbohydrate transport and metabolism].
----------------------------------------------------
candidate #87:	b0147
likelihood ratios: Total 8.7e+04; Clust ,17.1,8.1; BLAST ,1.8,4.4; KEGG ,3.8,3.5; ExprEco ,3.1,1.9; ExprSce ,,; FusE2 ,,; FusE5 ,,; FusE10 ,,;
gene name: b0147	 (NP_414689)	gi: 49176001	length: 179aa
description: 2'-5' RNA ligase [Escherichia coli K12].
coverage: Archaea[5e-07] Bacteria[1e-101]
conserved domains: (Evalue, description)
	2e-38	COG1514, LigT, 2'-5' RNA ligase [Translation, ribosomal structure and biogenesis].
	4e-12	pfam02834, 2_5_RNA_ligase, 2',5' RNA ligase family. Members of this family are bacterial and archaeal RNA ligases that are able to ligate tRNA half molecules containing 2',3'-cyclic phosphate and 5' hydroxyl termini to products containing the 2',5' phosphodiester linkage. Each member of this family contains an internal duplication, each of which contains an HXTX motif that defines the family. The structure of a related protein is known..
----------------------------------------------------
candidate #88:	b2597
likelihood ratios: Total 8.5e+04; Clust ,3.6,5.5; BLAST ,6.5,6.3; KEGG ,6.3,4.7; ExprEco ,1.2,2.9; ExprSce ,,; FusE2 ,,; FusE5 ,,; FusE10 ,,;
gene name: b2597	 (NP_417088)	gi: 16130518	length: 113aa
description: putative yhbH sigma 54 modulator [Escherichia coli K12].
coverage: Bacteria[2e-58]
conserved domains: (Evalue, description)
	3e-28	COG1544, COG1544, Ribosome-associated protein Y (PSrp-1) [Translation, ribosomal structure and biogenesis].
	4e-28	pfam02482, Ribosomal_S30AE, Sigma 54 modulation protein / S30EA ribosomal protein. This Pfam family contains the sigma-54 modulation protein family and the S30AE family of ribosomal proteins which includes the light- repressed protein (lrtA)..
----------------------------------------------------
candidate #89:	b0059
likelihood ratios: Total 8.4e+04; Clust ,31.7,3.5; BLAST ,5.7,4.6; KEGG ,1.7,1.9; ExprEco ,3.7,2.3; ExprSce ,,; FusE2 ,,; FusE5 ,,; FusE10 ,,;
gene name: b0059	 (NP_414601)	gi: 16128053	length: 968aa
description: ATPase associated with RNA polymerase and transcriptional activator [Escherichia coli K12].
coverage: Archaea[2e-43] Bacteria[0.0] Eukaryota[1e-09]
conserved domains: (Evalue, description)
	6e-78	COG0553, HepA, Superfamily II DNA/RNA helicases, SNF2 family [Transcription / DNA replication, recombination, and repair].
	6e-57	pfam00176, SNF2_N, SNF2 family N-terminal domain. This domain is found in proteins involved in a variety of processes including transcription regulation (e.g., SNF2, STH1, brahma, MOT1) , DNA repair (e.g., ERCC6, RAD16, RAD5), DNA recombination (e.g., RAD54), and chromatin unwinding (e.g., ISWI) as well as a variety of other proteins with little functional information (e.g., lodestar, ETL1)..
	8e-18	cd00079, HELICc, Helicase superfamily c-terminal domain; associated with DEXDc-, DEAD-, and DEAH-box proteins, yeast initiation factor 4A, Ski2p, and Hepatitis C virus NS3 helicases; this domain is found in a wide variety of helicases and helicase related proteins; may not be an autonomously folding unit, but an integral part of the helicase; 4 helicase superfamilies at present according to the organization of their signature motifs; all helicases share the ability to unwind nucleic acid duplexes with a distinct directional polarity; they utilize the free energy from nucleoside triphosphate hydrolysis to fuel their translocation along DNA, unwinding the duplex in the process.
	2e-16	cd00269, DEXHc, DEXH-box helicases. A diverse family of proteins involved in ATP-dependent DNA or RNA unwinding, needed in a variety of cellular processes. The name derives from the sequence of the Walker B motif (motif II). This domain contains the ATP-binding region..
	8e-16	smart00487, DEXDc, DEAD-like helicases superfamily; .
	9e-16	cd00046, DEXDc, DEAD-like helicases superfamily. A diverse family of proteins involved in ATP-dependent RNA or DNA unwinding. This domain contains the ATP-binding region..
	2e-12	smart00490, HELICc, helicase superfamily c-terminal domain; .
	4e-12	pfam00271, Helicase_C, Helicase conserved C-terminal domain. TThis domain family is found in a wide variety of helicases and helicase related proteins. It may be that this is not an autonomously folding unit, but an integral part of the helicase..
	1e-11	COG0513, SrmB, Superfamily II DNA and RNA helicases [DNA replication, recombination, and repair / Transcription / Translation, ribosomal structure and biogenesis].
----------------------------------------------------
candidate #90:	b3180
likelihood ratios: Total 8.2e+04; Clust ,65.4,5.6; BLAST ,5.8,4.2; KEGG ,1.8,1.1; ExprEco ,2.6,1.8; ExprSce ,,; FusE2 ,,; FusE5 ,,; FusE10 ,,;
gene name: b3180	 (NP_417647)	gi: 16131070	length: 97aa
description: hypothetical protein b3180 [Escherichia coli K12].
coverage: Archaea[2e-07] Bacteria[1e-47] Eukaryota[4e-07]
conserved domains: (Evalue, description)
	4e-19	pfam01985, CRS1_YhbY, CRS1 / YhbY domain. E. coli YhbY belongs to a conserved family of proteins represented in eubacteria, archaea, and plants. Three maize proteins harbouring UPF0044-like domains are required for chloroplast group II intron splicing, and bioinformatic data suggest a role for members in translation. The crystal structure of YhbY has been determined. YhbY has a fold similar to that of the C-terminal domain of translation initiation factor 3 (IF3C), which binds to 16S rRNA in the 30S ribosome. Modelling studies indicate that the same surface is highly basic in all members of this family, suggesting a conserved RNA binding surface..
----------------------------------------------------
candidate #91:	b1800
likelihood ratios: Total 8.2e+04; Clust ,1.7,1.8; BLAST ,2.0,17.2; KEGG ,5.6,88.7; ExprEco ,1.5,1.0; ExprSce ,,; FusE2 ,,; FusE5 ,,; FusE10 ,,;
gene name: b1800	 (NP_416314)	gi: 16129754	length: 361aa
description: putative tartrate dehydrogenase [Escherichia coli K12].
coverage: Archaea[1e-73] Bacteria[0.0] Eukaryota[1e-139]
conserved domains: (Evalue, description)
	1e-134	COG0473, LeuB, Isocitrate/isopropylmalate dehydrogenase [Amino acid transport and metabolism].
	1e-79	pfam00180, Iso_dh, Isocitrate/isopropylmalate dehydrogenase..
	2e-40	COG0538, Icd, Isocitrate dehydrogenases [Energy production and conversion].
----------------------------------------------------
candidate #92:	b0413
likelihood ratios: Total 7.9e+04; Clust ,12.6,4.3; BLAST ,1.3,1.7; KEGG ,2.5,9.6; ExprEco ,3.8,7.5; ExprSce ,,; FusE2 ,,; FusE5 ,,; FusE10 ,,;
gene name: b0413	 (NP_414947)	gi: 16128398	length: 149aa
description: hypothetical protein b0413 [Escherichia coli K12].
coverage: Bacteria[2e-79]
conserved domains: (Evalue, description)
	5e-16	pfam03477, ATP-cone, ATP cone domain..
----------------------------------------------------
candidate #93:	b1737
likelihood ratios: Total 7.9e+04; Clust ,1.4,2.9; BLAST ,3.8,138.4; KEGG ,1.1,3.4; ExprEco ,3.3,3.0; ExprSce ,,; FusE2 ,,; FusE5 ,,; FusE10 ,,;
gene name: b1737	 (NP_416251)	gi: 16129691	length: 452aa
description: PEP-dependent phosphotransferase enzyme II for cellobiose, arbutin, and salicin [Escherichia coli K12].
coverage: Bacteria[0.0]
conserved domains: (Evalue, description)
	1e-112	COG1455, CelB, Phosphotransferase system cellobiose-specific component IIC [Carbohydrate transport and metabolism].
	5e-26	pfam02378, PTS_EIIC, Phosphotransferase system, EIIC. The bacterial phosphoenolpyruvate: sugar phosphotransferase system (PTS) is a multi-protein system involved in the regulation of a variety of metabolic and transcriptional processes. The sugar-specific permease of the PTS consists of three domains (IIA, IIB and IIC). The IIC domain catalyses the transfer of a phosphoryl group from IIB to the sugar substrate..
----------------------------------------------------
candidate #94:	b0684
likelihood ratios: Total 7.8e+04; Clust ,4.3,3.2; BLAST ,6.4,3.1; KEGG ,1.7,3.1; ExprEco ,9.6,5.8; ExprSce ,,; FusE2 ,,; FusE5 ,,; FusE10 ,,;
gene name: b0684	 (NP_415210)	gi: 16128660	length: 176aa
description: flavodoxin 1 [Escherichia coli K12].
coverage: Archaea[7e-11] Bacteria[1e-101]
conserved domains: (Evalue, description)
	7e-35	COG0716, FldA, Flavodoxins [Energy production and conversion].
	5e-17	pfam00258, Flavodoxin_1, Flavodoxin..
----------------------------------------------------
candidate #95:	b2611
likelihood ratios: Total 7.7e+04; Clust ,8.9,96.9; BLAST ,1.1,2.8; KEGG ,1.1,1.7; ExprEco ,4.0,4.0; ExprSce ,,; FusE2 ,,; FusE5 ,,; FusE10 ,,;
gene name: b2611	 (NP_417102)	gi: 49176245	length: 288aa
description: putative membrane protein [Escherichia coli K12].
coverage: Bacteria[1e-159] Eukaryota[2e-06]
conserved domains: (Evalue, description)
	4e-88	COG4137, COG4137, ABC-type uncharacterized transport system, permease component [General function prediction only].
	1e-24	pfam01578, Cytochrom_C_asm, Cytochrome C assembly protein. This family consists of various proteins involved in cytochrome c assembly from mitochondria and bacteria; CycK from Rhizobium, CcmC from E. coli and Paracoccus denitrificans and orf240 from wheat mitochondria. The members of this family are probably integral membrane proteins with six predicted transmembrane helices. It has been proposed that members of this family comprise a membrane component of an ABC (ATP binding cassette) transporter complex. It is also proposed that this transporter is necessary for transport of some component needed for cytochrome c assembly. One member CycK contains a putative heme-binding motif, orf240 also contains a putative heme-binding motif and is a proposed ABC transporter with c-type heme as its proposed substrate. However it seems unlikely that all members of this family transport heme nor c-type apocytochromes because CcmC in the putative CcmABC transporter transports neither..
----------------------------------------------------
candidate #96:	b2717
likelihood ratios: Total 7.6e+04; Clust ,1.3,27.8; BLAST ,2.1,29.0; KEGG ,8.4,2.6; ExprEco ,1.4,1.1; ExprSce ,,; FusE2 ,,; FusE5 ,,; FusE10 ,,;
gene name: b2717	 (NP_417197)	gi: 16130624	length: 156aa
description: protease involved in processing C-terminal end of HycE [Escherichia coli K12].
coverage: Archaea[3e-15] Bacteria[9e-87]
conserved domains: (Evalue, description)
	5e-27	COG0680, HyaD, Ni,Fe-hydrogenase maturation factor [Energy production and conversion].
	8e-21	pfam01750, HycI, Hydrogenase maturation protease. The family consists of hydrogenase maturation proteases. In E. coli HypI the hydrogenase maturation protease is involved in processing of HypE the large subunit of hydrogenases 3, by cleavage of its C-terminal..
----------------------------------------------------
candidate #97:	b2486
likelihood ratios: Total 7.5e+04; Clust ,4.0,40.0; BLAST ,1.3,20.0; KEGG ,2.6,2.9; ExprEco ,2.0,1.2; ExprSce ,,; FusE2 ,,; FusE5 ,,; FusE10 ,,;
gene name: b2486	 (NP_416981)	gi: 16130411	length: 526aa
description: hydrogenase 4 membrane subunit [Escherichia coli K12].
coverage: Archaea[3e-56] Bacteria[0.0] Eukaryota[6e-34]
conserved domains: (Evalue, description)
	2e-62	COG0651, HyfB, Formate hydrogenlyase subunit 3/Multisubunit Na+/H+ antiporter, MnhD subunit [Energy production and conversion / Inorganic ion transport and metabolism].
	5e-51	COG1009, NuoL, NADH:ubiquinone oxidoreductase subunit 5 (chain L)/Multisubunit Na+/H+ antiporter, MnhA subunit [Energy production and conversion / Inorganic ion transport and metabolism].
	1e-37	COG1008, NuoM, NADH:ubiquinone oxidoreductase subunit 4 (chain M) [Energy production and conversion].
	2e-32	pfam00361, Oxidored_q1, NADH-Ubiquinone/plastoquinone (complex I), various chains. This family is part of complex I which catalyses the transfer of two electrons from NADH to ubiquinone in a reaction that is associated with proton translocation across the membrane..
	7e-32	COG1007, NuoN, NADH:ubiquinone oxidoreductase subunit 2 (chain N) [Energy production and conversion].
----------------------------------------------------
candidate #98:	b4308
likelihood ratios: Total 7.4e+04; Clust ,1.9,1.8; BLAST ,1.3,2.2; KEGG ,57.1,2.4; ExprEco ,19.3,2.8; ExprSce ,,; FusE2 ,,; FusE5 ,,; FusE10 ,,;
gene name: b4308	 (NP_418728)	gi: 16132129	length: 338aa
description: KpLE2 phage-like element; frameshift suppressor contains phospolipase D/nuclease [Escherichia coli K12].
coverage: Bacteria[0.0] Eukaryota[1e-06]
conserved domains: (Evalue, description)
	5e-12	COG1112, COG1112, Superfamily I DNA and RNA helicases and helicase subunits [DNA replication, recombination, and repair].
----------------------------------------------------
candidate #99:	b2615
likelihood ratios: Total 7.1e+04; Clust ,11.5,4.0; BLAST ,1.8,3.0; KEGG ,4.7,2.3; ExprEco ,6.6,4.1; ExprSce ,,; FusE2 ,,; FusE5 ,,; FusE10 ,,;
gene name: b2615	 (NP_417105)	gi: 16130534	length: 292aa
description: NAD kinase [Escherichia coli K12].
coverage: Archaea[2e-33] Bacteria[1e-167] Eukaryota[1e-26]
conserved domains: (Evalue, description)
	7e-81	COG0061, COG0061, Predicted sugar kinase [Carbohydrate transport and metabolism].
	5e-68	pfam01513, NAD_kinase, ATP-NAD kinase. Members of this family are ATP-NAD kinases EC:2.7.1.23. Catalyses the phosphorylation of NAD to NADP utilising ATP and other nucleoside triphosphates as well as inorganic polyphosphate as a source of phosphorus..
----------------------------------------------------
candidate #100:	b3328
likelihood ratios: Total 7.0e+04; Clust ,22.8,3.5; BLAST ,10.0,1.6; KEGG ,3.3,2.1; ExprEco ,2.1,3.9; ExprSce ,,; FusE2 ,,; FusE5 ,,; FusE10 ,,;
gene name: b3328	 (NP_417787)	gi: 16131207	length: 145aa
description: putative export protein G for general secretion pathway (GSP); pilin-like [Escherichia coli K12].
coverage: Bacteria[1e-79]
conserved domains: (Evalue, description)
	1e-22	COG2165, PulG, Type II secretory pathway, pseudopilin PulG [Cell motility and secretion / Intracellular trafficking and secretion].
----------------------------------------------------
candidate #101:	b2684
likelihood ratios: Total 7.0e+04; Clust ,1.9,9.5; BLAST ,1.3,2.7; KEGG ,54.1,7.6; ExprEco ,1.1,2.5; ExprSce ,,; FusE2 ,,; FusE5 ,,; FusE10 ,,;
gene name: b2684	 (NP_417169)	gi: 16130596	length: 176aa
description: regulator of plasmid mcrB operon (microcin B17 synthesis) [Escherichia coli K12].
coverage: Archaea[8e-07] Bacteria[1e-96]
conserved domains: (Evalue, description)
	8e-19	pfam01047, MarR, MarR family. The Mar proteins are involved in the multiple antibiotic resistance, a non-specific resistance system. The expression of the mar operon is controlled by a repressor, MarR. A large number of compounds induce transcription of the mar operon. This is thought to be due to the compound binding to MarR, and the resulting complex stops MarR binding to the DNA. With the MarR repression lost, transcription of the operon proceeds. The structure of MarR is known and shows MarR as a dimer with each subunit containing a winged-helix DNA binding motif..
	1e-16	smart00347, HTH_MARR, helix_turn_helix multiple antibiotic resistance protein; .
----------------------------------------------------
candidate #102:	b3304
likelihood ratios: Total 7.0e+04; Clust ,2.6,3.2; BLAST ,2.2,1.9; KEGG ,3.5,2.0; ExprEco ,24.9,11.4; ExprSce ,,; FusE2 ,,; FusE5 ,,; FusE10 ,,;
gene name: b3304	 (NP_417763)	gi: 16131183	length: 117aa
description: 50S ribosomal subunit protein L18 [Escherichia coli K12].
coverage: Bacteria[4e-58] Eukaryota[9e-20]
conserved domains: (Evalue, description)
	5e-30	COG0256, RplR, Ribosomal protein L18 [Translation, ribosomal structure and biogenesis].
	5e-26	pfam00861, Ribosomal_L18p, Ribosomal L18p/L5e family. This family includes ribosomal proteins from the large subunit. This family includes L18 from bacteria and L5 from eukaryotes. It has been shown for one member that the amino terminal 93 amino acids are necessary and sufficient to bind 5S rRNA in vitro. Suggesting that the entire family has a function in rRNA binding..
----------------------------------------------------
candidate #103:	b3781
likelihood ratios: Total 6.9e+04; Clust ,7.7,7.8; BLAST ,4.8,3.2; KEGG ,5.7,1.4; ExprEco ,1.6,5.7; ExprSce ,,; FusE2 ,,; FusE5 ,,; FusE10 ,,;
gene name: b3781	 (NP_418228)	gi: 16131637	length: 127aa
description: thioredoxin 1 [Escherichia coli K12].
coverage: Archaea[2e-24] Bacteria[1e-68] Eukaryota[3e-46]
conserved domains: (Evalue, description)
	3e-33	pfam00085, Thioredoxin, Thioredoxin. Thioredoxins are small enzymes that participate in redox reactions, via the reversible oxidation of an active centre disulfide bond. Some members with only the active site are not separated from the noise..
	2e-22	COG3118, COG3118, Thioredoxin domain-containing protein [Posttranslational modification, protein turnover, chaperones].
	7e-15	COG0526, TrxA, Thiol-disulfide isomerase and thioredoxins [Posttranslational modification, protein turnover, chaperones / Energy production and conversion].
----------------------------------------------------
candidate #104:	b0195
likelihood ratios: Total 6.7e+04; Clust ,3.3,3.0; BLAST ,5.8,2.4; KEGG ,4.2,11.2; ExprEco ,3.4,2.9; ExprSce ,,; FusE2 ,,; FusE5 ,,; FusE10 ,,;
gene name: b0195	 (NP_414737)	gi: 16128188	length: 235aa
description: hypothetical protein b0195 [Escherichia coli K12].
coverage: Archaea[2e-19] Bacteria[1e-133] Eukaryota[1e-23]
conserved domains: (Evalue, description)
	6e-53	COG1720, COG1720, Uncharacterized conserved protein [Function unknown].
	4e-35	pfam01980, UPF0066, Uncharacterized protein family UPF0066..
----------------------------------------------------
candidate #105:	b3925
likelihood ratios: Total 6.6e+04; Clust ,2.1,12.4; BLAST ,2.4,1.6; KEGG ,6.1,4.1; ExprEco ,6.2,4.1; ExprSce ,,; FusE2 ,,; FusE5 ,,; FusE10 ,,;
gene name: b3925	 (NP_418360)	gi: 16131763	length: 336aa
description: fructose 1,6-bisphosphatase II, in glycerol metabolism [Escherichia coli K12].
coverage: Archaea[2e-57] Bacteria[0.0]
conserved domains: (Evalue, description)
	1e-139	pfam03320, FBPase_glpX, Bacterial fructose-1,6-bisphosphatase, glpX-encoded..
	1e-119	cd01516, FBPase_glpX, Bacterial fructose-1,6-bisphosphatase, glpX-encoded. A dimeric enzyme dependent on Mg(2+). glpX-encoded FPBase (FBPase class II) differs from other members of the inositol-phosphatase superfamily by permutation of secondary structure elements. The core structure around the active site is well preserved. In E. coli, FBPase II is part of the glp regulon, which mediates growth on glycerol or sn-glycerol 3-phosphate as the sole carbon source..
	5e-40	cd01636, FIG, FIG, FBPase/IMPase/glpX-like domain. A superfamily of metal-dependent phosphatases with various substrates. Fructose-1,6-bisphospatase (both the major and the glpX-encoded variant) hydrolyze fructose-1,6,-bisphosphate to fructose-6-phosphate in gluconeogenesis. Inositol-monophosphatases and inositol polyphosphatases play vital roles in eukaryotic signalling, as they participate in metabolizing the messenger molecule Inositol-1,4,5-triphosphate. Many of these enzymes are inhibited by Li+..
----------------------------------------------------
candidate #106:	b0100
likelihood ratios: Total 6.6e+04; Clust ,2.4,1.0; BLAST ,8.3,1.0; KEGG ,33.2,10.1; ExprEco ,1.4,6.8; ExprSce ,,; FusE2 ,,; FusE5 ,,; FusE10 ,,;
gene name: b0100	 (NP_414642)	gi: 16128093	length: 44aa
description: unknown CDS [Escherichia coli K12].
coverage: Bacteria[9e-18]
----------------------------------------------------
candidate #107:	b1450
likelihood ratios: Total 6.4e+04; Clust ,6.1,1.8; BLAST ,3.1,7.5; KEGG ,8.1,16.1; ExprEco ,1.2,1.6; ExprSce ,,; FusE2 ,,; FusE5 ,,; FusE10 ,,;
gene name: b1450	 (NP_415967)	gi: 16129409	length: 240aa
description: hypothetical transcriptional regulator [Escherichia coli K12].
coverage: Archaea[1e-07] Bacteria[1e-132]
conserved domains: (Evalue, description)
	6e-35	COG1802, GntR, Transcriptional regulators [Transcription].
	4e-17	COG2186, FadR, Transcriptional regulators [Transcription].
----------------------------------------------------
candidate #108:	b0119
likelihood ratios: Total 6.3e+04; Clust ,6.5,5.9; BLAST ,2.2,4.6; KEGG ,6.0,2.8; ExprEco ,4.5,2.2; ExprSce ,,; FusE2 ,,; FusE5 ,,; FusE10 ,,;
gene name: b0119	 (NP_414661)	gi: 16128112	length: 136aa
description: hypothetical protein b0119 [Escherichia coli K12].
coverage: Bacteria[2e-75]
----------------------------------------------------
candidate #109:	b2194
likelihood ratios: Total 6.1e+04; Clust ,3.5,2.7; BLAST ,145.4,1.5; KEGG ,1.1,2.3; ExprEco ,3.8,3.3; ExprSce ,,; FusE2 ,,; FusE5 ,,; FusE10 ,,;
gene name: b2194	 (NP_416698)	gi: 16130131	length: 350aa
description: possible subunit of heme lyase [Escherichia coli K12].
coverage: Bacteria[0.0] Eukaryota[6e-09]
conserved domains: (Evalue, description)
	6e-58	COG4235, COG4235, Cytochrome c biogenesis factor [Posttranslational modification, protein turnover, chaperones].
	1e-52	pfam03918, CcmH, Cytochrome C biogenesis protein. Members of this family include NrfF, CcmH, CycL, Ccl2..
	2e-49	COG3088, CcmH, Uncharacterized protein involved in biosynthesis of c-type cytochromes [Posttranslational modification, protein turnover, chaperones].
----------------------------------------------------
candidate #110:	b0416
likelihood ratios: Total 6.1e+04; Clust ,28.0,5.8; BLAST ,1.9,2.1; KEGG ,1.7,1.6; ExprEco ,4.6,7.7; ExprSce ,,; FusE2 ,,; FusE5 ,,; FusE10 ,,;
gene name: b0416	 (NP_414950)	gi: 16128401	length: 139aa
description: transcription termination; L factor [Escherichia coli K12].
coverage: Bacteria[2e-72] Eukaryota[2e-39]
conserved domains: (Evalue, description)
	4e-37	COG0781, NusB, Transcription termination factor [Transcription].
	6e-34	cd00619, Terminator_NusB, Transcription termination factor NusB (N protein-Utilization Substance B). NusB plays a key role in the regulation of ribosomal RNA biosynthesis in eubacteria by modulating the efficiency of transcriptional antitermination. NusB along with other Nus factors (NusA, NusE/S10 and NusG) forms the core complex with the boxA element of the nut site of the rRNA operons. These interactions help RNA polymerase to counteract polarity during transcription of rRNA operons and allow stable antitermination. The transcription antitermination system can be appropriated by some bacteriophages such as lambda, which use the system to switch between the lysogenic and lytic modes of phage propagation..
	5e-28	pfam01029, NusB, NusB family. The NusB protein is involved in the regulation of rRNA biosynthesis by transcriptional antitermination..
	5e-24	cd00447, NusB_Sun, RNA binding domain of NusB (N protein-Utilization Substance B) and Sun (also known as RrmB or Fmu) proteins. This family includes two orthologous groups exemplified by the transcription termination factor NusB and the N-terminal domain of the rRNA-specific 5-methylcytidine transferase (m5C-methyltransferase) Sun. The NusB protein plays a key role in the regulation of ribosomal RNA biosynthesis in eubacteria by modulating the efficiency of transcriptional antitermination. NusB along with other Nus factors (NusA, NusE/S10 and NusG) forms the core complex with the boxA element of the nut site of the rRNA operons. These interactions help RNA polymerase to counteract polarity during transcription of rRNA operons and allow stable antitermination. The transcription antitermination system can be appropriated by some bacteriophages such as lambda, which use the system to switch between the lysogenic and lytic modes of phage propagation. The m5C-methyltransferase Sun shares the N-terminal non-catalytic RNA-binding domain with NusB..
----------------------------------------------------
candidate #111:	b2263
likelihood ratios: Total 6.0e+04; Clust ,4.7,3.0; BLAST ,1.2,6.9; KEGG ,1.3,1.6; ExprEco ,11.0,21.6; ExprSce ,,; FusE2 ,,; FusE5 ,,; FusE10 ,,;
gene name: b2263	 (NP_416766)	gi: 16130198	length: 252aa
description: putative enzyme [Escherichia coli K12].
coverage: Bacteria[1e-145] Eukaryota[1e-14]
conserved domains: (Evalue, description)
	3e-15	COG0596, MhpC, Predicted hydrolases or acyltransferases (alpha/beta hydrolase superfamily) [General function prediction only].
----------------------------------------------------
candidate #112:	b4292
likelihood ratios: Total 6.0e+04; Clust ,1.2,1.4; BLAST ,1.5,2.7; KEGG ,5.6,10.8; ExprEco ,65.6,2.3; ExprSce ,,; FusE2 ,,; FusE5 ,,; FusE10 ,,;
gene name: b4292	 (NP_418712)	gi: 16132113	length: 317aa
description: KpLE2 phage-like element; membrane-bound regulator in multi-component regulatory system with cytoplasmic FecI (sigma factor) and FecA (outer membrane receptor) [Escherichia coli K12].
coverage: Bacteria[0.0]
conserved domains: (Evalue, description)
	1e-84	pfam04773, FecR, FecR protein. FecR is involved in regulation of iron dicitrate transport. In the absence of citrate FecR inactivates FecI. FecR is probably a sensor that recognises iron dicitrate in the periplasm..
	6e-77	COG3712, FecR, Fe2+-dicitrate sensor, membrane component [Inorganic ion transport and metabolism / Signal transduction mechanisms].
----------------------------------------------------
candidate #113:	b0190
likelihood ratios: Total 5.9e+04; Clust ,4.5,1.6; BLAST ,1.5,2.4; KEGG ,25.8,3.7; ExprEco ,8.4,2.9; ExprSce ,,; FusE2 ,,; FusE5 ,,; FusE10 ,,;
gene name: b0190	 (NP_414732)	gi: 16128183	length: 181aa
description: hypothetical protein b0190 [Escherichia coli K12].
coverage: Bacteria[1e-102]
conserved domains: (Evalue, description)
	6e-69	pfam07152, YaeQ, YaeQ protein. This family consists of several hypothetical bacterial proteins of around 180 residues in length which are often known as YaeQ. YaeQ is homologous to RfaH, a specialised transcription elongation protein. YaeQ is known to compensate for loss of RfaH function..
----------------------------------------------------
candidate #114:	b4027
likelihood ratios: Total 5.6e+04; Clust ,1.2,1.2; BLAST ,9.3,1.7; KEGG ,2.5,13.8; ExprEco ,11.9,6.0; ExprSce ,,; FusE2 ,,; FusE5 ,,; FusE10 ,,;
gene name: b4027	 (NP_418451)	gi: 49176451	length: 222aa
description: putative membrane associated protein [Escherichia coli K12].
coverage: Bacteria[1e-126]
----------------------------------------------------
candidate #115:	b3349
likelihood ratios: Total 5.6e+04; Clust ,4.2,3.0; BLAST ,4.8,2.4; KEGG ,1.2,4.5; ExprEco ,7.6,9.1; ExprSce ,,; FusE2 ,,; FusE5 ,,; FusE10 ,,;
gene name: b3349	 (NP_417808)	gi: 16131228	length: 196aa
description: FKBP-type peptidyl prolyl cis-trans isomerase (rotamase) [Escherichia coli K12].
coverage: Archaea[2e-16] Bacteria[1e-116] Eukaryota[1e-08]
conserved domains: (Evalue, description)
	1e-49	COG1047, SlpA, FKBP-type peptidyl-prolyl cis-trans isomerases 2 [Posttranslational modification, protein turnover, chaperones].
----------------------------------------------------
candidate #116:	b4299
likelihood ratios: Total 5.6e+04; Clust ,1.1,1.0; BLAST ,1.0,1.0; KEGG ,113.5,3.9; ExprEco ,19.7,5.4; ExprSce ,,; FusE2 ,,; FusE5 ,,; FusE10 ,,;
gene name: b4299	 (NP_418719)	gi: 16132120	length: 262aa
description: KpLE2 phage-like element; putative transcriptional repressor (IclR family) [Escherichia coli K12].
coverage: Archaea[9e-20] Bacteria[1e-150]
conserved domains: (Evalue, description)
	1e-55	pfam01614, IclR, Bacterial transcriptional regulator. This family of bacterial transcriptional regulators includes the glycerol operon regulatory protein and acetate operon repressor both of which are members of the iclR family. These proteins have a Helix-Turn-Helix motif at the N-terminus. However this family covers the C-terminal region that may bind to the regulatory substrate..
	1e-53	COG1414, IclR, Transcriptional regulator [Transcription].
	5e-18	smart00346, HTH_ICLR, helix_turn_helix isocitrate lyase regulation; .
----------------------------------------------------
candidate #117:	b2485
likelihood ratios: Total 5.5e+04; Clust ,3.2,30.5; BLAST ,3.3,29.4; KEGG ,2.3,1.5; ExprEco ,1.5,1.1; ExprSce ,,; FusE2 ,,; FusE5 ,,; FusE10 ,,;
gene name: b2485	 (NP_416980)	gi: 16130410	length: 216aa
description: hydrogenase 4 membrane subunit [Escherichia coli K12].
coverage: Archaea[2e-09] Bacteria[1e-115]
conserved domains: (Evalue, description)
	9e-61	COG4237, HyfE, Hydrogenase 4 membrane component (E) [Energy production and conversion].
----------------------------------------------------
candidate #118:	b0448
likelihood ratios: Total 5.4e+04; Clust ,8.0,3.5; BLAST ,4.7,1.4; KEGG ,2.9,8.9; ExprEco ,2.8,3.9; ExprSce ,,; FusE2 ,,; FusE5 ,,; FusE10 ,,;
gene name: b0448	 (NP_414982)	gi: 16128433	length: 590aa
description: ATP-binding component of a transport system [Escherichia coli K12].
coverage: Archaea[3e-74] Bacteria[0.0] Eukaryota[7e-74]
conserved domains: (Evalue, description)
	1e-131	COG1132, MdlB, ABC-type multidrug transport system, ATPase and permease components [Defense mechanisms].
	1e-98	COG2274, SunT, ABC-type bacteriocin/lantibiotic exporters, contain an N-terminal double-glycine peptidase domain [Defense mechanisms].
	8e-74	COG4988, CydD, ABC-type transport system involved in cytochrome bd biosynthesis, ATPase and permease components [Energy production and conversion / Posttranslational modification, protein turnover, chaperones].
	9e-69	COG4987, CydC, ABC-type transport system involved in cytochrome bd biosynthesis, fused ATPase and permease components [Energy production and conversion / Posttranslational modification, protein turnover, chaperones].
	1e-57	COG5265, ATM1, ABC-type transport system involved in Fe-S cluster assembly, permease and ATPase components [Posttranslational modification, protein turnover, chaperones].
	4e-54	cd00267, ABC_ATPase, ABC (ATP-binding cassette) transporter nucleotide-binding domain; ABC transporters are a large family of proteins involved in the transport of a wide variety of different compounds, like sugars, ions, peptides and more complex organic molecules. The nucleotide binding domain shows the highest similarity between all members of the family. ABC transporters are a subset of nucleotide hydrolases that contain a signature motif, Q-loop, and H-loop/switch region in addition to the Walker A motif/P-loop andWalker B motif commonly found in a number of ATP- and GTP-binding and hydrolyzing proteins..
	3e-49	COG4618, ArpD, ABC-type protease/lipase transport system, ATPase and permease components [General function prediction only].
	8e-39	pfam00664, ABC_membrane, ABC transporter transmembrane region. This family represents a unit of six transmembrane helices. Many members of the ABC transporter family (pfam00005) have two such regions..
	4e-31	pfam00005, ABC_tran, ABC transporter. ABC transporters for a large family of proteins responsible for translocation of a variety of compounds across biological membranes. ABC transporters are the largest family of proteins in many completely sequenced bacteria. ABC transporters are composed of two copies of this domain and two copies of a transmembrane domain pfam00664. These four domains may belong to a single polypeptide, or belong in different polypeptide chains..
	2e-28	COG1135, AbcC, ABC-type metal ion transport system, ATPase component [Inorganic ion transport and metabolism].
	3e-28	COG1136, SalX, ABC-type antimicrobial peptide transport system, ATPase component [Defense mechanisms].
	3e-28	COG1131, CcmA, ABC-type multidrug transport system, ATPase component [Defense mechanisms].
	5e-28	COG1120, FepC, ABC-type cobalamin/Fe3+-siderophores transport systems, ATPase components [Inorganic ion transport and metabolism / Coenzyme metabolism].
	8e-28	COG1122, CbiO, ABC-type cobalt transport system, ATPase component [Inorganic ion transport and metabolism].
	4e-27	COG3638, COG3638, ABC-type phosphate/phosphonate transport system, ATPase component [Inorganic ion transport and metabolism].
	1e-26	COG1123, COG1123, ATPase components of various ABC-type transport systems, contain duplicated ATPase [General function prediction only].
	1e-26	COG3842, PotA, ABC-type spermidine/putrescine transport systems, ATPase components [Amino acid transport and metabolism].
	3e-26	COG3839, MalK, ABC-type sugar transport systems, ATPase components [Carbohydrate transport and metabolism].
	4e-26	COG1125, OpuBA, ABC-type proline/glycine betaine transport systems, ATPase components [Amino acid transport and metabolism].
	4e-26	COG1121, ZnuC, ABC-type Mn/Zn transport systems, ATPase component [Inorganic ion transport and metabolism].
	7e-26	COG1124, DppF, ABC-type dipeptide/oligopeptide/nickel transport system, ATPase component [Amino acid transport and metabolism / Inorganic ion transport and metabolism].
	1e-25	COG4608, AppF, ABC-type oligopeptide transport system, ATPase component [Amino acid transport and metabolism].
	2e-25	COG1126, GlnQ, ABC-type polar amino acid transport system, ATPase component [Amino acid transport and metabolism].
	5e-23	COG2884, FtsE, Predicted ATPase involved in cell division [Cell division and chromosome partitioning].
	6e-23	COG1116, TauB, ABC-type nitrate/sulfonate/bicarbonate transport system, ATPase component [Inorganic ion transport and metabolism].
	1e-22	COG0444, DppD, ABC-type dipeptide/oligopeptide/nickel transport system, ATPase component [Amino acid transport and metabolism / Inorganic ion transport and metabolism].
	1e-22	COG4172, COG4172, ABC-type uncharacterized transport system, duplicated ATPase component [General function prediction only].
	4e-22	COG4615, PvdE, ABC-type siderophore export system, fused ATPase and permease components [Secondary metabolites biosynthesis, transport, and catabolism / Inorganic ion transport and metabolism].
	5e-22	COG1118, CysA, ABC-type sulfate/molybdate transport systems, ATPase component [Inorganic ion transport and metabolism].
	6e-22	COG1129, MglA, ABC-type sugar transport system, ATPase component [Carbohydrate transport and metabolism].
	1e-21	COG4619, COG4619, ABC-type uncharacterized transport system, ATPase component [General function prediction only].
	7e-21	COG1127, Ttg2A, ABC-type transport system involved in resistance to organic solvents, ATPase component [Secondary metabolites biosynthesis, transport, and catabolism].
	9e-21	COG0411, LivG, ABC-type branched-chain amino acid transport systems, ATPase component [Amino acid transport and metabolism].
	1e-20	COG1117, PstB, ABC-type phosphate transport system, ATPase component [Inorganic ion transport and metabolism].
	7e-20	COG3840, ThiQ, ABC-type thiamine transport system, ATPase component [Coenzyme metabolism].
	9e-20	COG4175, ProV, ABC-type proline/glycine betaine transport system, ATPase component [Amino acid transport and metabolism].
	1e-19	COG3845, COG3845, ABC-type uncharacterized transport systems, ATPase components [General function prediction only].
	4e-19	COG4555, NatA, ABC-type Na+ transport system, ATPase component [Energy production and conversion / Inorganic ion transport and metabolism].
	5e-19	COG4559, COG4559, ABC-type hemin transport system, ATPase component [Inorganic ion transport and metabolism].
	1e-18	COG4525, TauB, ABC-type taurine transport system, ATPase component [Inorganic ion transport and metabolism].
	6e-18	COG0410, LivF, ABC-type branched-chain amino acid transport systems, ATPase component [Amino acid transport and metabolism].
	3e-17	COG4167, SapF, ABC-type antimicrobial peptide transport system, ATPase component [Defense mechanisms].
	2e-16	COG1137, YhbG, ABC-type (unclassified) transport system, ATPase component [General function prediction only].
	2e-16	COG4598, HisP, ABC-type histidine transport system, ATPase component [Amino acid transport and metabolism].
	6e-16	COG4181, COG4181, Predicted ABC-type transport system involved in lysophospholipase L1 biosynthesis, ATPase component [Secondary metabolites biosynthesis, transport, and catabolism].
	1e-15	COG4604, CeuD, ABC-type enterochelin transport system, ATPase component [Inorganic ion transport and metabolism].
	1e-15	COG1101, PhnK, ABC-type uncharacterized transport system, ATPase component [General function prediction only].
	4e-15	COG0488, Uup, ATPase components of ABC transporters with duplicated ATPase domains [General function prediction only].
	5e-15	COG0396, SufC, ABC-type transport system involved in Fe-S cluster assembly, ATPase component [Posttranslational modification, protein turnover, chaperones].
	5e-15	COG4178, COG4178, ABC-type uncharacterized transport system, permease and ATPase components [General function prediction only].
	6e-15	COG1134, TagH, ABC-type polysaccharide/polyol phosphate transport system, ATPase component [Carbohydrate transport and metabolism / Cell envelope biogenesis, outer membrane].
	7e-15	COG4161, ArtP, ABC-type arginine transport system, ATPase component [Amino acid transport and metabolism].
	2e-14	COG4148, ModC, ABC-type molybdate transport system, ATPase component [Inorganic ion transport and metabolism].
	2e-14	COG1119, ModF, ABC-type molybdenum transport system, ATPase component/photorepair protein PhrA [Inorganic ion transport and metabolism].
	3e-14	COG4136, COG4136, ABC-type uncharacterized transport system, ATPase component [General function prediction only].
	1e-13	COG4586, COG4586, ABC-type uncharacterized transport system, ATPase component [General function prediction only].
	2e-12	COG4133, CcmA, ABC-type transport system involved in cytochrome c biogenesis, ATPase component [Posttranslational modification, protein turnover, chaperones].
	7e-12	COG4107, PhnK, ABC-type phosphonate transport system, ATPase component [Inorganic ion transport and metabolism].
	2e-11	COG4152, COG4152, ABC-type uncharacterized transport system, ATPase component [General function prediction only].
	5e-11	COG4674, COG4674, Uncharacterized ABC-type transport system, ATPase component [General function prediction only].
	1e-10	COG4170, SapD, ABC-type antimicrobial peptide transport system, ATPase component [Defense mechanisms].
----------------------------------------------------
candidate #119:	b3342
likelihood ratios: Total 5.3e+04; Clust ,2.4,3.0; BLAST ,3.0,2.8; KEGG ,2.0,13.5; ExprEco ,7.2,4.4; ExprSce ,,; FusE2 ,,; FusE5 ,,; FusE10 ,,;
gene name: b3342	 (NP_417801)	gi: 16131221	length: 124aa
description: 30S ribosomal subunit protein S12 [Escherichia coli K12].
coverage: Archaea[1e-08] Bacteria[1e-66] Eukaryota[8e-51]
conserved domains: (Evalue, description)
	7e-43	pfam00164, Ribosomal_S12, Ribosomal protein S12..
----------------------------------------------------
candidate #120:	b0178
likelihood ratios: Total 5.2e+04; Clust ,8.3,3.1; BLAST ,1.5,3.6; KEGG ,16.8,2.4; ExprEco ,5.4,1.8; ExprSce ,,; FusE2 ,,; FusE5 ,,; FusE10 ,,;
gene name: b0178	 (NP_414720)	gi: 16128171	length: 161aa
description: periplasmic molecular chaperone for outer membrane proteins [Escherichia coli K12].
coverage: Bacteria[1e-81] Eukaryota[1e-25]
conserved domains: (Evalue, description)
	1e-23	COG2825, HlpA, Outer membrane protein [Cell envelope biogenesis, outer membrane].
	5e-22	pfam03938, OmpH, Outer membrane protein (OmpH-like). This family includes outer membrane proteins such as OmpH among others..
----------------------------------------------------
candidate #121:	b0471
likelihood ratios: Total 5.1e+04; Clust ,6.7,9.2; BLAST ,1.6,2.1; KEGG ,1.3,3.7; ExprEco ,6.9,7.4; ExprSce ,,; FusE2 ,,; FusE5 ,,; FusE10 ,,;
gene name: b0471	 (NP_415004)	gi: 16128455	length: 109aa
description: hypothetical protein b0471 [Escherichia coli K12].
coverage: Bacteria[2e-55] Eukaryota[3e-08]
conserved domains: (Evalue, description)
	1e-27	COG0718, COG0718, Uncharacterized protein conserved in bacteria [Function unknown].
	2e-23	pfam02575, DUF149, Uncharacterised BCR, YbaB family COG0718..
----------------------------------------------------
candidate #122:	b2568
likelihood ratios: Total 5.1e+04; Clust ,11.6,5.1; BLAST ,2.5,1.8; KEGG ,4.3,2.4; ExprEco ,9.0,2.0; ExprSce ,,; FusE2 ,,; FusE5 ,,; FusE10 ,,;
gene name: b2568	 (NP_417063)	gi: 16130493	length: 324aa
description: leader peptidase (signal peptidase I) [Escherichia coli K12].
coverage: Bacteria[0.0] Eukaryota[7e-10]
conserved domains: (Evalue, description)
	8e-42	pfam00461, Peptidase_S26, Signal peptidase I..
	3e-14	COG0681, LepB, Signal peptidase I [Intracellular trafficking and secretion].
----------------------------------------------------
candidate #123:	b1799
likelihood ratios: Total 5.0e+04; Clust ,2.2,1.9; BLAST ,2.1,2.2; KEGG ,8.4,203.5; ExprEco ,1.2,1.3; ExprSce ,,; FusE2 ,,; FusE5 ,,; FusE10 ,,;
gene name: b1799	 (NP_416313)	gi: 49176151	length: 314aa
description: putative transcriptional regulator (LysR family) [Escherichia coli K12].
coverage: Archaea[1e-10] Bacteria[1e-179] Eukaryota[6e-32]
conserved domains: (Evalue, description)
	3e-36	COG0583, LysR, Transcriptional regulator [Transcription].
	2e-21	pfam03466, LysR_substrate, LysR substrate binding domain. The structure of this domain is known and is similar to the periplasmic binding proteins..
	1e-12	pfam00126, HTH_1, Bacterial regulatory helix-turn-helix protein, lysR family..
----------------------------------------------------
candidate #124:	b2620
likelihood ratios: Total 5.0e+04; Clust ,19.5,2.7; BLAST ,2.7,2.7; KEGG ,4.1,1.9; ExprEco ,5.9,2.8; ExprSce ,,; FusE2 ,,; FusE5 ,,; FusE10 ,,;
gene name: b2620	 (NP_417110)	gi: 16130539	length: 160aa
description: small protein B [Escherichia coli K12].
coverage: Bacteria[2e-88]
conserved domains: (Evalue, description)
	2e-58	COG0691, SmpB, tmRNA-binding protein [Posttranslational modification, protein turnover, chaperones].
	2e-24	pfam01668, SmpB, SmpB protein..
----------------------------------------------------
candidate #125:	b3306
likelihood ratios: Total 4.9e+04; Clust ,2.6,3.3; BLAST ,2.4,1.6; KEGG ,63.3,5.6; ExprEco ,3.5,1.3; ExprSce ,,; FusE2 ,,; FusE5 ,,; FusE10 ,,;
gene name: b3306	 (NP_417765)	gi: 16131185	length: 130aa
description: 30S ribosomal subunit protein S8, and regulator [Escherichia coli K12].
coverage: Archaea[1e-09] Bacteria[4e-66] Eukaryota[1e-29]
conserved domains: (Evalue, description)
	4e-42	pfam00410, Ribosomal_S8, Ribosomal protein S8..
----------------------------------------------------
candidate #126:	b4114
likelihood ratios: Total 4.9e+04; Clust ,1.5,2.0; BLAST ,2.3,1.8; KEGG ,172.4,5.1; ExprEco ,2.3,2.0; ExprSce ,,; FusE2 ,,; FusE5 ,,; FusE10 ,,;
gene name: b4114	 (NP_418538)	gi: 16131940	length: 557aa
description: putative transmembrane protein [Escherichia coli K12].
coverage: Archaea[7e-07] Bacteria[0.0]
conserved domains: (Evalue, description)
	1e-164	COG2194, COG2194, Predicted membrane-associated, metal-dependent hydrolase [General function prediction only].
	2e-57	pfam00884, Sulfatase, Sulfatase..
----------------------------------------------------
candidate #127:	b0443
likelihood ratios: Total 4.9e+04; Clust ,5.3,4.4; BLAST ,1.7,1.3; KEGG ,5.5,1.5; ExprEco ,17.4,6.8; ExprSce ,,; FusE2 ,,; FusE5 ,,; FusE10 ,,;
gene name: b0443	 (NP_414977)	gi: 16128428	length: 132aa
description: hypothetical protein b0443 [Escherichia coli K12].
coverage: Archaea[8e-06] Bacteria[3e-69]
conserved domains: (Evalue, description)
	1e-28	COG0824, FcbC, Predicted thioesterase [General function prediction only].
----------------------------------------------------
candidate #128:	b2566
likelihood ratios: Total 4.8e+04; Clust ,25.6,5.8; BLAST ,6.2,1.8; KEGG ,2.4,1.9; ExprEco ,3.7,1.7; ExprSce ,,; FusE2 ,,; FusE5 ,,; FusE10 ,,;
gene name: b2566	 (NP_417061)	gi: 16130491	length: 301aa
description: GTP-binding protein [Escherichia coli K12].
coverage: Archaea[3e-08] Bacteria[1e-168] Eukaryota[4e-44]
conserved domains: (Evalue, description)
	1e-118	COG1159, Era, GTPase [General function prediction only].
	3e-30	COG1160, COG1160, Predicted GTPases [General function prediction only].
	5e-18	COG0486, ThdF, Predicted GTPase [General function prediction only].
	3e-13	COG0370, FeoB, Fe2+ transport system protein B [Inorganic ion transport and metabolism].
----------------------------------------------------
candidate #129:	b3699
likelihood ratios: Total 4.8e+04; Clust ,4.1,5.9; BLAST ,1.4,3.8; KEGG ,1.4,1.3; ExprEco ,14.6,13.5; ExprSce ,,; FusE2 ,,; FusE5 ,,; FusE10 ,,;
gene name: b3699	 (YP_026241)	gi: 49176395	length: 804aa
description: DNA gyrase subunit B, type II topoisomerase, ATPase activity [Escherichia coli K12].
coverage: Archaea[1e-179] Bacteria[0.0] Eukaryota[1e-149]
conserved domains: (Evalue, description)
	0.0	COG0187, GyrB, Type IIA topoisomerase (DNA gyrase/topo II, topoisomerase IV), B subunit [DNA replication, recombination, and repair].
	0.0	smart00433, TOP2c, TopoisomeraseII; Eukaryotic DNA topoisomerase II, GyrB, ParE .
	3e-56	pfam00204, DNA_gyraseB, DNA gyrase B. This family represents the second domain of DNA gyrase B which has a ribosomal S5 domain 2-like fold. This family is structurally related to PF01119..
	5e-28	pfam00986, DNA_gyraseB_C, DNA gyrase B subunit, carboxyl terminus. The amino terminus of eukaryotic and prokaryotic DNA topoisomerase II are similar, but they have a different carboxyl terminus. The amino-terminal portion of the DNA gyrase B protein is thought to catalyse the ATP-dependent super-coiling of DNA. See pfam00204. The carboxyl-terminal end supports the complexation with the DNA gyrase A protein and the ATP-independent relaxation. This family also contains Topoisomerase IV. This is a bacterial enzyme that is closely related to DNA gyrase..
	3e-12	pfam02518, HATPase_c, Histidine kinase-, DNA gyrase B-, and HSP90-like ATPase. This family represents the structurally related ATPase domains of histidine kinase, DNA gyrase B and HSP90..
	5e-12	smart00387, HATPase_c, Histidine kinase-like ATPases; Histidine kinase-, DNA gyrase B-, phytochrome-like ATPases. .
----------------------------------------------------
candidate #130:	b0082
likelihood ratios: Total 4.7e+04; Clust ,44.6,3.2; BLAST ,2.4,2.0; KEGG ,1.5,3.7; ExprEco ,3.3,3.8; ExprSce ,,; FusE2 ,,; FusE5 ,,; FusE10 ,,;
gene name: b0082	 (NP_414624)	gi: 16128075	length: 313aa
description: S-adenosyl-dependent methyl transferase [Escherichia coli K12].
coverage: Bacteria[1e-175] Eukaryota[3e-52]
conserved domains: (Evalue, description)
	1e-121	pfam01795, Methyltransf_5, MraW methylase family. Members of this family are probably SAM dependent methyltransferases. This family appears to be related to pfam01596..
----------------------------------------------------
candidate #131:	b3998
likelihood ratios: Total 4.6e+04; Clust ,1.6,3.0; BLAST ,7.8,38.0; KEGG ,4.5,1.9; ExprEco ,2.0,1.9; ExprSce ,,; FusE2 ,,; FusE5 ,,; FusE10 ,,;
gene name: b3998	 (NP_418426)	gi: 16131828	length: 225aa
description: endonuclease V (deoxyinosine 3'endoduclease) [Escherichia coli K12].
coverage: Archaea[4e-36] Bacteria[1e-127] Eukaryota[5e-26]
conserved domains: (Evalue, description)
	1e-70	COG1515, Nfi, Deoxyinosine 3'endonuclease (endonuclease V) [DNA replication, recombination, and repair].
	8e-67	pfam04493, Endonuclease_5, Endonuclease V. Endonuclease V is specific for single-stranded DNA or for duplex DNA that contains uracil or that is damaged by a variety of agents..
----------------------------------------------------
candidate #132:	b3891
likelihood ratios: Total 4.6e+04; Clust ,1.0,65.5; BLAST ,7.2,27.9; KEGG ,1.1,1.1; ExprEco ,1.8,1.6; ExprSce ,,; FusE2 ,,; FusE5 ,,; FusE10 ,,;
gene name: b3891	 (NP_418327)	gi: 16131731	length: 309aa
description: affects formate dehydrogenase-N [Escherichia coli K12].
coverage: Bacteria[1e-178]
conserved domains: (Evalue, description)
	1e-127	pfam04216, FdhE, Protein involved in formate dehydrogenase formation. The function of these proteins is unknown. They may possibly be involved in the formation of formate dehydrogenase..
----------------------------------------------------
candidate #133:	b0009
likelihood ratios: Total 4.6e+04; Clust ,3.4,1.7; BLAST ,7.1,4.5; KEGG ,2.5,3.9; ExprEco ,1.8,14.5; ExprSce ,,; FusE2 ,,; FusE5 ,,; FusE10 ,,;
gene name: b0009	 (NP_414550)	gi: 16128003	length: 195aa
description: putative molybdochetalase in molybdopterine biosynthesis [Escherichia coli K12].
coverage: Archaea[1e-11] Bacteria[1e-106] Eukaryota[1e-18]
conserved domains: (Evalue, description)
	9e-17	pfam00994, MoCF_biosynth, Probable molybdopterin binding domain. This domain is found a variety of proteins involved in biosynthesis of molybdopterin cofactor. The domain is presumed to bind molybdopterin. The structure of this domain is known, and it forms an alpha/beta structure. In the known structure of Gephyrin this domain mediates trimerisation..
----------------------------------------------------
candidate #134:	b0084
likelihood ratios: Total 4.6e+04; Clust ,49.1,4.0; BLAST ,9.6,2.5; KEGG ,1.4,3.3; ExprEco ,1.0,2.1; ExprSce ,,; FusE2 ,,; FusE5 ,,; FusE10 ,,;
gene name: b0084	 (NP_414626)	gi: 16128077	length: 588aa
description: division-specific transpeptidase, penicillin-binding protein 3 [Escherichia coli K12].
coverage: Bacteria[0.0] Eukaryota[5e-47]
conserved domains: (Evalue, description)
	1e-138	COG0768, FtsI, Cell division protein FtsI/penicillin-binding protein 2 [Cell envelope biogenesis, outer membrane].
	7e-66	pfam00905, Transpeptidase, Penicillin binding protein transpeptidase domain. The active site serine is conserved in all members of this family..
	1e-38	pfam03717, PBP_dimer, Penicillin-binding Protein dimerisation domain. This domain is found at the N terminus of Class B High Molecular Weight Penicillin-Binding Proteins. Its function has not been precisely defined, but is strongly implicated in PBP polymerisation. The domain forms a largely disordered 'sugar tongs' structure. .
	1e-22	COG0744, MrcB, Membrane carboxypeptidase (penicillin-binding protein) [Cell envelope biogenesis, outer membrane].
	8e-15	COG4953, PbpC, Membrane carboxypeptidase/penicillin-binding protein PbpC [Cell envelope biogenesis, outer membrane].
----------------------------------------------------
candidate #135:	b4172
likelihood ratios: Total 4.5e+04; Clust ,3.8,3.5; BLAST ,5.2,1.5; KEGG ,1.1,1.0; ExprEco ,146.2,2.6; ExprSce ,,; FusE2 ,,; FusE5 ,,; FusE10 ,,;
gene name: b4172	 (NP_418593)	gi: 16131994	length: 102aa
description: host factor I for bacteriophage Q beta replication, a growth-related protein [Escherichia coli K12].
coverage: Bacteria[7e-52] Eukaryota[1e-18]
conserved domains: (Evalue, description)
	5e-27	COG1923, Hfq, Uncharacterized host factor I protein [General function prediction only].
----------------------------------------------------
candidate #136:	b1859
likelihood ratios: Total 4.5e+04; Clust ,18.4,3.1; BLAST ,1.0,13.9; KEGG ,1.4,3.7; ExprEco ,1.8,6.2; ExprSce ,,; FusE2 ,,; FusE5 ,,; FusE10 ,,;
gene name: b1859	 (NP_416373)	gi: 16129812	length: 261aa
description: High-affinity zinc uptake system membrane protein [Escherichia coli K12].
coverage: Archaea[7e-32] Bacteria[1e-139] Eukaryota[5e-28]
conserved domains: (Evalue, description)
	1e-58	pfam00950, ABC-3, ABC 3 transport family..
	7e-48	COG1108, ZnuB, ABC-type Mn2+/Zn2+ transport systems, permease components [Inorganic ion transport and metabolism].
----------------------------------------------------
candidate #137:	b3284
likelihood ratios: Total 4.5e+04; Clust ,1.0,2.5; BLAST ,2.0,1.3; KEGG ,3.9,23.4; ExprEco ,9.0,8.7; ExprSce ,,; FusE2 ,,; FusE5 ,,; FusE10 ,,;
gene name: b3284	 (NP_417743)	gi: 16131165	length: 157aa
description: hypothetical protein b3284 [Escherichia coli K12].
coverage: Bacteria[8e-86] Eukaryota[5e-30]
conserved domains: (Evalue, description)
	2e-59	pfam04361, DUF494, Protein of unknown function (DUF494). Members of this family of uncharacterised proteins are often named Smg..
----------------------------------------------------
candidate #138:	b3185
likelihood ratios: Total 4.5e+04; Clust ,39.1,5.2; BLAST ,4.8,2.5; KEGG ,2.3,2.5; ExprEco ,1.8,1.7; ExprSce ,,; FusE2 ,,; FusE5 ,,; FusE10 ,,;
gene name: b3185	 (NP_417652)	gi: 16131075	length: 85aa
description: 50S ribosomal subunit protein L27 [Escherichia coli K12].
coverage: Bacteria[2e-42] Eukaryota[2e-22]
conserved domains: (Evalue, description)
	2e-26	pfam01016, Ribosomal_L27, Ribosomal L27 protein..
----------------------------------------------------
candidate #139:	b4148
likelihood ratios: Total 4.4e+04; Clust ,2.3,2.2; BLAST ,13.4,3.4; KEGG ,35.8,1.9; ExprEco ,1.2,2.4; ExprSce ,,; FusE2 ,,; FusE5 ,,; FusE10 ,,;
gene name: b4148	 (NP_418572)	gi: 49176464	length: 155aa
description: quarternary ammonium compound transport protein (SMR family) [Escherichia coli K12].
coverage: Archaea[8e-24] Bacteria[7e-82]
conserved domains: (Evalue, description)
	7e-27	COG2076, EmrE, Membrane transporters of cations and cationic drugs [Inorganic ion transport and metabolism].
	6e-24	pfam00893, Multi_Drug_Res, Small Multidrug Resistance protein. This family is the Small Multidrug Resistance (SMR) family. Several members have been shown to export a range of toxins, including ethidium bromide and quaternary ammonium compounds, through coupling with proton influx..
----------------------------------------------------
candidate #140:	b3615
likelihood ratios: Total 4.4e+04; Clust ,3.7,3.8; BLAST ,10.8,6.3; KEGG ,2.6,1.1; ExprEco ,4.7,3.6; ExprSce ,,; FusE2 ,,; FusE5 ,,; FusE10 ,,;
gene name: b3615	 (NP_418072)	gi: 16131486	length: 344aa
description: putative glycosyltransferase [Escherichia coli K12].
coverage: Archaea[8e-15] Bacteria[0.0] Eukaryota[1e-07]
conserved domains: (Evalue, description)
	5e-28	pfam00535, Glycos_transf_2, Glycosyl transferase. Diverse family, transferring sugar from UDP-glucose, UDP-N-acetyl- galactosamine, GDP-mannose or CDP-abequose, to a range of substrates including cellulose, dolichol phosphate and teichoic acids..
	4e-18	COG0463, WcaA, Glycosyltransferases involved in cell wall biogenesis [Cell envelope biogenesis, outer membrane].
	7e-12	COG1215, COG1215, Glycosyltransferases, probably involved in cell wall biogenesis [Cell envelope biogenesis, outer membrane].
----------------------------------------------------
candidate #141:	b1127
likelihood ratios: Total 4.4e+04; Clust ,8.6,2.4; BLAST ,1.0,49.2; KEGG ,3.6,1.8; ExprEco ,3.5,2.0; ExprSce ,,; FusE2 ,,; FusE5 ,,; FusE10 ,,;
gene name: b1127	 (NP_415645)	gi: 16129090	length: 408aa
description: putative peptidase T [Escherichia coli K12].
coverage: Bacteria[0.0] Eukaryota[7e-56]
conserved domains: (Evalue, description)
	1e-132	COG2195, PepD, Di- and tripeptidases [Amino acid transport and metabolism].
	3e-36	pfam01546, Peptidase_M20, Peptidase family M20/M25/M40. This family includes a range of zinc metallopeptidases belonging to several families in the peptidase classification. Family M20 are Glutamate carboxypeptidases. Peptidase family M25 contains X-His dipeptidases..
	3e-12	COG0624, ArgE, Acetylornithine deacetylase/Succinyl-diaminopimelate desuccinylase and related deacylases [Amino acid transport and metabolism].
----------------------------------------------------
candidate #142:	b1298
likelihood ratios: Total 4.3e+04; Clust ,3.5,1.9; BLAST ,8.5,1.3; KEGG ,13.7,9.4; ExprEco ,3.0,1.5; ExprSce ,,; FusE2 ,,; FusE5 ,,; FusE10 ,,;
gene name: b1298	 (NP_415814)	gi: 49176096	length: 258aa
description: probable amidotransferase subunit [Escherichia coli K12].
coverage: Archaea[5e-20] Bacteria[1e-148] Eukaryota[2e-20]
conserved domains: (Evalue, description)
	1e-72	COG2071, COG2071, Predicted glutamine amidotransferases [General function prediction only].
	7e-12	COG0504, PyrG, CTP synthase (UTP-ammonia lyase) [Nucleotide transport and metabolism].
----------------------------------------------------
candidate #143:	b3839
likelihood ratios: Total 4.3e+04; Clust ,4.0,33.1; BLAST ,1.1,2.5; KEGG ,1.6,1.8; ExprEco ,13.4,3.0; ExprSce ,,; FusE2 ,,; FusE5 ,,; FusE10 ,,;
gene name: b3839	 (NP_418282)	gi: 16131687	length: 258aa
description: component of Sec-independent translocase [Escherichia coli K12].
coverage: Archaea[3e-27] Bacteria[1e-142] Eukaryota[6e-31]
conserved domains: (Evalue, description)
	5e-46	pfam00902, TatC, Sec-independent protein translocase protein (TatC). The bacterial Tat system has a remarkable ability to transport folded proteins even enzyme complexes across the cytoplasmic membrane. It is structurally and mechanistically similar to the Delta pH-driven thylakoidal protein import pathway. A functional Tat system or Delta pH-dependent pathway requires three integral membrane proteins: TatA/Tha4, TatB/Hcf106 and TatC/cpTatC. The TatC protein is essential for the function of both pathways. It might be involved in twin-arginine signal peptide recognition, protein translocation and proton translocation. Sequence analysis predicts that TatC contains six transmembrane helices (TMHs), and experimental data confirmed that N- and C-termini of TatC or cpTatC are exposed to the cytoplasmic or stromal face of the membrane. The cytoplasmic N-terminus and the first cytoplasmic loop region of the Escherichia coli TatC protein are essential for protein export. At least two TatC molecules co-exist within each Tat translocon..
----------------------------------------------------
candidate #144:	b2159
likelihood ratios: Total 4.3e+04; Clust ,89.7,3.2; BLAST ,1.4,2.8; KEGG ,2.5,10.6; ExprEco ,1.0,1.4; ExprSce ,,; FusE2 ,,; FusE5 ,,; FusE10 ,,;
gene name: b2159	 (NP_416664)	gi: 16130097	length: 285aa
description: endonuclease IV [Escherichia coli K12].
coverage: Archaea[4e-43] Bacteria[1e-164] Eukaryota[6e-70]
conserved domains: (Evalue, description)
	3e-98	COG0648, Nfo, Endonuclease IV [DNA replication, recombination, and repair].
	3e-91	smart00518, AP2Ec, AP endonuclease family 2; These endonucleases play a role in DNA repair. Cleave phosphodiester bonds at apurinic or apyrimidinic sites .
	9e-82	cd00019, AP2Ec, AP endonuclease family 2; These endonucleases play a role in DNA repair. Cleave phosphodiester bonds at apurinic or apyrimidinic sites; the alignment also contains hexulose-6-phosphate isomerases, enzymes that catalyze the epimerization of D-arabino-6-hexulose 3-phosphate to D-fructose 6-phosphate, via cleaving the phosphoesterbond with the sugar. .
	2e-59	pfam01261, AP_endonuc_2, AP endonuclease family 2..
----------------------------------------------------
candidate #145:	b3310
likelihood ratios: Total 4.3e+04; Clust ,2.4,3.1; BLAST ,2.1,2.2; KEGG ,10.5,2.9; ExprEco ,7.8,5.1; ExprSce ,,; FusE2 ,,; FusE5 ,,; FusE10 ,,;
gene name: b3310	 (NP_417769)	gi: 16131189	length: 123aa
description: 50S ribosomal subunit protein L14 [Escherichia coli K12].
coverage: Archaea[1e-14] Bacteria[2e-63] Eukaryota[4e-37]
conserved domains: (Evalue, description)
	3e-44	pfam00238, Ribosomal_L14, Ribosomal protein L14p/L23e..
----------------------------------------------------
candidate #146:	b1250
likelihood ratios: Total 4.1e+04; Clust ,6.7,2.2; BLAST ,5.1,4.6; KEGG ,1.2,2.9; ExprEco ,4.8,6.8; ExprSce ,,; FusE2 ,,; FusE5 ,,; FusE10 ,,;
gene name: b1250	 (NP_415766)	gi: 16129211	length: 417aa
description: putative potassium channel protein [Escherichia coli K12].
coverage: Archaea[2e-30] Bacteria[0.0] Eukaryota[3e-10]
conserved domains: (Evalue, description)
	9e-22	pfam02254, TrkA_N, TrkA-N domain. This domain is found in a wide variety of proteins. These protein include potassium channels, phosphoesterases, and various other transporters. This domain binds to NAD..
----------------------------------------------------
candidate #147:	b2081
likelihood ratios: Total 4.1e+04; Clust ,59.6,3.2; BLAST ,1.3,92.9; KEGG ,1.0,1.2; ExprEco ,1.5,1.0; ExprSce ,,; FusE2 ,,; FusE5 ,,; FusE10 ,,;
gene name: b2081	 (NP_416585)	gi: 16130021	length: 453aa
description: putative protease [Escherichia coli K12].
coverage: Archaea[2e-48] Bacteria[0.0]
conserved domains: (Evalue, description)
	1e-75	pfam01136, Peptidase_U32, Peptidase family U32..
----------------------------------------------------
candidate #148:	b0115
likelihood ratios: Total 4.0e+04; Clust ,23.9,7.2; BLAST ,4.0,2.7; KEGG ,2.0,2.5; ExprEco ,3.7,1.2; ExprSce ,,; FusE2 ,,; FusE5 ,,; FusE10 ,,;
gene name: b0115	 (NP_414657)	gi: 16128108	length: 630aa
description: pyruvate dehydrogenase (dihydrolipoyltransacetylase component) [Escherichia coli K12].
coverage: Archaea[5e-61] Bacteria[0.0] Eukaryota[2e-51]
conserved domains: (Evalue, description)
	3e-99	COG0508, AceF, Pyruvate/2-oxoglutarate dehydrogenase complex, dihydrolipoamide acyltransferase (E2) component, and related enzymes [Energy production and conversion].
	1e-70	pfam00198, 2-oxoacid_dh, 2-oxoacid dehydrogenases acyltransferase (catalytic domain). These proteins contain one to three copies of a lipoyl binding domain followed by the catalytic domain..
	3e-14	pfam00364, Biotin_lipoyl, Biotin-requiring enzyme. This family covers two subgroups, the conserved lysine residue binds biotin in one group and lipoic acid in the other..
----------------------------------------------------
candidate #149:	b0098
likelihood ratios: Total 4.0e+04; Clust ,29.9,4.4; BLAST ,1.0,3.5; KEGG ,2.0,4.1; ExprEco ,3.7,2.8; ExprSce ,,; FusE2 ,,; FusE5 ,,; FusE10 ,,;
gene name: b0098	 (NP_414640)	gi: 16128091	length: 901aa
description: preprotein translocase, ATPase secretion component (General Secretory Pathway) [Escherichia coli K12].
coverage: Bacteria[0.0] Eukaryota[1e-180]
conserved domains: (Evalue, description)
	0.0	COG0653, SecA, Preprotein translocase subunit SecA (ATPase, RNA helicase) [Intracellular trafficking and secretion].
	0.0	pfam01043, SecA_protein, SecA protein, amino terminal region. SecA protein binds to the plasma membrane where it interacts with proOmpA to support translocation of proOmpA through the membrane. SecA protein achieves this translocation, in association with SecY protein, in an ATP dependent manner. SecA possesses the ATPase activity. The carboxyl terminus has similarity with the helicase carboxyl terminus. See pfam00281..
----------------------------------------------------
candidate #150:	b1719
likelihood ratios: Total 3.9e+04; Clust ,12.1,12.3; BLAST ,2.8,2.2; KEGG ,5.0,6.3; ExprEco ,1.2,1.2; ExprSce ,,; FusE2 ,,; FusE5 ,,; FusE10 ,,;
gene name: b1719	 (NP_416234)	gi: 16129675	length: 642aa
description: threonine tRNA synthetase [Escherichia coli K12].
coverage: Archaea[1e-141] Bacteria[0.0] Eukaryota[1e-142]
conserved domains: (Evalue, description)
	0.0	COG0441, ThrS, Threonyl-tRNA synthetase [Translation, ribosomal structure and biogenesis].
	1e-134	cd00771, ThrRS_core, Threonyl-tRNA synthetase (ThrRS) class II core catalytic domain. ThrRS is a homodimer. It is responsible for the attachment of threonine to the 3' OH group of ribose of the appropriate tRNA. This domain is primarily responsible for ATP-dependent formation of the enzyme bound aminoacyl-adenylate. Class II assignment is based upon its structure and the presence of three characteristic sequence motifs in the core domain..
	8e-55	cd00670, Gly_His_Pro_Ser_Thr_tRS_core, Gly_His_Pro_Ser_Thr_tRNA synthetase class II core domain. This domain is the core catalytic domain of tRNA synthetases of the subgroup containing glycyl, histidyl, prolyl, seryl and threonyl tRNA synthetases. It is primarily responsible for ATP-dependent formation of the enzyme bound aminoacyl-adenylate. These enzymes belong to class II aminoacyl-tRNA synthetases (aaRS) based upon their structure and the presence of three characteristic sequence motifs in the core domain. This domain is also found at the C-terminus of eukaryotic GCN2 protein kinase and at the N-terminus of the ATP phosphoribosyltransferase accessory subunit, HisZ and the accessory subunit of mitochondrial polymerase gamma (Pol gamma b) . Most class II tRNA synthetases are dimers, with this subgroup consisting of mostly homodimers. These enzymes attach a specific amino acid to the 3' OH group of ribose of the appropriate tRNA..
	6e-38	cd00768, class_II_aaRS-like_core, Class II tRNA amino-acyl synthetase-like catalytic core domain. Class II amino acyl-tRNA synthetases (aaRS) share a common fold and generally attach an amino acid to the 3' OH of ribose of the appropriate tRNA. PheRS is an exception in that it attaches the amino acid at the 2'-OH group, like class I aaRSs. These enzymes are usually homodimers. This domain is primarily responsible for ATP-dependent formation of the enzyme bound aminoacyl-adenylate. The substrate specificity of this reaction is further determined by additional domains. Intererestingly, this domain is also found is asparagine synthase A (AsnA), in the accessory subunit of mitochondrial polymerase gamma and in the bacterial ATP phosphoribosyltransferase regulatory subunit HisZ..
	2e-35	pfam00587, tRNA-synt_2b, tRNA synthetase class II core domain (G, H, P, S and T). Other tRNA synthetase sub-families are too dissimilar to be included. This domain is the core catalytic domain of tRNA synthetases and includes glycyl, histidyl, prolyl, seryl and threonyl tRNA synthetases..
	3e-24	COG0442, ProS, Prolyl-tRNA synthetase [Translation, ribosomal structure and biogenesis].
	3e-19	pfam03129, HGTP_anticodon, Anticodon binding domain. This domain is found in histidyl, glycyl, threonyl and prolyl tRNA synthetases; it is probably the anticodon binding domain..
	2e-12	cd00779, ProRS_core_prok, Prolyl-tRNA synthetase (ProRS) class II core catalytic domain. ProRS is a homodimer. It is responsible for the attachment of proline to the 3' OH group of ribose of the appropriate tRNA. This domain is primarily responsible for ATP-dependent formation of the enzyme bound aminoacyl-adenylate. Class II assignment is based upon its structure and the presence of three characteristic sequence motifs in the core domain. This subfamily contains the core domain of ProRS from prokaryotes and from the mitochondria of eukaryotes..
	3e-11	pfam02824, TGS, TGS domain. The TGS domain is named after ThrRS, GTPase, and SpoT. Interestingly, TGS domain was detected also at the amino terminus of the uridine kinase from the spirochaete Treponema pallidum (but not any other organism, including the related spirochaete Borrelia burgdorferi). TGS is a small domain that consists of ~50 amino acid residues and is predicted to possess a predominantly beta-sheet structure. There is no direct information on the functions of the TGS domain, but its presence in two types of regulatory proteins (the GTPases and guanosine polyphosphate phosphohydrolases/synthetases) suggests a ligand (most likely nucleotide)-binding, regulatory role..
----------------------------------------------------
candidate #151:	b4063
likelihood ratios: Total 3.8e+04; Clust ,1.4,1.9; BLAST ,8.5,1.7; KEGG ,2.3,1.5; ExprEco ,28.6,9.9; ExprSce ,,; FusE2 ,,; FusE5 ,,; FusE10 ,,;
gene name: b4063	 (NP_418487)	gi: 16131889	length: 154aa
description: redox-sensing activator of soxS [Escherichia coli K12].
coverage: Bacteria[5e-84]
conserved domains: (Evalue, description)
	8e-60	cd01110, HTH_SoxR, Helix-turn-helix transcriptional regulator SoxR. The global regulator SoxR that has been shown to up-regulate gene expression of another transcription activator, SoxS, which directly stimulates the oxidative stress regulon genes in E. coli. The soxRS response renders the bacterial cell resistant to superoxide-generating agents, macrophage-generated nitric oxide, organic solvents, and antibiotics. The SoxR proteins share the N-terminal DNA binding domain with other transcription regulators of the MERR superfamily that promote transcription by reconfiguring the unusually long spacer between the -35 and -10 promoter elements. They also harbor a regulatory C-terminal domain containing an iron-sulfur center..
	2e-16	COG0789, SoxR, Predicted transcriptional regulators [Transcription].
	8e-15	cd00592, HTH_MERR, Helix-turn-helix transcription regulator MERR, N-terminal domain. The MERR family transcription regulators have been shown to mediate responses to stress including exposure to heavy metals, drugs, or oxygen radicals in eubacterial and some archaeal species. They regulate transcription of multidrug/metal ion transporters genes and oxidative stress regulons by reconfiguring the spacer between the -35 and -10 promoter elements. A typical MERR regulator is comprised of two distinct domains that harbor the regulatory (effector-binding) site and the active (DNA-binding) site. Their N-terminal domains are homologous and contain a DNA-binding winged HTH (helix-turn-helix) motif, while the C-terminal domains are often dissimilar and bind specific coactivator molecules such as metal ions, drugs, and organic substrates..
	2e-13	smart00422, HTH_MERR, helix_turn_helix, mercury resistance; .
	2e-13	cd01108, HTH_CueR, Helix-turn-helix transcription regulator CueR. The CueR-like proteins have been shown to activate metal ion efflux and resistance regulons in many eubacterial species. Besides transcriptional regulator of the copper efflux operon, CueR from Escherichia coli, the family includes Pseudomonas aeruginosa CadR, E. coli MerR, Ralstonia metallidurans PbrR, Rhizobium leguminosarum ActP and E. coli ZntR that regulate expression of the cadmium, mercury, lead, copper and zinc resistance operons, respectively. These proteins are comprised of two distinct domains that harbor the regulatory (effector-binding) site and the active (DNA-binding) site. Their conserved N-terminal domains contain predicted HTH (helix-turn-helix) motives that mediate DNA binding, while the dissimilar C-terminal domains bind specific metal ions. These proteins share the N-terminal DNA binding domain with other transcription regulators of the MERR superfamily that promote transcription by reconfiguring the spacer between the -35 and -10 promoter elements..
	2e-11	cd01109, HTH_YyaN, Helix-turn-helix transcription regulator YyaN. Based on sequence similarity, these proteins were predicted to function as transcription regulators that mediate responses to stress in eubacteria. They belong to the MERR suoerfamily of transcription regulators that promote transcription of various stress regulons by reconfiguring the operator sequence located between the -35 and -10 promoter elements. A typical MERR regulator is comprised of two distinct domains that harbor the regulatory (effector-binding) site and the active (DNA-binding) site. Their N-terminal domains are homologous and contain a DNA-binding winged HTH (helix-turn-helix) motif, while the C-terminal domains are often dissimilar and bind specific coactivator molecules such as metal ions, drugs, and organic substrates..
----------------------------------------------------
candidate #152:	b0923
likelihood ratios: Total 3.8e+04; Clust ,2.7,4.1; BLAST ,1.8,4.7; KEGG ,9.9,3.4; ExprEco ,3.7,3.3; ExprSce ,,; FusE2 ,,; FusE5 ,,; FusE10 ,,;
gene name: b0923	 (NP_415443)	gi: 16128890	length: 225aa
description: putative killing protein suppressor [Escherichia coli K12].
coverage: Bacteria[1e-125] Eukaryota[1e-62]
----------------------------------------------------
candidate #153:	b3248
likelihood ratios: Total 3.7e+04; Clust ,7.3,3.5; BLAST ,7.1,13.2; KEGG ,1.0,1.1; ExprEco ,5.0,2.7; ExprSce ,,; FusE2 ,,; FusE5 ,,; FusE10 ,,;
gene name: b3248	 (NP_417714)	gi: 16131136	length: 197aa
description: hypothetical protein b3248 [Escherichia coli K12].
coverage: Archaea[2e-29] Bacteria[1e-106] Eukaryota[3e-29]
conserved domains: (Evalue, description)
	3e-66	COG0424, Maf, Nucleotide-binding protein implicated in inhibition of septum formation [Cell division and chromosome partitioning].
	3e-65	pfam02545, Maf, Maf-like protein. Maf is a putative inhibitor of septum formation in eukaryotes, bacteria, and archaea..
	2e-64	cd00555, Maf, Nucleotide binding protein Maf. Maf has been implicated in inhibition of septum formation in eukaryotes, bacteria and archaea, but homologs in B.subtilis and S.cerevisiae are nonessential for cell division. Maf has been predicted to be a nucleotide- or nucleic acid-binding protein with structural similarity to the hypoxanthine/xanthine NTP pyrophosphatase Ham1 from Methanococcus jannaschii, RNase H from Escherichia coli, and some other nucleotide or RNA-binding proteins..
	3e-45	cd00985, Maf_Ham1, Maf_Ham1. Maf, a nucleotide binding protein, has been implicated in inhibition of septum formation in eukaryotes, bacteria and archaea. A Ham1-related protein from Methanococcus jannaschii is a novel NTPase that has been shown to hydrolyze nonstandard nucleotides, such as hypoxanthine/xanthine NTP, but not standard nucleotides..
----------------------------------------------------
candidate #154:	b0484
likelihood ratios: Total 3.6e+04; Clust ,4.2,4.2; BLAST ,1.9,2.7; KEGG ,3.1,2.8; ExprEco ,10.5,4.4; ExprSce ,,; FusE2 ,,; FusE5 ,,; FusE10 ,,;
gene name: b0484	 (NP_415017)	gi: 16128468	length: 834aa
description: Cu(I)-translocating P-type ATPase [Escherichia coli K12].
coverage: Archaea[1e-152] Bacteria[0.0] Eukaryota[1e-132]
conserved domains: (Evalue, description)
	0.0	COG2217, ZntA, Cation transport ATPase [Inorganic ion transport and metabolism].
	6e-60	COG0474, MgtA, Cation transport ATPase [Inorganic ion transport and metabolism].
	1e-55	pfam00122, E1-E2_ATPase, E1-E2 ATPase..
	5e-54	COG2216, KdpB, High-affinity K+ transport system, ATPase chain B [Inorganic ion transport and metabolism].
	5e-20	pfam00702, Hydrolase, haloacid dehalogenase-like hydrolase. This family are structurally different from the alpha/ beta hydrolase family (pfam00561). This family includes L-2-haloacid dehalogenase, epoxide hydrolases and phosphatases. The structure of the family consists of two domains. One is an inserted four helix bundle, which is the least well conserved region of the alignment. The rest of the fold is composed of the core alpha/beta domain..
	5e-12	cd00371, HMA, Heavy-metal-associated domain (HMA) is a conserved domain of approximately 30 amino acid residues found in a number of proteins that transport or detoxify heavy metals, for example, the CPx-type heavy metal ATPases and copper chaperones. HMA domain contains two cysteine residues that are important in binding and transfer of metal ions, such as copper, cadmium, cobalt and zinc. In the case of copper, stoichiometry of binding is one Cu+ ion per binding domain. Repeats of the HMA domain in copper chaperone has been associated with Menkes/Wilson disease due to binding of multiple copper ions..
	6e-11	pfam00403, HMA, Heavy-metal-associated domain..
----------------------------------------------------
candidate #155:	b2699
likelihood ratios: Total 3.6e+04; Clust ,6.0,16.2; BLAST ,12.4,2.3; KEGG ,4.1,2.1; ExprEco ,1.4,1.1; ExprSce ,,; FusE2 ,,; FusE5 ,,; FusE10 ,,;
gene name: b2699	 (NP_417179)	gi: 16130606	length: 353aa
description: DNA strand exchange and recombination protein with protease and nuclease activity [Escherichia coli K12].
coverage: Archaea[1e-08] Bacteria[0.0] Eukaryota[1e-104]
conserved domains: (Evalue, description)
	1e-159	pfam00154, RecA, recA bacterial DNA recombination protein..
	1e-155	cd00983, recA, RecA is a bacterial enzyme which has roles in homologous recombination, DNA repair, and the induction of the SOS response. RecA couples ATP hydrolysis to DNA strand exchange..
	3e-88	COG0468, RecA, RecA/RadA recombinase [DNA replication, recombination, and repair].
	5e-65	cd01393, recA_like, RecA is a bacterial enzyme which has roles in homologous recombination, DNA repair, and the induction of the SOS response. RecA couples ATP hydrolysis to DNA strand exchange. While prokaryotes have a single RecA protein, eukaryotes have multiple RecA homologs such as Rad51, DMC1 and Rad55/57. Archaea have the RecA-like homologs radA and radB..
	1e-17	cd01123, Rad51_DMC1_radA, Rad51_DMC1_radA,B. This group of recombinases includes the eukaryotic proteins RAD51, RAD55/57 and the meiosis-specific protein DMC1, and the archaeal proteins radA and radB. They are closely related to the bacterial RecA group. Rad51 proteins catalyze a similiar recombination reaction as RecA, using ATP-dependent DNA binding activity and a DNA-dependent ATPase. However, this reaction is less efficient and requires accessory proteins such as RAD55/57 ..
	3e-12	cd01120, RecA-like_NTPases, RecA-like NTPases. This family includes the NTP binding domain of F1 and V1 H+ATPases, DnaB and related helicases as well as bacterial RecA and related eukaryotic and archaeal recombinases. This group also includes bacterial conjugation proteins and related DNA transfer proteins involved in type II and type IV secretion..
	9e-11	cd01394, radB, RadB. The archaeal protein radB shares similarity radA, the archaeal functional homologue to the bacterial RecA. The precise function of radB is unclear..
----------------------------------------------------
candidate #156:	b2482
likelihood ratios: Total 3.5e+04; Clust ,4.2,45.5; BLAST ,1.3,30.2; KEGG ,1.1,1.7; ExprEco ,1.6,1.7; ExprSce ,,; FusE2 ,,; FusE5 ,,; FusE10 ,,;
gene name: b2482	 (NP_416977)	gi: 16130407	length: 672aa
description: hydrogenase 4 membrane subunit [Escherichia coli K12].
coverage: Archaea[4e-89] Bacteria[0.0] Eukaryota[4e-34]
conserved domains: (Evalue, description)
	5e-73	COG0651, HyfB, Formate hydrogenlyase subunit 3/Multisubunit Na+/H+ antiporter, MnhD subunit [Energy production and conversion / Inorganic ion transport and metabolism].
	2e-50	COG1009, NuoL, NADH:ubiquinone oxidoreductase subunit 5 (chain L)/Multisubunit Na+/H+ antiporter, MnhA subunit [Energy production and conversion / Inorganic ion transport and metabolism].
	1e-45	COG1008, NuoM, NADH:ubiquinone oxidoreductase subunit 4 (chain M) [Energy production and conversion].
	2e-32	pfam00361, Oxidored_q1, NADH-Ubiquinone/plastoquinone (complex I), various chains. This family is part of complex I which catalyses the transfer of two electrons from NADH to ubiquinone in a reaction that is associated with proton translocation across the membrane..
	9e-25	COG1007, NuoN, NADH:ubiquinone oxidoreductase subunit 2 (chain N) [Energy production and conversion].
----------------------------------------------------
candidate #157:	b0435
likelihood ratios: Total 3.5e+04; Clust ,4.7,7.8; BLAST ,1.7,10.8; KEGG ,3.3,6.4; ExprEco ,1.8,1.4; ExprSce ,,; FusE2 ,,; FusE5 ,,; FusE10 ,,;
gene name: b0435	 (NP_414969)	gi: 49176023	length: 116aa
description: possible regulator of murein genes [Escherichia coli K12].
coverage: Bacteria[2e-61] Eukaryota[9e-20]
conserved domains: (Evalue, description)
	4e-29	COG0271, BolA, Stress-induced morphogen (activity unknown) [Signal transduction mechanisms].
	4e-25	pfam01722, BolA, BolA-like protein. This family consist of the morphoprotein BolA from E. coli and its various homologues. In E. coli over expression of this protein causes round morphology and may be involved in switching the cell between elongation and septation systems during cell division. The expression of BolA is growth rate regulated and is induced during the transition into the the stationary phase. BolA is also induced by stress during early stages of growth and may have a general role in stress response. It has also been suggested that BolA can induce the transcription of penicillin binding proteins 6 and 5..
----------------------------------------------------
candidate #158:	b3066
likelihood ratios: Total 3.5e+04; Clust ,14.4,7.5; BLAST ,3.2,3.8; KEGG ,1.4,4.3; ExprEco ,1.4,3.1; ExprSce ,,; FusE2 ,,; FusE5 ,,; FusE10 ,,;
gene name: b3066	 (NP_417538)	gi: 16130962	length: 581aa
description: DNA biosynthesis; DNA primase [Escherichia coli K12].
coverage: Bacteria[0.0] Eukaryota[1e-23]
conserved domains: (Evalue, description)
	1e-156	COG0358, DnaG, DNA primase (bacterial type) [DNA replication, recombination, and repair].
	1e-43	pfam01807, zf-CHC2, CHC2 zinc finger. This domain is principally involved in DNA binding in DNA primases..
	4e-26	smart00400, ZnF_CHCC, zinc finger; .
	1e-20	cd00188, TOPRIM, topoisomerase/primase domain, a nucleotidyl transferase/hydrolase domain; found in topoisomerases, DnaG-type primases, OLD family nucleases and RecR proteins.
	2e-13	pfam01751, Toprim, Toprim domain. This is a conserved region from DNA primase. This corresponds to the Toprim domain common to DnaG primases, topoisomerases, OLD family nucleases and RecR proteins. Both DnaG motifs IV and V are present in the alignment, the DxD (V) motif may be involved in Mg2+ binding and mutations to the conserved glutamate (IV) completely abolish DnaG type primase activity. DNA primase EC:2.7.7.6 is a nucleotidyltransferase it synthesises the oligoribonucleotide primers required for DNA replication on the lagging strand of the replication fork; it can also prime the leading stand and has been implicated in cell division. This family also includes the atypical archaeal A subunit from type II DNA topoisomerases. Type II DNA topoisomerases catalyse the relaxation of DNA supercoiling by causing transient double strand breaks..
	3e-13	smart00493, TOPRIM, topoisomerases, DnaG-type primases, OLD family nucleases and RecR proteins .
----------------------------------------------------
candidate #159:	b2195
likelihood ratios: Total 3.5e+04; Clust ,2.9,3.2; BLAST ,1.4,1.8; KEGG ,63.3,10.3; ExprEco ,1.6,1.4; ExprSce ,,; FusE2 ,,; FusE5 ,,; FusE10 ,,;
gene name: b2195	 (NP_416699)	gi: 16130132	length: 185aa
description: heme lyase/disulfide oxidoreductase (thiol:disulfide interchange protein) [Escherichia coli K12].
coverage: Bacteria[1e-105]
conserved domains: (Evalue, description)
	5e-12	COG0526, TrxA, Thiol-disulfide isomerase and thioredoxins [Posttranslational modification, protein turnover, chaperones / Energy production and conversion].
----------------------------------------------------
candidate #160:	b0875
likelihood ratios: Total 3.4e+04; Clust ,10.0,2.7; BLAST ,1.1,2.8; KEGG ,5.0,4.3; ExprEco ,3.5,5.5; ExprSce ,,; FusE2 ,,; FusE5 ,,; FusE10 ,,;
gene name: b0875	 (NP_415396)	gi: 16128843	length: 231aa
description: transmembrane water channel; aquaporin Z [Escherichia coli K12].
coverage: Archaea[1e-28] Bacteria[1e-129] Eukaryota[4e-34]
conserved domains: (Evalue, description)
	2e-46	cd00333, MIP, Major intrinsic protein (MIP) superfamily. Members of the MIP superfamily function as membrane channels that selectively transport water, small neutral molecules, and ions out of and between cells. The channel proteins share a common fold: the N-terminal cytosolic portion followed by six transmembrane helices, which might have arisen through gene duplication. On the basis of sequence similarity and functional characteristics, the superfamily can be subdivided into two major groups: water-selective channels called aquaporins (AQPs) and glycerol uptake facilitators (GlpFs). AQPs are found in all three kingdoms of life, while GlpFs have been characterized only within microorganisms..
----------------------------------------------------
candidate #161:	b3290
likelihood ratios: Total 3.4e+04; Clust ,4.0,3.4; BLAST ,1.9,2.1; KEGG ,1.3,1.6; ExprEco ,30.3,10.4; ExprSce ,,; FusE2 ,,; FusE5 ,,; FusE10 ,,;
gene name: b3290	 (NP_417748)	gi: 16131169	length: 458aa
description: potassium transport protein, NAD(P)-binding (Trk family) [Escherichia coli K12].
coverage: Archaea[3e-66] Bacteria[0.0]
conserved domains: (Evalue, description)
	9e-50	COG0569, TrkA, K+ transport systems, NAD-binding component [Inorganic ion transport and metabolism].
	2e-13	pfam02254, TrkA_N, TrkA-N domain. This domain is found in a wide variety of proteins. These protein include potassium channels, phosphoesterases, and various other transporters. This domain binds to NAD..
----------------------------------------------------
candidate #162:	b2069
likelihood ratios: Total 3.4e+04; Clust ,2.1,3.3; BLAST ,4.1,5.2; KEGG ,4.8,1.1; ExprEco ,15.7,2.7; ExprSce ,,; FusE2 ,,; FusE5 ,,; FusE10 ,,;
gene name: b2069	 (NP_416573)	gi: 49176185	length: 471aa
description: putative heat shock protein [Escherichia coli K12].
coverage: Archaea[2e-12] Bacteria[0.0] Eukaryota[5e-16]
conserved domains: (Evalue, description)
	7e-70	COG0443, DnaK, Molecular chaperone [Posttranslational modification, protein turnover, chaperones].
	1e-19	pfam00012, HSP70, Hsp70 protein. Hsp70 chaperones help to fold many proteins. Hsp70 assisted folding involves repeated cycles of substrate binding and release. Hsp70 activity is ATP dependent. Hsp70 proteins are made up of two regions: the amino terminus is the ATPase domain and the carboxyl terminus is the substrate binding region..
----------------------------------------------------
candidate #163:	b3297
likelihood ratios: Total 3.4e+04; Clust ,2.5,2.9; BLAST ,2.2,3.8; KEGG ,20.8,2.9; ExprEco ,2.3,4.0; ExprSce ,,; FusE2 ,,; FusE5 ,,; FusE10 ,,;
gene name: b3297	 (NP_417756)	gi: 16131176	length: 129aa
description: 30S ribosomal subunit protein S11 [Escherichia coli K12].
coverage: Archaea[6e-22] Bacteria[2e-69] Eukaryota[2e-38]
conserved domains: (Evalue, description)
	4e-49	COG0100, RpsK, Ribosomal protein S11 [Translation, ribosomal structure and biogenesis].
	2e-40	pfam00411, Ribosomal_S11, Ribosomal protein S11..
----------------------------------------------------
candidate #164:	b3211
likelihood ratios: Total 3.3e+04; Clust ,70.4,3.2; BLAST ,1.2,21.3; KEGG ,1.4,1.3; ExprEco ,2.4,1.3; ExprSce ,,; FusE2 ,,; FusE5 ,,; FusE10 ,,;
gene name: b3211	 (NP_417678)	gi: 16131101	length: 309aa
description: putative enzyme [Escherichia coli K12].
coverage: Archaea[1e-43] Bacteria[0.0] Eukaryota[5e-12]
conserved domains: (Evalue, description)
	1e-130	COG1242, COG1242, Predicted Fe-S oxidoreductase [General function prediction only].
	1e-28	smart00729, Elp3, Elongator protein 3, MiaB family, Radical SAM; This superfamily contains MoaA, NifB, PqqE, coproporphyrinogen III oxidase, biotin synthase and MiaB families, and includes a representative in the eukaryotic elongator subunit, Elp-3. Some members of the family are methyltransferases. .
	2e-20	COG1243, ELP3, Histone acetyltransferase [Transcription / Chromatin structure and dynamics].
	7e-15	COG1244, COG1244, Predicted Fe-S oxidoreductase [General function prediction only].
	2e-13	COG0635, HemN, Coproporphyrinogen III oxidase and related Fe-S oxidoreductases [Coenzyme metabolism].
	8e-11	pfam04055, Radical_SAM, Radical SAM superfamily..
----------------------------------------------------
candidate #165:	b0037
likelihood ratios: Total 3.2e+04; Clust ,2.8,1.3; BLAST ,20.6,7.9; KEGG ,3.2,2.0; ExprEco ,2.9,2.8; ExprSce ,,; FusE2 ,,; FusE5 ,,; FusE10 ,,;
gene name: b0037	 (NP_414579)	gi: 49175993	length: 522aa
description: crotonobetaine/carnitine-CoA ligase [Escherichia coli K12].
coverage: Archaea[6e-61] Bacteria[0.0] Eukaryota[5e-52]
conserved domains: (Evalue, description)
	1e-114	COG0318, CaiC, Acyl-CoA synthetases (AMP-forming)/AMP-acid ligases II [Lipid metabolism / Secondary metabolites biosynthesis, transport, and catabolism].
	1e-90	pfam00501, AMP-binding, AMP-binding enzyme..
	8e-80	COG0365, Acs, Acyl-coenzyme A synthetases/AMP-(fatty) acid ligases [Lipid metabolism].
	2e-58	COG1022, FAA1, Long-chain acyl-CoA synthetases (AMP-forming) [Lipid metabolism].
	7e-54	COG1021, EntE, Peptide arylation enzymes [Secondary metabolites biosynthesis, transport, and catabolism].
	5e-38	COG1020, EntF, Non-ribosomal peptide synthetase modules and related proteins [Secondary metabolites biosynthesis, transport, and catabolism].
----------------------------------------------------
candidate #166:	b0105
likelihood ratios: Total 3.2e+04; Clust ,2.5,1.0; BLAST ,2.3,1.1; KEGG ,34.3,3.4; ExprEco ,7.7,5.6; ExprSce ,,; FusE2 ,,; FusE5 ,,; FusE10 ,,;
gene name: b0105	 (NP_414647)	gi: 16128098	length: 35aa
description: unknown CDS [Escherichia coli K12].
coverage: Bacteria[7e-12]
----------------------------------------------------
candidate #167:	b3935
likelihood ratios: Total 3.2e+04; Clust ,3.7,5.2; BLAST ,1.3,2.5; KEGG ,3.3,16.1; ExprEco ,2.7,3.5; ExprSce ,,; FusE2 ,,; FusE5 ,,; FusE10 ,,;
gene name: b3935	 (NP_418370)	gi: 16131773	length: 732aa
description: primosomal protein N' (factor Y) directs replication fork assembly at D-loops, ATP-dependent [Escherichia coli K12].
coverage: Bacteria[0.0] Eukaryota[1e-07]
conserved domains: (Evalue, description)
	0.0	COG1198, PriA, Primosomal protein N' (replication factor Y) - superfamily II helicase [DNA replication, recombination, and repair].
	1e-17	cd00269, DEXHc, DEXH-box helicases. A diverse family of proteins involved in ATP-dependent DNA or RNA unwinding, needed in a variety of cellular processes. The name derives from the sequence of the Walker B motif (motif II). This domain contains the ATP-binding region..
	6e-15	cd00046, DEXDc, DEAD-like helicases superfamily. A diverse family of proteins involved in ATP-dependent RNA or DNA unwinding. This domain contains the ATP-binding region..
	1e-14	COG1197, Mfd, Transcription-repair coupling factor (superfamily II helicase) [DNA replication, recombination, and repair / Transcription].
	2e-13	COG1200, RecG, RecG-like helicase [DNA replication, recombination, and repair / Transcription].
	2e-12	smart00487, DEXDc, DEAD-like helicases superfamily; .
	3e-11	pfam00270, DEAD, DEAD/DEAH box helicase. Members of this family include the DEAD and DEAH box helicases. Helicases are involved in unwinding nucleic acids. The DEAD box helicases are involved in various aspects of RNA metabolism, including nuclear transcription, pre mRNA splicing, ribosome biogenesis, nucleocytoplasmic transport, translation, RNA decay and organellar gene expression..
----------------------------------------------------
candidate #168:	b1736
likelihood ratios: Total 3.1e+04; Clust ,1.4,2.3; BLAST ,4.6,241.4; KEGG ,1.3,1.2; ExprEco ,1.7,3.4; ExprSce ,,; FusE2 ,,; FusE5 ,,; FusE10 ,,;
gene name: b1736	 (NP_416250)	gi: 16129690	length: 116aa
description: PEP-dependent phosphotransferase enzyme III for cellobiose, arbutin, and salicin [Escherichia coli K12].
coverage: Bacteria[3e-57]
conserved domains: (Evalue, description)
	1e-24	cd00215, PTS_IIA_lac, PTS_IIA, PTS system, lactose/cellobiose specific IIA subunit. The bacterial phosphoenolpyruvate: sugar phosphotransferase system (PTS) is a multi-protein system involved in the regulation of a variety of metabolic and transcriptional processes. This family is one of four structurally and functionally distinct group IIA PTS system cytoplasmic enzymes, necessary for the uptake of carbohydrates across the cytoplasmic membrane and their phosphorylation. This family of proteins normally function as a homotrimer, stabilized by a centrally located metal ion. Separation into subunits is thought to occur after phosphorylation..
----------------------------------------------------
candidate #169:	b3700
likelihood ratios: Total 3.1e+04; Clust ,4.7,4.3; BLAST ,3.4,3.7; KEGG ,1.2,1.5; ExprEco ,13.0,5.5; ExprSce ,,; FusE2 ,,; FusE5 ,,; FusE10 ,,;
gene name: b3700	 (NP_418155)	gi: 16131568	length: 357aa
description: gap repair protein [Escherichia coli K12].
coverage: Archaea[7e-06] Bacteria[0.0] Eukaryota[2e-23]
conserved domains: (Evalue, description)
	1e-113	COG1195, RecF, Recombinational DNA repair ATPase (RecF pathway) [DNA replication, recombination, and repair].
	1e-20	pfam02463, SMC_N, RecF/RecN/SMC N terminal domain. This domain is found at the N terminus of SMC proteins. The SMC (structural maintenance of chromosomes) superfamily proteins have ATP-binding domains at the N- and C-termini, and two extended coiled-coil domains separated by a hinge in the middle. The eukaryotic SMC proteins form two kind of heterodimers: the SMC1/SMC3 and the SMC2/SMC4 types. These heterodimers constitute an essential part of higher order complexes, which are involved in chromatin and DNA dynamics. This family also includes the RecF and RecN proteins that are involved in DNA metabolism and recombination..
----------------------------------------------------
candidate #170:	b3299
likelihood ratios: Total 3.0e+04; Clust ,2.5,2.9; BLAST ,7.1,2.5; KEGG ,37.0,3.8; ExprEco ,1.0,1.6; ExprSce ,,; FusE2 ,,; FusE5 ,,; FusE10 ,,;
gene name: b3299	 (NP_417758)	gi: 16131178	length: 38aa
description: 50S ribosomal subunit protein L36 [Escherichia coli K12].
coverage: Bacteria[9e-15] Eukaryota[2e-09]
----------------------------------------------------
candidate #171:	b3395
likelihood ratios: Total 3.0e+04; Clust ,1.1,1.3; BLAST ,2.5,1.3; KEGG ,6.7,16.2; ExprEco ,6.9,9.5; ExprSce ,,; FusE2 ,,; FusE5 ,,; FusE10 ,,;
gene name: b3395	 (NP_417854)	gi: 49176346	length: 268aa
description: hypothetical protein b3395 [Escherichia coli K12].
coverage: Bacteria[1e-154]
----------------------------------------------------
candidate #172:	b1860
likelihood ratios: Total 3.0e+04; Clust ,24.4,19.0; BLAST ,1.0,2.7; KEGG ,4.4,1.5; ExprEco ,1.9,1.9; ExprSce ,,; FusE2 ,,; FusE5 ,,; FusE10 ,,;
gene name: b1860	 (NP_416374)	gi: 16129813	length: 336aa
description: Holliday junction helicase subunit A; branch migration; repair [Escherichia coli K12].
coverage: Archaea[5e-06] Bacteria[0.0] Eukaryota[1e-11]
conserved domains: (Evalue, description)
	1e-158	COG2255, RuvB, Holliday junction resolvasome, helicase subunit [DNA replication, recombination, and repair].
	3e-32	pfam05491, RuvB_C, Holliday junction DNA helicase ruvB C-terminus. The RuvB protein makes up part of the RuvABC revolvasome which catalyses the resolution of Holliday junctions that arise during genetic recombination and DNA repair. Branch migration is catalysed by the RuvB protein that is targeted to the Holliday junction by the structure specific RuvA protein. This family consists of the C-terminal region of the RuvB protein which is thought to be helicase DNA-binding domain. .
	1e-17	COG2256, MGS1, ATPase related to the helicase subunit of the Holliday junction resolvase [DNA replication, recombination, and repair].
	2e-17	pfam00004, AAA, ATPase family associated with various cellular activities (AAA). AAA family proteins often perform chaperone-like functions that assist in the assembly, operation, or disassembly of protein complexes..
	2e-15	pfam05496, RuvB_N, Holliday junction DNA helicase ruvB N-terminus. The RuvB protein makes up part of the RuvABC revolvasome which catalyses the resolution of Holliday junctions that arise during genetic recombination and DNA repair. Branch migration is catalysed by the RuvB protein that is targeted to the Holliday junction by the structure specific RuvA protein. This family contains the N-terminal region of the protein. .
----------------------------------------------------
candidate #173:	b1803
likelihood ratios: Total 3.0e+04; Clust ,3.5,3.3; BLAST ,4.4,16.6; KEGG ,1.4,2.4; ExprEco ,3.9,2.6; ExprSce ,,; FusE2 ,,; FusE5 ,,; FusE10 ,,;
gene name: b1803	 (NP_416317)	gi: 16129757	length: 321aa
description: putative diogenase beta subunit [Escherichia coli K12].
coverage: Archaea[1e-06] Bacteria[0.0] Eukaryota[1e-50]
conserved domains: (Evalue, description)
	3e-59	COG1018, Hmp, Flavodoxin reductases (ferredoxin-NADPH reductases) family 1 [Energy production and conversion].
	1e-17	COG4097, COG4097, Predicted ferric reductase [Inorganic ion transport and metabolism].
	3e-14	COG0543, UbiB, 2-polyprenylphenol hydroxylase and related flavodoxin oxidoreductases [Coenzyme metabolism / Energy production and conversion].
	1e-12	cd00207, fer2, 2Fe-2S iron-sulfur cluster binding domain. Iron-sulfur proteins play an important role in electron transfer processes and in various enzymatic reactions. The family includes plant and algal ferredoxins, which act as electron carriers in photosynthesis and ferredoxins, which participate in redox chains (from bacteria to mammals). Fold is ismilar to thioredoxin..
----------------------------------------------------
candidate #174:	b1299
likelihood ratios: Total 3.0e+04; Clust ,3.3,2.4; BLAST ,1.0,1.9; KEGG ,29.9,16.4; ExprEco ,2.1,1.9; ExprSce ,,; FusE2 ,,; FusE5 ,,; FusE10 ,,;
gene name: b1299	 (NP_415815)	gi: 16129260	length: 185aa
description: putative oxidoreductase/putative regulator [Escherichia coli K12].
coverage: Archaea[4e-09] Bacteria[1e-100]
conserved domains: (Evalue, description)
	3e-11	cd00093, HTH_XRE, Helix-turn-helix XRE-family like proteins. Prokaryotic DNA binding proteins belonging to the xenobiotic response element family of transcriptional regulators..
	1e-10	smart00530, HTH_XRE, Helix-turn-helix XRE-family like proteins ; .
----------------------------------------------------
candidate #175:	b1133
likelihood ratios: Total 3.0e+04; Clust ,21.1,7.1; BLAST ,1.6,1.8; KEGG ,7.7,2.2; ExprEco ,2.6,1.5; ExprSce ,,; FusE2 ,,; FusE5 ,,; FusE10 ,,;
gene name: b1133	 (NP_415651)	gi: 49176082	length: 383aa
description: tRNA (5-methylaminomethyl-2-thiouridylate)-methyltransferase [Escherichia coli K12].
coverage: Bacteria[0.0] Eukaryota[2e-81]
conserved domains: (Evalue, description)
	1e-150	COG0482, TrmU, Predicted tRNA(5-methylaminomethyl-2-thiouridylate) methyltransferase, contains the PP-loop ATPase domain [Translation, ribosomal structure and biogenesis].
	1e-144	pfam03054, tRNA_Me_trans, tRNA methyl transferase. This family represents tRNA(5-methylaminomethyl-2-thiouridine)- methyltransferase which is involved in the biosynthesis of the modified nucleoside 5-methylaminomethyl-2-thiouridine present in the wobble position of some tRNAs..
----------------------------------------------------
candidate #176:	b2949
likelihood ratios: Total 2.9e+04; Clust ,16.1,12.1; BLAST ,4.8,2.2; KEGG ,1.5,1.7; ExprEco ,3.1,1.8; ExprSce ,,; FusE2 ,,; FusE5 ,,; FusE10 ,,;
gene name: b2949	 (NP_417424)	gi: 16130850	length: 138aa
description: hypothetical protein b2949 [Escherichia coli K12].
coverage: Bacteria[7e-74] Eukaryota[2e-11]
conserved domains: (Evalue, description)
	5e-27	smart00732, YqgFc, Likely ribonuclease with RNase H fold. YqgF proteins are likely to function as an alternative to RuvC in most bacteria, and could be the principal holliday junction resolvases in low-GC Gram-positive bacteria. In Spt6p orthologues, the catalytic residues are substituted indicating that they lack enzymatic functions. .
----------------------------------------------------
candidate #177:	b3146
likelihood ratios: Total 2.9e+04; Clust ,9.4,2.5; BLAST ,2.5,3.6; KEGG ,2.0,2.1; ExprEco ,5.8,5.4; ExprSce ,,; FusE2 ,,; FusE5 ,,; FusE10 ,,;
gene name: b3146	 (NP_417615)	gi: 16131038	length: 286aa
description: putative enzyme with methyltransferase domain [Escherichia coli K12].
coverage: Bacteria[1e-159] Eukaryota[4e-53]
conserved domains: (Evalue, description)
	1e-106	COG0313, COG0313, Predicted methyltransferases [General function prediction only].
	4e-41	pfam00590, TP_methylase, Tetrapyrrole (Corrin/Porphyrin) Methylases. This family uses S-AdoMet in the methylation of diverse substrates. This family includes a related group of bacterial proteins of unknown function. This family includes the methylase Dipthine synthase..
----------------------------------------------------
candidate #178:	b2728
likelihood ratios: Total 2.9e+04; Clust ,1.0,17.0; BLAST ,2.7,4.5; KEGG ,8.4,1.8; ExprEco ,3.5,2.5; ExprSce ,,; FusE2 ,,; FusE5 ,,; FusE10 ,,;
gene name: b2728	 (NP_417208)	gi: 16130635	length: 90aa
description: hydrogenase expression/formation protein [Escherichia coli K12].
coverage: Archaea[9e-10] Bacteria[2e-46]
conserved domains: (Evalue, description)
	2e-21	COG0298, HypC, Hydrogenase maturation factor [Posttranslational modification, protein turnover, chaperones].
	2e-21	pfam01455, HupF_HypC, HupF/HypC family..
----------------------------------------------------
candidate #179:	b1857
likelihood ratios: Total 2.9e+04; Clust ,7.2,2.8; BLAST ,13.0,6.4; KEGG ,1.9,1.8; ExprEco ,2.1,2.4; ExprSce ,,; FusE2 ,,; FusE5 ,,; FusE10 ,,;
gene name: b1857	 (NP_416371)	gi: 49176160	length: 328aa
description: High-affinity zinc uptake system periplasmic protein [Escherichia coli K12].
coverage: Archaea[8e-19] Bacteria[0.0] Eukaryota[6e-67]
conserved domains: (Evalue, description)
	1e-136	COG4531, ZnuA, ABC-type Zn2+ transport system, periplasmic component/surface adhesin [Inorganic ion transport and metabolism].
	1e-105	cd01019, ZnuA, Zinc binding protein ZnuA. These proteins have been shown to function as initial receptors in the ABC uptake of Zn2+. They belong to the TroA superfamily of periplasmic metal binding proteins that share a distinct fold and ligand binding mechanism. They are comprised of two globular subdomains connected by a single helix and bind their specific ligands in the cleft between these domains. A typical TroA protein is comprised of two globular subdomains connected by a single helix and can bind the metal ion in the cleft between these domains. In addition, these proteins sometimes have a low complexity region containing a metal-binding histidine-rich motif (repetitive HDH sequence)..
	2e-39	COG0803, LraI, ABC-type metal ion transport system, periplasmic component/surface adhesin [Inorganic ion transport and metabolism].
	1e-38	cd01017, AdcA, Metal binding protein AcdA. These proteins have been shown to function in the ABC uptake of Zn2+ and Mn2+ and in competence for genetic transformation and adhesion. The AcdA proteins belong to the TroA superfamily of helical backbone metal receptor proteins that share a distinct fold and ligand binding mechanism. They are comprised of two globular subdomains connected by a long alpha helix and they bind their ligand in the cleft between these domains. In addition, many of these proteins have a low complexity region containing metal binding histidine-rich motif (repetitive HDH sequence)..
	1e-35	cd01018, ZntC, Metal binding protein ZntC. These proteins are predicted to function as initial receptors in ABC transport of metal ions. They belong to the TroA superfamily of helical backbone metal receptor proteins that share a distinct fold and ligand binding mechanism. They are comprised of two globular subdomains connected by a long alpha helix and bind their specific ligands in the cleft between these domains. In addition, many of these proteins possess a metal-binding histidine-rich motif (repetitive HDH sequence)..
	5e-35	pfam01297, SBP_bac_9, Periplasmic solute binding protein family. This family includes periplasmic solute binding proteins such as TroA that interacts with an ATP-binding cassette transport system in Treponema pallidum..
	2e-28	cd01137, PsaA, Metal binding protein PsaA. These proteins have been shown to function as initial receptors in ABC transport of Mn2+ and as surface adhesins in some eubacterial species. They belong to the TroA superfamily of periplasmic metal binding proteins that share a distinct fold and ligand binding mechanism. A typical TroA protein is comprised of two globular subdomains connected by a single helix and can bind the metal ion in the cleft between these domains. In addition, these proteins sometimes have a low complexity region containing a metal-binding histidine-rich motif (repetitive HDH sequence)..
	1e-20	cd01016, TroA, Metal binding protein TroA. These proteins have been shown to function as initial receptors in ABC transport of Zn2+ and possibly Fe3+ in many eubacterial species. The TroA proteins belong to the TroA superfamily of periplasmic metal binding proteins that share a distinct fold and ligand binding mechanism. A typical TroA protein is comprised of two globular subdomains connected by a single helix and can bind the metal ion in the cleft between these domains. In addition, these proteins sometimes have a low complexity region containing a metal-binding histidine-rich motif (repetitive HDH sequence)..
	2e-17	cd01145, TroA_c, Periplasmic binding protein TroA_c. These proteins are predicted to function as initial receptors in the ABC metal ion uptake in eubacteria and archaea. They belong to the TroA superfamily of helical backbone metal receptor proteins that share a distinct fold and ligand binding mechanism. A typical TroA protein is comprised of two globular subdomains connected by a single helix and can bind their ligands in the cleft between these domains..
	1e-14	cd01020, TroA_b, Metal binding protein TroA_b. These proteins are predicted to function as initial receptors in ABC transport of metal ions. They belong to the TroA superfamily of helical backbone metal receptor proteins that share a distinct fold and ligand binding mechanism. A typical TroA protein is comprised of two globular subdomains connected by a single helix and can bind the metal ion in the cleft between these domains. In addition, these proteins sometimes have a low complexity region containing a metal-binding histidine-rich motif (repetitive HDH sequence)..
----------------------------------------------------
candidate #180:	b1738
likelihood ratios: Total 2.9e+04; Clust ,1.2,2.4; BLAST ,1.6,110.2; KEGG ,1.5,2.3; ExprEco ,4.7,3.7; ExprSce ,,; FusE2 ,,; FusE5 ,,; FusE10 ,,;
gene name: b1738	 (NP_416252)	gi: 16129692	length: 106aa
description: PEP-dependent phosphotransferase enzyme IV for cellobiose, arbutin, and salicin [Escherichia coli K12].
coverage: Bacteria[2e-52]
conserved domains: (Evalue, description)
	1e-30	cd00133, PTS_IIB_lac, PTS system, lactose/cellobiose specific IIB subunit. The bacterial phosphoenolpyruvate: sugar phosphotransferase system (PTS) is a multi-protein system involved in the regulation of a variety of metabolic and transcriptional processes. This family is one of four structurally and functionally distinct group IIB PTS system cytoplasmic enzymes, necessary for the uptake of carbohydrates across the cytoplasmic membrane and their phosphorylation.
	1e-27	COG1440, CelA, Phosphotransferase system cellobiose-specific component IIB [Carbohydrate transport and metabolism].
	6e-11	pfam02302, PTS_IIB, PTS system, Lactose/Cellobiose specific IIB subunit. The bacterial phosphoenolpyruvate: sugar phosphotransferase system (PTS) is a multi-protein system involved in the regulation of a variety of metabolic and transcriptional processes. The lactose/cellobiose-specific family are one of four structurally and functionally distinct group IIB PTS system cytoplasmic enzymes. The fold of IIB cellobiose shows similar structure to mammalian tyrosine phosphatases. .
----------------------------------------------------
candidate #181:	b3704
likelihood ratios: Total 2.8e+04; Clust ,1.7,4.1; BLAST ,4.5,2.0; KEGG ,3.0,1.5; ExprEco ,20.2,4.9; ExprSce ,,; FusE2 ,,; FusE5 ,,; FusE10 ,,;
gene name: b3704	 (NP_418159)	gi: 16131572	length: 119aa
description: RNase P, protein component; protein C5 [Escherichia coli K12].
coverage: Bacteria[6e-62]
conserved domains: (Evalue, description)
	4e-31	pfam00825, Ribonuclease_P, Ribonuclease P..
	1e-24	COG0594, RnpA, RNase P protein component [Translation, ribosomal structure and biogenesis].
----------------------------------------------------
candidate #182:	b0128
likelihood ratios: Total 2.8e+04; Clust ,10.5,21.3; BLAST ,1.1,3.0; KEGG ,2.5,4.0; ExprEco ,2.2,1.7; ExprSce ,,; FusE2 ,,; FusE5 ,,; FusE10 ,,;
gene name: b0128	 (NP_414670)	gi: 16128121	length: 256aa
description: putative transport protein (ABC superfamily, membrane) [Escherichia coli K12].
coverage: Archaea[2e-47] Bacteria[1e-144] Eukaryota[1e-05]
----------------------------------------------------
candidate #183:	b3836
likelihood ratios: Total 2.8e+04; Clust ,4.7,31.2; BLAST ,1.7,2.1; KEGG ,1.2,2.0; ExprEco ,8.6,2.7; ExprSce ,,; FusE2 ,,; FusE5 ,,; FusE10 ,,;
gene name: b3836	 (NP_418280)	gi: 49176427	length: 103aa
description: component of Sec-independent translocase [Escherichia coli K12].
coverage: Bacteria[2e-52] Eukaryota[6e-09]
conserved domains: (Evalue, description)
	5e-16	COG1826, TatA, Sec-independent protein secretion pathway components [Intracellular trafficking and secretion].
----------------------------------------------------
candidate #184:	b2171
likelihood ratios: Total 2.8e+04; Clust ,1.5,2.7; BLAST ,1.6,1.2; KEGG ,28.4,75.9; ExprEco ,1.0,1.7; ExprSce ,,; FusE2 ,,; FusE5 ,,; FusE10 ,,;
gene name: b2171	 (NP_416676)	gi: 49176194	length: 275aa
description: putative elongation factor [Escherichia coli K12].
coverage: Bacteria[1e-157] Eukaryota[1e-17]
conserved domains: (Evalue, description)
	3e-66	pfam01132, EFP, Elongation factor P (EF-P)..
	1e-31	COG0231, Efp, Translation elongation factor P (EF-P)/translation initiation factor 5A (eIF-5A) [Translation, ribosomal structure and biogenesis].
----------------------------------------------------
candidate #185:	b0127
likelihood ratios: Total 2.8e+04; Clust ,10.1,20.9; BLAST ,1.2,2.8; KEGG ,3.2,1.2; ExprEco ,3.8,2.8; ExprSce ,,; FusE2 ,,; FusE5 ,,; FusE10 ,,;
gene name: b0127	 (NP_414669)	gi: 16128120	length: 308aa
description: putative ATP-binding component of a transport system [Escherichia coli K12].
coverage: Archaea[1e-60] Bacteria[1e-171] Eukaryota[6e-32]
conserved domains: (Evalue, description)
	7e-74	COG1131, CcmA, ABC-type multidrug transport system, ATPase component [Defense mechanisms].
	7e-45	cd00267, ABC_ATPase, ABC (ATP-binding cassette) transporter nucleotide-binding domain; ABC transporters are a large family of proteins involved in the transport of a wide variety of different compounds, like sugars, ions, peptides and more complex organic molecules. The nucleotide binding domain shows the highest similarity between all members of the family. ABC transporters are a subset of nucleotide hydrolases that contain a signature motif, Q-loop, and H-loop/switch region in addition to the Walker A motif/P-loop andWalker B motif commonly found in a number of ATP- and GTP-binding and hydrolyzing proteins..
	5e-44	COG4555, NatA, ABC-type Na+ transport system, ATPase component [Energy production and conversion / Inorganic ion transport and metabolism].
	6e-42	COG1135, AbcC, ABC-type metal ion transport system, ATPase component [Inorganic ion transport and metabolism].
	4e-40	COG1136, SalX, ABC-type antimicrobial peptide transport system, ATPase component [Defense mechanisms].
	2e-39	pfam00005, ABC_tran, ABC transporter. ABC transporters for a large family of proteins responsible for translocation of a variety of compounds across biological membranes. ABC transporters are the largest family of proteins in many completely sequenced bacteria. ABC transporters are composed of two copies of this domain and two copies of a transmembrane domain pfam00664. These four domains may belong to a single polypeptide, or belong in different polypeptide chains..
	2e-38	COG4152, COG4152, ABC-type uncharacterized transport system, ATPase component [General function prediction only].
	2e-37	COG1121, ZnuC, ABC-type Mn/Zn transport systems, ATPase component [Inorganic ion transport and metabolism].
	3e-37	COG1126, GlnQ, ABC-type polar amino acid transport system, ATPase component [Amino acid transport and metabolism].
	4e-37	COG1116, TauB, ABC-type nitrate/sulfonate/bicarbonate transport system, ATPase component [Inorganic ion transport and metabolism].
	1e-36	COG1122, CbiO, ABC-type cobalt transport system, ATPase component [Inorganic ion transport and metabolism].
	3e-36	COG3842, PotA, ABC-type spermidine/putrescine transport systems, ATPase components [Amino acid transport and metabolism].
	4e-36	COG3839, MalK, ABC-type sugar transport systems, ATPase components [Carbohydrate transport and metabolism].
	2e-34	COG1123, COG1123, ATPase components of various ABC-type transport systems, contain duplicated ATPase [General function prediction only].
	3e-34	COG1120, FepC, ABC-type cobalamin/Fe3+-siderophores transport systems, ATPase components [Inorganic ion transport and metabolism / Coenzyme metabolism].
	6e-34	COG3638, COG3638, ABC-type phosphate/phosphonate transport system, ATPase component [Inorganic ion transport and metabolism].
	6e-34	COG0411, LivG, ABC-type branched-chain amino acid transport systems, ATPase component [Amino acid transport and metabolism].
	8e-34	COG1129, MglA, ABC-type sugar transport system, ATPase component [Carbohydrate transport and metabolism].
	8e-34	COG2884, FtsE, Predicted ATPase involved in cell division [Cell division and chromosome partitioning].
	5e-32	COG0444, DppD, ABC-type dipeptide/oligopeptide/nickel transport system, ATPase component [Amino acid transport and metabolism / Inorganic ion transport and metabolism].
	2e-31	COG4608, AppF, ABC-type oligopeptide transport system, ATPase component [Amino acid transport and metabolism].
	3e-31	COG0410, LivF, ABC-type branched-chain amino acid transport systems, ATPase component [Amino acid transport and metabolism].
	1e-30	COG4586, COG4586, ABC-type uncharacterized transport system, ATPase component [General function prediction only].
	1e-30	COG1124, DppF, ABC-type dipeptide/oligopeptide/nickel transport system, ATPase component [Amino acid transport and metabolism / Inorganic ion transport and metabolism].
	3e-30	COG1125, OpuBA, ABC-type proline/glycine betaine transport systems, ATPase components [Amino acid transport and metabolism].
	6e-30	COG3845, COG3845, ABC-type uncharacterized transport systems, ATPase components [General function prediction only].
	2e-29	COG1137, YhbG, ABC-type (unclassified) transport system, ATPase component [General function prediction only].
	8e-29	COG1119, ModF, ABC-type molybdenum transport system, ATPase component/photorepair protein PhrA [Inorganic ion transport and metabolism].
	1e-28	COG1118, CysA, ABC-type sulfate/molybdate transport systems, ATPase component [Inorganic ion transport and metabolism].
	3e-28	COG4598, HisP, ABC-type histidine transport system, ATPase component [Amino acid transport and metabolism].
	6e-28	COG4161, ArtP, ABC-type arginine transport system, ATPase component [Amino acid transport and metabolism].
	3e-27	COG1127, Ttg2A, ABC-type transport system involved in resistance to organic solvents, ATPase component [Secondary metabolites biosynthesis, transport, and catabolism].
	4e-27	COG4175, ProV, ABC-type proline/glycine betaine transport system, ATPase component [Amino acid transport and metabolism].
	1e-26	COG4181, COG4181, Predicted ABC-type transport system involved in lysophospholipase L1 biosynthesis, ATPase component [Secondary metabolites biosynthesis, transport, and catabolism].
	2e-26	COG4988, CydD, ABC-type transport system involved in cytochrome bd biosynthesis, ATPase and permease components [Energy production and conversion / Posttranslational modification, protein turnover, chaperones].
	8e-26	COG4172, COG4172, ABC-type uncharacterized transport system, duplicated ATPase component [General function prediction only].
	1e-25	COG2274, SunT, ABC-type bacteriocin/lantibiotic exporters, contain an N-terminal double-glycine peptidase domain [Defense mechanisms].
	1e-25	COG1117, PstB, ABC-type phosphate transport system, ATPase component [Inorganic ion transport and metabolism].
	5e-25	COG4525, TauB, ABC-type taurine transport system, ATPase component [Inorganic ion transport and metabolism].
	5e-23	COG3840, ThiQ, ABC-type thiamine transport system, ATPase component [Coenzyme metabolism].
	3e-22	COG0396, SufC, ABC-type transport system involved in Fe-S cluster assembly, ATPase component [Posttranslational modification, protein turnover, chaperones].
	3e-22	COG0488, Uup, ATPase components of ABC transporters with duplicated ATPase domains [General function prediction only].
	8e-22	COG1132, MdlB, ABC-type multidrug transport system, ATPase and permease components [Defense mechanisms].
	1e-21	COG4604, CeuD, ABC-type enterochelin transport system, ATPase component [Inorganic ion transport and metabolism].
	3e-21	COG4559, COG4559, ABC-type hemin transport system, ATPase component [Inorganic ion transport and metabolism].
	6e-21	COG1134, TagH, ABC-type polysaccharide/polyol phosphate transport system, ATPase component [Carbohydrate transport and metabolism / Cell envelope biogenesis, outer membrane].
	1e-20	COG4987, CydC, ABC-type transport system involved in cytochrome bd biosynthesis, fused ATPase and permease components [Energy production and conversion / Posttranslational modification, protein turnover, chaperones].
	9e-19	COG4148, ModC, ABC-type molybdate transport system, ATPase component [Inorganic ion transport and metabolism].
	2e-18	COG4674, COG4674, Uncharacterized ABC-type transport system, ATPase component [General function prediction only].
	6e-18	COG4167, SapF, ABC-type antimicrobial peptide transport system, ATPase component [Defense mechanisms].
	2e-17	COG4107, PhnK, ABC-type phosphonate transport system, ATPase component [Inorganic ion transport and metabolism].
	1e-16	COG4618, ArpD, ABC-type protease/lipase transport system, ATPase and permease components [General function prediction only].
	9e-16	COG5265, ATM1, ABC-type transport system involved in Fe-S cluster assembly, permease and ATPase components [Posttranslational modification, protein turnover, chaperones].
	1e-15	COG4778, PhnL, ABC-type phosphonate transport system, ATPase component [Inorganic ion transport and metabolism].
	5e-15	COG1101, PhnK, ABC-type uncharacterized transport system, ATPase component [General function prediction only].
	6e-14	COG4178, COG4178, ABC-type uncharacterized transport system, permease and ATPase components [General function prediction only].
	6e-14	COG4619, COG4619, ABC-type uncharacterized transport system, ATPase component [General function prediction only].
	9e-14	COG4136, COG4136, ABC-type uncharacterized transport system, ATPase component [General function prediction only].
	1e-13	COG4133, CcmA, ABC-type transport system involved in cytochrome c biogenesis, ATPase component [Posttranslational modification, protein turnover, chaperones].
	3e-12	COG4615, PvdE, ABC-type siderophore export system, fused ATPase and permease components [Secondary metabolites biosynthesis, transport, and catabolism / Inorganic ion transport and metabolism].
	7e-12	COG4170, SapD, ABC-type antimicrobial peptide transport system, ATPase component [Defense mechanisms].
	2e-11	COG1245, COG1245, Predicted ATPase, RNase L inhibitor (RLI) homolog [General function prediction only].
----------------------------------------------------
candidate #186:	b0161
likelihood ratios: Total 2.7e+04; Clust ,40.1,2.4; BLAST ,1.4,1.5; KEGG ,2.5,2.5; ExprEco ,10.3,2.2; ExprSce ,,; FusE2 ,,; FusE5 ,,; FusE10 ,,;
gene name: b0161	 (NP_414703)	gi: 16128154	length: 474aa
description: periplasmic serine protease Do, heat shock protein [Escherichia coli K12].
coverage: Archaea[2e-47] Bacteria[0.0] Eukaryota[8e-43]
conserved domains: (Evalue, description)
	2e-77	COG0265, DegQ, Trypsin-like serine proteases, typically periplasmic, contain C-terminal PDZ domain [Posttranslational modification, protein turnover, chaperones].
	7e-19	cd00987, PDZ_serine_protease, PDZ domain of tryspin-like serine proteases, such as DegP/HtrA, which are oligomeric proteins involved in heat-shock response, chaperone function, and apoptosis. May be responsible for substrate recognition and/or binding, as most PDZ domains bind C-terminal polypeptides, though binding to internal (non-C-terminal) polypeptides and even to lipids has been demonstrated. In this subfamily of protease-associated PDZ domains a C-terminal beta-strand forms the peptide-binding groove base, a circular permutation with respect to PDZ domains found in Eumetazoan signaling proteins..
	6e-16	pfam00089, Trypsin, Trypsin..
----------------------------------------------------
candidate #187:	b2610
likelihood ratios: Total 2.7e+04; Clust ,8.5,10.7; BLAST ,4.3,2.5; KEGG ,7.5,1.8; ExprEco ,1.5,1.3; ExprSce ,,; FusE2 ,,; FusE5 ,,; FusE10 ,,;
gene name: b2610	 (NP_417101)	gi: 16130531	length: 453aa
description: 4.5S-RNP protein, GTP-binding export factor, part of signal recognition particle with 4.5 RNA [Escherichia coli K12].
coverage: Archaea[6e-79] Bacteria[0.0] Eukaryota[0.0]
conserved domains: (Evalue, description)
	0.0	COG0541, Ffh, Signal recognition particle GTPase [Intracellular trafficking and secretion].
	5e-74	pfam00448, SRP54, SRP54-type protein, GTPase domain. This family includes relatives of the G-domain of the SRP54 family of proteins..
	5e-61	COG0552, FtsY, Signal recognition particle GTPase [Intracellular trafficking and secretion].
	6e-29	pfam02978, SRP_SPB, Signal peptide binding domain..
	1e-24	COG1419, FlhF, Flagellar GTP-binding protein [Cell motility and secretion].
	7e-16	pfam02881, SRP54_N, SRP54-type protein, helical bundle domain..
----------------------------------------------------
candidate #188:	b2828
likelihood ratios: Total 2.7e+04; Clust ,8.9,3.5; BLAST ,2.5,2.5; KEGG ,5.5,19.3; ExprEco ,1.0,1.3; ExprSce ,,; FusE2 ,,; FusE5 ,,; FusE10 ,,;
gene name: b2828	 (NP_417305)	gi: 16130732	length: 291aa
description: phosphatidylglycerol-prolipoprotein diacylglyceryl transferase [Escherichia coli K12].
coverage: Bacteria[1e-171]
conserved domains: (Evalue, description)
	2e-76	pfam01790, LGT, Prolipoprotein diacylglyceryl transferase..
----------------------------------------------------
candidate #189:	b3614
likelihood ratios: Total 2.7e+04; Clust ,1.7,2.2; BLAST ,18.7,2.3; KEGG ,3.2,9.7; ExprEco ,2.1,2.6; ExprSce ,,; FusE2 ,,; FusE5 ,,; FusE10 ,,;
gene name: b3614	 (NP_418071)	gi: 49176380	length: 277aa
description: hypothetical protein b3614 [Escherichia coli K12].
coverage: Bacteria[1e-156]
conserved domains: (Evalue, description)
	6e-69	pfam04748, Polysacc_deac_2, Divergent polysaccharide deacetylase. This family is divergently related to pfam01522 (personal obs:Yeats C)..
----------------------------------------------------
candidate #190:	b2154
likelihood ratios: Total 2.7e+04; Clust ,3.4,1.7; BLAST ,2.2,4.2; KEGG ,3.0,7.5; ExprEco ,5.4,4.0; ExprSce ,,; FusE2 ,,; FusE5 ,,; FusE10 ,,;
gene name: b2154	 (NP_416659)	gi: 16130092	length: 278aa
description: putative esterase [Escherichia coli K12].
coverage: Bacteria[1e-167] Eukaryota[2e-82]
conserved domains: (Evalue, description)
	2e-76	COG0627, COG0627, Predicted esterase [General function prediction only].
	2e-53	pfam00756, Esterase, Putative esterase. This family contains Esterase D. However it is not clear if all members of the family have the same function. This family is related to the pfam00135 family..
----------------------------------------------------
candidate #191:	b3353
likelihood ratios: Total 2.6e+04; Clust ,2.9,2.4; BLAST ,2.3,10.7; KEGG ,1.5,1.8; ExprEco ,11.4,4.9; ExprSce ,,; FusE2 ,,; FusE5 ,,; FusE10 ,,;
gene name: b3353	 (NP_417812)	gi: 16131232	length: 340aa
description: putative enzyme with alpha/beta-hydrolase domain [Escherichia coli K12].
coverage: Bacteria[0.0] Eukaryota[1e-30]
conserved domains: (Evalue, description)
	1e-131	COG0429, COG0429, Predicted hydrolase of the alpha/beta-hydrolase fold [General function prediction only].
	1e-19	pfam00561, Abhydrolase_1, alpha/beta hydrolase fold. This catalytic domain is found in a very wide range of enzymes..
----------------------------------------------------
candidate #192:	b2819
likelihood ratios: Total 2.6e+04; Clust ,80.3,5.9; BLAST ,1.6,2.1; KEGG ,4.3,2.4; ExprEco ,1.4,1.2; ExprSce ,,; FusE2 ,,; FusE5 ,,; FusE10 ,,;
gene name: b2819	 (NP_417296)	gi: 16130723	length: 608aa
description: DNA helicase, ATP-dependent dsDNA/ssDNA exonuclease V subunit, ssDNA endonuclease [Escherichia coli K12].
coverage: Archaea[8e-17] Bacteria[0.0]
conserved domains: (Evalue, description)
	1e-120	COG0507, RecD, ATP-dependent exoDNAse (exonuclease V), alpha subunit - helicase superfamily I member [DNA replication, recombination, and repair].
----------------------------------------------------
candidate #193:	b1119
likelihood ratios: Total 2.6e+04; Clust ,2.0,2.6; BLAST ,5.7,10.3; KEGG ,5.3,1.3; ExprEco ,4.6,2.6; ExprSce ,,; FusE2 ,,; FusE5 ,,; FusE10 ,,;
gene name: b1119	 (NP_415637)	gi: 16129082	length: 303aa
description: putative NAGC-like transcriptional regulator [Escherichia coli K12].
coverage: Archaea[2e-19] Bacteria[1e-179] Eukaryota[4e-15]
conserved domains: (Evalue, description)
	5e-58	COG1940, NagC, Transcriptional regulator/sugar kinase [Transcription / Carbohydrate transport and metabolism].
	1e-40	pfam00480, ROK, ROK family..
----------------------------------------------------
candidate #194:	b0163
likelihood ratios: Total 2.6e+04; Clust ,9.2,1.6; BLAST ,3.7,2.7; KEGG ,4.1,5.8; ExprEco ,4.9,1.5; ExprSce ,,; FusE2 ,,; FusE5 ,,; FusE10 ,,;
gene name: b0163	 (NP_414705)	gi: 16128156	length: 128aa
description: putative structural protein [Escherichia coli K12].
coverage: Bacteria[3e-67]
----------------------------------------------------
candidate #195:	b3802
likelihood ratios: Total 2.6e+04; Clust ,2.3,42.6; BLAST ,2.3,19.5; KEGG ,1.6,1.8; ExprEco ,1.3,1.7; ExprSce ,,; FusE2 ,,; FusE5 ,,; FusE10 ,,;
gene name: b3802	 (NP_418246)	gi: 16131654	length: 398aa
description: a late step of protoheme IX synthesis [Escherichia coli K12].
coverage: Bacteria[0.0]
conserved domains: (Evalue, description)
	1e-134	COG3071, HemY, Uncharacterized enzyme of heme biosynthesis [Coenzyme metabolism].
	1e-37	pfam07219, HemY_N, HemY protein N-terminus. This family represents the N-terminus (approximately 150 residues) of bacterial HemY porphyrin biosynthesis proteins. This is a membrane protein involved in a late step of protoheme IX synthesis..
----------------------------------------------------
candidate #196:	b4221
likelihood ratios: Total 2.6e+04; Clust ,6.6,2.3; BLAST ,1.1,3.8; KEGG ,1.7,1.7; ExprEco ,41.3,3.4; ExprSce ,,; FusE2 ,,; FusE5 ,,; FusE10 ,,;
gene name: b4221	 (NP_418642)	gi: 16132043	length: 1259aa
description: hypothetical protein b4221 [Escherichia coli K12].
coverage: Bacteria[0.0]
conserved domains: (Evalue, description)
	0.0	COG2911, COG2911, Uncharacterized protein conserved in bacteria [Function unknown].
	1e-108	pfam04357, DUF490, Family of unknown function (DUF490)..
----------------------------------------------------
candidate #197:	b0911
likelihood ratios: Total 2.6e+04; Clust ,5.4,17.2; BLAST ,1.9,2.1; KEGG ,1.7,4.5; ExprEco ,2.5,3.7; ExprSce ,,; FusE2 ,,; FusE5 ,,; FusE10 ,,;
gene name: b0911	 (NP_415431)	gi: 16128878	length: 557aa
description: 30S ribosomal subunit protein S1 [Escherichia coli K12].
coverage: Archaea[5e-13] Bacteria[0.0] Eukaryota[5e-57]
conserved domains: (Evalue, description)
	1e-179	COG0539, RpsA, Ribosomal protein S1 [Translation, ribosomal structure and biogenesis].
	2e-16	COG2183, Tex, Transcriptional accessory protein [Transcription].
	1e-13	smart00316, S1, Ribosomal protein S1-like RNA-binding domain; .
	3e-13	pfam00575, S1, S1 RNA binding domain. The S1 domain occurs in a wide range of RNA associated proteins. It is structurally similar to cold shock protein which binds nucleic acids. The S1 domain has an OB-fold structure..
	8e-13	COG1098, VacB, Predicted RNA binding protein (contains ribosomal protein S1 domain) [Translation, ribosomal structure and biogenesis].
	1e-12	cd00164, S1, Ribosomal protein S1-like RNA-binding domain. Found in a wide variety of RNA-associated proteins. Originally identified in S1 ribosomal protein. Multiple copies of S1 are arranged in tandem. S1 is structurally similar to Cold Shock Domains (CSD), both are members of the Oligonucleotide/oligosaccharide Binding (OB) superfamily..
	2e-12	COG1185, Pnp, Polyribonucleotide nucleotidyltransferase (polynucleotide phosphorylase) [Translation, ribosomal structure and biogenesis].
----------------------------------------------------
candidate #198:	b0914
likelihood ratios: Total 2.6e+04; Clust ,4.2,12.2; BLAST ,1.4,2.5; KEGG ,6.0,1.7; ExprEco ,4.2,3.5; ExprSce ,,; FusE2 ,,; FusE5 ,,; FusE10 ,,;
gene name: b0914	 (NP_415434)	gi: 16128881	length: 582aa
description: ATP-binding transport protein; multicopy suppressor of htrB [Escherichia coli K12].
coverage: Archaea[4e-82] Bacteria[0.0] Eukaryota[2e-86]
conserved domains: (Evalue, description)
	1e-138	COG1132, MdlB, ABC-type multidrug transport system, ATPase and permease components [Defense mechanisms].
	1e-110	COG2274, SunT, ABC-type bacteriocin/lantibiotic exporters, contain an N-terminal double-glycine peptidase domain [Defense mechanisms].
	3e-84	COG5265, ATM1, ABC-type transport system involved in Fe-S cluster assembly, permease and ATPase components [Posttranslational modification, protein turnover, chaperones].
	9e-84	COG4988, CydD, ABC-type transport system involved in cytochrome bd biosynthesis, ATPase and permease components [Energy production and conversion / Posttranslational modification, protein turnover, chaperones].
	4e-75	COG4987, CydC, ABC-type transport system involved in cytochrome bd biosynthesis, fused ATPase and permease components [Energy production and conversion / Posttranslational modification, protein turnover, chaperones].
	7e-62	cd00267, ABC_ATPase, ABC (ATP-binding cassette) transporter nucleotide-binding domain; ABC transporters are a large family of proteins involved in the transport of a wide variety of different compounds, like sugars, ions, peptides and more complex organic molecules. The nucleotide binding domain shows the highest similarity between all members of the family. ABC transporters are a subset of nucleotide hydrolases that contain a signature motif, Q-loop, and H-loop/switch region in addition to the Walker A motif/P-loop andWalker B motif commonly found in a number of ATP- and GTP-binding and hydrolyzing proteins..
	3e-48	COG4618, ArpD, ABC-type protease/lipase transport system, ATPase and permease components [General function prediction only].
	2e-41	pfam00664, ABC_membrane, ABC transporter transmembrane region. This family represents a unit of six transmembrane helices. Many members of the ABC transporter family (pfam00005) have two such regions..
	8e-39	COG1135, AbcC, ABC-type metal ion transport system, ATPase component [Inorganic ion transport and metabolism].
	9e-37	COG1123, COG1123, ATPase components of various ABC-type transport systems, contain duplicated ATPase [General function prediction only].
	1e-36	pfam00005, ABC_tran, ABC transporter. ABC transporters for a large family of proteins responsible for translocation of a variety of compounds across biological membranes. ABC transporters are the largest family of proteins in many completely sequenced bacteria. ABC transporters are composed of two copies of this domain and two copies of a transmembrane domain pfam00664. These four domains may belong to a single polypeptide, or belong in different polypeptide chains..
	1e-36	COG4608, AppF, ABC-type oligopeptide transport system, ATPase component [Amino acid transport and metabolism].
	2e-36	COG3842, PotA, ABC-type spermidine/putrescine transport systems, ATPase components [Amino acid transport and metabolism].
	1e-35	COG1136, SalX, ABC-type antimicrobial peptide transport system, ATPase component [Defense mechanisms].
	1e-35	COG1122, CbiO, ABC-type cobalt transport system, ATPase component [Inorganic ion transport and metabolism].
	1e-35	COG1131, CcmA, ABC-type multidrug transport system, ATPase component [Defense mechanisms].
	1e-34	COG1125, OpuBA, ABC-type proline/glycine betaine transport systems, ATPase components [Amino acid transport and metabolism].
	2e-34	COG1126, GlnQ, ABC-type polar amino acid transport system, ATPase component [Amino acid transport and metabolism].
	4e-34	COG1120, FepC, ABC-type cobalamin/Fe3+-siderophores transport systems, ATPase components [Inorganic ion transport and metabolism / Coenzyme metabolism].
	3e-33	COG3839, MalK, ABC-type sugar transport systems, ATPase components [Carbohydrate transport and metabolism].
	2e-32	COG4615, PvdE, ABC-type siderophore export system, fused ATPase and permease components [Secondary metabolites biosynthesis, transport, and catabolism / Inorganic ion transport and metabolism].
	6e-32	COG1129, MglA, ABC-type sugar transport system, ATPase component [Carbohydrate transport and metabolism].
	7e-32	COG1124, DppF, ABC-type dipeptide/oligopeptide/nickel transport system, ATPase component [Amino acid transport and metabolism / Inorganic ion transport and metabolism].
	1e-31	COG0444, DppD, ABC-type dipeptide/oligopeptide/nickel transport system, ATPase component [Amino acid transport and metabolism / Inorganic ion transport and metabolism].
	3e-31	COG1127, Ttg2A, ABC-type transport system involved in resistance to organic solvents, ATPase component [Secondary metabolites biosynthesis, transport, and catabolism].
	8e-31	COG1117, PstB, ABC-type phosphate transport system, ATPase component [Inorganic ion transport and metabolism].
	4e-30	COG1118, CysA, ABC-type sulfate/molybdate transport systems, ATPase component [Inorganic ion transport and metabolism].
	8e-30	COG1121, ZnuC, ABC-type Mn/Zn transport systems, ATPase component [Inorganic ion transport and metabolism].
	2e-29	COG2884, FtsE, Predicted ATPase involved in cell division [Cell division and chromosome partitioning].
	5e-29	COG4175, ProV, ABC-type proline/glycine betaine transport system, ATPase component [Amino acid transport and metabolism].
	7e-28	COG1116, TauB, ABC-type nitrate/sulfonate/bicarbonate transport system, ATPase component [Inorganic ion transport and metabolism].
	1e-27	COG3638, COG3638, ABC-type phosphate/phosphonate transport system, ATPase component [Inorganic ion transport and metabolism].
	2e-27	COG3840, ThiQ, ABC-type thiamine transport system, ATPase component [Coenzyme metabolism].
	3e-27	COG4178, COG4178, ABC-type uncharacterized transport system, permease and ATPase components [General function prediction only].
	2e-25	COG4172, COG4172, ABC-type uncharacterized transport system, duplicated ATPase component [General function prediction only].
	3e-25	COG3845, COG3845, ABC-type uncharacterized transport systems, ATPase components [General function prediction only].
	3e-25	COG4619, COG4619, ABC-type uncharacterized transport system, ATPase component [General function prediction only].
	4e-25	COG0411, LivG, ABC-type branched-chain amino acid transport systems, ATPase component [Amino acid transport and metabolism].
	7e-24	COG4604, CeuD, ABC-type enterochelin transport system, ATPase component [Inorganic ion transport and metabolism].
	2e-23	COG4555, NatA, ABC-type Na+ transport system, ATPase component [Energy production and conversion / Inorganic ion transport and metabolism].
	3e-22	COG4525, TauB, ABC-type taurine transport system, ATPase component [Inorganic ion transport and metabolism].
	6e-22	COG0410, LivF, ABC-type branched-chain amino acid transport systems, ATPase component [Amino acid transport and metabolism].
	2e-21	COG4181, COG4181, Predicted ABC-type transport system involved in lysophospholipase L1 biosynthesis, ATPase component [Secondary metabolites biosynthesis, transport, and catabolism].
	3e-21	COG1101, PhnK, ABC-type uncharacterized transport system, ATPase component [General function prediction only].
	4e-21	COG4559, COG4559, ABC-type hemin transport system, ATPase component [Inorganic ion transport and metabolism].
	6e-21	COG0488, Uup, ATPase components of ABC transporters with duplicated ATPase domains [General function prediction only].
	9e-21	COG4161, ArtP, ABC-type arginine transport system, ATPase component [Amino acid transport and metabolism].
	2e-20	COG4148, ModC, ABC-type molybdate transport system, ATPase component [Inorganic ion transport and metabolism].
	1e-19	COG4598, HisP, ABC-type histidine transport system, ATPase component [Amino acid transport and metabolism].
	1e-18	COG0396, SufC, ABC-type transport system involved in Fe-S cluster assembly, ATPase component [Posttranslational modification, protein turnover, chaperones].
	2e-18	COG1119, ModF, ABC-type molybdenum transport system, ATPase component/photorepair protein PhrA [Inorganic ion transport and metabolism].
	1e-17	COG4586, COG4586, ABC-type uncharacterized transport system, ATPase component [General function prediction only].
	2e-17	COG1134, TagH, ABC-type polysaccharide/polyol phosphate transport system, ATPase component [Carbohydrate transport and metabolism / Cell envelope biogenesis, outer membrane].
	7e-17	COG1137, YhbG, ABC-type (unclassified) transport system, ATPase component [General function prediction only].
	2e-16	COG4152, COG4152, ABC-type uncharacterized transport system, ATPase component [General function prediction only].
	8e-16	COG4167, SapF, ABC-type antimicrobial peptide transport system, ATPase component [Defense mechanisms].
	2e-15	COG4136, COG4136, ABC-type uncharacterized transport system, ATPase component [General function prediction only].
	1e-14	COG4778, PhnL, ABC-type phosphonate transport system, ATPase component [Inorganic ion transport and metabolism].
	9e-14	COG4674, COG4674, Uncharacterized ABC-type transport system, ATPase component [General function prediction only].
	1e-13	COG4138, BtuD, ABC-type cobalamin transport system, ATPase component [Coenzyme metabolism].
	1e-11	COG4133, CcmA, ABC-type transport system involved in cytochrome c biogenesis, ATPase component [Posttranslational modification, protein turnover, chaperones].
----------------------------------------------------
candidate #199:	b3195
likelihood ratios: Total 2.6e+04; Clust ,6.1,2.2; BLAST ,5.8,2.6; KEGG ,1.3,8.0; ExprEco ,4.5,2.7; ExprSce ,,; FusE2 ,,; FusE5 ,,; FusE10 ,,;
gene name: b3195	 (NP_417662)	gi: 16131085	length: 269aa
description: putative ATP-binding component of a transport system [Escherichia coli K12].
coverage: Archaea[2e-32] Bacteria[1e-150] Eukaryota[3e-37]
conserved domains: (Evalue, description)
	1e-107	COG1127, Ttg2A, ABC-type transport system involved in resistance to organic solvents, ATPase component [Secondary metabolites biosynthesis, transport, and catabolism].
	6e-49	COG3842, PotA, ABC-type spermidine/putrescine transport systems, ATPase components [Amino acid transport and metabolism].
	2e-47	COG4175, ProV, ABC-type proline/glycine betaine transport system, ATPase component [Amino acid transport and metabolism].
	5e-47	COG1126, GlnQ, ABC-type polar amino acid transport system, ATPase component [Amino acid transport and metabolism].
	9e-45	COG1135, AbcC, ABC-type metal ion transport system, ATPase component [Inorganic ion transport and metabolism].
	2e-44	COG1116, TauB, ABC-type nitrate/sulfonate/bicarbonate transport system, ATPase component [Inorganic ion transport and metabolism].
	8e-44	cd00267, ABC_ATPase, ABC (ATP-binding cassette) transporter nucleotide-binding domain; ABC transporters are a large family of proteins involved in the transport of a wide variety of different compounds, like sugars, ions, peptides and more complex organic molecules. The nucleotide binding domain shows the highest similarity between all members of the family. ABC transporters are a subset of nucleotide hydrolases that contain a signature motif, Q-loop, and H-loop/switch region in addition to the Walker A motif/P-loop andWalker B motif commonly found in a number of ATP- and GTP-binding and hydrolyzing proteins..
	2e-43	COG1123, COG1123, ATPase components of various ABC-type transport systems, contain duplicated ATPase [General function prediction only].
	3e-43	COG3839, MalK, ABC-type sugar transport systems, ATPase components [Carbohydrate transport and metabolism].
	6e-43	COG1131, CcmA, ABC-type multidrug transport system, ATPase component [Defense mechanisms].
	6e-42	COG1136, SalX, ABC-type antimicrobial peptide transport system, ATPase component [Defense mechanisms].
	3e-41	COG1125, OpuBA, ABC-type proline/glycine betaine transport systems, ATPase components [Amino acid transport and metabolism].
	5e-41	COG1118, CysA, ABC-type sulfate/molybdate transport systems, ATPase component [Inorganic ion transport and metabolism].
	1e-40	COG1122, CbiO, ABC-type cobalt transport system, ATPase component [Inorganic ion transport and metabolism].
	4e-39	COG1120, FepC, ABC-type cobalamin/Fe3+-siderophores transport systems, ATPase components [Inorganic ion transport and metabolism / Coenzyme metabolism].
	4e-39	COG4608, AppF, ABC-type oligopeptide transport system, ATPase component [Amino acid transport and metabolism].
	2e-38	COG1117, PstB, ABC-type phosphate transport system, ATPase component [Inorganic ion transport and metabolism].
	7e-38	COG0411, LivG, ABC-type branched-chain amino acid transport systems, ATPase component [Amino acid transport and metabolism].
	9e-38	COG1137, YhbG, ABC-type (unclassified) transport system, ATPase component [General function prediction only].
	5e-37	COG2884, FtsE, Predicted ATPase involved in cell division [Cell division and chromosome partitioning].
	1e-36	COG3638, COG3638, ABC-type phosphate/phosphonate transport system, ATPase component [Inorganic ion transport and metabolism].
	1e-36	COG1121, ZnuC, ABC-type Mn/Zn transport systems, ATPase component [Inorganic ion transport and metabolism].
	2e-36	COG1124, DppF, ABC-type dipeptide/oligopeptide/nickel transport system, ATPase component [Amino acid transport and metabolism / Inorganic ion transport and metabolism].
	2e-35	pfam00005, ABC_tran, ABC transporter. ABC transporters for a large family of proteins responsible for translocation of a variety of compounds across biological membranes. ABC transporters are the largest family of proteins in many completely sequenced bacteria. ABC transporters are composed of two copies of this domain and two copies of a transmembrane domain pfam00664. These four domains may belong to a single polypeptide, or belong in different polypeptide chains..
	4e-35	COG0444, DppD, ABC-type dipeptide/oligopeptide/nickel transport system, ATPase component [Amino acid transport and metabolism / Inorganic ion transport and metabolism].
	2e-33	COG3840, ThiQ, ABC-type thiamine transport system, ATPase component [Coenzyme metabolism].
	2e-32	COG0410, LivF, ABC-type branched-chain amino acid transport systems, ATPase component [Amino acid transport and metabolism].
	2e-31	COG4172, COG4172, ABC-type uncharacterized transport system, duplicated ATPase component [General function prediction only].
	6e-31	COG4598, HisP, ABC-type histidine transport system, ATPase component [Amino acid transport and metabolism].
	2e-30	COG4525, TauB, ABC-type taurine transport system, ATPase component [Inorganic ion transport and metabolism].
	6e-29	COG4148, ModC, ABC-type molybdate transport system, ATPase component [Inorganic ion transport and metabolism].
	3e-28	COG1129, MglA, ABC-type sugar transport system, ATPase component [Carbohydrate transport and metabolism].
	9e-28	COG4555, NatA, ABC-type Na+ transport system, ATPase component [Energy production and conversion / Inorganic ion transport and metabolism].
	7e-27	COG4152, COG4152, ABC-type uncharacterized transport system, ATPase component [General function prediction only].
	4e-26	COG2274, SunT, ABC-type bacteriocin/lantibiotic exporters, contain an N-terminal double-glycine peptidase domain [Defense mechanisms].
	5e-26	COG4161, ArtP, ABC-type arginine transport system, ATPase component [Amino acid transport and metabolism].
	5e-26	COG4619, COG4619, ABC-type uncharacterized transport system, ATPase component [General function prediction only].
	1e-25	COG4604, CeuD, ABC-type enterochelin transport system, ATPase component [Inorganic ion transport and metabolism].
	3e-25	COG4181, COG4181, Predicted ABC-type transport system involved in lysophospholipase L1 biosynthesis, ATPase component [Secondary metabolites biosynthesis, transport, and catabolism].
	7e-25	COG4136, COG4136, ABC-type uncharacterized transport system, ATPase component [General function prediction only].
	1e-24	COG1132, MdlB, ABC-type multidrug transport system, ATPase and permease components [Defense mechanisms].
	3e-24	COG4167, SapF, ABC-type antimicrobial peptide transport system, ATPase component [Defense mechanisms].
	4e-24	COG1119, ModF, ABC-type molybdenum transport system, ATPase component/photorepair protein PhrA [Inorganic ion transport and metabolism].
	6e-24	COG4987, CydC, ABC-type transport system involved in cytochrome bd biosynthesis, fused ATPase and permease components [Energy production and conversion / Posttranslational modification, protein turnover, chaperones].
	1e-23	COG4133, CcmA, ABC-type transport system involved in cytochrome c biogenesis, ATPase component [Posttranslational modification, protein turnover, chaperones].
	2e-23	COG0488, Uup, ATPase components of ABC transporters with duplicated ATPase domains [General function prediction only].
	9e-23	COG4674, COG4674, Uncharacterized ABC-type transport system, ATPase component [General function prediction only].
	5e-22	COG4988, CydD, ABC-type transport system involved in cytochrome bd biosynthesis, ATPase and permease components [Energy production and conversion / Posttranslational modification, protein turnover, chaperones].
	8e-22	COG4559, COG4559, ABC-type hemin transport system, ATPase component [Inorganic ion transport and metabolism].
	2e-21	COG3845, COG3845, ABC-type uncharacterized transport systems, ATPase components [General function prediction only].
	4e-20	COG0396, SufC, ABC-type transport system involved in Fe-S cluster assembly, ATPase component [Posttranslational modification, protein turnover, chaperones].
	5e-19	COG4586, COG4586, ABC-type uncharacterized transport system, ATPase component [General function prediction only].
	1e-17	COG4615, PvdE, ABC-type siderophore export system, fused ATPase and permease components [Secondary metabolites biosynthesis, transport, and catabolism / Inorganic ion transport and metabolism].
	1e-16	COG4107, PhnK, ABC-type phosphonate transport system, ATPase component [Inorganic ion transport and metabolism].
	1e-16	COG5265, ATM1, ABC-type transport system involved in Fe-S cluster assembly, permease and ATPase components [Posttranslational modification, protein turnover, chaperones].
	3e-16	COG1134, TagH, ABC-type polysaccharide/polyol phosphate transport system, ATPase component [Carbohydrate transport and metabolism / Cell envelope biogenesis, outer membrane].
	2e-15	COG1101, PhnK, ABC-type uncharacterized transport system, ATPase component [General function prediction only].
	4e-15	COG4138, BtuD, ABC-type cobalamin transport system, ATPase component [Coenzyme metabolism].
	5e-15	COG4618, ArpD, ABC-type protease/lipase transport system, ATPase and permease components [General function prediction only].
	2e-13	COG4778, PhnL, ABC-type phosphonate transport system, ATPase component [Inorganic ion transport and metabolism].
	3e-13	COG2401, COG2401, ABC-type ATPase fused to a predicted acetyltransferase domain [General function prediction only].
	5e-12	COG4170, SapD, ABC-type antimicrobial peptide transport system, ATPase component [Defense mechanisms].
	2e-11	COG1245, COG1245, Predicted ATPase, RNase L inhibitor (RLI) homolog [General function prediction only].
----------------------------------------------------
candidate #200:	b0890
likelihood ratios: Total 2.6e+04; Clust ,10.7,4.6; BLAST ,1.7,2.5; KEGG ,7.9,4.5; ExprEco ,1.8,1.9; ExprSce ,,; FusE2 ,,; FusE5 ,,; FusE10 ,,;
gene name: b0890	 (NP_415410)	gi: 16128857	length: 1329aa
description: cell division protein [Escherichia coli K12].
coverage: Archaea[2e-06] Bacteria[0.0] Eukaryota[1e-161]
conserved domains: (Evalue, description)
	1e-152	COG1674, FtsK, DNA segregation ATPase FtsK/SpoIIIE and related proteins [Cell division and chromosome partitioning].
	9e-62	pfam01580, FtsK_SpoIIIE, FtsK/SpoIIIE family. FtsK has extensive sequence similarity to wide variety of proteins from prokaryotes and plasmids, termed the FtsK/SpoIIIE family. This domain contains a putative ATP binding P-loop motif. It is found in the FtsK cell division protein from E. coli and the stage III sporulation protein E SpoIIIE, which has roles in regulation of prespore specific gene expression in B. subtilis. A mutation in FtsK causes a temperature sensitive block in cell division and it is involved in peptidoglycan synthesis or modification. The SpoIIIE protein is implicated in intercellular chromosomal DNA transfer..
----------------------------------------------------
candidate #201:	b0641
likelihood ratios: Total 2.6e+04; Clust ,4.5,2.7; BLAST ,1.6,3.3; KEGG ,2.2,2.5; ExprEco ,18.9,3.6; ExprSce ,,; FusE2 ,,; FusE5 ,,; FusE10 ,,;
gene name: b0641	 (NP_415174)	gi: 16128624	length: 193aa
description: a minor lipoprotein [Escherichia coli K12].
coverage: Bacteria[1e-103] Eukaryota[1e-14]
conserved domains: (Evalue, description)
	3e-49	pfam04390, RplB, Rare lipoprotein B family. The Escherichia coli family member has been named Rare lipoprotein B (RplB). Thioglyceride and N-fatty acyl residues may be attached to the N-terminal cysteine, which is conserved in this family. RplB is speculated to be involved in cell duplication..
----------------------------------------------------
candidate #202:	b2219
likelihood ratios: Total 2.6e+04; Clust ,4.8,8.0; BLAST ,1.9,1.9; KEGG ,4.0,6.3; ExprEco ,1.7,4.4; ExprSce ,,; FusE2 ,,; FusE5 ,,; FusE10 ,,;
gene name: b2219	 (NP_416723)	gi: 16130156	length: 608aa
description: sensor protein AtoS for response regulator AtoC [Escherichia coli K12].
coverage: Archaea[9e-34] Bacteria[0.0] Eukaryota[1e-23]
conserved domains: (Evalue, description)
	4e-44	COG3852, NtrB, Signal transduction histidine kinase, nitrogen specific [Signal transduction mechanisms].
	3e-39	COG5002, VicK, Signal transduction histidine kinase [Signal transduction mechanisms].
	1e-37	COG5000, NtrY, Signal transduction histidine kinase involved in nitrogen fixation and metabolism regulation [Signal transduction mechanisms].
	8e-36	COG4191, COG4191, Signal transduction histidine kinase regulating C4-dicarboxylate transport system [Signal transduction mechanisms].
	2e-35	COG0642, BaeS, Signal transduction histidine kinase [Signal transduction mechanisms].
	1e-33	COG2205, KdpD, Osmosensitive K+ channel histidine kinase [Signal transduction mechanisms].
	2e-24	COG4192, COG4192, Signal transduction histidine kinase regulating phosphoglycerate transport system [Signal transduction mechanisms].
	2e-22	smart00387, HATPase_c, Histidine kinase-like ATPases; Histidine kinase-, DNA gyrase B-, phytochrome-like ATPases. .
	2e-22	COG3290, CitA, Signal transduction histidine kinase regulating citrate/malate metabolism [Signal transduction mechanisms].
	3e-20	COG4251, COG4251, Bacteriophytochrome (light-regulated signal transduction histidine kinase) [Signal transduction mechanisms].
	3e-20	pfam02518, HATPase_c, Histidine kinase-, DNA gyrase B-, and HSP90-like ATPase. This family represents the structurally related ATPase domains of histidine kinase, DNA gyrase B and HSP90..
	8e-18	cd00075, HATPase_c, Histidine kinase-like ATPases; This family includes several ATP-binding proteins for example: histidine kinase, DNA gyrase B, topoisomerases, heat shock protein HSP90, phytochrome-like ATPases and DNA mismatch repair proteins.
	4e-11	smart00388, HisKA, His Kinase A (phosphoacceptor) domain; Dimerisation and phosphoacceptor domain of histidine kinases. .
----------------------------------------------------
candidate #203:	b3181
likelihood ratios: Total 2.5e+04; Clust ,97.2,5.9; BLAST ,1.6,2.5; KEGG ,1.6,1.9; ExprEco ,2.6,1.4; ExprSce ,,; FusE2 ,,; FusE5 ,,; FusE10 ,,;
gene name: b3181	 (NP_417648)	gi: 49176324	length: 153aa
description: transcription elongation factor, cleaves 3' nucleotide of paused mRNA [Escherichia coli K12].
coverage: Bacteria[1e-80]
conserved domains: (Evalue, description)
	4e-44	COG0782, GreA, Transcription elongation factor [Transcription].
	4e-26	pfam01272, GreA_GreB, Prokaryotic transcription elongation factor, GreA/GreB, C-terminal domain. This domain has a FKBP-like fold..
	6e-22	pfam03449, GreA_GreB_N, Prokaryotic transcription elongation factor, GreA/GreB, N-terminal domain. This domain adopts a long alpha-hairpin structure..
----------------------------------------------------
candidate #204:	b2016
likelihood ratios: Total 2.5e+04; Clust ,4.4,5.9; BLAST ,5.1,3.0; KEGG ,3.6,1.4; ExprEco ,4.6,2.8; ExprSce ,,; FusE2 ,,; FusE5 ,,; FusE10 ,,;
gene name: b2016	 (NP_416520)	gi: 16129957	length: 274aa
description: putative enzyme [Escherichia coli K12].
coverage: Archaea[4e-14] Bacteria[1e-157] Eukaryota[3e-12]
conserved domains: (Evalue, description)
	2e-25	COG0451, WcaG, Nucleoside-diphosphate-sugar epimerases [Cell envelope biogenesis, outer membrane / Carbohydrate transport and metabolism].
----------------------------------------------------
candidate #205:	b0114
likelihood ratios: Total 2.5e+04; Clust ,10.9,6.3; BLAST ,1.2,2.9; KEGG ,1.4,4.4; ExprEco ,7.5,2.2; ExprSce ,,; FusE2 ,,; FusE5 ,,; FusE10 ,,;
gene name: b0114	 (NP_414656)	gi: 16128107	length: 887aa
description: pyruvate dehydrogenase (decarboxylase component) [Escherichia coli K12].
coverage: Archaea[3e-08] Bacteria[0.0] Eukaryota[0.0]
conserved domains: (Evalue, description)
	0.0	COG2609, AceE, Pyruvate dehydrogenase complex, dehydrogenase (E1) component [Energy production and conversion].
	1e-13	COG3959, COG3959, Transketolase, N-terminal subunit [Carbohydrate transport and metabolism].
	1e-12	COG0021, TktA, Transketolase [Carbohydrate transport and metabolism].
	2e-12	pfam00456, Transketolase_N, Transketolase, thiamine diphosphate binding domain. This family includes transketolase enzymes EC:2.2.1.1. and also partially matches to 2-oxoisovalerate dehydrogenase beta subunit EC:1.2.4.4. Both these enzymes utilise thiamine pyrophosphate as a cofactor, suggesting there may be common aspects in their mechanism of catalysis..
----------------------------------------------------
candidate #206:	b2075
likelihood ratios: Total 2.5e+04; Clust ,3.1,1.8; BLAST ,1.5,2.3; KEGG ,7.7,81.9; ExprEco ,1.7,1.2; ExprSce ,,; FusE2 ,,; FusE5 ,,; FusE10 ,,;
gene name: b2075	 (NP_416579)	gi: 16130015	length: 1040aa
description: multidrug transport protein (RND family) [Escherichia coli K12].
coverage: Archaea[4e-07] Bacteria[0.0]
conserved domains: (Evalue, description)
	0.0	COG0841, AcrB, Cation/multidrug efflux pump [Defense mechanisms].
	0.0	pfam00873, ACR_tran, AcrB/AcrD/AcrF family. Members of this family are integral membrane proteins. Some are involved in drug resistance. AcrB cooperates with a membrane fusion protein, AcrA, and an outer membrane channel TolC. The structure shows the AcrB forms a homotrimer. .
	8e-14	COG1033, COG1033, Predicted exporters of the RND superfamily [General function prediction only].
----------------------------------------------------
candidate #207:	b0083
likelihood ratios: Total 2.4e+04; Clust ,13.6,1.7; BLAST ,30.4,2.9; KEGG ,1.5,1.5; ExprEco ,2.6,2.1; ExprSce ,,; FusE2 ,,; FusE5 ,,; FusE10 ,,;
gene name: b0083	 (NP_414625)	gi: 16128076	length: 121aa
description: cell division protein; ingrowth of wall at septum [Escherichia coli K12].
coverage: Bacteria[2e-62]
conserved domains: (Evalue, description)
	7e-36	COG3116, FtsL, Cell division protein [Cell division and chromosome partitioning].
	6e-33	pfam04999, FtsL, Cell division protein FtsL. In Escherichia coli, nine gene products are known to be essential for assembly of the division septum. One of these, FtsL, is a bitopic membrane protein whose precise function is not understood. It has been proposed that FtsL interacts with the DivIC protein pfam04977, however this interaction may be indirect..
----------------------------------------------------
candidate #208:	b3201
likelihood ratios: Total 2.4e+04; Clust ,9.3,4.7; BLAST ,3.4,2.5; KEGG ,2.6,1.9; ExprEco ,6.0,2.2; ExprSce ,,; FusE2 ,,; FusE5 ,,; FusE10 ,,;
gene name: b3201	 (NP_417668)	gi: 16131091	length: 241aa
description: putative ATP-binding component of a transport system [Escherichia coli K12].
coverage: Archaea[3e-36] Bacteria[1e-132] Eukaryota[1e-53]
conserved domains: (Evalue, description)
	1e-114	COG1137, YhbG, ABC-type (unclassified) transport system, ATPase component [General function prediction only].
	4e-54	COG0411, LivG, ABC-type branched-chain amino acid transport systems, ATPase component [Amino acid transport and metabolism].
	8e-54	COG0410, LivF, ABC-type branched-chain amino acid transport systems, ATPase component [Amino acid transport and metabolism].
	3e-53	COG1131, CcmA, ABC-type multidrug transport system, ATPase component [Defense mechanisms].
	3e-47	COG1121, ZnuC, ABC-type Mn/Zn transport systems, ATPase component [Inorganic ion transport and metabolism].
	2e-46	COG1120, FepC, ABC-type cobalamin/Fe3+-siderophores transport systems, ATPase components [Inorganic ion transport and metabolism / Coenzyme metabolism].
	9e-44	cd00267, ABC_ATPase, ABC (ATP-binding cassette) transporter nucleotide-binding domain; ABC transporters are a large family of proteins involved in the transport of a wide variety of different compounds, like sugars, ions, peptides and more complex organic molecules. The nucleotide binding domain shows the highest similarity between all members of the family. ABC transporters are a subset of nucleotide hydrolases that contain a signature motif, Q-loop, and H-loop/switch region in addition to the Walker A motif/P-loop andWalker B motif commonly found in a number of ATP- and GTP-binding and hydrolyzing proteins..
	3e-43	COG3842, PotA, ABC-type spermidine/putrescine transport systems, ATPase components [Amino acid transport and metabolism].
	2e-42	COG1125, OpuBA, ABC-type proline/glycine betaine transport systems, ATPase components [Amino acid transport and metabolism].
	5e-42	COG1127, Ttg2A, ABC-type transport system involved in resistance to organic solvents, ATPase component [Secondary metabolites biosynthesis, transport, and catabolism].
	3e-41	COG1126, GlnQ, ABC-type polar amino acid transport system, ATPase component [Amino acid transport and metabolism].
	4e-40	COG3839, MalK, ABC-type sugar transport systems, ATPase components [Carbohydrate transport and metabolism].
	7e-40	COG1122, CbiO, ABC-type cobalt transport system, ATPase component [Inorganic ion transport and metabolism].
	5e-39	pfam00005, ABC_tran, ABC transporter. ABC transporters for a large family of proteins responsible for translocation of a variety of compounds across biological membranes. ABC transporters are the largest family of proteins in many completely sequenced bacteria. ABC transporters are composed of two copies of this domain and two copies of a transmembrane domain pfam00664. These four domains may belong to a single polypeptide, or belong in different polypeptide chains..
	2e-38	COG4555, NatA, ABC-type Na+ transport system, ATPase component [Energy production and conversion / Inorganic ion transport and metabolism].
	3e-38	COG1116, TauB, ABC-type nitrate/sulfonate/bicarbonate transport system, ATPase component [Inorganic ion transport and metabolism].
	3e-38	COG1118, CysA, ABC-type sulfate/molybdate transport systems, ATPase component [Inorganic ion transport and metabolism].
	3e-38	COG4152, COG4152, ABC-type uncharacterized transport system, ATPase component [General function prediction only].
	2e-36	COG3638, COG3638, ABC-type phosphate/phosphonate transport system, ATPase component [Inorganic ion transport and metabolism].
	5e-36	COG1129, MglA, ABC-type sugar transport system, ATPase component [Carbohydrate transport and metabolism].
	1e-35	COG1123, COG1123, ATPase components of various ABC-type transport systems, contain duplicated ATPase [General function prediction only].
	8e-34	COG1135, AbcC, ABC-type metal ion transport system, ATPase component [Inorganic ion transport and metabolism].
	2e-33	COG4674, COG4674, Uncharacterized ABC-type transport system, ATPase component [General function prediction only].
	8e-33	COG1124, DppF, ABC-type dipeptide/oligopeptide/nickel transport system, ATPase component [Amino acid transport and metabolism / Inorganic ion transport and metabolism].
	1e-32	COG1136, SalX, ABC-type antimicrobial peptide transport system, ATPase component [Defense mechanisms].
	2e-32	COG0396, SufC, ABC-type transport system involved in Fe-S cluster assembly, ATPase component [Posttranslational modification, protein turnover, chaperones].
	1e-31	COG4559, COG4559, ABC-type hemin transport system, ATPase component [Inorganic ion transport and metabolism].
	3e-31	COG3845, COG3845, ABC-type uncharacterized transport systems, ATPase components [General function prediction only].
	1e-30	COG2274, SunT, ABC-type bacteriocin/lantibiotic exporters, contain an N-terminal double-glycine peptidase domain [Defense mechanisms].
	2e-29	COG4608, AppF, ABC-type oligopeptide transport system, ATPase component [Amino acid transport and metabolism].
	2e-29	COG4525, TauB, ABC-type taurine transport system, ATPase component [Inorganic ion transport and metabolism].
	9e-29	COG4604, CeuD, ABC-type enterochelin transport system, ATPase component [Inorganic ion transport and metabolism].
	2e-28	COG0444, DppD, ABC-type dipeptide/oligopeptide/nickel transport system, ATPase component [Amino acid transport and metabolism / Inorganic ion transport and metabolism].
	4e-28	COG1119, ModF, ABC-type molybdenum transport system, ATPase component/photorepair protein PhrA [Inorganic ion transport and metabolism].
	5e-28	COG4136, COG4136, ABC-type uncharacterized transport system, ATPase component [General function prediction only].
	2e-27	COG2884, FtsE, Predicted ATPase involved in cell division [Cell division and chromosome partitioning].
	9e-27	COG4988, CydD, ABC-type transport system involved in cytochrome bd biosynthesis, ATPase and permease components [Energy production and conversion / Posttranslational modification, protein turnover, chaperones].
	1e-26	COG4987, CydC, ABC-type transport system involved in cytochrome bd biosynthesis, fused ATPase and permease components [Energy production and conversion / Posttranslational modification, protein turnover, chaperones].
	1e-26	COG0488, Uup, ATPase components of ABC transporters with duplicated ATPase domains [General function prediction only].
	4e-26	COG4175, ProV, ABC-type proline/glycine betaine transport system, ATPase component [Amino acid transport and metabolism].
	7e-26	COG4161, ArtP, ABC-type arginine transport system, ATPase component [Amino acid transport and metabolism].
	7e-26	COG1117, PstB, ABC-type phosphate transport system, ATPase component [Inorganic ion transport and metabolism].
	2e-25	COG3840, ThiQ, ABC-type thiamine transport system, ATPase component [Coenzyme metabolism].
	9e-25	COG1132, MdlB, ABC-type multidrug transport system, ATPase and permease components [Defense mechanisms].
	3e-24	COG4618, ArpD, ABC-type protease/lipase transport system, ATPase and permease components [General function prediction only].
	4e-24	COG4148, ModC, ABC-type molybdate transport system, ATPase component [Inorganic ion transport and metabolism].
	8e-24	COG4619, COG4619, ABC-type uncharacterized transport system, ATPase component [General function prediction only].
	2e-23	COG4598, HisP, ABC-type histidine transport system, ATPase component [Amino acid transport and metabolism].
	3e-23	COG4138, BtuD, ABC-type cobalamin transport system, ATPase component [Coenzyme metabolism].
	3e-23	COG4586, COG4586, ABC-type uncharacterized transport system, ATPase component [General function prediction only].
	1e-22	COG4133, CcmA, ABC-type transport system involved in cytochrome c biogenesis, ATPase component [Posttranslational modification, protein turnover, chaperones].
	2e-21	COG4172, COG4172, ABC-type uncharacterized transport system, duplicated ATPase component [General function prediction only].
	1e-20	COG1134, TagH, ABC-type polysaccharide/polyol phosphate transport system, ATPase component [Carbohydrate transport and metabolism / Cell envelope biogenesis, outer membrane].
	3e-20	COG4778, PhnL, ABC-type phosphonate transport system, ATPase component [Inorganic ion transport and metabolism].
	3e-20	COG1101, PhnK, ABC-type uncharacterized transport system, ATPase component [General function prediction only].
	2e-19	COG4181, COG4181, Predicted ABC-type transport system involved in lysophospholipase L1 biosynthesis, ATPase component [Secondary metabolites biosynthesis, transport, and catabolism].
	1e-18	COG4167, SapF, ABC-type antimicrobial peptide transport system, ATPase component [Defense mechanisms].
	3e-18	COG4107, PhnK, ABC-type phosphonate transport system, ATPase component [Inorganic ion transport and metabolism].
	3e-18	COG4170, SapD, ABC-type antimicrobial peptide transport system, ATPase component [Defense mechanisms].
	7e-17	COG5265, ATM1, ABC-type transport system involved in Fe-S cluster assembly, permease and ATPase components [Posttranslational modification, protein turnover, chaperones].
	9e-16	COG1245, COG1245, Predicted ATPase, RNase L inhibitor (RLI) homolog [General function prediction only].
	2e-13	COG4178, COG4178, ABC-type uncharacterized transport system, permease and ATPase components [General function prediction only].
----------------------------------------------------
candidate #209:	b0494
likelihood ratios: Total 2.4e+04; Clust ,3.5,4.7; BLAST ,4.9,1.7; KEGG ,9.7,2.7; ExprEco ,4.2,1.6; ExprSce ,,; FusE2 ,,; FusE5 ,,; FusE10 ,,;
gene name: b0494	 (NP_415027)	gi: 16128478	length: 208aa
description: acyl-CoA thioesterase I; also functions as protease I [Escherichia coli K12].
coverage: Bacteria[1e-118]
conserved domains: (Evalue, description)
	7e-31	COG2755, TesA, Lysophospholipase L1 and related esterases [Amino acid transport and metabolism].
	2e-16	pfam00657, Lipase_GDSL, GDSL-like Lipase/Acylhydrolase..
----------------------------------------------------
candidate #210:	b1267
likelihood ratios: Total 2.4e+04; Clust ,2.8,3.9; BLAST ,9.5,1.7; KEGG ,13.5,2.0; ExprEco ,3.3,1.6; ExprSce ,,; FusE2 ,,; FusE5 ,,; FusE10 ,,;
gene name: b1267	 (NP_415783)	gi: 49176093	length: 218aa
description: hypothetical protein b1267 [Escherichia coli K12].
coverage: Archaea[4e-18] Bacteria[1e-123] Eukaryota[1e-27]
conserved domains: (Evalue, description)
	4e-65	COG0009, SUA5, Putative translation factor (SUA5) [Translation, ribosomal structure and biogenesis].
	5e-54	pfam01300, Sua5_yciO_yrdC, yrdC domain. This domain has been shown to preferentially bind to dsRNA. The domain is found in SUA5 as well as HypF and YrdC..
----------------------------------------------------
candidate #211:	b0451
likelihood ratios: Total 2.4e+04; Clust ,8.4,5.4; BLAST ,2.0,11.6; KEGG ,1.1,3.5; ExprEco ,3.1,1.8; ExprSce ,,; FusE2 ,,; FusE5 ,,; FusE10 ,,;
gene name: b0451	 (NP_414985)	gi: 16128436	length: 428aa
description: probable ammonium transporter [Escherichia coli K12].
coverage: Archaea[1e-95] Bacteria[0.0] Eukaryota[1e-73]
conserved domains: (Evalue, description)
	7e-93	pfam00909, Ammonium_transp, Ammonium Transporter Family..
----------------------------------------------------
candidate #212:	b0239
likelihood ratios: Total 2.3e+04; Clust ,7.6,1.9; BLAST ,1.1,1.6; KEGG ,2.8,1.5; ExprEco ,57.2,3.9; ExprSce ,,; FusE2 ,,; FusE5 ,,; FusE10 ,,;
gene name: b0239	 (NP_414774)	gi: 16128225	length: 414aa
description: putative hydrolase [Escherichia coli K12].
coverage: Bacteria[0.0] Eukaryota[3e-08]
conserved domains: (Evalue, description)
	0.0	pfam06500, DUF1100, Protein of unknown function (DUF1100). This family consists of several hypothetical bacterial proteins of unknown function..
----------------------------------------------------
candidate #213:	b0094
likelihood ratios: Total 2.3e+04; Clust ,84.8,2.9; BLAST ,1.0,5.7; KEGG ,1.5,5.2; ExprEco ,2.0,1.0; ExprSce ,,; FusE2 ,,; FusE5 ,,; FusE10 ,,;
gene name: b0094	 (NP_414636)	gi: 16128087	length: 420aa
description: ATP-binding cell division protein, septation process, complexes with FtsZ [Escherichia coli K12].
coverage: Bacteria[0.0]
conserved domains: (Evalue, description)
	1e-137	COG0849, FtsA, Actin-like ATPase involved in cell division [Cell division and chromosome partitioning].
	4e-44	pfam02491, FtsA, Cell division protein FtsA. FtsA is essential for bacterial cell division, and co-localises to the septal ring with FtsZ. It has been suggested that the interaction of FtsA-FtsZ has arisen through coevolution in different bacterial strains. The FtsA protein contains two structurally related actin-like ATPase domains which are also structurally related to the ATPase domains of HSP70 (see PF00012)..
----------------------------------------------------
candidate #214:	b3844
likelihood ratios: Total 2.3e+04; Clust ,1.2,5.1; BLAST ,7.6,2.6; KEGG ,1.8,1.6; ExprEco ,14.6,4.5; ExprSce ,,; FusE2 ,,; FusE5 ,,; FusE10 ,,;
gene name: b3844	 (NP_418286)	gi: 16131690	length: 233aa
description: ferrisiderophore reductase; flavin reductase (NADPH:flavin oxidoreductase) [Escherichia coli K12].
coverage: Archaea[3e-10] Bacteria[1e-131] Eukaryota[1e-07]
conserved domains: (Evalue, description)
	2e-46	COG0543, UbiB, 2-polyprenylphenol hydroxylase and related flavodoxin oxidoreductases [Coenzyme metabolism / Energy production and conversion].
	2e-23	pfam00175, NAD_binding_1, Oxidoreductase NAD-binding domain. Xanthine dehydrogenases, that also bind FAD/NAD, have essentially no similarity..
	1e-14	COG1018, Hmp, Flavodoxin reductases (ferredoxin-NADPH reductases) family 1 [Energy production and conversion].
	2e-13	COG2871, NqrF, Na+-transporting NADH:ubiquinone oxidoreductase, subunit NqrF [Energy production and conversion].
----------------------------------------------------
candidate #215:	b3848
likelihood ratios: Total 2.2e+04; Clust ,3.6,11.0; BLAST ,10.4,12.7; KEGG ,1.0,1.6; ExprEco ,1.5,1.8; ExprSce ,,; FusE2 ,,; FusE5 ,,; FusE10 ,,;
gene name: b3848	 (NP_418290)	gi: 49176431	length: 205aa
description: putative elongation factor [Escherichia coli K12].
coverage: Archaea[6e-19] Bacteria[1e-113] Eukaryota[5e-21]
conserved domains: (Evalue, description)
	1e-56	COG1739, COG1739, Uncharacterized conserved protein [Function unknown].
	5e-39	pfam01205, UPF0029, Uncharacterized protein family UPF0029..
----------------------------------------------------
candidate #216:	b0460
likelihood ratios: Total 2.2e+04; Clust ,1.9,1.3; BLAST ,10.6,1.3; KEGG ,4.4,47.4; ExprEco ,2.2,1.3; ExprSce ,,; FusE2 ,,; FusE5 ,,; FusE10 ,,;
gene name: b0460	 (NP_414993)	gi: 16128444	length: 72aa
description: haemolysin expression modulating protein [Escherichia coli K12].
coverage: Bacteria[1e-34]
----------------------------------------------------
candidate #217:	b2579
likelihood ratios: Total 2.2e+04; Clust ,11.8,1.8; BLAST ,1.1,5.4; KEGG ,5.2,8.6; ExprEco ,2.8,1.5; ExprSce ,,; FusE2 ,,; FusE5 ,,; FusE10 ,,;
gene name: b2579	 (NP_417074)	gi: 16130504	length: 127aa
description: putative formate acetyltransferase [Escherichia coli K12].
coverage: Bacteria[3e-66] Eukaryota[3e-18]
conserved domains: (Evalue, description)
	3e-64	COG3445, COG3445, Acid-induced glycyl radical enzyme [General function prediction only].
	2e-32	pfam01228, Gly_radical, Glycine radical..
	7e-23	COG1882, PflD, Pyruvate-formate lyase [Energy production and conversion].
----------------------------------------------------
candidate #218:	b2667
likelihood ratios: Total 2.2e+04; Clust ,7.2,3.2; BLAST ,18.8,1.9; KEGG ,9.2,1.8; ExprEco ,1.0,1.6; ExprSce ,,; FusE2 ,,; FusE5 ,,; FusE10 ,,;
gene name: b2667	 (NP_417153)	gi: 16130581	length: 99aa
description: hypothetical protein b2667 [Escherichia coli K12].
coverage: Bacteria[1e-47]
conserved domains: (Evalue, description)
	2e-14	smart00418, HTH_ARSR, helix_turn_helix, Arsenical Resistance Operon Repressor; .
	7e-13	pfam01022, HTH_5, Bacterial regulatory protein, arsR family. Members of this family contains a DNA binding 'helix-turn-helix' motif..
	1e-10	COG0640, ArsR, Predicted transcriptional regulators [Transcription].
----------------------------------------------------
candidate #219:	b2580
likelihood ratios: Total 2.2e+04; Clust ,33.6,4.5; BLAST ,4.6,6.6; KEGG ,1.2,1.2; ExprEco ,2.1,1.6; ExprSce ,,; FusE2 ,,; FusE5 ,,; FusE10 ,,;
gene name: b2580	 (NP_417075)	gi: 16130505	length: 229aa
description: uracil-DNA-glycosylase [Escherichia coli K12].
coverage: Bacteria[1e-134] Eukaryota[2e-70]
conserved domains: (Evalue, description)
	1e-105	COG0692, Ung, Uracil DNA glycosylase [DNA replication, recombination, and repair].
	7e-37	pfam03167, UDG, Uracil DNA glycosylase superfamily..
----------------------------------------------------
candidate #220:	b3644
likelihood ratios: Total 2.1e+04; Clust ,6.6,4.8; BLAST ,1.0,1.6; KEGG ,3.0,5.5; ExprEco ,4.9,5.2; ExprSce ,,; FusE2 ,,; FusE5 ,,; FusE10 ,,;
gene name: b3644	 (NP_418101)	gi: 16131515	length: 287aa
description: putative alpha helix protein [Escherichia coli K12].
coverage: Bacteria[1e-156]
conserved domains: (Evalue, description)
	5e-95	COG1561, COG1561, Uncharacterized stress-induced protein [Function unknown].
	3e-46	pfam03755, YicC_N, YicC-like family, N-terminal region. Family of bacterial proteins. Although poorly characterised, the members of this protein family have been demonstrated to play a role in stationary phase survival. These proteins are not essential during stationary phase..
----------------------------------------------------
candidate #221:	b0177
likelihood ratios: Total 2.1e+04; Clust ,16.3,2.5; BLAST ,6.4,2.1; KEGG ,1.9,1.2; ExprEco ,4.2,4.1; ExprSce ,,; FusE2 ,,; FusE5 ,,; FusE10 ,,;
gene name: b0177	 (NP_414719)	gi: 16128170	length: 810aa
description: putative outer membrane antigen [Escherichia coli K12].
coverage: Bacteria[0.0] Eukaryota[2e-11]
conserved domains: (Evalue, description)
	0.0	COG4775, COG4775, Outer membrane protein/protective antigen OMA87 [Cell envelope biogenesis, outer membrane].
	9e-69	pfam01103, Bac_surface_Ag, Surface antigen. This entry includes the following surface antigens; D15 antigen from H.influenzae, OMA87 from P.multocida, OMP85 from N.meningitidis and N.gonorrhoeae. The family also includes a number of eukaryotic proteins as well that are members of the UPF0140 family. There also appears to be a relationship to pfam03865 (personal obs: C Yeats)..
	8e-28	COG0729, COG0729, Outer membrane protein [Cell envelope biogenesis, outer membrane].
	2e-18	COG2831, FhaC, Hemolysin activation/secretion protein [Intracellular trafficking and secretion].
----------------------------------------------------
candidate #222:	b1181
likelihood ratios: Total 2.1e+04; Clust ,2.1,2.3; BLAST ,193.4,1.5; KEGG ,1.0,1.0; ExprEco ,8.9,1.5; ExprSce ,,; FusE2 ,,; FusE5 ,,; FusE10 ,,;
gene name: b1181	 (NP_415699)	gi: 49176084	length: 158aa
description: hypothetical protein b1181 [Escherichia coli K12].
coverage: Bacteria[3e-94]
conserved domains: (Evalue, description)
	2e-67	COG2983, COG2983, Uncharacterized conserved protein [Function unknown].
	2e-60	pfam05779, DUF838, Bacterial protein of unknown function (DUF838). This family consists of a number of conserved proteins of unknown function from several bacterial species..
----------------------------------------------------
candidate #223:	b0405
likelihood ratios: Total 2.0e+04; Clust ,35.5,16.4; BLAST ,3.5,2.1; KEGG ,2.3,1.3; ExprEco ,1.1,1.5; ExprSce ,,; FusE2 ,,; FusE5 ,,; FusE10 ,,;
gene name: b0405	 (NP_414939)	gi: 16128390	length: 356aa
description: S-adenosylmethionine:tRNA (m6t6A37) ribosyltransferase-isomerase [Escherichia coli K12].
coverage: Bacteria[0.0]
conserved domains: (Evalue, description)
	8e-95	pfam02547, Queuosine_synth, Queuosine biosynthesis protein. Queuosine (Q) biosynthesis protein, or S-adenosylmethionine:tRNA -ribosyltransferase-isomerase, is required for the synthesis of the queuosine precursor (oQ). Q is a hypermodified nucleoside usually found at the first position of the anticodon of asparagine, aspartate, histidine, and tyrosine tRNAs. .
----------------------------------------------------
candidate #224:	b1233
likelihood ratios: Total 1.9e+04; Clust ,2.5,3.0; BLAST ,3.7,2.5; KEGG ,1.7,3.6; ExprEco ,3.9,11.5; ExprSce ,,; FusE2 ,,; FusE5 ,,; FusE10 ,,;
gene name: b1233	 (NP_415749)	gi: 16129194	length: 152aa
description: hypothetical protein b1233 [Escherichia coli K12].
coverage: Bacteria[9e-92]
conserved domains: (Evalue, description)
	3e-66	COG3012, COG3012, Uncharacterized protein conserved in bacteria [Function unknown].
----------------------------------------------------
candidate #225:	b3200
likelihood ratios: Total 1.9e+04; Clust ,4.0,3.4; BLAST ,6.1,3.2; KEGG ,4.2,1.3; ExprEco ,4.3,3.0; ExprSce ,,; FusE2 ,,; FusE5 ,,; FusE10 ,,;
gene name: b3200	 (NP_417667)	gi: 16131090	length: 185aa
description: putative transport protein (ABC superfamily, peri_bind) [Escherichia coli K12].
coverage: Bacteria[1e-100]
conserved domains: (Evalue, description)
	6e-51	COG1934, COG1934, Uncharacterized protein conserved in bacteria [Function unknown].
	6e-41	pfam03968, OstA, OstA-like protein. This family of proteins are mostly uncharacterised. However the family does include E. coli OstA that has been characterised as an organic solvent tolerance protein..
----------------------------------------------------
candidate #226:	b1280
likelihood ratios: Total 1.9e+04; Clust ,3.2,6.2; BLAST ,5.2,1.9; KEGG ,2.6,9.5; ExprEco ,2.0,2.0; ExprSce ,,; FusE2 ,,; FusE5 ,,; FusE10 ,,;
gene name: b1280	 (NP_415796)	gi: 16129241	length: 389aa
description: putative heat shock protein [Escherichia coli K12].
coverage: Archaea[2e-08] Bacteria[0.0] Eukaryota[1e-05]
conserved domains: (Evalue, description)
	1e-175	COG2956, COG2956, Predicted N-acetylglucosaminyl transferase [Carbohydrate transport and metabolism].
----------------------------------------------------
candidate #227:	b4203
likelihood ratios: Total 1.9e+04; Clust ,3.9,3.2; BLAST ,1.3,1.8; KEGG ,6.4,18.8; ExprEco ,1.9,2.9; ExprSce ,,; FusE2 ,,; FusE5 ,,; FusE10 ,,;
gene name: b4203	 (NP_418624)	gi: 16132025	length: 149aa
description: 50S ribosomal subunit protein L9 [Escherichia coli K12].
coverage: Bacteria[3e-75] Eukaryota[2e-14]
conserved domains: (Evalue, description)
	7e-42	COG0359, RplI, Ribosomal protein L9 [Translation, ribosomal structure and biogenesis].
	4e-20	pfam03948, Ribosomal_L9_C, Ribosomal protein L9, C-terminal domain..
	7e-15	pfam01281, Ribosomal_L9_N, Ribosomal protein L9, N-terminal domain..
----------------------------------------------------
candidate #228:	b3722
likelihood ratios: Total 1.9e+04; Clust ,1.7,1.5; BLAST ,2.5,41.0; KEGG ,6.6,1.2; ExprEco ,2.4,4.0; ExprSce ,,; FusE2 ,,; FusE5 ,,; FusE10 ,,;
gene name: b3722	 (NP_418178)	gi: 16131590	length: 625aa
description: PTS family enzyme IIBC (N-terminal); enzyme IIA (C-terminal), beta-glucoside-specific, cryptic [Escherichia coli K12].
coverage: Bacteria[0.0] Eukaryota[1e-23]
conserved domains: (Evalue, description)
	1e-66	COG1263, PtsG, Phosphotransferase system IIC components, glucose/maltose/N-acetylglucosamine-specific [Carbohydrate transport and metabolism].
	1e-47	cd00210, PTS_IIA_glc, PTS_IIA, PTS system, glucose/sucrose specific IIA subunit. The bacterial phosphoenolpyruvate: sugar phosphotransferase system (PTS) is a multi-protein system involved in the regulation of a variety of metabolic and transcriptional processes. This family is one of four structurally and functionally distinct group IIA PTS system cytoplasmic enzymes, necessary for the uptake of carbohydrates across the cytoplasmic membrane and their phosphorylation..
	1e-23	cd00212, PTS_IIB_glc, PTS_IIB, PTS system, glucose/sucrose specific IIB subunit. The bacterial phosphoenolpyruvate: sugar phosphotransferase system (PTS) is a multi-protein system involved in the regulation of a variety of metabolic and transcriptional processes. This family is one of four structurally and functionally distinct group IIB PTS system cytoplasmic enzymes, necessary for the uptake of carbohydrates across the cytoplasmic membrane and their phosphorylation.
	6e-21	pfam02378, PTS_EIIC, Phosphotransferase system, EIIC. The bacterial phosphoenolpyruvate: sugar phosphotransferase system (PTS) is a multi-protein system involved in the regulation of a variety of metabolic and transcriptional processes. The sugar-specific permease of the PTS consists of three domains (IIA, IIB and IIC). The IIC domain catalyses the transfer of a phosphoryl group from IIB to the sugar substrate..
----------------------------------------------------
candidate #229:	b0887
likelihood ratios: Total 1.9e+04; Clust ,3.0,16.0; BLAST ,3.6,8.2; KEGG ,1.4,3.0; ExprEco ,1.8,1.9; ExprSce ,,; FusE2 ,,; FusE5 ,,; FusE10 ,,;
gene name: b0887	 (NP_415407)	gi: 16128854	length: 588aa
description: ATP-binding component of cytochrome-related transport, Zn sensitive [Escherichia coli K12].
coverage: Archaea[2e-59] Bacteria[0.0] Eukaryota[1e-41]
conserved domains: (Evalue, description)
	0.0	COG4988, CydD, ABC-type transport system involved in cytochrome bd biosynthesis, ATPase and permease components [Energy production and conversion / Posttranslational modification, protein turnover, chaperones].
	1e-80	COG1132, MdlB, ABC-type multidrug transport system, ATPase and permease components [Defense mechanisms].
	1e-64	COG2274, SunT, ABC-type bacteriocin/lantibiotic exporters, contain an N-terminal double-glycine peptidase domain [Defense mechanisms].
	2e-64	COG4987, CydC, ABC-type transport system involved in cytochrome bd biosynthesis, fused ATPase and permease components [Energy production and conversion / Posttranslational modification, protein turnover, chaperones].
	4e-42	COG5265, ATM1, ABC-type transport system involved in Fe-S cluster assembly, permease and ATPase components [Posttranslational modification, protein turnover, chaperones].
	6e-42	cd00267, ABC_ATPase, ABC (ATP-binding cassette) transporter nucleotide-binding domain; ABC transporters are a large family of proteins involved in the transport of a wide variety of different compounds, like sugars, ions, peptides and more complex organic molecules. The nucleotide binding domain shows the highest similarity between all members of the family. ABC transporters are a subset of nucleotide hydrolases that contain a signature motif, Q-loop, and H-loop/switch region in addition to the Walker A motif/P-loop andWalker B motif commonly found in a number of ATP- and GTP-binding and hydrolyzing proteins..
	4e-34	pfam00005, ABC_tran, ABC transporter. ABC transporters for a large family of proteins responsible for translocation of a variety of compounds across biological membranes. ABC transporters are the largest family of proteins in many completely sequenced bacteria. ABC transporters are composed of two copies of this domain and two copies of a transmembrane domain pfam00664. These four domains may belong to a single polypeptide, or belong in different polypeptide chains..
	3e-33	COG4618, ArpD, ABC-type protease/lipase transport system, ATPase and permease components [General function prediction only].
	6e-31	pfam00664, ABC_membrane, ABC transporter transmembrane region. This family represents a unit of six transmembrane helices. Many members of the ABC transporter family (pfam00005) have two such regions..
	2e-30	COG1136, SalX, ABC-type antimicrobial peptide transport system, ATPase component [Defense mechanisms].
	5e-30	COG1131, CcmA, ABC-type multidrug transport system, ATPase component [Defense mechanisms].
	1e-29	COG1120, FepC, ABC-type cobalamin/Fe3+-siderophores transport systems, ATPase components [Inorganic ion transport and metabolism / Coenzyme metabolism].
	3e-27	COG1122, CbiO, ABC-type cobalt transport system, ATPase component [Inorganic ion transport and metabolism].
	2e-26	COG3839, MalK, ABC-type sugar transport systems, ATPase components [Carbohydrate transport and metabolism].
	7e-26	COG3842, PotA, ABC-type spermidine/putrescine transport systems, ATPase components [Amino acid transport and metabolism].
	3e-25	COG3638, COG3638, ABC-type phosphate/phosphonate transport system, ATPase component [Inorganic ion transport and metabolism].
	9e-25	COG1116, TauB, ABC-type nitrate/sulfonate/bicarbonate transport system, ATPase component [Inorganic ion transport and metabolism].
	5e-24	COG1101, PhnK, ABC-type uncharacterized transport system, ATPase component [General function prediction only].
	7e-23	COG1135, AbcC, ABC-type metal ion transport system, ATPase component [Inorganic ion transport and metabolism].
	1e-22	COG1123, COG1123, ATPase components of various ABC-type transport systems, contain duplicated ATPase [General function prediction only].
	2e-22	COG4178, COG4178, ABC-type uncharacterized transport system, permease and ATPase components [General function prediction only].
	1e-21	COG1126, GlnQ, ABC-type polar amino acid transport system, ATPase component [Amino acid transport and metabolism].
	1e-21	COG1121, ZnuC, ABC-type Mn/Zn transport systems, ATPase component [Inorganic ion transport and metabolism].
	6e-21	COG3840, ThiQ, ABC-type thiamine transport system, ATPase component [Coenzyme metabolism].
	9e-21	COG1124, DppF, ABC-type dipeptide/oligopeptide/nickel transport system, ATPase component [Amino acid transport and metabolism / Inorganic ion transport and metabolism].
	9e-21	COG4172, COG4172, ABC-type uncharacterized transport system, duplicated ATPase component [General function prediction only].
	1e-20	COG1125, OpuBA, ABC-type proline/glycine betaine transport systems, ATPase components [Amino acid transport and metabolism].
	3e-20	COG4586, COG4586, ABC-type uncharacterized transport system, ATPase component [General function prediction only].
	4e-20	COG1129, MglA, ABC-type sugar transport system, ATPase component [Carbohydrate transport and metabolism].
	6e-20	COG0444, DppD, ABC-type dipeptide/oligopeptide/nickel transport system, ATPase component [Amino acid transport and metabolism / Inorganic ion transport and metabolism].
	2e-19	COG0410, LivF, ABC-type branched-chain amino acid transport systems, ATPase component [Amino acid transport and metabolism].
	2e-19	COG1119, ModF, ABC-type molybdenum transport system, ATPase component/photorepair protein PhrA [Inorganic ion transport and metabolism].
	5e-19	COG1127, Ttg2A, ABC-type transport system involved in resistance to organic solvents, ATPase component [Secondary metabolites biosynthesis, transport, and catabolism].
	1e-18	COG4148, ModC, ABC-type molybdate transport system, ATPase component [Inorganic ion transport and metabolism].
	1e-18	COG1118, CysA, ABC-type sulfate/molybdate transport systems, ATPase component [Inorganic ion transport and metabolism].
	1e-18	COG0411, LivG, ABC-type branched-chain amino acid transport systems, ATPase component [Amino acid transport and metabolism].
	1e-18	COG1117, PstB, ABC-type phosphate transport system, ATPase component [Inorganic ion transport and metabolism].
	2e-18	COG2884, FtsE, Predicted ATPase involved in cell division [Cell division and chromosome partitioning].
	5e-18	COG4133, CcmA, ABC-type transport system involved in cytochrome c biogenesis, ATPase component [Posttranslational modification, protein turnover, chaperones].
	3e-17	COG4559, COG4559, ABC-type hemin transport system, ATPase component [Inorganic ion transport and metabolism].
	3e-17	COG3845, COG3845, ABC-type uncharacterized transport systems, ATPase components [General function prediction only].
	3e-17	COG0488, Uup, ATPase components of ABC transporters with duplicated ATPase domains [General function prediction only].
	6e-17	COG4608, AppF, ABC-type oligopeptide transport system, ATPase component [Amino acid transport and metabolism].
	2e-16	COG4619, COG4619, ABC-type uncharacterized transport system, ATPase component [General function prediction only].
	3e-16	COG4175, ProV, ABC-type proline/glycine betaine transport system, ATPase component [Amino acid transport and metabolism].
	5e-16	COG0396, SufC, ABC-type transport system involved in Fe-S cluster assembly, ATPase component [Posttranslational modification, protein turnover, chaperones].
	6e-16	COG4136, COG4136, ABC-type uncharacterized transport system, ATPase component [General function prediction only].
	6e-16	COG4525, TauB, ABC-type taurine transport system, ATPase component [Inorganic ion transport and metabolism].
	3e-14	COG4555, NatA, ABC-type Na+ transport system, ATPase component [Energy production and conversion / Inorganic ion transport and metabolism].
	4e-14	COG4181, COG4181, Predicted ABC-type transport system involved in lysophospholipase L1 biosynthesis, ATPase component [Secondary metabolites biosynthesis, transport, and catabolism].
	5e-14	COG4604, CeuD, ABC-type enterochelin transport system, ATPase component [Inorganic ion transport and metabolism].
	1e-13	COG4138, BtuD, ABC-type cobalamin transport system, ATPase component [Coenzyme metabolism].
	4e-13	COG4615, PvdE, ABC-type siderophore export system, fused ATPase and permease components [Secondary metabolites biosynthesis, transport, and catabolism / Inorganic ion transport and metabolism].
	5e-13	COG4778, PhnL, ABC-type phosphonate transport system, ATPase component [Inorganic ion transport and metabolism].
	3e-12	COG4167, SapF, ABC-type antimicrobial peptide transport system, ATPase component [Defense mechanisms].
	4e-12	COG4161, ArtP, ABC-type arginine transport system, ATPase component [Amino acid transport and metabolism].
	6e-12	COG4598, HisP, ABC-type histidine transport system, ATPase component [Amino acid transport and metabolism].
	1e-11	COG1134, TagH, ABC-type polysaccharide/polyol phosphate transport system, ATPase component [Carbohydrate transport and metabolism / Cell envelope biogenesis, outer membrane].
	1e-10	COG1137, YhbG, ABC-type (unclassified) transport system, ATPase component [General function prediction only].
----------------------------------------------------
candidate #230:	b1808
likelihood ratios: Total 1.9e+04; Clust ,6.3,3.4; BLAST ,1.5,2.3; KEGG ,3.5,7.0; ExprEco ,2.5,4.2; ExprSce ,,; FusE2 ,,; FusE5 ,,; FusE10 ,,;
gene name: b1808	 (NP_416322)	gi: 16129762	length: 636aa
description: putative ATP-dependent helicase, SOS repair [Escherichia coli K12].
coverage: Archaea[1e-24] Bacteria[0.0]
conserved domains: (Evalue, description)
	1e-157	COG1199, DinG, Rad3-related DNA helicases [Transcription / DNA replication, recombination, and repair].
	5e-32	smart00491, HELICc2, helicase superfamily c-terminal domain; .
----------------------------------------------------
candidate #231:	b3095
likelihood ratios: Total 1.8e+04; Clust ,1.3,1.8; BLAST ,2.8,1.2; KEGG ,1.7,1.5; ExprEco ,199.5,4.4; ExprSce ,,; FusE2 ,,; FusE5 ,,; FusE10 ,,;
gene name: b3095	 (NP_417566)	gi: 16130990	length: 220aa
description: putative integral membrane protein [Escherichia coli K12].
coverage: Archaea[2e-07] Bacteria[1e-124]
conserved domains: (Evalue, description)
	3e-34	COG0586, DedA, Uncharacterized membrane-associated protein [Function unknown].
	2e-33	pfam00597, DedA, DedA family. This family combines the DedA related proteins and YIAN/YGIK family. Members of this family are not functionally characterised. These proteins contain multiple predicted transmembrane regions..
----------------------------------------------------
candidate #232:	b3832
likelihood ratios: Total 1.8e+04; Clust ,3.0,29.0; BLAST ,12.0,3.2; KEGG ,1.3,1.4; ExprEco ,2.0,1.5; ExprSce ,,; FusE2 ,,; FusE5 ,,; FusE10 ,,;
gene name: b3832	 (NP_418276)	gi: 16131681	length: 475aa
description: putative alpha helix chain [Escherichia coli K12].
coverage: Archaea[4e-32] Bacteria[0.0] Eukaryota[2e-06]
conserved domains: (Evalue, description)
	1e-107	COG1322, COG1322, Uncharacterized protein conserved in bacteria [Function unknown].
	2e-90	pfam02646, RmuC, RmuC family. This family contains several bacterial RmuC DNA recombination proteins. The function of the RMUC protein is unknown but it is suspected that it is either a structural protein that protects DNA against nuclease action, or is itself involved in DNA cleavage at the regions of DNA secondary structures..
----------------------------------------------------
candidate #233:	b1234
likelihood ratios: Total 1.8e+04; Clust ,3.1,6.7; BLAST ,4.6,4.6; KEGG ,2.5,3.4; ExprEco ,3.1,1.5; ExprSce ,,; FusE2 ,,; FusE5 ,,; FusE10 ,,;
gene name: b1234	 (NP_415750)	gi: 16129195	length: 314aa
description: putative transmembrane protein [Escherichia coli K12].
coverage: Bacteria[1e-178] Eukaryota[1e-21]
conserved domains: (Evalue, description)
	2e-58	COG1752, RssA, Predicted esterase of the alpha-beta hydrolase superfamily [General function prediction only].
	2e-32	pfam01734, Patatin, Patatin-like phospholipase. This family consists of various patatin glycoproteins from plants. The patatin protein accounts for up to 40% of the total soluble protein in potato tubers. Patatin is a storage protein but it also has the enzymatic activity of lipid acyl hydrolase, catalysing the cleavage of fatty acids from membrane lipids. Members of this family have been found also in vertebrates..
	6e-13	COG4667, COG4667, Predicted esterase of the alpha-beta hydrolase superfamily [General function prediction only].
----------------------------------------------------
candidate #234:	b4018
likelihood ratios: Total 1.8e+04; Clust ,1.9,3.1; BLAST ,1.6,9.6; KEGG ,1.1,1.8; ExprEco ,17.7,5.7; ExprSce ,,; FusE2 ,,; FusE5 ,,; FusE10 ,,;
gene name: b4018	 (NP_418442)	gi: 16131844	length: 287aa
description: repressor of aceBA operon [Escherichia coli K12].
coverage: Archaea[1e-27] Bacteria[1e-160]
conserved domains: (Evalue, description)
	1e-65	COG1414, IclR, Transcriptional regulator [Transcription].
	2e-48	pfam01614, IclR, Bacterial transcriptional regulator. This family of bacterial transcriptional regulators includes the glycerol operon regulatory protein and acetate operon repressor both of which are members of the iclR family. These proteins have a Helix-Turn-Helix motif at the N-terminus. However this family covers the C-terminal region that may bind to the regulatory substrate..
	2e-23	smart00346, HTH_ICLR, helix_turn_helix isocitrate lyase regulation; .
----------------------------------------------------
candidate #235:	b0788
likelihood ratios: Total 1.8e+04; Clust ,5.4,2.2; BLAST ,20.1,6.1; KEGG ,1.8,1.9; ExprEco ,1.7,2.1; ExprSce ,,; FusE2 ,,; FusE5 ,,; FusE10 ,,;
gene name: b0788	 (NP_415309)	gi: 16128756	length: 318aa
description: putative negative regulator [Escherichia coli K12].
coverage: Archaea[1e-29] Bacteria[1e-180]
conserved domains: (Evalue, description)
	2e-32	COG0392, COG0392, Predicted integral membrane protein [Function unknown].
----------------------------------------------------
candidate #236:	b4401
likelihood ratios: Total 1.7e+04; Clust ,13.0,2.0; BLAST ,13.0,2.4; KEGG ,2.0,2.4; ExprEco ,3.5,1.3; ExprSce ,,; FusE2 ,,; FusE5 ,,; FusE10 ,,;
gene name: b4401	 (NP_418818)	gi: 16132218	length: 238aa
description: negative response regulator of genes in aerobic pathways, (sensors, ArcB and CpxA) [Escherichia coli K12].
coverage: Archaea[8e-16] Bacteria[1e-134] Eukaryota[2e-33]
conserved domains: (Evalue, description)
	4e-52	COG0745, OmpR, Response regulators consisting of a CheY-like receiver domain and a winged-helix DNA-binding domain [Signal transduction mechanisms / Transcription].
	3e-25	cd00156, REC, Signal receiver domain; originally thought to be unique to bacteria (CheY, OmpR, NtrC, and PhoB), now recently identified in eukaroytes ETR1 Arabidopsis thaliana; this domain receives the signal from the sensor partner in a two-component systems; contains a phosphoacceptor site that is phosphorylated by histidine kinase homologs; usually found N-terminal to a DNA binding effector domain; forms homodimers.
	8e-21	COG3706, PleD, Response regulator containing a CheY-like receiver domain and a GGDEF domain [Signal transduction mechanisms].
	2e-18	cd00383, trans_reg_C, Effector domain of response regulator. Bacteria and certain eukaryotes like protozoa and higher plants use two-component signal transduction systems to detect and respond to changes in the environment. The system consists of a sensor histidine kinase and a response regulator. The former autophosphorylates in a histidine residue on detecting an external stimulus. The phosphate is then transferred to an invariant aspartate residue in a highly conserved receiver domain of the response regulator. Phosphorylation activates a variable effector domain of the response regulator, which triggers the cellular response. The C-terminal effector domain contains DNA and RNA polymerase binding sites. Several dimers or monomers bind head to tail to small tandem repeats upstream of the genes. The RNA polymerase binding sites interact with the alpha or sigma subunite of RNA polymerase..
	1e-16	COG3437, COG3437, Response regulator containing a CheY-like receiver domain and an HD-GYP domain [Transcription / Signal transduction mechanisms].
	3e-16	COG2204, AtoC, Response regulator containing CheY-like receiver, AAA-type ATPase, and DNA-binding domains [Signal transduction mechanisms].
	6e-15	COG4753, COG4753, Response regulator containing CheY-like receiver domain and AraC-type DNA-binding domain [Signal transduction mechanisms].
	1e-13	COG2197, CitB, Response regulator containing a CheY-like receiver domain and an HTH DNA-binding domain [Signal transduction mechanisms / Transcription].
	1e-13	pfam00486, Trans_reg_C, Transcriptional regulatory protein, C terminal..
----------------------------------------------------
candidate #237:	b0041
likelihood ratios: Total 1.7e+04; Clust ,5.4,11.7; BLAST ,6.0,10.3; KEGG ,1.5,2.0; ExprEco ,1.1,1.2; ExprSce ,,; FusE2 ,,; FusE5 ,,; FusE10 ,,;
gene name: b0041	 (NP_414583)	gi: 16128035	length: 268aa
description: probable flavoprotein subunit, carnitine metabolism [Escherichia coli K12].
coverage: Archaea[2e-24] Bacteria[1e-144] Eukaryota[7e-14]
conserved domains: (Evalue, description)
	1e-63	COG2086, FixA, Electron transfer flavoprotein, beta subunit [Energy production and conversion].
	2e-63	pfam01012, ETF_beta, Electron transfer flavoprotein beta subunit. This protein is distantly related to and forms a heterodimer with pfam00766..
----------------------------------------------------
candidate #238:	b0891
likelihood ratios: Total 1.7e+04; Clust ,4.4,4.2; BLAST ,2.5,3.2; KEGG ,6.2,1.4; ExprEco ,3.3,3.9; ExprSce ,,; FusE2 ,,; FusE5 ,,; FusE10 ,,;
gene name: b0891	 (NP_415411)	gi: 16128858	length: 204aa
description: periplasmic chaperone effects translocation of lipoproteins from inner membrane to outer membrane [Escherichia coli K12].
coverage: Bacteria[1e-115]
conserved domains: (Evalue, description)
	2e-65	pfam03548, LolA, Outer membrane lipoprotein carrier protein LolA..
	2e-46	COG2834, LolA, Outer membrane lipoprotein-sorting protein [Cell envelope biogenesis, outer membrane].
----------------------------------------------------
candidate #239:	b0167
likelihood ratios: Total 1.7e+04; Clust ,16.7,3.2; BLAST ,6.4,2.0; KEGG ,3.0,1.8; ExprEco ,1.8,2.6; ExprSce ,,; FusE2 ,,; FusE5 ,,; FusE10 ,,;
gene name: b0167	 (NP_414709)	gi: 16128160	length: 890aa
description: protein PII; uridylyltransferase acts on regulator of glnA [Escherichia coli K12].
coverage: Bacteria[0.0]
conserved domains: (Evalue, description)
	0.0	COG2844, GlnD, UTP:GlnB (protein PII) uridylyltransferase [Posttranslational modification, protein turnover, chaperones].
----------------------------------------------------
candidate #240:	b0143
likelihood ratios: Total 1.7e+04; Clust ,22.2,9.7; BLAST ,1.3,2.2; KEGG ,1.2,1.1; ExprEco ,4.6,4.7; ExprSce ,,; FusE2 ,,; FusE5 ,,; FusE10 ,,;
gene name: b0143	 (NP_414685)	gi: 16128136	length: 454aa
description: poly(A) polymerase I [Escherichia coli K12].
coverage: Archaea[9e-06] Bacteria[0.0] Eukaryota[1e-35]
conserved domains: (Evalue, description)
	1e-102	COG0617, PcnB, tRNA nucleotidyltransferase/poly(A) polymerase [Translation, ribosomal structure and biogenesis].
	1e-43	pfam01743, PolyA_pol, Poly A polymerase family. This family includes nucleic acid independent RNA polymerases, such as Poly(A) polymerase, which adds the poly (A) tail to mRNA EC:2.7.7.19. This family also includes the tRNA nucleotidyltransferase that adds the CCA to the 3' of the tRNA EC:2.7.7.25..
----------------------------------------------------
candidate #241:	b0213
likelihood ratios: Total 1.7e+04; Clust ,6.2,2.5; BLAST ,3.2,6.3; KEGG ,1.5,2.4; ExprEco ,3.8,4.1; ExprSce ,,; FusE2 ,,; FusE5 ,,; FusE10 ,,;
gene name: b0213	 (NP_414749)	gi: 16128200	length: 246aa
description: putative methyltransferase [Escherichia coli K12].
coverage: Bacteria[1e-144]
----------------------------------------------------
candidate #242:	b1789
likelihood ratios: Total 1.7e+04; Clust ,5.0,1.8; BLAST ,8.5,69.4; KEGG ,1.4,1.2; ExprEco ,1.2,1.6; ExprSce ,,; FusE2 ,,; FusE5 ,,; FusE10 ,,;
gene name: b1789	 (NP_416303)	gi: 16129743	length: 148aa
description: putative membrane protein [Escherichia coli K12].
coverage: Bacteria[1e-75]
conserved domains: (Evalue, description)
	9e-35	pfam04284, DUF441, Protein of unknown function (DUF441). Predicted to be an integral membrane protein..
----------------------------------------------------
candidate #243:	b0095
likelihood ratios: Total 1.7e+04; Clust ,70.4,3.0; BLAST ,2.6,1.6; KEGG ,11.2,1.5; ExprEco ,1.1,1.0; ExprSce ,,; FusE2 ,,; FusE5 ,,; FusE10 ,,;
gene name: b0095	 (NP_414637)	gi: 16128088	length: 383aa
description: cell division; forms circumferential ring; tubulin-like GTP-binding protein and GTPase [Escherichia coli K12].
coverage: Archaea[4e-77] Bacteria[0.0] Eukaryota[8e-88]
conserved domains: (Evalue, description)
	1e-102	COG0206, FtsZ, Cell division GTPase [Cell division and chromosome partitioning].
	6e-69	cd00286, Tubulin/FtsZ, Tubulin/FtsZ: Family includes tubulin alpha, beta and gamma chains, and FtsZ, which are involved in polymer formation. Tubulin is the major compontent of microtubules, and also exists in the form of heterodimer and curved oligomer. Microtubules exist in all eukaryotic cells and are responsible for many functions, including cellular transport, cell motility, and mitosis. FtsZ forms a ring-shaped septum at the site of bacterial cell division, which is required for constriction of cell membrane and cell envelope to yield two daughter cells. FtsZ can polymerise into tubes, sheets, and rings in vitro and is ubiquitous in eubacteria, archaea, and chloroplasts..
	4e-47	pfam00091, Tubulin, Tubulin/FtsZ family, GTPase domain. This family includes the tubulin alpha, beta and gamma chains, as well as the bacterial FtsZ family of proteins. Members of this family are involved in polymer formation. FtsZ is the polymer-forming protein of bacterial cell division. It is part of a ring in the middle of the dividing cell that is required for constriction of cell membrane and cell envelope to yield two daughter cells. FtsZ and tubulin are GTPases. FtsZ can polymerise into tubes, sheets, and rings in vitro and is ubiquitous in eubacteria and archaea. Tubulin is the major component of microtubules..
	3e-15	pfam03953, Tubulin_C, Tubulin/FtsZ family, C-terminal domain. This family includes the tubulin alpha, beta and gamma chains, as well as the bacterial FtsZ family of proteins. Members of this family are involved in polymer formation. FtsZ is the polymer-forming protein of bacterial cell division. It is part of a ring in the middle of the dividing cell that is required for constriction of cell membrane and cell envelope to yield two daughter cells. FtsZ and tubulin are GTPases. FtsZ can polymerise into tubes, sheets, and rings in vitro and is ubiquitous in eubacteria and archaea. Tubulin is the major component of microtubules..
----------------------------------------------------
candidate #244:	b3055
likelihood ratios: Total 1.7e+04; Clust ,6.3,1.9; BLAST ,2.6,3.1; KEGG ,7.7,14.1; ExprEco ,1.4,1.2; ExprSce ,,; FusE2 ,,; FusE5 ,,; FusE10 ,,;
gene name: b3055	 (NP_417527)	gi: 16130951	length: 206aa
description: putative membrane protein [Escherichia coli K12].
coverage: Bacteria[1e-113]
conserved domains: (Evalue, description)
	8e-71	COG3103, COG3103, SH3 domain protein [Signal transduction mechanisms].
----------------------------------------------------
candidate #245:	b2595
likelihood ratios: Total 1.7e+04; Clust ,3.9,4.7; BLAST ,2.4,2.0; KEGG ,3.5,1.1; ExprEco ,19.3,2.5; ExprSce ,,; FusE2 ,,; FusE5 ,,; FusE10 ,,;
gene name: b2595	 (NP_417086)	gi: 16130516	length: 245aa
description: putative lipoprotein [Escherichia coli K12].
coverage: Bacteria[1e-138]
conserved domains: (Evalue, description)
	3e-80	pfam03696, UPF0169, Uncharacterized protein family (UPF0169). Members of this family are predicted to be lipoproteins. The function of these proteins is unknown..
	6e-72	COG4105, ComL, DNA uptake lipoprotein [General function prediction only].
----------------------------------------------------
candidate #246:	b3033
likelihood ratios: Total 1.6e+04; Clust ,4.8,1.7; BLAST ,2.8,1.8; KEGG ,12.3,2.3; ExprEco ,6.2,2.3; ExprSce ,,; FusE2 ,,; FusE5 ,,; FusE10 ,,;
gene name: b3033	 (NP_417505)	gi: 16130929	length: 140aa
description: putative enzyme [Escherichia coli K12].
coverage: Bacteria[4e-78]
conserved domains: (Evalue, description)
	1e-55	pfam06853, DUF1249, Protein of unknown function (DUF1249). This family consists of several hypothetical bacterial proteins of around 150 residues in length. The function of this family is unknown..
----------------------------------------------------
candidate #247:	b1642
likelihood ratios: Total 1.6e+04; Clust ,2.3,12.0; BLAST ,1.6,2.4; KEGG ,1.3,2.0; ExprEco ,7.9,7.6; ExprSce ,,; FusE2 ,,; FusE5 ,,; FusE10 ,,;
gene name: b1642	 (NP_416159)	gi: 16129600	length: 146aa
description: transcriptional activator for hemolysin (MarR family) [Escherichia coli K12].
coverage: Archaea[3e-06] Bacteria[5e-76]
conserved domains: (Evalue, description)
	1e-16	pfam01047, MarR, MarR family. The Mar proteins are involved in the multiple antibiotic resistance, a non-specific resistance system. The expression of the mar operon is controlled by a repressor, MarR. A large number of compounds induce transcription of the mar operon. This is thought to be due to the compound binding to MarR, and the resulting complex stops MarR binding to the DNA. With the MarR repression lost, transcription of the operon proceeds. The structure of MarR is known and shows MarR as a dimer with each subunit containing a winged-helix DNA binding motif..
	3e-16	smart00347, HTH_MARR, helix_turn_helix multiple antibiotic resistance protein; .
----------------------------------------------------
candidate #248:	b3723
likelihood ratios: Total 1.6e+04; Clust ,5.3,1.6; BLAST ,11.7,20.4; KEGG ,1.3,3.8; ExprEco ,1.1,1.4; ExprSce ,,; FusE2 ,,; FusE5 ,,; FusE10 ,,;
gene name: b3723	 (NP_418179)	gi: 16131591	length: 278aa
description: positive regulation of bgl operon [Escherichia coli K12].
coverage: Bacteria[1e-154]
conserved domains: (Evalue, description)
	2e-42	COG3711, BglG, Transcriptional antiterminator [Transcription].
	6e-20	pfam00874, PRD, PRD domain. The PRD domain (for PTS Regulation Domain), is the phosphorylatable regulatory domain found in bacterial transcriptional antiterminator of the BglG family as well as in activators such as MtlR and LevR. The PRD domain is phosphorylated on a conserved histidine residue. PRD-containing proteins are involved in the regulation of catabolic operons in Gram+ and Gram- bacteria and are often characterised by a short N-terminal effector domain that binds to either RNA (CAT-RBD for antiterminators (pfam03123, see also comments for this family)) or DNA (for activators), and a duplicated PRD module which is phosphorylated on conserved histidines by the sugar phosphotransferase system (PTS) in response to the availability of carbon source. The phosphorylations are thought to modify the stability of the dimeric proteins and thereby the RNA- or DNA-binding activity of the effector domain..
	2e-17	pfam03123, CAT_RBD, CAT RNA binding domain. This RNA binding domain is found at the amino terminus of a family of transcriptional antiterminator proteins. This domain has been called the CAT (Co-AntiTerminator) domain. This domain forms a dimer in the known structure. Transcriptional antiterminators of the BglG/SacY family are regulatory proteins that mediate the induction of sugar metabolising operons in Gram-positive and Gram-negative bacteria. Upon activation, these proteins bind to specific targets in nascent mRNAs, thereby preventing abortive dissociation of the RNA polymerase from the DNA template..
----------------------------------------------------
candidate #249:	b2254
likelihood ratios: Total 1.6e+04; Clust ,1.9,2.2; BLAST ,1.2,183.7; KEGG ,4.0,1.4; ExprEco ,1.4,2.2; ExprSce ,,; FusE2 ,,; FusE5 ,,; FusE10 ,,;
gene name: b2254	 (NP_416757)	gi: 16130189	length: 322aa
description: putative sugar transferase [Escherichia coli K12].
coverage: Archaea[3e-46] Bacteria[0.0] Eukaryota[3e-19]
conserved domains: (Evalue, description)
	3e-23	COG0463, WcaA, Glycosyltransferases involved in cell wall biogenesis [Cell envelope biogenesis, outer membrane].
	2e-21	pfam00535, Glycos_transf_2, Glycosyl transferase. Diverse family, transferring sugar from UDP-glucose, UDP-N-acetyl- galactosamine, GDP-mannose or CDP-abequose, to a range of substrates including cellulose, dolichol phosphate and teichoic acids..
----------------------------------------------------
candidate #250:	b1861
likelihood ratios: Total 1.6e+04; Clust ,16.5,18.1; BLAST ,1.6,3.1; KEGG ,1.1,1.9; ExprEco ,2.6,2.1; ExprSce ,,; FusE2 ,,; FusE5 ,,; FusE10 ,,;
gene name: b1861	 (NP_416375)	gi: 16129814	length: 203aa
description: Holliday junction helicase subunit B; branch migration; repair [Escherichia coli K12].
coverage: Bacteria[1e-108]
conserved domains: (Evalue, description)
	1e-64	COG0632, RuvA, Holliday junction resolvasome, DNA-binding subunit [DNA replication, recombination, and repair].
	5e-18	pfam01330, RuvA, RuvA N terminal domain. The N terminal domain of RuvA has an OB-fold structure. This domain forms the RuvA tetramer contacts..
----------------------------------------------------
candidate #251:	b3160
likelihood ratios: Total 1.6e+04; Clust ,3.4,2.4; BLAST ,2.7,2.5; KEGG ,2.2,4.4; ExprEco ,2.1,15.6; ExprSce ,,; FusE2 ,,; FusE5 ,,; FusE10 ,,;
gene name: b3160	 (NP_417629)	gi: 16131052	length: 335aa
description: putative enzyme [Escherichia coli K12].
coverage: Archaea[1e-43] Bacteria[0.0]
conserved domains: (Evalue, description)
	3e-45	COG2141, COG2141, Coenzyme F420-dependent N5,N10-methylene tetrahydromethanopterin reductase and related flavin-dependent oxidoreductases [Energy production and conversion].
	6e-30	cd00347, Flavin_utilizing_monoxygenases, Flavin-utilizing monoxygenases.
	1e-26	pfam00296, Bac_luciferase, Luciferase-like monooxygenase..
	2e-13	cd01096, Alkanal_monooxygenase, Alkanal monooxygenase are flavin monoxygenases. Molecular oxygen is activated by reaction with reduced flavin mononucleotide (FMNH2) and reacts with an aldehyde to yield the carboxylic acid, oxidized flavin (FMN) and a blue-green light. Bacterial luciferases are heterodimers made of alpha and beta subunits which are homologous. The single activer center is on the alpha subunit. The alpha subunit has a stretch of 30 amino acid residues that is not present in the beta subunit. The beta subunit does not contain the active site and is required for the formation of the fully active heterodimer. The beta subunit does not contribute anything directly to the active site. Its role is probably to stabilize the high quantum yield conformation of the alpha subunit through interactionbs across the subunit interface..
	6e-11	cd01097, Tetrahydromethanopterin_reductase, N5,N10-methylenetetrahydromethanopterin reductase (Mer) catalyzes the reduction of N5,N10-methylenetetrahydromethanopterin with reduced coenzyme F420 to N5-methyltetrahydromethanopterin and oxidized coenzyme F420..
----------------------------------------------------
candidate #252:	b2619
likelihood ratios: Total 1.6e+04; Clust ,8.3,2.1; BLAST ,2.6,10.2; KEGG ,6.4,1.7; ExprEco ,2.8,1.2; ExprSce ,,; FusE2 ,,; FusE5 ,,; FusE10 ,,;
gene name: b2619	 (NP_417109)	gi: 16130538	length: 158aa
description: hypothetical protein b2619 [Escherichia coli K12].
coverage: Bacteria[2e-84] Eukaryota[6e-15]
conserved domains: (Evalue, description)
	3e-64	pfam03654, ARPF, Aromatic-Rich Protein Family. This family may be related to polyketide synthases (pfam03364)..
	2e-57	COG2867, COG2867, Oligoketide cyclase/lipid transport protein [Lipid metabolism].
----------------------------------------------------
candidate #253:	b4367
likelihood ratios: Total 1.6e+04; Clust ,2.5,1.3; BLAST ,2.5,2.8; KEGG ,13.2,43.3; ExprEco ,1.1,1.1; ExprSce ,,; FusE2 ,,; FusE5 ,,; FusE10 ,,;
gene name: b4367	 (NP_418787)	gi: 16132188	length: 262aa
description: ferric hydroxamate transport protein [Escherichia coli K12].
coverage: Bacteria[1e-153]
conserved domains: (Evalue, description)
	1e-101	COG4114, FhuF, Uncharacterized Fe-S protein [General function prediction only].
	1e-96	pfam06276, FhuF, Ferric iron reductase protein FhuF. This family consists of several bacterial ferric iron reductase protein (FhuF) sequences. FhuF is involved in the reduction of ferric iron in cytoplasmic ferrioxamine B..
----------------------------------------------------
candidate #254:	b0685
likelihood ratios: Total 1.6e+04; Clust ,2.1,1.5; BLAST ,31.1,4.2; KEGG ,2.0,1.9; ExprEco ,4.0,2.8; ExprSce ,,; FusE2 ,,; FusE5 ,,; FusE10 ,,;
gene name: b0685	 (NP_415211)	gi: 16128661	length: 120aa
description: LexA regulated, possible SOS response [Escherichia coli K12].
coverage: Bacteria[3e-60]
----------------------------------------------------
candidate #255:	b4081
likelihood ratios: Total 1.6e+04; Clust ,1.5,1.4; BLAST ,29.0,1.5; KEGG ,4.1,15.0; ExprEco ,1.7,1.7; ExprSce ,,; FusE2 ,,; FusE5 ,,; FusE10 ,,;
gene name: b4081	 (NP_418505)	gi: 16131907	length: 636aa
description: putative enzyme [Escherichia coli K12].
coverage: Bacteria[0.0]
conserved domains: (Evalue, description)
	4e-58	COG1289, COG1289, Predicted membrane protein [Function unknown].
	4e-24	pfam04632, FUSC, Fusaric acid resistance protein conserved region. This family includes a conserved region found in two proteins associated with fusaric acid resistance, from Burkholderia cepacia and from Klebsiella oxytoca. The function of this region is unknown..
----------------------------------------------------
candidate #256:	b3346
likelihood ratios: Total 1.6e+04; Clust ,2.9,2.5; BLAST ,2.3,3.0; KEGG ,2.6,4.4; ExprEco ,5.8,4.6; ExprSce ,,; FusE2 ,,; FusE5 ,,; FusE10 ,,;
gene name: b3346	 (NP_417805)	gi: 49176339	length: 244aa
description: putative regulator [Escherichia coli K12].
coverage: Bacteria[1e-134]
conserved domains: (Evalue, description)
	2e-79	COG2964, COG2964, Uncharacterized protein conserved in bacteria [Function unknown].
----------------------------------------------------
candidate #257:	b0925
likelihood ratios: Total 1.6e+04; Clust ,2.7,2.8; BLAST ,1.7,1.8; KEGG ,4.8,11.5; ExprEco ,3.0,3.9; ExprSce ,,; FusE2 ,,; FusE5 ,,; FusE10 ,,;
gene name: b0925	 (NP_415445)	gi: 16128892	length: 615aa
description: putative amidase [Escherichia coli K12].
coverage: Bacteria[0.0]
conserved domains: (Evalue, description)
	0.0	COG2989, COG2989, Uncharacterized protein conserved in bacteria [Function unknown].
----------------------------------------------------
candidate #258:	b1451
likelihood ratios: Total 1.6e+04; Clust ,2.4,1.4; BLAST ,70.2,2.5; KEGG ,2.3,4.9; ExprEco ,1.1,2.0; ExprSce ,,; FusE2 ,,; FusE5 ,,; FusE10 ,,;
gene name: b1451	 (NP_415968)	gi: 16129410	length: 700aa
description: probable tonB-dependent receptor [Escherichia coli K12].
coverage: Bacteria[0.0] Eukaryota[9e-07]
conserved domains: (Evalue, description)
	8e-60	cd01347, ligand_gated_channel, TonB dependent/Ligand-Gated channels are created by a monomeric 22 strand (22,24) anti-parallel beta-barrel. Ligands apparently bind to the large extracellular loops. The N-terminal 150-200 residues form a plug from the periplasmic end of barrel. Energy (proton-motive force) and TonB-dependent conformational alteration of channel (parts of plug, and loops 7 and 8) allow passage of ligand. FepA residues 12-18 form the TonB box, which mediates the interaction with the TonB-containing inner membrane complex. TonB preferentially interacts with ligand-bound receptors. Transport thru the channel may resemble passage thru an air lock. In this model, ligand binding leads to closure of the extracellular end of pore, then a TonB-mediated signal facillitates opening of the interior side of pore, deforming the N-terminal plug and allowing passage of the ligand to the periplasm. Such a mechanism would prevent the free diffusion of small molecules thru the pore..
	7e-51	COG1629, CirA, Outer membrane receptor proteins, mostly Fe transport [Inorganic ion transport and metabolism].
	3e-45	pfam00593, TonB_dep_Rec, TonB dependent receptor..
	5e-43	COG4772, FecA, Outer membrane receptor for Fe3+-dicitrate [Inorganic ion transport and metabolism].
	8e-35	COG4206, BtuB, Outer membrane cobalamin receptor protein [Coenzyme metabolism].
	5e-32	COG4771, FepA, Outer membrane receptor for ferrienterochelin and colicins [Inorganic ion transport and metabolism].
	5e-28	COG4774, Fiu, Outer membrane receptor for monomeric catechols [Inorganic ion transport and metabolism].
	3e-19	COG4773, FhuE, Outer membrane receptor for ferric coprogen and ferric-rhodotorulic acid [Inorganic ion transport and metabolism].
----------------------------------------------------
candidate #259:	b2951
likelihood ratios: Total 1.5e+04; Clust ,6.5,5.3; BLAST ,8.6,2.9; KEGG ,1.4,1.3; ExprEco ,3.8,2.7; ExprSce ,,; FusE2 ,,; FusE5 ,,; FusE10 ,,;
gene name: b2951	 (NP_417426)	gi: 16130852	length: 234aa
description: putative enzyme with PLP-binding domain [Escherichia coli K12].
coverage: Archaea[4e-23] Bacteria[1e-128] Eukaryota[2e-38]
conserved domains: (Evalue, description)
	9e-87	COG0325, COG0325, Predicted enzyme with a TIM-barrel fold [General function prediction only].
	1e-75	cd00635, YBL036c_PLPDEIII, PLP dependent enzymes class III (PLPDE_III). The prototype of this CD, yeast hypothetical protein YBL036c, is homologous to a P. aeruginosa gene that is co-transcribed with a known proline biosynthetic gene. These proteins are classified as PyridoxaL 5'-phosphate Dependent Enzymes class III. This version is widely distributed among all three froms of life. This group has not been characterized extensively..
	9e-33	pfam01168, Ala_racemase_N, Alanine racemase, N-terminal domain..
----------------------------------------------------
candidate #260:	b4097
likelihood ratios: Total 1.5e+04; Clust ,1.6,1.5; BLAST ,119.6,1.7; KEGG ,3.5,3.7; ExprEco ,1.7,1.5; ExprSce ,,; FusE2 ,,; FusE5 ,,; FusE10 ,,;
gene name: b4097	 (YP_026282)	gi: 49176459	length: 252aa
description: ATP-binding component of phosphonate transport [Escherichia coli K12].
coverage: Archaea[2e-39] Bacteria[1e-140] Eukaryota[2e-22]
conserved domains: (Evalue, description)
	1e-124	COG4107, PhnK, ABC-type phosphonate transport system, ATPase component [Inorganic ion transport and metabolism].
	8e-60	COG1123, COG1123, ATPase components of various ABC-type transport systems, contain duplicated ATPase [General function prediction only].
	5e-58	COG0444, DppD, ABC-type dipeptide/oligopeptide/nickel transport system, ATPase component [Amino acid transport and metabolism / Inorganic ion transport and metabolism].
	5e-55	COG4608, AppF, ABC-type oligopeptide transport system, ATPase component [Amino acid transport and metabolism].
	2e-51	COG1124, DppF, ABC-type dipeptide/oligopeptide/nickel transport system, ATPase component [Amino acid transport and metabolism / Inorganic ion transport and metabolism].
	4e-51	COG4172, COG4172, ABC-type uncharacterized transport system, duplicated ATPase component [General function prediction only].
	3e-45	cd00267, ABC_ATPase, ABC (ATP-binding cassette) transporter nucleotide-binding domain; ABC transporters are a large family of proteins involved in the transport of a wide variety of different compounds, like sugars, ions, peptides and more complex organic molecules. The nucleotide binding domain shows the highest similarity between all members of the family. ABC transporters are a subset of nucleotide hydrolases that contain a signature motif, Q-loop, and H-loop/switch region in addition to the Walker A motif/P-loop andWalker B motif commonly found in a number of ATP- and GTP-binding and hydrolyzing proteins..
	9e-41	COG1126, GlnQ, ABC-type polar amino acid transport system, ATPase component [Amino acid transport and metabolism].
	1e-40	COG1127, Ttg2A, ABC-type transport system involved in resistance to organic solvents, ATPase component [Secondary metabolites biosynthesis, transport, and catabolism].
	1e-39	pfam00005, ABC_tran, ABC transporter. ABC transporters for a large family of proteins responsible for translocation of a variety of compounds across biological membranes. ABC transporters are the largest family of proteins in many completely sequenced bacteria. ABC transporters are composed of two copies of this domain and two copies of a transmembrane domain pfam00664. These four domains may belong to a single polypeptide, or belong in different polypeptide chains..
	3e-39	COG1135, AbcC, ABC-type metal ion transport system, ATPase component [Inorganic ion transport and metabolism].
	4e-39	COG1136, SalX, ABC-type antimicrobial peptide transport system, ATPase component [Defense mechanisms].
	3e-38	COG1131, CcmA, ABC-type multidrug transport system, ATPase component [Defense mechanisms].
	4e-37	COG1120, FepC, ABC-type cobalamin/Fe3+-siderophores transport systems, ATPase components [Inorganic ion transport and metabolism / Coenzyme metabolism].
	1e-34	COG3842, PotA, ABC-type spermidine/putrescine transport systems, ATPase components [Amino acid transport and metabolism].
	3e-33	COG0411, LivG, ABC-type branched-chain amino acid transport systems, ATPase component [Amino acid transport and metabolism].
	4e-33	COG1116, TauB, ABC-type nitrate/sulfonate/bicarbonate transport system, ATPase component [Inorganic ion transport and metabolism].
	5e-33	COG1122, CbiO, ABC-type cobalt transport system, ATPase component [Inorganic ion transport and metabolism].
	1e-32	COG1129, MglA, ABC-type sugar transport system, ATPase component [Carbohydrate transport and metabolism].
	1e-31	COG1118, CysA, ABC-type sulfate/molybdate transport systems, ATPase component [Inorganic ion transport and metabolism].
	4e-31	COG1125, OpuBA, ABC-type proline/glycine betaine transport systems, ATPase components [Amino acid transport and metabolism].
	4e-31	COG4175, ProV, ABC-type proline/glycine betaine transport system, ATPase component [Amino acid transport and metabolism].
	2e-30	COG2274, SunT, ABC-type bacteriocin/lantibiotic exporters, contain an N-terminal double-glycine peptidase domain [Defense mechanisms].
	3e-30	COG1117, PstB, ABC-type phosphate transport system, ATPase component [Inorganic ion transport and metabolism].
	4e-30	COG3638, COG3638, ABC-type phosphate/phosphonate transport system, ATPase component [Inorganic ion transport and metabolism].
	1e-29	COG0410, LivF, ABC-type branched-chain amino acid transport systems, ATPase component [Amino acid transport and metabolism].
	4e-29	COG1121, ZnuC, ABC-type Mn/Zn transport systems, ATPase component [Inorganic ion transport and metabolism].
	5e-29	COG4167, SapF, ABC-type antimicrobial peptide transport system, ATPase component [Defense mechanisms].
	1e-28	COG4181, COG4181, Predicted ABC-type transport system involved in lysophospholipase L1 biosynthesis, ATPase component [Secondary metabolites biosynthesis, transport, and catabolism].
	2e-28	COG3839, MalK, ABC-type sugar transport systems, ATPase components [Carbohydrate transport and metabolism].
	7e-28	COG4559, COG4559, ABC-type hemin transport system, ATPase component [Inorganic ion transport and metabolism].
	2e-27	COG4598, HisP, ABC-type histidine transport system, ATPase component [Amino acid transport and metabolism].
	2e-26	COG4161, ArtP, ABC-type arginine transport system, ATPase component [Amino acid transport and metabolism].
	4e-26	COG2884, FtsE, Predicted ATPase involved in cell division [Cell division and chromosome partitioning].
	7e-26	COG4170, SapD, ABC-type antimicrobial peptide transport system, ATPase component [Defense mechanisms].
	2e-25	COG4555, NatA, ABC-type Na+ transport system, ATPase component [Energy production and conversion / Inorganic ion transport and metabolism].
	3e-25	COG4988, CydD, ABC-type transport system involved in cytochrome bd biosynthesis, ATPase and permease components [Energy production and conversion / Posttranslational modification, protein turnover, chaperones].
	8e-25	COG3845, COG3845, ABC-type uncharacterized transport systems, ATPase components [General function prediction only].
	4e-24	COG4152, COG4152, ABC-type uncharacterized transport system, ATPase component [General function prediction only].
	8e-24	COG4987, CydC, ABC-type transport system involved in cytochrome bd biosynthesis, fused ATPase and permease components [Energy production and conversion / Posttranslational modification, protein turnover, chaperones].
	9e-24	COG4525, TauB, ABC-type taurine transport system, ATPase component [Inorganic ion transport and metabolism].
	2e-23	COG4148, ModC, ABC-type molybdate transport system, ATPase component [Inorganic ion transport and metabolism].
	3e-22	COG4674, COG4674, Uncharacterized ABC-type transport system, ATPase component [General function prediction only].
	1e-21	COG4604, CeuD, ABC-type enterochelin transport system, ATPase component [Inorganic ion transport and metabolism].
	1e-21	COG3840, ThiQ, ABC-type thiamine transport system, ATPase component [Coenzyme metabolism].
	2e-21	COG1132, MdlB, ABC-type multidrug transport system, ATPase and permease components [Defense mechanisms].
	8e-21	COG4619, COG4619, ABC-type uncharacterized transport system, ATPase component [General function prediction only].
	1e-20	COG1137, YhbG, ABC-type (unclassified) transport system, ATPase component [General function prediction only].
	2e-20	COG4586, COG4586, ABC-type uncharacterized transport system, ATPase component [General function prediction only].
	2e-20	COG0488, Uup, ATPase components of ABC transporters with duplicated ATPase domains [General function prediction only].
	3e-20	COG1101, PhnK, ABC-type uncharacterized transport system, ATPase component [General function prediction only].
	5e-20	COG1134, TagH, ABC-type polysaccharide/polyol phosphate transport system, ATPase component [Carbohydrate transport and metabolism / Cell envelope biogenesis, outer membrane].
	8e-20	COG1119, ModF, ABC-type molybdenum transport system, ATPase component/photorepair protein PhrA [Inorganic ion transport and metabolism].
	1e-19	COG4778, PhnL, ABC-type phosphonate transport system, ATPase component [Inorganic ion transport and metabolism].
	6e-18	COG4136, COG4136, ABC-type uncharacterized transport system, ATPase component [General function prediction only].
	3e-17	COG0396, SufC, ABC-type transport system involved in Fe-S cluster assembly, ATPase component [Posttranslational modification, protein turnover, chaperones].
	1e-15	COG4133, CcmA, ABC-type transport system involved in cytochrome c biogenesis, ATPase component [Posttranslational modification, protein turnover, chaperones].
	3e-15	COG5265, ATM1, ABC-type transport system involved in Fe-S cluster assembly, permease and ATPase components [Posttranslational modification, protein turnover, chaperones].
	5e-15	COG4618, ArpD, ABC-type protease/lipase transport system, ATPase and permease components [General function prediction only].
	1e-14	COG4178, COG4178, ABC-type uncharacterized transport system, permease and ATPase components [General function prediction only].
	2e-13	COG1245, COG1245, Predicted ATPase, RNase L inhibitor (RLI) homolog [General function prediction only].
	1e-11	COG4138, BtuD, ABC-type cobalamin transport system, ATPase component [Coenzyme metabolism].
----------------------------------------------------
candidate #261:	b4162
likelihood ratios: Total 1.5e+04; Clust ,1.0,2.2; BLAST ,4.5,5.6; KEGG ,16.3,4.7; ExprEco ,2.6,1.4; ExprSce ,,; FusE2 ,,; FusE5 ,,; FusE10 ,,;
gene name: b4162	 (NP_418586)	gi: 49176466	length: 204aa
description: oligoribonuclease [Escherichia coli K12].
coverage: Bacteria[1e-115] Eukaryota[1e-44]
conserved domains: (Evalue, description)
	3e-91	COG1949, Orn, Oligoribonuclease (3'->5' exoribonuclease) [RNA processing and modification].
	3e-28	pfam00929, Exonuc_X-T, Exonuclease. This family includes a variety of exonuclease proteins, such as ribonuclease T and the epsilon subunit of DNA polymerase III..
	3e-15	smart00479, EXOIII, exonuclease domain in DNA-polymerase alpha and epsilon chain, ribonuclease T and other exonucleases .
----------------------------------------------------
candidate #262:	b4200
likelihood ratios: Total 1.5e+04; Clust ,3.8,3.8; BLAST ,1.5,2.0; KEGG ,1.6,3.7; ExprEco ,9.0,6.6; ExprSce ,,; FusE2 ,,; FusE5 ,,; FusE10 ,,;
gene name: b4200	 (NP_418621)	gi: 16132022	length: 131aa
description: 30S ribosomal subunit protein S6 [Escherichia coli K12].
coverage: Bacteria[1e-70] Eukaryota[2e-18]
conserved domains: (Evalue, description)
	2e-35	COG0360, RpsF, Ribosomal protein S6 [Translation, ribosomal structure and biogenesis].
	2e-28	pfam01250, Ribosomal_S6, Ribosomal protein S6..
----------------------------------------------------
candidate #263:	b2205
likelihood ratios: Total 1.5e+04; Clust ,1.2,1.7; BLAST ,3.9,13.2; KEGG ,4.1,10.4; ExprEco ,1.5,2.3; ExprSce ,,; FusE2 ,,; FusE5 ,,; FusE10 ,,;
gene name: b2205	 (NP_416709)	gi: 16130142	length: 231aa
description: Fe-S ferredoxin-type protein, electron transfer [Escherichia coli K12].
coverage: Archaea[2e-11] Bacteria[1e-134]
----------------------------------------------------
candidate #264:	b0424
likelihood ratios: Total 1.5e+04; Clust ,12.1,2.4; BLAST ,2.8,1.9; KEGG ,3.3,4.7; ExprEco ,2.8,2.2; ExprSce ,,; FusE2 ,,; FusE5 ,,; FusE10 ,,;
gene name: b0424	 (NP_414958)	gi: 49176020	length: 198aa
description: 4-methyl-5(beta-hydroxyethyl)-thiazole monophosphate biosynthesis enzyme (thiamine biosynthesis) [Escherichia coli K12].
coverage: Archaea[2e-10] Bacteria[1e-108] Eukaryota[8e-34]
conserved domains: (Evalue, description)
	9e-25	pfam01965, DJ-1_PfpI, DJ-1/PfpI family. The family includes the protease PfpI. This domain is also found in transcriptional regulators. This family appears to be distantly related to Glutamine amidotransferases pfam00117..
	4e-23	COG0693, ThiJ, Putative intracellular protease/amidase [General function prediction only].
----------------------------------------------------
candidate #265:	b3911
likelihood ratios: Total 1.5e+04; Clust ,1.2,8.0; BLAST ,4.7,1.8; KEGG ,3.9,2.0; ExprEco ,3.5,6.8; ExprSce ,,; FusE2 ,,; FusE5 ,,; FusE10 ,,;
gene name: b3911	 (NP_418347)	gi: 16131751	length: 457aa
description: probable sensor protein (histidine protein kinase), acting on arcA [Escherichia coli K12].
coverage: Archaea[2e-19] Bacteria[0.0] Eukaryota[2e-18]
conserved domains: (Evalue, description)
	3e-42	COG0642, BaeS, Signal transduction histidine kinase [Signal transduction mechanisms].
	7e-30	COG2205, KdpD, Osmosensitive K+ channel histidine kinase [Signal transduction mechanisms].
	1e-27	COG5002, VicK, Signal transduction histidine kinase [Signal transduction mechanisms].
	1e-23	smart00387, HATPase_c, Histidine kinase-like ATPases; Histidine kinase-, DNA gyrase B-, phytochrome-like ATPases. .
	3e-22	pfam02518, HATPase_c, Histidine kinase-, DNA gyrase B-, and HSP90-like ATPase. This family represents the structurally related ATPase domains of histidine kinase, DNA gyrase B and HSP90..
	1e-20	cd00075, HATPase_c, Histidine kinase-like ATPases; This family includes several ATP-binding proteins for example: histidine kinase, DNA gyrase B, topoisomerases, heat shock protein HSP90, phytochrome-like ATPases and DNA mismatch repair proteins.
	5e-20	COG4251, COG4251, Bacteriophytochrome (light-regulated signal transduction histidine kinase) [Signal transduction mechanisms].
	4e-17	COG3852, NtrB, Signal transduction histidine kinase, nitrogen specific [Signal transduction mechanisms].
	7e-17	COG4191, COG4191, Signal transduction histidine kinase regulating C4-dicarboxylate transport system [Signal transduction mechanisms].
	8e-15	COG5000, NtrY, Signal transduction histidine kinase involved in nitrogen fixation and metabolism regulation [Signal transduction mechanisms].
----------------------------------------------------
candidate #266:	b1763
likelihood ratios: Total 1.5e+04; Clust ,2.1,3.2; BLAST ,1.6,3.9; KEGG ,4.0,52.3; ExprEco ,1.1,1.5; ExprSce ,,; FusE2 ,,; FusE5 ,,; FusE10 ,,;
gene name: b1763	 (NP_416277)	gi: 16129717	length: 653aa
description: DNA topoisomerase III [Escherichia coli K12].
coverage: Archaea[2e-41] Bacteria[0.0] Eukaryota[2e-28]
conserved domains: (Evalue, description)
	1e-155	COG0550, TopA, Topoisomerase IA [DNA replication, recombination, and repair].
	1e-115	pfam01131, Topoisom_bac, DNA topoisomerase. This subfamily of topoisomerase is divided on the basis that these enzymes preferentially relax negatively supercoiled DNA, from a 5' phospho- tyrosine linkage in the enzyme-DNA covalent intermediate and has high affinity for single stranded DNA..
	1e-102	cd00186, TOP1Ac, DNA Topoisomerase, subtype IA; DNA-binding, ATP-binding and catalytic domain of bacterial DNA topoisomerases I and III, and eukaryotic DNA topoisomerase III and eubacterial and archael reverse gyrases. Topoisomerases clevage single or double stranded DNA and then rejoin the broken phosphodiester backbone. Proposed catalytic mechanism of single stranded DNA cleavage is by phosphoryl transfer through a tyrosine nucleophile using acid/base catalysis. Tyr is activated by a nearby group (not yet identified) acting as a general base for nucleophilic attack on the 5' phosphate of the scissile bond. Arg and Lys stabilize the pentavalent transition state. Glu then acts as a proton donor for the leaving 3'-oxygen, upon cleavage of the scissile strand..
	2e-65	smart00437, TOP1Ac, Bacterial DNA topoisomerase I DNA-binding domain; Bacterial DNA topoisomerase I and III, Eukaryotic DNA topoisomeraes III, reverse gyrase alpha subunit .
	4e-24	COG1110, COG1110, Reverse gyrase [DNA replication, recombination, and repair].
	4e-21	smart00436, TOP1Bc, Bacterial DNA topoisomeraes I ATP-binding domain; Extension of TOPRIM in Bacterial DNA topoisomeraes I and III, Eukaryotic DNA topoisomeraes III, reverse gyrase beta subunit .
----------------------------------------------------
candidate #267:	b1081
likelihood ratios: Total 1.5e+04; Clust ,3.1,2.1; BLAST ,81.5,1.9; KEGG ,1.1,1.3; ExprEco ,1.7,6.0; ExprSce ,,; FusE2 ,,; FusE5 ,,; FusE10 ,,;
gene name: b1081	 (NP_415599)	gi: 16129044	length: 313aa
description: flagellar biosynthesis [Escherichia coli K12].
coverage: Bacteria[1e-175]
conserved domains: (Evalue, description)
	1e-47	COG3951, COG3951, Rod binding protein [Cell envelope biogenesis, outer membrane / Cell motility and secretion / Posttranslational modification, protein turnover, chaperones].
	4e-45	COG1705, FlgJ, Muramidase (flagellum-specific) [Cell motility and secretion / Intracellular trafficking and secretion].
	2e-34	smart00047, LYZ2, Lysozyme subfamily 2; Eubacterial enzymes distantly related to eukaryotic lysozymes. .
	9e-34	pfam01832, Amidase_4, Mannosyl-glycoprotein endo-beta-N-acetylglucosamidase. This family includes Mannosyl-glycoprotein endo-beta-N-acetylglucosamidase EC:3.2.1.96, as well as the flageller protein J, which has been shown to hydrolyse peptidoglycan..
----------------------------------------------------
candidate #268:	b3924
likelihood ratios: Total 1.5e+04; Clust ,1.8,4.3; BLAST ,1.1,3.0; KEGG ,7.1,3.9; ExprEco ,4.5,4.6; ExprSce ,,; FusE2 ,,; FusE5 ,,; FusE10 ,,;
gene name: b3924	 (NP_418359)	gi: 16131762	length: 248aa
description: ferredoxin-NADP reductase [Escherichia coli K12].
coverage: Archaea[2e-07] Bacteria[1e-141] Eukaryota[4e-10]
conserved domains: (Evalue, description)
	2e-49	COG1018, Hmp, Flavodoxin reductases (ferredoxin-NADPH reductases) family 1 [Energy production and conversion].
	5e-19	pfam00175, NAD_binding_1, Oxidoreductase NAD-binding domain. Xanthine dehydrogenases, that also bind FAD/NAD, have essentially no similarity..
	8e-14	COG0543, UbiB, 2-polyprenylphenol hydroxylase and related flavodoxin oxidoreductases [Coenzyme metabolism / Energy production and conversion].
----------------------------------------------------
candidate #269:	b4389
likelihood ratios: Total 1.4e+04; Clust ,4.6,7.6; BLAST ,4.6,3.0; KEGG ,3.3,7.9; ExprEco ,1.1,1.1; ExprSce ,,; FusE2 ,,; FusE5 ,,; FusE10 ,,;
gene name: b4389	 (NP_418806)	gi: 16132206	length: 460aa
description: probable ATP-dependent protease [Escherichia coli K12].
coverage: Archaea[2e-08] Bacteria[0.0] Eukaryota[4e-84]
conserved domains: (Evalue, description)
	0.0	COG1066, Sms, Predicted ATP-dependent serine protease [Posttranslational modification, protein turnover, chaperones].
	1e-157	cd01121, Sms, Sms (bacterial radA) DNA repair protein. This protein is not related to archael radA any more than is to other RecA-like NTPases. Sms has a role in recombination and recombinational repair and is responsible for the stabilization or processing of branched DNA molecules..
	2e-13	COG0467, RAD55, RecA-superfamily ATPases implicated in signal transduction [Signal transduction mechanisms].
	3e-11	cd01123, Rad51_DMC1_radA, Rad51_DMC1_radA,B. This group of recombinases includes the eukaryotic proteins RAD51, RAD55/57 and the meiosis-specific protein DMC1, and the archaeal proteins radA and radB. They are closely related to the bacterial RecA group. Rad51 proteins catalyze a similiar recombination reaction as RecA, using ATP-dependent DNA binding activity and a DNA-dependent ATPase. However, this reaction is less efficient and requires accessory proteins such as RAD55/57 ..
	1e-10	cd01393, recA_like, RecA is a bacterial enzyme which has roles in homologous recombination, DNA repair, and the induction of the SOS response. RecA couples ATP hydrolysis to DNA strand exchange. While prokaryotes have a single RecA protein, eukaryotes have multiple RecA homologs such as Rad51, DMC1 and Rad55/57. Archaea have the RecA-like homologs radA and radB..
----------------------------------------------------
candidate #270:	b4261
likelihood ratios: Total 1.4e+04; Clust ,11.2,2.5; BLAST ,1.5,2.2; KEGG ,1.6,1.9; ExprEco ,11.9,4.6; ExprSce ,,; FusE2 ,,; FusE5 ,,; FusE10 ,,;
gene name: b4261	 (NP_418682)	gi: 16132083	length: 366aa
description: putative transmembrane protein, transport [Escherichia coli K12].
coverage: Bacteria[0.0]
conserved domains: (Evalue, description)
	5e-45	pfam03739, YjgP_YjgQ, Predicted permease YjgP/YjgQ family. Members of this family are predicted integral membrane proteins of unknown function. They are about 350 amino acids long and contain about 6 transmembrane regions. They are predicted to be permeases although there is no verification of this..
----------------------------------------------------
candidate #271:	b0146
likelihood ratios: Total 1.4e+04; Clust ,14.8,9.1; BLAST ,2.2,1.6; KEGG ,1.6,1.5; ExprEco ,4.3,3.0; ExprSce ,,; FusE2 ,,; FusE5 ,,; FusE10 ,,;
gene name: b0146	 (NP_414688)	gi: 16128139	length: 234aa
description: probable regulator for maltose metabolism [Escherichia coli K12].
coverage: Archaea[2e-19] Bacteria[1e-131]
conserved domains: (Evalue, description)
	1e-71	pfam03749, SfsA, Sugar fermentation stimulation protein. This family contains Sugar fermentation stimulation proteins. Which is probably a regulatory factor involved in maltose metabolism. SfsA has been shown to bind DNA and it contains a helix-turn-helix motif that probably binds DNA at its C-terminus..
----------------------------------------------------
candidate #272:	b3610
likelihood ratios: Total 1.4e+04; Clust ,3.5,6.2; BLAST ,3.0,21.9; KEGG ,4.0,1.3; ExprEco ,1.7,1.1; ExprSce ,,; FusE2 ,,; FusE5 ,,; FusE10 ,,;
gene name: b3610	 (NP_418067)	gi: 16131481	length: 83aa
description: glutaredoxin 3 [Escherichia coli K12].
coverage: Bacteria[3e-42] Eukaryota[7e-13]
conserved domains: (Evalue, description)
	2e-23	pfam00462, Glutaredoxin, Glutaredoxin..
	4e-23	COG0695, GrxC, Glutaredoxin and related proteins [Posttranslational modification, protein turnover, chaperones].
----------------------------------------------------
candidate #273:	b4226
likelihood ratios: Total 1.4e+04; Clust ,6.4,4.5; BLAST ,3.0,3.2; KEGG ,2.7,2.4; ExprEco ,5.2,1.5; ExprSce ,,; FusE2 ,,; FusE5 ,,; FusE10 ,,;
gene name: b4226	 (NP_418647)	gi: 16132048	length: 176aa
description: inorganic pyrophosphatase [Escherichia coli K12].
coverage: Archaea[1e-45] Bacteria[3e-99] Eukaryota[1e-79]
conserved domains: (Evalue, description)
	2e-59	COG0221, Ppa, Inorganic pyrophosphatase [Energy production and conversion].
	4e-43	pfam00719, Pyrophosphatase, Inorganic pyrophosphatase..
----------------------------------------------------
candidate #274:	b3590
likelihood ratios: Total 1.4e+04; Clust ,1.0,9.8; BLAST ,1.1,12.2; KEGG ,39.0,1.2; ExprEco ,1.8,1.2; ExprSce ,,; FusE2 ,,; FusE5 ,,; FusE10 ,,;
gene name: b3590	 (NP_418047)	gi: 16131461	length: 614aa
description: selenocysteinyl-tRNA-specific translation factor [Escherichia coli K12].
coverage: Archaea[4e-41] Bacteria[0.0] Eukaryota[1e-32]
conserved domains: (Evalue, description)
	1e-154	COG3276, SelB, Selenocysteine-specific translation elongation factor [Translation, ribosomal structure and biogenesis].
	3e-41	COG5258, GTPBP1, GTPase [General function prediction only].
	7e-41	COG0050, TufB, GTPases - translation elongation factors [Translation, ribosomal structure and biogenesis].
	6e-37	COG5256, TEF1, Translation elongation factor EF-1alpha (GTPase) [Translation, ribosomal structure and biogenesis].
	5e-36	COG5257, GCD11, Translation initiation factor 2, gamma subunit (eIF-2gamma; GTPase) [Translation, ribosomal structure and biogenesis].
	2e-33	pfam00009, GTP_EFTU, Elongation factor Tu GTP binding domain. This domain contains a P-loop motif, also found in several other families such as pfam00071, pfam00025 and pfam00063. Elongation factor Tu consists of three structural domains, this plus two C-terminal beta barrel domains..
	2e-24	COG0532, InfB, Translation initiation factor 2 (IF-2; GTPase) [Translation, ribosomal structure and biogenesis].
	3e-23	COG2895, CysN, GTPases - Sulfate adenylate transferase subunit 1 [Inorganic ion transport and metabolism].
	8e-15	COG0480, FusA, Translation elongation factors (GTPases) [Translation, ribosomal structure and biogenesis].
	2e-13	COG1217, TypA, Predicted membrane GTPase involved in stress response [Signal transduction mechanisms].
	2e-11	COG0481, LepA, Membrane GTPase LepA [Cell envelope biogenesis, outer membrane].
----------------------------------------------------
candidate #275:	b2777
likelihood ratios: Total 1.4e+04; Clust ,8.9,4.7; BLAST ,6.1,3.6; KEGG ,1.4,1.1; ExprEco ,1.4,6.8; ExprSce ,,; FusE2 ,,; FusE5 ,,; FusE10 ,,;
gene name: b2777	 (NP_417257)	gi: 16130684	length: 223aa
description: putative coenzyme PQQ synthesis protein, nitrogenase iron-molybdenum domain [Escherichia coli K12].
coverage: Archaea[3e-18] Bacteria[1e-129]
conserved domains: (Evalue, description)
	2e-50	COG0602, NrdG, Organic radical activating enzymes [Posttranslational modification, protein turnover, chaperones].
----------------------------------------------------
candidate #276:	b2701
likelihood ratios: Total 1.4e+04; Clust ,3.3,4.8; BLAST ,8.3,2.0; KEGG ,22.9,1.7; ExprEco ,1.1,1.2; ExprSce ,,; FusE2 ,,; FusE5 ,,; FusE10 ,,;
gene name: b2701	 (NP_417181)	gi: 16130608	length: 361aa
description: membrane-bound lytic murein transglycosylase B [Escherichia coli K12].
coverage: Bacteria[0.0]
conserved domains: (Evalue, description)
	1e-90	COG2951, MltB, Membrane-bound lytic murein transglycosylase B [Cell envelope biogenesis, outer membrane].
----------------------------------------------------
candidate #277:	b3357
likelihood ratios: Total 1.4e+04; Clust ,6.2,4.1; BLAST ,2.7,1.4; KEGG ,9.0,6.2; ExprEco ,2.0,1.3; ExprSce ,,; FusE2 ,,; FusE5 ,,; FusE10 ,,;
gene name: b3357	 (NP_417816)	gi: 16131236	length: 210aa
description: cyclic AMP receptor protein [Escherichia coli K12].
coverage: Bacteria[1e-116] Eukaryota[8e-08]
conserved domains: (Evalue, description)
	8e-40	COG0664, Crp, cAMP-binding proteins - catabolite gene activator and regulatory subunit of cAMP-dependent protein kinases [Signal transduction mechanisms].
	1e-23	cd00038, CAP_ED, effector domain of the CAP family of transcription factors; members include CAP (or cAMP receptor protein (CRP)), which binds cAMP, FNR (fumarate and nitrate reduction), which uses an iron-sulfur cluster to sense oxygen) and CooA, a heme containing CO sensor. In all cases binding of the effector leads to conformational changes and the ability to activate transcription. Cyclic nucleotide-binding domain similar to CAP are also present in cAMP- and cGMP-dependent protein kinases (cAPK and cGPK) and vertebrate cyclic nucleotide-gated ion-channels. Cyclic nucleotide-monophosphate binding domain; proteins that bind cyclic nucleotides (cAMP or cGMP) share a structural domain of about 120 residues; the best studied is the prokaryotic catabolite gene activator, CAP, where such a domain is known to be composed of three alpha-helices and a distinctive eight-stranded, antiparallel beta-barrel structure; three conserved glycine residues are thought to be essential for maintenance of the structural integrity of the beta-barrel; CooA is a homodimeric transcription factor that belongs to CAP family; cAMP- and cGMP-dependent protein kinases (cAPK and cGPK) contain two tandem copies of the cyclic nucleotide-binding domain; cAPK's are composed of two different subunits, a catalytic chain and a regulatory chain, which contains both copies of the domain; cGPK's are single chain enzymes that include the two copies of the domain in their N-terminal section; also found in vertebrate cyclic nucleotide-gated ion-channels.
----------------------------------------------------
candidate #278:	b3881
likelihood ratios: Total 1.4e+04; Clust ,1.0,3.0; BLAST ,2.3,7.6; KEGG ,24.4,4.0; ExprEco ,1.4,1.9; ExprSce ,,; FusE2 ,,; FusE5 ,,; FusE10 ,,;
gene name: b3881	 (NP_418317)	gi: 16131721	length: 292aa
description: putative aldolase [Escherichia coli K12].
coverage: Bacteria[1e-163]
conserved domains: (Evalue, description)
	1e-111	COG3684, LacD, Tagatose-1,6-bisphosphate aldolase [Carbohydrate transport and metabolism].
	6e-73	pfam04274, LacD, Tagatose 1,6-diphosphate aldolase, (LacD). Tagatose 1,6-diphosphate aldolase (EC:4.1.2.40) is part of the tagatose-6-phosphate pathway of galactose-6-phosphate degradation..
----------------------------------------------------
candidate #279:	b0436
likelihood ratios: Total 1.3e+04; Clust ,13.3,5.7; BLAST ,1.3,2.1; KEGG ,4.7,1.2; ExprEco ,3.5,3.3; ExprSce ,,; FusE2 ,,; FusE5 ,,; FusE10 ,,;
gene name: b0436	 (NP_414970)	gi: 16128421	length: 432aa
description: peptidyl-prolyl cis/trans isomerase (trigger factor), molecular chaperone involved in cell division [Escherichia coli K12].
coverage: Bacteria[0.0] Eukaryota[1e-19]
conserved domains: (Evalue, description)
	1e-112	COG0544, Tig, FKBP-type peptidyl-prolyl cis-trans isomerase (trigger factor) [Posttranslational modification, protein turnover, chaperones].
	4e-38	pfam05697, Trigger_N, Bacterial trigger factor protein (TF). In the E. coli cytosol, a fraction of the newly synthesised proteins requires the activity of molecular chaperones for folding to the native state. The major chaperones implicated in this folding process are the ribosome-associated Trigger Factor (TF), and the DnaK and GroEL chaperones with their respective co-chaperones. Trigger Factor is an ATP-independent chaperone and displays chaperone and peptidyl-prolyl-cis-trans-isomerase (PPIase) activities in vitro. It is composed of at least three domains, an N-terminal domain which mediates association with the large ribosomal subunit, a central substrate binding and PPIase domain with homology to FKBP proteins, and a C-terminal domain of unknown function. The positioning of TF at the peptide exit channel, together with its ability to interact with nascent chains as short as 57 residues renders TF a prime candidate for being the first chaperone that binds to the nascent polypeptide chains. This family represents the N-terminal region of the protein..
	3e-29	pfam05698, Trigger_C, Bacterial trigger factor protein (TF) C-terminus. In the E. coli cytosol, a fraction of the newly synthesised proteins requires the activity of molecular chaperones for folding to the native state. The major chaperones implicated in this folding process are the ribosome-associated Trigger Factor (TF), and the DnaK and GroEL chaperones with their respective co-chaperones. Trigger Factor is an ATP-independent chaperone and displays chaperone and peptidyl-prolyl-cis-trans-isomerase (PPIase) activities in vitro. It is composed of at least three domains, an N-terminal domain which mediates association with the large ribosomal subunit, a central substrate binding and PPIase domain with homology to FKBP proteins, and a C-terminal domain of unknown function. The positioning of TF at the peptide exit channel, together with its ability to interact with nascent chains as short as 57 residues renders TF a prime candidate for being the first chaperone that binds to the nascent polypeptide chains. This family represents the C-terminal region of the protein..
	8e-13	pfam00254, FKBP_C, FKBP-type peptidyl-prolyl cis-trans isomerase..
----------------------------------------------------
candidate #280:	b3492
likelihood ratios: Total 1.3e+04; Clust ,6.6,13.5; BLAST ,5.8,1.4; KEGG ,1.6,1.4; ExprEco ,3.0,2.8; ExprSce ,,; FusE2 ,,; FusE5 ,,; FusE10 ,,;
gene name: b3492	 (NP_417949)	gi: 16131364	length: 400aa
description: putative oxidoreductase with FAD/NAD(P)-binding domain [Escherichia coli K12].
coverage: Bacteria[0.0] Eukaryota[7e-31]
conserved domains: (Evalue, description)
	1e-164	COG2081, COG2081, Predicted flavoproteins [General function prediction only].
	1e-130	pfam03486, HI0933_like, HI0933-like protein..
	1e-10	COG0644, FixC, Dehydrogenases (flavoproteins) [Energy production and conversion].
----------------------------------------------------
candidate #281:	b3650
likelihood ratios: Total 1.3e+04; Clust ,26.1,54.3; BLAST ,1.0,1.9; KEGG ,1.1,1.5; ExprEco ,1.4,2.3; ExprSce ,,; FusE2 ,,; FusE5 ,,; FusE10 ,,;
gene name: b3650	 (NP_418107)	gi: 16131521	length: 702aa
description: (p)ppGpp synthetase II; also guanosine-3',5'-bis pyrophosphate 3'-pyrophosphohydrolase [Escherichia coli K12].
coverage: Archaea[3e-11] Bacteria[0.0] Eukaryota[0.0]
conserved domains: (Evalue, description)
	0.0	COG0317, SpoT, Guanosine polyphosphate pyrophosphohydrolases/synthetases [Signal transduction mechanisms / Transcription].
	9e-42	pfam04607, RelA_SpoT, Region found in RelA / SpoT proteins. This region of unknown function is found in RelA and SpoT of Escherichia coli, and their homologues in plants and in other eubacteria. RelA is a guanosine 3',5'-bis-pyrophosphate (ppGpp) synthetase (EC:2.7.6.5) while SpoT is thought to be a bifunctional enzyme catalysing both ppGpp synthesis and degradation (ppGpp 3'-pyrophosphohydrolase, (EC:3.1.7.2)). This region is often found in association with HD (pfam01966), a metal-dependent phosphohydrolase, TGS (pfam02824) which is a possible nucleotide-binding region, and the ACT regulatory domain (pfam01842)..
	7e-18	pfam02824, TGS, TGS domain. The TGS domain is named after ThrRS, GTPase, and SpoT. Interestingly, TGS domain was detected also at the amino terminus of the uridine kinase from the spirochaete Treponema pallidum (but not any other organism, including the related spirochaete Borrelia burgdorferi). TGS is a small domain that consists of ~50 amino acid residues and is predicted to possess a predominantly beta-sheet structure. There is no direct information on the functions of the TGS domain, but its presence in two types of regulatory proteins (the GTPases and guanosine polyphosphate phosphohydrolases/synthetases) suggests a ligand (most likely nucleotide)-binding, regulatory role..
----------------------------------------------------
candidate #282:	b4378
likelihood ratios: Total 1.3e+04; Clust ,2.3,17.6; BLAST ,2.3,4.7; KEGG ,3.3,3.5; ExprEco ,1.9,1.4; ExprSce ,,; FusE2 ,,; FusE5 ,,; FusE10 ,,;
gene name: b4378	 (YP_026291)	gi: 49176499	length: 211aa
description: putative hydrolase [Escherichia coli K12].
coverage: Archaea[2e-17] Bacteria[1e-117] Eukaryota[7e-23]
conserved domains: (Evalue, description)
	9e-65	COG0084, TatD, Mg-dependent DNase [DNA replication, recombination, and repair].
	2e-62	cd01310, TatD_DNAse, TatD like proteins; E.coli TatD is a cytoplasmic protein, shown to have magnesium dependent DNase activity..
	6e-52	pfam01026, TatD_DNase, TatD related DNase. This family of proteins are related to a large superfamily of metalloenzymes. TatD, a member of this family has been shown experimentally to be a DNase enzyme..
----------------------------------------------------
candidate #283:	b2631
likelihood ratios: Total 1.3e+04; Clust ,1.2,1.3; BLAST ,7.3,1.0; KEGG ,21.7,2.3; ExprEco ,5.6,3.9; ExprSce ,,; FusE2 ,,; FusE5 ,,; FusE10 ,,;
gene name: b2631	 (NP_417120)	gi: 16130549	length: 106aa
description: CP4-57 prophage [Escherichia coli K12].
coverage: Bacteria[1e-54]
----------------------------------------------------
candidate #284:	b2804
likelihood ratios: Total 1.3e+04; Clust ,1.4,1.8; BLAST ,4.0,1.2; KEGG ,73.8,3.9; ExprEco ,2.5,1.4; ExprSce ,,; FusE2 ,,; FusE5 ,,; FusE10 ,,;
gene name: b2804	 (NP_417284)	gi: 16130711	length: 140aa
description: conserved protein of fucose operon [Escherichia coli K12].
coverage: Bacteria[7e-74] Eukaryota[7e-28]
conserved domains: (Evalue, description)
	5e-53	COG4154, FucU, Fucose dissimilation pathway protein FucU [Carbohydrate transport and metabolism].
	2e-36	pfam05025, RbsD_FucU, RbsD / FucU transport protein family. The Escherichia coli high-affinity ribose-transport system consists of six proteins encoded by the rbs operon (rbsD, rbsA, rbsC, rbsB, rbsK and rbsR). Of the six components, RbsD is the only one whose function is unknown although it is thought that it somehow plays a critical role in PtsG-mediated ribose transport. This family also includes FucU a protein from the fucose biosynthesis operon that is presumably also involved in fucose transport by similarity to RbsD..
----------------------------------------------------
candidate #285:	b0453
likelihood ratios: Total 1.3e+04; Clust ,3.8,2.3; BLAST ,3.4,1.6; KEGG ,22.9,2.2; ExprEco ,3.4,1.5; ExprSce ,,; FusE2 ,,; FusE5 ,,; FusE10 ,,;
gene name: b0453	 (NP_414987)	gi: 49176025	length: 190aa
description: glycoprotein/polysaccharide metabolism [Escherichia coli K12].
coverage: Bacteria[1e-100]
conserved domains: (Evalue, description)
	2e-41	COG3126, COG3126, Uncharacterized protein conserved in bacteria [Function unknown].
----------------------------------------------------
candidate #286:	b3573
likelihood ratios: Total 1.3e+04; Clust ,1.1,1.4; BLAST ,6.1,21.4; KEGG ,1.6,7.9; ExprEco ,3.3,1.6; ExprSce ,,; FusE2 ,,; FusE5 ,,; FusE10 ,,;
gene name: b3573	 (NP_418030)	gi: 16131444	length: 157aa
description: putative oxidoreductase, Fe-S protein [Escherichia coli K12].
coverage: Archaea[6e-22] Bacteria[1e-93] Eukaryota[8e-12]
conserved domains: (Evalue, description)
	3e-41	COG1142, HycB, Fe-S-cluster-containing hydrogenase components 2 [Energy production and conversion].
	5e-21	COG0437, HybA, Fe-S-cluster-containing hydrogenase components 1 [Energy production and conversion].
----------------------------------------------------
candidate #287:	b0824
likelihood ratios: Total 1.3e+04; Clust ,1.7,4.5; BLAST ,1.6,8.4; KEGG ,2.1,1.2; ExprEco ,1.8,27.3; ExprSce ,,; FusE2 ,,; FusE5 ,,; FusE10 ,,;
gene name: b0824	 (NP_415345)	gi: 16128792	length: 308aa
description: putative pyruvate formate lyase activating enzyme [Escherichia coli K12].
coverage: Archaea[4e-47] Bacteria[1e-180] Eukaryota[3e-11]
conserved domains: (Evalue, description)
	1e-45	COG1180, PflA, Pyruvate-formate lyase-activating enzyme [Posttranslational modification, protein turnover, chaperones].
----------------------------------------------------
candidate #288:	b3348
likelihood ratios: Total 1.3e+04; Clust ,3.2,3.0; BLAST ,2.9,2.5; KEGG ,2.6,1.5; ExprEco ,7.0,6.9; ExprSce ,,; FusE2 ,,; FusE5 ,,; FusE10 ,,;
gene name: b3348	 (NP_417807)	gi: 16131227	length: 72aa
description: host factor for lysis of phiX174 infection [Escherichia coli K12].
coverage: Bacteria[6e-33]
conserved domains: (Evalue, description)
	4e-15	pfam04102, SlyX, SlyX. The SlyX protein has no known function. It is short less than 80 amino acids and is found close to the slyD gene. The SlyX protein has a conserved PPH(Y/W) motif at its C-terminus. The protein may be a coiled-coil structure..
	5e-15	COG2900, SlyX, Uncharacterized protein conserved in bacteria [Function unknown].
----------------------------------------------------
candidate #289:	b0426
likelihood ratios: Total 1.3e+04; Clust ,2.2,14.8; BLAST ,2.7,2.9; KEGG ,1.8,1.4; ExprEco ,6.5,3.1; ExprSce ,,; FusE2 ,,; FusE5 ,,; FusE10 ,,;
gene name: b0426	 (NP_414960)	gi: 16128411	length: 169aa
description: hypothetical protein b0426 [Escherichia coli K12].
coverage: Bacteria[1e-88]
conserved domains: (Evalue, description)
	7e-56	pfam04461, DUF520, Protein of unknown function (DUF520). Family of uncharacterised proteins..
----------------------------------------------------
candidate #290:	b1749
likelihood ratios: Total 1.3e+04; Clust ,12.5,5.5; BLAST ,6.0,1.9; KEGG ,1.7,1.9; ExprEco ,3.0,1.7; ExprSce ,,; FusE2 ,,; FusE5 ,,; FusE10 ,,;
gene name: b1749	 (NP_416263)	gi: 16129703	length: 268aa
description: exonuclease III [Escherichia coli K12].
coverage: Archaea[3e-33] Bacteria[1e-158] Eukaryota[2e-23]
conserved domains: (Evalue, description)
	1e-94	COG0708, XthA, Exonuclease III [DNA replication, recombination, and repair].
	1e-32	pfam03372, Exo_endo_phos, Endonuclease/Exonuclease/phosphatase family. This large family of proteins includes magnesium dependent endonucleases and a large number of phosphatases involved in intracellular signalling. This family includes: AP endonuclease proteins EC:4.2.99.18, DNase I proteins EC:3.1.21.1, Synaptojanin an inositol-1,4,5-trisphosphate phosphatase EC:3.1.3.56, Sphingomyelinase EC:3.1.4.12 and Nocturnin..
----------------------------------------------------
candidate #291:	b0769
likelihood ratios: Total 1.2e+04; Clust ,2.3,2.3; BLAST ,4.8,3.9; KEGG ,6.6,1.2; ExprEco ,4.1,4.0; ExprSce ,,; FusE2 ,,; FusE5 ,,; FusE10 ,,;
gene name: b0769	 (NP_415290)	gi: 16128737	length: 350aa
description: hypothetical protein b0769 [Escherichia coli K12].
coverage: Bacteria[0.0] Eukaryota[2e-65]
conserved domains: (Evalue, description)
	1e-137	pfam04303, DUF453, Protein of unknown function (DUF453). FldA is thought to be involved in the degradation of the polyaromatic hydrocarbon fluorene by Sphingomonas sp. LB126..
----------------------------------------------------
candidate #292:	b3705
likelihood ratios: Total 1.2e+04; Clust ,1.7,5.4; BLAST ,22.5,2.3; KEGG ,1.3,1.2; ExprEco ,2.6,6.8; ExprSce ,,; FusE2 ,,; FusE5 ,,; FusE10 ,,;
gene name: b3705	 (NP_418161)	gi: 16131573	length: 548aa
description: 60 KD inner-membrane protein [Escherichia coli K12].
coverage: Bacteria[0.0] Eukaryota[1e-50]
conserved domains: (Evalue, description)
	1e-81	COG0706, YidC, Preprotein translocase subunit YidC [Intracellular trafficking and secretion].
	2e-75	pfam02096, 60KD_IMP, 60Kd inner membrane protein..
----------------------------------------------------
candidate #293:	b2955
likelihood ratios: Total 1.2e+04; Clust ,18.7,6.1; BLAST ,2.7,1.7; KEGG ,1.3,1.6; ExprEco ,4.2,2.6; ExprSce ,,; FusE2 ,,; FusE5 ,,; FusE10 ,,;
gene name: b2955	 (NP_417430)	gi: 16130856	length: 378aa
description: putative oxidase [Escherichia coli K12].
coverage: Bacteria[0.0] Eukaryota[1e-44]
conserved domains: (Evalue, description)
	1e-118	COG0635, HemN, Coproporphyrinogen III oxidase and related Fe-S oxidoreductases [Coenzyme metabolism].
	2e-42	smart00729, Elp3, Elongator protein 3, MiaB family, Radical SAM; This superfamily contains MoaA, NifB, PqqE, coproporphyrinogen III oxidase, biotin synthase and MiaB families, and includes a representative in the eukaryotic elongator subunit, Elp-3. Some members of the family are methyltransferases. .
	6e-20	pfam04055, Radical_SAM, Radical SAM superfamily..
	9e-14	pfam06969, HemN_C, HemN C-terminal region. Members of this family are all oxygen-independent coproporphyrinogen-III oxidases (HemN). This enzyme catalyses the oxygen-independent conversion of coproporphyrinogen-III to protoporphyrinogen-IX, one of the last steps in haem biosynthesis. The function of this domain is unclear, but comparison to other proteins containing a radical SAM domain (pfam04055) suggest it may be a substrate binding domain..
----------------------------------------------------
candidate #294:	b4062
likelihood ratios: Total 1.2e+04; Clust ,1.0,1.2; BLAST ,4.4,1.3; KEGG ,3.8,1.9; ExprEco ,16.8,14.0; ExprSce ,,; FusE2 ,,; FusE5 ,,; FusE10 ,,;
gene name: b4062	 (NP_418486)	gi: 16131888	length: 107aa
description: regulation of superoxide response regulon [Escherichia coli K12].
coverage: Bacteria[2e-56]
conserved domains: (Evalue, description)
	9e-21	smart00342, HTH_ARAC, helix_turn_helix, arabinose operon control protein; .
	4e-18	COG4977, COG4977, Transcriptional regulator containing an amidase domain and an AraC-type DNA-binding HTH domain [Transcription].
	2e-12	COG2169, Ada, Adenosine deaminase [Nucleotide transport and metabolism].
	7e-12	COG4753, COG4753, Response regulator containing CheY-like receiver domain and AraC-type DNA-binding domain [Signal transduction mechanisms].
----------------------------------------------------
candidate #295:	b0422
likelihood ratios: Total 1.2e+04; Clust ,16.9,5.8; BLAST ,2.5,2.0; KEGG ,4.5,1.9; ExprEco ,1.4,2.1; ExprSce ,,; FusE2 ,,; FusE5 ,,; FusE10 ,,;
gene name: b0422	 (NP_414956)	gi: 16128407	length: 80aa
description: exonuclease VII, small subunit [Escherichia coli K12].
coverage: Archaea[8e-06] Bacteria[1e-37]
conserved domains: (Evalue, description)
	3e-13	pfam02609, Exonuc_VII_S, Exonuclease VII small subunit. This family consist of exonuclease VII, small subunit EC:3.1.11.6 This enzyme catalyses exonucleolytic cleavage in either 5'->3' or 3'->5' direction to yield 5'-phosphomononucleotides. This exonuclease VII enzyme is composed of one large subunit and 4 small ones..
	3e-12	COG1722, XseB, Exonuclease VII small subunit [DNA replication, recombination, and repair].
----------------------------------------------------
candidate #296:	b4049
likelihood ratios: Total 1.2e+04; Clust ,1.2,3.4; BLAST ,5.0,2.3; KEGG ,1.7,2.3; ExprEco ,2.2,29.8; ExprSce ,,; FusE2 ,,; FusE5 ,,; FusE10 ,,;
gene name: b4049	 (NP_418473)	gi: 16131875	length: 345aa
description: conserved protein, FMN-linked [Escherichia coli K12].
coverage: Archaea[8e-15] Bacteria[0.0] Eukaryota[3e-62]
conserved domains: (Evalue, description)
	2e-86	pfam01207, Dus, Dihydrouridine synthase (Dus). Members of this family catalyse the reduction of the 5,6-double bond of a uridine residue on tRNA. Dihydrouridine modification of tRNA is widely observed in prokaryotes and eukaryotes, and also in some archae. Most dihydrouridines are found in the D loop of t-RNAs. The role of dihydrouridine in tRNA is currently unknown, but may increase conformational flexibility of the tRNA. It is likely that different family members have different substrate specificities, which may overlap. Dus 1 from Saccharomyces cerevisiae acts on pre-tRNA-Phe, while Dus 2 acts on pre-tRNA-Tyr and pre-tRNA-Leu. Dus 1 is active as a single subunit, requiring NADPH or NADH, and is stimulated by the presence of FAD. Some family members may be targeted to the mitochondria and even have a role in mitochondria..
	1e-85	COG0042, COG0042, tRNA-dihydrouridine synthase [Translation, ribosomal structure and biogenesis].
----------------------------------------------------
candidate #297:	b1667
likelihood ratios: Total 1.2e+04; Clust ,1.2,1.3; BLAST ,102.4,1.3; KEGG ,1.8,3.3; ExprEco ,2.8,3.4; ExprSce ,,; FusE2 ,,; FusE5 ,,; FusE10 ,,;
gene name: b1667	 (NP_416182)	gi: 16129623	length: 101aa
description: protein ofunknown function [Escherichia coli K12].
coverage: Bacteria[3e-52] Eukaryota[2e-23]
----------------------------------------------------
candidate #298:	b2341
likelihood ratios: Total 1.2e+04; Clust ,3.6,2.4; BLAST ,2.3,3.8; KEGG ,45.3,2.7; ExprEco ,1.1,1.1; ExprSce ,,; FusE2 ,,; FusE5 ,,; FusE10 ,,;
gene name: b2341	 (NP_416843)	gi: 16130274	length: 714aa
description: bifunctional fatty acid oxidation complex protein: putative enoyl-CoA hydratase/isomerase (N-terminal); putative NAD(P)-binding dehydrogenase (C-terminal) [Escherichia coli K12].
coverage: Archaea[9e-42] Bacteria[0.0] Eukaryota[1e-153]
conserved domains: (Evalue, description)
	5e-88	COG1250, FadB, 3-hydroxyacyl-CoA dehydrogenase [Lipid metabolism].
	6e-56	pfam02737, 3HCDH_N, 3-hydroxyacyl-CoA dehydrogenase, NAD binding domain. This family also includes lambda crystallin..
	4e-44	COG1024, CaiD, Enoyl-CoA hydratase/carnithine racemase [Lipid metabolism].
	5e-39	pfam00378, ECH, Enoyl-CoA hydratase/isomerase family. This family contains a diverse set of enzymes including: Enoyl-CoA hydratase. Napthoate synthase. Carnitate racemase. 3-hydoxybutyryl-CoA dehydratase. Dodecanoyl-CoA delta-isomerase..
	2e-24	pfam00725, 3HCDH, 3-hydroxyacyl-CoA dehydrogenase, C-terminal domain. This family also includes lambda crystallin. Some proteins include two copies of this domain..
	2e-11	COG0447, MenB, Dihydroxynaphthoic acid synthase [Coenzyme metabolism].
----------------------------------------------------
candidate #299:	b3773
likelihood ratios: Total 1.2e+04; Clust ,1.5,6.8; BLAST ,1.1,1.7; KEGG ,3.4,5.3; ExprEco ,6.2,6.1; ExprSce ,,; FusE2 ,,; FusE5 ,,; FusE10 ,,;
gene name: b3773	 (NP_418221)	gi: 16131631	length: 297aa
description: positive regulator for ilvC [Escherichia coli K12].
coverage: Archaea[7e-19] Bacteria[1e-168] Eukaryota[4e-14]
conserved domains: (Evalue, description)
	5e-40	COG0583, LysR, Transcriptional regulator [Transcription].
	4e-25	pfam03466, LysR_substrate, LysR substrate binding domain. The structure of this domain is known and is similar to the periplasmic binding proteins..
	6e-17	pfam00126, HTH_1, Bacterial regulatory helix-turn-helix protein, lysR family..
----------------------------------------------------
candidate #300:	b2270
likelihood ratios: Total 1.2e+04; Clust ,3.8,2.4; BLAST ,2.4,2.0; KEGG ,5.1,32.9; ExprEco ,1.1,1.5; ExprSce ,,; FusE2 ,,; FusE5 ,,; FusE10 ,,;
gene name: b2270	 (NP_416773)	gi: 16130205	length: 575aa
description: hypothetical protein b2270 [Escherichia coli K12].
coverage: Archaea[8e-06] Bacteria[0.0] Eukaryota[2e-09]
conserved domains: (Evalue, description)
	2e-61	cd01465, vWA_subgroup, VWA subgroup: Von Willebrand factor type A (vWA) domain was originally found in the blood coagulation protein von Willebrand factor (vWF). Typically, the vWA domain is made up of approximately 200 amino acid residues folded into a classic a/b para-rossmann type of fold. The vWA domain, since its discovery, has drawn great interest because of its widespread occurrence and its involvement in a wide variety of important cellular functions. These include basal membrane formation, cell migration, cell differentiation, adhesion, haemostasis, signaling, chromosomal stability, malignant transformation and in immune defenses In integrins these domains form heterodimers while in vWF it forms multimers. There are different interaction surfaces of this domain as seen by the various molecules it complexes with. Ligand binding in most cases is mediated by the presence of a metal ion dependent adhesion site termed as the MIDAS motif that is a characteristic feature of most, if not all A domains. Not much is known about the function of the VWA domain in these proteins. The members do have a conserved MIDAS motif. The biochemical function however is not known..
	1e-56	COG2304, COG2304, Uncharacterized protein containing a von Willebrand factor type A (vWA) domain [General function prediction only].
	5e-20	cd00198, vWFA, Von Willebrand factor type A (vWA) domain was originally found in the blood coagulation protein von Willebrand factor (vWF). Typically, the vWA domain is made up of approximately 200 amino acid residues folded into a classic a/b para-rossmann type of fold. The vWA domain, since its discovery, has drawn great interest because of its widespread occurrence and its involvement in a wide variety of important cellular functions. These include basal membrane formation, cell migration, cell differentiation, adhesion, haemostasis, signaling, chromosomal stability, malignant transformation and in immune defenses In integrins these domains form heterodimers while in vWF it forms multimers. There are different interaction surfaces of this domain as seen by the various molecules it complexes with. Ligand binding in most cases is mediated by the presence of a metal ion dependent adhesion site termed as the MIDAS motif that is a characteristic feature of most, if not all A domains..
	6e-18	smart00327, VWA, von Willebrand factor (vWF) type A domain; VWA domains in extracellular eukaryotic proteins mediate adhesion via metal ion-dependent adhesion sites (MIDAS). Intracellular VWA domains and homologues in prokaryotes have recently been identified. The proposed VWA domains in integrin beta subunits have recently been substantiated using sequence-based methods. .
	3e-16	cd01461, vWA_interalpha_trypsin_inhibitor, vWA_interalpha trypsin inhibitor (ITI): ITI is a glycoprotein composed of three polypeptides- two heavy chains and one light chain (bikunin). Bikunin confers the protease-inhibitor function while the heavy chains are involved in rendering stability to the extracellular matrix by binding to hyaluronic acid. The heavy chains carry the VWA domain with a conserved MIDAS motif. Although the exact role of the VWA domains remains unknown, it has been speculated to be involved in mediating protein-protein interactions with the components of the extracellular matrix..
	5e-16	pfam00092, VWA, von Willebrand factor type A domain..
	1e-13	cd01466, vWA_C3HC4_type, VWA C3HC4-type: Von Willebrand factor type A (vWA) domain was originally found in the blood coagulation protein von Willebrand factor (vWF). Typically, the vWA domain is made up of approximately 200 amino acid residues folded into a classic a/b para-rossmann type of fold. The vWA domain, since its discovery, has drawn great interest because of its widespread occurrence and its involvement in a wide variety of important cellular functions. These include basal membrane formation, cell migration, cell differentiation, adhesion, haemostasis, signaling, chromosomal stability, malignant transformation and in immune defenses In integrins these domains form heterodimers while in vWF it forms multimers. There are different interaction surfaces of this domain as seen by the various molecules it complexes with. Ligand binding in most cases is mediated by the presence of a metal ion dependent adhesion site termed as the MIDAS motif that is a characteristic feature of most, if not all A domains. Membes of this subgroup belong to Zinc-finger family as they are found fused to RING finger domains. The MIDAS motif is not conserved in all the members of this family. The function of vWA domains however is not known..
	2e-12	cd01450, vWFA_subfamily_ECM, Von Willebrand factor type A (vWA) domain was originally found in the blood coagulation protein von Willebrand factor (vWF). Typically, the vWA domain is made up of approximately 200 amino acid residues folded into a classic a/b para-rossmann type of fold. The vWA domain, since its discovery, has drawn great interest because of its widespread occurrence and its involvement in a wide variety of important cellular functions. These include basal membrane formation, cell migration, cell differentiation, adhesion, haemostasis, signaling, chromosomal stability, malignant transformation and in immune defenses In integrins these domains form heterodimers while in vWF it forms multimers. There are different interaction surfaces of this domain as seen by the various molecules it complexes with. Ligand binding in most cases is mediated by the presence of a metal ion dependent adhesion site termed as the MIDAS motif that is a characteristic feature of most, if not all A domains .
----------------------------------------------------
candidate #301:	b0187
likelihood ratios: Total 1.2e+04; Clust ,8.1,6.0; BLAST ,2.2,4.8; KEGG ,3.8,4.5; ExprEco ,1.1,1.3; ExprSce ,,; FusE2 ,,; FusE5 ,,; FusE10 ,,;
gene name: b0187	 (NP_414729)	gi: 49176003	length: 138aa
description: putative enzyme [Escherichia coli K12].
coverage: Bacteria[8e-77]
conserved domains: (Evalue, description)
	1e-21	pfam00903, Glyoxalase, Glyoxalase/Bleomycin resistance protein/Dioxygenase superfamily..
----------------------------------------------------
candidate #302:	b0783
likelihood ratios: Total 1.2e+04; Clust ,2.6,4.7; BLAST ,1.6,13.7; KEGG ,3.1,2.2; ExprEco ,2.1,3.1; ExprSce ,,; FusE2 ,,; FusE5 ,,; FusE10 ,,;
gene name: b0783	 (NP_415304)	gi: 16128751	length: 161aa
description: molybdopterin biosynthesis protein C [Escherichia coli K12].
coverage: Archaea[1e-24] Bacteria[1e-85] Eukaryota[7e-38]
conserved domains: (Evalue, description)
	6e-56	cd01420, MoaC_PE, MoaC family, prokaryotic and eukaryotic. Members of this family are involved in molybdenum cofactor (Moco) biosynthesis, an essential cofactor of a diverse group of redox enzymes. MoaC, a small hexameric protein, converts, together with MoaA, a guanosine derivative to the precursor Z by inserting the carbon-8 of the purine between the 2' and 3' ribose carbon atoms, which is the first of three phases of Moco biosynthesis..
	6e-53	cd00528, MoaC, MoaC family. Members of this family are involved in molybdenum cofactor (Moco) biosynthesis, an essential cofactor of a diverse group of redox enzymes. MoaC, a small hexameric protein, converts, together with MoaA, a guanosine derivative to the precursor Z by inserting the carbon-8 of the purine between the 2' and 3' ribose carbon atoms, which is the first of three phases of Moco biosynthesis..
	1e-52	pfam01967, MoaC, MoaC family. Members of this family are involved in molybdenum cofactor biosynthesis. However their molecular function is not known..
	1e-32	cd01419, MoaC_A, MoaC family, archaeal. Members of this family are involved in molybdenum cofactor (Moco) biosynthesis, an essential cofactor of a diverse group of redox enzymes. MoaC, a small hexameric protein, converts, together with MoaA, a guanosine derivative to the precursor Z by inserting the carbon-8 of the purine between the 2' and 3' ribose carbon atoms, which is the first of three phases of Moco biosynthesis..
----------------------------------------------------
candidate #303:	b3179
likelihood ratios: Total 1.2e+04; Clust ,6.5,3.6; BLAST ,6.5,7.1; KEGG ,1.1,3.8; ExprEco ,1.6,1.6; ExprSce ,,; FusE2 ,,; FusE5 ,,; FusE10 ,,;
gene name: b3179	 (NP_417646)	gi: 16131069	length: 209aa
description: 23 S rRNA methyltransferase [Escherichia coli K12].
coverage: Archaea[5e-39] Bacteria[1e-115] Eukaryota[1e-29]
conserved domains: (Evalue, description)
	6e-77	COG0293, FtsJ, 23S rRNA methylase [Translation, ribosomal structure and biogenesis].
	2e-52	pfam01728, FtsJ, FtsJ-like methyltransferase. This family consists of FtsJ from various bacterial and archaeal sources FtsJ is a methyltransferase, but actually has no effect on cell division. FtsJ's substrate is the 23S rRNA. The 1.5 A crystal structure of FtsJ in complex with its cofactor S-adenosylmethionine revealed that FtsJ has a methyltransferase fold. This family also includes the N terminus of flaviviral NS5 protein. It has been hypothesised that the N-terminal domain of NS5 is a methyltransferase involved in viral RNA capping. .
----------------------------------------------------
candidate #304:	b0812
likelihood ratios: Total 1.2e+04; Clust ,5.9,3.8; BLAST ,1.4,2.8; KEGG ,1.9,8.0; ExprEco ,5.2,1.7; ExprSce ,,; FusE2 ,,; FusE5 ,,; FusE10 ,,;
gene name: b0812	 (NP_415333)	gi: 16128780	length: 167aa
description: global regulator, starvation conditions [Escherichia coli K12].
coverage: Bacteria[6e-89]
conserved domains: (Evalue, description)
	5e-38	COG0783, Dps, DNA-binding ferritin-like protein (oxidative damage protectant) [Inorganic ion transport and metabolism].
	1e-32	cd01043, DPS, DPS (DNA Protecting protein under Starved conditions) domain is a member of a broad superfamily of ferritin-like diiron-carboxylate proteins. Some DPS proteins nonspecifically bind DNA, protecting it from cleavage caused by reactive oxygen species such as the hydroxyl radicals produced during oxidation of Fe(II) by hydrogen peroxide. These proteins assemble into dodecameric structures, some form DPS-DNA co-crystalline complexes, and possess iron and H2O2 detoxification capabilities. Expression of DPS is induced by oxidative or nutritional stress, including metal ion starvation. Members of the DPS family are homopolymers formed by 12 four-helix bundle subunits that assemble with 23 symmetry into a hollow shell. The DPS ferroxidase site is unusual in that it is not located in a four-helix bundle as is in ferritin, but is shared by 2-fold symmetry-related subunits providing the iron ligands. Many DPS sequences (e.g., E. coli) display an N-terminal extension of variable length that contains two or three positively charged lysine residues that extends into the solvent and is thought to play an important role in the stabilization of the complex with DNA. DPS Listeria Flp, Bacillus anthracis Dlp-1 and Dlp-2, and Helicobacter pylori HP-NAP which lack the N-terminal extension, do not bind DNA. DPS proteins from Helicobacter pylori, Treponema pallidum, and Borrelia burgdorferi are highly immunogenic..
	4e-13	pfam00210, Ferritin, Ferritin-like domain. This family contains ferritins and other ferritin-like proteins such as members of the DPS family and bacterioferritins..
----------------------------------------------------
candidate #305:	b3404
likelihood ratios: Total 1.1e+04; Clust ,2.0,11.6; BLAST ,2.0,2.5; KEGG ,13.8,2.8; ExprEco ,1.4,1.9; ExprSce ,,; FusE2 ,,; FusE5 ,,; FusE10 ,,;
gene name: b3404	 (NP_417863)	gi: 16131281	length: 450aa
description: protein histidine kinase/phosphatase sensor for OmpR, modulates expression of ompF and ompC [Escherichia coli K12].
coverage: Archaea[5e-12] Bacteria[0.0] Eukaryota[3e-13]
conserved domains: (Evalue, description)
	1e-36	COG0642, BaeS, Signal transduction histidine kinase [Signal transduction mechanisms].
	7e-29	COG2205, KdpD, Osmosensitive K+ channel histidine kinase [Signal transduction mechanisms].
	3e-22	smart00387, HATPase_c, Histidine kinase-like ATPases; Histidine kinase-, DNA gyrase B-, phytochrome-like ATPases. .
	5e-21	cd00075, HATPase_c, Histidine kinase-like ATPases; This family includes several ATP-binding proteins for example: histidine kinase, DNA gyrase B, topoisomerases, heat shock protein HSP90, phytochrome-like ATPases and DNA mismatch repair proteins.
	7e-21	pfam02518, HATPase_c, Histidine kinase-, DNA gyrase B-, and HSP90-like ATPase. This family represents the structurally related ATPase domains of histidine kinase, DNA gyrase B and HSP90..
	8e-18	COG4251, COG4251, Bacteriophytochrome (light-regulated signal transduction histidine kinase) [Signal transduction mechanisms].
	1e-17	COG5002, VicK, Signal transduction histidine kinase [Signal transduction mechanisms].
	3e-17	COG3852, NtrB, Signal transduction histidine kinase, nitrogen specific [Signal transduction mechanisms].
	2e-16	COG5000, NtrY, Signal transduction histidine kinase involved in nitrogen fixation and metabolism regulation [Signal transduction mechanisms].
	4e-13	COG4191, COG4191, Signal transduction histidine kinase regulating C4-dicarboxylate transport system [Signal transduction mechanisms].
----------------------------------------------------
candidate #306:	b0873
likelihood ratios: Total 1.1e+04; Clust ,4.4,3.5; BLAST ,2.0,16.0; KEGG ,1.0,2.3; ExprEco ,3.7,2.5; ExprSce ,,; FusE2 ,,; FusE5 ,,; FusE10 ,,;
gene name: b0873	 (NP_415394)	gi: 49176055	length: 552aa
description: Hybrid cluster protein (HCP) [Escherichia coli K12].
coverage: Archaea[1e-124] Bacteria[0.0] Eukaryota[1e-117]
conserved domains: (Evalue, description)
	0.0	cd01914, HCP, Hybrid cluster protein (HCP), formerly known as prismane, is thought to play a role in nitrogen metabolism but its specific function is unknown. HCP has three structural domains, an N-terminal alpha-helical domain, and two similar domains comprising a central beta-sheet flanked by alpha-helices. HCP contains two iron-sulfur clusters, one of which is a [Fe4-S4] cubane cluster similar to that of carbon monoxide dehydrogenase (CODH). The second cluster, referred to as the hybrid cluster, is a hybrid [Fe4-S2-O2] center located at the interface of the three domains. Although the hybrid cluster is buried within the protein, it is accessible through a large hydrophobic cavity..
	1e-146	pfam03063, Prismane, Prismane/CO dehydrogenase family. This family includes both hybrid-cluster proteins and the beta chain of carbon monoxide dehydrogenase. The hybrid-cluster proteins contain two Fe/S centres - a [4Fe-4S] cubane cluster, and a hybrid [4Fe-2S-2O] cluster. The physiological role of this protein is as yet unknown, although a role in nitrate/nitrite respiration has been suggested. The prismane protein from Escherichia coli was shown to contain hydroxylamine reductase activity (NH2OH + 2e + 2 H+ -> NH3 + H2O). This activity is rather low. Hydroxylamine reductase activity was also found in CO-dehydrogenase in which the active site Ni was replaced by Fe. The CO dehydrogenase contains a Ni-3Fe-2S-3O centre..
	2e-34	cd00587, HCP_like, The HCP family of iron-sulfur proteins includes hybrid cluster protein (HCP), acetyl-CoA synthase (ACS), and carbon monoxide dehydrogenase (CODH), all of which contain [Fe4-S4] metal clusters at their active sites. These proteins have a conserved alpha-beta rossman fold domain. HCP, formerly known as prismane, is thought to play a role in nitrogen metabolism but its specific function is unknown. Acetyl-CoA synthase (ACS), is found in acetogenic and methanogenic organisms and is responsible for the synthesis and breakdown of acetyl-CoA. ACS forms a heterotetramer with carbon monoxide dehydrogenase (CODH) consisting of two ACS and two CODH subunits. CODH reduces carbon dioxide to carbon monoxide and ACS then synthesizes acetyl-CoA from carbon monoxide and CoA..
	9e-11	cd01915, CODH, Carbon monoxide dehydrogenase (CODH) is found in acetogenic and methanogenic organisms and is responsible for the synthesis and breakdown of acetyl-CoA, respectively. CODH has two types of metal clusters, a cubane [Fe4-S4] center (B-cluster) similar to that of hybrid cluster protein (HCP) and a Ni-Fe-S center (C-cluster) where carbon monoxide oxidation occurs. Bifunctional CODH forms a heterotetramer with acetyl-CoA synthase (ACS) consisting of two CODH and two ACS subunits while monofunctional CODH forms a homodimer. Bifunctional CODH reduces carbon dioxide to carbon monoxide and ACS then synthesizes acetyl-CoA from carbon monoxide, CoA, and a methyl group donated by another protein (CoFeSP), while monofunctional CODH oxidizes carbon monoxide to carbon dioxide. CODH and ACS each have a metal cluster referred to as the C- and A-clusters, respectively..
----------------------------------------------------
candidate #307:	b2572
likelihood ratios: Total 1.1e+04; Clust ,2.9,6.4; BLAST ,1.2,2.2; KEGG ,5.7,29.7; ExprEco ,1.2,1.1; ExprSce ,,; FusE2 ,,; FusE5 ,,; FusE10 ,,;
gene name: b2572	 (NP_417067)	gi: 16130497	length: 216aa
description: anti sigma E (sigma 24) factor, negative regulator [Escherichia coli K12].
coverage: Bacteria[1e-121]
conserved domains: (Evalue, description)
	4e-66	COG3073, RseA, Negative regulator of sigma E activity [Signal transduction mechanisms].
	3e-27	pfam03872, RseA_N, Anti sigma-E protein RseA, N-terminal domain. Sigma-E is important for the induction of proteins involved in heat shock response. RseA binds sigma-E via its N-terminal domain, sequestering sigma-E and preventing transcription from heat-shock promoters. The C-terminal domain is located in the periplasm, and may interact with other protein that signal periplasmic stress..
----------------------------------------------------
candidate #308:	b3081
likelihood ratios: Total 1.1e+04; Clust ,1.8,2.3; BLAST ,2.2,2.9; KEGG ,67.9,2.0; ExprEco ,1.7,1.9; ExprSce ,,; FusE2 ,,; FusE5 ,,; FusE10 ,,;
gene name: b3081	 (NP_417552)	gi: 16130976	length: 672aa
description: 2,4-dieonyl-CoA reductase, FMN-linked [Escherichia coli K12].
coverage: Archaea[1e-106] Bacteria[0.0] Eukaryota[1e-28]
conserved domains: (Evalue, description)
	1e-110	COG1902, NemA, NADH:flavin oxidoreductases, Old Yellow Enzyme family [Energy production and conversion].
	1e-102	pfam00724, Oxidored_FMN, NADH:flavin oxidoreductase / NADH oxidase family..
	2e-24	COG0446, HcaD, Uncharacterized NAD(FAD)-dependent dehydrogenases [General function prediction only].
	1e-15	pfam00070, Pyr_redox, Pyridine nucleotide-disulphide oxidoreductase. This family includes both class I and class II oxidoreductases and also NADH oxidases and peroxidases. This domain is actually a small NADH binding domain within a larger FAD binding domain..
	2e-14	COG0493, GltD, NADPH-dependent glutamate synthase beta chain and related oxidoreductases [Amino acid transport and metabolism / General function prediction only].
----------------------------------------------------
candidate #309:	b4352
likelihood ratios: Total 1.1e+04; Clust ,3.0,1.6; BLAST ,3.0,6.5; KEGG ,6.2,13.3; ExprEco ,1.1,1.3; ExprSce ,,; FusE2 ,,; FusE5 ,,; FusE10 ,,;
gene name: b4352	 (NP_418772)	gi: 49176496	length: 284aa
description: putative synthesis protein [Escherichia coli K12].
coverage: Archaea[4e-11] Bacteria[1e-161] Eukaryota[7e-39]
conserved domains: (Evalue, description)
	5e-67	COG0523, COG0523, Putative GTPases (G3E family) [General function prediction only].
	3e-64	pfam02492, cobW, Cobalamin synthesis protein/P47K. This family of proteins contains P47K, a Pseudomonas chlororaphis protein needed for nitrile hydratase expression, and the cobW gene product, which may be involved in cobalamin biosynthesis in Pseudomonas denitrificans..
----------------------------------------------------
candidate #310:	b0438
likelihood ratios: Total 1.1e+04; Clust ,18.8,5.8; BLAST ,1.8,2.3; KEGG ,2.9,1.9; ExprEco ,3.6,1.2; ExprSce ,,; FusE2 ,,; FusE5 ,,; FusE10 ,,;
gene name: b0438	 (NP_414972)	gi: 16128423	length: 424aa
description: ATP-dependent specificity component of clpP serine protease, chaperone [Escherichia coli K12].
coverage: Archaea[6e-07] Bacteria[0.0] Eukaryota[1e-107]
conserved domains: (Evalue, description)
	0.0	COG1219, ClpX, ATP-dependent protease Clp, ATPase subunit [Posttranslational modification, protein turnover, chaperones].
	6e-32	COG1220, HslU, ATP-dependent protease HslVU (ClpYQ), ATPase subunit [Posttranslational modification, protein turnover, chaperones].
	1e-16	pfam06689, zf-C4_ClpX, ClpX C4-type zinc finger. The ClpX heat shock protein of Escherichia coli is a member of the universally conserved Hsp100 family of proteins, and possesses a putative zinc finger motif of the C4 type. This presumed zinc binding domain is found at the N-terminus of the ClpX protein. ClpX is an ATPase which functions both as a substrate specificity component of the ClpXP protease and as a molecular chaperone. The molecular function of this domain is now known..
	2e-15	pfam00004, AAA, ATPase family associated with various cellular activities (AAA). AAA family proteins often perform chaperone-like functions that assist in the assembly, operation, or disassembly of protein complexes..
	7e-13	COG0542, ClpA, ATPases with chaperone activity, ATP-binding subunit [Posttranslational modification, protein turnover, chaperones].
	1e-10	COG1223, COG1223, Predicted ATPase (AAA+ superfamily) [General function prediction only].
----------------------------------------------------
candidate #311:	b3910
likelihood ratios: Total 1.1e+04; Clust ,1.3,4.1; BLAST ,3.7,1.6; KEGG ,1.6,1.2; ExprEco ,33.5,4.8; ExprSce ,,; FusE2 ,,; FusE5 ,,; FusE10 ,,;
gene name: b3910	 (NP_418346)	gi: 16131750	length: 234aa
description: hypothetical protein b3910 [Escherichia coli K12].
coverage: Bacteria[1e-135] Eukaryota[1e-26]
conserved domains: (Evalue, description)
	1e-32	pfam03473, MOSC, MOSC domain. The MOSC (MOCO sulfurase C-terminal) domain is a superfamily of beta-strand-rich domains identified in the molybdenum cofactor sulfurase and several other proteins from both prokaryotes and eukaryotes. These MOSC domains contain an absolutely conserved cysteine and occur either as stand-alone forms, or fused to other domains such as NifS-like catalytic domain in Molybdenum cofactor sulfurase. The MOSC domain is predicted to be a sulfur-carrier domain that receives sulfur abstracted by the pyridoxal phosphate-dependent NifS-like enzymes, on its conserved cysteine, and delivers it for the formation of diverse sulfur-metal clusters..
----------------------------------------------------
candidate #312:	b4219
likelihood ratios: Total 1.1e+04; Clust ,19.1,4.9; BLAST ,1.3,2.3; KEGG ,2.5,2.8; ExprEco ,1.6,3.4; ExprSce ,,; FusE2 ,,; FusE5 ,,; FusE10 ,,;
gene name: b4219	 (NP_418640)	gi: 16132041	length: 212aa
description: peptide methionine sulfoxide reductase [Escherichia coli K12].
coverage: Archaea[1e-39] Bacteria[1e-126] Eukaryota[4e-68]
conserved domains: (Evalue, description)
	3e-68	pfam01625, PMSR, Peptide methionine sulfoxide reductase. This enzyme repairs damaged proteins. Methionine sulfoxide in proteins is reduced to methionine..
----------------------------------------------------
candidate #313:	b3466
likelihood ratios: Total 1.1e+04; Clust ,1.4,2.0; BLAST ,1.4,1.5; KEGG ,5.5,1.9; ExprEco ,21.6,7.3; ExprSce ,,; FusE2 ,,; FusE5 ,,; FusE10 ,,;
gene name: b3466	 (NP_417923)	gi: 16131338	length: 89aa
description: hypothetical protein b3466 [Escherichia coli K12].
coverage: Bacteria[5e-45]
----------------------------------------------------
candidate #314:	b4202
likelihood ratios: Total 1.0e+04; Clust ,2.8,3.3; BLAST ,2.0,1.5; KEGG ,6.9,17.2; ExprEco ,1.6,2.0; ExprSce ,,; FusE2 ,,; FusE5 ,,; FusE10 ,,;
gene name: b4202	 (NP_418623)	gi: 16132024	length: 75aa
description: 30S ribosomal subunit protein S18 [Escherichia coli K12].
coverage: Bacteria[2e-36] Eukaryota[2e-11]
conserved domains: (Evalue, description)
	5e-14	pfam01084, Ribosomal_S18, Ribosomal protein S18..
----------------------------------------------------
candidate #315:	b2674
likelihood ratios: Total 1.0e+04; Clust ,1.9,3.2; BLAST ,1.5,4.5; KEGG ,6.9,7.0; ExprEco ,1.4,3.6; ExprSce ,,; FusE2 ,,; FusE5 ,,; FusE10 ,,;
gene name: b2674	 (NP_417160)	gi: 16130588	length: 136aa
description: stimulates ribonucleotide reduction, flavoprotein [Escherichia coli K12].
coverage: Bacteria[6e-74]
conserved domains: (Evalue, description)
	4e-59	COG1780, NrdI, Protein involved in ribonucleotide reduction [Nucleotide transport and metabolism].
----------------------------------------------------
candidate #316:	b0683
likelihood ratios: Total 1.0e+04; Clust ,6.2,5.9; BLAST ,1.0,1.5; KEGG ,8.9,2.3; ExprEco ,3.3,2.7; ExprSce ,,; FusE2 ,,; FusE5 ,,; FusE10 ,,;
gene name: b0683	 (NP_415209)	gi: 16128659	length: 148aa
description: negative regulator [Escherichia coli K12].
coverage: Archaea[2e-08] Bacteria[3e-83]
conserved domains: (Evalue, description)
	4e-40	pfam01475, FUR, Ferric uptake regulator family. This family includes metal ion uptake regulator proteins, that bind to the operator DNA and controls transcription of metal ion-responsive genes. This family is also known as the FUR family..
	2e-38	COG0735, Fur, Fe2+/Zn2+ uptake regulation proteins [Inorganic ion transport and metabolism].
----------------------------------------------------
candidate #317:	b3649
likelihood ratios: Total 1.0e+04; Clust ,5.0,8.8; BLAST ,1.9,2.0; KEGG ,5.8,1.6; ExprEco ,1.8,3.4; ExprSce ,,; FusE2 ,,; FusE5 ,,; FusE10 ,,;
gene name: b3649	 (NP_418106)	gi: 16131520	length: 91aa
description: RNA polymerase, omega subunit [Escherichia coli K12].
coverage: Bacteria[5e-42] Eukaryota[2e-32]
conserved domains: (Evalue, description)
	3e-12	COG1758, RpoZ, DNA-directed RNA polymerase, subunit K/omega [Transcription].
----------------------------------------------------
candidate #318:	b1710
likelihood ratios: Total 1.0e+04; Clust ,5.2,2.3; BLAST ,1.4,16.3; KEGG ,1.4,7.4; ExprEco ,3.1,1.2; ExprSce ,,; FusE2 ,,; FusE5 ,,; FusE10 ,,;
gene name: b1710	 (NP_416225)	gi: 16129666	length: 183aa
description: vitamin B12 transport [Escherichia coli K12].
coverage: Bacteria[1e-103] Eukaryota[2e-33]
conserved domains: (Evalue, description)
	6e-65	COG0386, BtuE, Glutathione peroxidase [Posttranslational modification, protein turnover, chaperones].
	8e-46	pfam00255, GSHPx, Glutathione peroxidase..
----------------------------------------------------
candidate #319:	b3830
likelihood ratios: Total 1.0e+04; Clust ,1.6,2.4; BLAST ,2.6,36.2; KEGG ,1.4,1.1; ExprEco ,2.1,8.4; ExprSce ,,; FusE2 ,,; FusE5 ,,; FusE10 ,,;
gene name: b3830	 (YP_026268)	gi: 49176425	length: 271aa
description: putative dienelactone hydrolase [Escherichia coli K12].
coverage: Archaea[2e-21] Bacteria[1e-157] Eukaryota[6e-13]
conserved domains: (Evalue, description)
	5e-68	pfam01738, DLH, Dienelactone hydrolase family..
	5e-63	COG0412, COG0412, Dienelactone hydrolase and related enzymes [Secondary metabolites biosynthesis, transport, and catabolism].
	1e-10	COG1506, DAP2, Dipeptidyl aminopeptidases/acylaminoacyl-peptidases [Amino acid transport and metabolism].
----------------------------------------------------
candidate #320:	b0153
likelihood ratios: Total 1.0e+04; Clust ,15.1,1.8; BLAST ,1.8,1.7; KEGG ,12.9,3.3; ExprEco ,1.0,2.7; ExprSce ,,; FusE2 ,,; FusE5 ,,; FusE10 ,,;
gene name: b0153	 (NP_414695)	gi: 16128146	length: 660aa
description: hydroxamate-dependent iron transport protein (ABC superfamily, membrane) [Escherichia coli K12].
coverage: Archaea[2e-38] Bacteria[0.0]
conserved domains: (Evalue, description)
	4e-46	COG0609, FepD, ABC-type Fe3+-siderophore transport system, permease component [Inorganic ion transport and metabolism].
	3e-44	pfam01032, FecCD, FecCD transport family. This is a sub-family of bacterial binding protein-dependent transport systems family. This Pfam entry contains the inner components of this multicomponent transport system..
	1e-30	COG4779, FepG, ABC-type enterobactin transport system, permease component [Inorganic ion transport and metabolism].
	8e-25	COG4139, BtuC, ABC-type cobalamin transport system, permease component [Coenzyme metabolism].
	2e-20	COG4606, CeuB, ABC-type enterochelin transport system, permease component [Inorganic ion transport and metabolism].
	3e-19	COG4605, CeuC, ABC-type enterochelin transport system, permease component [Inorganic ion transport and metabolism].
----------------------------------------------------
candidate #321:	b4022
likelihood ratios: Total 1.0e+04; Clust ,7.4,2.2; BLAST ,1.7,1.3; KEGG ,4.7,4.3; ExprEco ,3.0,4.3; ExprSce ,,; FusE2 ,,; FusE5 ,,; FusE10 ,,;
gene name: b4022	 (NP_418446)	gi: 16131848	length: 290aa
description: pseudouridine synthase (makes pseudouridine2604 in 23 S RNA) [Escherichia coli K12].
coverage: Bacteria[1e-163] Eukaryota[9e-21]
conserved domains: (Evalue, description)
	8e-60	COG1187, RsuA, 16S rRNA uridine-516 pseudouridylate synthase and related pseudouridylate synthases [Translation, ribosomal structure and biogenesis].
	9e-17	pfam00849, PseudoU_synth_2, RNA pseudouridylate synthase. Members of this family are involved in modifying bases in RNA molecules. They carry out the conversion of uracil bases to pseudouridine. This family includes RluD, a pseudouridylate synthase that converts specific uracils to pseudouridine in 23S rRNA. RluA from E. coli converts bases in both rRNA and tRNA..
	7e-15	COG0564, RluA, Pseudouridylate synthases, 23S RNA-specific [Translation, ribosomal structure and biogenesis].
----------------------------------------------------
candidate #322:	b2898
likelihood ratios: Total 1.0e+04; Clust ,2.5,10.2; BLAST ,1.7,4.2; KEGG ,11.6,2.3; ExprEco ,1.4,1.6; ExprSce ,,; FusE2 ,,; FusE5 ,,; FusE10 ,,;
gene name: b2898	 (NP_417374)	gi: 16130800	length: 326aa
description: putative enzyme [Escherichia coli K12].
coverage: Bacteria[0.0] Eukaryota[6e-06]
conserved domains: (Evalue, description)
	8e-83	COG0354, COG0354, Predicted aminomethyltransferase related to GcvT [General function prediction only].
	8e-11	pfam01571, GCV_T, Glycine cleavage T-protein (aminomethyl transferase). This is a family of glycine cleavage T-proteins, part of the glycine cleavage multienzyme complex (GCV) found in bacteria and the mitochondria of eukaryotes. GCV catalyses the catabolism of glycine in eukaryotes. The T-protein is an aminomethyl transferase..
----------------------------------------------------
candidate #323:	b0151
likelihood ratios: Total 1.0e+04; Clust ,12.2,2.5; BLAST ,4.5,1.7; KEGG ,3.9,4.2; ExprEco ,1.9,1.4; ExprSce ,,; FusE2 ,,; FusE5 ,,; FusE10 ,,;
gene name: b0151	 (NP_414693)	gi: 16128144	length: 265aa
description: ATP-binding component of hydroxymate-dependent iron transport [Escherichia coli K12].
coverage: Archaea[3e-48] Bacteria[1e-149] Eukaryota[1e-23]
conserved domains: (Evalue, description)
	6e-92	COG1120, FepC, ABC-type cobalamin/Fe3+-siderophores transport systems, ATPase components [Inorganic ion transport and metabolism / Coenzyme metabolism].
	4e-67	COG4604, CeuD, ABC-type enterochelin transport system, ATPase component [Inorganic ion transport and metabolism].
	2e-57	COG4559, COG4559, ABC-type hemin transport system, ATPase component [Inorganic ion transport and metabolism].
	5e-53	COG1121, ZnuC, ABC-type Mn/Zn transport systems, ATPase component [Inorganic ion transport and metabolism].
	2e-51	cd00267, ABC_ATPase, ABC (ATP-binding cassette) transporter nucleotide-binding domain; ABC transporters are a large family of proteins involved in the transport of a wide variety of different compounds, like sugars, ions, peptides and more complex organic molecules. The nucleotide binding domain shows the highest similarity between all members of the family. ABC transporters are a subset of nucleotide hydrolases that contain a signature motif, Q-loop, and H-loop/switch region in addition to the Walker A motif/P-loop andWalker B motif commonly found in a number of ATP- and GTP-binding and hydrolyzing proteins..
	9e-46	COG1131, CcmA, ABC-type multidrug transport system, ATPase component [Defense mechanisms].
	7e-43	COG1122, CbiO, ABC-type cobalt transport system, ATPase component [Inorganic ion transport and metabolism].
	2e-42	COG3638, COG3638, ABC-type phosphate/phosphonate transport system, ATPase component [Inorganic ion transport and metabolism].
	7e-39	pfam00005, ABC_tran, ABC transporter. ABC transporters for a large family of proteins responsible for translocation of a variety of compounds across biological membranes. ABC transporters are the largest family of proteins in many completely sequenced bacteria. ABC transporters are composed of two copies of this domain and two copies of a transmembrane domain pfam00664. These four domains may belong to a single polypeptide, or belong in different polypeptide chains..
	7e-38	COG0411, LivG, ABC-type branched-chain amino acid transport systems, ATPase component [Amino acid transport and metabolism].
	2e-36	COG1129, MglA, ABC-type sugar transport system, ATPase component [Carbohydrate transport and metabolism].
	1e-35	COG1125, OpuBA, ABC-type proline/glycine betaine transport systems, ATPase components [Amino acid transport and metabolism].
	1e-35	COG1123, COG1123, ATPase components of various ABC-type transport systems, contain duplicated ATPase [General function prediction only].
	1e-35	COG3842, PotA, ABC-type spermidine/putrescine transport systems, ATPase components [Amino acid transport and metabolism].
	3e-35	COG1135, AbcC, ABC-type metal ion transport system, ATPase component [Inorganic ion transport and metabolism].
	4e-34	COG1136, SalX, ABC-type antimicrobial peptide transport system, ATPase component [Defense mechanisms].
	7e-34	COG1124, DppF, ABC-type dipeptide/oligopeptide/nickel transport system, ATPase component [Amino acid transport and metabolism / Inorganic ion transport and metabolism].
	1e-33	COG1116, TauB, ABC-type nitrate/sulfonate/bicarbonate transport system, ATPase component [Inorganic ion transport and metabolism].
	2e-33	COG3845, COG3845, ABC-type uncharacterized transport systems, ATPase components [General function prediction only].
	2e-33	COG4988, CydD, ABC-type transport system involved in cytochrome bd biosynthesis, ATPase and permease components [Energy production and conversion / Posttranslational modification, protein turnover, chaperones].
	3e-33	COG1127, Ttg2A, ABC-type transport system involved in resistance to organic solvents, ATPase component [Secondary metabolites biosynthesis, transport, and catabolism].
	3e-33	COG2274, SunT, ABC-type bacteriocin/lantibiotic exporters, contain an N-terminal double-glycine peptidase domain [Defense mechanisms].
	4e-33	COG0444, DppD, ABC-type dipeptide/oligopeptide/nickel transport system, ATPase component [Amino acid transport and metabolism / Inorganic ion transport and metabolism].
	4e-32	COG4608, AppF, ABC-type oligopeptide transport system, ATPase component [Amino acid transport and metabolism].
	9e-32	COG3839, MalK, ABC-type sugar transport systems, ATPase components [Carbohydrate transport and metabolism].
	1e-31	COG1118, CysA, ABC-type sulfate/molybdate transport systems, ATPase component [Inorganic ion transport and metabolism].
	2e-31	COG1126, GlnQ, ABC-type polar amino acid transport system, ATPase component [Amino acid transport and metabolism].
	4e-31	COG1132, MdlB, ABC-type multidrug transport system, ATPase and permease components [Defense mechanisms].
	8e-31	COG4138, BtuD, ABC-type cobalamin transport system, ATPase component [Coenzyme metabolism].
	2e-30	COG3840, ThiQ, ABC-type thiamine transport system, ATPase component [Coenzyme metabolism].
	2e-30	COG0410, LivF, ABC-type branched-chain amino acid transport systems, ATPase component [Amino acid transport and metabolism].
	2e-29	COG4175, ProV, ABC-type proline/glycine betaine transport system, ATPase component [Amino acid transport and metabolism].
	6e-29	COG1117, PstB, ABC-type phosphate transport system, ATPase component [Inorganic ion transport and metabolism].
	2e-28	COG0488, Uup, ATPase components of ABC transporters with duplicated ATPase domains [General function prediction only].
	1e-27	COG4148, ModC, ABC-type molybdate transport system, ATPase component [Inorganic ion transport and metabolism].
	4e-27	COG2884, FtsE, Predicted ATPase involved in cell division [Cell division and chromosome partitioning].
	7e-27	COG4674, COG4674, Uncharacterized ABC-type transport system, ATPase component [General function prediction only].
	3e-26	COG4987, CydC, ABC-type transport system involved in cytochrome bd biosynthesis, fused ATPase and permease components [Energy production and conversion / Posttranslational modification, protein turnover, chaperones].
	3e-26	COG1137, YhbG, ABC-type (unclassified) transport system, ATPase component [General function prediction only].
	5e-26	COG4555, NatA, ABC-type Na+ transport system, ATPase component [Energy production and conversion / Inorganic ion transport and metabolism].
	6e-26	COG4172, COG4172, ABC-type uncharacterized transport system, duplicated ATPase component [General function prediction only].
	6e-26	COG1101, PhnK, ABC-type uncharacterized transport system, ATPase component [General function prediction only].
	5e-25	COG4618, ArpD, ABC-type protease/lipase transport system, ATPase and permease components [General function prediction only].
	9e-25	COG1119, ModF, ABC-type molybdenum transport system, ATPase component/photorepair protein PhrA [Inorganic ion transport and metabolism].
	4e-24	COG1134, TagH, ABC-type polysaccharide/polyol phosphate transport system, ATPase component [Carbohydrate transport and metabolism / Cell envelope biogenesis, outer membrane].
	4e-24	COG4619, COG4619, ABC-type uncharacterized transport system, ATPase component [General function prediction only].
	1e-23	COG4586, COG4586, ABC-type uncharacterized transport system, ATPase component [General function prediction only].
	1e-22	COG4152, COG4152, ABC-type uncharacterized transport system, ATPase component [General function prediction only].
	6e-22	COG4167, SapF, ABC-type antimicrobial peptide transport system, ATPase component [Defense mechanisms].
	7e-22	COG0396, SufC, ABC-type transport system involved in Fe-S cluster assembly, ATPase component [Posttranslational modification, protein turnover, chaperones].
	1e-21	COG4181, COG4181, Predicted ABC-type transport system involved in lysophospholipase L1 biosynthesis, ATPase component [Secondary metabolites biosynthesis, transport, and catabolism].
	1e-21	COG4525, TauB, ABC-type taurine transport system, ATPase component [Inorganic ion transport and metabolism].
	7e-21	COG4598, HisP, ABC-type histidine transport system, ATPase component [Amino acid transport and metabolism].
	2e-20	COG1245, COG1245, Predicted ATPase, RNase L inhibitor (RLI) homolog [General function prediction only].
	3e-20	COG4133, CcmA, ABC-type transport system involved in cytochrome c biogenesis, ATPase component [Posttranslational modification, protein turnover, chaperones].
	5e-20	COG5265, ATM1, ABC-type transport system involved in Fe-S cluster assembly, permease and ATPase components [Posttranslational modification, protein turnover, chaperones].
	8e-19	COG4136, COG4136, ABC-type uncharacterized transport system, ATPase component [General function prediction only].
	4e-18	COG4178, COG4178, ABC-type uncharacterized transport system, permease and ATPase components [General function prediction only].
	7e-18	COG4161, ArtP, ABC-type arginine transport system, ATPase component [Amino acid transport and metabolism].
	3e-16	COG4107, PhnK, ABC-type phosphonate transport system, ATPase component [Inorganic ion transport and metabolism].
	4e-15	COG4170, SapD, ABC-type antimicrobial peptide transport system, ATPase component [Defense mechanisms].
	5e-15	COG4778, PhnL, ABC-type phosphonate transport system, ATPase component [Inorganic ion transport and metabolism].
	4e-11	COG4615, PvdE, ABC-type siderophore export system, fused ATPase and permease components [Secondary metabolites biosynthesis, transport, and catabolism / Inorganic ion transport and metabolism].
----------------------------------------------------
candidate #324:	b0658
likelihood ratios: Total 1.0e+04; Clust ,8.8,5.9; BLAST ,2.1,1.6; KEGG ,1.2,4.7; ExprEco ,3.0,3.3; ExprSce ,,; FusE2 ,,; FusE5 ,,; FusE10 ,,;
gene name: b0658	 (NP_415191)	gi: 16128641	length: 292aa
description: putative integral membrane protein [Escherichia coli K12].
coverage: Archaea[1e-38] Bacteria[1e-163] Eukaryota[4e-39]
conserved domains: (Evalue, description)
	1e-132	COG4535, CorC, Putative Mg2+ and Co2+ transporter CorC [Inorganic ion transport and metabolism].
	1e-64	COG1253, TlyC, Hemolysins and related proteins containing CBS domains [General function prediction only].
	8e-44	COG4536, CorB, Putative Mg2+ and Co2+ transporter CorB [Inorganic ion transport and metabolism].
	4e-18	pfam03471, CorC_HlyC, Transporter associated domain. This small domain is found in a family of proteins with the pfam01595 domain and two CBS domains with this domain found at the C-terminus of the proteins, the domain is also found at the C terminus of some Na+/H+ antiporters. This domain is also found in CorC that is involved in Magnesium and cobalt efflux. The function of this domain is uncertain but might be involved in modulating transport of ion substrates..
----------------------------------------------------
candidate #325:	b1895
likelihood ratios: Total 1.0e+04; Clust ,1.3,1.1; BLAST ,1.8,1.3; KEGG ,2.8,14.0; ExprEco ,4.3,17.2; ExprSce ,,; FusE2 ,,; FusE5 ,,; FusE10 ,,;
gene name: b1895	 (NP_416409)	gi: 16129847	length: 142aa
description: putative regulator [Escherichia coli K12].
coverage: Bacteria[2e-75]
----------------------------------------------------
candidate #326:	b3352
likelihood ratios: Total 9.9e+03; Clust ,4.9,2.7; BLAST ,1.8,2.4; KEGG ,1.2,1.9; ExprEco ,10.9,7.4; ExprSce ,,; FusE2 ,,; FusE5 ,,; FusE10 ,,;
gene name: b3352	 (NP_417811)	gi: 16131231	length: 637aa
description: putative ATP-binding component of a transport system [Escherichia coli K12].
coverage: Archaea[1e-22] Bacteria[0.0] Eukaryota[1e-109]
conserved domains: (Evalue, description)
	1e-158	COG0488, Uup, ATPase components of ABC transporters with duplicated ATPase domains [General function prediction only].
	1e-34	COG1123, COG1123, ATPase components of various ABC-type transport systems, contain duplicated ATPase [General function prediction only].
	2e-30	cd00267, ABC_ATPase, ABC (ATP-binding cassette) transporter nucleotide-binding domain; ABC transporters are a large family of proteins involved in the transport of a wide variety of different compounds, like sugars, ions, peptides and more complex organic molecules. The nucleotide binding domain shows the highest similarity between all members of the family. ABC transporters are a subset of nucleotide hydrolases that contain a signature motif, Q-loop, and H-loop/switch region in addition to the Walker A motif/P-loop andWalker B motif commonly found in a number of ATP- and GTP-binding and hydrolyzing proteins..
	8e-30	pfam00005, ABC_tran, ABC transporter. ABC transporters for a large family of proteins responsible for translocation of a variety of compounds across biological membranes. ABC transporters are the largest family of proteins in many completely sequenced bacteria. ABC transporters are composed of two copies of this domain and two copies of a transmembrane domain pfam00664. These four domains may belong to a single polypeptide, or belong in different polypeptide chains..
	4e-29	COG1245, COG1245, Predicted ATPase, RNase L inhibitor (RLI) homolog [General function prediction only].
	9e-28	COG4172, COG4172, ABC-type uncharacterized transport system, duplicated ATPase component [General function prediction only].
[truncated: 243,892 more chars]
